# Supplementary material for: In depth annotation of the Anopheles gambiae mosquito midgut transcriptome
Source: BMC Genomics. 2014 Jul 29;15(1):636. doi: 10.1186/1471-2164-15-636 (PMC4131051; doi:10.1186/1471-2164-15-636)
Supplement: Supplementary file 2 — Additional file 2: Table S1: Sequence of the Anopheles gambiae midgut transcripts identified by genome-based analysis (FastA format). Accessible in http://exon.niaid.nih.gov/Agam_MGT_RNAseq/. Table S2. Functional annotation of Anopheles gambiae midgut transcripts identified by genome-based analysis. Accessible in http://exon.niaid.nih.gov/Agam_MGT_RNAseq/. (ZIP 74 MB) [file 12864_2014_6335_MOESM2_ESM.zip]

Archive with 2 entries (2 files):
- Table S1_Padron.txt
- Table S2_Padron.xlsx
