# Supplementary material for: In depth annotation of the Anopheles gambiae mosquito midgut transcriptome
Source: BMC Genomics. 2014 Jul 29;15(1):636. doi: 10.1186/1471-2164-15-636 (PMC4131051; doi:10.1186/1471-2164-15-636)
Supplement: Supplementary file 2 — Additional file 2: Table S1: Sequence of the Anopheles gambiae midgut transcripts identified by genome-based analysis (FastA format). Accessible in http://exon.niaid.nih.gov/Agam_MGT_RNAseq/. Table S2. Functional annotation of Anopheles gambiae midgut transcripts identified by genome-based analysis. Accessible in http://exon.niaid.nih.gov/Agam_MGT_RNAseq/. (ZIP 74 MB) [file 12864_2014_6335_MOESM2_ESM.zip › Table S1_Padron.txt]

>TCONS_00004761 gene=XLOC_003137 loc:2L|15555-15817|. exons:15555-15817 segs:1-263
ttcgtcaaagtctcgtgcgctggtgtattttggtgaaatgtgaagtaaaaaaacagtgtgtacagacgca
tatgcagtgcgggcatcgacaggtaaggatCCATTTATTCACAGATATGTGTTTGCTGGATGGAGGTCGT
ACTTAGCAGGATGACGACATGATGTGTGTTTTTGTTAGGTTCTAAATGTGTGACGAAAGTTTACATTAAG
TTTCAATAAAGTGTTTAATGTAACCAAAAATGACCGTGTTTGTGTTTGCTTTT
>TCONS_00007346 gene=XLOC_003138 loc:2L|17549-17976|. exons:17549-17976 segs:1-428
GCAagtgacaattcgcgtgtcaaaagcggatgtgtcattgttcggggcggatttaattcatcttttcggc
ttggggaccgtcccgatggataactattgcAATCACATAGGCACAGCTGAACCACGATCCTGgttcaaca
cgcatccagagcactcagcaaggcggagattggttatagccaaatcgacagagaagtactggcaataatt
ttcgctgtaaccaaatttcatcgcatgatatacggtcgtcatttcacactgcagaccgaccaccgaccat
tggtacacatatttggcagtaagaaaggaattccgacatacacagcaaaccggctgcagaggtttgcatt
tactcttcagctgtatgacatggacatcgagtatgtagcaacaggctcatttggaaacgccgatgtgtta
tctcggct
>TCONS_00007347 gene=XLOC_003139 loc:2L|24391-25034|. exons:24391-25034 segs:1-644
gctcgcttcggtatgcctgaaacgttagttagcgacaacggtccgcaatttaccagcgccttgtttgcgg
agttttgcaatagcagcgggatctagcacatcaccacagcaccgttccatccgcaatcaaatggacaggc
ggagcggttcgtcgatacgctgaaacgagcactgcggaagatccagaacgacgagacgtcccttgatgag
gccctggaattgtttctcatgacgtaccgatcgacgccaaacgcgcagttgagccagcagaaatctccag
ctgaggaaatgttcggtcgccccatcaggacagcactggagctgttgcggtccccatcatcacactcact
atctccttcctcatttatttcagtgcgaagttttcaacctggcgaactcgtttctacaaaatctttctat
agaaactcatggaagtggataccgggaaagatcgttcgtagctgtggacgcgttatgtataacgttattg
cgagtgatggacgtttacttcggcgccacataaaccaAATCAGGCGTCGTGCGGTAGCCCGTGCACCTGA
GGGACATCAGCTGCCGCTTGATGTACTGTTAGAGGAATGGTCTTCTTCTTCTTCCCGACCAGAGCCAACC
CAGCCGGAGCTGGA
>TCONS_00004762 gene=XLOC_003140 loc:2L|152125-152341|. exons:152125-152341 segs:1-217
CGAATTTTAATTCTGCCGATGGATGTCTCAAATGCACATGCGAAGCAGAATTTAATGAGGATGGTAGGTG
CATGGTTTATAAAGGAGTTAACGCCCCTCCAAGAACTGATAGAGGTTTTAGAGGTGAAGAATATGGAAAC
CATCACAAATGTAGGTCACCATTCATTGATTTGAAAAAATTTGACATTGTTAAAGGCATACCAGTAGCAG
ATATTCT
>TCONS_00007348 gene=XLOC_003141 loc:2L|152412-153582|. exons:152412-153582 segs:1-1171
GAAAATTAGGATTATAAACCAAGTGGTCAGCCCAACTTGCGGAAGAAATATCTTCTTTGCTAGTCAAAAT
CCGACTTCCAGTAGAAATACATAGGTCATTTCGAGGAGTTGATATGGCGCGTTTTTGGAAAGCAACGGAG
TATGGAAGTTTCCTCAATTACGTCAGCATTGTAATTTTGAAAAATCGAATATCTGAAATGTATTTCGAAC
ATTTCAAACTGTTTTTTTGTGCGATTACATTGATGTCGTCAAAAGCATACATAAATAATTGGAAAATGGC
AGGAGAAATGCTAAATAGATTTGTAATCGATTTCGAAGCTCTTTACGGGGAAAGATATTTAACAAGTAAT
ATTCACAATTTGCAACATATATGCGAGGAGGTTTTGAAGTTTGGTCCGTTGTATTCCTTTTCTACATATC
CGTTTGAAAATCATCTTCAGATATTAAAAGCTTTATTGAGGTCAGGTTACAATGAAATTCAACAAGTTGA
AATTCAAAAGGTTATCAGAGTTAGAGGAGTTTCATATACCAACTTCGTTTGCTTCGAAAAAAGTGTCTAA
GCCAAGCATATTTGTGCAGAAGAATGGAAAGGTAGTTTTAAAATTACTAAATTACATATTACGTAACGAT
GAATGCAACTCATGGTTTTTAACCAAAGAAAATTGTATTGCAAAATTTTCAAACGCAGCACAAGTTGGAA
ATTCGATTCAAGTATGCGGAAGAATGCTCAACAACAAGTCCGATTTTTTCAGATCACCATTTCCATCAAG
TGTTTTAAATATTTACAAGGGATTCTCAAATGATTTATCGTTGAATGATATCCAGTTGAGTGTGAGTGAC
ATAAAATGCAAGCTTGTTGCAGTAAATTTAGATCCACTTTCGGAAACAGTTTTTATTCCATTAATTCATT
CTCTTAGCATTTCTTAACTTCAAAAACTCTCATTCTTTGAATATATCATAATTGATTCTTTAAGTTCTTT
GAAAAATCACTGCCAGAAATAAACATAAGTTCGATTAAGTGTAAGAGTTGTTTAGTATGTTGCGTTAATC
AGTATGAACGCAGTATGCAGTATAGAGGGAATTCAAGCAATATTAACGGttttttttaatttttttCAGT
CTGCCTCTTATGGTTGGTAGGTTTACGCACTCCTTGAATATTCAATCGTTG
>TCONS_00002392 gene=AGAP004677 loc:2L|157348-181305|- exons:157348-157623,157679-158297,159192-159366,180909-181305 segs:1-397,398-572,573-1191,1192-1467
aaaaaaaaCGAATTCCAACAAAACATTTCTTCCCATCAAGGCAGAACTAACTACATGTGCGTCAATATTG
AATAGCCGCAGAATGGAATAGAATGAGTTTTACACACACAACGAGATGTTTTGTTTACACCAGATTGATT
AAAATCAACGGGGCACGGTCTAGATTAATCAGTAGAAGTTCAACTCTTGTTGACTTAAAAAGCACCAATT
CGCATACAGAAAACGTCAACATATATGGAGTGAAAAGAAATTTAATTTATAAATCAATAAACAACAAGGA
TCTAATAATGGTGCATAGCAAGGCCGGTTCTTTTCTTGAACAGCCGAAGGTGAATCTTGTCTCTGCAAAT
GCAACTGTAGATCGAATGTTTCATTGTGCAACGAAATCAAATACCAGTGCTTCTAAAATGGCTCAACTGA
TAGACGGTAAGCAGATTGCCAGGGAAATACAAGAAGAGCTGCGaaaaaaaaTCGAGACATGGAAAGCTCA
AGGACATCGTTCTCCCCAGCTGACTGCAATATTAATTGGAGATGATCCTGCTAGTACTACTTATGTTAAT
AACAAAATGAAGGCTGCAGCTGATGTTGGAATCGAAAGTAAAACAGAACGCTTCGGTACTGAAATTACGG
AAGAGCAACTTCTTGAACGTATTGACCAATTAAACAATGATGACGCAGTTGATGGAATTTTGATTCAGTT
ACCGGTACCAAATCATATTGATGAAAGAAAAGTGTGTAATGCAGTATCATGCGACAAAGATGTGGATGGC
TTCAACGAACGTAATATTGGTCGACTTTGTTTGGATATGAATACCTTGATTCCGTGTACACCGTTAGGAG
TGCAGGAACTAATTAAACGAACAGGAATTGAAACCTTTGGGAAAAATGCTGTTGTTGTAGGCAGATCAAA
AAATGTGGGAATGCCAATAGCTATGTTGTTGCACGCAGATGGACGAAATGACACATGTGCCATGGACTGT
ACAGTAACTATATGCCACCGGTTTACTCCACCTCAAGAACTTAAAAGGTTTTGTCGAACAGCTGATATAA
TAGTGACGGCTACTGGTGTTCCGGGACTTATAACATCAGATATGATCAAAGAGGGAGCTGCTATAATTGA
TGTTGGTATAACTAGAATAACAGATCCATCAACAGGGAAAAAGAAGTTAGTAGGAGATGTTGATTTCGAA
GAGGTGCGCAAAAAAGCTGGCTTGATTACTCCAGTGCCGGGAGGAGTTGGACCCATGACTGTTGCGATGC
TGATGAAAAATACAATAATTGCTGCTAAGAACTTGGCTAAGAAAAGAAATGAATCTTAAATGTTGTTATT
ATGTATTAAATAATATTGGAATTTCATGTAACAATCGTAACATATGTTCATTGTTTTTTTATTACTCATT
AACATCATATGTCAAATCTATTCGAATCTAGCGATTTTCACGCACCTATAGTTTGAAAcaaggataa
>TCONS_00002393 gene=AGAP004677 loc:2L|157348-186936|- exons:157348-157623,157679-158297,159192-159366,186860-186936 segs:1-77,78-252,253-871,872-1147
CCGTAATTGGAATATGTGGATAAAAAATCTTCAATGGATTGGGGTGATAAATAGTTAGGATTACGGCGAG
TTTTATTTGCTTCTAAAATGGCTCAACTGATAGACGGTAAGCAGATTGCCAGGGAAATACAAGAAGAGCT
GCGaaaaaaaaTCGAGACATGGAAAGCTCAAGGACATCGTTCTCCCCAGCTGACTGCAATATTAATTGGA
GATGATCCTGCTAGTACTACTTATGTTAATAACAAAATGAAGGCTGCAGCTGATGTTGGAATCGAAAGTA
AAACAGAACGCTTCGGTACTGAAATTACGGAAGAGCAACTTCTTGAACGTATTGACCAATTAAACAATGA
TGACGCAGTTGATGGAATTTTGATTCAGTTACCGGTACCAAATCATATTGATGAAAGAAAAGTGTGTAAT
GCAGTATCATGCGACAAAGATGTGGATGGCTTCAACGAACGTAATATTGGTCGACTTTGTTTGGATATGA
ATACCTTGATTCCGTGTACACCGTTAGGAGTGCAGGAACTAATTAAACGAACAGGAATTGAAACCTTTGG
GAAAAATGCTGTTGTTGTAGGCAGATCAAAAAATGTGGGAATGCCAATAGCTATGTTGTTGCACGCAGAT
GGACGAAATGACACATGTGCCATGGACTGTACAGTAACTATATGCCACCGGTTTACTCCACCTCAAGAAC
TTAAAAGGTTTTGTCGAACAGCTGATATAATAGTGACGGCTACTGGTGTTCCGGGACTTATAACATCAGA
TATGATCAAAGAGGGAGCTGCTATAATTGATGTTGGTATAACTAGAATAACAGATCCATCAACAGGGAAA
AAGAAGTTAGTAGGAGATGTTGATTTCGAAGAGGTGCGCAAAAAAGCTGGCTTGATTACTCCAGTGCCGG
GAGGAGTTGGACCCATGACTGTTGCGATGCTGATGAAAAATACAATAATTGCTGCTAAGAACTTGGCTAA
GAAAAGAAATGAATCTTAAATGTTGTTATTATGTATTAAATAATATTGGAATTTCATGTAACAATCGTAA
CATATGTTCATTGTTTTTTTATTACTCATTAACATCATATGTCAAATCTATTCGAATCTAGCGATTTTCA
CGCACCTATAGTTTGAAAcaaggataa
>TCONS_00004764 gene=AGAP004677 loc:2L|167945-168103|. exons:167945-168103 segs:1-159
gtttgagtgtatctttgtgtgcgtgtttgtgtgcgtgtttgtgtcacaattatgtcgtatcagatagatt
tgttagtggtttttttgtttttttgggttaggtttttgttgtaattagcaggaccaacaccctcgcgagc
agtgttttttcgatataat
>TCONS_00007350 gene=AGAP004677 loc:2L|182419-182577|. exons:182419-182577 segs:1-159
cgtcacttttgacaggacgagtgaaaactttcatgccaaagtgcattaaagataccagttggtggaaaag
ttcctttagggggtcgccataattgagaaaacttacatcattttaaaaccggtaaccattggtttccgaa
cacaaagcataaaaattag
>TCONS_00004765 gene=AGAP004677 loc:2L|185391-185544|. exons:185391-185544 segs:1-154
ATTTAGCATTGTGCCCAGCATTGTGATTTATTGCAACAAATCGTGTAGGAGCAGTGGGaaaaaaaaCACC
ATTTTCAAGCTGCAATTGAGCTAGCGTTTTGATCAAGtacaggtattcctcgatatacgccatactcgat
atgcacgatttcgc
>TCONS_00007351 gene=AGAP004677 loc:2L|185721-185823|. exons:185721-185823 segs:1-103
cgaatttctacatacgctaaaatttgagatacgctattgcctctggtccgcgttaatagcgtatatcgag
gaatatctgtatatcgagtatagcgtataccgg
>TCONS_00007352 gene=AGAP004677 loc:2L|185920-186113|. exons:185920-186113 segs:1-194
CCCGGATAGACGAATACTTGTGCGTCGTCAAACGACttttttttagtttttGATGTGTTTTGATTGCTTT
TGCACTATTTCAATTTGTATGCTGCCTTTATCAAACCTCATCACTTCTTTTACCGACCCATGCCTCTTGT
CACCAAAATTCAtttttttttAAATTCAGCTCGACGAACACTGTTAAGATACAC
>TCONS_00004766 gene=AGAP004677 loc:2L|186063-186201|. exons:186063-186201 segs:1-139
CAAAATTCAtttttttttAAATTCAGCTCGACGAACACTGTTAAGATACACTGTATatgcatgtagtata
atttaatattttgctcagttttcaacacttctctgtggaaaactaccatctgggtgcgatgagattttt
>TCONS_00000001 gene=AGAP004678 loc:2L|203779-205293|+ exons:203779-203924,203981-205293 segs:1-146,147-1459
CTATACACGTGCGAAAATTGTTGAAGCTCTCAGACTTAAATATCGGGAGGTTTCTCTATGATTTTAAATA
TCATGAAAACGTAAAGAATGGCGAGTATAGTTTCGATTGAGACCAATGCTGAACATTCAACTATTCTTGG
AAAGAGATTAGGATACTGTGAAGCTTGTACTGCCAATGCGGCCAAATACACTTGTCCTCGTTGTGATGTA
AAAACATGTAGCATGGAGTGTCTGAATATTCATAAAACAGAACTGAAATGTAATGGCATTCGAGACCGCA
CACAATACATTCCGCTAGTGAAAATGACCAAAATGGATCTAATGAACGATTATTACTTTTTGGAAGATTG
TACGAAATTCGTTCAGGACCGTAAACGTGATCAAAGGAAGCGTTTCACTTATCACaaaaaaaaTCTTCCA
ATTCACATGATGCGTCTTCAACAAGCTGCTTTGGATCGCGGGATTGTACTAAAGTTTATGtttcaaaatt
ttagcaaacggcaaaaaaatacatcctttttggattttaaaactgaaaaaaTATTTTGGCGTATCGAATG
GTGTTTCCCCCAGACCAATGAAAACTATGTGTATATTGACAAACATATTTGCGAAGATTCAAAACTTTGT
GACATAGTAGACACATATTTACAACCCTCATCGAAACACATCGTCCCCGGTATCGACAAACTGGCAAATT
ATCAAGCACGAGGCGTAGCAGGAGTCTCATTACTTCTTAAAGCGGAAGGAGTTCAACAAAGTTACGATCG
AGTAACATTGCTGAACATTCACGATACGTTGCGCGATTCTTTACGGGGTAAAACTATTGTGGAATATCCG
ACAATTTATGTGGTGCTTAATGATCAGCTGGACCAGTTCAACATCATCGATAGTGATGATGATCTGAAAG
ACGAAATATGTCATATCAACCATACTCTTCATATATGTGCATGTGGAGTGCAACCTTATAATGATGGAAG
TTTGAGTAATGCGAAAAATGAACGCAAGAACCTTAGCAAGAGGATAAATTTTTTCAGTTTTGAAATGTTG
CAGAATGACTCTTCAGATTCAGACGATACAACATTGAATGAGAATAGCATTTCAAAACGATTTAAATCGT
AACCAATTGATTTAAAAAAATCTAACTGTAGTACAATTACATCTAATTCATAACGATTAGAATTGATTTT
TTGGTGATATAATTGATCCTAAATCATCTTAGTTTGTTTCCAATTATGACATCCATTGTGTGAACTGTGT
GTTCCACTCATTTTACACAATAATCGTAATCAGTATAGGTCTGTCATAAATAATTGAATCTGAAACTGAA
Ttacagtctgctcccaagttacgcggtttctgtgttcccgacgaatccgcgtaactcgaatattcgtgta
agtcgaatttaacgcttttgactaataaactattgattactcggaggttttgatctaat
>TCONS_00006275 gene=AGAP004679 loc:2L|207873-210460|+ exons:207873-207953,208512-208581,208639-208824,209231-209394,209473-209816,209877-210460 segs:1-81,82-151,152-337,338-501,502-845,846-1429
GTCGATATTTATTTACAGGCAGCAGCCGCAATATCACGTGAAAAATGCCGATTTATAAAGTGTGGATGCA
AAATACAAGTTCGTTAAATCGCACCTATTGTCAACAATGAAAGGTTCCAACGTTGCATCTACTCTAGACG
AGAGCTACGAGAATGCAATTTCTTCATTAAACTCATTACAATCCAACTCCAGCGTTCTTCAAGATTCAAT
TCTTCGAAAACATAGTGAAGACAATAAGCATATAAACGACACGCTCAAGTATTTGTTGCGTATTGGTGTT
TCCATGGATCATTTGAACCAACTTCCTGTGATACACGTGTCTGGAACAAAGGGAAAGGTATAACTTCGCT
TGGTTTGGAGCACACAAAACTGCTGGGCAATACATTAGAAGAAATTGCATGGCAGAAAGCTGGTATAATA
AAACGTGGCTCTGATGTGTTTTCAGTTGTTCAACCCTCTGAGTGTATGGAAATTATAAGGGAAGAATGTC
GTAAGTTAAAGGCAAATCTGTTCGTCGTACCATCAGAATTAAAAGCATACCAGTGGGCTAAGAAACCAGA
ATTGGTTAACGAATCGTGTGATATCCTTGATATTCTTGAATTGAACACCTCATTAGCTATTCAGATAGCT
ACAAATTGGATGAACAAGAATATTTCCGAAATATCACAAGAAAACATAACATCAATTGTTACAAAACAAA
CAGTGGAAGGCATTGACCGCTGTTTCTGGCCGGGAAGGTTGCAGAGGATACTGTATGATACAAAAAAGAC
ACTTTATCTCGATGGAGCTCATACCTTAGAAAGCATACATTTATGTGCCCGATGGTATAATATGAAATCC
CATAGCCAATACAAACGACTTCTGATTTTTAATACCACAGGAGACAGAGACTCAGCAAAGCTACTTTCTA
CTCTTTCGTCTATGATCAAATTCGACGCTGCATTTTTTACTCCTAGTGTTCCTCGCGATACAGTGACGTG
CGTAGATGCTATGAATCATAATTTTCCATTCGAGCTTCAATTACAGCGGTGCAGGCAAAATTATGAATAT
TGGAGTCAGACAATTCAACATAAAGAGGGTTTCCTACATGAATCAATTGAATCTGTTTTCAAGCAAATCG
ATGAAGACTTTGTATTTAAAGGTGAAACCTGCGATATTTTAATTACTGGTTCGATTCATTTGATAGGAGC
CGCATTCGTAGCTCTAAATTTAGAGAGATTTATGTGTACATCTACTACGCAATGAAACTCTTGTGGTAAC
GAATGAAATCAAACAATCGTTAGATACTAAATTAAGCAAGAAATAATCATCCGATTTCAGTGAATAACAT
GATTTCTGCACAAAAGAAGGGAAAAATCGAGAAATGCAGTAACACAACAATCATCGGACGCCCCAGCATC
CTTGCCCAAATAAAGGCCTTATTAGACAG
>TCONS_00000002 gene=AGAP004679 loc:2L|207888-210742|+ exons:207888-207953,208512-208581,208680-208824,208897-209394,209473-209816,209877-210742 segs:1-66,67-136,137-281,282-779,780-1123,1124-1989
CAGGCAGCAGCCGCAATATCACGTGAAAAATGCCGATTTATAAAGTGTGGATGCAAAATACAAGTTCGTT
AAATCGCACCTATTGTCAACAATGAAAGGTTCCAACGTTGCATCTACTCTAGACGAGAGCTACGAGCGTT
CTTCAAGATTCAATTCTTCGAAAACATAGTGAAGACAATAAGCATATAAACGACACGCTCAAGTATTTGT
TGCGTATTGGTGTTTCCATGGATCATTTGAACCAACTTCCTGTGATACACGTGTCTGGAACAAAGGGAAA
GGGATCTACTTGTGCTATGATAGAATCAATTTTGAGGTCAAATGGTTATCGTACCGGATTTTTTAGTTCG
CCGCATCTAGTTTCGGTTAAAGAACGTGTTCGACTTAACGGAATGCCTCTATCGAGTGATAAATTTCGTT
TATATTTTTGGAAAATTTATAAACAATTACTTGCATATCGAGAGCATAGCAGAGATATGCCGTCATATTT
TTGTTTCTTGACAATTTTGGCCTTGGATGTGTTTCTACGAGAAAGTGTTGATGTATGCGTCATTGAGGTG
GGCATCGGAGGTAGATATGACTGTACGAATGTTTTACCTAAAACTGGTACCGTAGGTATAACTTCGCTTG
GTTTGGAGCACACAAAACTGCTGGGCAATACATTAGAAGAAATTGCATGGCAGAAAGCTGGTATAATAAA
ACGTGGCTCTGATGTGTTTTCAGTTGTTCAACCCTCTGAGTGTATGGAAATTATAAGGGAAGAATGTCGT
AAGTTAAAGGCAAATCTGTTCGTCGTACCATCAGAATTAAAAGCATACCAGTGGGCTAAGAAACCAGAAT
TGGTTAACGAATCGTGTGATATCCTTGATATTCTTGAATTGAACACCTCATTAGCTATTCAGATAGCTAC
AAATTGGATGAACAAGAATATTTCCGAAATATCACAAGAAAACATAACATCAATTGTTACAAAACAAACA
GTGGAAGGCATTGACCGCTGTTTCTGGCCGGGAAGGTTGCAGAGGATACTGTATGATACAAAAAAGACAC
TTTATCTCGATGGAGCTCATACCTTAGAAAGCATACATTTATGTGCCCGATGGTATAATATGAAATCCCA
TAGCCAATACAAACGACTTCTGATTTTTAATACCACAGGAGACAGAGACTCAGCAAAGCTACTTTCTACT
CTTTCGTCTATGATCAAATTCGACGCTGCATTTTTTACTCCTAGTGTTCCTCGCGATACAGTGACGTGCG
TAGATGCTATGAATCATAATTTTCCATTCGAGCTTCAATTACAGCGGTGCAGGCAAAATTATGAATATTG
GAGTCAGACAATTCAACATAAAGAGGGTTTCCTACATGAATCAATTGAATCTGTTTTCAAGCAAATCGAT
GAAGACTTTGTATTTAAAGGTGAAACCTGCGATATTTTAATTACTGGTTCGATTCATTTGATAGGAGCCG
CATTCGTAGCTCTAAATTTAGAGAGATTTATGTGTACATCTACTACGCAATGAAACTCTTGTGGTAACGA
ATGAAATCAAACAATCGTTAGATACTAAATTAAGCAAGAAATAATCATCCGATTTCAGTGAATAACATGA
TTTCTGCACAAAAGAAGGGAAAAATCGAGAAATGCAGTAACACAACAATCATCGGACGCCCCAGCATCCT
TGCCCAAATAAAGGCCTTATTAGACAGAGGAAAATACTGTCATTTCTCGATCGGCATGTATCTGTCAAAA
TTAGACTTAGGCACGAAAAGACCTCTCGAACGTCTAATAAGGCAGGATAATTTTTCTGTCACCTTTCACA
TTAAATTTAATTTTTCGATTATCTTGGCTTTATCCGAAATAATCATTCGTTGCTTCCCATTTTTGTTGTT
TTTATTCATGATTATCAAGAAATTCAATACGCTCTAACGACATAggtgtcttttccgttttaagttggta
ggctgaaatttcagcctgtcagGCCCGTG
>TCONS_00000003 gene=AGAP004679 loc:2L|207894-210460|+ exons:207894-207953,208393-208581,208639-208824,208897-209394,209473-209816,209877-210460 segs:1-60,61-249,250-435,436-933,934-1277,1278-1861
GCAGCCGCAATATCACGTGAAAAATGCCGATTTATAAAGTGTGGATGCAAAATACAAGTTCTAAATACAT
AATCACTACATTTCATGTTCCGTATTGCTGATTTTACTGTGAGGTGGAGAAAAATGATGAATAAATTTAC
ATGTGAAACGGCTTCGATTTCTTTGTTGCATGTTTCTAGCGTTAAATCGCACCTATTGTCAACAATGAAA
GGTTCCAACGTTGCATCTACTCTAGACGAGAGCTACGAGAATGCAATTTCTTCATTAAACTCATTACAAT
CCAACTCCAGCGTTCTTCAAGATTCAATTCTTCGAAAACATAGTGAAGACAATAAGCATATAAACGACAC
GCTCAAGTATTTGTTGCGTATTGGTGTTTCCATGGATCATTTGAACCAACTTCCTGTGATACACGTGTCT
GGAACAAAGGGAAAGGGATCTACTTGTGCTATGATAGAATCAATTTTGAGGTCAAATGGTTATCGTACCG
GATTTTTTAGTTCGCCGCATCTAGTTTCGGTTAAAGAACGTGTTCGACTTAACGGAATGCCTCTATCGAG
TGATAAATTTCGTTTATATTTTTGGAAAATTTATAAACAATTACTTGCATATCGAGAGCATAGCAGAGAT
ATGCCGTCATATTTTTGTTTCTTGACAATTTTGGCCTTGGATGTGTTTCTACGAGAAAGTGTTGATGTAT
GCGTCATTGAGGTGGGCATCGGAGGTAGATATGACTGTACGAATGTTTTACCTAAAACTGGTACCGTAGG
TATAACTTCGCTTGGTTTGGAGCACACAAAACTGCTGGGCAATACATTAGAAGAAATTGCATGGCAGAAA
GCTGGTATAATAAAACGTGGCTCTGATGTGTTTTCAGTTGTTCAACCCTCTGAGTGTATGGAAATTATAA
GGGAAGAATGTCGTAAGTTAAAGGCAAATCTGTTCGTCGTACCATCAGAATTAAAAGCATACCAGTGGGC
TAAGAAACCAGAATTGGTTAACGAATCGTGTGATATCCTTGATATTCTTGAATTGAACACCTCATTAGCT
ATTCAGATAGCTACAAATTGGATGAACAAGAATATTTCCGAAATATCACAAGAAAACATAACATCAATTG
TTACAAAACAAACAGTGGAAGGCATTGACCGCTGTTTCTGGCCGGGAAGGTTGCAGAGGATACTGTATGA
TACAAAAAAGACACTTTATCTCGATGGAGCTCATACCTTAGAAAGCATACATTTATGTGCCCGATGGTAT
AATATGAAATCCCATAGCCAATACAAACGACTTCTGATTTTTAATACCACAGGAGACAGAGACTCAGCAA
AGCTACTTTCTACTCTTTCGTCTATGATCAAATTCGACGCTGCATTTTTTACTCCTAGTGTTCCTCGCGA
TACAGTGACGTGCGTAGATGCTATGAATCATAATTTTCCATTCGAGCTTCAATTACAGCGGTGCAGGCAA
AATTATGAATATTGGAGTCAGACAATTCAACATAAAGAGGGTTTCCTACATGAATCAATTGAATCTGTTT
TCAAGCAAATCGATGAAGACTTTGTATTTAAAGGTGAAACCTGCGATATTTTAATTACTGGTTCGATTCA
TTTGATAGGAGCCGCATTCGTAGCTCTAAATTTAGAGAGATTTATGTGTACATCTACTACGCAATGAAAC
TCTTGTGGTAACGAATGAAATCAAACAATCGTTAGATACTAAATTAAGCAAGAAATAATCATCCGATTTC
AGTGAATAACATGATTTCTGCACAAAAGAAGGGAAAAATCGAGAAATGCAGTAACACAACAATCATCGGA
CGCCCCAGCATCCTTGCCCAAATAAAGGCCTTATTAGACAG
>TCONS_00000004 gene=AGAP004679 loc:2L|208174-210742|+ exons:208174-208581,208639-208824,209231-209394,209473-209816,209877-210742 segs:1-408,409-594,595-758,759-1102,1103-1968
CTTGGGATAAGCCTGCATATGGTGTTAAAATGATCATATTACAGGGAATGTTCATGGGAATAACATGTTG
ATAAGAGAATTTTGATAAGAGGAAGTCGAAAAAACATAACACATTTACAAGATTCAAAGATTTTACGAGC
TCTGTCGAATCAATCGTTAATCATATAATGCGTCTGGAATTTTAAACTCGATTATAATAGGTTGTTTCTA
TTGCTATAGCTAAATACATAATCACTACATTTCATGTTCCGTATTGCTGATTTTACTGTGAGGTGGAGAA
AAATGATGAATAAATTTACATGTGAAACGGCTTCGATTTCTTTGTTGCATGTTTCTAGCGTTAAATCGCA
CCTATTGTCAACAATGAAAGGTTCCAACGTTGCATCTACTCTAGACGAGAGCTACGAGAATGCAATTTCT
TCATTAAACTCATTACAATCCAACTCCAGCGTTCTTCAAGATTCAATTCTTCGAAAACATAGTGAAGACA
ATAAGCATATAAACGACACGCTCAAGTATTTGTTGCGTATTGGTGTTTCCATGGATCATTTGAACCAACT
TCCTGTGATACACGTGTCTGGAACAAAGGGAAAGGTATAACTTCGCTTGGTTTGGAGCACACAAAACTGC
TGGGCAATACATTAGAAGAAATTGCATGGCAGAAAGCTGGTATAATAAAACGTGGCTCTGATGTGTTTTC
AGTTGTTCAACCCTCTGAGTGTATGGAAATTATAAGGGAAGAATGTCGTAAGTTAAAGGCAAATCTGTTC
GTCGTACCATCAGAATTAAAAGCATACCAGTGGGCTAAGAAACCAGAATTGGTTAACGAATCGTGTGATA
TCCTTGATATTCTTGAATTGAACACCTCATTAGCTATTCAGATAGCTACAAATTGGATGAACAAGAATAT
TTCCGAAATATCACAAGAAAACATAACATCAATTGTTACAAAACAAACAGTGGAAGGCATTGACCGCTGT
TTCTGGCCGGGAAGGTTGCAGAGGATACTGTATGATACAAAAAAGACACTTTATCTCGATGGAGCTCATA
CCTTAGAAAGCATACATTTATGTGCCCGATGGTATAATATGAAATCCCATAGCCAATACAAACGACTTCT
GATTTTTAATACCACAGGAGACAGAGACTCAGCAAAGCTACTTTCTACTCTTTCGTCTATGATCAAATTC
GACGCTGCATTTTTTACTCCTAGTGTTCCTCGCGATACAGTGACGTGCGTAGATGCTATGAATCATAATT
TTCCATTCGAGCTTCAATTACAGCGGTGCAGGCAAAATTATGAATATTGGAGTCAGACAATTCAACATAA
AGAGGGTTTCCTACATGAATCAATTGAATCTGTTTTCAAGCAAATCGATGAAGACTTTGTATTTAAAGGT
GAAACCTGCGATATTTTAATTACTGGTTCGATTCATTTGATAGGAGCCGCATTCGTAGCTCTAAATTTAG
AGAGATTTATGTGTACATCTACTACGCAATGAAACTCTTGTGGTAACGAATGAAATCAAACAATCGTTAG
ATACTAAATTAAGCAAGAAATAATCATCCGATTTCAGTGAATAACATGATTTCTGCACAAAAGAAGGGAA
AAATCGAGAAATGCAGTAACACAACAATCATCGGACGCCCCAGCATCCTTGCCCAAATAAAGGCCTTATT
AGACAGAGGAAAATACTGTCATTTCTCGATCGGCATGTATCTGTCAAAATTAGACTTAGGCACGAAAAGA
CCTCTCGAACGTCTAATAAGGCAGGATAATTTTTCTGTCACCTTTCACATTAAATTTAATTTTTCGATTA
TCTTGGCTTTATCCGAAATAATCATTCGTTGCTTCCCATTTTTGTTGTTTTTATTCATGATTATCAAGAA
ATTCAATACGCTCTAACGACATAggtgtcttttccgttttaagttggtaggctgaaatttcagcctgtca
gGCCCGTG
>TCONS_00000005 gene=AGAP004679 loc:2L|208183-210460|+ exons:208183-208581,208639-208824,208897-209394,209473-209816,209877-210460 segs:1-399,400-585,586-1083,1084-1427,1428-2011
AGCCTGCATATGGTGTTAAAATGATCATATTACAGGGAATGTTCATGGGAATAACATGTTGATAAGAGAA
TTTTGATAAGAGGAAGTCGAAAAAACATAACACATTTACAAGATTCAAAGATTTTACGAGCTCTGTCGAA
TCAATCGTTAATCATATAATGCGTCTGGAATTTTAAACTCGATTATAATAGGTTGTTTCTATTGCTATAG
CTAAATACATAATCACTACATTTCATGTTCCGTATTGCTGATTTTACTGTGAGGTGGAGAAAAATGATGA
ATAAATTTACATGTGAAACGGCTTCGATTTCTTTGTTGCATGTTTCTAGCGTTAAATCGCACCTATTGTC
AACAATGAAAGGTTCCAACGTTGCATCTACTCTAGACGAGAGCTACGAGAATGCAATTTCTTCATTAAAC
TCATTACAATCCAACTCCAGCGTTCTTCAAGATTCAATTCTTCGAAAACATAGTGAAGACAATAAGCATA
TAAACGACACGCTCAAGTATTTGTTGCGTATTGGTGTTTCCATGGATCATTTGAACCAACTTCCTGTGAT
ACACGTGTCTGGAACAAAGGGAAAGGGATCTACTTGTGCTATGATAGAATCAATTTTGAGGTCAAATGGT
TATCGTACCGGATTTTTTAGTTCGCCGCATCTAGTTTCGGTTAAAGAACGTGTTCGACTTAACGGAATGC
CTCTATCGAGTGATAAATTTCGTTTATATTTTTGGAAAATTTATAAACAATTACTTGCATATCGAGAGCA
TAGCAGAGATATGCCGTCATATTTTTGTTTCTTGACAATTTTGGCCTTGGATGTGTTTCTACGAGAAAGT
GTTGATGTATGCGTCATTGAGGTGGGCATCGGAGGTAGATATGACTGTACGAATGTTTTACCTAAAACTG
GTACCGTAGGTATAACTTCGCTTGGTTTGGAGCACACAAAACTGCTGGGCAATACATTAGAAGAAATTGC
ATGGCAGAAAGCTGGTATAATAAAACGTGGCTCTGATGTGTTTTCAGTTGTTCAACCCTCTGAGTGTATG
GAAATTATAAGGGAAGAATGTCGTAAGTTAAAGGCAAATCTGTTCGTCGTACCATCAGAATTAAAAGCAT
ACCAGTGGGCTAAGAAACCAGAATTGGTTAACGAATCGTGTGATATCCTTGATATTCTTGAATTGAACAC
CTCATTAGCTATTCAGATAGCTACAAATTGGATGAACAAGAATATTTCCGAAATATCACAAGAAAACATA
ACATCAATTGTTACAAAACAAACAGTGGAAGGCATTGACCGCTGTTTCTGGCCGGGAAGGTTGCAGAGGA
TACTGTATGATACAAAAAAGACACTTTATCTCGATGGAGCTCATACCTTAGAAAGCATACATTTATGTGC
CCGATGGTATAATATGAAATCCCATAGCCAATACAAACGACTTCTGATTTTTAATACCACAGGAGACAGA
GACTCAGCAAAGCTACTTTCTACTCTTTCGTCTATGATCAAATTCGACGCTGCATTTTTTACTCCTAGTG
TTCCTCGCGATACAGTGACGTGCGTAGATGCTATGAATCATAATTTTCCATTCGAGCTTCAATTACAGCG
GTGCAGGCAAAATTATGAATATTGGAGTCAGACAATTCAACATAAAGAGGGTTTCCTACATGAATCAATT
GAATCTGTTTTCAAGCAAATCGATGAAGACTTTGTATTTAAAGGTGAAACCTGCGATATTTTAATTACTG
GTTCGATTCATTTGATAGGAGCCGCATTCGTAGCTCTAAATTTAGAGAGATTTATGTGTACATCTACTAC
GCAATGAAACTCTTGTGGTAACGAATGAAATCAAACAATCGTTAGATACTAAATTAAGCAAGAAATAATC
ATCCGATTTCAGTGAATAACATGATTTCTGCACAAAAGAAGGGAAAAATCGAGAAATGCAGTAACACAAC
AATCATCGGACGCCCCAGCATCCTTGCCCAAATAAAGGCCTTATTAGACAG
>TCONS_00004767 gene=XLOC_003149 loc:2L|213300-213466|. exons:213300-213466 segs:1-167
CAAAAATTTTGTTTATATTAATTATAGCAAGAAAATATTAATACAAAAAGAAATAAGCACAGGAAAAAGA
TCATAAAAATCAGGATTTGAACACACGCTTTCTCGGTTTGGAACCAAAAGCATTGTCACTGTTCTATTTG
GCAGTTACTTTAGTAAGGGTGCAAAAC
>TCONS_00004768 gene=XLOC_003150 loc:2L|213619-213959|. exons:213619-213959 segs:1-341
GAATGCCTTCAAAGCCGTTTAATGTTGGTAGGGCAGACAAGGCCCTCAGCTGTTTGAATcccgctgcgca
aattcgagcagtttcctgcgcaggaaatgtaccaaatcctgcgctggccagcCCCGCTGTGCAAAGcgat
ggaagaaatcatggcgttatgagaattttatcatgccttccttttctctccaacggcaaatttgtcaagc
agcCAcccgctgcgcaaagcgatcgaaaacttctcatactcgaactgcaaacatatttcacagcgcatgg
ttgtgaaatatttcgcaatatttcgcaaaattgttcgctaaatttataaatgaaatatttc
>TCONS_00004769 gene=XLOC_003151 loc:2L|214648-214736|. exons:214648-214736 segs:1-89
gctttttccctccatagcgctatctctttctcgcgtgtggacaaCCCAGGTGACAACTGTTCTACATTTT
TAGCTTAAACTCCTCGTGA
>TCONS_00004770 gene=XLOC_003152 loc:2L|217556-217906|. exons:217556-217906 segs:1-351
TGGATGTTATCAGTATAGGTGCGTTATTTGGACTATATTGTGGTAGTCAATGAATTGCTTTGTGTTGGGT
GCTAAGCTGCTTCGTTGCGCATGCATCTCCAATGAATTATTTTGAATTATTACCTGAGATCTTCTTTGTG
CAACTAAATATTTAGGGTGCATGACACGTTTAGCCTTCCGCAATAATTTCTTTAAAGCCGTTTATCGCCC
CGTGAAACAGCGCTATTCTTATGAACAATTAAAGTGCACTACCGAACACTTTCACACCGGTAGTTCACCG
TACATCCGTACATACGAAATTTAAAAATCCGATTAAACTTATAAGCTTTTTGATTTTGCATCAAAATTTC
A
>TCONS_00004771 gene=XLOC_003153 loc:2L|218379-218757|. exons:218379-218757 segs:1-379
cagcaccatacgctcaccgtaataaacaaaatcagaactctcttttgtatgaattcaattcataatgttg
tttccacttgcatctgctagctgaattggaaagaaacgtgctacatatcacacgcacgtttgcttagatc
gtgtgtctttttaatacccccattagcagagccagtcgcaaagatgatgttaccaatccaatggttgtgt
tgtctctcaggtagcgaATCCACACTTCCACGAATGCGCGCACGCGATAACGCACCTATGAACGCGCGCA
CGTGAGAACGCACCTACGAACTCACGCACACGCACGAGCGAGTACGGCTATCGGTAGAACGGCTGGTtca
gctatcttgttgcgcatcctgatccaaag
>TCONS_00004772 gene=XLOC_003154 loc:2L|218943-219708|. exons:218943-219708 segs:1-766
ttcaaattaaaaaaaaaattagattagtgttagacgttcttctacatcgttcttgtcttccggcatcgtt
tctagagctgtaattattgtcgcatacgctggcccaagcgtcaaaagtaaatagcaaacgatatcgattt
cctccagctttgctccggttgacttgtagtcccggacgattcgcttaaaggttaggaaatgatcctgcaa
ccttcctccgtcgtgccgtagtgtgagaagcttcttttgcaggtaaagtcgactggcgatgctttttcgt
tgaaacacacgttccaaggccaaccaaatagccctgggtgtctgctgatcttagatatactcaagcatgt
tgtcactaatccgagaaatcagcagcgacttgcaacgcctttccttatttaacatctgctcggaaatttc
actgcagcctccttgacttgagcattgcccttctcgtttactataagacgatgatcatccgtcgcttcct
gctccacgcaagacatgagctcgtgctcctccagtagcaccgacatAGGTTTATCCAGTCGGGTTCAAGG
ATCGAAGTGTAGGATATTGCCAATCCTAACAGCGGTctgtccacaacatctccccgttttaatttaaccg
gtacagcttaagtcgacgcagcggttttattacgaataaaaccggcgtggcaagcgtacggctcatggga
cgttatgtaacgggggtgagtgcagaCCGGCCTCCATGCCATACGCTCAAACGGGATGAGCGTTGC
>TCONS_00004773 gene=XLOC_003155 loc:2L|220379-220960|. exons:220379-220960 segs:1-582
gcgtctgtccagagtgacaactctgcgtttaaggcagggtgagctaaaagcgcggcttgttgtagctgct
ctttacatcggtcgaatgccttgctagattcgggcgtccactttagcgatgtcttgtccttcttcttgtt
ccccggtgtcatctcaagtaggatgctttgtgtcgtcagggcatgtggcaagaagcgtcgataataattg
atcatcgcaaggaatttcttcagctccattatcgtcgctggtttactcaactcgctgattgctcgtaccc
gttccgggagaggacgtatcccttctgcgttgaccaagtggccaagaaaggcaatttcacttcggttgaa
ttcacatttggccggattgatggccaggtggtgttgtttgagacgctgaaatagctggcgcaggtgttcg
tggtgttcttcctctgacgacgaggcgacaatcatatcgtctatgtatgggaacacgaagtcaagacctc
ggaggacatcgtgaatgagtcgctgaaaagtctgcgcagcgtttcgtaggccgaagggcatcgtagtgaa
ctcgaacaatccgaaggggttg
>TCONS_00004774 gene=XLOC_003156 loc:2L|221453-221767|. exons:221453-221767 segs:1-315
tgttgcatgttacgggtgcaatttatggtggcatttttcgtgcgccggattgacggaacccgcggaagct
gtggaacatggttgtgcgtggcttgccaagcaaaggaacggtctggcttgattcagaggacgccggtcaa
gcgcgcagaacaaagggaagctgcaaatgctaacctcaatctggaggaggttacgcaaaacgtggctgag
aaacataacctcaaactggttgaggttatccaacaagcgacagaaacacccatgccttcttcaagtgaga
caagctacaacgcggtgagcaaacctaacctcact
>TCONS_00004778 gene=XLOC_003160 loc:2L|224901-225593|. exons:224901-225593 segs:1-693
gtggaagggaaagccgaatttcgactttggtggcaactggtttcaagggccagagttcttactccatggg
gaggatgattggccatcacagaggttcaatagcgacaacccgtcagaagaaatacggcaggtaaatcttc
acgtggaggactctaacaccggactattacctatccggtatgaacgtttcagccgattggagaggctaca
aaggatgattggttggattgtcaggtatgtgggcaatctgagacgaaagtattgtggcgaacctatttta
ggaggagttctaagacaagaagaactctatgaagcggataacattctgtggaagcagagtcagctcgagt
actatccggaagaagttcgcgttctgagtttggacgataacgatggaaaacctggaggaagaacggtatc
gaagcaaagccacatttaccatctattgccgtttgtggacgatgaaggcgtattgcgaatgcgagggagg
ataggtgcagcggatgttccttattctgctaagtgtcccgttatactgccgaggaattcccgactggctg
agttgatggtagagcggtatcatcgattgtatcgtcatgcgaacaacgaaacagtgacgaatgagttgcg
gcaacaatttcagatcccgaagctgagagcgttggtacactggtggacataaaaataggaact
>TCONS_00004779 gene=XLOC_003161 loc:2L|226838-228296|. exons:226838-228296 segs:1-1459
gtagcgcaccaaaaatgggagtataaaaggcaaaattcgcctattacaaattcagtacgcctcgaactgt
tggcgatgacacacctagtgtatgcaaaaaaaaacacacaaattttttttccctattttaatgtccacca
gtgtaacgaagacggtgaggaactgcgtcttctgtaagatcaggcggtcactaccacaagttctgccaat
ggcaccgttaccaaaggagaggcttacgccctttgttaggcccttcagctacgtcaggctggattatttt
ggaccagtgttggtcaagagaggaagatcgaatgagaagcgttggatcgctttattcacgtgtctgactg
tgcgcgcgattcacttggaggtggtgcacagtctatcgacggaatcgtgcgtgttggcggtaagtcgatt
tgtggctagaagaggtgcaccggtagaaatcttcagcgacaacgggaccaattttttgggtgctagcagg
cagctgcggagggagatcgaggagcgcaatgaaactctggcggcgattttcacgaatgcgcacatccgtt
ggaccttcaacccgcctggcgctccacacatgggcggcgtatgggagcgtatggtacgctccgtaaaagc
ggcgattagcacggtgatggaggtaaagcacgcacccgacgacgagacgtttgagacagtgattttagac
gcagaggcgatgatcaactctagaccgttgacttatgttcccttggacccggagaatcaagaggcaatca
caccgaatcacttcctgttagggagttcttcaggtgtaaagcagcagccagtgttacctacgaactatag
ggatatcttgaagggaaattgaaagttagcgcagcatatgctcgacggaatatggaggcgatggattaag
gaatatttgattcggtgatctcgcgacagagtaagtggtttgaaaacgtgcggaaaattaggaaaggaga
tttggtactggtagtggatggaacaatcaggaaccagtggaagaaaggaatagttgagcgaattatggca
ggacctgatggtcatataaggcaagcgtgggtacgcaccaatacaggagcagttaggaggtcagtagcta
agctagcactgctcgacatagcaacttagggtgaccaaatatggttggtcacgggcgggggaatgttagg
aaaaggcagtgctattgatgagtccaacccggacgtataaacgagatgaagtgcaaatgacagctaggga
aaatgacagggaaacggttgcacgcgcttcaaaccagttgcgagagaagcgagcagcaggtgacaccgtt
ttaaagttttattgctattttatttggatttatttgtatttgtcttcaggagaataaatagttaaactaa
aactttcgccttgtggctgtacgctctcgcactcaaactgtgtttacagtaacggtcgg
>TCONS_00004780 gene=XLOC_003163 loc:2L|229786-230119|. exons:229786-230119 segs:1-334
agacgcatggtgttcacggtctcgacttggaactccggaatgtcggtagaggcgtcactagcgagggggg
ttatatcgattaagtgtagactcggtgtggggagtccagctgtatccttccgcgtcggggttagtagtga
ataaaaagggtggatcttaccttaattgttcaagtaaccagggtgtcgtcgttgcggtcgattggtgtga
aaacgcttcagaagcagcgtgcgtcgtcttccttctcgggtggagaaattggcgtttcctctcttgtatg
aaatggtgcacacaaaatagcggcgttgtctttattgtcggctggatccaagcg
>TCONS_00007355 gene=XLOC_003164 loc:2L|256684-256921|. exons:256684-256921 segs:1-238
agcctgtagcccggaagcctttaccactccaaccaactgctttacggcaaacccgaactctactaatgtt
gataagtcctctgcgttaggtgcggtcattccccttattttgcggatcatcgattccacaattaaatcgg
gtcttccgtaacgcgctttaagcgtatcaatggcatccttcaatccgtccgggaaagataggagatgtcc
atctgtctccagtgcgggcccttaatgc
>TCONS_00007356 gene=XLOC_003165 loc:2L|302668-302998|. exons:302668-302998 segs:1-331
aaaaactcaaactgatcccttagtaaggacgggtgaaactttcttgaaacggcgtgagggtcaatgagtg
attcgttcccgtcctattaaaacctggcgagtcttcggtagcgctctaagtttgttgtcggcctagcaaa
ccgacaactataggtgcaggtgagcttcggccctgcttaaccctgcctggctctgagctcacacctcata
agggtagtgagccaaccctcgcgtggagctccctgaaccaaagccaaccacggggcatcaacaaggggac
tatagtggcgaacaaggatagcggattgaagtttggacccaacagcaatgg
>TCONS_00007357 gene=XLOC_003166 loc:2L|303591-303813|. exons:303591-303813 segs:1-223
tggcgaccaggttgccaaggtacgaagaactcaaaacggcgacatgctgctagttctgaagcgaggcaag
gaagcggtgcgggttgaagcaggcatcaaaaatgccttgaaggacaaggcgaacgtccgaacgcttgctc
cctcggtgatgattgaaatcactcatcttgatgaaatcacccttgctgaggagatcgctgaagccctcaa
gcaacagctggag
>TCONS_00007358 gene=XLOC_003167 loc:2L|303884-304242|. exons:303884-304242 segs:1-359
gagtgcccctgtcagcgaaagagcgtgtcctcaatccaggcaagttgaaagttggctggtgtgtatgcag
cctgagagaggctacagtccaggttaaatgcttcaaatgctggaaactgggtcacaagggcttcgaatgt
actggccaggatcgaagcaagctctgcattaaatgtggacaagagggacacaagatcagagagtgtccaa
acgctatgacgtgcctcgactgccgtgaggatatggttgagccccacatcactggcagcctcagatgtcc
caaccggatagctagacgacaacaacatggttaaattaatacagcataaccaaaaccattgcggagcggc
ctttaatct
>TCONS_00007359 gene=XLOC_003168 loc:2L|304310-304456|. exons:304310-304456 segs:1-147
cgacacaacaacaacatagtgtatagtgaggaccagttggcagcaatagtgacatgtggaaacctaccca
ttcagaagatcgtcaacaaggcatcgagaggaatgttagccgtagaggtgggaggcatcctcatcgttag
tgcttat
>TCONS_00007361 gene=XLOC_003170 loc:2L|397297-398743|. exons:397297-398743 segs:1-1447
ctatgtagatggcgctactgtgaagtgtggaatagttgtgttattgcctcgagatggcgctgctcttggt
tttacagcttacttcgcgtatacaacaaattgcctacattttggcgcatttaaatcctaaacatTCTGCC
ACCTTAAATTGGAACCAATTTAACCTGGTTTAGGAAACACGTATGATCTATTGGTCATGTTATTGTTGTG
TCCTAACTGTTACTCACTGTAGCTACTCTTGAATGAACATCCTAGTGAAGATACTCTCGTGGGATACAAA
TTGAAATCTCTTGCCAATGGACACTTACAAGATAAATTATTTCTTGCCTAATTCAAATTCCCTGTCGATT
TTGTATGTTCCATTTTACGATTACGATATACTTTGCCAAACTCACTGTTAGATCCATACCAAATCATTCG
TTGCTgcatttgcccccaagggttgagacggttccttggaaatcctgctgggttgtgttctgaaaCACCT
TTCAGTACATCAGCATCCGGAGGTTCACCGATGATAGCAGCTACGAAACGAGGTTTGAGACGACACACAT
TTGTCGCCATCAAGATTGTCGGCACGGTAGATGATCCGAAGACTCGATCCAGATCCGCCTTTGTCAGGTT
TACTGCTGCCACCTTGCTGATAGGCCTCAGATGTTGACACTCGTTGTTACACTCGATGCTCACCTGTCGA
GTTTCTGGTTTCAGCTGCACACGATGCTCAATAGTTGGGAATCACTGCAACGGATTGGATCGGGACTCGA
TGTCTTCACTCGTAGTAGTTTCACGTTCCTCCAACCTCGAATTCGGTTCATCAGTCGTGTCTTCAATCGC
CGTCATGCACACTGTTGGATCGGCAAATGTTTCAACGGGTGCATTTccactcactatccagccgaatttc
gattcttgaagtatcggacgatgctgaccaaaagatacacgacgctccttcaagagctcgtagaacatct
cggcaccaagaatgatgtccacacttccaggctgattaaacgtcggatctgccaagatgtattcagccgg
gatgttccaggtgctgatgtttaccggtcgggttggtaaatttgcagtaggtttgggcaaaaccagcaaa
tcgacgaagaacgtatcgttggagcagcgggatcgaattgtggctcgtacagcatgtcggacgttgatgt
ttgagctgccaccgatgcccgatagaggaatgttgacaagtttccttggcaaccgaaggagttgggccag
tctaccaggcacgaagttggattgcgagccgctatccagtaatgctcgcgcatgatgctcaatcccttgg
tcgtccatgatgttgatgatcactgtagataacagaacagtggaggtagcctctccattcacgctcaagg
caacctgaggtgaaaactggcttccggtcggttgtgatgtagttgaa
>TCONS_00007363 gene=XLOC_003172 loc:2L|400018-400259|. exons:400018-400259 segs:1-242
TGGTGCAGCTGGTGCAGCTAGTGGTGCAGCTTGTGGTGCCGCTTGTGGTGCAGCTTGTGCTTCTTCTTGT
GATGCAGGGTCTTCTACACGCTGTGATGTGGATCTAGTTGTCGGCATGATGACTTGTAGATGCTTCTCCT
ACTGATGTCGTGATGAACACACAAGGCGATGTCTAATACACCGCAAAATTGACGATAGGAGTTGCTCGTT
TGTGGATGTCTTCCTCGTTGGGCCAAGGTTTG
>TCONS_00006832 gene=AGAP004682 loc:2L|433207-461477|- exons:433207-434254,460185-461477 segs:1-1293,1294-2341
TATGAATCTAACATAGTATTTTTTCGTGATCTTCACTATGCTCAATTTAATCGGTTATAACTCTTTTGGT
GTTCGATTGTGGTTAGAAAAAAATCGGCTACAAGGTCATCAGTTCAATTGATTCCAGCGATAGACATACG
CTGGTAGAAAATCTATTAATCATTATAAATAAGCGTAAAGCAGCTCGACTGTGTGACTAAATAGAGGATT
TGATCGATGACATACGAAATAATGAACCGCACTCGGCTGTAAACGATATCTTCGCTTCATTAATAGGAGA
CGCTGACAAACGTTTGCAGAATACCCAGTAATTTTCTAACAAAAAGAAGTAGCGTGGTAGCCAACCAACG
AATGCAATCAATTCATCTGTTTTAGTTGAAGGAAACAACAAAAAAATGTCGGAAATAGTAAACGGAAATA
ATATTTCTGCCAACCACATTAAAAGAATGATGGAAAATGCGCAGCGAGAAATCGAGCAACGTAAACGAAA
ACTAGAAAACATTACTTTGAATAAATATCCAGATGCTTCTACTTCTTCCGATGCTGCTGCTGCAGCAGGT
AATGCCAAAACTACAGCCGTTGTGACAAAACCTGCTGATGGCCCTATTGAAAAAAAGACACGCGATATGT
CCGGATCTGTAACAGGAACATCGGACATAGAAAGATCAAGAAAAATTGCCCAGCTTCAAGAACAAATTCG
GGCCAAACTTTCTGGAACATTAGTCAATGTTTTACCCCTACAGCCTGCTACTGACAAACCGAAGCCGCTT
ATACTGGATGCTGAGGGCCGTACTGTAGATGATAGTGGTCGTACAATTGTTGTACCCCAACTTACCCCTA
CGCTAAAGGCTAATATCCGTGCCAAAAAACGAGAAAATTCTAGAAATCAGCAATTTGTAGAACGTGCGTT
TACCGATGAATCAAATGAGACACACTTTCATGATGATCGTATTACATTAAAACCAGCAGGGCGAACTAAG
CGTTCATTACGATTTCATGAACCTGGAAAATTTCAACAGCTTGCTGAAAGATTACGAATGAAGATACAGC
TAGAAAAATTGCAGAACGAGATTTCGCAAATAGCGCGCAAAACTGGAATTAGTTCAGCTACAAAACTTGC
TTTGATTGCTCCTAAATCGGACACTTACTTAAATGATGTACCCCAAATGGAATGGTGGGATTCTGTCATA
TTGATGGATGATTTGAATACCTTGAACGCACAGGGAAGTATTGCGATAAGAGAATCTTCGATAACTAACC
TCATCGAACATCCGACGCAAATGCGACCGCCAAATGAAACATCGCGTACCGTATATCTTCCAGTGTTTCT
TACAAATAAAGAAAGACGCAAATTGCGACGACAGAATCGTCGTGAAGCTTGGAAGGAAGAGCAGGAAAAA
ATTCGTCTAGGACTTGAAGCTCCTCCAGAACCAAAATTAAGAATTTCCAATTTAATGCGTGTGTTGGGAA
CAGAGGCAGTACAAGACCCAACTAAAATTGAGACTCATGTACGTGAACAAATGGTAAAGCGTCAAAAAAT
ACACGAAGAAGCAAATGCAGCACGTAAATTAACTGACGATCAACGACGAGAGAAAAAAGTTCGTAAAATG
AAAGAAGACACAACATTAGGGGTACATATTGCTGTATATCGAATTCGAGATTTACAGGACCAGCAAAGCA
AAAAGTTTAAGATCGAAACAAATGCAAAACAACTATTCTTGACCGGCGCCTGTGTACTTTTTCGCGATTG
TTCTGTAGTTGTAGTGGAGGGTGGTCCAAAACAACaaaaaaaaTATCGTAGGCTTATGCTCCATCGTATA
AAATGGGAAGAAGATTTAGTGAAAAATGCTGATGACAAAGAGATTCCCAATTCATGCGTGCTTGTTTGGG
AAGGAATGAATCAGCGTAGACATTTTGGAGAATTTAAGTATAAATCGTTCTCATTAGAAAAAAGTGCTAG
AGATTTCTTCCAGAAACATCACGTTGAGCATTATTGGGATTTGGCTTACTCTGGGGCTGTTTTAGAAGCT
TCTGAAGACATATAATCAGGTTTTACAATACAAGGCAAAAAATCATTATTAAATAAACTATTTATGAAAA
TCTCGTGTTGTGGTGTTATTTTCATGATGATCATGGACATTTATCGCATTAATTTAATcctgtttccatc
tacgttcgaatctcgtgccgtttgcattgaatcgcaaaccgtctgctttgaatcgcatgccactacgatc
gaatgcgtgcaaccattgtagaatcgcgttccactacggtcgaatcttatgccactacgatcagatcgtg
tgccgctaccattggacttctAGATCCATTG
>TCONS_00002395 gene=AGAP004682 loc:2L|433503-461627|- exons:433503-434254,460185-461391,461514-461627 segs:1-114,115-1321,1322-2073
GTTTTCATTTTTGTACGGCTGTCAATTTATTCTGGATAAACCAATATGTTTAATAAACCCACTTTGCTAT
TAGCATAGCCAGTTGAGCATAATTGACGCCGCGCCCCTGTACAGAAAAAAATCGGCTACAAGGTCATCAG
TTCAATTGATTCCAGCGATAGACATACGCTGGTAGAAAATCTATTAATCATTATAAATAAGCGTAAAGCA
GCTCGACTGTGTGACTAAATAGAGGATTTGATCGATGACATACGAAATAATGAACCGCACTCGGCTGTAA
ACGATATCTTCGCTTCATTAATAGGAGACGCTGACAAACGTTTGCAGAATACCCAGTAATTTTCTAACAA
AAAGAAGTAGCGTGGTAGCCAACCAACGAATGCAATCAATTCATCTGTTTTAGTTGAAGGAAACAACAAA
AAAATGTCGGAAATAGTAAACGGAAATAATATTTCTGCCAACCACATTAAAAGAATGATGGAAAATGCGC
AGCGAGAAATCGAGCAACGTAAACGAAAACTAGAAAACATTACTTTGAATAAATATCCAGATGCTTCTAC
TTCTTCCGATGCTGCTGCTGCAGCAGGTAATGCCAAAACTACAGCCGTTGTGACAAAACCTGCTGATGGC
CCTATTGAAAAAAAGACACGCGATATGTCCGGATCTGTAACAGGAACATCGGACATAGAAAGATCAAGAA
AAATTGCCCAGCTTCAAGAACAAATTCGGGCCAAACTTTCTGGAACATTAGTCAATGTTTTACCCCTACA
GCCTGCTACTGACAAACCGAAGCCGCTTATACTGGATGCTGAGGGCCGTACTGTAGATGATAGTGGTCGT
ACAATTGTTGTACCCCAACTTACCCCTACGCTAAAGGCTAATATCCGTGCCAAAAAACGAGAAAATTCTA
GAAATCAGCAATTTGTAGAACGTGCGTTTACCGATGAATCAAATGAGACACACTTTCATGATGATCGTAT
TACATTAAAACCAGCAGGGCGAACTAAGCGTTCATTACGATTTCATGAACCTGGAAAATTTCAACAGCTT
GCTGAAAGATTACGAATGAAGATACAGCTAGAAAAATTGCAGAACGAGATTTCGCAAATAGCGCGCAAAA
CTGGAATTAGTTCAGCTACAAAACTTGCTTTGATTGCTCCTAAATCGGACACTTACTTAAATGATGTACC
CCAAATGGAATGGTGGGATTCTGTCATATTGATGGATGATTTGAATACCTTGAACGCACAGGGAAGTATT
GCGATAAGAGAATCTTCGATAACTAACCTCATCGAACATCCGACGCAAATGCGACCGCCAAATGAAACAT
CGCGTACCGTATATCTTCCAGTGTTTCTTACAAATAAAGAAAGACGCAAATTGCGACGACAGAATCGTCG
TGAAGCTTGGAAGGAAGAGCAGGAAAAAATTCGTCTAGGACTTGAAGCTCCTCCAGAACCAAAATTAAGA
ATTTCCAATTTAATGCGTGTGTTGGGAACAGAGGCAGTACAAGACCCAACTAAAATTGAGACTCATGTAC
GTGAACAAATGGTAAAGCGTCAAAAAATACACGAAGAAGCAAATGCAGCACGTAAATTAACTGACGATCA
ACGACGAGAGAAAAAAGTTCGTAAAATGAAAGAAGACACAACATTAGGGGTACATATTGCTGTATATCGA
ATTCGAGATTTACAGGACCAGCAAAGCAAAAAGTTTAAGATCGAAACAAATGCAAAACAACTATTCTTGA
CCGGCGCCTGTGTACTTTTTCGCGATTGTTCTGTAGTTGTAGTGGAGGGTGGTCCAAAACAACaaaaaaa
aTATCGTAGGCTTATGCTCCATCGTATAAAATGGGAAGAAGATTTAGTGAAAAATGCTGATGACAAAGAG
ATTCCCAATTCATGCGTGCTTGTTTGGGAAGGAATGAATCAGCGTAGACATTTTGGAGAATTTAAGTATA
AATCGTTCTCATTAGAAAAAAGTGCTAGAGATTTCTTCCAGAAACATCACGTTGAGCATTATTGGGATTT
GGCTTACTCTGGGGCTGTTTTAGAAGCTTCTGAAGACATATAA
>TCONS_00007364 gene=AGAP004682 loc:2L|436168-436446|. exons:436168-436446 segs:1-279
TTTGTGCGTTGTTACTTGATTCTTATCATCGTTTTCATGAAAAAAGCATGAACGTAGGCATCGGGTTGAT
CTACTTCACTGATCAGGCTAAAAACGTAATTGTTAACGGCTTAAAGAATTTTACACCTTGAATATGCCAT
ATCTACACTTTATGTGGCTATGTCTTAAGCTTATCCTCTAGCAACTTCACCTCAAACTGTTGTACTCATT
ACAATTTTGAATATAATAATTTTCTTTTTAGTATTATTATTCTTCTAAAAATTCTTATTTATTAAAGGC
>TCONS_00004783 gene=AGAP004682 loc:2L|448599-448870|. exons:448599-448870 segs:1-272
caaggtgcagtttaaagttaagacgacGAATCATTGTAATCATGGTATTTGTACTCCTCGTATTGCATAT
TCTTCTATTTTTAATTAAAACGAGACATCAATTTTATCCCGAGTGAAACCGGGTAAATCAGCTAGttatt
acatataatgaagcaaactataaccaaataccctttggtcctaccccagatcataaacgtatataaggaa
aataactgtaaaatcataggcataacaagaaaacactatgaatgcaccagcatctattggcg
>TCONS_00007365 gene=AGAP004682 loc:2L|450115-450410|. exons:450115-450410 segs:1-296
tatccgtatttttcgggtatccagacgaggtccgattagcccgaaaaaaagatgctccactgTATATATA
TATAGATTTAAAACTGCTAGTCATTCAATAGCCCGGCTGCCATGATTACTAACTGCCTTTTTGTAGATTT
TGCGTATCATTTTTTATCTTCATCAAGCTACAATTTGCGCTGTTAGAACTGTTTGCAGAGTTGTTGTGTT
TTATTTTTTTACGAGGCTTTTTAGCATTCGCCTCTCGTAATTTACAATTCGGAAACTACTATTTGAGATa
aaaaaatgaattaaaa
>TCONS_00004784 gene=XLOC_003176 loc:2L|464818-465514|. exons:464818-465514 segs:1-697
gTTCATTCAAGTCGGATGTAATGTTCAATTGGTGTCAGAGCGCCGCATTCAAAATAGAAGAAAAAGCTTT
ATTTTGTACATAACATCAAATAGACGACGTACAATATCGAGTGAAACGTCAAGATGCCGTTTGATGTGGA
AAAATACAAAACATTTTACGAATGTGACGAGCACTGGCAATTGAAAAGAACGTTTATGGAATCATACCAA
GATAGTTTCCCAGAGGATGAAGTTGTTTGCCTTGCTCAAGTATTTACGAACATTGAGCTTCTTGGATGCC
AGTATCCTCCAGAAACAATGCGTCTGGTAGCCGAATTATCTAAAGATATTGTTGCCAAGTTCCGAGATAC
GCGAGCAGGTAAACTGAAGCGTACGTTTGTCAATGCATCTGATGCTGCTGCTGCTCGCTACGCAACGAAG
TGAAATTGATAGGTACTGTGATGCCGGATACATAGACTTTGTGAACTCTTATGACAACGCGGAAAGTACC
AGTTTCGGGCTATCGTACGGGCCAAATCTAAGATTTTTGGTGAGGAAACATCCGATGTTCGTTGGGGCGA
TATCGAATGTACTGATAGTACTGAGTGGGGTAGTATCCTAGTGAAACTACTTAAACTATATCATCACCGT
TACCTAGATTTTACTACAATCTTAAATCTTTGGAATGAAGACTAATAAAAGAAAAGCGAAACCAGAG
>TCONS_00007366 gene=XLOC_003177 loc:2L|478047-478201|. exons:478047-478201 segs:1-155
AGAGGCTTTACTCTGGTAAACTTAGTGTTCAGAGGTGAAAATAAAGTATTTAATAAAAACAACATTTGTA
GAGTTGGAATGCTGGTACAAATCTCGATATGATGCCGAGCTTcccaagcgccacagattcagcttaaacg
actggaaaattgaat
>TCONS_00002396 gene=XLOC_001519 loc:2L|482860-484021|- exons:482860-483015,483376-484021 segs:1-646,647-802
ATCACAACAAAACAAAATAAAACAAGCATAAAGCCGGCATTGTAAAAGTACGGTATTAATTATCACTTAT
TTTCTGTGTTAATATTAAATTGACATTCATGTGTATATTATTTTAGCAGAACCAAACaaaaaaataaaaa
aaaTGAATGTAAATCAGAACGGATCAGGACCGGGAACGGCGTCAGGACAGCGATCGAAATCGGTACAGCA
ATCGGGACCTGGACTAGCAACGATATCAGTACTGACACCGATATCAGGACGAGTACCGGTATCTGTACTG
GCACCGGTATCATGACGGGCACTGGCATCAGGACAGGCACCGGTATCAGGACGGGCTTCGGGAATAGGGC
TGGCATCGGGATCAGGCCTGGCATCGGGAGCAGGACTGGCACCGGTATCAAGACTGGCACCGATTTCAGG
ACGGGCATCAGGATCAGGACGGACACCGGTATCAGGACGCGCTTCGGGATCAGGCCTGGCATCGGGATCA
GGACTGGCTTCGGGGGCAGGACTGGCACCGGTATCAGGACTGGCACAGATTTCAGGACGGGCATCGGGAG
CAGGACGGGCTTCGGGATCAGGCCTGGAATCGGGAGCAGGACTGGCTTCGGGATCAGGACGTGAACCGCG
TAAATATATGCGTGAGGACGTGGAGCTCTGCTTACGGATGGCTAATGCGGTAGAACAGAACATCATCTAC
AATAAAAAATCTCCGCATCACAAAAACCGAGACCGTCAAAATGATGCATGGATGTGTGTCGCAGAAGAGG
TCGGGTTGACCATGGCAGAGGCCaaaaaaaaT
>TCONS_00002397 gene=AGAP004683 loc:2L|485698-488369|- exons:485698-486245,486671-488369 segs:1-1699,1700-2247
ATGGATCCGATACGAAGGCAGGAACATATTCAAGATATGCCATCATCTAGTATTGCATCTAAGCTGCCTC
AACAACGTTTCGAGCATCGACGGAAGAGAAAATTATCGGACGAACCGGATTATAGCACAATGAAACCAGA
AGCGAAGCATCAAATCATTGAACGAATTGGCCTTCTTAACAAAATTATCGAACCATGTACCCATAAGTCC
TACATTAATTTGCTAGACCTTAGCGATGAAATACTTCTTCTTGTATTCAAGCAATTGGACAGTATTAGTT
TGATTCCATTATCTAAAGTGTGTATCCGACTACAAAGGTTAGTTGCTGACAAAACTCTATGGATGGATGC
TGATTTCACTTCAGTCAAGCTACTCACCATGGAAGTACATCGATGCGTGAAATATCTACAACCTGGCACA
ACTAAAAGTTTAAAACTGCGTGGTATGACTAGTGTTTATCCTGCTGAACAATGGAACGTTCCGACATTGA
CACCAGGTATTCTAAAATCTATAGAAACTCGATGCTGTCTATTAGAACGGTTGGAGCTTACCGAAGCATA
TATCGATATGAACGATGTCAGCATTATCTTTTTTCCCCACTGTTTACGCTCGCTAGCGTTTCGCAAGTGC
GCATTGTCAGTGCAAAATATTAACAGCCATCTCATAGTACCCCCGCAACAAATGCGTTCATTTTTATCCA
ATATGTATAAATATTTCGATCGCTTGGAGGAACTTACAATTGAATATTGTGCTTGGTTCGACACGCATGA
TTTTATGATTCTATCAAAGCTACCAAATTTAAGATATTTAAGCTTGAAGGGATGTGCAAATATTAAAGAC
AGTGTTCCATATGCCAGTTTGGCGACTCGTTTCGGTTTTAAAAACCTGGAAATTCTTGATTTACGTGATA
CCCCAATATCCGATTCCGATGTGAGTTGTTTCAACATTGTGCGCTCTTTAAAGGAATTAAAGCTCGAATG
TCCTGATCATTTACGAACTGAAAATGGACTTCATGAGTACAATGAAGCAGAACGCTTACGTGTCGAACAA
TTGCATCGTTTGGCCGTTCCTGATCTACGCCAAAATGAAAATGTTGTTAACGATCATGCACCTGCACATC
AGATTGAAGGACAAATAGAAGCTGCACGTGTTCCTCCCAATAATCCGCAACCAGCACATGGAGTGTTTGA
GATACGCGTAGTACACGGAGATTATCCAAGACAGGTACAAGGAAATCAAGATAATTTAATTCGAATTGTA
CGGGGACAAGCAGGTGTTTTGATCAATAATCAACGAGTTCAACCACCGGCCCCGGCAGCAGACAGACCCG
AAGGGCAAGGTTCTCCGCCCCCACACTTAGAAGCGCGAAGAGTACGTGCTGTAAGTCCCGCAGACGAACA
AAATCAACAGGTAGAACCCATAAGAAATGACGAAAATAATCATAACAATGTGGATCGACAACACATTGTG
CGTATTATTAATAGAGATTTGCTACTGCAACGTAGAGAGCATGTCGAATTAGAAAATCCTCCACTTTTAC
GTCGAGCTGGTGATCAAATCAATGCTGCATATCAACATATTTTTGATGCTCGTGGAAATAATGCTCATCG
GCCCCCTGTGCTTGAACTCCAACCTGAAATTGCAGCTCAAGCTCATGATGAAAACGGCCCAGTAGAACGC
GAGCAACCTTTTTTGAATGTTCACTTGCGATTCCATGATGCAGCCAATAATGCTCCAGTGCAGAATAATC
ATCACGATGGTCAGGAAAATAATCCACAACCGCAACGCGTCTTGCCACACGTAATTATTATGCCCGGAAA
TTTCCCAGAAAACTTCCCTGCAATTGCTAACGGGCCGGGCCGGGGCTACCAGCATCAAGTATTTGTAAAT
TTAGGTGCAGGGCAACCAGCTCCAAATTACGTATCGTTAATCAGTGATCGTGGAATATGTGCGTACGGAA
TATCACGCAATGAACTTGCGGGAGGTTTTTTAGGAGGAATATTACATCACAATTTTACCGGACTGGAAAG
ATTGTCTGTGCGAAATTATAAGCTTGTGACGGACATATCGTTGGACCATCTCGAATCAGCTGCCCCACAT
TTGAAACTTTTAGATGTAACTGGTACTTCTGTTACTGCTCAGGGCGTACGCAGCTTCAAGCTTTCTCGTC
CCAGCTGTATAATTATTTCCGATTTTGACCTAATGTAAATTTTAAAACTCCATGTAATACATTTTTATTA
AATTAct
>TCONS_00006834 gene=AGAP004685 loc:2L|492965-497722|- exons:492965-493935,493996-494641,494735-494928,494989-495406,495468-495873,495937-496032,496874-497286,497357-497722 segs:1-366,367-779,780-875,876-1281,1282-1699,1700-1893,1894-2539,2540-3510
ctttaattcaccttggTTCCTACACAGTCCCTGGCTCAGGCGTATTAATTTTGGCGGACAATTTATTATG
TTCAGTGGCGGGATAATTTATTGTGATACGATTCTTCTAATTGTTCATTTTGTTTATCTCATCAACTGAT
CAACTGATAACTCACTGAAAGGATGAAAAGGAGATGTACCTCAAACAACGAATCTCCCAAAATTGATGCG
GGATTAGAGGCGAAGTATTGGAAATTAAAAGTTTCTAATGTCGTTACCAGTGTCGAAACGGCATCGAAAG
AATGTTCTGATAACGATAATAATGTCTGTTCTCTTATAAATTGGGATGAAGAATGGCACGATATGCACTG
TAACACTGTACATCAGCACTTCACTTTAGACCTATCTACATGGAAAAGATGCAGTGTCTTGACAATCGAC
CAACTTGAGAATGGAACCATTAAAGTATCATTGCAAGATTCTCATTCCGAAGAAAAAGCTATTTGTCAGC
TTTTTCCTCCTTGGTAATTACACACAAAGGAATAATCAACTGAATTCAGCAAGGTCTCCTATATTACAGG
AATATGATTCAATGCATTACTCACGGCTTGATAGTATCAGTGTTGGCCATGAAAGTTAGTCCATCATCAA
GCCATTTTGTAGTCAACGCAGATTTCGGATTTTTTGTCACGGATCCTGATAGACTCGTTTCAGGTACTAC
TGTAGTGGGATCATTGTTCTGTCATCGGCGCGGAGTCTTACAGGAGCTGTTTCGTATGTCAGAATCGGAG
AATACACAGAAGAAGCATGTGGTCATCTAAGAACTAAAGACGTTGATTACTTCATTCAATGGTCCGGTCT
TATATATTTGGAAACTCATGACGAGACAGTACAATCGCGCAACGTACAAAACATGTGGAATTCATCCCCA
AAGGAACGGGCAGAAACGGGAAGATGCATTTATGGGCTGATTTTAGTCTCTCCTGTGCGTATCGTGGATG
ACTTATATTTTCATACTTTCAAATTAGAAGCAGCAAGTAGCACATTACCTAAAGCTTTGGATACTTTTCA
AGTTGGTGAATATATTATATGTAGTACTTCTAAACGGATTGCCGTAGCTTCTGGATACATAATTAGTCAT
GCTAGTAACGAAATTGTTGTCTCTTTTGAACGGGACTTGTCAACTAATTATGGAGCTGAAACCTTTATAT
TAGATCAAAATACTCTCTATAAATCCACATTTAATTTATCCAACTTAGCATTGCTTCTCTTTAACGATGA
CCGTTGCTCGCAGTATCGCAGGATTATTATTGATCGTGAAAAGCCAACATTCTCAGATGGATTTCTCTCA
AAATCTATGATTCCAAAGGCCAAGGAAATCCTGAAAAAGTTGAACCGTCACCAGAAAAATGCAGCCCTTA
AGGCCGCTGCTACAAAATCCTACTGCTTATTAAAGGGTTTACCTGGAACTGGGAAAACTCAAACAATTGT
AGGATTGATCAGATTGTTATCGCTCTTAGGTCAATCTATACTACTGACTAGTAGCACACATTCTGCTGTT
GATAATGTACTGAAGCGCCTATTGCCTTTTCAAGATCTAAAGTTTATTCGACTAGGATCAATAGATCGTA
TCGATCCAGCTGTAGCATCATCTGCAGAAGCTATTGTAACTGAGCATTGTGATTCTCCGGAAAAACTGAG
TGAAGTATATGAACAATACAAAATTGTTGGAGTAACGTGCCAGGGAACCGGCCATCCCCTGATTAATAAA
CGCCTCTTTGACTTTTGTATTGTGGATGAAGCGACTCAAGTTTTTCAACCTAGCCTAATTCGACCATTGT
TACGTAGCAAACGATTTCTATTAGTAGGCGATCCAGAACAACTGCCTCCTGTGATCAAATCTGTTGAAGC
ACGCTCCCTCGGCGCATGTGAAAGTATGTTTCACAGATTGGACCAAGAAGGTTCCTTTTACATACTTCCA
ACACAGTATCGAATGAATCGTGTCTTGACAAAATTGGCTAACGAGTTTGCTTATAACGGTAAATTAATTT
GTGGAAATGATATTGTGGAAAATAACACCATTAACCTTCCGAATCTGGAAAATATACGTAGGATATATGA
AGTAGAAAGGTGGCTACTGAAAATGATATCCAATCAAATTGACTTATCAGTAGTCTTAGTGGACACTGGT
AACACATATCAAATGAACCTAAACTATAGAAAATTGAATGAAATATCGACTAGCATTACAGATGATCAAA
GTAAAAACGCAATGAACTGCACAAACGTTTCGGAAATAGCCATTGTAGTATACGTTAGTTGGGCTTTCCT
TCAAGCTGGCGTTGAACCTGAATCAATAGGTATTATTGCACCATTTCGAGCACAGGTGGAATTAATACGA
AAACTCATGAAGAAATTATTTGAAAAACAAAAATACACTCGTCACTCTTCAAGTTCAAATCATAACGTAA
TATATACGAAGGAAAATGTTGAGCAATTGAATCATACTTGCAATATTGAAGTCAACACTATAGATCAATT
TCAAGGAAAGGATAAAAAGATAATACTATTTTCGTGCACAAAATCATCAAATTTATCCGATGATATCTGG
ATCAACAAAGGAAAAGAACGGAGCTCTCACGGTTACGAAATATTAAGCGATAAAAGCCGATTAACTGTTG
CAATTACAAGAGCCAAGGAGAAACTTATCATTATAGGCGATCGATTGACCCTGGATTCGTATGCTCCGTT
CAAAAAGTTGTTTAATGTGGCGAGCAAAATCAGTAACATCAGCCTTCGTGAAAAAAAGGATGGATTTGAG
TGGAATGCTCTTCTTGAATTTCTTATTTCCTTATCAGACTAGAAGCAGGTTCGATGTTTCCGGATAGTAA
TTTAATAAAACGACACGGTAGCTACATGACGGTCCAATTGTTTATTGTCTTGGGTAATGCATTAGACGAC
ATTTAATTTACTGATGTCCCGTCTTTCAATCATTCGCAGCTGTTTCTTTCTCATTCTTTTGAGTTTTGCA
GGATTTTTGATAACTTGTACGATTTCCGACTTACGTTCATTTTCAATCCTTCTGCGTTTGTTTTCTTCGC
GTCTCAAACGTTTGATATCATTTTCACGTCGCCTTGTTTCCTTTATAGATCGTGATAGTTCCTTGATATG
CTTGATTTCTTCTCGAAATGCGTGTTGCTGTGATGACTTCTTACATTGTACACTTTTCTTAATAGAAGCA
AATCTAAAGGATATGCAGATGTATGCGTATTATCTCTCTTAGTAGAACATCCATGTTTATAACCTACCGT
AACTTTTGAGATTTCCATATCCTACCCGATTTAGGTTTCCCTCTAACCGAGGAAGGACATGCGCTATCCG
ATCCATTCTCAGTTTTATCTTCATTACAATTCAATGATGACCCTTCATCCGTATGATCAAATGCAATTTT
ATCCATACTAAAGTTTCGTATCAACAAGAATAATTATAAATTGATCATTAGCATGGAACGTATTCCGGGC
AATGGCATTT
>TCONS_00002398 gene=AGAP004685 loc:2L|492977-497645|- exons:492977-493935,493996-494641,494735-494928,494989-495406,495468-495873,495937-496801,496874-497058,497150-497286,497357-497645 segs:1-289,290-426,427-611,612-1476,1477-1882,1883-2300,2301-2494,2495-3140,3141-4099
GCGGGATAATTTATTGTGATACGATTCTTCTAATTGTTCATTTTGTTTATCTCATCAACTGATCAACTGA
TAACTCACTGAAAGGATGAAAAGGAGATGTACCTCAAACAACGAATCTCCCAAAATTGATGCGGGATTAG
AGGCGAAGTATTGGAAATTAAAAGTTTCTAATGTCGTTACCAGTGTCGAAACGGCATCGAAAGAATGTTC
TGATAACGATAATAATGTCTGTTCTCTTATAAATTGGGATGAAGAATGGCACGATATGCACTGTAACACT
GTACATCAGCACTTCACTTTAGACCTATCTACATGGAAAAGATGCAGTGTCTTGACAATCGACCAACTTG
AGAATGGAACCATTAAAGTATCATTGCAAGATTCTCATTCCGAAGAAAAAGCTATTTGTCAGCTTTTTCC
TCCTTGTATCAGTGTTGGCCATGAAAGTTAGTCCATCATCAAGCCATTTTGTAGTCAACGCAGATTTCGG
ATTTTTTGTCACGGATCCTGATAGACTCGTTTCAGGTACTACTGTAGTGGGATCATTGTTCTGTCATCGG
CGCGGAGTCTTACAGGAGCTGTTTCGTATGTCAGAATCGGAGAATACACAGATGGTTATTGGAACCGTGG
TGCATTATATTTTCCAACGGTGCCTTTTGGACAAGTCTTGCAAATTACTAACTCATGTAGAAACTATTGC
AAAAAAAGTTATGAAGACTAAAAAGGTTATCTCATCTCTTTATGAAGTTAACTTAAGCACGAAGGAAGCG
TTCAGTTTACTGGGTCCATATCTTAAAGAAATCGAGACGTTCTTAAACAAACACTTTAATCACAGGTCTA
TACAAACTGATACTGAAACAATTGCCATCTGTGAGGTTAATGATATCGAGGAAAATATTTGGTGCCATCA
TTTGGGAGTTAAAGGCAGAATCGATGCAACAGTTTCCGTATCAAGTGATGCGACAAAGAAAACGTTTGAA
ATTATGCCTTTAGAACTGAAAACAGGTCGAGCTAGTTATTCATTTGAACATCTTGGCCAGCTGGCGTTGT
ATCAAATGATGATGAATCTTGTTGGACATGAGGTAAACGCTGGATTACTCCTGTACTTGAAAGAGGGAAA
ATGTAGTCGTGTAACTGCAAATCGTAACATGAAGCGTGATTTGATCATTCTGCGAAATGAAGTTGCACGG
TCCCTAAGCAAGTGGATGGTAAAAGATAATATAACTCAAAAGGGATCATTGGCGATGAAGCCCACTTTAC
CAGACCCTATCAATAACGAACGAGCTTGTACCAAATGTCCATATAACACAGTTTGCATAACATTATTGAA
AAGCGAACGTGAAGGCACCGTTACAAATTATGGATTGTCAATACTTGCAGAAGAAGCATGTGGTCATCTA
AGAACTAAAGACGTTGATTACTTCATTCAATGGTCCGGTCTTATATATTTGGAAACTCATGACGAGACAG
TACAATCGCGCAACGTACAAAACATGTGGAATTCATCCCCAAAGGAACGGGCAGAAACGGGAAGATGCAT
TTATGGGCTGATTTTAGTCTCTCCTGTGCGTATCGTGGATGACTTATATTTTCATACTTTCAAATTAGAA
GCAGCAAGTAGCACATTACCTAAAGCTTTGGATACTTTTCAAGTTGGTGAATATATTATATGTAGTACTT
CTAAACGGATTGCCGTAGCTTCTGGATACATAATTAGTCATGCTAGTAACGAAATTGTTGTCTCTTTTGA
ACGGGACTTGTCAACTAATTATGGAGCTGAAACCTTTATATTAGATCAAAATACTCTCTATAAATCCACA
TTTAATTTATCCAACTTAGCATTGCTTCTCTTTAACGATGACCGTTGCTCGCAGTATCGCAGGATTATTA
TTGATCGTGAAAAGCCAACATTCTCAGATGGATTTCTCTCAAAATCTATGATTCCAAAGGCCAAGGAAAT
CCTGAAAAAGTTGAACCGTCACCAGAAAAATGCAGCCCTTAAGGCCGCTGCTACAAAATCCTACTGCTTA
TTAAAGGGTTTACCTGGAACTGGGAAAACTCAAACAATTGTAGGATTGATCAGATTGTTATCGCTCTTAG
GTCAATCTATACTACTGACTAGTAGCACACATTCTGCTGTTGATAATGTACTGAAGCGCCTATTGCCTTT
TCAAGATCTAAAGTTTATTCGACTAGGATCAATAGATCGTATCGATCCAGCTGTAGCATCATCTGCAGAA
GCTATTGTAACTGAGCATTGTGATTCTCCGGAAAAACTGAGTGAAGTATATGAACAATACAAAATTGTTG
GAGTAACGTGCCAGGGAACCGGCCATCCCCTGATTAATAAACGCCTCTTTGACTTTTGTATTGTGGATGA
AGCGACTCAAGTTTTTCAACCTAGCCTAATTCGACCATTGTTACGTAGCAAACGATTTCTATTAGTAGGC
GATCCAGAACAACTGCCTCCTGTGATCAAATCTGTTGAAGCACGCTCCCTCGGCGCATGTGAAAGTATGT
TTCACAGATTGGACCAAGAAGGTTCCTTTTACATACTTCCAACACAGTATCGAATGAATCGTGTCTTGAC
AAAATTGGCTAACGAGTTTGCTTATAACGGTAAATTAATTTGTGGAAATGATATTGTGGAAAATAACACC
ATTAACCTTCCGAATCTGGAAAATATACGTAGGATATATGAAGTAGAAAGGTGGCTACTGAAAATGATAT
CCAATCAAATTGACTTATCAGTAGTCTTAGTGGACACTGGTAACACATATCAAATGAACCTAAACTATAG
AAAATTGAATGAAATATCGACTAGCATTACAGATGATCAAAGTAAAAACGCAATGAACTGCACAAACGTT
TCGGAAATAGCCATTGTAGTATACGTTAGTTGGGCTTTCCTTCAAGCTGGCGTTGAACCTGAATCAATAG
GTATTATTGCACCATTTCGAGCACAGGTGGAATTAATACGAAAACTCATGAAGAAATTATTTGAAAAACA
AAAATACACTCGTCACTCTTCAAGTTCAAATCATAACGTAATATATACGAAGGAAAATGTTGAGCAATTG
AATCATACTTGCAATATTGAAGTCAACACTATAGATCAATTTCAAGGAAAGGATAAAAAGATAATACTAT
TTTCGTGCACAAAATCATCAAATTTATCCGATGATATCTGGATCAACAAAGGAAAAGAACGGAGCTCTCA
CGGTTACGAAATATTAAGCGATAAAAGCCGATTAACTGTTGCAATTACAAGAGCCAAGGAGAAACTTATC
ATTATAGGCGATCGATTGACCCTGGATTCGTATGCTCCGTTCAAAAAGTTGTTTAATGTGGCGAGCAAAA
TCAGTAACATCAGCCTTCGTGAAAAAAAGGATGGATTTGAGTGGAATGCTCTTCTTGAATTTCTTATTTC
CTTATCAGACTAGAAGCAGGTTCGATGTTTCCGGATAGTAATTTAATAAAACGACACGGTAGCTACATGA
CGGTCCAATTGTTTATTGTCTTGGGTAATGCATTAGACGACATTTAATTTACTGATGTCCCGTCTTTCAA
TCATTCGCAGCTGTTTCTTTCTCATTCTTTTGAGTTTTGCAGGATTTTTGATAACTTGTACGATTTCCGA
CTTACGTTCATTTTCAATCCTTCTGCGTTTGTTTTCTTCGCGTCTCAAACGTTTGATATCATTTTCACGT
CGCCTTGTTTCCTTTATAGATCGTGATAGTTCCTTGATATGCTTGATTTCTTCTCGAAATGCGTGTTGCT
GTGATGACTTCTTACATTGTACACTTTTCTTAATAGAAGCAAATCTAAAGGATATGCAGATGTATGCGTA
TTATCTCTCTTAGTAGAACATCCATGTTTATAACCTACCGTAACTTTTGAGATTTCCATATCCTACCCGA
TTTAGGTTTCCCTCTAACCGAGGAAGGACATGCGCTATCCGATCCATTCTCAGTTTTATCTTCATTACAA
TTCAATGATGACCCTTCATCCGTATGATCAAATGCAATTTTATCCATACTAAAGTTTCGTATCAACAAGA
ATAATTATAAATTGATCATTAGCATGGAACGTATTCCGG
>TCONS_00002399 gene=AGAP004685 loc:2L|492977-497645|- exons:492977-493935,493996-494641,494735-494928,494989-495406,495468-495873,495937-496801,496874-497286,497357-497645 segs:1-289,290-702,703-1567,1568-1973,1974-2391,2392-2585,2586-3231,3232-4190
GCGGGATAATTTATTGTGATACGATTCTTCTAATTGTTCATTTTGTTTATCTCATCAACTGATCAACTGA
TAACTCACTGAAAGGATGAAAAGGAGATGTACCTCAAACAACGAATCTCCCAAAATTGATGCGGGATTAG
AGGCGAAGTATTGGAAATTAAAAGTTTCTAATGTCGTTACCAGTGTCGAAACGGCATCGAAAGAATGTTC
TGATAACGATAATAATGTCTGTTCTCTTATAAATTGGGATGAAGAATGGCACGATATGCACTGTAACACT
GTACATCAGCACTTCACTTTAGACCTATCTACATGGAAAAGATGCAGTGTCTTGACAATCGACCAACTTG
AGAATGGAACCATTAAAGTATCATTGCAAGATTCTCATTCCGAAGAAAAAGCTATTTGTCAGCTTTTTCC
TCCTTGGTAATTACACACAAAGGAATAATCAACTGAATTCAGCAAGGTCTCCTATATTACAGGAATATGA
TTCAATGCATTACTCACGGCTTGATAGTATCAGTGTTGGCCATGAAAGTTAGTCCATCATCAAGCCATTT
TGTAGTCAACGCAGATTTCGGATTTTTTGTCACGGATCCTGATAGACTCGTTTCAGGTACTACTGTAGTG
GGATCATTGTTCTGTCATCGGCGCGGAGTCTTACAGGAGCTGTTTCGTATGTCAGAATCGGAGAATACAC
AGATGGTTATTGGAACCGTGGTGCATTATATTTTCCAACGGTGCCTTTTGGACAAGTCTTGCAAATTACT
AACTCATGTAGAAACTATTGCAAAAAAAGTTATGAAGACTAAAAAGGTTATCTCATCTCTTTATGAAGTT
AACTTAAGCACGAAGGAAGCGTTCAGTTTACTGGGTCCATATCTTAAAGAAATCGAGACGTTCTTAAACA
AACACTTTAATCACAGGTCTATACAAACTGATACTGAAACAATTGCCATCTGTGAGGTTAATGATATCGA
GGAAAATATTTGGTGCCATCATTTGGGAGTTAAAGGCAGAATCGATGCAACAGTTTCCGTATCAAGTGAT
GCGACAAAGAAAACGTTTGAAATTATGCCTTTAGAACTGAAAACAGGTCGAGCTAGTTATTCATTTGAAC
ATCTTGGCCAGCTGGCGTTGTATCAAATGATGATGAATCTTGTTGGACATGAGGTAAACGCTGGATTACT
CCTGTACTTGAAAGAGGGAAAATGTAGTCGTGTAACTGCAAATCGTAACATGAAGCGTGATTTGATCATT
CTGCGAAATGAAGTTGCACGGTCCCTAAGCAAGTGGATGGTAAAAGATAATATAACTCAAAAGGGATCAT
TGGCGATGAAGCCCACTTTACCAGACCCTATCAATAACGAACGAGCTTGTACCAAATGTCCATATAACAC
AGTTTGCATAACATTATTGAAAAGCGAACGTGAAGGCACCGTTACAAATTATGGATTGTCAATACTTGCA
GAAGAAGCATGTGGTCATCTAAGAACTAAAGACGTTGATTACTTCATTCAATGGTCCGGTCTTATATATT
TGGAAACTCATGACGAGACAGTACAATCGCGCAACGTACAAAACATGTGGAATTCATCCCCAAAGGAACG
GGCAGAAACGGGAAGATGCATTTATGGGCTGATTTTAGTCTCTCCTGTGCGTATCGTGGATGACTTATAT
TTTCATACTTTCAAATTAGAAGCAGCAAGTAGCACATTACCTAAAGCTTTGGATACTTTTCAAGTTGGTG
AATATATTATATGTAGTACTTCTAAACGGATTGCCGTAGCTTCTGGATACATAATTAGTCATGCTAGTAA
CGAAATTGTTGTCTCTTTTGAACGGGACTTGTCAACTAATTATGGAGCTGAAACCTTTATATTAGATCAA
AATACTCTCTATAAATCCACATTTAATTTATCCAACTTAGCATTGCTTCTCTTTAACGATGACCGTTGCT
CGCAGTATCGCAGGATTATTATTGATCGTGAAAAGCCAACATTCTCAGATGGATTTCTCTCAAAATCTAT
GATTCCAAAGGCCAAGGAAATCCTGAAAAAGTTGAACCGTCACCAGAAAAATGCAGCCCTTAAGGCCGCT
GCTACAAAATCCTACTGCTTATTAAAGGGTTTACCTGGAACTGGGAAAACTCAAACAATTGTAGGATTGA
TCAGATTGTTATCGCTCTTAGGTCAATCTATACTACTGACTAGTAGCACACATTCTGCTGTTGATAATGT
ACTGAAGCGCCTATTGCCTTTTCAAGATCTAAAGTTTATTCGACTAGGATCAATAGATCGTATCGATCCA
GCTGTAGCATCATCTGCAGAAGCTATTGTAACTGAGCATTGTGATTCTCCGGAAAAACTGAGTGAAGTAT
ATGAACAATACAAAATTGTTGGAGTAACGTGCCAGGGAACCGGCCATCCCCTGATTAATAAACGCCTCTT
TGACTTTTGTATTGTGGATGAAGCGACTCAAGTTTTTCAACCTAGCCTAATTCGACCATTGTTACGTAGC
AAACGATTTCTATTAGTAGGCGATCCAGAACAACTGCCTCCTGTGATCAAATCTGTTGAAGCACGCTCCC
TCGGCGCATGTGAAAGTATGTTTCACAGATTGGACCAAGAAGGTTCCTTTTACATACTTCCAACACAGTA
TCGAATGAATCGTGTCTTGACAAAATTGGCTAACGAGTTTGCTTATAACGGTAAATTAATTTGTGGAAAT
GATATTGTGGAAAATAACACCATTAACCTTCCGAATCTGGAAAATATACGTAGGATATATGAAGTAGAAA
GGTGGCTACTGAAAATGATATCCAATCAAATTGACTTATCAGTAGTCTTAGTGGACACTGGTAACACATA
TCAAATGAACCTAAACTATAGAAAATTGAATGAAATATCGACTAGCATTACAGATGATCAAAGTAAAAAC
GCAATGAACTGCACAAACGTTTCGGAAATAGCCATTGTAGTATACGTTAGTTGGGCTTTCCTTCAAGCTG
GCGTTGAACCTGAATCAATAGGTATTATTGCACCATTTCGAGCACAGGTGGAATTAATACGAAAACTCAT
GAAGAAATTATTTGAAAAACAAAAATACACTCGTCACTCTTCAAGTTCAAATCATAACGTAATATATACG
AAGGAAAATGTTGAGCAATTGAATCATACTTGCAATATTGAAGTCAACACTATAGATCAATTTCAAGGAA
AGGATAAAAAGATAATACTATTTTCGTGCACAAAATCATCAAATTTATCCGATGATATCTGGATCAACAA
AGGAAAAGAACGGAGCTCTCACGGTTACGAAATATTAAGCGATAAAAGCCGATTAACTGTTGCAATTACA
AGAGCCAAGGAGAAACTTATCATTATAGGCGATCGATTGACCCTGGATTCGTATGCTCCGTTCAAAAAGT
TGTTTAATGTGGCGAGCAAAATCAGTAACATCAGCCTTCGTGAAAAAAAGGATGGATTTGAGTGGAATGC
TCTTCTTGAATTTCTTATTTCCTTATCAGACTAGAAGCAGGTTCGATGTTTCCGGATAGTAATTTAATAA
AACGACACGGTAGCTACATGACGGTCCAATTGTTTATTGTCTTGGGTAATGCATTAGACGACATTTAATT
TACTGATGTCCCGTCTTTCAATCATTCGCAGCTGTTTCTTTCTCATTCTTTTGAGTTTTGCAGGATTTTT
GATAACTTGTACGATTTCCGACTTACGTTCATTTTCAATCCTTCTGCGTTTGTTTTCTTCGCGTCTCAAA
CGTTTGATATCATTTTCACGTCGCCTTGTTTCCTTTATAGATCGTGATAGTTCCTTGATATGCTTGATTT
CTTCTCGAAATGCGTGTTGCTGTGATGACTTCTTACATTGTACACTTTTCTTAATAGAAGCAAATCTAAA
GGATATGCAGATGTATGCGTATTATCTCTCTTAGTAGAACATCCATGTTTATAACCTACCGTAACTTTTG
AGATTTCCATATCCTACCCGATTTAGGTTTCCCTCTAACCGAGGAAGGACATGCGCTATCCGATCCATTC
TCAGTTTTATCTTCATTACAATTCAATGATGACCCTTCATCCGTATGATCAAATGCAATTTTATCCATAC
TAAAGTTTCGTATCAACAAGAATAATTATAAATTGATCATTAGCATGGAACGTATTCCGG
>TCONS_00002400 gene=AGAP004685 loc:2L|492977-497645|- exons:492977-493935,493996-494641,494735-494928,494989-495406,495468-495873,495937-496801,496874-497093,497150-497286,497357-497645 segs:1-289,290-426,427-646,647-1511,1512-1917,1918-2335,2336-2529,2530-3175,3176-4134
GCGGGATAATTTATTGTGATACGATTCTTCTAATTGTTCATTTTGTTTATCTCATCAACTGATCAACTGA
TAACTCACTGAAAGGATGAAAAGGAGATGTACCTCAAACAACGAATCTCCCAAAATTGATGCGGGATTAG
AGGCGAAGTATTGGAAATTAAAAGTTTCTAATGTCGTTACCAGTGTCGAAACGGCATCGAAAGAATGTTC
TGATAACGATAATAATGTCTGTTCTCTTATAAATTGGGATGAAGAATGGCACGATATGCACTGTAACACT
GTACATCAGCACTTCACTTTAGACCTATCTACATGGAAAAGATGCAGTGTCTTGACAATCGACCAACTTG
AGAATGGAACCATTAAAGTATCATTGCAAGATTCTCATTCCGAAGAAAAAGCTATTTGTCAGCTTTTTCC
TCCTTGGAATATGATTCAATGCATTACTCACGGCTTGATAGTATCAGTGTTGGCCATGAAAGTTAGTCCA
TCATCAAGCCATTTTGTAGTCAACGCAGATTTCGGATTTTTTGTCACGGATCCTGATAGACTCGTTTCAG
GTACTACTGTAGTGGGATCATTGTTCTGTCATCGGCGCGGAGTCTTACAGGAGCTGTTTCGTATGTCAGA
ATCGGAGAATACACAGATGGTTATTGGAACCGTGGTGCATTATATTTTCCAACGGTGCCTTTTGGACAAG
TCTTGCAAATTACTAACTCATGTAGAAACTATTGCAAAAAAAGTTATGAAGACTAAAAAGGTTATCTCAT
CTCTTTATGAAGTTAACTTAAGCACGAAGGAAGCGTTCAGTTTACTGGGTCCATATCTTAAAGAAATCGA
GACGTTCTTAAACAAACACTTTAATCACAGGTCTATACAAACTGATACTGAAACAATTGCCATCTGTGAG
GTTAATGATATCGAGGAAAATATTTGGTGCCATCATTTGGGAGTTAAAGGCAGAATCGATGCAACAGTTT
CCGTATCAAGTGATGCGACAAAGAAAACGTTTGAAATTATGCCTTTAGAACTGAAAACAGGTCGAGCTAG
TTATTCATTTGAACATCTTGGCCAGCTGGCGTTGTATCAAATGATGATGAATCTTGTTGGACATGAGGTA
AACGCTGGATTACTCCTGTACTTGAAAGAGGGAAAATGTAGTCGTGTAACTGCAAATCGTAACATGAAGC
GTGATTTGATCATTCTGCGAAATGAAGTTGCACGGTCCCTAAGCAAGTGGATGGTAAAAGATAATATAAC
TCAAAAGGGATCATTGGCGATGAAGCCCACTTTACCAGACCCTATCAATAACGAACGAGCTTGTACCAAA
TGTCCATATAACACAGTTTGCATAACATTATTGAAAAGCGAACGTGAAGGCACCGTTACAAATTATGGAT
TGTCAATACTTGCAGAAGAAGCATGTGGTCATCTAAGAACTAAAGACGTTGATTACTTCATTCAATGGTC
CGGTCTTATATATTTGGAAACTCATGACGAGACAGTACAATCGCGCAACGTACAAAACATGTGGAATTCA
TCCCCAAAGGAACGGGCAGAAACGGGAAGATGCATTTATGGGCTGATTTTAGTCTCTCCTGTGCGTATCG
TGGATGACTTATATTTTCATACTTTCAAATTAGAAGCAGCAAGTAGCACATTACCTAAAGCTTTGGATAC
TTTTCAAGTTGGTGAATATATTATATGTAGTACTTCTAAACGGATTGCCGTAGCTTCTGGATACATAATT
AGTCATGCTAGTAACGAAATTGTTGTCTCTTTTGAACGGGACTTGTCAACTAATTATGGAGCTGAAACCT
TTATATTAGATCAAAATACTCTCTATAAATCCACATTTAATTTATCCAACTTAGCATTGCTTCTCTTTAA
CGATGACCGTTGCTCGCAGTATCGCAGGATTATTATTGATCGTGAAAAGCCAACATTCTCAGATGGATTT
CTCTCAAAATCTATGATTCCAAAGGCCAAGGAAATCCTGAAAAAGTTGAACCGTCACCAGAAAAATGCAG
CCCTTAAGGCCGCTGCTACAAAATCCTACTGCTTATTAAAGGGTTTACCTGGAACTGGGAAAACTCAAAC
AATTGTAGGATTGATCAGATTGTTATCGCTCTTAGGTCAATCTATACTACTGACTAGTAGCACACATTCT
GCTGTTGATAATGTACTGAAGCGCCTATTGCCTTTTCAAGATCTAAAGTTTATTCGACTAGGATCAATAG
ATCGTATCGATCCAGCTGTAGCATCATCTGCAGAAGCTATTGTAACTGAGCATTGTGATTCTCCGGAAAA
ACTGAGTGAAGTATATGAACAATACAAAATTGTTGGAGTAACGTGCCAGGGAACCGGCCATCCCCTGATT
AATAAACGCCTCTTTGACTTTTGTATTGTGGATGAAGCGACTCAAGTTTTTCAACCTAGCCTAATTCGAC
CATTGTTACGTAGCAAACGATTTCTATTAGTAGGCGATCCAGAACAACTGCCTCCTGTGATCAAATCTGT
TGAAGCACGCTCCCTCGGCGCATGTGAAAGTATGTTTCACAGATTGGACCAAGAAGGTTCCTTTTACATA
CTTCCAACACAGTATCGAATGAATCGTGTCTTGACAAAATTGGCTAACGAGTTTGCTTATAACGGTAAAT
TAATTTGTGGAAATGATATTGTGGAAAATAACACCATTAACCTTCCGAATCTGGAAAATATACGTAGGAT
ATATGAAGTAGAAAGGTGGCTACTGAAAATGATATCCAATCAAATTGACTTATCAGTAGTCTTAGTGGAC
ACTGGTAACACATATCAAATGAACCTAAACTATAGAAAATTGAATGAAATATCGACTAGCATTACAGATG
ATCAAAGTAAAAACGCAATGAACTGCACAAACGTTTCGGAAATAGCCATTGTAGTATACGTTAGTTGGGC
TTTCCTTCAAGCTGGCGTTGAACCTGAATCAATAGGTATTATTGCACCATTTCGAGCACAGGTGGAATTA
ATACGAAAACTCATGAAGAAATTATTTGAAAAACAAAAATACACTCGTCACTCTTCAAGTTCAAATCATA
ACGTAATATATACGAAGGAAAATGTTGAGCAATTGAATCATACTTGCAATATTGAAGTCAACACTATAGA
TCAATTTCAAGGAAAGGATAAAAAGATAATACTATTTTCGTGCACAAAATCATCAAATTTATCCGATGAT
ATCTGGATCAACAAAGGAAAAGAACGGAGCTCTCACGGTTACGAAATATTAAGCGATAAAAGCCGATTAA
CTGTTGCAATTACAAGAGCCAAGGAGAAACTTATCATTATAGGCGATCGATTGACCCTGGATTCGTATGC
TCCGTTCAAAAAGTTGTTTAATGTGGCGAGCAAAATCAGTAACATCAGCCTTCGTGAAAAAAAGGATGGA
TTTGAGTGGAATGCTCTTCTTGAATTTCTTATTTCCTTATCAGACTAGAAGCAGGTTCGATGTTTCCGGA
TAGTAATTTAATAAAACGACACGGTAGCTACATGACGGTCCAATTGTTTATTGTCTTGGGTAATGCATTA
GACGACATTTAATTTACTGATGTCCCGTCTTTCAATCATTCGCAGCTGTTTCTTTCTCATTCTTTTGAGT
TTTGCAGGATTTTTGATAACTTGTACGATTTCCGACTTACGTTCATTTTCAATCCTTCTGCGTTTGTTTT
CTTCGCGTCTCAAACGTTTGATATCATTTTCACGTCGCCTTGTTTCCTTTATAGATCGTGATAGTTCCTT
GATATGCTTGATTTCTTCTCGAAATGCGTGTTGCTGTGATGACTTCTTACATTGTACACTTTTCTTAATA
GAAGCAAATCTAAAGGATATGCAGATGTATGCGTATTATCTCTCTTAGTAGAACATCCATGTTTATAACC
TACCGTAACTTTTGAGATTTCCATATCCTACCCGATTTAGGTTTCCCTCTAACCGAGGAAGGACATGCGC
TATCCGATCCATTCTCAGTTTTATCTTCATTACAATTCAATGATGACCCTTCATCCGTATGATCAAATGC
AATTTTATCCATACTAAAGTTTCGTATCAACAAGAATAATTATAAATTGATCATTAGCATGGAACGTATT
CCGG
>TCONS_00000007 gene=AGAP004684 loc:2L|493039-493543|+ exons:493039-493187,493252-493543 segs:1-149,150-441
ATGGATAAAATTGCATTTGATCATACGGATGAAGGGTCATCATTGAATTGTAATGAAGATAAAACTGAGA
ATGGATCGGATAGCGCATGTCCTTCCTCGGTTAGAGGGAAACCTAAATCGGGTAGGATATGGAAATCTCA
AAAGTTACGATTTGCTTCTATTAAGAAAAGTGTACAATGTAAGAAGTCATCACAGCAACACGCATTTCGA
GAAGAAATCAAGCATATCAAGGAACTATCACGATCTATAAAGGAAACAAGGCGACGTGAAAATGATATCA
AACGTTTGAGACGCGAAGAAAACAAACGCAGAAGGATTGAAAATGAACGTAAGTCGGAAATCGTACAAGT
TATCAAAAATCCTGCAAAACTCAAAAGAATGAGAAAGAAACAGCTGCGAATGATTGAAAGACGGGACATC
AGTAAATTAAATGTCGTCTAA
>TCONS_00004787 gene=XLOC_003181 loc:2L|506124-506558|. exons:506124-506558 segs:1-435
CATCACTGAAAGTTTAGATACTTCGCAttttttttCCTGTAATCTCCTGTTCTTGAAACTTTGTAAGTTA
TTGAATCAATGTGTTGTTACCATATTCTGAAAATTTCAGCTGCCCCTAGCTGCCCCTTTTGAAATTATTA
GCTTAAAAGTTGAACCATTCCATCCTATTTTGGAGAAATTCGAAGGAGTAGATGCAGAGAAAGATGATGA
GTAAAATAATTCCCTTGATTAAATTTTTGGTAGTATAACCAAGAAAATGAAACGCATATGAGAGGAACTG
AATAATAGGAAAATATTGTTAAGTAATGGAGTGGTTTGGTAATGGAGAAATGAAACACAATTCCGTACTA
GTAAATGAAATTAAAGTAAAGCAAATaaaaaaaaaGTTGCTGAAGTCAAATAGATTGTTTGGCTGAATCG
AGCAGAAAatatttt
>TCONS_00007368 gene=XLOC_003182 loc:2L|525840-526007|. exons:525840-526007 segs:1-168
AGGAGCAGCATAGACGATCACCCTGAACCCGACGATTGTGGCGAATCGGAATGGAGCTTTGTCGCTTCCC
ACACATCGCGTAGGGTCGCGTTCAAGACTGCATAATGTCTCACCATTATTAACAATGCTGCTGCTAGACG
GCAACCCTCGTCCCCAGAAGCTGTAATT
>TCONS_00004788 gene=XLOC_003183 loc:2L|678509-678598|. exons:678509-678598 segs:1-90
cgtagcgtacgcgccaaaattttaagagtgagcggagagtgtatgtgggtgtgtgggggtgggggagtga
gatacagagacaaattttgc
>TCONS_00007369 gene=XLOC_003184 loc:2L|721276-721528|. exons:721276-721528 segs:1-253
cttgtattgtaaccattggcaggatataaatgattttatagaccaagaatgtctagtcgcttttataaaa
gggctaaataaagaatattttggctacgtgcaagctgctagacccgaatatttggaatctgcacattcgt
tccttttcaaatttcaaaatctgcaacacacaaataaaatactagcacctcgtgtcgaaacgaagatttc
ttatcagaaacagtttgacccttcatcaaaaaatcggaatacg
>TCONS_00007370 gene=XLOC_003185 loc:2L|739915-740037|. exons:739915-740037 segs:1-123
ccgctccatacctgtgctcgatcgcacgctactgattctcgttttttttcacgctgagagactcattttc
actttttttacattttttattttacatcacAACATCACTCCGACAGGTTTTCG
>TCONS_00000008 gene=AGAP004686 loc:2L|742004-747057|+ exons:742004-742024,742437-742564,742850-742874,743770-743878,743959-744207,744304-744841,744909-745689,745768-746123,746259-746524,746622-746812,746878-747057 segs:1-21,22-149,150-174,175-283,284-532,533-1070,1071-1851,1852-2207,2208-2473,2474-2664,2665-2844
GGCGGCGTAGTGTGAAAACTTCTGTTGTGaaaataaaaaaaaaGTGAATTAAGTGAAAAACGCGTGTAAG
GACTAGGAACGCGCAAACAATATTTCCGTTATTAAATGGTAATGCATGCCAGGAAACCGCAACGTTTGCT
AAGCGATGGATATCATCAGTCTCATCAGTATCAGAACACAAAATATAGTTCCTCCAAAAGGGACTATGAA
CGCGAATCTTCGTCTAGATCCACTTGTTACAATAGGGATCGGGATAATTCACCTGCTGGAGGAACAATAA
ATGATTCTCCTCGAGATCGGGACCGAGAacgtgatcgtgatcatcgtgaccgtgaccgtgaccgtgaccg
tgaccgtgaccgtgatcgtgatcgtgatcgtgatcgtgatcgtgatcgtgatcgtgatcgtgatcgtgat
cgtgatcgtgaaagagaaagagatcgtgatcgATATCAATCATCTGGGTACGCAATGAGTAAACTGCGTG
ACAAGGAACGCGATCGAGATTATAAAAAAGAAAAATATTCAGACTGTTCTCGGTCACCTAAGAGAGGCCG
CAATGAAAGAGACATCGATCATCGTGCAATGCACGATAGGAGATTTAAAATAACGACATCTTCACTCCCC
GATAAACGCGGAACTTCTAGTGATGATCGCGAACGTGAACGAATTGAACGAGATAGAGATCGCGAACGAG
ATCGTTTACGAGAACGCGAGCGCGACAGAAGCGGTGTTGGTAGTATTGGAGGTGGTAATGCTAATACTAG
CAACAACATGGGAGTACTTGGCAGCATTTCAGCGACTATAATTGCCAATGCGCTTAATAGTGGAAATTCT
AACAGCAGTATGATAAGCTCTTCTGTAAATGCTCCTGCTGGTAATACAAGCAGTAGTGTTGGAGGTAACA
TCTCTGGAAATAGTATCAACCAAAGCAACGATCGAGATCGTGTGAACCGTGTTGGAGATTGGAGTGAACA
TGTTAGCTCATCCGGAAAAAAATATTACTATAACTGCAAAACAGAAGTATCGCAATGGGAAAAGCCTCGC
GAGTGGATAGAGAAAGAAAGTCGTGTGTTAGTTAAGGAGCAGCAGCGGGATTATAGAGAAAAAGATCGCG
ACCGTGATAAAGATAGGTGCGGAGAAAAAGAACGTGATGAACGCTATACGTCAACTATAGTAAATCGTTC
ATCCGCTTCAGCATACGGAAAGCATTCCAGCAGCAGTAGCAGCAGTAGCAGCAAAAATAATTCCCGAGGA
CGATGGCAACCCTTAGAAAACCCACTAGCTTCTTCAAGAAGGCGAACCATTGAGGAAGAAAATCCGGACA
TGGATATCAGTCCTGGTGACTCTACACCAACCTCGGATGCTAGTTATTCTCACTCTAGTACACCCACTGC
TGGTCTATCTCAAATAGGTTCCCAGCATTTACAGACAAATATTGGTATATCTGGTGGAAGTAGCAGCACA
AACACAACAGCTATCCCTGTTTCGAGTAGTTTGACACCGATGTCATCATCTGTGATTGGATTGAACACTG
CCGTTGGAAACAACAGCAATGCGGTTTTAGAAGGTGTTAACCATAACTTACCTGGTCTCTTGCCACGAAT
GGTGTCCAACTCTGCAGTTAACCAAACATGCGCTTACGCACAGTCGACGGCACCTCAAGGTGTAGTGCCC
TCATTTAATCCAACGTCATGCTCTTCCTTGGGGGTGGCTATGCTGTCTCCAGCCTTGCATCAGGCCACGC
ATAATTCTGGTACTGCTGCTTCGACATTATCGTGTACACAAGCATGCCCACCAGATGCAGGAATTCTCAG
CTCTAATGCACCAGGACCTCCATCGCTTACGTCATCGCAGCAACAAAATGTTTCAACTCTTTCAGTAACA
CAACAACAAGGCTCTACAATTATGCAACAGATGACTCATGTGCAACAGCAACCGTTACATTCTCAGCATT
TCACGCAGTCCCCTATCCAGGCATCTTCTGCTAGCAGTGGGACAGTCATCAGTGTCACAACATCGTTAGC
AGGATTACCTAAAATTCTTTCTCAGATTACTGGAAACAAATCCATAGAACAGAATGACCTGAATCCACAA
AAAGCCTTGCAAACTATCAATAATGCGTTAATGATGCAGTCCCGGCAACAGAATTCCAGTATTGTGCATG
ATATAGGCAACAGTCCTTCAATGTTGATTAATTTaagAGATCATGCATTACAATCGCCACTTTACAACGT
ATCTAATTTATCGCATACTGTTCATTCGTCTTCTCTTTCAATTGGATCGACAATTCTTTTAAATCACAGC
ACACAACACAATAATACATCCAATAGCCATTCTAGTAGTCAATCGAATATGATAAACAACATGAACTTGG
GAGGATGCAGTAGTGGTAATACAGCCCTTACGAGTGATGGACCTCCGACCCCTACGCAAGAGCTTGATTT
ACCATTGGTAGATCATAGAAAACTAGATGGATTGGGTAACGTTGTGGTGACATCGACTACGTCCAGCTCC
GTATGCAGTCTACAGAGCGTCATGGCGTCATCTCAATGCGGTCGATCTCAGGGCCCAAATTTAACGCCTA
GCTTAGCAAAATATTTCCGTGCCGATCTAATATCTCACGTTACTGGATGGCCATCAGAAATATTGGAAAA
GACGATTCAAAAACTTTCCGAGGAAGCACATATTTTAGGAGATTTACAATGCAGCAAAGTATCTGCCGAG
TTAAAATGTGCAAGAAGTTTAGTTAGAATAACCGAAATTACAGCAACCCTGCAAGAACAGAAGTATGTAT
TGAATTAATGTAAATATGTTTTAGTTAAACATTCTTTGAAACCT
>TCONS_00007371 gene=AGAP004686 loc:2L|748508-748719|. exons:748508-748719 segs:1-212
caggttgttacgtccagaagaagaagaataaaaaGCTCAAGCTTAATGAttttttttAGATATTTATGAA
TCCCTTAAGATATAGGTAGGGTTTTTCCGTTTCTCACATATGGTACGCAATATATGTGCTTCTCATTCGC
ACTGGTGCAATACTTACGTTTACCGATATCGGTTCTTGCGCATCTCTGGGATGGTGGCCTATTCGTGCTA
CC
>TCONS_00004789 gene=AGAP004686 loc:2L|748817-749497|. exons:748817-749497 segs:1-681
TCATGGCGATAACTGATAATTTTTGTTCCCTTTAGTAATTTTAAGGTTACCCACTCACACATCGCCTGTA
CATTGGCTTTTTGCATTTTTATTTGAGGCCACTACCTGCATTCCACCCGGTTGACTGGGTTCCCACACTG
ATACGCGCAAGTTGAGCTTCTGTAGTCCGATCGTAGCTCCTTTGTTTTCACGAGGTTTGCTTTAATCCAT
CCATTCATCACTAGCGCTATGGATGAAGATTGCTGCCTTTCTCAACTTTTCAGAGAATCGAAGAACAACC
GTTCCTATAGCTCAGCTATTGATATCGTGGAtttttttttAATGGGTGAAAAATGAAAGCAAGAGCGTGT
GTTTCTACGTGGGAGTAAATAGATAAAagccagttcaaaaaggatgccgttgaacccacttcttatcaca
taaaatacacttcccataaaacaaatcaagaaagaatcccaaaattaagaaaaccactgaaaTCTCGTGT
ATCTATTCGTGAGGTGCATTATCAGCATCGTGCGAGAAACAGCATAATGCATGGCTGTTGTTTTACAGGA
AATCCGTTCTTCGCAGATTTTTATGTTTTCTCCAGTGGCTGGTTGGTCCATGACATCCGGTTACCCTTTT
AAAAAGGTGTGTGATGACATATGTTAATCAACAATTGATAGCAGATGCAAA
>TCONS_00004791 gene=XLOC_003189 loc:2L|760531-761025|. exons:760531-761025 segs:1-495
agtcgtacgagttgacgactgtactacgagaccggCTAACTTAGGCAGTGGATTAAAAAAAGTTGACGAG
ATAATTTTGCCCAGTCGTTTATCTAAGTATGAGACAAATGAACAGGTCATAACCACTGTTAAAAAAGGTA
TGAAAAAGTATGTGGTAAAATTAATAACATATTTGCTTGAGAATAACATTCCCCACAAATTTTATTACCA
TCTCGTCTCATACATGAAACCTACAAAGGTTTTCTCCATTAAAGCAGAGGAAAAAATGTTGAAACTAGCT
GAAATGGTCGACTCGACAAAGTTTGTGTTTTTGAAGAAATTGTGGTACTAACAAATTTGAAGCATTTCCT
TCCACCTTATAATGATAGTTTGGAGTTTTATGCTGTTCTTTTTCGGCAGCATAATTTCATTGAACTCAAA
AAACTGTTCCAAATTGTCATCACCATTTCCCATTCCATTGCTGAGGCTGAACGACGCTTCTCGTCTTCCA
AATTG
>TCONS_00007373 gene=XLOC_003190 loc:2L|761072-761420|. exons:761072-761420 segs:1-349
AAAAAACATAATCAATGGATTGCAATTTTTCAAATATGATATAGAAAAGTTTATTCCATCAAAGAATTAT
TATTAAAATCAAAACTGGCTAGGCAGACACACAACgaaaaaattgaaaaagaaaaacaagaaaagaagaa
TGCAGATTTAGGATTGAGCAGCAAGAAAAAGGAGTTGAAGAACAGAACAATGTAGTTCCCTGATTCAACA
AAAAAATCCCTGATTCAATAATTATATGTGTTGCTTTCGTATAATCGCGGAGTTTAAGTTTTGGCGCGGA
TTTCAAAAGCCTGGCGCGGATTTCGCGGTTTTTAAATTGAGACTTCTGtaacggccaagctacacgtac
>TCONS_00007374 gene=XLOC_003192 loc:2L|770102-770446|. exons:770102-770446 segs:1-345
GTTTTTTTCTATGTCTAGTTCTTCCCGGCAAGAAGTCATCGATACCCACCTCAAAGCAAGCTGCAGAGAA
AATATCGTCCATGCAACCTTGACGCATATCCTTCAACATTTTTGGCAATCCCTGAATTAGTTTTAGGCGA
TATCGACATAGATATTGAGTTTCTGGTACATGCTCGGTTTATTTTGTTTATAGCTGATACGATAGATGAA
ATGGGACACTACAGTTGCAAAAGGCCAATAAACTTACAATTTGTTTCATCGAACTGATTGCTTCAAAAAT
TGGCAATTTTTGGCTAAGATATTTAACTTGAAAGTGTATGAAAAAACAGGCTTCTATTGAATAAG
>TCONS_00007375 gene=XLOC_003193 loc:2L|772081-772388|. exons:772081-772388 segs:1-308
GGTGGATTCACTGTTTTTGCAAATGTGCGTTGTGTTGTGTAGAGTCTAGGCATAatacggtcgtcacacg
aagcacaaactttagcgtaaacttaatttcagccatacaaccctataatattttgacaggaattttacgg
tctcccatacaaatcaagcgtaaacttcttaagtttacgctttgtgtgacgttcctattacaGGGCTTTG
CCGCCTTTTTATACGTTTTGTTTCTGCATACGTTGttctgtttcagttttaattttgcttatctccattt
cgtcctggaagatagaacagtttttgtg
>TCONS_00006276 gene=XLOC_000007 loc:2L|786624-789677|+ exons:786624-786818,789299-789677 segs:1-195,196-574
TGCAAATATCCATCTTTGTAACAAACCGTTCATTGATGGATTTTGATCCTGATTCAGATCAGTATTATTA
ACAAATTGTTTGATATTACATGTCCTTATTGGTTAATCTTTCTCCTTCCAACAGAAACAAGTGGCAACAA
ACTGtgtcactttttgacaggactggtgcaaacttttgtttgaagaggctttctgAATAATGTATCTACG
TCAGCAAATTCGTAGATTAGAAGAATCTAAGTCGGAAAATTCATTTATGTCATCAGATGATCTTTAGCAT
TAATAAAATATAGGATGCTACATGTGTAACGAGACATCAGTAAAAGCGGTGGATATGCAATTAAAATTTG
TAATTAAGTTAAGGGAACTTGAATGTAAAGGTGACATTGCGTACATAATTCATAATTCTGAATATGTTCA
TCCGATGTTGACACAAATATACATATTCAATTAGAAACGAAAAACAAATGCTGTTTTGAGAATATATTTA
TTATGCCAAAAATCGATGAATAACGTTTGTGAATTTAGTTTATGACAGCTTCTCTAAGTAAATAcagtca
aacgtcttttatcc
>TCONS_00000011 gene=XLOC_000007 loc:2L|789295-789602|+ exons:789295-789602 segs:1-308
TCAGAATAATGTATCTACGTCAGCAAATTCGTAGATTAGAAGAATCTAAGTCGGAAAATTCATTTATGTC
ATCAGATGATCTTTAGCATTAATAAAATATAGGATGCTACATGTGTAACGAGACATCAGTAAAAGCGGTG
GATATGCAATTAAAATTTGTAATTAAGTTAAGGGAACTTGAATGTAAAGGTGACATTGCGTACATAATTC
ATAATTCTGAATATGTTCATCCGATGTTGACACAAATATACATATTCAATTAGAAACGAAAAACAAATGC
TGTTTTGAGAATATATTTATTATGCCAA
>TCONS_00004795 gene=XLOC_003194 loc:2L|854054-854428|. exons:854054-854428 segs:1-375
CCAAAACCTTTTTTCAATAAACTGTCCGTTTGCTGTTCCTTACGCAATTTTTCTTTATCCAATGCCTCAA
AGGTATGACTATCCTCTATCTGATTGATACCTAAACTCATACCATCTATTTTTGCATGCTCTAATGCTAA
TGACAATCTAGAGAAAGCATCCACATGTGCCAtcattttccccggcctgtgctctatttcgtaatcataa
attgttaattttaacgcccatctttgcaaccttgccatcgctatggatgatgtaccacggcgcggattaa
aaatttccttaaccccgctgttgtccgttaacaatttgaaatgataaccgaaaatatatttatggaattt
ttccacaccaaacattaccgcaagg
>TCONS_00007377 gene=XLOC_003196 loc:2L|1010592-1011381|. exons:1010592-1011381 segs:1-790
TGCAGTTGTGGCACAGCTGCTCGACTCACTCGTGTCAGATGATATGAGTGTTGATGCGGCTGATTCACAA
TTGCAAAACACATCGGCTTGTTTTAACGAGAACGAGCCGACGGTGTCTGCTGCACAACCAGAACCGACTG
GTATTGCCGGGCGACAGCAACCGTTGGCTTCAGCTGTGCTTTTGCGTGACACAGTTGCAGGGAGTTTGGA
TTCCCCAAGTATGCCATTGCCCTCCGAGTGCCATGGACATAATTGTTGCGTGCGCTGCCGGAATACGCTC
ATTAGGTTGGATGCTCGTAACGCACAAATTTTGGTTTATACGATGGACATACTTTCCATCGTACAACCAA
TGCAAGGAACGCGCAGAAATAATCAGGCCTTTCAACTCACTGTTGTATCGAGCCTTCAAGAGTTCGATGA
CGTTGAACAAAGATTAGGAGCTGATGAAttttttttCTATTCTTATTTACACAAAATTGATTCTGAGATC
GACCGTCAAGATGCTAACAATAGGCTACACCAGGCTATAAATATTTTATTTGaaaaaaaaTTCTTTGCTA
CGTGCAGCTGGGACGGTTCGGCTGGAACAAAAATTCCTTTCGAACGATACATTAATGTATTGCGGCTTAT
GAAAGCTGTCGCCACTAACCATTTGGGAATCGAAGTGGACATGAATTATGTACATGATTTTTTTAAGCGT
AAACTTAAGCATGCACATGAACGCATTAATATGAAAGACGAGCGAAAGAGTGTATGTCATACTAGGCGAT
GAGAGATGTATTGCtttttt
>TCONS_00004796 gene=XLOC_003197 loc:2L|1045231-1045574|. exons:1045231-1045574 segs:1-344
AAAAAGTTCGTCAAGCTTCGTGTGTATTGTGTGTAGATGGCAACAAAACCAAGCGCCTGCGACAAATTCT
ATCAGCTATCGTTTAATTTGTGTATCATCATGCTTTTACAACAGGTCAGTGTATCGATGTTACCAATCTC
TTCACATGAGCTACATAAGTTTTATATTTCGCAGCATTTTCGATTCGGATAGCGTTCGGACATCATGTTT
TCCGTCCACGGCTGCAGCTAACCTCCATGCTAAATTGATGGAAGAAACCCATGGAATGAATGAAACATAT
GTGATACAGTGACAATAAGCAGTGACAAAACGATGAAATGTCGAATAAAAGTATTTGTGGTGAA
>TCONS_00000013 gene=AGAP004689 loc:2L|1051917-1057519|+ exons:1051917-1052410,1052528-1052910,1053358-1053597,1054290-1054482,1054548-1054769,1054878-1055032,1055104-1055176,1055240-1055637,1056832-1057519 segs:1-494,495-877,878-1117,1118-1310,1311-1532,1533-1687,1688-1760,1761-2158,2159-2846
tggtcactctgcggtcaaatgggaacGAAAATCGAGCCCGGTTGATCAGTTAAAACAAATAAACACGGAT
GATCGAAGTGTAGTCTGATACATGGAAAAGATGATGTAAATAGCATGTCAAAAAATTTCGGCAGCAGTGT
TATGGAGTGTTAATGAATTATTGAAATATGGATTGAACACGCGTCATTTTACAGCAACAAGATATCCTTT
TAAGCAAAAATTGATCTATTATTGGTCACATTGATGTACATTTACTCATTTGCATTATATCAATGCGAGG
AAAGGAAGGTAAAATAGCATAACAAACCATATACATTACAAATTGGTATTCTCGCAATTTCGAAGTGTTT
TGTTTGGGATCGGTAAAAAACGGAAGTGATAGAAGTGAAAATAGTTTATATTGTCGACAATGATGAGAAT
GATGCTTATTATCCGAGGATCTATAAGTTGGTTGATATGTTTATCCCTGCTTCAACTTTGCGTTTGTGTT
AAAGTGCCAAGAAAATATCTGCAGTCCGACCCTGCCGAAATTGGAATCAGTTCAGTAGTGCCTTTAGCTT
CAGGTAATGGGAATGGTAATACAAACGAATCCGGAACAGGAGACATGCCGTTTAATAGATCAATTTTACC
GCTGGATGAAAACAAGAAAAGTATGTCTAAACAAAAGCTGTATCAAGAGAATCTGAATGGTAAAAAAGGG
CATTCTATGACAGCGGCTGCTTCACTAAATTTCAACGGGGAAACGACACACTTGCTCGGTTTTAATGGTA
CAGGACAGAAAAAAGTTTTTCCGAATGATGAAGAGAGCGCAAACAAAAGCGTTTTCCCTAGTCCAACAAA
GCTGGGAGCTGTTGGTCTTAATACATCACTAATTGCCGACTCATCAACTAGGGATCCAATCAGCGATGCA
ATCAACATCGATACCATCGAACGCACCGAAACAGAATTGAACAGCACTCTTCAAGAACATAACATAACTA
AAACGTTTGAAGATAATCATTTATACTACAAAAGCACTTGGTCAACTGATAAAACTATGAGCGAAGAGTT
TTGGAAAAAAATATCTACCAACCTTACCGTCAATATGCTGCTTTCTAATTCACACCGGCGAGCAACTACT
ATGATTTTATCATTCGATTTCCCATTCTACGGCTTCCCTATTCGTAATGTAACAATCGCAAGCGGAGGAT
TTTTATACACCGGGGACTATGTGCATTCGTGGTTGGCATCGACGCAATATATAGCTCCTTTGATGGCTAA
TTTTGATACTGCATTGTCCAACAATTCCTTTGTCAAATATCGAGATGATGGCGAAACATTTACCGTGGTA
TGGGAAAATGTGATTCTTCAAGATCGTCCTAGCAATGGTACATTCACATTCAGCGTTACATTGAATAAAT
CTGGTGATATAGTGTTTGCATACAAAAAAATCCCTATCAGTATTCAACACATATTTGAAAATCCTTTGAT
GAAAAACCATCCAGTTAAAATAGGACTTTCAGATGCGTATATAATTGATAAAACAATCATGCGTACCAAA
CAAAAAACCATTTACGAATATCATCGTGTTAATTTTGGACAAACTGAAGTGACGAATGATACTATTATTA
CATTAACATCTCTCCCTACTTGTTTCTCATTTAAAGATTGTGAATCTTGTATAACTCATGAAGGAGCCGA
TTTTGAGTGTTTATGGTGTCCAACCATGAATCGATGTTCAACTGGAACAGATCGTAAGCGCCAAGATTGG
GTACATAAAGGATGTGAAGCAACAACAATTTCTGAGATATTATACTGTCCTGCTCTTGGGCAAAAAGGTA
ATAATTATGGAGAATCTATGGACGTAACATCCAAAATAACGGATAGGTACAATAGCACCAGTAGCATAAG
AGATAATTATCAACCAGCACAAGATGACAAACTTCATCAAAACACAAATGGCGTCGCCCAGAATGGAAGT
TATATTCATAATGGATCTAAAAAAGAAGAATTTGTCAACAAAGCCCACTTATATCATACAACTGACATGG
ATAGTGGTTCGAGCAACAAACTGATAGTTTCTCTGCTTGTTATCATTTTAATTATGCTAATATGCGGCTG
TTGGGTGTTATATGCCTACCGAAACCCACACACGAAAAGTGGACAATTGTTAATTAGGTATCGTCCTAAC
AAGTGGTTATGGCGACGTGGCGAGGCACGTTATACTGCAGCTTCCATTCACATGTGAGAGCCCGAGCCCC
GTTAAGAATGAATTCCAAGAACAATCCGTCCATAACATCTTGCCGTGCATGGCCTTTTTGTAATCATTTT
TGCAATTTATTTCCCTGTTTAAGAAGCAATCGAATTTTTCAGAGCATCTTTACTATCCTCGGATATGCTC
AATAGAATTTGTTGTTAGCTTGTTAATTTATCGATGAAGTAATCATATACGTTTGGAAAAGATCAATGTA
AAAGTTATGCAAGCCTGAAAATATCTCAAACGGCATTTCATGGAAATGCCACAAATAAAAAGTATATTCA
AATAATTATATTTTACGTAGAAGTAATAAGttcttctatttgcgtatcgtcctacgcggacatgccggcc
tatacaggtttatgagactttattcagtaccacgaacagctgggcagtcatcttgcagcggggttcggtc
caatctaggcttgaaaccaagacgggcatgttgttaagtcattcgagttgacgactctaccacgagacca
ccccagttATAAGTTGGTAAGATATATTAGAGCCCAAAATTTAAAAAGCAGCGTATTCGGATTAATGGCA
CTAGTTGAACTTACAGAAACCTCAgatgtatatatatatatatata
>TCONS_00000012 gene=AGAP004689 loc:2L|1051990-1057498|+ exons:1051990-1052410,1052528-1052683,1052747-1052910,1053358-1053597,1054290-1054482,1054548-1054769,1054878-1055032,1055104-1055176,1055240-1055637,1056832-1057498 segs:1-421,422-577,578-741,742-981,982-1174,1175-1396,1397-1551,1552-1624,1625-2022,2023-2689
CGAAGTGTAGTCTGATACATGGAAAAGATGATGTAAATAGCATGTCAAAAAATTTCGGCAGCAGTGTTAT
GGAGTGTTAATGAATTATTGAAATATGGATTGAACACGCGTCATTTTACAGCAACAAGATATCCTTTTAA
GCAAAAATTGATCTATTATTGGTCACATTGATGTACATTTACTCATTTGCATTATATCAATGCGAGGAAA
GGAAGGTAAAATAGCATAACAAACCATATACATTACAAATTGGTATTCTCGCAATTTCGAAGTGTTTTGT
TTGGGATCGGTAAAAAACGGAAGTGATAGAAGTGAAAATAGTTTATATTGTCGACAATGATGAGAATGAT
GCTTATTATCCGAGGATCTATAAGTTGGTTGATATGTTTATCCCTGCTTCAACTTTGCGTTTGTGTTAAA
GTGCCAAGAAAATATCTGCAGTCCGACCCTGCCGAAATTGGAATCAGTTCAGTAGTGCCTTTAGCTTCAG
GTAATGGGAATGGTAATACAAACGAATCCGGAACAGGAGACATGCCGTTTAATAGATCAATTTTACCGCT
GGATGAAAACAAGAAAACGGCTGCTTCACTAAATTTCAACGGGGAAACGACACACTTGCTCGGTTTTAAT
GGTACAGGACAGAAAAAAGTTTTTCCGAATGATGAAGAGAGCGCAAACAAAAGCGTTTTCCCTAGTCCAA
CAAAGCTGGGAGCTGTTGGTCTTAATACATCACTAATTGCCGACTCATCAACTAGGGATCCAATCAGCGA
TGCAATCAACATCGATACCATCGAACGCACCGAAACAGAATTGAACAGCACTCTTCAAGAACATAACATA
ACTAAAACGTTTGAAGATAATCATTTATACTACAAAAGCACTTGGTCAACTGATAAAACTATGAGCGAAG
AGTTTTGGAAAAAAATATCTACCAACCTTACCGTCAATATGCTGCTTTCTAATTCACACCGGCGAGCAAC
TACTATGATTTTATCATTCGATTTCCCATTCTACGGCTTCCCTATTCGTAATGTAACAATCGCAAGCGGA
GGATTTTTATACACCGGGGACTATGTGCATTCGTGGTTGGCATCGACGCAATATATAGCTCCTTTGATGG
CTAATTTTGATACTGCATTGTCCAACAATTCCTTTGTCAAATATCGAGATGATGGCGAAACATTTACCGT
GGTATGGGAAAATGTGATTCTTCAAGATCGTCCTAGCAATGGTACATTCACATTCAGCGTTACATTGAAT
AAATCTGGTGATATAGTGTTTGCATACAAAAAAATCCCTATCAGTATTCAACACATATTTGAAAATCCTT
TGATGAAAAACCATCCAGTTAAAATAGGACTTTCAGATGCGTATATAATTGATAAAACAATCATGCGTAC
CAAACAAAAAACCATTTACGAATATCATCGTGTTAATTTTGGACAAACTGAAGTGACGAATGATACTATT
ATTACATTAACATCTCTCCCTACTTGTTTCTCATTTAAAGATTGTGAATCTTGTATAACTCATGAAGGAG
CCGATTTTGAGTGTTTATGGTGTCCAACCATGAATCGATGTTCAACTGGAACAGATCGTAAGCGCCAAGA
TTGGGTACATAAAGGATGTGAAGCAACAACAATTTCTGAGATATTATACTGTCCTGCTCTTGGGCAAAAA
GGTAATAATTATGGAGAATCTATGGACGTAACATCCAAAATAACGGATAGGTACAATAGCACCAGTAGCA
TAAGAGATAATTATCAACCAGCACAAGATGACAAACTTCATCAAAACACAAATGGCGTCGCCCAGAATGG
AAGTTATATTCATAATGGATCTAAAAAAGAAGAATTTGTCAACAAAGCCCACTTATATCATACAACTGAC
ATGGATAGTGGTTCGAGCAACAAACTGATAGTTTCTCTGCTTGTTATCATTTTAATTATGCTAATATGCG
GCTGTTGGGTGTTATATGCCTACCGAAACCCACACACGAAAAGTGGACAATTGTTAATTAGGTATCGTCC
TAACAAGTGGTTATGGCGACGTGGCGAGGCACGTTATACTGCAGCTTCCATTCACATGTGAGAGCCCGAG
CCCCGTTAAGAATGAATTCCAAGAACAATCCGTCCATAACATCTTGCCGTGCATGGCCTTTTTGTAATCA
TTTTTGCAATTTATTTCCCTGTTTAAGAAGCAATCGAATTTTTCAGAGCATCTTTACTATCCTCGGATAT
GCTCAATAGAATTTGTTGTTAGCTTGTTAATTTATCGATGAAGTAATCATATACGTTTGGAAAAGATCAA
TGTAAAAGTTATGCAAGCCTGAAAATATCTCAAACGGCATTTCATGGAAATGCCACAAATAAAAAGTATA
TTCAAATAATTATATTTTACGTAGAAGTAATAAGttcttctatttgcgtatcgtcctacgcggacatgcc
ggcctatacaggtttatgagactttattcagtaccacgaacagctgggcagtcatcttgcagcggggttc
ggtccaatctaggcttgaaaccaagacgggcatgttgttaagtcattcgagttgacgactctaccacgag
accaccccagttATAAGTTGGTAAGATATATTAGAGCCCAAAATTTAAAAAGCAGCGTATTCGGATTAAT
GGCACTAGTTGAACTTACAGAAACCTCAg
>TCONS_00000014 gene=AGAP004689 loc:2L|1052036-1057434|+ exons:1052036-1052410,1052528-1052910,1053358-1053597,1054290-1054482,1054548-1054769,1054878-1055032,1055104-1055176,1055240-1055637,1055743-1055760,1056832-1057434 segs:1-375,376-758,759-998,999-1191,1192-1413,1414-1568,1569-1641,1642-2039,2040-2057,2058-2660
AAAAAATTTCGGCAGCAGTGTTATGGAGTGTTAATGAATTATTGAAATATGGATTGAACACGCGTCATTT
TACAGCAACAAGATATCCTTTTAAGCAAAAATTGATCTATTATTGGTCACATTGATGTACATTTACTCAT
TTGCATTATATCAATGCGAGGAAAGGAAGGTAAAATAGCATAACAAACCATATACATTACAAATTGGTAT
TCTCGCAATTTCGAAGTGTTTTGTTTGGGATCGGTAAAAAACGGAAGTGATAGAAGTGAAAATAGTTTAT
ATTGTCGACAATGATGAGAATGATGCTTATTATCCGAGGATCTATAAGTTGGTTGATATGTTTATCCCTG
CTTCAACTTTGCGTTTGTGTTAAAGTGCCAAGAAAATATCTGCAGTCCGACCCTGCCGAAATTGGAATCA
GTTCAGTAGTGCCTTTAGCTTCAGGTAATGGGAATGGTAATACAAACGAATCCGGAACAGGAGACATGCC
GTTTAATAGATCAATTTTACCGCTGGATGAAAACAAGAAAAGTATGTCTAAACAAAAGCTGTATCAAGAG
AATCTGAATGGTAAAAAAGGGCATTCTATGACAGCGGCTGCTTCACTAAATTTCAACGGGGAAACGACAC
ACTTGCTCGGTTTTAATGGTACAGGACAGAAAAAAGTTTTTCCGAATGATGAAGAGAGCGCAAACAAAAG
CGTTTTCCCTAGTCCAACAAAGCTGGGAGCTGTTGGTCTTAATACATCACTAATTGCCGACTCATCAACT
AGGGATCCAATCAGCGATGCAATCAACATCGATACCATCGAACGCACCGAAACAGAATTGAACAGCACTC
TTCAAGAACATAACATAACTAAAACGTTTGAAGATAATCATTTATACTACAAAAGCACTTGGTCAACTGA
TAAAACTATGAGCGAAGAGTTTTGGAAAAAAATATCTACCAACCTTACCGTCAATATGCTGCTTTCTAAT
TCACACCGGCGAGCAACTACTATGATTTTATCATTCGATTTCCCATTCTACGGCTTCCCTATTCGTAATG
TAACAATCGCAAGCGGAGGATTTTTATACACCGGGGACTATGTGCATTCGTGGTTGGCATCGACGCAATA
TATAGCTCCTTTGATGGCTAATTTTGATACTGCATTGTCCAACAATTCCTTTGTCAAATATCGAGATGAT
GGCGAAACATTTACCGTGGTATGGGAAAATGTGATTCTTCAAGATCGTCCTAGCAATGGTACATTCACAT
TCAGCGTTACATTGAATAAATCTGGTGATATAGTGTTTGCATACAAAAAAATCCCTATCAGTATTCAACA
CATATTTGAAAATCCTTTGATGAAAAACCATCCAGTTAAAATAGGACTTTCAGATGCGTATATAATTGAT
AAAACAATCATGCGTACCAAACAAAAAACCATTTACGAATATCATCGTGTTAATTTTGGACAAACTGAAG
TGACGAATGATACTATTATTACATTAACATCTCTCCCTACTTGTTTCTCATTTAAAGATTGTGAATCTTG
TATAACTCATGAAGGAGCCGATTTTGAGTGTTTATGGTGTCCAACCATGAATCGATGTTCAACTGGAACA
GATCGTAAGCGCCAAGATTGGGTACATAAAGGATGTGAAGCAACAACAATTTCTGAGATATTATACTGTC
CTGCTCTTGGGCAAAAAGGTAATAATTATGGAGAATCTATGGACGTAACATCCAAAATAACGGATAGGTA
CAATAGCACCAGTAGCATAAGAGATAATTATCAACCAGCACAAGATGACAAACTTCATCAAAACACAAAT
GGCGTCGCCCAGAATGGAAGTTATATTCATAATGGATCTAAAAAAGAAGAATTTGTCAACAAAGCCCACT
TATATCATACAACTGACATGGATAGTGGTTCGAGCAACAAACTGATAGTTTCTCTGCTTGTTATCATTTT
AATTATGCTAATATGCGGCTGTTGGGTGTTATATGCCTACCGAAACCCACACACGAAAAGTGGACAATTG
TTAATTAGGATTTTCAAATGGAAAAAGTATCGTCCTAACAAGTGGTTATGGCGACGTGGCGAGGCACGTT
ATACTGCAGCTTCCATTCACATGTGAGAGCCCGAGCCCCGTTAAGAATGAATTCCAAGAACAATCCGTCC
ATAACATCTTGCCGTGCATGGCCTTTTTGTAATCATTTTTGCAATTTATTTCCCTGTTTAAGAAGCAATC
GAATTTTTCAGAGCATCTTTACTATCCTCGGATATGCTCAATAGAATTTGTTGTTAGCTTGTTAATTTAT
CGATGAAGTAATCATATACGTTTGGAAAAGATCAATGTAAAAGTTATGCAAGCCTGAAAATATCTCAAAC
GGCATTTCATGGAAATGCCACAAATAAAAAGTATATTCAAATAATTATATTTTACGTAGAAGTAATAAGt
tcttctatttgcgtatcgtcctacgcggacatgccggcctatacaggtttatgagactttattcagtacc
acgaacagctgggcagtcatcttgcagcggggttcggtccaatctaggcttgaaaccaagacgggcatgt
tgttaagtcattcgagttgacgactctaccacgagaccaccccagttATAAGTTGGTAAGATATATTAGA
>TCONS_00000016 gene=AGAP004689 loc:2L|1052036-1057434|+ exons:1052036-1052410,1052528-1052683,1052807-1052910,1053358-1053597,1054290-1054482,1054548-1054769,1054878-1055032,1055104-1055176,1055240-1055637,1056832-1057434 segs:1-375,376-531,532-635,636-875,876-1068,1069-1290,1291-1445,1446-1518,1519-1916,1917-2519
AAAAAATTTCGGCAGCAGTGTTATGGAGTGTTAATGAATTATTGAAATATGGATTGAACACGCGTCATTT
TACAGCAACAAGATATCCTTTTAAGCAAAAATTGATCTATTATTGGTCACATTGATGTACATTTACTCAT
TTGCATTATATCAATGCGAGGAAAGGAAGGTAAAATAGCATAACAAACCATATACATTACAAATTGGTAT
TCTCGCAATTTCGAAGTGTTTTGTTTGGGATCGGTAAAAAACGGAAGTGATAGAAGTGAAAATAGTTTAT
ATTGTCGACAATGATGAGAATGATGCTTATTATCCGAGGATCTATAAGTTGGTTGATATGTTTATCCCTG
CTTCAACTTTGCGTTTGTGTTAAAGTGCCAAGAAAATATCTGCAGTCCGACCCTGCCGAAATTGGAATCA
GTTCAGTAGTGCCTTTAGCTTCAGGTAATGGGAATGGTAATACAAACGAATCCGGAACAGGAGACATGCC
GTTTAATAGATCAATTTTACCGCTGGATGAAAACAAGAAAAGACAGAAAAAAGTTTTTCCGAATGATGAA
GAGAGCGCAAACAAAAGCGTTTTCCCTAGTCCAACAAAGCTGGGAGCTGTTGGTCTTAATACATCACTAA
TTGCCGACTCATCAACTAGGGATCCAATCAGCGATGCAATCAACATCGATACCATCGAACGCACCGAAAC
AGAATTGAACAGCACTCTTCAAGAACATAACATAACTAAAACGTTTGAAGATAATCATTTATACTACAAA
AGCACTTGGTCAACTGATAAAACTATGAGCGAAGAGTTTTGGAAAAAAATATCTACCAACCTTACCGTCA
ATATGCTGCTTTCTAATTCACACCGGCGAGCAACTACTATGATTTTATCATTCGATTTCCCATTCTACGG
CTTCCCTATTCGTAATGTAACAATCGCAAGCGGAGGATTTTTATACACCGGGGACTATGTGCATTCGTGG
TTGGCATCGACGCAATATATAGCTCCTTTGATGGCTAATTTTGATACTGCATTGTCCAACAATTCCTTTG
TCAAATATCGAGATGATGGCGAAACATTTACCGTGGTATGGGAAAATGTGATTCTTCAAGATCGTCCTAG
CAATGGTACATTCACATTCAGCGTTACATTGAATAAATCTGGTGATATAGTGTTTGCATACAAAAAAATC
CCTATCAGTATTCAACACATATTTGAAAATCCTTTGATGAAAAACCATCCAGTTAAAATAGGACTTTCAG
ATGCGTATATAATTGATAAAACAATCATGCGTACCAAACAAAAAACCATTTACGAATATCATCGTGTTAA
TTTTGGACAAACTGAAGTGACGAATGATACTATTATTACATTAACATCTCTCCCTACTTGTTTCTCATTT
AAAGATTGTGAATCTTGTATAACTCATGAAGGAGCCGATTTTGAGTGTTTATGGTGTCCAACCATGAATC
GATGTTCAACTGGAACAGATCGTAAGCGCCAAGATTGGGTACATAAAGGATGTGAAGCAACAACAATTTC
TGAGATATTATACTGTCCTGCTCTTGGGCAAAAAGGTAATAATTATGGAGAATCTATGGACGTAACATCC
AAAATAACGGATAGGTACAATAGCACCAGTAGCATAAGAGATAATTATCAACCAGCACAAGATGACAAAC
TTCATCAAAACACAAATGGCGTCGCCCAGAATGGAAGTTATATTCATAATGGATCTAAAAAAGAAGAATT
TGTCAACAAAGCCCACTTATATCATACAACTGACATGGATAGTGGTTCGAGCAACAAACTGATAGTTTCT
CTGCTTGTTATCATTTTAATTATGCTAATATGCGGCTGTTGGGTGTTATATGCCTACCGAAACCCACACA
CGAAAAGTGGACAATTGTTAATTAGGTATCGTCCTAACAAGTGGTTATGGCGACGTGGCGAGGCACGTTA
TACTGCAGCTTCCATTCACATGTGAGAGCCCGAGCCCCGTTAAGAATGAATTCCAAGAACAATCCGTCCA
TAACATCTTGCCGTGCATGGCCTTTTTGTAATCATTTTTGCAATTTATTTCCCTGTTTAAGAAGCAATCG
AATTTTTCAGAGCATCTTTACTATCCTCGGATATGCTCAATAGAATTTGTTGTTAGCTTGTTAATTTATC
GATGAAGTAATCATATACGTTTGGAAAAGATCAATGTAAAAGTTATGCAAGCCTGAAAATATCTCAAACG
GCATTTCATGGAAATGCCACAAATAAAAAGTATATTCAAATAATTATATTTTACGTAGAAGTAATAAGtt
cttctatttgcgtatcgtcctacgcggacatgccggcctatacaggtttatgagactttattcagtacca
cgaacagctgggcagtcatcttgcagcggggttcggtccaatctaggcttgaaaccaagacgggcatgtt
gttaagtcattcgagttgacgactctaccacgagaccaccccagttATAAGTTGGTAAGATATATTAGA
>TCONS_00007378 gene=AGAP004689 loc:2L|1057665-1057964|. exons:1057665-1057964 segs:1-300
AGCAAACATAAAAATGCATGTTTGTTAACAGCATGAACAAAATTTATTCTCAACAAAAACAAGCTTCACG
TTGTACAATATCGAATGAAAAACAAATAAAATATCCGTAAGTGCCTTTAAGGAAAAATGAGTAAATTTAA
ATACTACACCTAATTCACTCATAAAATTGGATTTTGTACCTTTAACAGAAAATGAACATGACTATGTATA
CAGGCACAAGACATTTATTACTGTATGAAGTAGGCAAGTATTACGTCAACCTCGAAAATTTTAAATAAAG
GGACATAATTGATACAATTT
>TCONS_00007380 gene=XLOC_003200 loc:2L|1079384-1080029|. exons:1079384-1080029 segs:1-646
atggagtccagttcacatcgacagtatttgagcagtttctgagaatgaatggcgttgtacacaaaatggg
agcaccatatcaccccgccaccaacggtcaagcggaacgttacgtacaaaccataaagcagaaactgaag
gcgttaaagtgctataaatcccagctgaatcaagaactgtgcaatatcctacttacatacaggaaaatga
ttcacccatctactggtaaatcgccgtcaatgctggtgttaggacgtcaaattcgctcgagactggatct
tttactacccaaaaacaatataccgaacaaacctgagattgcagtgcgtcagtttcgggatgatgataga
gtgcgtgtgagagattttttgtcacagactaaatggaagtttggaatcatttcagaaaaggtcggtaaac
ttcgatatactatacgattggacgatggacggatctgggaacgtcatatcgatcatatagctggggtcgg
cagtaacctacgaggAAGACAATTGGAAACTTCAAACGAGGAGGAACTTGCGGAAAGCAACGAGCAACCA
CGCTCCCACACCACAACGGTTACCCCAGCTACGACCAGAATTTCATCTGAAGATACGGACGGtactacga
ctacaactataatggt
>TCONS_00007381 gene=XLOC_003201 loc:2L|1082016-1082501|. exons:1082016-1082501 segs:1-486
ccagtagcTGATCCCTTGTACACTCCGAGTACAGTGCCCAGCAAATCAGCCAATACCAATATAGTACCCA
ATGTTCGGCGCTCAACTCGTGTTAGTAGACCTCCCAACAGGTTAACGTTTTAGATTGCAACTCTCAAAAC
TTAGCATGAGGAGAAttttttttACGAAGGGGAGAAGTGTTATATACACCTCCGATATTAAATACACACA
CATCAAATGTACAGCAACCGGGCTACACACACGACAAGAGTTTAATACACCTCAGATGTTTAGATGCACA
CACATCAGATGTACAGCAACCGGGCTTTACACACCCAAGAGGTACAGCAACCTTGAGTGAAAGATCTAGA
GCGGTTGGGGTCTTGCTATGTGAGAGGAGGAAGAAAAAGGAAAAGGGGAGAAGAAAGGCAACGACGAGAA
AAGACACACGTGTAAAAACCGAGGAGAAATATATATTAATTAAAAGCTAACTAACAAAGTCACAAC
>TCONS_00002404 gene=AGAP004690 loc:2L|1133037-1133751|- exons:1133037-1133593,1133661-1133751 segs:1-91,92-648
CTGAATTCAAAGCAGTCGCATCGACGATTTCATTGACGTTATCATTTATTCAGTTATTCTGTTCACATAT
TTCTCTGTTACAATGTATCGTTTTGTCGCTCTTTTTGCTTTGGTTGCTGTATCCCAAGCCGCCTACACTC
TGAACCCAGCAGGCCCAACTTACGCAGGTATTCACACTCCGGCCATTACCAGCCAGCAGTCTAATATCCT
ACGCAGTTATGGAAACTTGGGACAGATCTCGACCTACTCGAAGACCATCGATACTCCCTACTCTTCAGTC
AGCAAATCCGATGTGCGAGTAAGCAATCCAGGACTGGCGGTTGGCCATATCGCCGCTTCTTATCCACATC
CAATCGCTGCTCCTGCTTATGGCCATGTCGGTTATGCTGCTACGGCACTTAAGAATCCGGCACTACTGGG
CGTTGCATATTCCGCTGCTCCAGCCGTTGCGCACATGACTTACAGCAATGGCCTCGGCATTAACTATGCC
TGGTAAACATTGTTTTGGTCGAACTAAAACCATGTTTATCACCACCATCGATGCTAGTGAAAAACAAACG
TTCATCCTACAAATGCAAATGCAACACGGCCAATGAAACAAAAAGTCATAGTCAACACAGTCAAACAATA
AATAATAATTTATATTCG
>TCONS_00006835 gene=XLOC_001525 loc:2L|1207908-1209257|- exons:1207908-1208873,1209038-1209257 segs:1-220,221-1186
tcaacaatcctgttgatgatgcccgtaacgcgcacagttgtagcattttactgcagtatcagatcgggca
gtatttggtgctgctattgtttgcttcatctgacggggccgaataaattcgtatcgttgtagcgcagctc
gtagctcgttcatactattggtcgcaaatcgaattgcagcagcattagtaggatctccgattccatcaag
aataatagaattcctcataatcggtatggatagatgatttaataaacattgcggcggttccttcgagcaa
tcggcgtgtaACTATTATTTTTTGAACGTCGTCAATTTGTAGCGTGTGAAATGTTTTTTCTAGTTGGCCG
ACCCACATATTAACATCTTCTCCGTTATCACCGCTAAATTTATCCATTAAACCTTCCACATAGGCAACAA
CTTCGGATAGCGGAAGCACCTTTTGGTTAGCTTCACCAATACTTGCGCATTCAGCACGGTTTTCTCGCAA
TGGTTTCGGATTCACCGATACAACAAAGTTACTATCCTCGCTGGTCGCCATTTTACGCGTCGTTTCGGTG
TTGGTGAGCACTCCGCAAACTGGTTTGACATGCTCCTTTTGTGTCGCTTCACTCACACTTTTGGGCACGA
TGAAACATGTCTTATGATCGGGCATTGCGGCCATTTTGTACGACGGCTTGGTATTGGTGCTCACCCCAGC
AACTGCATCGTCGTATTCTCCTTGTATTGGATCATGTTTTCCTTTGGGAATGATTAAACTTTCCCCAAGC
TCGATCATTCCAAGCACATTACACGATGGCTCGCCATGATTTTCGATTTCGTGAACTGCTTCAAGAGGCA
TATTTTGCACTGGCGTCTCCTGCTCGCACACAATCGAACACGATTGCTCAAAGAGCCGTCGGATTCCTGC
TAATGTGGCGGTTGCGGGTACATTGACTTCGGCATGttcaagcacgcacagcatttcgtcctttgtaggc
ataacgatggcTAACTTATCCCACTTCTGAGTTGTAAAAAGGGTTCACAAAGAAATAAATTTACACAAAG
CAATTAAACacgtctttcccgcttatgcgtcaatcttcgaatgacggttatctgtcagtttattcacaag
gtaattacaagtatcgcgcaatgacgtttataatctaaacttaagctaggtttatacgtgcatgtt
>TCONS_00002406 gene=AGAP004691 loc:2L|1270125-1289094|- exons:1270125-1272924,1273090-1273223,1275336-1275471,1277157-1277369,1288376-1288728,1288799-1288889,1288979-1289094 segs:1-116,117-207,208-560,561-773,774-909,910-1043,1044-3843
GGCATACCTCCAGGTTCTCCTTTTGGCCATGGTCCAAATGGTTCGAATATGGGTGGTCCGATGGGACAAG
GACATTTGATGGGAGGTCCACAACCTGTTGATCGATTGGATCAAAGTCAATTGAACGTTCCCAGAAGGCA
TGCGTATTTCGGTCAACCAGATTATAGAATCTATGAACTCAACAAACGATTACAGCAAAGAACTGAAGAA
AGTGATAATTGTTGGTGGGATTCGTTTGCGAATGAGTTTTTCGAAGATGACGCCACATTGACTTTAACAT
TTTGCTTGGAAGATGGACCAAAAAGATACAGTGAGGACAAATTAAACGAATCATTCACAACTATATTGCA
CTGTAGAGCTGATTATATCTATTACGTTACGTTACAGCTATAGGACGCACATTAATCCCAAGATATTTTC
GAAGTATCTTCGAAGGCGGCGTAACTGAGTTGTACTTTAATTTGCGACATTCAAAAGAATCGTTTCATAA
TACTTCGATTACTCTGGATTGTGATCAATGCACTATGGAAACACTCCACGGAAAACCTATGTACACTAAG
GTACTCACTGAAGGAAGACTTATTCTGGAATTTACGTTTGATGATTTGATGCGGATAAAATCTTGGCACA
TGGCAGTTCGAACCCATCGAGAATTGATACCCCGATCAGTAATTGCTCTCCACAGTCCTCAACCAGATCC
TGCAATGCTTGAACAGATGTCGAAGAACATTACTAGACAAGGAATCACCAATTCAACATTAAATTATCTG
CGCTTGTGTGTGATACTGGAACCAATGCAGGAGTTGATGTCTAGACATAAAGCATATGCACTAAGCCCCC
GGGATTGCCTGAAAACGACATTGTTCCAAAAATGGCAACGGATGGTCGCACCGCCGGGTAAGAAAGGAGA
TGCTCAACGTCCAGCAAATAAGAGACGAAAACGTAAAGGTTCTAGCTCTGGTGCTGGAGCTGGGAACACC
GGGCCCCAAGTTCCCAGCAAGAAGCGATCACCGGGCCCAAATTTTTCTCTGGCGTCTCAGGTAGATGTCA
TGGTGGTGGGTGAACCATCTCTTATGGGAGGTGAGTTTGGGGATGAAGATGAACGATTGATCACTAGGCT
TGAAAACACGCAATACGACGCTTCGAACAATCTTGAGCACGATGGTCATAATGCATTTAGCGGCGGCAGC
GGAGGTGGAGGCGGCCACAATGATGGAGGTCCAATGAGCGGAGGACCTACTTCATGGCAGGTGGATCGAG
GAGGCGGCGGAAGTACAGTAAACAACGCCGGTTCAGGTGGTCCGGAGGGCGGTAAAAAGAGTCCTTCCGT
TTCTCAGTGACAAATGTAAAATCCAATGCACTCAACTCTACAAATTTTCGTGGCGTACAGCGTGCGATTG
ATTTTGCATGTGCATTGGTTCATCACTGCAGCAATTCTCAAACTTTGCAAGAGTAAGTAAATAAGTAGGA
AAATGAATATCTGCTGCTTCTCAATAGAGTTCAGGAAATCAACAAAAATTCTATATTTCCTCAACGAGAG
TAAATCTAGCAAAGGGAACAAGAGCATGAGCTAATGGCTTACTAACTGGAGGTACACAATTACTGACGAA
TGAAATTTTGATGTCAACGATGttttttttttCAACAAGTATGTTATTAGTCGCGGTCAGCTTCGCAGTT
TTTGTTTGTTATTCCTCATTAATTATCTACATTAATTTAATGCAACATAATTTGGATTATATCACTCGAC
ACGTTTTCTTCTGGATATGCAGCTATGGTGCAATAGAATTATTTGCTCTCTTTCTAAGAGTGAAAAAAAT
TAGGCTTCAAATTGTTCAGGAAAGTTGAAGAGATTGTGAAAGCTTCTGCCGCGTTACCAAACTTTTACTT
TAATATATTCTTTTTTCGCAGTACAGCTCGACAAATTTAGCAAATCGTGTACGGTCGATTGCGTCTACAT
ATTATCGTGTATTATCACTGAATTAATGATGTGTGATGCAAAGAAAGGAAAATAAATCAGGAATTGCCGT
CTTAATTGTTTTATAATAGCCTATTATTAATTACGATACATAAAGAACACAGACGAACTCAGATAGGTTA
TTGATCATTACTGTGAAGAACATTTGAGTGTGTTCAACAGAAAAAAGATAGCTAGCGTATAGGTGCAGCT
ATCTACACTCTACCGAAATGTTTTACTTCTAGTGCAAGTAAATCTCTCTAGCACAAGAAACAATGGTGGG
TCACTACCCTACTCTTAGAGAGATAAAGTTAGAAAAGTATATACATAATGTGAATAAAAAACTGCTAATT
GTGTAATTTCAACTAATAATAATTTAATTGATAATGGATAGAATAAGTAACGTTCTTACAAAAAAGGATG
TTTGAATAGAAATATCTTATTTGTGCATTCTGTCTCACTCTATCTGCATCTTTTTTGAGCTTCTAGTATA
TTCATAACTGTCGATTTGTCTTCTTTAATTTTAGTTTTTTTAAAATACAGTATCATAGTTGTGCATAAAC
AGAACCATATTAATTTGTGCTCATGTACGCATACCGCTGGGATACGAATAACAAGCAAATAATTAAATTT
GTGTCTACTGTAACCATTTGTTATTCATATAAAAACTGATATTTTTGCAATCAATTTGGTACGCCTAATT
TTCCTTGAATTAAATGATTTATAGAAATTGGCTATACTATTTTATACAATTTGGTTAATTTAAAAACACG
TGGGTCGTCATATGCACATTTGACGCACTATACACAATTGATGCTGTGGAAAAATATTAGACCCAGACAT
TTGAAACTATTTGTATAAATAAAAATCTGCTTAGGGGGAAAGTGTACGCTCGGAAATTAGCACTTGATTG
AAAGCAGATTATGGAATGTTGTATTGATGTGTTATTTTACATCATTTTTTGAGCGTTTTATTAGTTGATT
ATTATATTTCATACATACGCACGTTTTACATTAAATGCCAATATTATAAAAAATAGAGAGGGATTTATCA
TTGTACCATATTTCACCACTTTTGATCGAAGCTGTGTTTCATCTCACCAATTTAGTTGTCAAAAGAGCGA
ATTAAAAAGTTGCGGACTATCGAGCGTGCACTTAGTTTCAAAACCTTTGTCACACACAAATGAACTACTA
TAACGCATCTCACATGCAGTTGTCTTATTGAGTAGATTGTAAATAGTTTTTAAATGCATTAAATGaaaaa
aaaaaaTGGAATTAAAGATATCTGATCCGATAATGGCTGGAAAACTGTCGCTAATTTATTTCCATACTCT
AACATAGCTGGAGACATCACTCTAATGGCATGTATAATAAGCAAAAGGGAGGTGTATATACGTGAAGAAA
TATCCCATGAGATAACGAGCTAGATCCAAACAATTCATCtttttttttATATTGCCATGGTATTTTACCT
GGAATTAGATTTCATACTGAAACATGCAAAGATCAATCTCAAATTGGAAATTTTCTTGTAAAATTGATTG
AATAACCTTGTCCATTATGAAATCATCTAATGGAAATCTATTCTTATTCTGAGTAATCAAAGGATCTAAT
GATCGAAAATCAATCGTTGAAAATAGATGGTGCGAATAAATAAAAAAATGTGTTAAGTAACATAACTCAA
GATGCTTTCGGAACTATTAATGAATTTTACGATTGAGAACTCAAGGTACAACATACAAGTATGCTAAATT
GTGTACTAAATGTACCAAGCATACTTCTACTACATGCAGATTACAATGATGGTTTTAGTTTTAGCTCATA
TTTATTTCTGAATAATTTGAGAGATTAAATTTTATAATCAAAAGCTAGGTTATTACATTTCCC
>TCONS_00002407 gene=AGAP004691 loc:2L|1270125-1301084|- exons:1270125-1272924,1273090-1273223,1275336-1275471,1277157-1277369,1288376-1288548,1288626-1288728,1288799-1288889,1288979-1289729,1290438-1290714,1300988-1301084 segs:1-97,98-374,375-1125,1126-1216,1217-1319,1320-1492,1493-1705,1706-1841,1842-1975,1976-4775
TCTCTGTGTGTTTCAATGACATATATTGTCTGAACCTTTTTCAAAATGGCTGCCAGTGTTGAAAAAAATT
GATGGCGTCTATGTTGGCAAGTCCGCTATGTTCGACTAGCTGTTTAACGAACTAGTGATAAAAAGATACA
AATCAGTTTAAAGATAAAATAATTGTGACAATTTGAATCGTGTAGAGAATCAATGCTACATGCTGTTATT
AAAACCAATAGTACTCCAATAGCCGTTTAGACGTGTGCCGTTTACCGTTTGGTTGTGCTGTGTTGTAAAG
GTACGGAGCAGGCTGGCGTACCGCACACGGTGCGGTTGCGCACTTCTAGGATCTAACATTCTTCCTTAGT
AGTTGCAATTTTGGAATATGATAGGTTTAAGTCGACGTGGAGTTAGTGCAGGACCGTCACTGAGTTTACC
GTCTACACTGGAGGACTCTACAAACAATTGGAAAGGAACACCTTCGGGACCAACCGACCCTTCGCAGCAA
GGTGCGGGTCCTGGAGGAACTGGAGTCGGCCCTGGAGTTGCTGGTAATGGTGGTCCAGGTGGCCCCAGTG
GTCCAGGGGTCCAAGGACCCGGTGTGAACAGTTTTGGTGGTCCTGGTGGAGCTAACAATTTTGGAGGTCC
TGTGTTTCCAGCAGCCGGTCAAGGTTCTCCAGCCGGAGGATCTGCTTCGAATAGTTATCAAAATTTACCA
CCAGGCACTGGTTCAAATACGCCACAGTATACAGCATCCCCCGCACCTTCAGGGTCGTCCACACCAGGAC
CTGGTCCTCCACAGAATGTTGGTTCCGGGTTTCCTCCCCCAAATACTGGTGGGCCATCGGGGCCAGGAGG
ACCATACAACGGCCCTGTCGGAGGTGGCCCTGTAGCAGTAGGTCCATTTAGTTCTCCATCTGCTAATGGG
CCTCAGTTTGGACGGCCAGGAAGTTCCGGATCTGCCTTCGGAAGCGGGCCACATTTTACATCACCTAGTG
GGCCAGGAAATTTTGGTGGTCCTCAATTTGGCATACCTCCAGGTTCTCCTTTTGGCCATGGTCCAAATGG
TTCGAATATGGGTGGTCCGATGGGACAAGGACATTTGATGGGAGGTCCACAACCTGTTGATCGATTGGAT
CAAAGTCAATTGAACGTTCCCAGAAGGCATGCGTATTTCGGTCAACCAGATTATAGAATCTATGAACTCA
ACAAACGATTACAGCAAAGAACTGAAGAAAGTGATAATTGTTGGTGGGATTCGTTTGCGAATGAGTTTTT
CGAAGATGACGCCACATTGACTTTAACATTTTGCTTGGAAGATGGACCAAAAAGATACACTATAGGACGC
ACATTAATCCCAAGATATTTTCGAAGTATCTTCGAAGGCGGCGTAACTGAGTTGTACTTTAATTTGCGAC
ATTCAAAAGAATCGTTTCATAATACTTCGATTACTCTGGATTGTGATCAATGCACTATGGAAACACTCCA
CGGAAAACCTATGTACACTAAGGTACTCACTGAAGGAAGACTTATTCTGGAATTTACGTTTGATGATTTG
ATGCGGATAAAATCTTGGCACATGGCAGTTCGAACCCATCGAGAATTGATACCCCGATCAGTAATTGCTC
TCCACAGTCCTCAACCAGATCCTGCAATGCTTGAACAGATGTCGAAGAACATTACTAGACAAGGAATCAC
CAATTCAACATTAAATTATCTGCGCTTGTGTGTGATACTGGAACCAATGCAGGAGTTGATGTCTAGACAT
AAAGCATATGCACTAAGCCCCCGGGATTGCCTGAAAACGACATTGTTCCAAAAATGGCAACGGATGGTCG
CACCGCCGGGTAAGAAAGGAGATGCTCAACGTCCAGCAAATAAGAGACGAAAACGTAAAGGTTCTAGCTC
TGGTGCTGGAGCTGGGAACACCGGGCCCCAAGTTCCCAGCAAGAAGCGATCACCGGGCCCAAATTTTTCT
CTGGCGTCTCAGGTAGATGTCATGGTGGTGGGTGAACCATCTCTTATGGGAGGTGAGTTTGGGGATGAAG
ATGAACGATTGATCACTAGGCTTGAAAACACGCAATACGACGCTTCGAACAATCTTGAGCACGATGGTCA
TAATGCATTTAGCGGCGGCAGCGGAGGTGGAGGCGGCCACAATGATGGAGGTCCAATGAGCGGAGGACCT
ACTTCATGGCAGGTGGATCGAGGAGGCGGCGGAAGTACAGTAAACAACGCCGGTTCAGGTGGTCCGGAGG
GCGGTAAAAAGAGTCCTTCCGTTTCTCAGTGACAAATGTAAAATCCAATGCACTCAACTCTACAAATTTT
CGTGGCGTACAGCGTGCGATTGATTTTGCATGTGCATTGGTTCATCACTGCAGCAATTCTCAAACTTTGC
AAGAGTAAGTAAATAAGTAGGAAAATGAATATCTGCTGCTTCTCAATAGAGTTCAGGAAATCAACAAAAA
TTCTATATTTCCTCAACGAGAGTAAATCTAGCAAAGGGAACAAGAGCATGAGCTAATGGCTTACTAACTG
GAGGTACACAATTACTGACGAATGAAATTTTGATGTCAACGATGttttttttttCAACAAGTATGTTATT
AGTCGCGGTCAGCTTCGCAGTTTTTGTTTGTTATTCCTCATTAATTATCTACATTAATTTAATGCAACAT
AATTTGGATTATATCACTCGACACGTTTTCTTCTGGATATGCAGCTATGGTGCAATAGAATTATTTGCTC
TCTTTCTAAGAGTGAAAAAAATTAGGCTTCAAATTGTTCAGGAAAGTTGAAGAGATTGTGAAAGCTTCTG
CCGCGTTACCAAACTTTTACTTTAATATATTCTTTTTTCGCAGTACAGCTCGACAAATTTAGCAAATCGT
GTACGGTCGATTGCGTCTACATATTATCGTGTATTATCACTGAATTAATGATGTGTGATGCAAAGAAAGG
AAAATAAATCAGGAATTGCCGTCTTAATTGTTTTATAATAGCCTATTATTAATTACGATACATAAAGAAC
ACAGACGAACTCAGATAGGTTATTGATCATTACTGTGAAGAACATTTGAGTGTGTTCAACAGAAAAAAGA
TAGCTAGCGTATAGGTGCAGCTATCTACACTCTACCGAAATGTTTTACTTCTAGTGCAAGTAAATCTCTC
TAGCACAAGAAACAATGGTGGGTCACTACCCTACTCTTAGAGAGATAAAGTTAGAAAAGTATATACATAA
TGTGAATAAAAAACTGCTAATTGTGTAATTTCAACTAATAATAATTTAATTGATAATGGATAGAATAAGT
AACGTTCTTACAAAAAAGGATGTTTGAATAGAAATATCTTATTTGTGCATTCTGTCTCACTCTATCTGCA
TCTTTTTTGAGCTTCTAGTATATTCATAACTGTCGATTTGTCTTCTTTAATTTTAGTTTTTTTAAAATAC
AGTATCATAGTTGTGCATAAACAGAACCATATTAATTTGTGCTCATGTACGCATACCGCTGGGATACGAA
TAACAAGCAAATAATTAAATTTGTGTCTACTGTAACCATTTGTTATTCATATAAAAACTGATATTTTTGC
AATCAATTTGGTACGCCTAATTTTCCTTGAATTAAATGATTTATAGAAATTGGCTATACTATTTTATACA
ATTTGGTTAATTTAAAAACACGTGGGTCGTCATATGCACATTTGACGCACTATACACAATTGATGCTGTG
GAAAAATATTAGACCCAGACATTTGAAACTATTTGTATAAATAAAAATCTGCTTAGGGGGAAAGTGTACG
CTCGGAAATTAGCACTTGATTGAAAGCAGATTATGGAATGTTGTATTGATGTGTTATTTTACATCATTTT
TTGAGCGTTTTATTAGTTGATTATTATATTTCATACATACGCACGTTTTACATTAAATGCCAATATTATA
AAAAATAGAGAGGGATTTATCATTGTACCATATTTCACCACTTTTGATCGAAGCTGTGTTTCATCTCACC
AATTTAGTTGTCAAAAGAGCGAATTAAAAAGTTGCGGACTATCGAGCGTGCACTTAGTTTCAAAACCTTT
GTCACACACAAATGAACTACTATAACGCATCTCACATGCAGTTGTCTTATTGAGTAGATTGTAAATAGTT
TTTAAATGCATTAAATGaaaaaaaaaaaTGGAATTAAAGATATCTGATCCGATAATGGCTGGAAAACTGT
CGCTAATTTATTTCCATACTCTAACATAGCTGGAGACATCACTCTAATGGCATGTATAATAAGCAAAAGG
GAGGTGTATATACGTGAAGAAATATCCCATGAGATAACGAGCTAGATCCAAACAATTCATCttttttttt
ATATTGCCATGGTATTTTACCTGGAATTAGATTTCATACTGAAACATGCAAAGATCAATCTCAAATTGGA
AATTTTCTTGTAAAATTGATTGAATAACCTTGTCCATTATGAAATCATCTAATGGAAATCTATTCTTATT
CTGAGTAATCAAAGGATCTAATGATCGAAAATCAATCGTTGAAAATAGATGGTGCGAATAAATAAAAAAA
TGTGTTAAGTAACATAACTCAAGATGCTTTCGGAACTATTAATGAATTTTACGATTGAGAACTCAAGGTA
CAACATACAAGTATGCTAAATTGTGTACTAAATGTACCAAGCATACTTCTACTACATGCAGATTACAATG
ATGGTTTTAGTTTTAGCTCATATTTATTTCTGAATAATTTGAGAGATTAAATTTTATAATCAAAAGCTAG
GTTATTACATTTCCC
>TCONS_00006837 gene=AGAP004691 loc:2L|1270254-1301099|- exons:1270254-1272924,1273090-1273223,1275336-1275471,1277157-1277369,1288376-1288728,1288799-1289729,1290438-1290714,1300769-1301099 segs:1-331,332-608,609-1539,1540-1892,1893-2105,2106-2241,2242-2375,2376-5046
GTTGACCATATGTGTTCTCTGTGTGTTTCAATGACATATATTGTCTGAACCTTTTTCAAAATGGCTGCCA
GTGTTGAAAAAAATTGATGGCGTCTATGTTGGCAAGTCCGCTGTGAGTAAAATTGTAATAATGATAATAT
GTGAAAATATCATTTGAAACATCCGTGAATGACCATATTTGTACGAATTAATGTTAAATGTGTAATTTAG
CGATATTGAGCTATTAGAGGATCAAGCCTCTATATCGGTTCACAGTTCGATAAAAGTTCACGGAGTTTTT
GTGATAGTGAAGCGTATGCTTGTTGGCTTCAAAAGAGGTGGGGAGTTTTAGATGTTCGACTAGCTGTTTA
ACGAACTAGTGATAAAAAGATACAAATCAGTTTAAAGATAAAATAATTGTGACAATTTGAATCGTGTAGA
GAATCAATGCTACATGCTGTTATTAAAACCAATAGTACTCCAATAGCCGTTTAGACGTGTGCCGTTTACC
GTTTGGTTGTGCTGTGTTGTAAAGGTACGGAGCAGGCTGGCGTACCGCACACGGTGCGGTTGCGCACTTC
TAGGATCTAACATTCTTCCTTAGTAGTTGCAATTTTGGAATATGATAGGTTTAAGTCGACGTGGAGTTAG
TGCAGGACCGTCACTGAGTTTACCGTCTACACTGGAGGACTCTACAAACAATTGGAAAGGAACACCTTCG
GGACCAACCGACCCTTCGCAGCAAGGTGCGGGTCCTGGAGGAACTGGAGTCGGCCCTGGAGTTGCTGGTA
ATGGTGGTCCAGGTGGCCCCAGTGGTCCAGGGGTCCAAGGACCCGGTGTGAACAGTTTTGGTGGTCCTGG
TGGAGCTAACAATTTTGGAGGTCCTGTGTTTCCAGCAGCCGGTCAAGGTTCTCCAGCCGGAGGATCTGCT
TCGAATAGTTATCAAAATTTACCACCAGGCACTGGTTCAAATACGCCACAGTATACAGCATCCCCCGCAC
CTTCAGGGTCGTCCACACCAGGACCTGGTCCTCCACAGAATGTTGGTTCCGGGTTTCCTCCCCCAAATAC
TGGTGGGCCATCGGGGCCAGGAGGACCATACAACGGCCCTGTCGGAGGTGGCCCTGTAGCAGTAGGTCCA
TTTAGTTCTCCATCTGCTAATGGGCCTCAGTTTGGACGGCCAGGAAGTTCCGGATCTGCCTTCGGAAGCG
GGCCACATTTTACATCACCTAGTGGGCCAGGAAATTTTGGTGGTCCTCAATTTGGCATACCTCCAGGTTC
TCCTTTTGGCCATGGTCCAAATGGTTCGAATATGGGTGGTCCGATGGGACAAGGACATTTGATGGGAGGT
CCACAACCTGTTGATCGATTGGATCAAAGGTAAGAATTAGAATATACATTTCTATTATTTTGTTACATAA
GCTATGTATTGTACTTTCTTATGTGTCATTATATAAAATATTTCACAGTCAATTGAACGTTCCCAGAAGG
CATGCGTATTTCGGTCAACCAGATTATAGAATCTATGAACTCAACAAACGATTACAGCAAAGAACTGAAG
AAAGTGATAATTGTTGGTGGGATTCGTTTGCGAATGAGTTTTTCGAAGATGACGCCACATTGACTTTAAC
ATTTTGCTTGGAAGATGGACCAAAAAGATACAGTGAGGACAAATTAAACGAATCATTCACAACTATATTG
CACTGTAGAGCTGATTATATCTATTACGTTACGTTACAGCTATAGGACGCACATTAATCCCAAGATATTT
TCGAAGTATCTTCGAAGGCGGCGTAACTGAGTTGTACTTTAATTTGCGACATTCAAAAGAATCGTTTCAT
AATACTTCGATTACTCTGGATTGTGATCAATGCACTATGGAAACACTCCACGGAAAACCTATGTACACTA
AGGTACTCACTGAAGGAAGACTTATTCTGGAATTTACGTTTGATGATTTGATGCGGATAAAATCTTGGCA
CATGGCAGTTCGAACCCATCGAGAATTGATACCCCGATCAGTAATTGCTCTCCACAGTCCTCAACCAGAT
CCTGCAATGCTTGAACAGATGTCGAAGAACATTACTAGACAAGGAATCACCAATTCAACATTAAATTATC
TGCGCTTGTGTGTGATACTGGAACCAATGCAGGAGTTGATGTCTAGACATAAAGCATATGCACTAAGCCC
CCGGGATTGCCTGAAAACGACATTGTTCCAAAAATGGCAACGGATGGTCGCACCGCCGGGTAAGAAAGGA
GATGCTCAACGTCCAGCAAATAAGAGACGAAAACGTAAAGGTTCTAGCTCTGGTGCTGGAGCTGGGAACA
CCGGGCCCCAAGTTCCCAGCAAGAAGCGATCACCGGGCCCAAATTTTTCTCTGGCGTCTCAGGTAGATGT
CATGGTGGTGGGTGAACCATCTCTTATGGGAGGTGAGTTTGGGGATGAAGATGAACGATTGATCACTAGG
CTTGAAAACACGCAATACGACGCTTCGAACAATCTTGAGCACGATGGTCATAATGCATTTAGCGGCGGCA
GCGGAGGTGGAGGCGGCCACAATGATGGAGGTCCAATGAGCGGAGGACCTACTTCATGGCAGGTGGATCG
AGGAGGCGGCGGAAGTACAGTAAACAACGCCGGTTCAGGTGGTCCGGAGGGCGGTAAAAAGAGTCCTTCC
GTTTCTCAGTGACAAATGTAAAATCCAATGCACTCAACTCTACAAATTTTCGTGGCGTACAGCGTGCGAT
TGATTTTGCATGTGCATTGGTTCATCACTGCAGCAATTCTCAAACTTTGCAAGAGTAAGTAAATAAGTAG
GAAAATGAATATCTGCTGCTTCTCAATAGAGTTCAGGAAATCAACAAAAATTCTATATTTCCTCAACGAG
AGTAAATCTAGCAAAGGGAACAAGAGCATGAGCTAATGGCTTACTAACTGGAGGTACACAATTACTGACG
AATGAAATTTTGATGTCAACGATGttttttttttCAACAAGTATGTTATTAGTCGCGGTCAGCTTCGCAG
TTTTTGTTTGTTATTCCTCATTAATTATCTACATTAATTTAATGCAACATAATTTGGATTATATCACTCG
ACACGTTTTCTTCTGGATATGCAGCTATGGTGCAATAGAATTATTTGCTCTCTTTCTAAGAGTGAAAAAA
ATTAGGCTTCAAATTGTTCAGGAAAGTTGAAGAGATTGTGAAAGCTTCTGCCGCGTTACCAAACTTTTAC
TTTAATATATTCTTTTTTCGCAGTACAGCTCGACAAATTTAGCAAATCGTGTACGGTCGATTGCGTCTAC
ATATTATCGTGTATTATCACTGAATTAATGATGTGTGATGCAAAGAAAGGAAAATAAATCAGGAATTGCC
GTCTTAATTGTTTTATAATAGCCTATTATTAATTACGATACATAAAGAACACAGACGAACTCAGATAGGT
TATTGATCATTACTGTGAAGAACATTTGAGTGTGTTCAACAGAAAAAAGATAGCTAGCGTATAGGTGCAG
CTATCTACACTCTACCGAAATGTTTTACTTCTAGTGCAAGTAAATCTCTCTAGCACAAGAAACAATGGTG
GGTCACTACCCTACTCTTAGAGAGATAAAGTTAGAAAAGTATATACATAATGTGAATAAAAAACTGCTAA
TTGTGTAATTTCAACTAATAATAATTTAATTGATAATGGATAGAATAAGTAACGTTCTTACAAAAAAGGA
TGTTTGAATAGAAATATCTTATTTGTGCATTCTGTCTCACTCTATCTGCATCTTTTTTGAGCTTCTAGTA
TATTCATAACTGTCGATTTGTCTTCTTTAATTTTAGTTTTTTTAAAATACAGTATCATAGTTGTGCATAA
ACAGAACCATATTAATTTGTGCTCATGTACGCATACCGCTGGGATACGAATAACAAGCAAATAATTAAAT
TTGTGTCTACTGTAACCATTTGTTATTCATATAAAAACTGATATTTTTGCAATCAATTTGGTACGCCTAA
TTTTCCTTGAATTAAATGATTTATAGAAATTGGCTATACTATTTTATACAATTTGGTTAATTTAAAAACA
CGTGGGTCGTCATATGCACATTTGACGCACTATACACAATTGATGCTGTGGAAAAATATTAGACCCAGAC
ATTTGAAACTATTTGTATAAATAAAAATCTGCTTAGGGGGAAAGTGTACGCTCGGAAATTAGCACTTGAT
TGAAAGCAGATTATGGAATGTTGTATTGATGTGTTATTTTACATCATTTTTTGAGCGTTTTATTAGTTGA
TTATTATATTTCATACATACGCACGTTTTACATTAAATGCCAATATTATAAAAAATAGAGAGGGATTTAT
CATTGTACCATATTTCACCACTTTTGATCGAAGCTGTGTTTCATCTCACCAATTTAGTTGTCAAAAGAGC
GAATTAAAAAGTTGCGGACTATCGAGCGTGCACTTAGTTTCAAAACCTTTGTCACACACAAATGAACTAC
TATAACGCATCTCACATGCAGTTGTCTTATTGAGTAGATTGTAAATAGTTTTTAAATGCATTAAATGaaa
aaaaaaaaTGGAATTAAAGATATCTGATCCGATAATGGCTGGAAAACTGTCGCTAATTTATTTCCATACT
CTAACATAGCTGGAGACATCACTCTAATGGCATGTATAATAAGCAAAAGGGAGGTGTATATACGTGAAGA
AATATCCCATGAGATAACGAGCTAGATCCAAACAATTCATCtttttttttATATTGCCATGGTATTTTAC
CTGGAATTAGATTTCATACTGAAACATGCAAAGATCAATCTCAAATTGGAAATTTTCTTGTAAAATTGAT
TGAATAACCTTGTCCATTATGAAATCATCTAATGGAAATCTATTCTTATTCTGAGTAATCAAAGGATCTA
ATGATCGAAAATCAATCGTTGAAAATAGATGGTGCGAATAAATAAAAAAATGTGTTAAGTAACATAACTC
AAGATGCTTTCGGAACTATTAATGAATTTTACGATTGAGAACTCAAGGTACAACATACAAGTATGCTAAA
TTGTGT
>TCONS_00002408 gene=AGAP004691 loc:2L|1272330-1301008|- exons:1272330-1272924,1273090-1273223,1275336-1275471,1277157-1277369,1288376-1288548,1288626-1288728,1288799-1288871,1288979-1289024,1289055-1289729,1290438-1290714,1300988-1301008 segs:1-21,22-298,299-973,974-1019,1020-1092,1093-1195,1196-1368,1369-1581,1582-1717,1718-1851,1852-2446
GTCTATGTTGGCAAGTCCGCTATGTTCGACTAGCTGTTTAACGAACTAGTGATAAAAAGATACAAATCAG
TTTAAAGATAAAATAATTGTGACAATTTGAATCGTGTAGAGAATCAATGCTACATGCTGTTATTAAAACC
AATAGTACTCCAATAGCCGTTTAGACGTGTGCCGTTTACCGTTTGGTTGTGCTGTGTTGTAAAGGTACGG
AGCAGGCTGGCGTACCGCACACGGTGCGGTTGCGCACTTCTAGGATCTAACATTCTTCCTTAGTAGTTGC
AATTTTGGAATATGATAGGTTTAAGTCGACGTGGAGTTAGTGCAGGACCGTCACTGAGTTTACCGTCTAC
ACTGGAGGACTCTACAAACAATTGGAAAGGAACACCTTCGGGACCAACCGACCCTTCGCAGCAAGGTGCG
GGTCCTGGAGGAACTGGAGTCGGCCCTGGAGTTGCTGGTAATGGTGGTCCAGGTGGCCCCAGTGGTCCAG
GGGTCCAAGGACCCGGTGTGAACAGTTTTGGTGGTCCTGGTGGAGCTAACAATTTTGGAGGTCCTGTGTT
TCCAGCAGCCGGTCAAGGTTCTCCAGCCGGAGGATCTGCTTCGAATAGTTATCAAAATTTACCACCAGGC
ACTGGTTCAAATACGCCACAGTATACAGCATCCCCCGCACCTTCAGGGTCGTCCACACCAGGACCTGGTC
CTCCACAGAATGTTGGTTCCGGGTTTCCTCCCCCAAATACTGGTGGGCCATCGGGGCCAGGAGGACCATA
CAACGGCCCTGTCGGAGGTGGCCCTGTAGCAGTAGGTCCATTTAGTTCTCCATCTGCTAATGGGCCTCAG
TTTGGACGGCCAGGAAGTTCCGGATCTGCCTTCGGAAGCGGGCCACATTTTACATCACCTAGTGGGCCAG
GAAATTTTGGTGGTCCTCAATTTGGCATACCTCCAGGTTCTCCTTTTGGCCATGGTCCAAATGGACATTT
GATGGGAGGTCCACAACCTGTTGATCGATTGGATCAAAGAAGGCATGCGTATTTCGGTCAACCAGATTAT
AGAATCTATGAACTCAACAAACGATTACAGCAAAGAACTGAAGAAAGTGATAATTGTTGGTGGGATTCGT
TTGCGAATGAGTTTTTCGAAGATGACGCCACATTGACTTTAACATTTTGCTTGGAAGATGGACCAAAAAG
ATACACTATAGGACGCACATTAATCCCAAGATATTTTCGAAGTATCTTCGAAGGCGGCGTAACTGAGTTG
TACTTTAATTTGCGACATTCAAAAGAATCGTTTCATAATACTTCGATTACTCTGGATTGTGATCAATGCA
CTATGGAAACACTCCACGGAAAACCTATGTACACTAAGGTACTCACTGAAGGAAGACTTATTCTGGAATT
TACGTTTGATGATTTGATGCGGATAAAATCTTGGCACATGGCAGTTCGAACCCATCGAGAATTGATACCC
CGATCAGTAATTGCTCTCCACAGTCCTCAACCAGATCCTGCAATGCTTGAACAGATGTCGAAGAACATTA
CTAGACAAGGAATCACCAATTCAACATTAAATTATCTGCGCTTGTGTGTGATACTGGAACCAATGCAGGA
GTTGATGTCTAGACATAAAGCATATGCACTAAGCCCCCGGGATTGCCTGAAAACGACATTGTTCCAAAAA
TGGCAACGGATGGTCGCACCGCCGGGTAAGAAAGGAGATGCTCAACGTCCAGCAAATAAGAGACGAAAAC
GTAAAGGTTCTAGCTCTGGTGCTGGAGCTGGGAACACCGGGCCCCAAGTTCCCAGCAAGAAGCGATCACC
GGGCCCAAATTTTTCTCTGGCGTCTCAGGTAGATGTCATGGTGGTGGGTGAACCATCTCTTATGGGAGGT
GAGTTTGGGGATGAAGATGAACGATTGATCACTAGGCTTGAAAACACGCAATACGACGCTTCGAACAATC
TTGAGCACGATGGTCATAATGCATTTAGCGGCGGCAGCGGAGGTGGAGGCGGCCACAATGATGGAGGTCC
AATGAGCGGAGGACCTACTTCATGGCAGGTGGATCGAGGAGGCGGCGGAAGTACAGTAAACAACGCCGGT
TCAGGTGGTCCGGAGGGCGGTAAAAAGAGTCCTTCCGTTTCTCAGTGACAAATGTAAAATCCAATGCACT
CAACTCTACAAATTTTCGTGGCGTACAGCGTGCGATTGATTTTGCATGTGCATTGGTTCATCACTGCAGC
AATTCTCAAACTTTGCAAGAGTAAGTAAATAAGTAGGAAAATGAATATCTGCTGCTTCTCAATAGAGTTC
AGGAAATCAACAAAAATTCTATATTTCCTCAACGAGAGTAAATCTAGCAAAGGGAACAAGAGCATGAGCT
AATGGCTTACTAACTGGAGGTACACAATTACTGACGAATGAAATTTTGATGTCAACGATGtttttt
>TCONS_00004797 gene=AGAP004691 loc:2L|1273258-1274116|. exons:1273258-1274116 segs:1-859
GTTTTTTAATAAAAACCTACCAAATATTAAATGTACCAGTATTAGCACAAGCGCGACTGGTCCATAGAAG
ACCATCAATAAACTACGCAACGCTAGTGGAAAAGTGAATGTATTTTCCAATGTTTGAAATTAAAAAAATA
AGTCACTGAGGCCAGCGGTTAAGTTTTCTAAAAACATTAGAGTTAGGGTTAAACAAATTTATATAATTTA
TGATTTACAGTTCCAATTTAATTTTGTAATATCTGCGACCAATTGATACATCCATACTAAAATAATCAGT
ATGTCCAGTAATGGGAGATTCGACCCACATGGTATGGTACCTGCCATGTGATTGGATCGCGCTCTCGTTT
TATTACGTATCGGTATAACATGAAAGTTGAATTACATGCTTCCTCAGTGTAGCTCGATGTGCTCAGTATC
GTTAATAAGAATAATATTTTGAATAGTATTATTAAGGCCCATATCTATGAAAATGTTGCGGGAGCATTTA
TTGCAAAATCGTCTGGACGAAGGTTGTGGGAACATTTTTCGGAGTTGTTTCCATATCAAAACGAATAGAA
AATAATTTCAAGTTAATTTAAAAATGTGTTTGTGAGCGAATGCGTGCACAATTTTTGAAATAAACAGAAA
AATTCCGAAATGAACAAATGTTGAAGCAACATGTTCATAGACCCCGAACCTAATGCTAATTAATTCTTCT
ATGAATATGATGTGACCCTAAGAATATTCTCTAGGCTGCATATGCGATTTGGCAACATCAATTCTCTAAG
TAGATTTTTTAAATGACATTTTACAAAAATATTGGTCAAAAGAAGCTTTCATTGATAGTTTCATAGCTTC
AACACTTTCATTAGTTTTA
>TCONS_00004798 gene=AGAP004691 loc:2L|1274191-1274963|. exons:1274191-1274963 segs:1-773
cccatataaattgactactaatttgtatataaaaaaaatcctcccttggaagaacgggtgaaaCAAATTT
ACATATGAACCGATCACTTTTCTTAGCAGAGCACAACACACGTAATAGACATTGATCTCCTCATTGAATA
TATTAGTTGCGTGAATAAAAAAAGATTAAAATTTGTTCGGTTTGGTTTAGCTTACAATTTTATGTGTTTT
GAAGAACTTTTAGAGCATGgaaccaagatttcaaaagtgtttgtgaattcgtcaaatcgccagaaagctt
gttagcataaaaagttttacccgtgctgtaaaaaagagactttcaaatttggtaataaaaacatgctatg
aaacatctggtctacatacactttagttccGCTTCAGTAGATACTGTTTTTGATTGATTATCGAAAGCGG
ATGATATATCTCCCCCAACCCTTTAGCATTAGCTGTCAGATATTTCACCTGTCAGATAGCTTATTTCACT
GTATATTTCACCTCGTGTGGCATTACAGTTAGATGAATATCTCTCTAAACTGACGGTCCCTTGAAGATTC
GTCTTAGggcggaaatacacgaaccgatatcttcgtggtactgcgaaattcgcgccttgtttataacagt
tgtagaacagctgggctgtcaaatcttgcgcgtcttcaattgcgcctgctgtttcgcagagatatccaaa
cttcgatattgttgagattttcgcagtagcgcgaaccgattatttttactttttctggaggatttgtttc
aaa
>TCONS_00006838 gene=AGAP004691 loc:2L|1274464-1275049|- exons:1274464-1274495,1274560-1275049 segs:1-490,491-522
ttcgtttacgggctcttccggggtgtgttgacgattgaatgtgccaagatgaaataaaaatacaacatac
gtatctcgacacgagttttgaaacaaatcctccagaaaaagtaaaaataatcggttcgcgctactgcgaa
aatctcaacaatatcgaagtttggatatctctgcgaaacagcaggcgcaattgaagacgcgcaagatttg
acagcccagctgttctacaactgttataaacaaggcgcgaatttcgcagtaccacgaagatatcggttcg
tgtatttccgccCTAAGACGAATCTTCAAGGGACCGTCAGTTTAGAGAGATATTCATCTAACTGTAATGC
CACACGAGGTGAAATATACAGTGAAATAAGCTATCTGACAGGTGAAATATCTGACAGCTAATGCTAAAGG
GTTGGGGGAGATATATCATCCGCTTTCGATAATCAATCAAAAACAGTATCTACTGAAGCggaactaaagt
cacgggtaaaactttttatgctaacaagcttt
>TCONS_00004799 gene=AGAP004691 loc:2L|1290988-1291046|. exons:1290988-1291046 segs:1-59
ATTATTTTCCCCGTGTGCATCCATCGGTCGAGTTGTCGCGTGCGTGCAGCAACGCCAAG
>TCONS_00004800 gene=AGAP004691 loc:2L|1291167-1291229|. exons:1291167-1291229 segs:1-63
CTTTTCTTCGCTGTCATGCTCCTCCACCTACTGCTCATCCTCATCGAcagcagcagcagcagc
>TCONS_00000017 gene=XLOC_000010 loc:2L|1315256-1332944|+ exons:1315256-1315701,1316548-1320228,1320337-1332944 segs:1-446,447-4127,4128-16735
AAGTATTACAAAAGAAAACCAAGATGGCCCCTGCTTTGCTCATCGTGAAATAATTAAACAAGAAGATAGA
CAAGAGTTGGAGAAAAAATTGTGTTTTGTTGCTTTTAAAGAAAAGTCACTTAACACTTTGTTAGATACAT
TTGTGAAAAAAGTGAAGTTCATTTAAAGATGAAAAACATGTTTTAACCTCTATTAAAAACTTTATCTTTG
CTGCTACCGTAACCAATACGGAATGAAGTAATCTTCGTGTTTGACCAAATTTAACACACCATAATTGCTT
TTTGTTTTATCAACTTTAAAATTTCATAATATTCATTCGAGTAAAAGCAAAGTTATACGAAAAGAATTGG
CAGTGAATGGACTTGGAAAAGTATTGCTACGAAATGTTTGTGGCAGTACAGAAAATAGCTTAAAAGTAAA
ACCAAACATTACCTACATGTGAAGTTAAAAAATGATACGCTTCCTCAATGATGAACACGGACAGTCGGAT
GTAATGGCTGAACACAGCAATCTGCGAGAGATTACCAAGGTGCAGTCCTTATGCAGTCTACGAGAAAATA
TTTCTACTTCTAACAGCAAACGACCAGCATCACCAGCTAAAAGTTATGCACTGAAAGTTCCAGATATCCA
AAGTGAACGAAGGACCTCGCACCGTCTTTTGTCTACAAATCGTTCTGATATTGTTGATGCTACAACCTCC
CCACGTTTGATCAATCGACGGGATATGCACGGTTTTGAGAGCAGTGAAAGAAGAATGTCGGCAGTAAAAG
ACTCTTCTAATACTAGTATCATTTGTCGCTTGCCGTTGAACCGATTAGAGTCAATAATAGGATCGTTaaa
aaatatgaaaaaaaGATCTGATCATATGGCTACTACTTTGATAGATATAGACTCGATTCCAGAAGAACCG
GATCAAATCAATAGCTTTGCAGTAGGTTTGGACAACGTAAAGGATGTGCCATCTACGAACAATATCGCGT
ACAAAGTGTTATGCTTGTATTGTGATCGAAGTTTTAGTAACCATAAACTGATGATCAAGCACACGGACCG
GATTCATCGAATAGCAAAAGAACGACGAAGTAGTGCCCGTGTACTATCAACATTAGCGAATGGATCAGAC
GTTTCGACTTGTTGCAATTTTTGCCATAAAAGTAAGGCGTTAAACCTGATATCAGACGATCTACAAACAT
TATTTAAACATCTAATATCAGCTCATTCAGACCGCTATTTTGCGTGTGAGCGTTGTACTATGCGTTTTCC
GAATGATGCTGCACGAGACGCGCACATGGATGCTTTCCATCCATCTTCCACCACTAGGCGTCCAAAATCA
AAAGCTGCTCTTAAAGCTTTCAGTCATACCCAAAACAGTACTTCTCAACATTCACAACAACTTGTCACGA
ATGCTCTTAACATTAAAATGCATAAAACAGGTGTGTACAGTGAAATTAATGATCAGGTCGAGTTTAACTC
GGTTCGTCAATCAGTATCCAGTAGCCTGTCAAACAGCAACATTAAATCAGAATTAGCAGCTCAAAACATT
TGTCTGCGATCTTCGCTACGTAATTCTACGGCTCCTTCACCACAAAAGGTTACCGATAGTAACAAATCAA
AGACAAAGGCCTTCAAAAAGTCGGAACGTTTACTAAGACGAAATTCTGAACCCATGCTTCTTTCTCGATT
GGGTATCACACAGCATAGATTACCACGCCAAAGCCGTCGTCTTATGGCTGCAGCCTCATCGTCTGCCAAT
GTCACACTTTTATCATCTGCTACTTCATCAACATCTACGACACAATCAATACATTCTACAACAGTTCCAG
CATGTGCAAAATTTGCAACaaaaaaaaaGAGTCTGGGAACGGCAAATGAAGAAGGGCAGTCGTTCCAGAA
TTGCTACAATAAAATAATAAAATTGAAAACGATTCGTTCCTCGTTGACCGCCAATTCCGTAGTTTGCGAT
CCTTCGATGACTGAAACTACGGAAACGAATAAGACATTAGCAAAGGGATCAGATGTTGCAGCCCTCGCGA
ATATTGTTGTTTTAAACACCGGATCATCTAGTGATGTGTCGGTTGGAATTTTTACCCGTGGTACAAATAG
TAGTGTTTTTGTGAGCAATAATGATTGGGGAAACATTACAGCAAGTACAGGAAGTAATTCGTGTAACGGG
AACAACTTATTGCAAGTCAACAATAGTGGCGTTTTTGACGAAGATTTCTACGATAATGTTACCCGAAATG
TGAAAAATAATCTTTGTTGCCATTTAGATGGTAAATTAGAAGCTCTAACTCCCAATGCGCCTTGCCCGAC
GAGTCCAGTTGCTGTTATACCAACTGTGAGATCAACAGTTGTCAAGAGTCCAGTATCAAGCGATAGTAAA
ATTCATGAGGCAACAAACCTACCGGCTATCTCAGCCATGTTTCCTACTTTGTTAACGGCAGAACAGTATG
GTCCGGAACCGAGACAAACGACGACTAACTCATCCATAATATCTTTATCGTCGGCTTCGTCAGTGAAAAC
AAAGAAACCAGTCACAAAGAATTCCTGGAAGTGGAAATGGGACTTTGTTAAGAAATACACCTACGTCAAT
GAAAATGGGCGAATCGTaaaaaaaaTCAAGCAGCCTACAATAGGATTGCGCGATCTCTCAAAGCTTGACA
TGTGGACTCAATTGACCATGCGTACGAAACATGAGCTATTTCAGCATCAACGATCGAGTGATAGTCGAAA
TCAGTTTCAATTATCGAAAACAAAATTTGGGATATCTGACGAAGGACATTCGATAACAGTAGCGGATGTT
GGGGCTATTTTGCGGGACGAAAAAAGAGCAATGGTCGAACAATTGGATTGCCTATTGGATGCACGATTAT
TACCGCAAATAGATTTAGAACAGAATGAACAGCGAATAATAAAAATTGAACCAATAGATCAAGACAAAAC
GACAGAAGAAACTTGTTTTGTAGACGATCAACTTCCTAATGACACTGTATCGCGAGAAGAAAGTTCATCG
CTTGTACCTTGGACGGATAAGAAAAACTCCAGTGAAGAATCCAAAAGTTTAGATTTTCTGCAAAATCTGC
AGCTCATGCAGCTTAACAGTAATGATCTACAAACACGTGTCGTGTTAAGTGGAGAATGGGCTCGACCAAG
ATGTTACATTTGTTATGGTTGTGGTGCAAAGTTTAATTCTCTTAAACAAGTAGAAGAGCATCGTATTTTT
CGACATCCTCATGTACATTCCACCTTTTATGAGATAGTCGGAAGAGAACTCATTGAAAAGAGATTGTACA
AGCATTTTTTCGTTCCTTTTATGGCACTGGCCATGCATCATTTATACTTTGTGCGACTGAGCAATAGCGA
ATTATTTTTGAATAGTTCTATGTTCGGCTCGAATTCTCAACACAAAGGGGAGTATAGAATAAACAATCCT
GCCGAAATTAAGAACGAAGATTCCTCGTCGAATGAAGCTACCTCGTTTTCCACATCAACAATCGCATCGT
CTTCTTCATATCGTTACTCAACGAATAGTTCAGTGGTCACTCTGATGGATAATTGTTCGAACGGTACGAA
TACGCTTACAACATTTAACGATTTGGCAAATCATGATGTTCTTGAAAATGAAGGAATCGGTATTCGCTCA
GCGACTTGCAGTAAATGTCAAAAGGAATGTCAGAATCAAATAGTGTTGTATGCACATATACTCCACTGTT
CCAATGATTACGTTTGGCTACAAGCGAAAAAACGGATGAAATATCGTCGTGCTAAACGGAGAAGAGGTGG
CAATAGAAGCGGCGGAAATTGTGCATCGTCTATGTTAACAGTGCCGCGAATAGCCCAACATCATCAGAAT
GCTGTGGGAAAAGAGGAATCAGCAGTAGTCGCTCCGCTACCTTCTTTAGTGGATGAAAAGAGTATTTTGA
GCGTAGGTgcagtatctagaactatcatcatcggcagtaaagacagctgctctaatagcagttgtagtat
cagcggtagcagttataagaacagcaatacaagtaccagtagcattagcagTGTTGGTTCCGTGATCGAT
AATGAAATTTCCACATCGAATGGATCACAAAAATATAACAAGTCACCTAAACGAAAAGAAAACGATAGTG
ACATAGTGAAAAGGCTACTTGCAAATCTTCCAGCAAAACGGATTTCCCGACAGATAAATTTGCAAACAAC
GAAACAAATCAGCAAACGATCTATGACACCAGCAAAAAAGTTTTGTTCTGAAGCAATGGTAGTAACTCCA
AAGGTAAAAGGCCAAGGCGAACTTGAGAAAAATGATGCTGTAGTAAAACATCCATCAGAAGTTTGTGGTG
AGCATGTAGCTGTTCAATCTACTGCATTGAAAAATGTTGCAGTCACGAATGGTAATAGTATTGGTGGCAT
TAAAAAAATAACATCTTCAATTTCTTTATCAAAACGGGAAAAAGTCTCTACAAAATTGAGATCTAAGCAA
AGTGCGGCTGTACTGCCTTCTATGAACAACACAATGCATGTCTCGACTAAACAAACACAACAAAGTATGC
GCaaaaaaaaTAATACTATGTTTCAACCTACTTTAGGTGTAGCGAATCATAAAAGAAATtcaaaacattt
ttcaaatcgcgaagaaaattcagttaaatttaaaggaaaaaaaaTGGAAAAGGTTAATCGTGTAGGGCTA
ATCAATAAGAATAGAATGATGTTGTGGAAACAAAGCCAGCGTCAAATTATTAGATTAACCACTTCCAACG
GCCACCATCGAATACTGCGTAGTACTGGGAAACGTTTGCTACCGGTATCGATATCAATATGCAATCGTGA
GCATTCCTTGCGATTAGGCAGGATGAATAACGAGATTAACAAAAACAGCATTTTGAATGAAAATTCGTTG
AAAAGTAAAGACGAAGCATTGGATGAAAATGGATTTGTAATTTTGGATGATCCAGGAAAAGAAGCAAAAG
TATGCAAAAATAGTACTGAAAAAAATATTTTTAATAACATGGAAACAATGTCAAAAAAAGCTTCAATAGA
AAAAAATAGATCCTCTAATCAGAACAATGATATAGACAAAAAAGTAGACCAGTCTATTAAAATTAACGAA
CGAGTTCCAACTGTTGAAACGATTGAATATGAAAACTCTTTGAATATTCCATGCAATCCATTGCAAGTAA
CGCCAACTCAACCGATTAAACCCCAACACTTGAAAGATCCTCCATCCACACCCATTAAAAATAATGACAT
CATTACCTTTTCACAAATCATAATCCCAGAGACGTTGTCCTCAGTTGCAACAGTTTTAGAACCTAGCAAA
CCATTGACTACACAATTAGGTAATCAACCAATGGTATGCAAAAGCAAGAAGAAAAAATTAAACGATTGTA
TTGCGATGCTTACGGGAAAACTTTCAGAACGGTTAGGAGTCGATTTTTTCAACAATGAAAACGATGTTAT
TAATAGCGTTGAAACACCGCAAAACAAACTGAAGGATTCTTTATCTCTTTTAAATCTTGTCCAACCAATC
AAATCAAATACTTCTACAATAGTTTCTGATGAATTCGTAAACAAACCGAAGGGGGCTGAAAGTTGCCAGA
CAAAGACACAATATTCTTCAATATGCTCATCGCTTCCAGTGGCTGCAAATGATATTACCATTAATTCTCC
AATGTTGTCTAACAGTAATATCCCAGCCATGATTTCATTACACTCAAAAAATCATCATAACCATGTAAAA
TATGATGATGTGGGATCCCTATCGCATATGCTACCCCCAGCGATGTCACTGGAACAGTCTGTGTTGAATT
TAGCAGAAGAACACATATCTGACGAACCCTTGAATTTGTCCAAATACGGTCTTGTTGAACGGGTGAATAA
GGCACATACAAAAGATTATAGTAACATTTTGAATATGACAGTGCCGCAGTCTGAACATGAATCTTTGATT
TCATCAAATTCTACTTCGACAGCACTCCAAACTAATCATTTAAAACAAGTAATTGCATCGTGTTCCCAAA
ATACAAATCGCTCGATTGAAATTACGGCAAATATGTATCCACAAAATGTGAGTAAATTAAAGGTGGTGCC
ACCTACAATGTTAGATACCGTCAATACCATACCATCTAATGTAGGTGGTGGTAATATACCATCGTTAAAA
CTACCACCAGGGCTAATAATCGAGAGAGTGGAATATAAACAAGCACGTCCAATCATCACTAAGGAAGCTC
CGTCTGTGACAATTGTAGCACGTCAACGTACGGTACCGGTTCAACCGATGATGTCGGAAAATAGTGCTAC
TGATTTAACAATCGAACCTTTGAAATCTGTAACGCAAGGTTCAAATTTCAATACCACCTCCAGCAATCTC
ACTCATTTTACGAAGTCTTTGCCCAACCGTAGTTCATTTGTTCAATATAAATCTGATTCAAATCACTTGA
AAGTCACAGGTAAATATACTGTTGCAAATATTATTCCACGACGGTCTGAATTAACTAAAGATTCGATATC
TGGTGGAGGATGCGGAGAAAATCATATATCTGTTACTATTACTGAATCGAATACACCTTATCATGAGCGA
ATTTCTGATACTGCAAATCTGCAAGAAACCGTTGATTTGAGTCCTGATCATAATCAAGTGGTTTCATCAG
GTTGTTTGCCTTCACGAAAAGCATTGATAAATTTGACGACCAAATCACCAAATCCACCTTGTAAATCATC
ATCAATTGCACTATCACCGCTGCATACAACATCAATTAGCGGAATCGGGCATATGGTTGGATCAGTGGAA
AAAATAACTCAGGCTGTTCCAACACTAATTATACCGCAAGTCCCTATGCCATCGCTTAGTCAGGCAGCAC
ATCCGACAAAGCGCGCTCGTCGTAAAAGCGTGTTTGTACCATTGCCTGTACCATCCGTAGAACCTAAACG
CGATGCTATGACTAAATATTTGATCCATTCACATCCATCTGCAATTACTGCAGCCTCATCAGCAATATCC
AATAACGCTAATTTGTTATCGTCTATGTCGTTATCCTTTGTTACGCCTGGTTTATTGCCAGTAACGACAA
CACCAATGTTAGAGCCTTTCAATGCCCAGCGACTTGCTTCTATTAAACTTCCAGCTCATCTTCAACCTCC
AGAGATACCACCGTTGAAAATACCAGATACGGCAGCTTCCTCTACAGCTTTGTTGGAAAAAATTTTTCAA
CCTACACACAGTGAAGTATTATCAACTGGACTAGAGTTGAAAAAAGATTCACAGTGTATGAATACGAAAC
AGTTATCCTTACAACCCTCTCCAATGCATACAAAAGATTACAACAAAACTGTCGAGGAAAATTCGAATTT
TATTTCTTTTCCAATGCCTACAAATTCAAACATAAATGGCTTGTCAAAACAGTTTGAACAAGTGTCCAAA
ACAAACACTGCATTATGTATGAGAACTGAAGAAACAAGATCATCAAATATGGCTATTAAATCAAATGCTT
CGTCTGGAATGAGTAAAAGCGGTGGTCGCATAATGAAACGTAGAGCGTCTGTAGCTGATTTGCAAAGAAA
AGCGCTGATGGAACAAATTTGGAATCAGTCAATTTTGGATAAAATGATGCATGAAAAAGACACACGATTT
GTAAGTGAAAAAGAAAATGAACAGGAAGTAGTTAAAATGCAAAATCCTCCAATTGGTACTGTGATAGAAA
AATCAAATAATTTGAAAATTTTAGATGAACAAATGAACCTTACAATCGGTGAAAGTACTACAATTCCACA
GATTAATCTAAACAATCCTTCCAACTCTGCTAGCGGGTCAAATCCCaaaaaaaaGGAGAACCAAACTATA
AAAGAAGCATGCTCGCTCGAAAACGATATTTTATCAAAAACAAATGTTATTGCACCGGTAAAACATTGCA
AAACAATAGCGAATCAGAGTATCGAGATTTATCATCAGCTGCAGAGTAGTACAGTTATTACACCAACAAT
GGTACAGGAAGAACGAAAAGAAATAACTAAAATGCCCCAAAACACACACATAGACTACAATCAACAAACT
AACCACATAGAACAAGAAAAACAGAACTCGTCGATACAATCTGGCTGTACGTTAAAACATTCGCAACCAA
CTGTTGACAAAGAGCAATGCGTATTATTGACTAATGAGATAGAACCAGCTGTTCTTACACCATCGATAAA
GGATGCTAGCAATATTAGGTCTATTGACGGGGTCAAAGAAACGCAGGAAGAGATTTCTGTTGATGCATTT
GTCAGCCAGGTAAAAGCATCTCCGACCAAAATTATACGAAAACGTCGAAAAAATGAACTAGCATCAATAC
TCTCAGACCAGTTGTTGGAAAGCTTTAAAGAAGTTGATAAATCGAGATTGGATGATCTTAAGCTGTTGCA
TGATTTAACCTGCGAAACGCCAGATGTGAAATTTTCTCTTGAACAAATCCCCCAATTAGCTAAGCGTAAA
TCAAACCCCCGAATGCCAGACTTGTTAATTCATGATTCATCGAAAACAGTAACTTCATCAAGCACTGCAC
CAAAGAAAGTTTGCTCTTCTAAACGACTGACTAAAGACAAAGAACTAACGAGATCAGAATTATCTGTAAA
AGAAGCGAATAATAAATCCACGAATGAAATATCTACCAGCATTACAACCTCATCCAGTAAGGTTAAAGGC
ACCCAGACAAAAGAAGGAAGTCCAGACTTAATCGCAAACAATTATGAATCTTTAAAATATTCCTCTACTG
ATATAAAGTGTTTGGCAAACTTCAGCTCGAAAGCAAACGAAAAAAATACGACAAATGAACGTTGTGCACA
ATTCAACATCGAAAAAAACACATTGGCCGAACAGTTGGCAGGTAGTAAGACAACTCGGTCAAAAACACAA
TATTCATGTAATTCGACGAAAACGGTCGCAGCCTGCTTACAAAATAAAAAAACAGAGAAAATCCAAGGTT
GTAAAACAACAACACCAAAATATCATAAACCAATTGATTCAGTAATTGGAAAAGCTCGTGCTGGAGACAA
CAACAGCCTTCTTAAAGACAATTTGGATACCAGTACTACAAATTTAATAGCAAATGACCCAAAAAGAATT
ATGTCTCGTCGGAAATCGATTTTTGTTGACTGCGACTTGTCTCAGTACGTTGAGAAAGAAGAGTGGAAAA
ACAAAATAAAATCAAGCAACTCGTCTATTAAAGATGATATTATGTTGACATCTCGGCCAGGTACACGTAG
CCAAGGCCAGTTGGGTCTAGATTTAGTGCAGAGCTTCGTTGAAGCAACAATGAAACCACGTGATCCTCGT
AGACGGATTTTACAGCAACGTCGCGAGGAAGATTTTTGTCCGGTTAAATCCGATGGAACAAAACTAAGCA
TACCCAAACAAGTGAAAATTGCTGGAAAAAATATTACGGAGCAAGAAGAAAACATGGTTAAATTAACAGA
CGAATATGGTGCTGTCGATGTCATACCAAAAGATATTGACAAAAAGCAGACTCCAGTAGCTGAAGTAATA
GAAAAAAATGCTCCTTTGCGAAGAATCAGTGCTCGGAGGGCTTCTTTATGTGTACGATCAACTATGAGTT
TGATAAGTTCTCAAGAAAAGTATAGTATAGTCGCCCCTCCGGTGGAAGTAACATCTAAGGAAGACGAGCA
CCTGCATGATATCGGAAATGAAGTAAAACGTATTTACAAACGTCGAGCTTCAATTTATCAGATACCAAAT
GAATTCCAAGAACATGGATTGGGTAACTCGGAGGAACTGAACCCTCGAAAATCGACATTGCACAGGGAGG
AAAATACTTTGAAGAAAAAAGATATTTCATCGAATAAATCCAGCAACCGCCGCTCTAAAACTCCAGTACC
AACAGATTGGAAGCGTCGCAATCAGCTCCCGTTAAATGGCACCTCGGAACCGCTAATTGAATCTTTACTG
CAGTTCGCACCCAGTATTGAATCCAGCACTCCAAAACGAAGAACAACGAAAAATAGTCAGATCGCAGAAA
CTGTTTCAAAACTTTTTAACATTCAGGAGGAAATTATGTTAATAGATAGTTCTAGGCGGAAACCTAGAAA
AGTAAATTCTTCAACAGTACCCTCTAACAATACATCAATAATGTCTTCAAACCAGGAATCATGCCAAAAG
ACAATAGATAGGACAAATTTTAACGCATTCGAAAATCAAAAGAGCGAAACAATGTCTTTGTATGATACTT
CAGCAGTACCATCAACTCAGAAGCCAACAAAATCATCTTCATTTTCCAATGATAAGGACGAATCACCAAA
AGGTATAAAGAAGATAGTGGAAAATACAATCATCAACACGACAAACTCATCAAGCGGTTCAACTGATTAC
TCTGATGATGATAACATGTCTCTTGCTTGCTTTGCGGCTCGTAGTAATGCTGTTCAACATCAATCGACAG
ATATGTTTGCTAAACCTTCTAAAAGTATACAACTGTGTATTACAGGACGTGCTACGTCAGTGATAGCCGA
TGATGAAAGTACAACGAATACTGAAGCCTTTGATGAAGACATCATGAGTGTTTCTACTGAAATTCCCACA
GTAACTAACACATCAAGATTGGGCAATCGTGGTGTAAGAAGCAAACGGCGAAAGTCACAAAAACATTCAA
CTAGCAAGATTAAACGCCAACAAGTAAAGTCACAAATGCAAAATAGCAAACCAATTCAATCTTTCAATTG
TGAACTTTGCCGAAAAGTATTCAAAAAACAAGACGCATATAATAAACACCGCATGACGTTGTCACACATC
GCAAAGCTATCAGAACAAGAATATCTAGTGGCTCAACAAAATCAGGGACCAGATCATTCTTTGCACCTGG
CCAACGATAATTTGCTGCACGACCCAAAAACAAACCAAGGAAAGCTTATTACAAAAGAAACAATTGAATT
AAATGAAAAACTATTGGAAATCCCTGCGGTGCCGACGGCTGCCCCCACAACTTTATCAACAATGCCATCA
TTAGCAAAAACCTTGATAGAGAAAATCAAAGATCACACTGAAAAACCTGTAAAAGAACTCAGTCAAGAAG
AAAAACTGTTCTACGAATGTTGTTCAATGCTAAAGGAGTCTAATTCGAATGAAAATGATAAGTTAAAAAG
TGTAACCACCATGTCCTTGAAATCAAATGAAGCGAATCTTTCGGATATGTCAAGCATTATTCACATAAAT
GAAGTAAATAATACATCAACTCCTGTTCTTTCTACTAATTTAGCATCATCCATGGAGCAGAATCCGATGC
GCTTATCGACCGTTAAATGTAGTGTGATGGACGAATTTGAAACTACTCACAATGACGTCACTCTTACTCA
AGAAGAACCAATTAATCAAAAGAAACAAAGAGAGTTAGATGGGAACGTACATTTTATGACACATGCGTAT
GTTATACCCAACCAGTTAGGAAATGATTCAGCACAAATCTCGATGCATACCTCGATGGTTAGTGGTACTA
GTGGTGGTAGTAATAACAATGGCAGTAATGCAAAAATTAAAACTAAAGGAGCACTGAAAGGATATGACAA
TTTCAAAGTATCAATACCAATGTCGGGCTTAACCGTGATGTCAGCTAACGCAACAAACAACTGTATCAGT
ATTGGCAAAGAGTCACGCTTGGATACTCTAGCCGATGTTGCGTTGTGTGGTGACATCCCCAAAGAATTTG
GCATTGTAGAACAAAGCGAAGAAATCATCTCTACTTCAGTTAAAGATAATGTAAACGCATGCCCTGAAGC
GCGTCTTAGGTTTCCCCTGATTAAAACGGTTTCAATGACAAACGATCAAGCACATGCATCATCTCCGAGA
TTATTAGAACCGATTAAAACCGAACGCAATATTGAAATGAAAATTAACAAAATCACAGCAAGGCGTACAG
GCATTAGTATGTCAAAATCTGTGAAATTAAATAAGACTGGCTTTTTAAAGAACCGGGAATACACTATAAA
ATCGGCAAAAAAACCTTCCTCCAGATGGGCTACAGGGCCATATCGAAGAAGAATGTATAAAAATAATCCT
CCTCTCAACACAGTTGCCGATGATGAAGAAGATGTGTATGCTTTTCAAGACTCTCCATGTGACGGCGTTT
TACCTTCGTCCTACTCATCTAAGAAAATTATTACATCCATACAGAATCAAAATTTGATGAAAAAGGAAGA
GGGATCTAAGCTAAACCTAAAGCACAATTCATCTACTATTCAAGCACCAACGTTGGAAGATCACGAAGAT
AGTCAGATGTCAAGTTTGAGTTTTTCTGATCGTGATGATTTTGTCTATGGTACAAATACGATGAGTgaag
aagaagaagaagaaaaagaagaagaagaagaGGACGATAAAAACAGTAGCATCAGTAGTAGTGAACAAAC
CACGCCTAAAAAATTAACAACTGCTGATGTTCaaaaaaaaaGTCTTATTATGGGTCGTATCTTTAAAAAG
GGTGGAGCAAAAGATAAGCTTGTAAGTGATTCAGGGGTGAGAAAAAAATCAACCAGCGTTCCAGAAAATA
TTGTAATCGAGCCGGCAAAGGATGCAGGAACAGCAGCAAACAGTTCAAAATCGTCATCAACAGTCAAGTC
CCCAGCAAAAGACTTTGATAAGCTATTTGACACATTAAAAAATGCAGCTGATCCATCATGTCAACATAAC
AGTAATGAATCCGCTAGCGAATATGATAATCTGCCCAAAGATTCGTTTTGTGCGGAATTATTTGAAACTT
CTGATAATAATATCGAGGTCAAAGTATCCAAACAAGATGTTAATACACGGCAGCAGTATCGCGTGGTGCA
ACACAAGCACGAATCGAAAAAATACGGACCAGATAGATTACGTCGCCAAAGAGCAGCTCATCAAAAAAAT
CTAACGGAAACGTGGGATTCTGAGGAGTTTGAAGACTTTCAAACTGATGACATCATAAAATTAATCAACA
TAACTGAAGATAATGAAGTAAATGATCATATATCATCTAAGATAAAGGGTCCTGTTTCTCGGTTAGCCGA
AGAAGCCATCGTTACTCAGTCATCACTTATAAGGGACATATGTCAAAATGAAAGGCAGCTGCGAAATACA
GAAAACATCTCCGAAAAGCATAGTGGTTTGAAACGGGGAATGCAATCCCTCAATGaaaaaaaaaCTTCCA
AATTAGACACTGCGGTTACGGATGACACTATTCGGAAGGTTATGGAAAGTGTCATATTAGAAACAATGGG
TAAAAGTTGTAATATAACCAAACGAAAGCCCATTGTAGCCATTGGCACGACTCACAGTATAGAGTTGAAT
AATAAGCCACTTCAACTCACATGTAATAATGATAACAGTGTCCATAACTGTCAAACGCCAAACGTGTCTA
CAGAAGATGTTTCATTAGCCTTAGAATTAACATCTCTAGAAGAGCATACTTTAGAATCCAGCGTAGTAAT
ATCTTCAAAAACGATAACAAGCAAGTTCAAGCAAAAACTAAATTCATCATTGCATCATAATCCAAGAGAA
TCTGAACCGCAAATTTCATCTGGTGAGAAGGATAAAGAACACAATTCAATAGAGCTAAACCACCTGATAA
ACGAATCGTATTATACAGCTGATGCTCTCCACGATTCAAACATCAAATCACTCACTGtaaataataataa
taacaataataacaccaataacaataatGATAGCAAAGGTAATAAACTAGCTTCAAAAACACTGAAAGTA
AATAAGAGTAAGAGAAAACCAAAAACTACACAAAAAGAGAGCATCAGTAAAATTTCTTCGATGTCAGCTG
GAAAACAACGCAAAGCCACTCaaaaaaaaatgaaaaaCATTGCTTACGACCCGGATAGTGACTATGAGCA
GAGCATCAAGTGTAAAAAGGTAAAAAGTAAATTATTGGAAAATGATATTGAAGCTAACTTGAAAATAGAA
CAGCTTCAATCAACGTTGTTCAATTCTGATGATAATGGCATTTTGTTAACGACGTCTCGCCGTAAGCGAA
ATGCTGGAGATATGTTGTACTATTGGTCATCTAGCAGCGACGAAGAGTTACATGTAGAAGGAAAAAATCT
TGTTGGTGGAGCGAAAGAATATGACGACATTaaaaaaaaaTATGGTCGTCGTCGCTATTGTAAATCTGTG
ACCACTAATTCTTCGTTAGGGAACAAACGTGGTCGTAAAAAGAAACGATGTGAAAGCTCAAAATCAATAT
CGAATGTAGGTAATGCCAGTGATGATGCTACTAGCGCCCAAAATGATGAAACTGTATTGAAAAAAATGCA
GGTAAGCTCGTCAAGCAAAGAAATGCGTTCTTTGACCACTGTTGAAAGATCAAAGCCATTAACATTAATG
TCAGCAAGCAAGACAGGCTGCAAAAAGCAGCTACTTACAAAAGTTGAAAATGACAACTCATTGTTAGTAC
AGAAAATTCCTATGCAAATAGTAGAAGAAACATCTACTACCAGCAACGAACAATTGCAGCAGCATGGTTG
GATAATGGGCGATTCACATAAGAAGCTCGTAACGATGTTGGCACATGCTAAAGGAAAACATGATAGTCGA
AAATTCACGAACAATCGTaaaaagtaaaagaaaaaaaTTGATAGCTAATTAGAGAAGTATAGTATAGTAA
GTATGTCCTCATATGTTCAGTTACGTATTATACACTGCAATTTGACTCACGGTAGAGTAGACATAATGTG
TGATAGTAACAATGTTTTGATGTTTATCAACATGTCAATGACTGTCTAAATCAAAATATAAAAGATGCAT
TAATGATCAGAAGTTATTATAAAGCCAAGAATCTTTTACAGTAGCATGCAAAAATATACGTTGAAGAACG
ATTTTAATAGTTTCTTCTCCTCACCAATATCGGATTACTCACGGATTAAATAACCGAGACGTAATATATG
ACTATGATTTCGAATGTTAGTAAATGGTATCATGAAAAAGCAAAATGTATTATGTATACTAAAATGAACT
ATTAATTTTACTTCGAATAAAGCAACACTGTATATTCTTAGGTATTAAGTCCTACTTAATCGAGCATAAG
TCGCACATAATAATTTTACACACATTTCTGCGATAACAAAATTTATGTTTGCTAGTTTTGAAAAAATCAC
AACAAAGATAAAAAATGGTAGATGCGAAAGAAATAGAAATTACAGCATAACAGAATCAATATTCTGACAA
AGCATGCGTGTAAAATTGAGATGTACACACAAAAGATTTATAAAGCATTTTGTTTTAAATAAAATTAACA
ATACTGCAATATTTCCTTCATTTCCGTTAAGGTATACATGATATGGTGAAGCATTTAAAAAATATTGCAT
ACCATTCGAGTAATAACACAGTATATTCCAAATGTATCGAATGTGACATGTGTAGCATTGTACAGTACTT
TTTAAAGATAATACAATCTAAACGTAACACACAACAAAATATGCAATAATCATAAACTCCATCATGTATA
TTAAATCTGTACTCATGCCCGTTGTATGAGCTTTGGCTAGGAAAATTAATGTGCAAAACAGATACGTATT
TATTAGTTTGAGTAAATGAAACAGGAATCTTGTAAAATTTTGTAAGACGTGGATTTGATTTTGAGCCTGG
AAAAAAATGTATGTACTTATTCTTGTTTGATGATTTATTCATTTTATTATATTGCATTTGTTGTAGCTAA
TTCTTCAAGCAGGCGAATGATGTTATGATTCATTTTTATTTGTTTGATACATATTATGGATTACAATTAA
TGGCAAGAAATGACTTTCACACGAAATATATACGTTTGGTTATACCGTGTTGAATGTACATCGGATATGA
GGTATTTGGTTTGATTCTTCTAGTTTGTAATCACAGTAGTGTGAGGATTTAATGTTGAACCGAAACTAAT
AAACAAACACAAACATTTTATGTAAAGATAACATCGTATAAAATATTTCACTAATGTAGCACTTGCAAAA
AATCACTATGTATAGTTGAGCATTAGTATACTTGTAGAAAAATTAATGTATCTTAAATAATGTTATATGC
AATGACGAATGATCTCAATGAAGGCAAGTAATATGGACTAATCAGACGCAAGAGATATGTGACGTATCAC
TGTAACATTTTAAACCATTTGTGTGGCAAACATGGGCAGCATTTGCGTATAACTAATCTTACAAGTAGTA
AGTCACGTGCTTTAGGTGGAGGTACACTAAAAGGCATAAATCAATATTTTATGTATAAAATAATGTTATA
AAATCAATAAACATTAGTAAATCGGAATCTGTAGTTTCAACCAAGAAATAAGAGTATAAATAtttttttt
ACAAAACATCAATATATGAAATAGAAAGAATGAAACATACAAAGGATGGATGAATTGTGAATCTGTGTCT
AATTAACATTAAATTGTCTTTGTAGAACAAAAACGAACAGCATAGTAATTGAAAAATGCAAAAATCCTCT
CAGAACTATATTTTACGACTGCCATAGAAGTTTAGTTCATAAGGCGTTATTCTAAAAGTACAAGTGAAGA
TTAGGATGGTGCTGGTTAAGGGCAGAGTCTTCACGACTAAACAGAAGCTACAATTAGTGCTTACAATTAT
GCTTCTATTGTTTAATGTACACAATCATACATAAATAAGTGACATCCTCATCATATAATCGCATGGATAT
TATTCTTATCCCAATTGAATAGTAAACGATGCCTCTATGCTAAGTATTATGTTATGTGTTAATCTTCAAT
AGTTG
>TCONS_00000018 gene=AGAP004692 loc:2L|1410873-1432331|+ exons:1410873-1411116,1414264-1414369,1414438-1417987,1418272-1418717,1432237-1432331 segs:1-244,245-350,351-3900,3901-4346,4347-4441
GCATATCCCATTCAGCAAACGAACTATTTTGTCTTGCTCTACTTAACGCACAGTTATACGATTTAAAGCA
AGATAGCATGTCACTTTTGTTGGTTGGGATTGCTTTCTTAATGCTCACAGTTAGCTTAGAGAAAGAGAAA
CTTCATACTTGGTGCGCGAGTCAGTTGTTGTGCGTAATGTATTACAAATAATACAATATATGACTATTGT
TGTGCGTAATGCGTTGTTAGAACAGTGAATACAAACACATCGTATGAAAAGGCGTGTCGTCGAGGATCAG
CACCTAGCACACCTGTTATGGGTCAAAAGGGAGAGTCAACATCAAGATTTACAAATTTCTTCTCTAAAAG
ATCCTTTCGATCTATTCCTTTAAAACGGACTAAATCTGTAATTAAATTAGAACGTTCTAAACGTGGACAA
GGAGGTATCAGAGGTTCTAGGTCACACGAAAGTCTGCTATCCACTCACGTAGTAATGTCTAACATTGATT
TAGCTTGTATCGGAACTATCGAAGTGGTTCCTGTGCATTCATCTGTCCTTGGCAGGCGCCATTGTTTTCA
AGTGCGAGGTATTTCGCATGAAGAGCGATATTACAGCTGTGGGACACGCCAAGAACGTGATATATGGATA
CATAGCTTGCGTAAATCTATCTCTCCAAACAAAGACAATCGGCGACGACTAGATAATTCATTGAAAATGT
GGGTTTATGAAGCAAAATCATTGCCACCAAAAAAGCGCTACTTTTGTGAGATATATATCGATAAAACGTT
GTACGGTCGAACATCCGTCAAATTGCGAGCAGATCTCCTTTTTTGGGGTGAATACTTCGATTTCCCAGAT
ATTCCAGAAGCAAGCATTATCACCGTAAATGTGTATCGAGAAGCAGAAAAGAAGaaaaaaaaaGATAAAC
ATGTGCTTGTTGGATCGGTAGTCATTCCCATTGAAAAAGTTGCAGCGAGAACTTTTTCCGAAGATTGGTA
TCAAATTTTGATGGAGAAACAGGACAACGTAATAAAAAGCCCATCCAAAGAACCAGCACCAACACTTAGA
ATCAAATGTCGATACCAATCGATTGATATTATGCCATTGGATGTCTACGGAGAATTTCACGAATTTTTGa
aaaaaaattacaaaaaaaTTTGCGAAGTTATTGAACCAATCATCGGAGTTAAAGCAAAAGAAGATATTGG
ACAAGCATTGGTACTTCAAATGCATTCTCAAGGAATGGCTGCCATATTTTTGTCTGATGTGGTTGCATTA
GATTTATTGCGAGTGGATGATCAAAGACTAACGTTTCGCGGCAATTCTTTAGCCACAAAAAGTATGGAAG
CGTTTCTTAAGCTCATCGGAGAGCAATATTTACAGGACACGTTGTCTATTCCAATAGCGGAAATAATTGC
GTCCGATCGAGATTGCGAAGTAGATCCAACAAAAGTGAATGGATCATTATCGCGTCAACAGCAGGCCCTT
CGAAGAACTGTTAAATCCGTGTGGATAGCAATTGCTGAGAGTAGTAAGAATTTTCCCAAGCAGCTACGAG
ATTGTTTTGCAACATTTCGTGAACGATTACATGATTTGGATCGCGAAGACATGGCAGACAATTTAATAAG
CGCTTCTATATTTCTACGTTTCTTATGTCCAGCCATTATGTCACCTAGCTTGTTTAACATCACTAATGAG
CTTCCATCAGCGCGTGCAACACGAAATTTGACCCTTGTTGCCAAGACACTCCAAACGTTGGCAAATTTCA
CACGCTTTCAAGGAAAAGAAAATTTTATGGAATTTTTAAACGATTTTCTGGAACAAGAAGCACCACGTAT
GAAGCAGTTTCTTTACGACATATCGTGCTCCAATTTTAGTAATCCAGACAATTTTATGGATTGGTCTGGA
TGTATCGATCAGGGTAAACAGTTGTCCATTTTGCATAGCTTACTGTACGAAATAGTGCTAAAACTACCAG
CTGATAAACAACATGAAATTCAGCCACTACCAGCGATTCTTGCGACGATTACGCATTGCAAGCAAGTAAA
TTGCACAACATTAAATGCAGATCAATATTGTACTGGAAAACCGCACATTGTTCAGGTCAAAGAAAACTTA
CTATCAAAAAAAGAAGACATTCTTCAAAGTGCTGGTTCCGCCAACATGTCATCCAAAGAATATTCCACGA
AGAGAAACCCAAAAATACTCAAAAATGAATGTACCGTACAATCGTCAAATACTCTTCAATCGTCGACACA
TTCATCTAGTTTTTCTCTGCATTATTCTACGAGTACTTCTACTAACTCATTAGTCAATAACACAAAACAG
TTGGACAAAGATGCCACAGATAAAAATGACGACATATGTGCAATGGGCAAGCTTAATTTCAATAGCCAAT
ATGGCTCGAACATCATCTGTAGTGGTAGTTTACGGACTTATTCATCTACAGGAGCTACATCTTTCGGTGC
CGTGAACAGCCTGATGACGAACAGTTTGCGAAACGAAAAAGAAAAATCGAATAATTTACAAGGTGATATT
AGAGCCAATACGTTACCACGTTATAACAATTATACGACAAGCGTTTCCATTCGCGAAAATACTTATCCAG
AGAGCAGTAACTCGGTAGGGTACGATCACGAAGTCAACGGAAATTCAAGGTTAAATGGAATCAATAAGAA
TCTTATCCAAATTGACATCGATCCCACAAATCCTATAAACAGGAAAAGTCCCACGCCATTATTAAAAAAC
ATATCGTGTTGTCATTACATCGCTAACAATCGAATTCAAGAAGGGTCTCATCAACGTCTTACAAGTCCAG
GCTCTAATCTTAGCGACTTGGATAAGAATGCATTTAATTTGGGTATTCCGCACAATGATACAAATCGAGA
ACAGCAATATTCTCTACATATCTACCCAGCACCTGCGCTGAAAGCTTCGAATATCACAACAATATCTTCG
TTTGTACCGCGTCAGTCGACAACAACATTCAACCCATCCAAAATGCCAATGAGTCTAGAAGATTTGGAAG
ATTTGTTAAATTATGCTGATGAACAAAATCAAACTTCGTTTAGCGAAAGTGTTTCCAACCGTGGTGGATG
CGATCCATGTGGTACAAATACCAAAGCAAATATAGCTTCCAACGGTAGCAATGCGTCTATTAGTCAAATC
TCGAACATATGTAGTTCCGGCTATCAAAGTATCCCTACGCAATCGACGAGCTCAAGCCCGGTAGAATCAA
CAGGCGAGCAACATAGTCTAGTTACTAATAGAGCACCACCATCACGTAAATTAACAACTACCCTTATTGG
TTACAATATAGGAACAAGTCAAAAATTATGCATGAATGATCAAGCAATCGCCAAAGCAGATTTACCAGTA
TCCAGTATTAACATGCAGCTATCCAATAAAAGCGACCCGCTCGTCACATCACACGGAACCATTCATCACT
ATTACGATCGTAAAACGCCAAATGAACAAAGCAATGTGAACAGAATTTTAAACAACAATTACGTTGATAT
CTCGTACGATGTCTTGTCACCGTGTAAAAGTCCGATTGCAAGCAAAAAAACTGAATGCACCAGCCTTGGA
ATTGATGAACACAACGATTTAGCACATCCTGTAGAGTATTTTGGAATAAATCGAACTAATCATCATTCAC
GACATAAAAGAAAAGTTATACATGGTATCCGCAGAAGTGGTAGTAGCATACAAAGTGAGTCGAGCGACGA
TGAACGAGTCAGCAATACCACATCAGAAAACTTTAATGATATTGATTCGTTAACCACGGGAAACGTATCA
GCTTTAGAACGAAATCATATTTTGATAAGCAATGGTAACGATTATGATCAAGCTTCTTCCGGTTTATTTG
GATGTCGATTAGGATGCAGGCGTATGCCGCGAACTAATCCATTGATGCAGTATGATAAGGATGATGTATC
GGATATCATTGGAAATAGCGGTGTCGACACTGCTTTGACAAACCATCAAAGAAATCAAAGTTTTCAAAGC
CGCTTTCATCGACGTCTATCGATAGAGTGTGCACGAGCACTGTCAGATAGCTCTACCGACGAAACCGAAA
GTGAAAAAACGAAAACTTTCAACTCGAACCAGCACACAGCGCAGCATCATAATCTTAGCATTTGTACTAC
AACCCATACAAATATTTTCCACGAAAATGACACCAGAAGGCGACGGAATGCAAACAAATCAGTTGAGCAG
TGTGAGAGAGAAATTCAGAGACTACAGGCATCATTAGACTCCATGCGGAAAAAACTAGAAATGTCTGAGC
CAGCAGAAGGAAATGCAAATAAACTGGCAGCAATTACACAGCAAAGCGACAGTAAAATTCGAAGCATAAT
AGGAAGATTGCTGACCATGGAGGAAGAACTGCGACAAGAGCAATACAAAATGTCTTTAGTTTTGTCTCAC
AAACAACGTGTAATTGAAGCTCAAGGGAAAC
>TCONS_00006278 gene=AGAP004692 loc:2L|1410952-1432331|+ exons:1410952-1411116,1412331-1412760,1414264-1414369,1414438-1417987,1418272-1418717,1432237-1432331 segs:1-165,166-595,596-701,702-4251,4252-4697,4698-4792
GTCACTTTTGTTGGTTGGGATTGCTTTCTTAATGCTCACAGTTAGCTTAGAGAAAGAGAAACTTCATACT
TGGTGCGCGAGTCAGTTGTTGTGCGTAATGTATTACAAATAATACAATATATGACTATTGTTGTGCGTAA
TGCGTTGTTAGAACAGTGAATACAAACGTTGCCACAGAATTTATTTCTTGTGAATTCAATGCCACCAAAG
AGTTCTTTCTTACACCATTCCTCATCACGCATTGGGAACAACAGCACTTTCGATAGTAAAAAATCGAGTA
GCATTGCAGGACTATCTTCTAAACTACCCGCACCTGCCATGGATTATATGATTAGTCCTACAAAATCTAT
CAGTTTCATACGCCGAACCCATTCCACCAAACTTTCGAGAAGCAATTCATTGCTGAAAAGCCTTACTTCT
AAATGTGTTGATCAAAGCGGTTGTAACACAAGTCTGCTTCGAATACCAGTCAAAGAATTAGAATACGATC
GACTATGCCGTATATTGGAAAAACCTGCACAATTAGATCATATGATAAGAGATATCTTTATTTTATGTAA
AGACGAGAAAGTGGAAGAAAACGCTGTACATTCAGACACATCGTATGAAAAGGCGTGTCGTCGAGGATCA
GCACCTAGCACACCTGTTATGGGTCAAAAGGGAGAGTCAACATCAAGATTTACAAATTTCTTCTCTAAAA
GATCCTTTCGATCTATTCCTTTAAAACGGACTAAATCTGTAATTAAATTAGAACGTTCTAAACGTGGACA
AGGAGGTATCAGAGGTTCTAGGTCACACGAAAGTCTGCTATCCACTCACGTAGTAATGTCTAACATTGAT
TTAGCTTGTATCGGAACTATCGAAGTGGTTCCTGTGCATTCATCTGTCCTTGGCAGGCGCCATTGTTTTC
AAGTGCGAGGTATTTCGCATGAAGAGCGATATTACAGCTGTGGGACACGCCAAGAACGTGATATATGGAT
ACATAGCTTGCGTAAATCTATCTCTCCAAACAAAGACAATCGGCGACGACTAGATAATTCATTGAAAATG
TGGGTTTATGAAGCAAAATCATTGCCACCAAAAAAGCGCTACTTTTGTGAGATATATATCGATAAAACGT
TGTACGGTCGAACATCCGTCAAATTGCGAGCAGATCTCCTTTTTTGGGGTGAATACTTCGATTTCCCAGA
TATTCCAGAAGCAAGCATTATCACCGTAAATGTGTATCGAGAAGCAGAAAAGAAGaaaaaaaaaGATAAA
CATGTGCTTGTTGGATCGGTAGTCATTCCCATTGAAAAAGTTGCAGCGAGAACTTTTTCCGAAGATTGGT
ATCAAATTTTGATGGAGAAACAGGACAACGTAATAAAAAGCCCATCCAAAGAACCAGCACCAACACTTAG
AATCAAATGTCGATACCAATCGATTGATATTATGCCATTGGATGTCTACGGAGAATTTCACGAATTTTTG
aaaaaaaattacaaaaaaaTTTGCGAAGTTATTGAACCAATCATCGGAGTTAAAGCAAAAGAAGATATTG
GACAAGCATTGGTACTTCAAATGCATTCTCAAGGAATGGCTGCCATATTTTTGTCTGATGTGGTTGCATT
AGATTTATTGCGAGTGGATGATCAAAGACTAACGTTTCGCGGCAATTCTTTAGCCACAAAAAGTATGGAA
GCGTTTCTTAAGCTCATCGGAGAGCAATATTTACAGGACACGTTGTCTATTCCAATAGCGGAAATAATTG
CGTCCGATCGAGATTGCGAAGTAGATCCAACAAAAGTGAATGGATCATTATCGCGTCAACAGCAGGCCCT
TCGAAGAACTGTTAAATCCGTGTGGATAGCAATTGCTGAGAGTAGTAAGAATTTTCCCAAGCAGCTACGA
GATTGTTTTGCAACATTTCGTGAACGATTACATGATTTGGATCGCGAAGACATGGCAGACAATTTAATAA
GCGCTTCTATATTTCTACGTTTCTTATGTCCAGCCATTATGTCACCTAGCTTGTTTAACATCACTAATGA
GCTTCCATCAGCGCGTGCAACACGAAATTTGACCCTTGTTGCCAAGACACTCCAAACGTTGGCAAATTTC
ACACGCTTTCAAGGAAAAGAAAATTTTATGGAATTTTTAAACGATTTTCTGGAACAAGAAGCACCACGTA
TGAAGCAGTTTCTTTACGACATATCGTGCTCCAATTTTAGTAATCCAGACAATTTTATGGATTGGTCTGG
ATGTATCGATCAGGGTAAACAGTTGTCCATTTTGCATAGCTTACTGTACGAAATAGTGCTAAAACTACCA
GCTGATAAACAACATGAAATTCAGCCACTACCAGCGATTCTTGCGACGATTACGCATTGCAAGCAAGTAA
ATTGCACAACATTAAATGCAGATCAATATTGTACTGGAAAACCGCACATTGTTCAGGTCAAAGAAAACTT
ACTATCAAAAAAAGAAGACATTCTTCAAAGTGCTGGTTCCGCCAACATGTCATCCAAAGAATATTCCACG
AAGAGAAACCCAAAAATACTCAAAAATGAATGTACCGTACAATCGTCAAATACTCTTCAATCGTCGACAC
ATTCATCTAGTTTTTCTCTGCATTATTCTACGAGTACTTCTACTAACTCATTAGTCAATAACACAAAACA
GTTGGACAAAGATGCCACAGATAAAAATGACGACATATGTGCAATGGGCAAGCTTAATTTCAATAGCCAA
TATGGCTCGAACATCATCTGTAGTGGTAGTTTACGGACTTATTCATCTACAGGAGCTACATCTTTCGGTG
CCGTGAACAGCCTGATGACGAACAGTTTGCGAAACGAAAAAGAAAAATCGAATAATTTACAAGGTGATAT
TAGAGCCAATACGTTACCACGTTATAACAATTATACGACAAGCGTTTCCATTCGCGAAAATACTTATCCA
GAGAGCAGTAACTCGGTAGGGTACGATCACGAAGTCAACGGAAATTCAAGGTTAAATGGAATCAATAAGA
ATCTTATCCAAATTGACATCGATCCCACAAATCCTATAAACAGGAAAAGTCCCACGCCATTATTAAAAAA
CATATCGTGTTGTCATTACATCGCTAACAATCGAATTCAAGAAGGGTCTCATCAACGTCTTACAAGTCCA
GGCTCTAATCTTAGCGACTTGGATAAGAATGCATTTAATTTGGGTATTCCGCACAATGATACAAATCGAG
AACAGCAATATTCTCTACATATCTACCCAGCACCTGCGCTGAAAGCTTCGAATATCACAACAATATCTTC
GTTTGTACCGCGTCAGTCGACAACAACATTCAACCCATCCAAAATGCCAATGAGTCTAGAAGATTTGGAA
GATTTGTTAAATTATGCTGATGAACAAAATCAAACTTCGTTTAGCGAAAGTGTTTCCAACCGTGGTGGAT
GCGATCCATGTGGTACAAATACCAAAGCAAATATAGCTTCCAACGGTAGCAATGCGTCTATTAGTCAAAT
CTCGAACATATGTAGTTCCGGCTATCAAAGTATCCCTACGCAATCGACGAGCTCAAGCCCGGTAGAATCA
ACAGGCGAGCAACATAGTCTAGTTACTAATAGAGCACCACCATCACGTAAATTAACAACTACCCTTATTG
GTTACAATATAGGAACAAGTCAAAAATTATGCATGAATGATCAAGCAATCGCCAAAGCAGATTTACCAGT
ATCCAGTATTAACATGCAGCTATCCAATAAAAGCGACCCGCTCGTCACATCACACGGAACCATTCATCAC
TATTACGATCGTAAAACGCCAAATGAACAAAGCAATGTGAACAGAATTTTAAACAACAATTACGTTGATA
TCTCGTACGATGTCTTGTCACCGTGTAAAAGTCCGATTGCAAGCAAAAAAACTGAATGCACCAGCCTTGG
AATTGATGAACACAACGATTTAGCACATCCTGTAGAGTATTTTGGAATAAATCGAACTAATCATCATTCA
CGACATAAAAGAAAAGTTATACATGGTATCCGCAGAAGTGGTAGTAGCATACAAAGTGAGTCGAGCGACG
ATGAACGAGTCAGCAATACCACATCAGAAAACTTTAATGATATTGATTCGTTAACCACGGGAAACGTATC
AGCTTTAGAACGAAATCATATTTTGATAAGCAATGGTAACGATTATGATCAAGCTTCTTCCGGTTTATTT
GGATGTCGATTAGGATGCAGGCGTATGCCGCGAACTAATCCATTGATGCAGTATGATAAGGATGATGTAT
CGGATATCATTGGAAATAGCGGTGTCGACACTGCTTTGACAAACCATCAAAGAAATCAAAGTTTTCAAAG
CCGCTTTCATCGACGTCTATCGATAGAGTGTGCACGAGCACTGTCAGATAGCTCTACCGACGAAACCGAA
AGTGAAAAAACGAAAACTTTCAACTCGAACCAGCACACAGCGCAGCATCATAATCTTAGCATTTGTACTA
CAACCCATACAAATATTTTCCACGAAAATGACACCAGAAGGCGACGGAATGCAAACAAATCAGTTGAGCA
GTGTGAGAGAGAAATTCAGAGACTACAGGCATCATTAGACTCCATGCGGAAAAAACTAGAAATGTCTGAG
CCAGCAGAAGGAAATGCAAATAAACTGGCAGCAATTACACAGCAAAGCGACAGTAAAATTCGAAGCATAA
TAGGAAGATTGCTGACCATGGAGGAAGAACTGCGACAAGAGCAATACAAAATGTCTTTAGTTTTGTCTCA
CAAACAACGTGTAATTGAAGCTCAAGGGAAAC
>TCONS_00000019 gene=AGAP004692 loc:2L|1411011-1441380|+ exons:1411011-1411116,1411539-1412760,1414264-1414369,1414438-1417987,1418272-1418717,1440965-1441380 segs:1-106,107-1328,1329-1434,1435-4984,4985-5430,5431-5846
AACTTCATACTTGGTGCGCGAGTCAGTTGTTGTGCGTAATGTATTACAAATAATACAATATATGACTATT
GTTGTGCGTAATGCGTTGTTAGAACAGTGAATACAACATATGCAACCGCGAACAGAGTATACATGATTTA
AAACGAAAAATAAATTGTATTATCGTCGAACATAAATGTTGGATTCAATTTATAAGAATCGTTTGAATCA
ACAGGAATCCTTTGTTTTACAAAACGAACAAATGTTAGTTGAATAAAATCGAAATACATTATCATAATTA
TTGACAGAACGAAAAGATTGAAGTTAATTCAGTTTTGGAATTTTACGTATGGCTTCCGACGCATTATTCC
CGTCCACCGCGGAATCTTCTCGCCGAAGATCAACATTCTATGTACCATTGACCCAAACATCTGAGGAAAT
TGAAAGTATACATGAGATCGCAGAAACCACAGTTTCTGTTGAAAAAGAGTGCACGCAGAATATCCAGCAC
TTTTCTATAGAGAGCACCTATCAACCGGACCTGAGTGCATGTAGCTTTGCTTGGAGTTTGAATGATTCAT
TTAATGACAATTTGGACCATGCGGCATGTAAAAGTGAACAAGAAAACAAAATAAAACGCTATGGTGTGGT
TTTGAACGCTAGTGTAAACATAGACGATGACGAAACAAAGTGCCATGAGGAACAAACTTCTTGTCGCCTT
CAATCGAATACGTCAACACCGATTCGGTTGAGAAAATCTCGAAGCCGAAGCAACATCTTATCCAATCTAT
CAAAGGATCATGGTATCGCGGTAGAAAACCTCGCAAGCCGCAGTGGAATCGTATGTGATTTGATTAGAAG
AGAACAGTCCAATACAATGTCAGACAATTCAATACTAACGGCAAAAGACAAATCTAAGACGTTGCCACAG
AATTTATTTCTTGTGAATTCAATGCCACCAAAGAGTTCTTTCTTACACCATTCCTCATCACGCATTGGGA
ACAACAGCACTTTCGATAGTAAAAAATCGAGTAGCATTGCAGGACTATCTTCTAAACTACCCGCACCTGC
CATGGATTATATGATTAGTCCTACAAAATCTATCAGTTTCATACGCCGAACCCATTCCACCAAACTTTCG
AGAAGCAATTCATTGCTGAAAAGCCTTACTTCTAAATGTGTTGATCAAAGCGGTTGTAACACAAGTCTGC
TTCGAATACCAGTCAAAGAATTAGAATACGATCGACTATGCCGTATATTGGAAAAACCTGCACAATTAGA
TCATATGATAAGAGATATCTTTATTTTATGTAAAGACGAGAAAGTGGAAGAAAACGCTGTACATTCAGAC
ACATCGTATGAAAAGGCGTGTCGTCGAGGATCAGCACCTAGCACACCTGTTATGGGTCAAAAGGGAGAGT
CAACATCAAGATTTACAAATTTCTTCTCTAAAAGATCCTTTCGATCTATTCCTTTAAAACGGACTAAATC
TGTAATTAAATTAGAACGTTCTAAACGTGGACAAGGAGGTATCAGAGGTTCTAGGTCACACGAAAGTCTG
CTATCCACTCACGTAGTAATGTCTAACATTGATTTAGCTTGTATCGGAACTATCGAAGTGGTTCCTGTGC
ATTCATCTGTCCTTGGCAGGCGCCATTGTTTTCAAGTGCGAGGTATTTCGCATGAAGAGCGATATTACAG
CTGTGGGACACGCCAAGAACGTGATATATGGATACATAGCTTGCGTAAATCTATCTCTCCAAACAAAGAC
AATCGGCGACGACTAGATAATTCATTGAAAATGTGGGTTTATGAAGCAAAATCATTGCCACCAAAAAAGC
GCTACTTTTGTGAGATATATATCGATAAAACGTTGTACGGTCGAACATCCGTCAAATTGCGAGCAGATCT
CCTTTTTTGGGGTGAATACTTCGATTTCCCAGATATTCCAGAAGCAAGCATTATCACCGTAAATGTGTAT
CGAGAAGCAGAAAAGAAGaaaaaaaaaGATAAACATGTGCTTGTTGGATCGGTAGTCATTCCCATTGAAA
AAGTTGCAGCGAGAACTTTTTCCGAAGATTGGTATCAAATTTTGATGGAGAAACAGGACAACGTAATAAA
AAGCCCATCCAAAGAACCAGCACCAACACTTAGAATCAAATGTCGATACCAATCGATTGATATTATGCCA
TTGGATGTCTACGGAGAATTTCACGAATTTTTGaaaaaaaattacaaaaaaaTTTGCGAAGTTATTGAAC
CAATCATCGGAGTTAAAGCAAAAGAAGATATTGGACAAGCATTGGTACTTCAAATGCATTCTCAAGGAAT
GGCTGCCATATTTTTGTCTGATGTGGTTGCATTAGATTTATTGCGAGTGGATGATCAAAGACTAACGTTT
CGCGGCAATTCTTTAGCCACAAAAAGTATGGAAGCGTTTCTTAAGCTCATCGGAGAGCAATATTTACAGG
ACACGTTGTCTATTCCAATAGCGGAAATAATTGCGTCCGATCGAGATTGCGAAGTAGATCCAACAAAAGT
GAATGGATCATTATCGCGTCAACAGCAGGCCCTTCGAAGAACTGTTAAATCCGTGTGGATAGCAATTGCT
GAGAGTAGTAAGAATTTTCCCAAGCAGCTACGAGATTGTTTTGCAACATTTCGTGAACGATTACATGATT
TGGATCGCGAAGACATGGCAGACAATTTAATAAGCGCTTCTATATTTCTACGTTTCTTATGTCCAGCCAT
TATGTCACCTAGCTTGTTTAACATCACTAATGAGCTTCCATCAGCGCGTGCAACACGAAATTTGACCCTT
GTTGCCAAGACACTCCAAACGTTGGCAAATTTCACACGCTTTCAAGGAAAAGAAAATTTTATGGAATTTT
TAAACGATTTTCTGGAACAAGAAGCACCACGTATGAAGCAGTTTCTTTACGACATATCGTGCTCCAATTT
TAGTAATCCAGACAATTTTATGGATTGGTCTGGATGTATCGATCAGGGTAAACAGTTGTCCATTTTGCAT
AGCTTACTGTACGAAATAGTGCTAAAACTACCAGCTGATAAACAACATGAAATTCAGCCACTACCAGCGA
TTCTTGCGACGATTACGCATTGCAAGCAAGTAAATTGCACAACATTAAATGCAGATCAATATTGTACTGG
AAAACCGCACATTGTTCAGGTCAAAGAAAACTTACTATCAAAAAAAGAAGACATTCTTCAAAGTGCTGGT
TCCGCCAACATGTCATCCAAAGAATATTCCACGAAGAGAAACCCAAAAATACTCAAAAATGAATGTACCG
TACAATCGTCAAATACTCTTCAATCGTCGACACATTCATCTAGTTTTTCTCTGCATTATTCTACGAGTAC
TTCTACTAACTCATTAGTCAATAACACAAAACAGTTGGACAAAGATGCCACAGATAAAAATGACGACATA
TGTGCAATGGGCAAGCTTAATTTCAATAGCCAATATGGCTCGAACATCATCTGTAGTGGTAGTTTACGGA
CTTATTCATCTACAGGAGCTACATCTTTCGGTGCCGTGAACAGCCTGATGACGAACAGTTTGCGAAACGA
AAAAGAAAAATCGAATAATTTACAAGGTGATATTAGAGCCAATACGTTACCACGTTATAACAATTATACG
ACAAGCGTTTCCATTCGCGAAAATACTTATCCAGAGAGCAGTAACTCGGTAGGGTACGATCACGAAGTCA
ACGGAAATTCAAGGTTAAATGGAATCAATAAGAATCTTATCCAAATTGACATCGATCCCACAAATCCTAT
AAACAGGAAAAGTCCCACGCCATTATTAAAAAACATATCGTGTTGTCATTACATCGCTAACAATCGAATT
CAAGAAGGGTCTCATCAACGTCTTACAAGTCCAGGCTCTAATCTTAGCGACTTGGATAAGAATGCATTTA
ATTTGGGTATTCCGCACAATGATACAAATCGAGAACAGCAATATTCTCTACATATCTACCCAGCACCTGC
GCTGAAAGCTTCGAATATCACAACAATATCTTCGTTTGTACCGCGTCAGTCGACAACAACATTCAACCCA
TCCAAAATGCCAATGAGTCTAGAAGATTTGGAAGATTTGTTAAATTATGCTGATGAACAAAATCAAACTT
CGTTTAGCGAAAGTGTTTCCAACCGTGGTGGATGCGATCCATGTGGTACAAATACCAAAGCAAATATAGC
TTCCAACGGTAGCAATGCGTCTATTAGTCAAATCTCGAACATATGTAGTTCCGGCTATCAAAGTATCCCT
ACGCAATCGACGAGCTCAAGCCCGGTAGAATCAACAGGCGAGCAACATAGTCTAGTTACTAATAGAGCAC
CACCATCACGTAAATTAACAACTACCCTTATTGGTTACAATATAGGAACAAGTCAAAAATTATGCATGAA
TGATCAAGCAATCGCCAAAGCAGATTTACCAGTATCCAGTATTAACATGCAGCTATCCAATAAAAGCGAC
CCGCTCGTCACATCACACGGAACCATTCATCACTATTACGATCGTAAAACGCCAAATGAACAAAGCAATG
TGAACAGAATTTTAAACAACAATTACGTTGATATCTCGTACGATGTCTTGTCACCGTGTAAAAGTCCGAT
TGCAAGCAAAAAAACTGAATGCACCAGCCTTGGAATTGATGAACACAACGATTTAGCACATCCTGTAGAG
TATTTTGGAATAAATCGAACTAATCATCATTCACGACATAAAAGAAAAGTTATACATGGTATCCGCAGAA
GTGGTAGTAGCATACAAAGTGAGTCGAGCGACGATGAACGAGTCAGCAATACCACATCAGAAAACTTTAA
TGATATTGATTCGTTAACCACGGGAAACGTATCAGCTTTAGAACGAAATCATATTTTGATAAGCAATGGT
AACGATTATGATCAAGCTTCTTCCGGTTTATTTGGATGTCGATTAGGATGCAGGCGTATGCCGCGAACTA
ATCCATTGATGCAGTATGATAAGGATGATGTATCGGATATCATTGGAAATAGCGGTGTCGACACTGCTTT
GACAAACCATCAAAGAAATCAAAGTTTTCAAAGCCGCTTTCATCGACGTCTATCGATAGAGTGTGCACGA
GCACTGTCAGATAGCTCTACCGACGAAACCGAAAGTGAAAAAACGAAAACTTTCAACTCGAACCAGCACA
CAGCGCAGCATCATAATCTTAGCATTTGTACTACAACCCATACAAATATTTTCCACGAAAATGACACCAG
AAGGCGACGGAATGCAAACAAATCAGTTGAGCAGTGTGAGAGAGAAATTCAGAGACTACAGGCATCATTA
GACTCCATGCGGAAAAAACTAGAAATGTCTGAGCCAGCAGAAGGAAATGCAAATAAACTGGCAGCAATTA
CACAGCAAAGCGACAGTAAAATTCGAAGCATAATAGGAAGATTGCTGACCATGGAGGAAGAACTGCGACA
AGAGCAATACAAAATGTCTTTAGTTTTGTCTCACAAACAACGTGTAATTGAAGCTCAAGGGAAACAAATC
GCAGCTTTAGATGCGGCAAACAATCGACTTCTATCCGCATTATCTACCTTGCAGAACCGATATGAAAGTC
AATCAAATCAAAGTGATGATACTTCATCATCGCATCCAAACGCGGGTGCATCCTCTTGCTAGATGTATAG
AATTATCATGTAATACCACATTATCATGTCTAGACGACCCAAAAAATCTTTAGTAACAATGTTTGGCGAC
TCTTTCTTTGATAGATGTTTTAGCACGAAAGTATGGCTAAGTTGGGTTGTTTCGTCTGTGAAAAACTCAC
AAACCCGCTACAAACACAGTTGCTCCTGATTTTGTT
>TCONS_00000020 gene=AGAP004692 loc:2L|1411011-1441380|+ exons:1411011-1411272,1412027-1412760,1414264-1414369,1414438-1417987,1418272-1418717,1440965-1441380 segs:1-262,263-996,997-1102,1103-4652,4653-5098,5099-5514
AACTTCATACTTGGTGCGCGAGTCAGTTGTTGTGCGTAATGTATTACAAATAATACAATATATGACTATT
GTTGTGCGTAATGCGTTGTTAGAACAGTGAATACAAGTAAATGTTTTATCAAGCAACCAATTATCAATAT
TTAAAGATATGCCGTGATAGAGACTGCTTATACATACTACGTGTTGTGCATTGCATTCCTTGTTTTGTGT
GGAGCTTCATTGACCAACTACGCATTATCCATGACTCAAGTCTGCTGATGATTGAACAAGAAAACAAAAT
AAAACGCTATGGTGTGGTTTTGAACGCTAGTGTAAACATAGACGATGACGAAACAAAGTGCCATGAGGAA
CAAACTTCTTGTCGCCTTCAATCGAATACGTCAACACCGATTCGGTTGAGAAAATCTCGAAGCCGAAGCA
ACATCTTATCCAATCTATCAAAGGATCATGGTATCGCGGTAGAAAACCTCGCAAGCCGCAGTGGAATCGT
ATGTGATTTGATTAGAAGAGAACAGTCCAATACAATGTCAGACAATTCAATACTAACGGCAAAAGACAAA
TCTAAGACGTTGCCACAGAATTTATTTCTTGTGAATTCAATGCCACCAAAGAGTTCTTTCTTACACCATT
CCTCATCACGCATTGGGAACAACAGCACTTTCGATAGTAAAAAATCGAGTAGCATTGCAGGACTATCTTC
TAAACTACCCGCACCTGCCATGGATTATATGATTAGTCCTACAAAATCTATCAGTTTCATACGCCGAACC
CATTCCACCAAACTTTCGAGAAGCAATTCATTGCTGAAAAGCCTTACTTCTAAATGTGTTGATCAAAGCG
GTTGTAACACAAGTCTGCTTCGAATACCAGTCAAAGAATTAGAATACGATCGACTATGCCGTATATTGGA
AAAACCTGCACAATTAGATCATATGATAAGAGATATCTTTATTTTATGTAAAGACGAGAAAGTGGAAGAA
AACGCTGTACATTCAGACACATCGTATGAAAAGGCGTGTCGTCGAGGATCAGCACCTAGCACACCTGTTA
TGGGTCAAAAGGGAGAGTCAACATCAAGATTTACAAATTTCTTCTCTAAAAGATCCTTTCGATCTATTCC
TTTAAAACGGACTAAATCTGTAATTAAATTAGAACGTTCTAAACGTGGACAAGGAGGTATCAGAGGTTCT
AGGTCACACGAAAGTCTGCTATCCACTCACGTAGTAATGTCTAACATTGATTTAGCTTGTATCGGAACTA
TCGAAGTGGTTCCTGTGCATTCATCTGTCCTTGGCAGGCGCCATTGTTTTCAAGTGCGAGGTATTTCGCA
TGAAGAGCGATATTACAGCTGTGGGACACGCCAAGAACGTGATATATGGATACATAGCTTGCGTAAATCT
ATCTCTCCAAACAAAGACAATCGGCGACGACTAGATAATTCATTGAAAATGTGGGTTTATGAAGCAAAAT
CATTGCCACCAAAAAAGCGCTACTTTTGTGAGATATATATCGATAAAACGTTGTACGGTCGAACATCCGT
CAAATTGCGAGCAGATCTCCTTTTTTGGGGTGAATACTTCGATTTCCCAGATATTCCAGAAGCAAGCATT
ATCACCGTAAATGTGTATCGAGAAGCAGAAAAGAAGaaaaaaaaaGATAAACATGTGCTTGTTGGATCGG
TAGTCATTCCCATTGAAAAAGTTGCAGCGAGAACTTTTTCCGAAGATTGGTATCAAATTTTGATGGAGAA
ACAGGACAACGTAATAAAAAGCCCATCCAAAGAACCAGCACCAACACTTAGAATCAAATGTCGATACCAA
TCGATTGATATTATGCCATTGGATGTCTACGGAGAATTTCACGAATTTTTGaaaaaaaattacaaaaaaa
TTTGCGAAGTTATTGAACCAATCATCGGAGTTAAAGCAAAAGAAGATATTGGACAAGCATTGGTACTTCA
AATGCATTCTCAAGGAATGGCTGCCATATTTTTGTCTGATGTGGTTGCATTAGATTTATTGCGAGTGGAT
GATCAAAGACTAACGTTTCGCGGCAATTCTTTAGCCACAAAAAGTATGGAAGCGTTTCTTAAGCTCATCG
GAGAGCAATATTTACAGGACACGTTGTCTATTCCAATAGCGGAAATAATTGCGTCCGATCGAGATTGCGA
AGTAGATCCAACAAAAGTGAATGGATCATTATCGCGTCAACAGCAGGCCCTTCGAAGAACTGTTAAATCC
GTGTGGATAGCAATTGCTGAGAGTAGTAAGAATTTTCCCAAGCAGCTACGAGATTGTTTTGCAACATTTC
GTGAACGATTACATGATTTGGATCGCGAAGACATGGCAGACAATTTAATAAGCGCTTCTATATTTCTACG
TTTCTTATGTCCAGCCATTATGTCACCTAGCTTGTTTAACATCACTAATGAGCTTCCATCAGCGCGTGCA
ACACGAAATTTGACCCTTGTTGCCAAGACACTCCAAACGTTGGCAAATTTCACACGCTTTCAAGGAAAAG
AAAATTTTATGGAATTTTTAAACGATTTTCTGGAACAAGAAGCACCACGTATGAAGCAGTTTCTTTACGA
CATATCGTGCTCCAATTTTAGTAATCCAGACAATTTTATGGATTGGTCTGGATGTATCGATCAGGGTAAA
CAGTTGTCCATTTTGCATAGCTTACTGTACGAAATAGTGCTAAAACTACCAGCTGATAAACAACATGAAA
TTCAGCCACTACCAGCGATTCTTGCGACGATTACGCATTGCAAGCAAGTAAATTGCACAACATTAAATGC
AGATCAATATTGTACTGGAAAACCGCACATTGTTCAGGTCAAAGAAAACTTACTATCAAAAAAAGAAGAC
ATTCTTCAAAGTGCTGGTTCCGCCAACATGTCATCCAAAGAATATTCCACGAAGAGAAACCCAAAAATAC
TCAAAAATGAATGTACCGTACAATCGTCAAATACTCTTCAATCGTCGACACATTCATCTAGTTTTTCTCT
GCATTATTCTACGAGTACTTCTACTAACTCATTAGTCAATAACACAAAACAGTTGGACAAAGATGCCACA
GATAAAAATGACGACATATGTGCAATGGGCAAGCTTAATTTCAATAGCCAATATGGCTCGAACATCATCT
GTAGTGGTAGTTTACGGACTTATTCATCTACAGGAGCTACATCTTTCGGTGCCGTGAACAGCCTGATGAC
GAACAGTTTGCGAAACGAAAAAGAAAAATCGAATAATTTACAAGGTGATATTAGAGCCAATACGTTACCA
CGTTATAACAATTATACGACAAGCGTTTCCATTCGCGAAAATACTTATCCAGAGAGCAGTAACTCGGTAG
GGTACGATCACGAAGTCAACGGAAATTCAAGGTTAAATGGAATCAATAAGAATCTTATCCAAATTGACAT
CGATCCCACAAATCCTATAAACAGGAAAAGTCCCACGCCATTATTAAAAAACATATCGTGTTGTCATTAC
ATCGCTAACAATCGAATTCAAGAAGGGTCTCATCAACGTCTTACAAGTCCAGGCTCTAATCTTAGCGACT
TGGATAAGAATGCATTTAATTTGGGTATTCCGCACAATGATACAAATCGAGAACAGCAATATTCTCTACA
TATCTACCCAGCACCTGCGCTGAAAGCTTCGAATATCACAACAATATCTTCGTTTGTACCGCGTCAGTCG
ACAACAACATTCAACCCATCCAAAATGCCAATGAGTCTAGAAGATTTGGAAGATTTGTTAAATTATGCTG
ATGAACAAAATCAAACTTCGTTTAGCGAAAGTGTTTCCAACCGTGGTGGATGCGATCCATGTGGTACAAA
TACCAAAGCAAATATAGCTTCCAACGGTAGCAATGCGTCTATTAGTCAAATCTCGAACATATGTAGTTCC
GGCTATCAAAGTATCCCTACGCAATCGACGAGCTCAAGCCCGGTAGAATCAACAGGCGAGCAACATAGTC
TAGTTACTAATAGAGCACCACCATCACGTAAATTAACAACTACCCTTATTGGTTACAATATAGGAACAAG
TCAAAAATTATGCATGAATGATCAAGCAATCGCCAAAGCAGATTTACCAGTATCCAGTATTAACATGCAG
CTATCCAATAAAAGCGACCCGCTCGTCACATCACACGGAACCATTCATCACTATTACGATCGTAAAACGC
CAAATGAACAAAGCAATGTGAACAGAATTTTAAACAACAATTACGTTGATATCTCGTACGATGTCTTGTC
ACCGTGTAAAAGTCCGATTGCAAGCAAAAAAACTGAATGCACCAGCCTTGGAATTGATGAACACAACGAT
TTAGCACATCCTGTAGAGTATTTTGGAATAAATCGAACTAATCATCATTCACGACATAAAAGAAAAGTTA
TACATGGTATCCGCAGAAGTGGTAGTAGCATACAAAGTGAGTCGAGCGACGATGAACGAGTCAGCAATAC
CACATCAGAAAACTTTAATGATATTGATTCGTTAACCACGGGAAACGTATCAGCTTTAGAACGAAATCAT
ATTTTGATAAGCAATGGTAACGATTATGATCAAGCTTCTTCCGGTTTATTTGGATGTCGATTAGGATGCA
GGCGTATGCCGCGAACTAATCCATTGATGCAGTATGATAAGGATGATGTATCGGATATCATTGGAAATAG
CGGTGTCGACACTGCTTTGACAAACCATCAAAGAAATCAAAGTTTTCAAAGCCGCTTTCATCGACGTCTA
TCGATAGAGTGTGCACGAGCACTGTCAGATAGCTCTACCGACGAAACCGAAAGTGAAAAAACGAAAACTT
TCAACTCGAACCAGCACACAGCGCAGCATCATAATCTTAGCATTTGTACTACAACCCATACAAATATTTT
CCACGAAAATGACACCAGAAGGCGACGGAATGCAAACAAATCAGTTGAGCAGTGTGAGAGAGAAATTCAG
AGACTACAGGCATCATTAGACTCCATGCGGAAAAAACTAGAAATGTCTGAGCCAGCAGAAGGAAATGCAA
ATAAACTGGCAGCAATTACACAGCAAAGCGACAGTAAAATTCGAAGCATAATAGGAAGATTGCTGACCAT
GGAGGAAGAACTGCGACAAGAGCAATACAAAATGTCTTTAGTTTTGTCTCACAAACAACGTGTAATTGAA
GCTCAAGGGAAACAAATCGCAGCTTTAGATGCGGCAAACAATCGACTTCTATCCGCATTATCTACCTTGC
AGAACCGATATGAAAGTCAATCAAATCAAAGTGATGATACTTCATCATCGCATCCAAACGCGGGTGCATC
CTCTTGCTAGATGTATAGAATTATCATGTAATACCACATTATCATGTCTAGACGACCCAAAAAATCTTTA
GTAACAATGTTTGGCGACTCTTTCTTTGATAGATGTTTTAGCACGAAAGTATGGCTAAGTTGGGTTGTTT
CGTCTGTGAAAAACTCACAAACCCGCTACAAACACAGTTGCTCCTGATTTTGTT
>TCONS_00004801 gene=AGAP004692 loc:2L|1422037-1422283|. exons:1422037-1422283 segs:1-247
tctctctctctctctctctctctcacacacacacacacacacacacacacactgcatggctgcaaaacaa
atcaaaacaaagtgcaacgCGAAACGCAAGAAGTATCGTACCAATTTATAATTATTTATACGTGTGGCAT
ATCTTTAAATGTTTTTGGCAATGTCATGCAAAGTAGCGCTTATGTTATGTTTCTCTAATTTCTGTGCATT
TTTATATTCCCGGCCTTTTAAAGTAAATAGTTTCAAA
>TCONS_00004803 gene=AGAP004692 loc:2L|1425007-1425269|. exons:1425007-1425269 segs:1-263
AAACAAGATCAACAGATCTTGTTGAATGCATATTATGTCTTGAATGAAGGTAACTTGGAACAAATTGTAC
AGGCTCTAGCTGAGATATGCTATTAACGCAAAACGGTTTTCCGCCATTATATCTTGTTAGTTTGCATAGT
TTGCATATTTAAATTTGTTAGTTTGCACAAGTGCTTCCTAAAGCTATGTGCTGTTCAAAACTATCTTAGC
CATACATATAGCACTACAAATCGACTGAAGTTGTGATCAAAAAAGTTCTTCTG
>TCONS_00004804 gene=AGAP004692 loc:2L|1425356-1425676|. exons:1425356-1425676 segs:1-321
CAAATTCATGGTTTACATGAAAAATTGAAAAAGGCAAATGGCAATCAAGACGCTTTTCACGTCTTGTTTA
TTATGGCACAGCCTTGAAATAGCTTTTGGTTCAAATTGAGGGCGTTCCAAACAAATCTATATTTTTAAAA
TAATTAATTTTTACAAAGATGCATATTATTGATATGTTCAAGAAGCCCTGCGGTAACGCATCGTTAGATG
CCACAGCTTAGGTTTAAATATGGTTTTATAAAAGGGTGTAGCGCTATGTACGCAAAAATAGTGTATTTTT
TGCACAGTTTCTTTATTCTTCATTATTTTTACAGATAAAAT
>TCONS_00004806 gene=AGAP004692 loc:2L|1431349-1431745|. exons:1431349-1431745 segs:1-397
GCAGTTTgaaaataaaataaataaaataaaccaaaagaaactaaaaaaataaaaaaTATGAGAATGAATA
CTTGTGTGGCTTGACACAAAAGGGCATGCTTACCATCGTGTTCTTCCACAATCTTCAGAGACTGGTCTCT
GGTTCAGACAATGGTCTTTTACGTCGATATAGGCGCAAATGGATGTTTTTCGTAGGTGAATATGACTCAC
ATGTTCTTGTGCTAAGCATAGTTTTGAAGTGATGAAGTCCATTACTTCCTTAGACGTTGGTTTCTCAGCC
ATCTTCGAGAAGTCCACTCTAAGCGAAGCTCCTCCTGACGCCATGACGGATGTATTAGACTTACACTTTT
GATCGCTCTCTCTCTCTAAACACATCAGTTCACTCAGAGCTCTAGAG
>TCONS_00007384 gene=XLOC_003212 loc:2L|1443838-1444211|. exons:1443838-1444211 segs:1-374
tccaccacctgatatttttaaatccaccttgtaccggagcctgcggaagagatatgtcaagtcgagaaat
gtcattttgctctgaacaacttcaccttgtcatttataacaccttgCTCAAGATGCAGTTTAGCTGTCAA
AAGTTGTTGATTCACCGCACCGATGTTATTTTTAACAAGCGCAAAAAAGAGGCCTTTCGCATTGTTTTGC
AAATTCAAACACGCATTTTGAGATTATTTGTATAAACATCAAttattttcaattaaaaaacaattatttt
caattcaaaaatcaataaatacgttgtacaagtattttagccagtttcgcataaaaaaaacggtggaaaa
gctacttaaatttgggatccggca
>TCONS_00007386 gene=XLOC_003214 loc:2L|1486181-1486641|. exons:1486181-1486641 segs:1-461
CTTCCGTTGATTAATCCAACACGACTGACGTTTATTCCCATTTCCTGTCATCTCGAATGATCTTTCACGC
TCGTCCTGTCTCTCTCTATCTATCAGCACTTTTTTACTTTCTTCAGCGTCGTTCACGATAAAGAACTGCT
GCAGGCGATTTTCATATTCGTCGAAATTTTCACCAACGACGAACGGTTCCATGTGGCCAAACATTGGCAT
TGCCATTTTCATATACCTTAAGCCTGACGTTGACGGCTTTGGCTCTTCCCCATTGGGCATCCTAAGTTGC
CTCTGCACACAAACACAACACTACAAGGCACTAATCTCAGACACAAGATTGATCGACTTATTGACCGACT
GATAACGATTTGATCCGACGTTGATCAAAACGAACGACTGATTAGAGAGAGGTTTCACACATTTTACCTC
GTCGCCAAAACTGTGTTATGTTTTACTGTGCTTTATTCGAC
>TCONS_00004808 gene=XLOC_003215 loc:2L|1522632-1523237|. exons:1522632-1523237 segs:1-606
TTGGACTCATTAACAAACCACAGAAAATATTAGCATACATTTCCCTCGTAACATTATAGAGACAGGAAAC
CGTATAACGAAGAAACACACATACATTCGATACTGAAACATAAAAAGCAACTAAATTAACAAACAAACAG
TTTCTCTATCATATAATTATTTGGTTTTTGCTTGTCACTCCATAtctctctctctctctctcgctctttc
tctctctctttctctctctctctctttctctctctctttctctctctctctctctctctctctttctctc
tttctatctttttctctctcttttttttctatcgatctctttttctctctctcgctctctctctctatct
ctctctatctctctctctctctctctctctctctctctctatctctctatctctctatctctctctctct
ctcACACACACTCTCCTATTCTTTTTCTTTTTTATTGAGGAGGAACGGTTCAAATATTCCGTATTATCTT
TCTTCTATGTAGTACTTCGATTCGTACTATTTCGCATAGGGTTTTTATTTGTTTCTTAAGTTTTTCTTGA
ATCATTCAGATGACGATTAATTAGTTAAGTTAAGGTCTGATAAAAG
>TCONS_00004809 gene=AGAP004693 loc:2L|1531551-1532159|. exons:1531551-1532159 segs:1-609
CGAAAAACTTGTGTGAACAGTGCGATGGTTGTTCTGCACAATCAAATGTTTTTGTTGACGTTCCTTTTTT
ATGCGAATCTGTTGGTGCATTGCTTGCAACATTTGTTGTTGCGTTATAATTACATGCTGCTGCTGGCTAG
AGTTATTAGGCACTGCGCTACTAATGTTTCCAGCACAGGCTATAACTTGACTAGAAATAATCTTTGAAGG
TAATCCACCAACTTCAGTGAATGATTTTTGAGGATGAAAGGATAACGACAATGAGGATTCCTCTGAGGCG
GTAGTGTTAGTGGCAGTGTTAATCGTAGTGGTAGTGTCACTGAACGTTGAAGAGTCTATCCTCAACGGTG
ATATGATGTTCTGCCTACTTTTATGATCATCATTCATTTCGTTTCCATCTCTTTGATTACGATTTGAAAT
TCCAGTATTTTTATTAGAGTCGTTGTaaaaaaaaTTTTGGTCACTTGATACGATGATGGAGTTGGGTATC
GATGAACACGAAGAAAATATCGATGATGTAGATGCCGATGTGGATGACGATAGTGTGGATAAACACGGTG
ATTCTGTCAACTTTGTGGAAAGAGGTGGCAACGATTGCTGCTTCCGCAT
>TCONS_00004810 gene=AGAP004693 loc:2L|1532210-1532627|. exons:1532210-1532627 segs:1-418
TCGCTGTGTTTCCCGTGCTATTACCTTGCGGGGTTGAGAGGTTATTGTTTTTCATTCGTGATAACGGGGG
AGTAACAAGGACCGTTGCATGATGTTGTGTTTGATCACTACTAAACAAAGTTCTGACGTTGTCAGTGCAT
GGGTTTATTGCAGTACCGCTTGCAGCCACTCCGTTTTGTGCTTTCGTACAATCTATATCATTTTCCACAC
CAACACTCTCCTCGTCGTATTGCTGGTGTAGCGACTCAATGGATTTTATTAGTATTGCATTGGTGGTTTT
ACTACTAGCGCCACTATCTATGTGACATGTTGTTGTAGTGGTAGGGACAGCACACCGAATGTTGTTAGTA
TTATGGCCGGTATGTATTTTGATACTGGGAGCGCTATCTAATCGTACATAGTTGCTATTGTCGAGAAC
>TCONS_00004811 gene=XLOC_003219 loc:2L|1539009-1539574|. exons:1539009-1539574 segs:1-566
TTAAAATTAAACATTCAAGATTGAAGATTTGAACAATTGTTAACTTCATGTCTACTATATTAAACTTCAC
GGGATTGATATAAGAACTCGTACTTCTATGGCATATTACGACATTTATAATTTCCAAAAGTACTTTTCTT
ACCGACCATTATCGGTTCGTGCTAATGCACATTCTCTGATACCTTCTTTCTGTGCCACGATCAAGGAAAT
GACGGAAGGTTTACATAACAATCAGCAATTGCGTCTATCGATACATGCCGTTTACTTTTCTTGGAAAAGA
CAGAGAAGAGAAAAGGAGAAACCATGAGAAAGATAAAAAACAGCAATGAAAACGTCTTCTTCATAATGCA
CTGGAAACTTTCCGTTCAGATGTCGCAACTATCTTCACCTATGTCTCGACTGATTGAAGAAAAAAGGAGG
ATGAATGGAAAACATAGCAAATCAAGACAACAGTAGTGGTAAGACGGGAAAAAGCAACATCATTGAACAC
GGAAGATAATCTATGAAATGATCGCACGGACAAGCCACAAAGAGGGAATGTAGCGTACCACCATGAATGA
TCAGGA
>TCONS_00004812 gene=XLOC_003220 loc:2L|1540450-1541147|. exons:1540450-1541147 segs:1-698
TACGAATACATCGTATTGAATGAAATAAGAATGAAATATATTTTAAAGAATTATGTAGTAATGTATCAAA
CAAGGCATCGAATAATTTCTTCTAGATTAAATGAAATGTAAATAAAACTCAATGTTGTTGGCCTGATCAA
ACAGCTGTAAAATAAGCACATAGAATTAACTAACCTAGTTTTATGCTATGGTTCAAAGATATAGCATTAG
GTCGGCACTGTGGAAACGTTAATGTAGTGAAATTCTACAAACAACCGACTCCGACTGAAAGCGAATCATC
ACCGACAGTGCAATCTGAATGCTTATATAGTACTACATCAACAAAAGTTAAATGAATGCAAGGGGGTACA
TATTAACACATTCTGTTTCTGGTTCCTAGGCCCTTACCTTGTGAAAATCTTATGCATTTAATGTTTTATT
GTAGTTTGTTAATTTTTAAAATTCATTTTTAGTATTAGTGGTAGTAACAAAAAACCCCATGTAAAGCCAT
ATTTGTTTACAAAGTAATATCAGCGAATTGGTAAATGTTGTCAACTGCGTATACGTTTCTAAGCCAAGCG
ATCCATGTCTCTAGCAATTcgtcatgtcaaaagtagatttttttatttccaaaaattagttgtcaatttt
ttaagactacaccacgtgttatttatactctttAAATAATatatactaacgtagcattagcagcaatg
>TCONS_00004813 gene=XLOC_003221 loc:2L|1541357-1541597|. exons:1541357-1541597 segs:1-241
ATTTGCTTTTGATGCCAAGATACTTTGGCAAGCGAGGTAATTAAAAACTAATACTTGCATTTCTAAAAGA
TTTTTTGCTTCAATACAAAACAGCAGGAACAGTTTACTAGGAACTTTAATAGCAAAAAAAGTGAAATCAA
CCAAGTTCAATGACCGGTTTTGGCCACCCTAGCACTCACAGACATTTTACCCGTGATCACAGCTAAAGAG
AAATGTCACGTTTTTCTCAGGGCATTTCGTG
>TCONS_00004814 gene=XLOC_003222 loc:2L|1541690-1541839|. exons:1541690-1541839 segs:1-150
TTTTAACATACATCTGTTTAACAAACCAATAGTGTGCAGGTTGTGTTGGAGAAATATTTATACAATAATG
TTACTAATGCTCGATCACACCATAAACAGCATAAGACCAGTTAAACGATAATATAATTTGTTCATCATAA
AATGTACAAG
>TCONS_00004815 gene=XLOC_003223 loc:2L|1570564-1570777|. exons:1570564-1570777 segs:1-214
CTTCACTGTTAAATTCATGAAGAAAACCTCTAGTTTTCATTCAGCTGATCATAAAATGTATAGAGTTAAA
AATTTCTCACACAATTGTTTGCACACTACTACTATACTGCAAGTTTACCATGCGATAAATACACTTGACA
TGGATCATTTTTTACATTTTTAAAAATGTTAAGCAGATGGTTAAACATTGGTTTTTCTTGTTTACACCCA
AAAT
>TCONS_00007390 gene=XLOC_003225 loc:2L|1703240-1703411|. exons:1703240-1703411 segs:1-172
GCGTAAACTGGCTCCTTTCGTTGAAGGGATTTCAACTCTTCCTGAAAGCAATCGCGTTGAGCAAGACGAC
ACAGAGCTTCTTCCGCTTGCTTTAGGTCGGCTGTCGTCAAACCCTTGCGATCATAATTACGTCGATGAGA
ACAGCGTTTTAGGAATTGCACGCAATAGCCCA
>TCONS_00007391 gene=XLOC_003226 loc:2L|1772459-1776981|. exons:1772459-1776981 segs:1-4523
CATCATTAACTTTATTACGATTACAGTTATACGGATTAAGATTATTTTCTTCTTATAAAAACTCGCATCA
AAGAAGGGCTTTCTTTTACTATGCGCATTTCCCGTACATAACGCACCGAAGCAAGCGCAGGAACCGCTTC
ACGTTTCTGAGTGCTTTGTAGCGAATTATTTAAAGCATTATCGGCTAGTGAAAGATTTTGGCTATAACTA
TTCAAGATGGGCTCTGCTGAATCAAATATATTCACTACAGCTACTTTCTCTTTATCATCTTTATCTTGCA
TGCTAGCCGTTGCACATTTTACTCTGCAATTTCGATTAACAGCTATTTCAGATTCATTGCCACTCTTTGC
AATATGAAGTTCTTTCCTATTGTTAGCATCTATTTGGTTCGTATTATTTATATCATCTGATGTTTCTATT
ATAtcttttttgtgttttgattcttttttgcatttgtggtctgtctttttttCCTCGTCAACGTTTGTCT
GCTTCCTAGGTGGTTTGCGAGGATTTTTACTTGTTTTCTCGTCTGAACTATTTGTGTCAAGTTTTGTTCT
GTCGTCTGGGCATTTACTAGACGATGGTCTATACGTACTGCAAACATCCATTTCGTCCAGCGATTCTGGA
ACCTGCCATGGCACTGCATTGTTAAAATGCTTACAAGAACTTTGAGCGAATTGTAGTTCTGCTGATTCAT
CTGATTCTGACATGTTTAGGGACTTCTTCGGTAACTTCGTTTTTGTTTGGCTATTCATTGAAACCGCTTC
CTGCATTAGCTTAAGATTTGTTTGTTTTAATAGCATATTTATACGAATGGTTTCCGACGCTTTAAACTTT
TTTGACGACGAAGCTATGGAAAAATTATGCACTTCAGATGGCCTGTTAGACGAATTTGAACTATTGATCG
TTGGCTGGAAAGAGGTAACAGAAGTCAGAGTTTCATATGTATTGTTATGGTTTAAAAGCGTACTTCCCAG
ATTTGTTGAAAAGTGTTCTGTTTTGTTTTTTAAATCAATGCACTTTATGGGGAAGTCAGTACACGTTTCA
ACTGGTTCTTCAGTACCGGGTTCAGCTAACTTCTCACTTGATTTTGTTGTGTTCGCTACCCGTTTCGTAT
GCACATTTCTTTCTTTCATTGCACAATCCATCGTGTCTGACGCTAAAGGTATTGGAATTTGTTGCACTCT
TTCGTCCATTAACTTGCGTTTGCTGGCAGTGCGATCATTCTTGTCAATTCTTGACAATGGTTTAGTATTA
AGTGGCGTCGAATGTGCCATCAAATTATGAGAATTCACAACACATTCTTTAGGTACAACGTTTTGCGCGC
TATCATTGATATCAAAATTATTTGATCCCGGAGCCACAACAGCATTATTCTGGTCCTCATTTTTAATGGG
TGTTTGGAAAAGCGAATCCATTATTTGCTCTACCGTTGAGAAGTCATCTAAAGGATAATAGCAAACATCC
AAATTATTGTTAAGTGTCAATTGATTCGAAGGTTTGGCCGGAGAATGCACTACAACCATTGGTGTCATGG
CAGTTTCTTCTGTTCGTTTTAATATCGGTGTTTGTAACTTGCTTGGAATACTGTCTAAGGCAGAAGTGAT
CGGTAATGCGATTTGGGAAAAATAGGACGAAGAAAGATTGCCACCTGTTGGTGAAGCTAGAAGCTTATTT
GTACTAGCACGTATATCGATATCGGATTTGTGCTTTTTGCTTGATGAAGTAGCACTCTCCATAGATAGTC
TTCGTTTAGGACATTGGGCCATTGTAATCAATTCGCTTCGAACAACTGTGTTTGGCAAATTTATATTAAG
CCGTTTCCGTAGCCTTTCACGCATGTCACACGTATGTTCAATGGAAatttttgacttattcctaacaatt
ttttgagatttattattgattttttgattattgaCTTCTGCTTCTACATTAAACCCTAAATTGCTATTTT
CGGTGACTATCCCCAAACTCTTGGTTATGTTAGCGTTGGGGTAGACAGTATCAGGCAGTGTTTGTTCTAC
CACTGAGCCATTCATATCGAAGGTATCAAAACAAGTTTGGATCGTTATTGTTTCTGACTGCCGATTTTCA
CTACTCTCTTGTCCAACATAACAACTATTTGCACGTCGTGCACGTAAGGAATGCGGAATGCGTGCATTGT
TTTCGTTCGAAAATACATCTGAATTCGATAAATATATGTGTTTGTGGCTTTTTGTATCTATACTGGAATT
CATCGCTTCCATAGCATATTCAACCTTTTTAGCAACGTGGGGAAGCTCTAATTCACTCCTACAAGCCAAA
TTATTACTTATATTTTCCTGGTTTGTTTCCTTTGCGGTTTTGACATCGACCGATATTGCGTACTTATTAC
AATCCATTGACGAGAGTGTTGACAGTTTTAAGTCATTTGATGTCTTTTTCGTTACAGCATAACTGTTTTT
GCATATGTCTGGCAATTCTTCCTGTTTTTCTGTAACTGATTGCTTTACTTTCGCTTCAACATTTTTAGGA
GTTTCCTTTAACttttttttAATTGATGTGTGAACGTTAGCAGCATGTTTAGATTTCGAATATTCTTTTG
ATGATATTTTACATGTGCCACGACTTTCCTCTATTTTATCTCCAATATTTGATTCTATTTCTTTAAAAGT
CTTGTCTTCCGACTTAAACGCTACATGAAAATTAGTTTCGTTCATCCTCGATGTTACATGTTCGACTGTC
GTATTTATTTGGGTTACCTTGTTTTCGCTGCGTTTAATAAGAACTGAACGATTTTGATGAGTATCTATTG
ATTCTATTTTCCGATTCTCTAAAACTGAATGCATCGACATCTCTGACGTGCCAAAGCACAGGTCCGTATC
AAGCTCGTTATTAGCACTTTCGGCGTTGGAAGTTACTTTAGATGTTCTTATCTGCTTATTTAATTCATTT
ACAACATTTATATGGTCATCTACTTTCTGATGGTTATCGTCATTCCCTCTTTCAATTGGTTTGGAGTCTA
CTTCATTCAGGCAGCCTGATTTCTCTGTATCACATATTATATTAGAATTCATTACATTCGCCCTCGATGT
TATGTGTACAATTTCATGTGAACTATTTGCTTCAATTGCACTGGTCACACTGGTTATGCAATTATTTGTA
CAGTTTTTATTTATGTAGTTTTTATTCTGTACTTTTTCTGAATTATTTAAGGGATTAAACAATGTTCCAA
TTTTTAAAATATTTTCACCATTACATGTTCCGAACGTACAAAAAGGCTTTGTTACATCCAGGACGTCTGT
ATTTTCTGAGTGACCCATTATATTCGGGATCATTTCGTTTGTTTCAGATGACAAATGAGCTTTGGTCTTA
TTCATGTGAAATACTTTAGCTTCTTCTATTGTGCTGTTTGAAGTTGAAATTACGCTAGTTTTATTAGTCT
CTAACGATTTAGAACGCTTTTCCGAGGCTCCGTGGTTTAACAAAGCACCACCGTAAGGCTTATCTATATG
CAAGTTTCTCTTTAATTCGCATACGTCCCGAGCACCTTCACTTTTGGAAGTAAAATTAGTAGCATTTCCT
CTAGTTTCATACATAACAGTACACAAATATTCATCACAATCCTCTCTTCTAACAACATCATCACCCAGTA
AACTGTTCGCATTGCAGGAGCCTAAGTCAAAATTGGAAGTATTTACTTTTGCTGTAACATCACGAAATAC
AATAggttttatgtttaaacttttttcacagtttttccgtttttCAGTTGATGTATGTGTGCCATCTGCT
CTTAATTCACTCTTGTTTTTTATTACGTCACTAGTTTTCACTCGTCCGCACTCAGCATCCTTAGAAACTT
TCTTGCCATTATTAGTTTTATTGACAAATGATTCTGGTGCAATTATACCGCACAAATCTCTTTTTTTGTT
ATCTTCACTGATGCATGTCTTTATATCGCGTCCGACACAACTCGTTGAATAAGATGACGGATAATCTTTC
TTTGCGTTCATATTTTTCTTGCGATCGTGCACACCTCTATCGCGACTTAGTTCGTAACTGGAATATTCGC
ACAAACGATTCGGTTCACGAGATTTCGTTCGATGTTTTGAACGACATCTATATCGAGTTAGTTCTCTATC
ACTTGTACATCGATCGCGATAATCTTTCTCCTCCTTATCACGATGCCGAACACCTCTAGTATCTACTTTA
TCATGATCACGAATTTGTCTGTGTGCTACGATTTTTTTAGATTCGCGTTCCATTTCACGATCATACTTGT
GGTATTGTTCTGATTTCGCGTCGTTATCAGGACAACTCTTGCTCCAAATTGGATCGGCGGTTTCCTCTGT
TGGGACTGTTTGTATTCCAGAATGCACTAAGAGCTTTACAGATGTTTGAGTGAACTTGGAAACGCATTTT
TTACCTTTTCCAACATGATTTCCACGCCTAAAAACCACATTATCACATTGCTTTCGTAAGTCACCTATTA
CTGCATCCTTTCTCTTTAGTTCGGCTTTGGCGGTCAAAAGAAG
>TCONS_00002413 gene=XLOC_001530 loc:2L|1775987-1777252|- exons:1775987-1777107,1777167-1777252 segs:1-86,87-1207
GTTTTTTCTAATCTGTTACAAATATTACGATGGATGACTTCGACATATACGGCGATCTCGAGTATATTGA
ATCAGAAGCGAAAACCGAAAGCCAAGAACATCTTGCATTGCAACGCAGAATAACAGAATTGCAGGATAAG
TTAATCGCAGTTGAACAAGAGAAAAATGATATCATAAAAAAGAATGATATTCTACTTGAAAACGTATCTT
CTCTTCTTTTGACCGCCAAAGCCGAACTAAAGAGAAAGGATGCAGTAATAGGTGACTTACGAAAGCAATG
TGATAATGTGGTTTTTAGGCGTGGAAATCATGTTGGAAAAGGTAAAAAATGCGTTTCCAAGTTCACTCAA
ACATCTGTAAAGCTCTTAGTGCATTCTGGAATACAAACAGTCCCAACAGAGGAAACCGCCGATCCAATTT
GGAGCAAGAGTTGTCCTGATAACGACGCGAAATCAGAACAATACCACAAGTATGATCGTGAAATGGAACG
CGAATCTAAAAAAATCGTAGCACACAGACAAATTCGTGATCATGATAAAGTAGATACTAGAGGTGTTCGG
CATCGTGATAAGGAGGAGAAAGATTATCGCGATCGATGTACAAGTGATAGAGAACTAACTCGATATAGAT
GTCGTTCAAAACATCGAACGAAATCTCGTGAACCGAATCGTTTGTGCGAATATTCCAGTTACGAACTAAG
TCGCGATAGAGGTGTGCACGATCGCAAGAAAAATATGAACGCAAAGAAAGATTATCCGTCATCTTATTCA
ACGAGTTGTGTCGGACGCGATATAAAGACATGCATCAGTGAAGATAACAAAAAAAGAGATTTGTGCGGTA
TAATTGCACCAGAATCATTTGTCAATAAAACTAATAATGGCAAGAAAGTTTCTAAGGATGCTGAGTGCGG
ACGAGTGAAAACTAGTGACGTAATAAAAAACAAGAGTGAATTAAGAGCAGATGGCACACATACATCAACT
GaaaaacggaaaaactgtgaaaaaagtttaaacataaaaccTATTGTATTTCGTGATGTTACAGCAAAAG
TAAATACTTCCAATTTTGACTTAGGCTCCTGCAATGCGAACAGTTTACTGGGTGATGATGTTGTTAGAAG
AGAGGATTGTGATGAATATTTGTGTACTGTTATGTATGAAACTAGAGGAAATGCTACTAATTTTACTTCC
AAAAGTGAAGGTGCTCG
>TCONS_00007392 gene=XLOC_003227 loc:2L|1780227-1780608|. exons:1780227-1780608 segs:1-382
CTCTACTGTAATTTATTTATGTTTGAATTAAAAATTTGTATGGATAATTTGTTGTTTAATAAGCATTAAT
ACAAGCAGATAAAAGCGGATATTCTTCTCTAAGGCTCAACTAACTGCCTGCGTAAGTCTTAAAAGttttt
ttttAAATAACTTCTTTCGATAAAACTATACCTCTCTTTGAGAAGTTCATACAAGTTATCCATTCGATGC
GATATCTCTTCCATCCTATATTGCTACATATTGTTTTACAAAATTTCTAAATGTTGAAAAGAACAGTGAA
ATCTCTCTAAGGTGAATATTCAAGGGACCCTCAGCTTAGAAAGATATTCATGTTGGGATGTCATGAAGAA
ACCATAGGATGGCATTCTTTAACCAATATTTT
>TCONS_00007393 gene=XLOC_003228 loc:2L|1785428-1785870|. exons:1785428-1785870 segs:1-443
ctttgattcaaataaataaataaataaataaataataaataaataagaaactggttacccacttgactat
cgctgcaaactttcgctgtacgcatgaacagctgtcagatttatgcgcacggttaagccgcccgccggtt
aatccgtccccggataatcgacgttctactgTATATGCTTTTTAACATAACTAGAGTCTGCGTATCGTAA
TCTATGTGTGTTATATATTTTTATTCTCGTACTCTCGTAATATGTAACTGTAACTCTCGTACTCTCGTAT
ATACCCTTATATACTAAAAAATTATAAACGAGTATAAAGGAGTTGTCGTCATGTAGAATATTTGACCATC
AAGAATTCTAAGCCATCAAGAAAAAGGCATTAAACCATAattggggttctctccgttttaagtttgtagg
ctgaaatttcagcctgtcagctg
>TCONS_00004820 gene=XLOC_003229 loc:2L|1785971-1786508|. exons:1785971-1786508 segs:1-538
tcatttctgctttataataaagattttaagagtgttttgtgtattcgtcaggcctccagaaagcttgttt
gaacaaaaaaatttacccaatctgtcaaaaagacatgctatgagaccacctggactacatgcactttgat
tctggatttcatcaccagatcggtttaatgctccttgggatacatgaaacaacaccttgtttggacattt
ttccagcaggtactcgaatctaattctagctttgaggctagaataatgtagaccgaaattgcaggctagt
tttgtgtgtggctttgtatggtgtgtttacatgatttcagcctgcaactgtcaatctccatacaaaaaac
tgactagaatcgtgaagagacctatcgACGGCAATTGCCAAATACGACGAATGTTGCTGATACAGGCGTC
CCGAAGATACAgtatctcgaatttctgcgtatgtcgaatctcgtaatatccagttaaaatatcaataatc
tacgtgtaattttgcaagtagggcaaaattattatagttattttaggc
>TCONS_00007395 gene=XLOC_003230 loc:2L|1793815-1794086|. exons:1793815-1794086 segs:1-272
TCATGAATATGTTTCTCCATCTTGTCTCCTCTCAATTTGAATCATTTTTTTAGCTCAACTTTCCTCACGG
AGTCCTAGTATCAGGACATCATAGTGCTACCGTTACACGAGATTTTGCTGCTGCATCTTAGTAGACCGTT
TTCACTATGGTAGACGTCGGCTGTATTACCTTGGCGATTTAAACATGTTTTAATATGTTAGTAGAGCCTA
ATTTGAAATAAATTCCTGAATTATTTGATGTACCTTAACAGATTTGGCCACTTTCTGTGTGC
>TCONS_00007396 gene=XLOC_003231 loc:2L|1802984-1803249|. exons:1802984-1803249 segs:1-266
ggcggcctagctgcttcacactatttatttctcttctttttgcagttctcacaagaggattcacacatgt
gttctcacatacttacatacacacacacggtggtcggtagactggcgcggctgtttccaattctgtcttc
tcttcttcctctctcttcacaccgcgctgaagcccgtttggtggtgcgcgtgtttagcctgcttggttcc
ggaaagaggtcatcaaatttggcgcgcctcaaccgcggtgttgcatgaaggctgtt
>TCONS_00004822 gene=XLOC_003232 loc:2L|1803303-1803606|. exons:1803303-1803606 segs:1-304
tgaagatgtgacaaacttacctttgtgcttgaggatcaattgaacattaacgcctgtgcacacagtgtcg
caatttgaagaggttttgggaacagctagcggtagcagcacacgtctgaaacttgtaaagtgcaatgttt
taattagaataaatgtcacatagcactagacacttagaaaaggacacttgccgaaacaattagatgataa
caattcgtcctccgataaaacagaaagaacaccgcggatggtccagtacggaaaagtgttttacgcagga
aaaatagttcacgcagcacccaaa
>TCONS_00000024 gene=AGAP004695 loc:2L|1834186-1835605|+ exons:1834186-1834682,1834813-1834948,1835017-1835193,1835279-1835605 segs:1-497,498-633,634-810,811-1137
CTGAGACCATCACTCTTCAAATGTAGCAAGGTTGCAATGATGAAATCCAGTACCTCACATCAAAAAAACA
TCCTTAATACAGTTATCTGTGTTTTACCTGACAATCGTCCCGTCACGTCATTACAGTTGGTTGAAGAATT
TGAAAAATGCCCTACAAATTTTCAACCTATTAATAAAACGTATGACCAGGACCAAGATGCCGATTTATGG
CGCGAAAAACTGTTAATCGGCAAACGGACAACACGATATTTGTGTCAATCCAAATCAGAAGGGTTACCTG
GTTACATAGTAGAGACACTAAAAATAATAAACGAAAAGGAAATTATTCCAGAGGGATTTTCGCAGCTAAC
GAGAACAGCCGACACAGAACAAAAAGCATGGCGTAAAAAACAACTTGTGTATCGATTAACTAAAAAAAGC
TCAGCAAAGCAAGCGGTAACAGATATTATTTTATGTTCAAGGATGCGTCAGGCACCGGACGGATTTACAC
TAGCTGGTGATATAAACGGTATTTTGGTGTGCTTCAAAAAGTCACCGGTTCCTCATCGACCATCTCCAAG
TATTCCATCGCGAAACATAAATGACCTGGAAAAGACAATAGAAAATCTGAAGTTACAAGTAAATTGTAAC
AATGCCCTATTTCAATCTCAAGACTACGAATACGTGCAGCTGTCATCATCGTATAAGCTTTCACCGAAAC
GTGCTGCTCCTAAACCACTTATGTATTCAACCGGAACAATGTATGTTCACACTGACGTTGAAGGTGTTCC
ATTTTTGTTAAATCCTGGTCTTAAACAATATAATACACATGTTCCAATAAAATATGATGTAACAGGAGTA
CAATTACAGTACGATTTTCAGTTAGAAAGACAAGTGCTATGCACAACAAAATCGCAAAACGACCAAGTAA
CAAATCCATTTTTTCAATGAAGCTATGAAATAAAATAGGTTATATTATTGTTTTACATGAAGCTTTTGCT
AAGTTTTTCGTTCTATTGAACGAAAGCAAATTTTAGAATTTTATGAAATATTTTTCTCCATTTCAAGCTG
ATTTGATTTTTTCGTAGTATTTAAATTAATTTTCAATGAAAATGTTAAAGTATGTAAATGAAGTTGGTAC
ATCAAATTGACATCAAG
>TCONS_00004825 gene=AGAP004695 loc:2L|1837309-1837905|. exons:1837309-1837905 segs:1-597
tccgactccggtcggatctagtggttccattttgcttgagtcggaatcgaactaacaatagtcggagtcg
gatcggagtcgtgggtgcgctccatacagcacatcactacaccaaacatcaatagaatgcacagttcaag
ccagaagcatttcattcaatatttcaacaacacgctcgtacgctgacgatctcattcccacccacacacg
gtcaccacggtccctcgtatttaactgtatactatcagaatgtgcgtggtttgcgatccaaaactgatga
attccgcttagcagtattagaagcagactatggtgttgtggtactcactgagaccttcccaccgctctcc
tatttggagacatgtaccgtgtttccttcactgcgacagaagcgccacaaacagttctcactcacgaggt
ggtggtgtgctaatcgcgttgagttctattctttcctcacatgagcttcctgtacttcagccgacactcg
aatccatctgcatctacatccagctttctacgtatcgagtatacatatccgctgcctacctccctccaaa
ccacagctcggatgaaagtaaaataaatgcattattg
>TCONS_00004826 gene=XLOC_003236 loc:2L|1837982-1838460|. exons:1837982-1838460 segs:1-479
ctatcttgaggtcgccggctcaatcgaaccacgaaaccccttttatgtttttcgaccctcactcccgctc
aactcgcagcgcccacttcgtcgatgggttgcatctgaacgcgctttactcctcgaggcgaattctcgat
ttaatctatgtaaactgcgtgggagcaacaacctcctcgcctatacgtgtcagcgatcttccgttactgc
caattgactgctaccacccaccgcttgaattcgatttggaTATAAGCACACCTGTtgttaagttcgcgat
tattaattccgtaacgaacgtgtcaaactgaaaattcgcgaggtgcgcgatcagcttaaactagaaaccg
ggtacgctgcgtgtaaaagcgtaataaatatgcgtcacaaacactaacacacggcactcacgcgtacgta
cacttatgtactatttatcctcggaaaggatacactaacaccctaaaattgtatgggct
>TCONS_00007399 gene=XLOC_003238 loc:2L|1916641-1917015|. exons:1916641-1917015 segs:1-375
tagagttagcgaaatcctctgcaaaactcacgcgagtgaatggcattggattgcgtccaaagacaatcct
gcagatgaagcaacaaaaagaataaggggggattccatatggatatctggtcctttatttttacgacaaa
ggaatttcacaaccaccaattacgattctactactctagtagatatcagaccgatgtttttaatacactc
tactgaccttatagattttacagtcataaattcacattggactagaagttgggttaaattgaaacgagca
ttagccattgggttattatacatggagtggttgaaatcgaaggctcagaaatataaaatatcgttggaaa
taactaaaaaacaattagatagggc
>TCONS_00004828 gene=XLOC_003239 loc:2L|1922992-1923818|. exons:1922992-1923818 segs:1-827
TATTATTCTGTAGCATTATAATTAAGTACACATAAAATTTAAATTTAATAGATAGATTTTTAAATCGTTT
TCGTATACATGCTTTTGTTTCGTCTCCTACTTCAtttttttgtgtgtgttttttCTTACAGCGTTCGTTT
TTACTCTGGAAACAGCTAGCCATTCACACGTGTTATTTGTTTCATTCAGAAATATTTTTACCACACTTTC
CGTTATCGATATAATGTATTTGGCTATAAAAATACAGAATaaaaaaaaCGAAATACATAATATCATGTTT
TACTACTGTTTAGTGAGTTGAAATTAACGCGGTTTTTTGATCAATGGATTTTGATACATCTTTTGAAACA
ATAAAAGCTTTTAATCAGCCTAAGTAGTTACACAACAGACTTATGAAGACATAACACTCAAATCGATTTT
CAGATGTGTGTTAATAACTGAGACAGttttttttCGTGAATGGTTAATGTCATTTACATTATTACAATGA
CATTTTATGGACCTTGCATCTTGAAAATTTTGGGCATTTGCTTTCGTATACCTGAGGGAGTCTTAATATT
TTTTCACATTTAATAGACAAATCCTTTTGTACACTAATAAGATTTTTCTTCTATTTTTGTTTTAAGTAAA
ATGAGATTTTTATGCTGATTTGTATGAGTCAATACCGTTTTTGTTCGGATTATTTCATCATCAAATTCAT
TCAATCTATACGTGTGAATGTTATACATTGAAGCAGTTGTTCGAATTGGCTAGTACCTAGTACTAGGACT
GAAGATGAAATGAAAAGAATAACCACAACGTGTTGAATACCaaaaaaaaaaaaatat
>TCONS_00002414 gene=AGAP004696 loc:2L|1923934-1929608|- exons:1923934-1927205,1927301-1927448,1929117-1929227,1929293-1929473,1929579-1929608 segs:1-30,31-211,212-322,323-470,471-3742
GTGCCGCGGCAGCAATGGCCGCTGCCAACGATTTTTTGTCACAATCTGATCTAACTGGTGGACAAGACAA
TGCGATCGAGCATTCAGACTATCGTGCAAAATTAGCCCAAATTCGCCAGATTTATCACCAGGAGCTTGAA
AAATATGAACAAGCTTGTAGCGAGTTTACCACGCATGTAATGAACTTACTAAGAGAGCAAAGCCGTACAA
GGCCCATTACTCCGAAAGAAATTGAACGTATGGTACAAATCATTCATCGTAAATTCAGCTCCATCCAAAT
GCAGCTCAAACAATCCACCTGTGAAGCCGTTATGATCTTGCGCTCACGATTCTTAGACGCACGAAGAAAG
AGGCGTAATTTCAGTAAGCAGGCTTCTGAAATTCTAAACGAATACTTCTATAGCCACCTAAGTAACCCTT
ATCCGTCAGAAGAGGCCAAGGAAGAACTAGCAAGAAAATGTGGCATTACGGTTTCACAAGTTTCAAATTG
GTTTGGAAATAAGCGCATTCGTTACAAAAAGAACATTGGGAAAGCTCAGGAGGAAGCAAATCTGTACGCT
GCCAAAAAGGCAGCAGGCGCATCCCCGTACTCTATGGGAGGACCTCCTAGCGGCGCCGCTACTCCAATGA
TGTCTCCCGCCCCTGCGCAAGACTCAATGGGTTATTCATTGGGATCTGGTGGTTATGATCAGCAGCAGCC
CTACGATGGTAGTATGGGATACGATCAATTACACCAGGATTTAAGTCCGTAAATTGATAAAGAGGATTAG
CCGGGTATACAAAAGTCAATACTTCCGAACGCTACCGGTGCTGTTCATGGCAACAATATCTGGATTTTGT
GTTTAAAATTTCGTATTCGTTATTTTTAACATTTTTACTACAAACATTTTGCAAAAAACAGCCACCGATA
CCGATACACACTAGAAATGAACATGGAATAGCTCTTGAAGCGTGCAAAATATGAAGTGTATCTTTAGTTT
TACTTTCTACCTTAAAGTACATCACACATCAAGATGAGAACACAAGTATACGGATAAATGGCATTAAACT
AACTTTGAAAATAAGTCAAATAAAGTGTGTTTTGCCGAAATGATTGGTTCCCGCCTAACAATACAAATAT
TTAAAATGAAAAAACATTGAATTCATTTTACAAGGAACAAACGTATCCAACCTGCATTCAACGATGTTAA
TTAATACGATTTAGGACAGATATCAGGAGTAGTAACGATGGCGCAAAGCAACTGATATGATTCCTACTGA
AATTGAAATGGAAAAAGTCTCATGTAATACGTCTCACTCATGACATGTAACTAATCATGAAGACATGTAA
TGAGTAGTAGAATTTGAAAATATTTGTTTCTTCGTAACCCATCCCTTGGCTTTGGTGAAGAATGGTATTT
TAATTTCACGAATTACTATATAACGAATTCATACTATTGACATTATGAATTGGAATTCAATATATGTCAC
ATTATGTGCTATATGTTTTTGTTTTTGCAAGATGGATTGAAATGCTTTTCGCATGTTTTATAACAAGCTG
CAAGGTTGAAATAAAAATAGATGGATTCTACAGTGTACGCTTTACCCGATGTAACCAACTGATTCAGAAT
TCATGTATTATATAATTTTACCGGATCAATAATATGTGTTATTTATGATGTTACTATTATAATCTCATAA
CCttttttttAAATACACTGGATGATTAAATGCATTAGCATAATTTACATCAAAAGCCCTGCTGCATACA
CAGCAATCAAAATATTTAAAATCTTCGAGATCACCACTATCACCTGGCAATAAACCACAAAATACTTTTT
AAATTTACTTTGCAAAAAAATATTTTTTGGATGATGCTTCAGAAAGAAACTGAACACATAAAAATACCAT
TTTCATGATGAAATTTGAAGACAACAACATAAACTGCATAACTGAATACGGAGAGAAATGTAATCATAGA
GGAATCTGGGAATCAAACTCACGGTGTATACCTTTAGATAATAGGATTGCATAAGAACGATGATAGAAAA
AGCAGCGCTACAATGGATGATGCAATGGCAATAGAATGCAACACGCTAATTGGACGTCGCACCAAGGTCA
AGAAATAGTAATTTTACGTGAACGTGACACTAAATACAACAACATAAAAAACTACATCGAAATTGAAATT
AGAAGATAAATACAAAAATCAAATATTATAAGTTGCACACATACCGAATTTTGCCAATCTGTAGGGAATC
TATTGAATTTAAACTGAAGACATATATTTATTAGTGTTTTGAAGGTGATTTGAAGGCCTATTTAAAATTA
CGTTAAAGATTAAGGTCATCCTGCATGTGCATTATTTTAGCCGAAATTTGCTTAAATTCCCAATTGTTTG
ATTTACTGAGAAGTTATGACGGTATACAAAAGATCATTCATGGCATAGGATGATGCGGGCAGTCAGCACC
ATAGACATTGTTTATGGTGCAAATTATATACGTAATTAAAAAATAATGAACTGCAAAGAATCCGCTTAAT
TTGCGGTGAAAACTTTCTACAACAAGGGAGTAACTCACGAACAAACATTTTGCGTAGTGaaaaacggcaa
aagcaaaataaaaaaaaTCTTCGGCACAAGTTATAACACCTGGACAGTCGATTTTATTTCAAACCATATT
GAAAAATATGTTTCAAAATATGGCTATCAATTTCATACTGCATGCAAACTCAATGGGACACGCATTTATG
ATAATTTTTGTGTAAGGCTAAAACTATACCACATATTAGTTTTCAttttttttAATATTGTGTTTGCTTC
TTTTGGAAGCGTTATATACATGTAATTGAAATTTTTTTAATTTGACTATTCTTTTAAATTTTCAAACGTT
TCTAAGCTACTTGCCAGGTTACAAACATTTATATTACACGATAAAATTGCATTTTGTGATGTGCCCATAA
AATATTATCCATATTTTCTTCCCTCTTCGAATTACCGTTTCTAtttttttttAATGTGTAATTTCATGAA
AACCATTAACAAACAGGACATTGTAAAACATTAGAAACTAATGTACAACTAGTGTACCAGCAAAAGTGCT
ACGACCACGATTGTGTGATTACAATACAGTTGTAAATCCTGAGCAGATAATATAGAAGCACCCAAAATCT
TCAATTAACCATAGACCGTAGCATTTTTTGCTTCGTTTGAGTAAAAAATCAGTGAGTAAATTATAGCAAA
GAGAGCTTCCAATAGTCAAAAAACGGTTACTACTGTGATTTGACGTACGACGCCTCTTGCGAAATACAAA
CAGAAATAAGATAAAATACATCTGAAACGTCAACGACAATATACGTACGAAAAGTGTATGTAGGTGCAAA
AAAACTAGAAATAAATAATCTGCGAAAACAAAATCTCTAAATAAAAGTATGAATGACACATTGAATGCGA
AAAGTGTTGGATCGCTTAAGCAGGTGGAAAAAACTGAGTTTaaaaaaaaTAATCATTTGTATACGAATTA
TGAAGAAATAATTTCAAGAAAATCTAATAATTTCTGCAAACACAGTAGACACCTTTGACAATAAGTGTGT
CTGCACAAATAAGTTAAAGCGTAGTGTGAACAAAGTAAAAAACAACAGGAACATGTTAAGAGGTCGCGAA
ATAACATACATTATACACAATATTTTTAAATTTATTTGCGGTTGAAATAGTGCCGTTCAATGCACATAGC
TTttttctgtacccatagttatgatatgtgct
>TCONS_00006841 gene=AGAP004696 loc:2L|1923934-1935762|- exons:1923934-1927205,1927301-1927448,1929117-1929227,1929293-1929473,1929618-1929731,1935430-1935762 segs:1-333,334-447,448-628,629-739,740-887,888-4159
AATGTATTTTGTATCCGCATTTATCTTTTTTTCAGACAGGAACTGTGAATTGAACTATCTCTACCACAAT
TATCATCTCAATGGAAGATCCGAATCGAATGATGGGAGGCCACGGTGGCTTAATGCCACCAAATTATGGC
ATGCCGACCAACGATGGTCAAGCAGGAGTGGACAACGATCCTAGGAAACAAGATATTGGCGAAATTTTGC
AGCAAATCATGAACATTACTGACCAATCCCTGGATGAGGCTCAAGCTCGCAAGCACACACTTAACTGCCA
CAGGATGAAACCAGTTTTGTTTGCTGTGTTGTGCGAAATCAAGGAAAAAACAGTTCTATCGCTGCGAAAC
ACCCAAGAAGAAGAACCTCCAGATCCGCAGTTGATGCGATTGGACAACATGTTGATTGCGGAAGGAGTCG
CTGGTCCAGAAAAAGGCGGTGGTGCAGATTTTTTGTCACAATCTGATCTAACTGGTGGACAAGACAATGC
GATCGAGCATTCAGACTATCGTGCAAAATTAGCCCAAATTCGCCAGATTTATCACCAGGAGCTTGAAAAA
TATGAACAAGCTTGTAGCGAGTTTACCACGCATGTAATGAACTTACTAAGAGAGCAAAGCCGTACAAGGC
CCATTACTCCGAAAGAAATTGAACGTATGGTACAAATCATTCATCGTAAATTCAGCTCCATCCAAATGCA
GCTCAAACAATCCACCTGTGAAGCCGTTATGATCTTGCGCTCACGATTCTTAGACGCACGAAGAAAGAGG
CGTAATTTCAGTAAGCAGGCTTCTGAAATTCTAAACGAATACTTCTATAGCCACCTAAGTAACCCTTATC
CGTCAGAAGAGGCCAAGGAAGAACTAGCAAGAAAATGTGGCATTACGGTTTCACAAGTTTCAAATTGGTT
TGGAAATAAGCGCATTCGTTACAAAAAGAACATTGGGAAAGCTCAGGAGGAAGCAAATCTGTACGCTGCC
AAAAAGGCAGCAGGCGCATCCCCGTACTCTATGGGAGGACCTCCTAGCGGCGCCGCTACTCCAATGATGT
CTCCCGCCCCTGCGCAAGACTCAATGGGTTATTCATTGGGATCTGGTGGTTATGATCAGCAGCAGCCCTA
CGATGGTAGTATGGGATACGATCAATTACACCAGGATTTAAGTCCGTAAATTGATAAAGAGGATTAGCCG
GGTATACAAAAGTCAATACTTCCGAACGCTACCGGTGCTGTTCATGGCAACAATATCTGGATTTTGTGTT
TAAAATTTCGTATTCGTTATTTTTAACATTTTTACTACAAACATTTTGCAAAAAACAGCCACCGATACCG
ATACACACTAGAAATGAACATGGAATAGCTCTTGAAGCGTGCAAAATATGAAGTGTATCTTTAGTTTTAC
TTTCTACCTTAAAGTACATCACACATCAAGATGAGAACACAAGTATACGGATAAATGGCATTAAACTAAC
TTTGAAAATAAGTCAAATAAAGTGTGTTTTGCCGAAATGATTGGTTCCCGCCTAACAATACAAATATTTA
AAATGAAAAAACATTGAATTCATTTTACAAGGAACAAACGTATCCAACCTGCATTCAACGATGTTAATTA
ATACGATTTAGGACAGATATCAGGAGTAGTAACGATGGCGCAAAGCAACTGATATGATTCCTACTGAAAT
TGAAATGGAAAAAGTCTCATGTAATACGTCTCACTCATGACATGTAACTAATCATGAAGACATGTAATGA
GTAGTAGAATTTGAAAATATTTGTTTCTTCGTAACCCATCCCTTGGCTTTGGTGAAGAATGGTATTTTAA
TTTCACGAATTACTATATAACGAATTCATACTATTGACATTATGAATTGGAATTCAATATATGTCACATT
ATGTGCTATATGTTTTTGTTTTTGCAAGATGGATTGAAATGCTTTTCGCATGTTTTATAACAAGCTGCAA
GGTTGAAATAAAAATAGATGGATTCTACAGTGTACGCTTTACCCGATGTAACCAACTGATTCAGAATTCA
TGTATTATATAATTTTACCGGATCAATAATATGTGTTATTTATGATGTTACTATTATAATCTCATAACCt
tttttttAAATACACTGGATGATTAAATGCATTAGCATAATTTACATCAAAAGCCCTGCTGCATACACAG
CAATCAAAATATTTAAAATCTTCGAGATCACCACTATCACCTGGCAATAAACCACAAAATACTTTTTAAA
TTTACTTTGCAAAAAAATATTTTTTGGATGATGCTTCAGAAAGAAACTGAACACATAAAAATACCATTTT
CATGATGAAATTTGAAGACAACAACATAAACTGCATAACTGAATACGGAGAGAAATGTAATCATAGAGGA
ATCTGGGAATCAAACTCACGGTGTATACCTTTAGATAATAGGATTGCATAAGAACGATGATAGAAAAAGC
AGCGCTACAATGGATGATGCAATGGCAATAGAATGCAACACGCTAATTGGACGTCGCACCAAGGTCAAGA
AATAGTAATTTTACGTGAACGTGACACTAAATACAACAACATAAAAAACTACATCGAAATTGAAATTAGA
AGATAAATACAAAAATCAAATATTATAAGTTGCACACATACCGAATTTTGCCAATCTGTAGGGAATCTAT
TGAATTTAAACTGAAGACATATATTTATTAGTGTTTTGAAGGTGATTTGAAGGCCTATTTAAAATTACGT
TAAAGATTAAGGTCATCCTGCATGTGCATTATTTTAGCCGAAATTTGCTTAAATTCCCAATTGTTTGATT
TACTGAGAAGTTATGACGGTATACAAAAGATCATTCATGGCATAGGATGATGCGGGCAGTCAGCACCATA
GACATTGTTTATGGTGCAAATTATATACGTAATTAAAAAATAATGAACTGCAAAGAATCCGCTTAATTTG
CGGTGAAAACTTTCTACAACAAGGGAGTAACTCACGAACAAACATTTTGCGTAGTGaaaaacggcaaaag
caaaataaaaaaaaTCTTCGGCACAAGTTATAACACCTGGACAGTCGATTTTATTTCAAACCATATTGAA
AAATATGTTTCAAAATATGGCTATCAATTTCATACTGCATGCAAACTCAATGGGACACGCATTTATGATA
ATTTTTGTGTAAGGCTAAAACTATACCACATATTAGTTTTCAttttttttAATATTGTGTTTGCTTCTTT
TGGAAGCGTTATATACATGTAATTGAAATTTTTTTAATTTGACTATTCTTTTAAATTTTCAAACGTTTCT
AAGCTACTTGCCAGGTTACAAACATTTATATTACACGATAAAATTGCATTTTGTGATGTGCCCATAAAAT
ATTATCCATATTTTCTTCCCTCTTCGAATTACCGTTTCTAtttttttttAATGTGTAATTTCATGAAAAC
CATTAACAAACAGGACATTGTAAAACATTAGAAACTAATGTACAACTAGTGTACCAGCAAAAGTGCTACG
ACCACGATTGTGTGATTACAATACAGTTGTAAATCCTGAGCAGATAATATAGAAGCACCCAAAATCTTCA
ATTAACCATAGACCGTAGCATTTTTTGCTTCGTTTGAGTAAAAAATCAGTGAGTAAATTATAGCAAAGAG
AGCTTCCAATAGTCAAAAAACGGTTACTACTGTGATTTGACGTACGACGCCTCTTGCGAAATACAAACAG
AAATAAGATAAAATACATCTGAAACGTCAACGACAATATACGTACGAAAAGTGTATGTAGGTGCAAAAAA
ACTAGAAATAAATAATCTGCGAAAACAAAATCTCTAAATAAAAGTATGAATGACACATTGAATGCGAAAA
GTGTTGGATCGCTTAAGCAGGTGGAAAAAACTGAGTTTaaaaaaaaTAATCATTTGTATACGAATTATGA
AGAAATAATTTCAAGAAAATCTAATAATTTCTGCAAACACAGTAGACACCTTTGACAATAAGTGTGTCTG
CACAAATAAGTTAAAGCGTAGTGTGAACAAAGTAAAAAACAACAGGAACATGTTAAGAGGTCGCGAAATA
ACATACATTATACACAATATTTTTAAATTTATTTGCGGTTGAAATAGTGCCGTTCAATGCACATAGCTTt
tttctgtacccatagttatgatatgtgct
>TCONS_00002415 gene=AGAP004696 loc:2L|1923934-1965730|- exons:1923934-1927205,1927301-1927448,1929117-1929227,1929293-1929473,1929618-1929731,1935430-1935727,1964076-1964174,1965310-1965730 segs:1-421,422-520,521-818,819-932,933-1113,1114-1224,1225-1372,1373-4644
TTTTTTACAGGCATGAATTTTTCATAACTTAGAGTGTCCATGGAAATGTTTGTATGGAACGCTAGGAAGA
TACGTTGTTGAGTTCATAGTATAAGTGTGAAGAATACAAACGGGTCAAGTATCACAACTACACGAGTTCT
GTTCTCACATACACATCAGCAAATGTCATCTATAGATGATGAGGGTATACGTTTGCAGAATGAGTAGTAT
GCGTGAAGCATTTCGTTAGAAAGCTTCGGTGTGTGCAGTCATGATGTTCGATAGCTGAAAAGAATTAGGT
GTCTATTTATGTGTAAAATTTGTTTGTGAATTCCAGTGTATTAAAAACATTACTCTGATATGTCCTTAAA
CAACGTTTATGTCTGTAAACTGTAAACTGTAATCGAACTATCGCGTAAGGAACAGGTGTTGGTTGTACAA
GTTTTCTTGAATGCAGGATCTTCAAGGAAAAAATACTCTGGTCTAAATAAGTTGGCATTTCGTAGTTTCA
ACGAGTGGTATTCATCCAACGAAACAACCGACAGGAACTGTGAATTGAACTATCTCTACCACAATTATCA
TCTCAATGGAAGATCCGAATCGAATGATGGGAGGCCACGGTGGCTTAATGCCACCAAATTATGGCATGCC
GACCAACGATGGTCAAGCAGGAGTGGACAACGATCCTAGGAAACAAGATATTGGCGAAATTTTGCAGCAA
ATCATGAACATTACTGACCAATCCCTGGATGAGGCTCAAGCTCGCAAGCACACACTTAACTGCCACAGGA
TGAAACCAGTTTTGTTTGCTGTGTTGTGCGAAATCAAGGAAAAAACAGTTCTATCGCTGCGAAACACCCA
AGAAGAAGAACCTCCAGATCCGCAGTTGATGCGATTGGACAACATGTTGATTGCGGAAGGAGTCGCTGGT
CCAGAAAAAGGCGGTGGTGCAGATTTTTTGTCACAATCTGATCTAACTGGTGGACAAGACAATGCGATCG
AGCATTCAGACTATCGTGCAAAATTAGCCCAAATTCGCCAGATTTATCACCAGGAGCTTGAAAAATATGA
ACAAGCTTGTAGCGAGTTTACCACGCATGTAATGAACTTACTAAGAGAGCAAAGCCGTACAAGGCCCATT
ACTCCGAAAGAAATTGAACGTATGGTACAAATCATTCATCGTAAATTCAGCTCCATCCAAATGCAGCTCA
AACAATCCACCTGTGAAGCCGTTATGATCTTGCGCTCACGATTCTTAGACGCACGAAGAAAGAGGCGTAA
TTTCAGTAAGCAGGCTTCTGAAATTCTAAACGAATACTTCTATAGCCACCTAAGTAACCCTTATCCGTCA
GAAGAGGCCAAGGAAGAACTAGCAAGAAAATGTGGCATTACGGTTTCACAAGTTTCAAATTGGTTTGGAA
ATAAGCGCATTCGTTACAAAAAGAACATTGGGAAAGCTCAGGAGGAAGCAAATCTGTACGCTGCCAAAAA
GGCAGCAGGCGCATCCCCGTACTCTATGGGAGGACCTCCTAGCGGCGCCGCTACTCCAATGATGTCTCCC
GCCCCTGCGCAAGACTCAATGGGTTATTCATTGGGATCTGGTGGTTATGATCAGCAGCAGCCCTACGATG
GTAGTATGGGATACGATCAATTACACCAGGATTTAAGTCCGTAAATTGATAAAGAGGATTAGCCGGGTAT
ACAAAAGTCAATACTTCCGAACGCTACCGGTGCTGTTCATGGCAACAATATCTGGATTTTGTGTTTAAAA
TTTCGTATTCGTTATTTTTAACATTTTTACTACAAACATTTTGCAAAAAACAGCCACCGATACCGATACA
CACTAGAAATGAACATGGAATAGCTCTTGAAGCGTGCAAAATATGAAGTGTATCTTTAGTTTTACTTTCT
ACCTTAAAGTACATCACACATCAAGATGAGAACACAAGTATACGGATAAATGGCATTAAACTAACTTTGA
AAATAAGTCAAATAAAGTGTGTTTTGCCGAAATGATTGGTTCCCGCCTAACAATACAAATATTTAAAATG
AAAAAACATTGAATTCATTTTACAAGGAACAAACGTATCCAACCTGCATTCAACGATGTTAATTAATACG
ATTTAGGACAGATATCAGGAGTAGTAACGATGGCGCAAAGCAACTGATATGATTCCTACTGAAATTGAAA
TGGAAAAAGTCTCATGTAATACGTCTCACTCATGACATGTAACTAATCATGAAGACATGTAATGAGTAGT
AGAATTTGAAAATATTTGTTTCTTCGTAACCCATCCCTTGGCTTTGGTGAAGAATGGTATTTTAATTTCA
CGAATTACTATATAACGAATTCATACTATTGACATTATGAATTGGAATTCAATATATGTCACATTATGTG
CTATATGTTTTTGTTTTTGCAAGATGGATTGAAATGCTTTTCGCATGTTTTATAACAAGCTGCAAGGTTG
AAATAAAAATAGATGGATTCTACAGTGTACGCTTTACCCGATGTAACCAACTGATTCAGAATTCATGTAT
TATATAATTTTACCGGATCAATAATATGTGTTATTTATGATGTTACTATTATAATCTCATAACCtttttt
ttAAATACACTGGATGATTAAATGCATTAGCATAATTTACATCAAAAGCCCTGCTGCATACACAGCAATC
AAAATATTTAAAATCTTCGAGATCACCACTATCACCTGGCAATAAACCACAAAATACTTTTTAAATTTAC
TTTGCAAAAAAATATTTTTTGGATGATGCTTCAGAAAGAAACTGAACACATAAAAATACCATTTTCATGA
TGAAATTTGAAGACAACAACATAAACTGCATAACTGAATACGGAGAGAAATGTAATCATAGAGGAATCTG
GGAATCAAACTCACGGTGTATACCTTTAGATAATAGGATTGCATAAGAACGATGATAGAAAAAGCAGCGC
TACAATGGATGATGCAATGGCAATAGAATGCAACACGCTAATTGGACGTCGCACCAAGGTCAAGAAATAG
TAATTTTACGTGAACGTGACACTAAATACAACAACATAAAAAACTACATCGAAATTGAAATTAGAAGATA
AATACAAAAATCAAATATTATAAGTTGCACACATACCGAATTTTGCCAATCTGTAGGGAATCTATTGAAT
TTAAACTGAAGACATATATTTATTAGTGTTTTGAAGGTGATTTGAAGGCCTATTTAAAATTACGTTAAAG
ATTAAGGTCATCCTGCATGTGCATTATTTTAGCCGAAATTTGCTTAAATTCCCAATTGTTTGATTTACTG
AGAAGTTATGACGGTATACAAAAGATCATTCATGGCATAGGATGATGCGGGCAGTCAGCACCATAGACAT
TGTTTATGGTGCAAATTATATACGTAATTAAAAAATAATGAACTGCAAAGAATCCGCTTAATTTGCGGTG
AAAACTTTCTACAACAAGGGAGTAACTCACGAACAAACATTTTGCGTAGTGaaaaacggcaaaagcaaaa
taaaaaaaaTCTTCGGCACAAGTTATAACACCTGGACAGTCGATTTTATTTCAAACCATATTGAAAAATA
TGTTTCAAAATATGGCTATCAATTTCATACTGCATGCAAACTCAATGGGACACGCATTTATGATAATTTT
TGTGTAAGGCTAAAACTATACCACATATTAGTTTTCAttttttttAATATTGTGTTTGCTTCTTTTGGAA
GCGTTATATACATGTAATTGAAATTTTTTTAATTTGACTATTCTTTTAAATTTTCAAACGTTTCTAAGCT
ACTTGCCAGGTTACAAACATTTATATTACACGATAAAATTGCATTTTGTGATGTGCCCATAAAATATTAT
CCATATTTTCTTCCCTCTTCGAATTACCGTTTCTAtttttttttAATGTGTAATTTCATGAAAACCATTA
ACAAACAGGACATTGTAAAACATTAGAAACTAATGTACAACTAGTGTACCAGCAAAAGTGCTACGACCAC
GATTGTGTGATTACAATACAGTTGTAAATCCTGAGCAGATAATATAGAAGCACCCAAAATCTTCAATTAA
CCATAGACCGTAGCATTTTTTGCTTCGTTTGAGTAAAAAATCAGTGAGTAAATTATAGCAAAGAGAGCTT
CCAATAGTCAAAAAACGGTTACTACTGTGATTTGACGTACGACGCCTCTTGCGAAATACAAACAGAAATA
AGATAAAATACATCTGAAACGTCAACGACAATATACGTACGAAAAGTGTATGTAGGTGCAAAAAAACTAG
AAATAAATAATCTGCGAAAACAAAATCTCTAAATAAAAGTATGAATGACACATTGAATGCGAAAAGTGTT
GGATCGCTTAAGCAGGTGGAAAAAACTGAGTTTaaaaaaaaTAATCATTTGTATACGAATTATGAAGAAA
TAATTTCAAGAAAATCTAATAATTTCTGCAAACACAGTAGACACCTTTGACAATAAGTGTGTCTGCACAA
ATAAGTTAAAGCGTAGTGTGAACAAAGTAAAAAACAACAGGAACATGTTAAGAGGTCGCGAAATAACATA
CATTATACACAATATTTTTAAATTTATTTGCGGTTGAAATAGTGCCGTTCAATGCACATAGCTTttttct
gtacccatagttatgatatgtgct
>TCONS_00002416 gene=AGAP004696 loc:2L|1926520-1965505|- exons:1926520-1927205,1927301-1927448,1929117-1929227,1929293-1929473,1929618-1929731,1935430-1935727,1964076-1964159,1965310-1965505 segs:1-196,197-280,281-578,579-692,693-873,874-984,985-1132,1133-1818
TTAGAAAGCTTCGGTGTGTGCAGTCATGATGTTCGATAGCTGAAAAGAATTAGGTGTCTATTTATGTGTA
AAATTTGTTTGTGAATTCCAGTGTATTAAAAACATTACTCTGATATGTCCTTAAACAACGTTTATGTCTG
TAAACTGTAAACTGTAATCGAACTATCGCGTAAGGAACAGGTGTTGGTTGTACAAGGATCTTCAAGGAAA
AAATACTCTGGTCTAAATAAGTTGGCATTTCGTAGTTTCAACGAGTGGTATTCATCCAACGAAACAACCG
ACAGGAACTGTGAATTGAACTATCTCTACCACAATTATCATCTCAATGGAAGATCCGAATCGAATGATGG
GAGGCCACGGTGGCTTAATGCCACCAAATTATGGCATGCCGACCAACGATGGTCAAGCAGGAGTGGACAA
CGATCCTAGGAAACAAGATATTGGCGAAATTTTGCAGCAAATCATGAACATTACTGACCAATCCCTGGAT
GAGGCTCAAGCTCGCAAGCACACACTTAACTGCCACAGGATGAAACCAGTTTTGTTTGCTGTGTTGTGCG
AAATCAAGGAAAAAACAGTTCTATCGCTGCGAAACACCCAAGAAGAAGAACCTCCAGATCCGCAGTTGAT
GCGATTGGACAACATGTTGATTGCGGAAGGAGTCGCTGGTCCAGAAAAAGGCGGTGGTGCAGATTTTTTG
TCACAATCTGATCTAACTGGTGGACAAGACAATGCGATCGAGCATTCAGACTATCGTGCAAAATTAGCCC
AAATTCGCCAGATTTATCACCAGGAGCTTGAAAAATATGAACAAGCTTGTAGCGAGTTTACCACGCATGT
AATGAACTTACTAAGAGAGCAAAGCCGTACAAGGCCCATTACTCCGAAAGAAATTGAACGTATGGTACAA
ATCATTCATCGTAAATTCAGCTCCATCCAAATGCAGCTCAAACAATCCACCTGTGAAGCCGTTATGATCT
TGCGCTCACGATTCTTAGACGCACGAAGAAAGAGGCGTAATTTCAGTAAGCAGGCTTCTGAAATTCTAAA
CGAATACTTCTATAGCCACCTAAGTAACCCTTATCCGTCAGAAGAGGCCAAGGAAGAACTAGCAAGAAAA
TGTGGCATTACGGTTTCACAAGTTTCAAATTGGTTTGGAAATAAGCGCATTCGTTACAAAAAGAACATTG
GGAAAGCTCAGGAGGAAGCAAATCTGTACGCTGCCAAAAAGGCAGCAGGCGCATCCCCGTACTCTATGGG
AGGACCTCCTAGCGGCGCCGCTACTCCAATGATGTCTCCCGCCCCTGCGCAAGACTCAATGGGTTATTCA
TTGGGATCTGGTGGTTATGATCAGCAGCAGCCCTACGATGGTAGTATGGGATACGATCAATTACACCAGG
ATTTAAGTCCGTAAATTGATAAAGAGGATTAGCCGGGTATACAAAAGTCAATACTTCCGAACGCTACCGG
TGCTGTTCATGGCAACAATATCTGGATTTTGTGTTTAAAATTTCGTATTCGTTATTTTTAACATTTTTAC
TACAAACATTTTGCAAAAAACAGCCACCGATACCGATACACACTAGAAATGAACATGGAATAGCTCTTGA
AGCGTGCAAAATATGAAGTGTATCTTTAGTTTTACTTTCTACCTTAAAGTACATCACACATCAAGATGAG
AACACAAGTATACGGATAAATGGCATTAAACTAACTTTGAAAATAAGTCAAATAAAGTGTGTTTTGCCGA
AATGATTGGTTCCCGCCTAACAATACAAATATTTAAAATGAAAAAACATTGAATTCATTTTACAAGGA
>TCONS_00007400 gene=AGAP004696 loc:2L|1936180-1936345|. exons:1936180-1936345 segs:1-166
gtggctccgtggtacagtcctcagctagcacgacttaacagtatgtccgccgggggttcaatgaaccgtt
cccccgtaacaaggactgactatccagttacgtggtccaatgtactgatgagaaaaatgaagtttccgtc
ggaatccattccagcaagctccaaag
>TCONS_00007401 gene=AGAP004696 loc:2L|1938469-1938685|. exons:1938469-1938685 segs:1-217
caacaattttaggaggggcacgcaggggcctcaactcgtctttccgcctagggcgcccccgattccccaa
ctccgcctctgtcatgaacaccttCCTTCGacacacgcacactcacacccttgcgcagacggctcagcat
atctgtgtaatctacaccatacgaaagcaaaaaagcttagtgtaacaaagttatgcttaatgcttaacac
gttaagt
>TCONS_00004829 gene=AGAP004698 loc:2L|1967044-1968125|. exons:1967044-1968125 segs:1-1082
CGACACATTCCCTTTGATAGTTTTAAtttttttttCTCAGTTCGTCTTCTTTTTATTCCAAACCACAATT
TATAATAGCAGAAGCAATTTCTTCAGAAACAGAGCATTTTCTGAAATTCAAGTAGTTGTTGCATAGCTTA
TTGCTtacatcagtgggctccaacctgtggtctgaggctttaacagacgtagtcctcgaaagaatttatt
tttgaaaaacaaaagctcattaaacatattgtgcatctttttcccacatattttaaacatatttttggtc
aaaaactttgagcttagtctaaaaaaatattctaaaattatttcctaaatagatatgggccacggcaaat
gtatttccaaaaccaagtggtccgcgatcctaaaaatatttgagagcactggcatacaCGGTCGATTTTT
AAGAGCAGTCGAAATCAACATATTCCAATTACAACACTGAAGAAAGAAAGCACGCATAAAGAGTTTAAAA
GTATGGACTGTACATGGAACAAATGATAGCGGATTTAACTTTATCGGGTTCATTTGCAATTATCTTGGCC
GATTTaaaaaaaaaaaCTAAAATTTTATCTACTAGATAGAATGAAATAGGGAAACTGATTTGCATTCTGT
AACGAGTCCAAGAAGTTTGAGAAAAGAGGTTAAAAAAACTTTGTTATCTCTTTctttttcttctatttgg
agtatggtcttaggcggacttgccagtctatggctttcgagacttactcagtaccacacgtacccgaata
atattctgtccttgctgcgggaaaacggtccgttctagacttgaacccatgatgggcatgttgttgagtc
gtatgagttgacgaccatattacgtgaccgctcctCTTATTTATCTCTTATCGAGTAGAAATGCAACACT
GATCAATAATGCGAATGTGTAATTTTTTATCACTTCAAACCCAAGTAGATTATTATTTGAAGGACATCAA
TGTTGAGCTTAAGAAGTGGCCAAAATAATTGTAAACTAGTACAACGCCGTTATATGTAcagtaggtgacc
gctaactggatgtgttttaactggagtgcttt
>TCONS_00002418 gene=AGAP004698 loc:2L|1968430-1971231|- exons:1968430-1969791,1969868-1969974,1970093-1970228,1970311-1970435,1970562-1970759,1970835-1970919,1971090-1971231 segs:1-142,143-227,228-425,426-550,551-686,687-793,794-2155
GTCGTATCATACGTCAATTAGTTATCAAATTGCAGAAATAAATTAGAAATTGTATTAAATTGTTTGGTTT
GACCCGCAGTCACATCTAGCTATCATCATTGACCAATATTATGTGTTAAAGTTTTGAAGTTAATTGATCA
AGCTACTGCTACTAAAATTTATCCAAACTATCCCATGTAAACTCTTTGTTGCCAAGAGTTTTGTTACCAA
TATGGAATTTGATAACAATGGACATGGACAGCAAGAGTATTATTGTTTGCAGCAAACTCAGCACCTTCAG
CAAAGTCCGCATGCATCGAATCAAGCAAGTGTTCCCAAAAAATCAACGAAGCAAAATAATGCGCTACCAC
TCTGGGGGAATGAAACATCGATGAACTTGAACCCTTTAATTCTTGCGAACATACAGGGTTCGAGTTATTT
TAAAGTGTCCTTGTTTAAGCTGAAGACTTACCATGAAGTTGTAGACGAAATATACTATCAAGTGAAACAC
TTGGAACCATGGGAAAGAGGCTCTCGCAAAACCGCGGGTCAGACAGGAATGTGTGGAGGAGTTAGAGGCG
TCGGAGCTGGAGGGATCGTTTCAACTGCTTTTTGTCTGCTCTACAAACTTTACACTTTACGATTAACACG
AAAACAAGTTAATGGACTACTGTCTCACGGCGATTCCCCCTACATACGAGCATTAGGTTTTATGTACTTG
CGATACACTCAACCACCATCTGATCTGTTTGAATGGTATGAGCCGTACCTGTTAGATGAAGAGGAGATTG
ATGTCAAAGCTGGCGGAGGACAGATAATGACCATAGGACAAATGATACGGCAATGGTTGACAAAACTTGA
CTGGTTTTCAACATTATTCCCACGTATACCTGTTCCAATTCAAAAGCAAATTGATGGAAAACTTGACAAT
TATGCAAAAGAAAATGGTGTTTCATTCGCAGTTGCACAACCGGATCGCGGTGGTGTATCCGTCGGTGCGA
AACAAAATCGTGGAGGATTGTCAGGAACGTCAGGCGTTTCCAGGGGTTGCGGGCCGAGCACATCTACAGA
CGAGCGAGAATCATTTCGTTTTGAACGGGCTGAGGAATCATTTAAAGAAAAAGTTGATAAACGAAATGTG
TCTGCACACTGTGATCGAGATGCACGGACGACTCGTTACGACCAGTATGGTGATGATCGACACATTCGTA
CTCGCAAAGATTATCGTGGGAAAGAATCGGATCGTGATAGAGATCGTGATAGGTACAGAGAAAAAGAAAG
AGTTAAAGAAAGACACAGGGAACGTGATCGTGATCGTGAACGCGACCGATCGCGGGATCGCAGTCCTGAT
CGTAAAGATTATCGTGAACGCGATCATCATCACCGTGATCGAAGACACCGTTGAAGCTTTTTCCATAAGT
TGAGCTGTATATACATATTTTTCCCTTGTACTTTTCTAGGACACAATACATCAATGACGTGCTCGTTTTT
AAATGTGTAAAGTACGTCGACGAGACAGTACTGTTGGAAATTTTTGATAGTCCTGATTCGAACTATTTGG
AGAAAATTATAAtttttttttCCGATAATCCTGATTCGGAAATATATAGGGAGTTTGATTTGTATCGCTA
CATTAACTATTGTGGCAACGTTGTAATCAACGAAACAATAAAACGGGATTACTTTTCCTAGTTGAACAGC
CCCTCACGAATATCTCCGATGAAACGACATGCACTACTTATTGTATCGATTTCTTTAACATATTGTATCA
TTTCTAACAATTCCGGATAAAGAGGTTGGTTTCTTTAGATATGTTTACTCTAAAGTTACAACAGCTTTTG
AATTACCTCATGAAACTTCTCATCCTCTTAACATTAGTACCTCATCGATAACATGCATTCTGCTTTGTTT
GAATCCTTATTTCATATATATTGTTAAACAATTCACCAATGGCACAGTTGAATTTGTAAAAGTATAATAC
TAATAAGAACAAGTATAATATAATACTAAGTAGAACAAACTATGTTAAGCCGACTTTTTCGACTACCTCA
AAGCAATAGAATGGCCCGTTTTTGTTGACGTCATACAGATGtttttttttAATTCGGTAATGGAAATGGC
AATGTAAGGATGTTCCAACAACTTATGATAAAGTAGGTGACCGCTAACTGAGAGG
>TCONS_00002419 gene=AGAP004698 loc:2L|1969023-1971192|- exons:1969023-1969643,1969722-1969791,1969868-1969974,1970093-1970228,1970311-1970435,1970562-1970759,1970835-1970919,1971090-1971192 segs:1-103,104-188,189-386,387-511,512-647,648-754,755-824,825-1445
AAATTAGAAATTGTATTAAATTGTTTGGTTTGACCCGCAGTCACATCTAGCTATCATCATTGACCAATAT
TATGTGTTAAAGTTTTGAAGTTAATTGATCAAGCTACTGCTACTAAAATTTATCCAAACTATCCCATGTA
AACTCTTTGTTGCCAAGAGTTTTGTTACCAATATGGAATTTGATAACAATGGACATGGACAGCAAGAGTA
TTATTGTTTGCAGCAAACTCAGCACCTTCAGCAAAGTCCGCATGCATCGAATCAAGCAAGTGTTCCCAAA
AAATCAACGAAGCAAAATAATGCGCTACCACTCTGGGGGAATGAAACATCGATGAACTTGAACCCTTTAA
TTCTTGCGAACATACAGGGTTCGAGTTATTTTAAAGTGTCCTTGTTTAAGCTGAAGACTTACCATGAAGT
TGTAGACGAAATATACTATCAAGTGAAACACTTGGAACCATGGGAAAGAGGCTCTCGCAAAACCGCGGGT
CAGACAGGAATGTGTGGAGGAGTTAGAGGCGTCGGAGCTGGAGGGATCGTTTCAACTGCTTTTTGTCTGC
TCTACAAACTTTACACTTTACGATTAACACGAAAACAAGTTAATGGACTACTGTCTCACGGCGATTCCCC
CTACATACGAGCATTAGGTTTTATGTACTTGCGATACACTCAACCACCATCTGATCTGTTTGAATGGTAT
GAGCCGTACCTGTTAGATGAAGAGGAGATTGATGTCAAAGCTGGCGGAGGACAGATAATGACCATAGGAC
AAATGATACGGCAATGGTTGACAAAACTTGACTGGTTTTCAACATTATTCCCACTTGCACAACCGGATCG
CGGTGGTGTATCCGTCGGTGCGAAACAAAATCGTGGAGGATTGTCAGGAACGTCAGGCGTTTCCAGGGGT
TGCGGGCCGAGCACATCTACAGACGAGCGAGAATCATTTCGTTTTGAACGGGCTGAGGAATCATTTAAAG
AAAAAGTTGATAAACGAAATGTGTCTGCACACTGTGATCGAGATGCACGGACGACTCGTTACGACCAGTA
TGGTGATGATCGACACATTCGTACTCGCAAAGATTATCGTGGGAAAGAATCGGATCGTGATAGAGATCGT
GATAGGTACAGAGAAAAAGAAAGAGTTAAAGAAAGACACAGGGAACGTGATCGTGATCGTGAACGCGACC
GATCGCGGGATCGCAGTCCTGATCGTAAAGATTATCGTGAACGCGATCATCATCACCGTGATCGAAGACA
CCGTTGAAGCTTTTTCCATAAGTTGAGCTGTATATACATATTTTTCCCTTGTACTTTTCTAGGACACAAT
ACATCAATGACGTGCTCGTTTTTAAATGTGTAAAGTACGTCGACGAGACAGTACTGTTGGAAATTTTTGA
TAGTCCTGATTCGAACTATTTGGAGAAAATTATAAtttttttttC
>TCONS_00000025 gene=AGAP004699 loc:2L|1973392-1977139|+ exons:1973392-1974344,1974407-1975054,1975180-1975329,1975401-1977139 segs:1-953,954-1601,1602-1751,1752-3490
GTGAGAGGTACCTCACCAACCCTCGCATTGTTTGTCGGGTACCCACTTTGAACTACACCTCATTATACAT
TCCACCttgagtttacgccaaagtttacgcttcgtgtgacgtccgtataaactttttgagggtacgcttc
gtgtgacgtacgtataatatttgACCTCGTTCCAACACAAACCTTGGGCTTGCGTATGAAAATAAAATGA
CAGCTTAACTTGCAAATGTATTAATTTGTTACCTGTGTGAAGCAACAAATTCTAGAGAAAAAGCTTGAAG
ATGGAATAAAACTATTAAATATTTTACTAATTCGGAACAGGAGGATAGGAGAAAATAACAGGAATTTGAG
GTCATTGATTAATAATAATCTTGAAAATAATATTCACTACGAAGACAACAGTCGGAGTGAAATGATTGTT
AAGGAGTGGATCTGAACAGCAGAAAAAAACTTGTAACAAACTAATATTGaaaaaaaaaaTTGGAAATGTT
TAAAGTGCTAAACTGTAGTGGGTTTATCTAAGTTTACTTACCTAAGTCTACGAAATCGTTGACGAAAAAT
CTTCAAGGATCTTTCTTCAAATAAGTGAAGTGAAGGGAATTAAAAATTTCTCAAACGCCTTTTTGTTACT
AGTGTTCGAAACCTATCTTGATGTCCTCGGCCGATGCAGAAGATACGGACGAAGAGCTCGATGCGTTCTT
ACAGTTGGAGGAAGATTTGCGAAACATAAAATCTGTGATTCATGTTACCCGAGAAAACATCGACGCTCTA
AATGAAAAATTTGCTGACTTTCAGCAGCCACCGGCGCTGTACCTGGAAGAGTATCAGGAACTCACCTCAA
AACTTCATGATCTTGAGATCAAGGAACAGGATCTTATGGAAAAGAAGATACAAATGCAGAATGAACAGTT
AAGCGAACCCAGCGAACCTCCTGATCCAGCAGAGCGGGTAGAGACTGAGAGCATGTGCGGTACACTAAGT
AGACAGTCGAAAATGTTATTACGAGCCTTCTTACCAAATCAGCAACGTACATCCGTGCAAGTAATTCCAG
GAATGCGGTTAAAGGACGCCTTAGCGAAAGCATTAAAACGCCGTAACCTTACTTGTGAGTTCTGTGAGGT
AACTGCCGGCAACAGTAACTATCCGATTCCGTGGGAAACTGATGTAAGCGCTCTAAACTGCGATGAAGTG
TTCGTTCGTATCCTGGACATTGGATTCCCAACGTATATATCGCATCAGTTTATCCGGAAAACATTTTTTT
CCCTTGCATTCTGTGAGTGCTGCCGCCGTTTGCTGTTTACTGGATTTTACTGTAATCAGTGTAACTATAG
ATTCCACCAGCGATGTGTCGATAAAGTACCACCTATATGCAGCAAGCGACACATGGATAGCACATTTTAT
CATGTGCTTTTGGCCAACCCAGAAAGCACGGCTGGTATCATTAATCCAGGGGCCGGTGGATACAGTACAA
GCTTGCGTCATCCACGTTCTCTCAACCAGCATGATCGTTCCAATTCGGCTCCAAATGTTTGCATTAATAA
TGTGATAAAGCCATTCTTCGGAGGAGAAAATAGACATGTGATCAGCAATCGACCATTACAGGCACAACCA
AATCAAGAGCATTCGCATTCCACACAAGCATCACCTACAAATACATTAAACCATAGCAAAAGACCGCGGG
CTCGATCAGCTGATGAAAGCAATAAGAATCTGCTATCTCCAAGGGATTCCAAGCAATCCGATGAAAACTG
GAATATCCAGGCAGAGGAAATTTTAATAGGACAACGAATTGGTTCTGGATCGTTTGGTACAGTTTATAAA
GCTCATTGGCATGGACCAGTGGCCGTAAAAACATTGAACGTAAAAACCCCAAGTCCGGCACAGCTACAAG
CATTCAAGAATGAAGTAGCAATGTTAAAGAAAACACGTCATTGCAACATTCTACTATTTATGGGTTGTGT
TAGTAAACCATCTTTAGCGATTGTGACGCAATGGTGTGAAGGTAGCAGTTTGTATAAACATATTCACGTT
AACGAGACCAAGTTCAAGCTAAACACGCTGATTGATATCGCTCGGCAAGCAGCTCAAGGAATGGATTATT
TGCATGCAAAAAATATTATTCATCGTGATCTTAAGTCTAATAACATTTTCTTGCATGATGATTTTTCGGT
GAAAATTGGTGATTTCGGCTTAGCAACAGCAAAGGTACGGTGGTCCGGATCTCAACAATCGAATCAACCA
ACTGGAAGTATTCTTTGGATGGCACCGGAAGTTATTCGTATGAAGGAGCAAAATCCTTATTCATTTCAAA
GTGACGTTTACGCGTTCGGTATTGTACTATACGAAATGCTGACCGAGCAATTGCCATACAATCACATCAA
TAACAAAGACCAGATTTTGTTCATGGTTGGCTGTGGAAAGTTACGGCCAGATTCGACAAAAGTGCGAACT
GACTGTCCACAAGCTTTAAAGCGTTGTGTTGAGGATTGCATTAAGTTCAATCGTGATGAACGACCGCTCT
TTCGATTATTGCTAAACATGTTAGAAAATATGCTGCGAACCATGCCTAAGTTCCACCGTAGCGCAAGTGA
ACCTAATTTTACTCAGACCCAACTACAAAATGACGATTTTCTATATATGTGTTCAAGTCCTAAGACACCG
GTAAACTTCCACAACTTTCAATTCTACAACGGCGCAGGAAATTATTAACCTATTGAACTGATATAATAGT
CGTTACTAGAAACATGCTTTATTTTTTATAAATTAAAATCTTGTTAGTTTCTCGCGTAGAAGTGTAGAAT
GCAGTAAATCTTGCAAATAGATCATCGCATGGTAAAAGGATGATAGTAAAAACAAATTAAACAAGTACGA
CAAAATGATAGGAATTTTGTCATGAAAAATCCAAGCGTTTGATAAAACTACTTACTATTGGTTTATCTTT
ACTTAATTTGTGTAGCACGCATGAATGATAGCTTATTTGAATAAAATCTCATTATACAATTTTTTAAACG
AGATAAAACTAGTTGGTTTACCGATTGAATGCACATGACTGGAACTTTATTCTATCCATAATTcaggtat
tccccgatttatgctattaatacggacccgaggcaatagcgtatctgaaatattagcaaaagtcaaattt
cgagattttcagtcaaattatagctagttaacatatcattttgcttgaaatggtagAGCGTTTCTGTATA
TTCCGAGACAGCAGGGGAGAGATAGTTGTGAGAAAATTGGCGAATGATTTCTCACACCAGTGGGTGTAGA
AGCTCCGAAAAGCGccgagatgaaacttctggaaacatgatgaaaaaaatcgatttttgccgctaaaatg
aagccaaaaaagtatgttttttttgcttttctatgaatatttctctacttattacactacaaaaagacta
actacaattgatcgttcactataaactgtaaatgaaaatattttctcagctccatcgttc
>TCONS_00000026 gene=AGAP004699 loc:2L|1973601-1976357|+ exons:1973601-1974298,1974415-1975054,1975180-1975329,1975401-1976357 segs:1-698,699-1338,1339-1488,1489-2445
ACAGCTTAACTTGCAAATGTATTAATTTGTTACCTGTGTGAAGCAACAAATTCTAGAGAAAAAGCTTGAA
GATGGAATAAAACTATTAAATATTTTACTAATTCGGAACAGGAGGATAGGAGAAAATAACAGGAATTTGA
GGTCATTGATTAATAATAATCTTGAAAATAATATTCACTACGAAGACAACAGTCGGAGTGAAATGATTGT
TAAGGAGTGGATCTGAACAGCAGAAAAAAACTTGTAACAAACTAATATTGaaaaaaaaaaTTGGAAATGT
TTAAAGTGCTAAACTGTAGTGGGTTTATCTAAGTTTACTTACCTAAGTCTACGAAATCGTTGACGAAAAA
TCTTCAAGGATCTTTCTTCAAATAAGTGAAGTGAAGGGAATTAAAAATTTCTCAAACGCCTTTTTGTTAC
TAGTGTTCGAAACCTATCTTGATGTCCTCGGCCGATGCAGAAGATACGGACGAAGAGCTCGATGCGTTCT
TACAGTTGGAGGAAGATTTGCGAAACATAAAATCTGTGATTCATGTTACCCGAGAAAACATCGACGCTCT
AAATGAAAAATTTGCTGACTTTCAGCAGCCACCGGCGCTGTACCTGGAAGAGTATCAGGAACTCACCTCA
AAACTTCATGATCTTGAGATCAAGGAACAGGATCTTATGGAAAAGAAGATACAAATGCAGAATGAACACA
TGTGCGGTACACTAAGTAGACAGTCGAAAATGTTATTACGAGCCTTCTTACCAAATCAGCAACGTACATC
CGTGCAAGTAATTCCAGGAATGCGGTTAAAGGACGCCTTAGCGAAAGCATTAAAACGCCGTAACCTTACT
TGTGAGTTCTGTGAGGTAACTGCCGGCAACAGTAACTATCCGATTCCGTGGGAAACTGATGTAAGCGCTC
TAAACTGCGATGAAGTGTTCGTTCGTATCCTGGACATTGGATTCCCAACGTATATATCGCATCAGTTTAT
CCGGAAAACATTTTTTTCCCTTGCATTCTGTGAGTGCTGCCGCCGTTTGCTGTTTACTGGATTTTACTGT
AATCAGTGTAACTATAGATTCCACCAGCGATGTGTCGATAAAGTACCACCTATATGCAGCAAGCGACACA
TGGATAGCACATTTTATCATGTGCTTTTGGCCAACCCAGAAAGCACGGCTGGTATCATTAATCCAGGGGC
CGGTGGATACAGTACAAGCTTGCGTCATCCACGTTCTCTCAACCAGCATGATCGTTCCAATTCGGCTCCA
AATGTTTGCATTAATAATGTGATAAAGCCATTCTTCGGAGGAGAAAATAGACATGTGATCAGCAATCGAC
CATTACAGGCACAACCAAATCAAGAGCATTCGCATTCCACACAAGCATCACCTACAAATACATTAAACCA
TAGCAAAAGACCGCGGGCTCGATCAGCTGATGAAAGCAATAAGAATCTGCTATCTCCAAGGGATTCCAAG
CAATCCGATGAAAACTGGAATATCCAGGCAGAGGAAATTTTAATAGGACAACGAATTGGTTCTGGATCGT
TTGGTACAGTTTATAAAGCTCATTGGCATGGACCAGTGGCCGTAAAAACATTGAACGTAAAAACCCCAAG
TCCGGCACAGCTACAAGCATTCAAGAATGAAGTAGCAATGTTAAAGAAAACACGTCATTGCAACATTCTA
CTATTTATGGGTTGTGTTAGTAAACCATCTTTAGCGATTGTGACGCAATGGTGTGAAGGTAGCAGTTTGT
ATAAACATATTCACGTTAACGAGACCAAGTTCAAGCTAAACACGCTGATTGATATCGCTCGGCAAGCAGC
TCAAGGAATGGATTATTTGCATGCAAAAAATATTATTCATCGTGATCTTAAGTCTAATAACATTTTCTTG
CATGATGATTTTTCGGTGAAAATTGGTGATTTCGGCTTAGCAACAGCAAAGGTACGGTGGTCCGGATCTC
AACAATCGAATCAACCAACTGGAAGTATTCTTTGGATGGCACCGGAAGTTATTCGTATGAAGGAGCAAAA
TCCTTATTCATTTCAAAGTGACGTTTACGCGTTCGGTATTGTACTATACGAAATGCTGACCGAGCAATTG
CCATACAATCACATCAATAACAAAGACCAGATTTTGTTCATGGTTGGCTGTGGAAAGTTACGGCCAGATT
CGACAAAAGTGCGAACTGACTGTCCACAAGCTTTAAAGCGTTGTGTTGAGGATTGCATTAAGTTCAATCG
TGATGAACGACCGCTCTTTCGATTATTGCTAAACATGTTAGAAAATATGCTGCGAACCATGCCTAAGTTC
CACCGTAGCGCAAGTGAACCTAATTTTACTCAGACCCAACTACAAAATGACGATTTTCTATATATGTGTT
CAAGTCCTAAGACACCGGTAAACTTCCACAACTTTCAATTCTACAACGGCGCAGGAAATTATTAA
>TCONS_00000027 gene=AGAP004700 loc:2L|2013634-2015127|+ exons:2013634-2013907,2013981-2014009,2014079-2014344,2014403-2014512,2014582-2015127 segs:1-274,275-303,304-569,570-679,680-1225
TTCGTCTGAGGTATATTATAGGAGATTCCTAAATCTAAATTCAGTTAGAGTGAATAGTTTAGAGTGAAGC
GAATCAGTCGCACAAGTGTTAACATGAAAAAAGGTGTAACATTTCTAGCCTGTTTCATTGTCTGCCTCAA
AGTCGCTTGCTCTGAAGCAGAAGTTCGAAAACTTTTTAACATTAGTCATGTTAATTCATCGGATTACATG
CGATATCATGCATTACATTTGTTTAATAATGATCATCCAAACCGACTACGACCTGCATTAAAAAAATGTC
CCATGTCAAATATGCTCTTTCCGGTGAAGATATTTTCTACCGAAGAACCATACTTTTGTTCCGCGGTGTT
CATAAGCGCTGATTTTTTGCTAGCACCAGCGATGTGTCTGAAACTTATGCAACCGGTTGATGACCATCCC
TCGAGTCATATGTTTGTTTTAATCGAGGCGGAACACGTATTCTATTACGAAGGTGGTCGCCGGTACATAA
ACAAAATTTTTTATCATCCTAAGCTAGAGGAAGAACCAGTGTACCATAATCTAGCCGTTGTGAAGTTGCG
CAATCCAATTCGTGAAACGGTGATGGCAAATGGTCAAAGTATTGTTGCTTGTCTATGGTCTGAAATAAAG
CTGCGCAATAACAAAGTTTACTTGGGCGAATGGTTTAAGTATCATCCTGAACAAAATCCTGCCTTTCGTT
GGCTTGATGTTCCAGTCATAACGAGGAAGGAATGTCGCGAGGAGCTTTCGAAAAATAAAGTAATCATACC
AGAATTTGATCGCGGAGTAGCTGAAACACAACTATGTGTTAAGGACAAGAAAAATAGTACCATGATTGAG
TTTTGTGAACCTCGTTCGTCAGGACCATTATTTATGACCCTCGGTAACACAGTTTACGTGGTAGGGATGC
CTACAGTTCATATTGATGATTGTAATGTGCAAATTGAGGTGTTTAATCAGGTTTCATCATTTTTGGATTG
GATTGAAGCAATCGTATGGCCCCATTTTGAACCTCTGTAGAAAGTAGTGCATACAAACTGGTTAGGTTTG
ATGTGCAACATTCGTACTAAGTTGATAGTGATTTTGTAAATTTCACTAAGATTTCAACGGTTCCCTGTAA
TATAAAAGTATGAAATTATAGGCATTACTATATTATCAAATCATTGATTAAcaaaatcgataatttaata
taaaatataaaccgttaaataaaagatggttgttt
>TCONS_00000028 gene=AGAP004700 loc:2L|2013702-2015127|+ exons:2013702-2013736,2013981-2014009,2014079-2014344,2014403-2014512,2014582-2015127 segs:1-35,36-64,65-330,331-440,441-986
GCGAATCAGTCGCACAAGTGTTAACATGAAAAAAGAATGTCCCATGTCAAATATGCTCTTTCCGGTGAAG
ATATTTTCTACCGAAGAACCATACTTTTGTTCCGCGGTGTTCATAAGCGCTGATTTTTTGCTAGCACCAG
CGATGTGTCTGAAACTTATGCAACCGGTTGATGACCATCCCTCGAGTCATATGTTTGTTTTAATCGAGGC
GGAACACGTATTCTATTACGAAGGTGGTCGCCGGTACATAAACAAAATTTTTTATCATCCTAAGCTAGAG
GAAGAACCAGTGTACCATAATCTAGCCGTTGTGAAGTTGCGCAATCCAATTCGTGAAACGGTGATGGCAA
ATGGTCAAAGTATTGTTGCTTGTCTATGGTCTGAAATAAAGCTGCGCAATAACAAAGTTTACTTGGGCGA
ATGGTTTAAGTATCATCCTGAACAAAATCCTGCCTTTCGTTGGCTTGATGTTCCAGTCATAACGAGGAAG
GAATGTCGCGAGGAGCTTTCGAAAAATAAAGTAATCATACCAGAATTTGATCGCGGAGTAGCTGAAACAC
AACTATGTGTTAAGGACAAGAAAAATAGTACCATGATTGAGTTTTGTGAACCTCGTTCGTCAGGACCATT
ATTTATGACCCTCGGTAACACAGTTTACGTGGTAGGGATGCCTACAGTTCATATTGATGATTGTAATGTG
CAAATTGAGGTGTTTAATCAGGTTTCATCATTTTTGGATTGGATTGAAGCAATCGTATGGCCCCATTTTG
AACCTCTGTAGAAAGTAGTGCATACAAACTGGTTAGGTTTGATGTGCAACATTCGTACTAAGTTGATAGT
GATTTTGTAAATTTCACTAAGATTTCAACGGTTCCCTGTAATATAAAAGTATGAAATTATAGGCATTACT
ATATTATCAAATCATTGATTAAcaaaatcgataatttaatataaaatataaaccgttaaataaaagatgg
ttgttt
>TCONS_00000031 gene=AGAP004703 loc:2L|2248667-2253660|+ exons:2248667-2248813,2248887-2249850,2249920-2250126,2250191-2251454,2251578-2252013,2252166-2252693,2252763-2253270,2253358-2253660 segs:1-147,148-1111,1112-1318,1319-2582,2583-3018,3019-3546,3547-4054,4055-4357
GTTTTTCGATGTTGTGCGGTTAATTTACAAGCTCTGCCATTATTCAAAAACAAAAAGATACAGAAAACAA
TTCTTGGATTGTTCCGTTCTTCGATAGTTCAGAATGCCTAAAGAACAGTTCCGTGAAGCGGATGTGATaa
aaaaaaTTTCCCACGTATCGTTCAATATCGACAGTCCCCAGCAGATTCAACAGGAGGCACACATTCATGT
CGTAGCAAAGAATCTCTACAACCAAAATGCAGACCGAACTCCAGTGGCGTATGGAGTATTAGACAGACGT
ATGGGAGTGAGCCAAAAAGACGCCACTTGCGAAACATGCAAAAAAGGATTAAATGACTGTGTGGGACACT
TTGGGTACATCGATCTGGCGTTACCAGTATTTCACGTTGGACACTTTCGAGCCACAATTACAATCCTCCA
ATCAATATGTAAAGTATGTTCGCGAGTGATGTTGAAAGAAGAAGAAAAGAAAAATTTCAGCACTCGGTTG
GTAAATCCCAACTTGTCATACCTTGCGAAGAAATCTATCCATAGCCAAGTTTTaaaaaaggcaaaaaaaa
aTACCAAATGTCCCTATTGCAACAGTCTTAACGGCCCTGTGAAAAAAGGCCCGGGTCTAATGAAAATAGT
GCATGAACCGTTTCGGGGAAAGAAACCATCTGATCCACTGGTCACACATGCGCTACATGAGATGCAAGCC
GCAGTTGAATCGAATCGTGAGCTTGCCCAAACCGTCGTGGGACCATCTTCGTTGTCCAAGGAACTGAATG
CGGTAGAAGTTTTGGATCTTTTCAGAAACATACCAAAGAGCGATGTCCCACTGCTTGGTATGACATCTAC
GTACTCCAACCCGGCCGATCTAATTGTGACGCGAGTGTTCGTACCGCCGGTGTGCATTAGACCTTCCGTA
GTGTCAGAAGTAAAAGCAGGCACTACTGAAGACGATTTAACTATGAAACAGAGCGAGATATTACTCATCA
GTGACGTCATTACAAAGCATATGATGACTAATGGTAAAATAGAACTTATTCAAGAAGATTGGGACTACTT
GCAACTTCATTGTGCACTGTATTTCAACAGTGAGCTCTCCGGCATTCCACTTTCGCTTATGCCGAAGAAA
CCTACGCGTGGAATTGTCCAACGGTTGAAAGGTAAACAAGGCCGGTTTCGGGGTAATCTGTCTGGAAAAC
GAGTTGATTTTTCAGCACGTACCGTTATTTCACCTGATCCTAATTTGATGATCCACCAAGTGGGCGTACC
GGACCGTGTGGCAAAAATTCTAACCTTTCCCGAGAAAGTGAATTCGGCCAACATAACGCGAATGCGACAA
CTAATCCGCAACGGCACGGAAAAACATCCGGGAGCAAACTATGTTCAACAAAAAGGTAGTGCGTTCAAAA
AATACTTAGCGTATGGCAATCGCGACAAAGTGGCACAGGACCTGAAGTGCGGTGATATTGTAGAACGACA
CCTTATTGACGGCGATGTTGTCCTGTTTAATCGTCAACCGAGCCTGCACAAATTAAGCATTATGTGTCAC
GTGGCAAAGGTTCAACCGCAACGAACGTTTCGCTTCAATGAATGTGCCTGCACTCCGTATAATGCTGATT
TTGATGGTGATGAAATGAATCTGCACCTACCCCAAACTGAAGAGGCTCGCGCTGAAGCACTTGTACTGAT
GGGCAACAAATCTAATTTGGTGACTCCACGCAACGGAGAGCTGCTGATCGCGGCAACGCAAGATTTCATC
ACTGGTGGATATCTACTGACACAGAAAGATCAATTCCTCACGCTTGAACAGGTCATGCAGTTAGCCGCCT
GCATGTTATCCGGGCCAGACTCAAACATGGTGATTGATTTGCCAAGACCAGCTATTCTTAAACCACGAAA
ATTATGGACCGGGAAACAAATATTCAGTCTCATCCTCAAACCAAATAGTCAGTCCTGTGTAAACGCGAAC
CTGTATACCAAAGGACGCAACTACACTAGAGACAACGATATGTGTGTAAAGGATTCTTGGGTTATAATAC
GAAACTCGCAATTGTTGTGTGGTGCAATGGACAAAGGTACACTTGGTTCGGGTACAAAAAATTGTATATT
CTATGTAATTTTGCGTGATTTTGGCGAAGAATATGCCATTAAATCGATGTGGCGCTTAGCACGGATGGCA
TCGTACTTTATGATGAACCATGGGTTTTCATTTGGTATCGGCGACGTAACACCGAGTCGGAAGCTGCTTG
AGGAAAAACAAAAGCTTTTAGAAAATGGATATCGAAAATGTGATGAATATATTGCAGAAATGAAGAAGGG
AACGTTGCAGTGTCAGCCGGGTTGCACGGCAGAGCAAACTCTCGAAGCGGTTATGCTAAAGGAACTGTCT
AGTATCCGCGAGCTTGCAGCAAAGGCTTGCTTCAGAGAGCTACATCCGACAAACAGTGCACTCATCATGG
CGCAATCGGGCTCGAAGGGATCGAACATAAATATCTCTCAAATGATTGCCTGTGTTGGACAACAAGCCAT
CAACGGCAAAAGAGTACCGAACGGATTCGAGGACCGAGCGTTGCCTCATTTTGAAAAGTTTTCCAAAATT
CCTGCTGCTCGTGGTTTCGTACAGAACAGCTTTTATTCCGGTTTAACACCAACGGAATTCTTTTTTCATA
CCATGGCTGGCCGAGAGGGTCTGGTTGATACTGCAGTGAAAACAGCCGAAACGGGTTACTTGCAGCGACG
TTTGGTAAAGTGCCTTGAAGATTTAGTAGTACAATATGACGGAACAGTACGGAACGCTATTGGGGAGGTA
GTCGAATTTTCATACGGTGCTGATGGCTTGGATCCGGTTTACATGGAAGTGAAGAACAAACCGGTGGATA
TTGAAAGACAGTTTATGCATGTGCGAAACATGCTTCCATGCCGCGATGAGATTCCTTTACGAGGGGAGGA
AGTGCTAAGCGAAGGAGAACGCATTCTATCCACACCACAATTTTCTAACTGCCGTCAAGATTTTCGCAAG
GAATGTTTAGATTTTCTGGAAAAATTCGGCAGACGTTTGTGTACACTGCAACGGCTTTATCGTAACGGTC
CAAGGGTAACGACGGAAGTTCAGCGGACCACAGCTGGTCAATTGGAAGAATTCTTGTTGCAAGTACGAAA
TAAATACAACAAGGCCGTAACCGAACCAGGAACAGCCGTAGGTGCATTGGCGGCTCAAAGTATAGGTGAA
CCCGGTACGCAAATGACACTGAAAACGTTCCATTTTGCTGGAGTTGCATCAATGAACATCACACAGGGAG
TGCCTCGTATTGTCGAGATTATTAACGCTACTAAAGCCATTTCTACACCAATAATAACAGCGGAGATCGA
AAACAACACCAACATGGAGTTCGCTCGCAAAGTAAAGGCTCGTATTGAAAAAACGACACTGGGAGAAATT
TCGTCCTATATCGAGGAGGTGTATAAAATGAATGAGTGTTTTCTTCTCATTAAGCTCGACCTTGGTCGCA
TTAGAGTGCTGGGCTTGGAAGTTAATGCTGACACCATACGCTACTCAATTTGCACATCAAAACTAAAGCT
GAAGCAAGAGAATGTGGAAGTATATGGACCATCACTCATTATCATTCGGCCTGACAGCAGCAAGCACAGC
CACAGCTTGAATGCGGAACTGCAACGGCTCATCACGGCAATACCAAACGTAGTGGTTGCCGGATTACCGC
AAGTATCTCGCGCAGTTATAGCCGTCGATGATTCCCGCGGCACGCCCAAGTATCGATTATGCGTGGAAGG
ATGTGGGTTACGTGATGTAATGGGCACATACGGAGTGATCGGAAACAGAACTAAGAGTAACAACATTTTG
GAGGTGTACCAAACGCTAGGTATTGAAGCAGCGCGGACTACCATTATGACTGAAATTACTGAAGTAATGG
AGGGGCATGGTATGAGCGTAGATCATCGACACATCATGCTACTCTCTGGCCAGATGACATCGAGGGGTGA
AGTGCTTGGAATCACCCGTCACGGTCTTGCGAAAATGCGCGAGTCCGTGTTTAACCTTGCATCGTTTGAA
AAAACAGCGGATCATTTGTTTGATGCTGCGTACTATGGCCAAACGGATTCAGTGGATGGCGTTTCGGAGC
GTATCATATTGGGAATGCCTGCATCAATTGGTACCGGATTATTCAAACTAATTCATAATCACAGCAACAC
ACAACTTGAGTCGATTAGTTGTCCTATTTTTAATGTGGTGTAACCTTAACCATAACTCCTGATAAGAGTA
TCATTTGTGGTGCCGTGCCATCTAACACAGATAGCATCCCGGAGCGTACGCACGGATAATAAAGAGATCA
CTTGATCAACCTAACTG
>TCONS_00002420 gene=AGAP004704 loc:2L|2253748-2255495|- exons:2253748-2253970,2254037-2255104,2255178-2255299,2255383-2255495 segs:1-113,114-235,236-1303,1304-1526
CAAGTGAATCTACATTGATAGTCCATTCGTGTATTGCGCTCAGCGTAACTAAACCACATTAAAAATCTAA
TAAGCACACTATGAGTGAACaaaagaaaagaaagaaaaaaTCCAAAGAGGAAATAGCTAAGGAATTCGAC
TTGCCTGAAAGGAAAAGCAAGATTGCCACTATTTACAAACAAGATGGACAAGCTTACTGCTTGTGTAGAT
CTTCCGATTCTTCGCGATTCATGATTTGTTGCGATGCATGCGAAGAATGGTACCATGGAGATTGTATTAA
TGTGTCAGAAAAGGAAGCCAAGCATATCAAACATTACTACTGTCAGCGATGCAAAGAAGAAGACCCTTCG
TTACAGACCGTTTTCCGCTTGGTCCCAGCGCCTGGTCCAATCCCGCTTCCGGAGGaaaaaaaacctaaaa
agaaaaaGAAGGAAACTCCCATTGGTGGTTCATCTGAGAAGCGTTGCGGTAGCTGCGACGGTTGCCTTGC
CGAAAATTGTGGTAACTGTGAAGGTTGTTTGGGTCTCACTAAGAACGGCCGAAAGCAGCGTTGCGATATG
CGTTTTTGCAGCAACTCAAGTACCCGGAAGAAGGACCGAGCAGCTATAAAAGCGGGAGGAAGAAACAAAA
AGCGAAAACGGTCCGTTACTCCAGAGGTTTTTTGTAACCCTGCATTGGAAGGCGAACGACAATGCTACGG
TCCCGGGTGTATTATGACCGCCCGACCTCAATCAAAATACTGTTCGGATGAATGTGGCATGAAGTTAGCA
ACGAGCCGAATCTATCAGGTTTTACCGCAACGTATTCAAGAGTGGTCTCTTAGCCCAGCTGTTGGCGAAG
AACAAAACAAGAAGGCACTTGAATCAATTCGCATGAAGCAAGCGATAGTTAGAGCTACTCTAGCAGAACT
GGATAAACGACATGCTGAGTTGGACCTGCTGGTTGAACGTGCAAAGAGGTGCACGTTGGATCCAAATGCA
TTGGAAAATGCTGATTTGGAGGATGAAATGTCAATGTACTGCATAACGTGTGGTCATGAGATTCATTCCA
AAACTGCAATTCGGCATATGGAAAAATGTTTCAACAAATACGAGAGTCAGGCAAGCTTTGGCAGCATTTT
CAAGACACGAATTGACGGCAATTCAATGTTCTGTGATTTCTACAATCCGGCTAGCAAGACATACTGCAAA
CGTTTACGAGTGTTATGCCCAGAACACTGCAAGGACCCAAAAATTAATGATACGGACGTCTGTGGTTGCC
CTTTAGTACGCAATGTATTTGAATTAACAGGAGAATTTTGCCGAGCACCAAAGAAATCTTGCTTCAAACA
TTATGTATGGGAAAAAATACGACGTGCAGAAATTGATCTTGAACGAGTACGACAGTGGTTAAAAATGGAC
GAACTCGTCGAACAGGAACGTCTAATTCGTCAGGCAATGGCATCACGAGCCGGAGTGCTGGGACTAATGC
TGCACTCAACGTACAATCATGAAATCATGGAAAAGTTATGTGCTGGTAAATTTTAG
>TCONS_00002421 gene=XLOC_001535 loc:2L|2270903-2289098|- exons:2270903-2273301,2277617-2277840,2285868-2287417,2287480-2288104,2288233-2289098 segs:1-866,867-1491,1492-3041,3042-3265,3266-5664
GTTTATTTCTAATTACAATGTTCGATGTACGTCCGAATTGGTGAATCTCCTAAAATCAAGCACAAAAATA
TTCGATCTTCGTTTGATACCGAGAATTGTATTGTTTTCATACGTTTGAAGCTACCAAGGCAATAATGGGT
CTTCGATGCAGCATCATGGTTCAATTATAAAAATTGATAATTCAATGTTTGTGCTGCAGAATATGACTAG
AAAACATGTTATTGAATGCGATAAATTGAGCACCGCATGACATAGCGATCTAAAAAATTGGGCGAATGTG
CCCATTGACAATTAGTGCGGAAAGTTAAGTGAATAATGTGATTAGATACTGTAAAATAATaaaaaaaaCG
CCCTTTAAAAGAAAGCCCTGTTATAATCCAGTTTCCAGGCTATTGGGTTAATTATGTATCCTTCAGTGAG
TTTAAAATCGACTGAAAACTCGGTCTGGTTACCAACTGGAGTGTGCTTAACCGTGCTAAAGGTGAAAGTT
AGCTGGCGCGTCCTCTTTAGATGCAGTACCATGCAAATGTAATGAAGAAGAAGTATAATCGATATTGGAT
AAGTGATTAGACATACTAAATAAATATCGGTGTTTGCTTGTGTAAACATGCTAGATAGCTTGAGAGTCGT
GATAAAATATCAACCATCGTAAAATATGGAATTGTGTAAATGCTGCTGTAACATAATCAAACCAATCTTA
CAGAGACAGATTGTAGAGATCCTGTACAACGGTCTATTTAACTAGTGAATATAGTTGTGCATTCTATTGT
AAATGTGTGTTAAGTGTTAAAAGATATAACTTCGTCATTTTCGAATATCGAGTGTATGTAATTGGATCAA
CAATTATAATAAAATGCAGGTCGCAAGTCTTGAAATGATTCACACCCATTTTGGACCGGCTTCCGTCGAC
AATTACCAgccacaaacgctctatcagcagcaacaaaagcgaaagcaacaggagcaacagcatcaaccct
cacaacaacagcagcagaaacaacaagatcagctgcatccgcagcaggaggagcagcaacagcaggagca
gcagcaacaacaggagcagcagcaacagcatgagcagcagcagcagcaacagcaacagcagaagcagcaa
caacaggaggaagaacaccaccatagtcagcagcagcagcagcaacaaaaacaacaagaagaagaacaac
aacaaaatcaacaacaacaacaacacaTTTCTACAATTATTTGCAACCCCCCACCATCAATAATTAGTAC
TTCAAATGGAACAACAATGTGCGTTGCCAAACTTATGATTGGGCTGGATCATGCGCCACCAGCATTTAAT
GTACGATCGCGCGTCCTGGGTGATGGAGGCACAAATTTAAACTACATACGTACTGAAACTGGTGCTATAG
TAACACTAAGAGGTCGGGGATCATTGAATCTTGAACCACAAACTATGCAGGAAGCTCCAGAACCACTGCA
TTTGTTTATTGAACATCCGTTGTTGGATGGTTTGCAGAATGCTAAGCAGTTGGCAAAAAATTTGATCGAA
ACTTTGCAAGAAGAGCTCAGCTTTTTTCAGGAGAACACTATACCTAAAGCTAATTTTCGGTTAATGCCCC
AGCCAAGCATAGTTCAAACAAACCAAGTTGCACAAATGCCTCCAATCATAAGAACGCAACATGTTACACA
ACCCAATGGTATTATTCATCAACCACCACCAACAGTTCTTGGTCCGCCACTACCAAGCTTTGTGCAGCAT
CCTCCTGCTTTGCAGCAAAGTCAACCCCCTCCACCGCAAATAATTCAGCAGCCTCCAACAATTATACAAT
CACATGTGCCATTACAAATTCATCAGCAGCCGAGTAATGTAGTAATCTCACAAATCCAGACCACAGCGCC
CCAGTCACAAATTCCAAATGTAAGCAACCCTCCTCCGGGGACGCAAATACGACCTATTGTGCAGATAAAA
AACACCCCTGCTGGCACTCATTTGACCCAACCACCTCCAAGCATACAAATTCAACAGGCACCTCCTGAGG
CTGCGCAGCAAATAATAGTAAACCCTGCCCCACCATACCAAGTACAATACATACAGCAGAATCCATCCCT
TCAAACTGCCAGTGGTCCTCATTCGAGTGGACAGGTCACGATTCAGCATCTCATTCAGCCCCAGTCACAG
CCTGTCCAAGGCATTGTACAGACAACAATACCACCGCCTCAATTTGATCACTTTCAAAGACCACCACAAA
CCCAACAGATAATCACCGTCCAAGGAAGTACAGCGTTCATGGTTCCGCCGCCAAATATTATTCATCAGAC
AGCACCACAAACACCAAACCAAATAATTTTTCAAACACAGCAACCAATTCTAACGCATCCTCCACCGGAG
TTGACTCCACTGGGACCACAAGCAGGAATAATTTTAAATGGGGCTGAAGCGAAAAAAGTTGTTGGCTCTA
CTGAGATAAAAATCAAGCCAGAACCGATGAAGCTCGATGACGGTCCTTCGACCGGAGCCATCCTTCAGCA
AATTCCAACCAATAGCCAACTAGCAAAAACAACTGTGATTCCCGTATCTTCAATAGCGGGTATACCAATT
AGCCAGCCGCCACCACCAATCATGTCTGTGCCTCCTCCTACTGTGCAACATATAGTCGGCAATACAATCA
TTACTTCGCAGCCGAATCCACCAATTAGTCATGGCGGGATATCGCAACAAATATTTAGTCAAATTCCGGT
ATCGATTCAATCTTTTACTCCCGCGACACCCCCACAACAATTGCAAGTTAGCGGGTCCCATTTTGTTGTA
AGTGCTCCACAAGCATGGCCTGTGGTAACTGCTTCGGCAGCAGGACAACAAATACAGCAATTACCAGTCA
GTACGGTGCCTAGTATTCAAATTACTACACAACCCATGCGAAACCCTAATGAAATTCATATCATAAGTCA
ACCTACGATTATAAGTGCAGCAGAATATCGCCCGCCTGCATCTCAACAACAGCAAATAATAGCTAACAGT
TCATTTAACCCTCAAATACAGCCACCTCAGGGAGTACAAGTACAATTTCACACGGTTCCGCCTCCTCCTC
AGCAAATCATTACCAGCCTGGGCAATGCACAGATTCAACATCCACCGCAAGCACCACAGTCGCAGCTGAT
AGAAAACCAACGCGCACCTCAGCATCAAATTATTATAAATGCCTCTATTCCTCCGCAGCCACCTCCACCA
CCACCTTTCACAGCTCTACAATACTCTGCGCAAGAAGTTTCAAAGCCTAATGTTGAGCAATTGCAACGTC
CGCCACCTACACCCCATCCTCCACATAAGCAACTGCGGCATAATATCAACACACAAACTAAACCACATGC
AATGCTTCGACCTGGTCAGAAACGTAAAATATCGGACGAGGATGTTAATAAACTTATGCCTCCCAAAATC
GGCTTGGGGTAAGTTTCGAACAATGTTTCGGTATTGTtacagggttttccaagtcaatttcgaatgtaaa
cattatttttaaccgcgtgcaagaagttattCCACATCACTCTGATTGTTGCTTCTCCGCGAACGCGAGG
TTACGGTTTCACAACCTTCATTTTATTTTCGTCATAATAAtttttatttttttCAGCATGATTTTCAATA
CTTCACTTGTCAACGGATGATGAGATCTGGCTTCAAACCTCCTGTGAAAAAACGATGGCAGCAGCACGTT
GAAGTGTTGGAAATCATGACAAAGAAATTATGATGGAAATGAAATATTATATCGATGTGGAGtaacattt
tgcatgcgatgaataacaatgtttacattcgaaagtgacttggaaacccgtatattGTAAATATATATCT
TTTTTGTGGTTATTATGTTAACAAATGGATCAAATGATCTTCAATAAAAATCAGTTGGAAGCTGAACACA
ATGATTCGATATTGATTTTGCTACAATACAAATAGGTTAAGTTGGAATAAGGCCTAGGCCAGACAGACCG
AAAAATCCACTGATTGGTATTGATGACATTGGCAGGTGTTACCCGACGAcaatgaaacacgaattccaac
atgaaatatgtttggaatttgacatgttcgatatgttggttttcaaattgaatctgtaaaatcccaaaca
tttttcatgttcaatgccgtttatgattagtacaggagcgtttttttttGTCCGTCTGACCTCGACCTAA
AACTATTCCAATATTCGAGTGCATTTTTAACTTAGTTATGCAGTCGGAAGTCAATAGTTGAACGTTATTT
AGTTGATATCCTTTTTAATTGAACGCTCAATAGTTGGTTGACTTTTCCATTAAAAATGCTTTTGTATGAA
ACACCGTGCCAAATAAAAAGGCACATTTTCAATAATTTGCATGCAATCTAAGTTAAACCAGTGCGATCTG
AGtagcggaatttggggcaagtgtgccacttcaagcattgcatgtgataactcactaaaacctgtttgtc
aaagctgatttaaatctcataaccattttacatctattttttacctcacttataaatgagtttcgcttga
aaaaagtgcaaacaaaactatttttgaagcgttggggcaagagtgccacacgtatggggcaagtcacctg
tttaaaataaacgtatttcttagataattcaaaattgtcacgtttgtggcactagtttatggtttcctac
atgccttgagtcaccaatgaaccctttttgatcacaaactatactacaatatggtttgtaatacaatact
gttctgtttttccggggtggaatccgctcataatagcgcaccatacaacaataacgctgcacgttacaac
aatgtttacatttttgacagctcgcgcttatgaaagatggtggcacacttgccccaaatagaggtggctc
ttttgccccaaaagttgtaacttttttggaattggattttttctcggttgattgttcccatgatttttta
gagcttatttgatttgattaaaaaactataatattcggctcaattttgaaactcagttcaaaacagttca
aaacaatgggaaaatcgattgatcgataggaaattcgacacagtatacctagtcattggaacgcaatcaa
ctgtatacacaattgatcatttaactaaagtttttttttatggaaaaaatgcttggcggcactcttaccc
ctatggcacacttgccccaaattccgctgtgtgaaacaaatgcattatgacaattaTGTATCTTTGTAAA
TCTCTTATTAGACACATTTTGATTGTTTTGAAAAAAGTACTATATTTTCAGCCAAAAGCCCAGATTGACT
AGACAAGAAAATGAGATGGCTACTAAGCAAAACCTGTACAAATTTCAAGCCGTTCCTAATCTGTGTAGAG
TCCATCACTTATTGTGTTAGTCATGTAAAAATATTGTTATTATTAATGTCTTTCTTTCTTGTCAGATCCT
ATTGTTGTTAATATTAGACAAATAATAAAAAAGAACAATTTTAATTTCTTTTATTTATCGAAATATATAA
TATTATACTCCAATAAATTGTGTATATTATCTTACTGAAATAATTGTGTTACCAGTGATTTGATTGTTTT
TTGTTTTTCCATGTGATGCCTTTGTGAATAAAGAAATATTGTTATTCCGGTCTACCTATGGTCC
>TCONS_00006842 gene=XLOC_001535 loc:2L|2271109-2285906|- exons:2271109-2271279,2273129-2273301,2277617-2277840,2285868-2285906 segs:1-39,40-263,264-436,437-607
CTAACAGTTCATTTAACCCTCAAATACAGCCACCTCAGGGAGTACAAGTACAATTTCACACGGTTCCGCC
TCCTCCTCAGCAAATCATTACCAGCCTGGGCAATGCACAGATTCAACATCCACCGCAAGCACCACAGTCG
CAGCTGATAGAAAACCAACGCGCACCTCAGCATCAAATTATTATAAATGCCTCTATTCCTCCGCAGCCAC
CTCCACCACCACCTTTCACAGCTCTACAATACTCTGCGCAAGAAGTTTCAAAGCCTAATGTTGAGCAATT
GCAACGTCCGCCACCTACACCCCATCCTCCACATAAGCAACTGCGGCATAATATCAACACACAAACTAAA
CCACATGCAATGCTTCGACCTGGTCAGAAACGTAAAATATCGGACGAGGATGTTAATAAACTTATGCCTC
CCAAAATCGGCTTGGGTACTATATTTTCAGCCAAAAGCCCAGATTGACTAGACAAGAAAATGAGATGGCT
ACTAAGCAAAACCTGTACAAATTTCAAGCCGTTCCTAATCTGTGTAGAGTCCATCACTTATTGTGTTAGT
CATGTAAAAATATTGTTATTATTAATGTCTTTCTTTCTTGTCAGATC
>TCONS_00007402 gene=XLOC_003243 loc:2L|2271863-2271930|. exons:2271863-2271930 segs:1-68
gtgactcaaggcatgtaggaaaccataaactagtgccacaaacgtgacaattttgaattatctaagaa
>TCONS_00007403 gene=XLOC_003244 loc:2L|2272059-2272219|. exons:2272059-2272219 segs:1-161
aaatggttatgagatttaaatcagctttgacaaacaggttttagtgagttatcacatgcaatgcttgaag
tggcacacttgccccaaattccgctaCTCAGATCGCACTGGTTTAACTTAGATTGCATGCAAATTATTGA
AAATGTGCCTTTTTATTTGGC
>TCONS_00007404 gene=XLOC_003245 loc:2L|2272737-2272947|. exons:2272737-2272947 segs:1-211
cgggtttccaagtcactttcgaatgtaaacattgttattcatcgcatgcaaaatgttaCTCCACATCGAT
ATAATATTTCATTTCCATCATAATTTCTTTGTCATGATTTCCAACACTTCAACGTGCTGCTGCCATCGTT
TTTTCACAGGAGGTTTGAAGCCAGATCTCATCATCCGTTGACAAGTGAAGTATTGAAAATCATGCTGaaa
a
>TCONS_00007405 gene=XLOC_003246 loc:2L|2273007-2273107|. exons:2273007-2273107 segs:1-101
GCGGAGAAGCAACAATCAGAGTGATGTGGaataacttcttgcacgcggttaaaaataatgtttacattcg
aaattgacttggaaaaccctgtaACAATACC
>TCONS_00007406 gene=XLOC_003247 loc:2L|2285967-2287418|. exons:2285967-2287418 segs:1-1452
GTTGACTTATGATATGAATTTCATTAGGGTTTCGCATGGGTTGTGTAGTAATTTGAATACTAGGCACCGT
ACTGACTGGTAATTGCTGTATTTGTTGTCCTGCTGCCGAAGCAGTTACCACAGGCCATGCTTGTGGAGCA
CTTACAACAAAATGGGACCCGCTAACTTGCAATTGTTGTGGGGGTGTCGCGGGAGTAAAAGATTGAATCG
ATACCGGAATTTGACTAAATATTTGTTGCGATATCCCGCCATGACTAATTGGTGGATTCGGCTGCGAAGT
AATGATTGTATTGCCGACTATATGTTGCACAGTAGGAGGAGGCACAGACATGATTGGTGGTGGCGGCTGG
CTAATTGGTATACCCGCTATTGAAGATACGGGAATCACAGTTGTTTTTGCTAGTTGGCTATTGGTTGGAA
TTTGCTGAAGGATGGCTCCGGTCGAAGGACCGTCATCGAGCTTCATCGGTTCTGGCTTGATTTTTATCTC
AGTAGAGCCAACAACTTTTTTCGCTTCAGCCCCATTTAAAATTATTCCTGCTTGTGGTCCCAGTGGAGTC
AACTCCGGTGGAGGATGCGTTAGAATTGGTTGCTGTGTTTGAAAAATTATTTGGTTTGGTGTTTGTGGTG
CTGTCTGATGAATAATATTTGGCGGCGGAACCATGAACGCTGTACTTCCTTGGACGGTGATTATCTGTTG
GGTTTGTGGTGGTCTTTGAAAGTGATCAAATTGAGGCGGTGGTATTGTTGTCTGTACAATGCCTTGGACA
GGCTGTGACTGGGGCTGAATGAGATGCTGAATCGTGACCTGTCCACTCGAATGAGGACCACTGGCAGTTT
GAAGGGATGGATTCTGCTGTATGTATTGTACTTGGTATGGTGGGGCAGGGTTTACTATTATTTGCTGCGC
AGCCTCAGGAGGTGCCTGTTGAATTTGTATGCTTGGAGGTGGTTGGGTCAAATGAGTGCCAGCAGGGGTG
TTTTTTATCTGCACAATAGGTCGTATTTGCGTCCCCGGAGGAGGGTTGCTTACATTTGGAATTTGTGACT
GGGGCGCTGTGGTCTGGATTTGTGAGATTACTACATTACTCGGCTGCTGATGAATTTGTAATGGCACATG
TGATTGTATAATTGTTGGAGGCTGCTGAATTATTTGCGGTGGAGGGGGTTGACTTTGCTGCAAAGCAGGA
GGATGCTGCACAAAGCTTGGTAGTGGCGGACCAAGAACTGTTGGTGGTGGTTGATGAATAATACCATTGG
GTTGTGTAACATGTTGCGTTCTTATGATTGGAGGCATTTGTGCAACTTGGTTTGTTTGAACTATGCTTGG
CTGGGGCATTAACCGAAAATTAGCTTTAGGTATAGTGTTCTCCTGAAAAAAGCTGAGCTCTTCTTGCAAA
GTTTCGATCAAATTTTTTGCCAACTGCTTAGCATTCTGCAAACCATCCAACC
>TCONS_00006843 gene=XLOC_001535 loc:2L|2287473-2289136|- exons:2287473-2288104,2288233-2289136 segs:1-904,905-1536
cgggtactacctgtaCATTGCAATGGAATCGTTGCTTTGTTTATTTCTAATTACAATGTTCGATGTACGT
CCGAATTGGTGAATCTCCTAAAATCAAGCACAAAAATATTCGATCTTCGTTTGATACCGAGAATTGTATT
GTTTTCATACGTTTGAAGCTACCAAGGCAATAATGGGTCTTCGATGCAGCATCATGGTTCAATTATAAAA
ATTGATAATTCAATGTTTGTGCTGCAGAATATGACTAGAAAACATGTTATTGAATGCGATAAATTGAGCA
CCGCATGACATAGCGATCTAAAAAATTGGGCGAATGTGCCCATTGACAATTAGTGCGGAAAGTTAAGTGA
ATAATGTGATTAGATACTGTAAAATAATaaaaaaaaCGCCCTTTAAAAGAAAGCCCTGTTATAATCCAGT
TTCCAGGCTATTGGGTTAATTATGTATCCTTCAGTGAGTTTAAAATCGACTGAAAACTCGGTCTGGTTAC
CAACTGGAGTGTGCTTAACCGTGCTAAAGGTGAAAGTTAGCTGGCGCGTCCTCTTTAGATGCAGTACCAT
GCAAATGTAATGAAGAAGAAGTATAATCGATATTGGATAAGTGATTAGACATACTAAATAAATATCGGTG
TTTGCTTGTGTAAACATGCTAGATAGCTTGAGAGTCGTGATAAAATATCAACCATCGTAAAATATGGAAT
TGTGTAAATGCTGCTGTAACATAATCAAACCAATCTTACAGAGACAGATTGTAGAGATCCTGTACAACGG
TCTATTTAACTAGTGAATATAGTTGTGCATTCTATTGTAAATGTGTGTTAAGTGTTAAAAGATATAACTT
CGTCATTTTCGAATATCGAGTGTATGTAATTGGATCAACAATTATAATAAAATGCAGGTCGCAAGTCTTG
AAATGATTCACACCCATTTTGGACCGGCTTCCGTCGACAATTACCAgccacaaacgctctatcagcagca
acaaaagcgaaagcaacaggagcaacagcatcaaccctcacaacaacagcagcagaaacaacaagatcag
ctgcatccgcagcaggaggagcagcaacagcaggagcagcagcaacaacaggagcagcagcaacagcatg
agcagcagcagcagcaacagcaacagcagaagcagcaacaacaggaggaagaacaccaccatagtcagca
gcagcagcagcaacaaaaacaacaagaagaagaacaacaacaaaatcaacaacaacaacaacacaTTTCT
ACAATTATTTGCAACCCCCCACCATCAATAATTAGTACTTCAAATGGAACAACAATGTGCGTTGCCAAAC
TTATGATTGGGCTGGATCATGCGCCACCAGCATTTAATGTACGATCGCGCGTCCTGGGTGATGGAGGCAC
AAATTTAAACTACATACGTACTGAAACTGGTGCTATAGTAACACTAAGAGGTCGGGGATCATTGAATCTT
GAACCACAAACTATGCAGGAAGCTCCAGAACCACTGCATTTGTTTATTGAACATCCGTTGTGAGTT
>TCONS_00007407 gene=XLOC_003249 loc:2L|2469174-2469756|. exons:2469174-2469756 segs:1-583
cttagacacctcagagctacacaaaaatttggttgccgacttgactatcgctgcaaatgttcgctgtacg
tttaaacagctgtcacatttatgcgcacggttaagccgcccgccggttaatccgcccccggataatcgac
gttctactgtaacacggataatgagtcaaatgatatattttatcatcaattcctcattaggttttggaaa
attctttatttttttacttatttttttactaatttacttattttttgataaaataaacccagtttttatt
aaattcatgtttttcctctgagaatatttgaaatatgccatgaattatgatgttttttgttaagacaatg
tgctcttataaccgctttttcaaataccctcctcagaacgcaatgtcacctttgtattgaactgtcattt
ctcaacagcacggataaacggaaagccggataaaaggtacccggataaacggtgctccactgTACATACA
TGTCAAATCCCATACATTTTTCACCGTATTAATACACGATGCACAATCTCAGATTGCGCATatattcgtt
ttatcaaaacatgtcatttcgcg
>TCONS_00007408 gene=XLOC_003250 loc:2L|2470665-2470919|. exons:2470665-2470919 segs:1-255
aattattcgaaaatatgtgatattttggctagaaatcacgagattcgacttacgtggaaacttaagatac
gcggttttttacggccgtttttggtccccatgtatctcgggaaccgcctgtaTCTGTCAAAGCCTGttta
accttcgtttctatgaccaaaaatacaccctcatctttatgaccacctacccgggtaggtaatacattat
ataagggaatttgtattttaattagtcaaaaAATGTCTTATTTAA
>TCONS_00002422 gene=AGAP004708 loc:2L|2471390-2474412|- exons:2471390-2472106,2472199-2472505,2472577-2473639,2473705-2474036,2474117-2474412 segs:1-296,297-628,629-1691,1692-1998,1999-2715
GCTTACTAGACGTCACGTCTGGAACCAGCTTATCATAAACACGTTGTTCTGCCGATTAATATAAACATAG
AAACCAAATATTGTCCATTGTTGGATATTAAATTTCAGACTTTGGGATGGCTGACTTCGATAGTGCCACT
AAATGTATCAGAAACATTGAAAAAGAAATTCTTCTCTTGCAATCCGAAGTTTTGAAGACTCGTGAGGGGC
TTGGGCTGGAAGATGATAACGTGGAACTTAAAAAGTTAATGGAGGAAAACACGAGATTAAAGCATCGTTT
GGAGATAGTGCAATCGGCTATTGTACAGGAAGGCGGATCAATCGCATCCTCCGATTCTGGCAACCAATCC
ATTGTTGGCGAACTGCAGCAAGTATTTACCGAAGCCATTCAAAAAGCTTTTCCAAGTGTGTTGGTTGAGG
CGGTTATTACTATTTCGTCATCCCCCAAGTTTGGCGATTATCAATGCAATAGTGCTATGCAGATTGCGCA
GCATTTGAAGCAGTTATCTGTTAAATCGTCGCCACGTGAAGTGGCCCAAAAACTGGTAGCTGAATTGCAA
AAACCAATACCTTGTGTCGATAGATTAGAAATCGCTGGAGCGGGATACGTTAATATTTTCCTGTCTAGAT
CTTATGGAGAACAACGCATTATGAGCATCTTGAGGCATGGGATTGTGGTACCATTAATAGAAAAGAAACG
TGTGATAGTCGATTTTTCCTCGCCTAACGTAGCGAAAGAAATGCATGTCGGTCATTTACGTTCGACCATC
ATTGGTGATTCAATTTGTCGATTTTTGGAATATCTCGGACACGATGTGCTTCGTATTAACCATATCGGAG
ACTGGGGAACGCAATTTGGTATGTTAATTGCTCATTTGCAGGACCGTTTCCCTAATTTCCAAACCGAGTC
CCCGCCTATCAGCGATTTGCAAGCATTTTACAAGGAGTCAAAGGTCCGATTTGACAGCGATGAAGTATTT
AAAAAGCGTGCCTACGAATGTGTAGTCAAACTGCAAAGTGGAGAGCTGAGTTATTTGAAGGCCTGGAATC
TAATTTGCGATGTTTCACGCAAAGAATTCCAAACCATCTACAACAGATTGGATGTGAAACTAGTTGAACG
TGGTGAATCGTTTTATCAAAGCAGAATGGAAAAAATCGTAGAAGAACTTAAGCAGGATGGGTTCCTTGAA
GAAGACGAAGGCCGTCTTATCATGTGGGGCGAAAATCGCGCTGGAATTCCTTTAACCATCGTAAAATCAG
ACGGAGGATTTACATATGATACTTCGGATATGGCCGCCATCAAACAACGCTTGCAAGAAGAAAAGGCTGA
TTGGTTGATATATGTAACTGACGCTGGGCAGGCGACTCATTTCCAAACAATTTTTTCTTGTGCAAAACGA
GCCAAAATCCTACAAGAGAGCAAACATCGTGTGGATCACGTCGGATTTGGTGTGGTGCTAGGCGAAGATG
GTAAAAAATTCAAGACTCGTTCTGGCGATACGGTGAAATTGACAGAACTTCTCAATGAAGGTTTGAGGAG
GGCTATGGAAAAACTAGTTCAGAAGGAAAGGAACTTAGTGCTCACACAAGAGGAGCTAGTTGCAGCACAA
GAATCAGTCGCCTACGGTTGTATTAAATATGCGGATCTGTCGCATAATCGTAACAACGAATATGTGTTCT
CCTTCGATAAGATGCTGGAGGACAAAGGAAATACTGCCGTGTATCTGTTGTATGCCTATACCCGCATTCG
TTCTATTGCAAGAAAATGTGGCGGAGATTTTGCAAATGACATGCAAAAGGTGATCGATTCCACAGTTATT
AAATTAGATCATGAAAAGGAATGGAAACTCGCCAAGGTGTTGCTTCGTTTTACCGACGTTATGTTATTGA
TCATGAAAAATCTATCGTTACATCATCTTTGTGAGTTTGTGTACGAAATATGCACTGCTTTTAGTGAGTT
TTATGACAGTTGTTATTGCATCGAAAAAAATAAGCAAGGTGAAATTATTACTGTTTATCCCTCTCGCGTC
TTGCTATGCGAAGCAACATCAAAGGTGCTGGAAAAATGTTTCGATATTTTAGGACTGAAGCCTGTGCATA
AAATATAAACGATACATCCACTTGAGGTAGCATGCGCAGCAACAACAAAATTAAATCAAGCTGTTTACTA
ATTACCCGGTTAACATTGCAAATGTTTCGACTAGTATATTTGCTGCTTGAAATCTTTTTTTCAATTTTTG
TTTATTCTCATGATTCAATAATAAAATATACTTTCTTGATAGTTTTTCGCCCGAATGATCACCCAAGGCC
TTATTAGACGGAGCAAGGACTGTGTAGGAACGAGGACAAGTAATGTAGAACGATTTGAAAAGTAGCCAAC
AGTTCGTAACAGGCAGTTTGACATCTAAGAGCCTTTTTCGATTCAAAATTTAATTGTGATAAAAATGATA
AATCGGTCTGGTGATCAAAAGAAAATTGTAAATTGATTATTGAATGTTTCACCAAATGTATTCATGCCTC
TTTTAATGAAAATGGTTTTAGGGTTTGATGAGTTTTCCAGCGCTTCCTGCTTTTAAAAAGCATGCAAGAT
GGCTAAACCTACTCGTACAGACGGCGTCCATGGGCCTGAGACGGAGGAAAATACTGTGATTCGATTTTGG
AATCTATCCTTTAAccttcatttctataaccacctacccgggtatgttttgctta
>TCONS_00000036 gene=AGAP004709 loc:2L|2482553-2483310|+ exons:2482553-2482797,2482856-2483310 segs:1-245,246-700
cgaagctattcatgttgtcacttcatgaccaCCTACTTTATATGAATCCCCCTATTCAAGAAATTGGCCT
TAACTATGGCGGGTAGTGCAAAACAAATCTTTTCTAAAATTCAACAAACTAATAATGTTTCTAAGGGTAC
CTTGTACGTAGTTAATAGGAACCCCAGAAATCTCGAACGATTAAGACTAGCATACAAAGTGGACGGATAT
CATCTAGAAAGACCCGTTCGAAACTTCTGGCATAGGTTGGAGCTAAATGCTAGCAAAAAATACGTTACAG
CTAAATTGGTTCACTTTGAAAACGGACCAGTGATCGAATGTAGCACTAATGAATGGGCTCTGAAGCGGCA
TCTGTACAAAGGAAATGACTTCACGGCGTTCATTACGCTGGGAAAAGTATTCGCCTCGCGTTGCTTGGAT
GCTGGACTAACCGAGGTGCGATGTGATTTTATACCGTCAACCGGAAAGAAGGTGGACCTTTTCCTACGCA
CTGTCGAAGAGAGTGGTATTTGTCTCAAGGAACCGAATAGAATTCGCCCGGCGTATTCTTGGGATATGCA
CCGACCCGAAAAGCCGTGGGAAGTGATGGAGTAAATACAAAAAGAAATACGTATTCAGAATTTTAGTGAG
CTAAGGTTTATTAGTCAATAAACAGCAAGCTGTTCGGCTTCATTACGTTAGTCGATCTTTACTGCTCGTA
>TCONS_00002423 gene=AGAP004710 loc:2L|2483226-2483631|- exons:2483226-2483337,2483422-2483631 segs:1-210,211-322
AGTTGACATTCGCACTTCTATCAGCTTGTGTTGTGATTGCAAGTGCAAAGAAAATTTCCAAGGAATAGTC
GAGCCAAAATGAAGCTGCTGAACAATTTGCTGTTGAAGCGCACCTCCACTTACCTGGTCGGAATTGCGGG
AGCTGTATTTTTCTTCGAGCGCGGCTTCGATATGATAACAGATACCATTTTCGAATCCCACAACAAAGGG
AAATTATGGAAAGACATTAAGCACAAATACGAGCAGTAAAGATCGACTAACGTAATGAAGCCGAACAGCT
TGCTGTTTATTGACTAATAAACCTTAGCTCACTAAAATTCTG
>TCONS_00006281 gene=AGAP004709 loc:2L|2483294-2483664|+ exons:2483294-2483333,2483418-2483664 segs:1-40,41-287
GATCTTTACTGCTCGTATTTGTGCTTAATGTCTTTCCATAATACCCCTTTGTTGTGGGATTCGAAAATGG
TATCTGTTATCATATCGAAGCCGCGCTCGAAGAAAAATACAGCTCCCGCAATTCCGACCAGGTAAGTGGA
GGTGCGCTTCAACAGCAAATTGTTCAGCAGCTTCATTTTGGCTCGACTATTCCTTGGAAATTTTCTTTGC
ACTTGCAATCACAACACAAGCTGATAGAAGTGCGAATGTCAACTTCGACCAAAAACACGCAAGATTCTTA
AGTCAAA
>TCONS_00000037 gene=AGAP004711 loc:2L|2487770-2489611|+ exons:2487770-2489611 segs:1-1842
ATGTCTAGTccgcgtgttaaaagatatagaagagattctcaaaagagcgaagatgaggaagacaattcgt
ttgttccttatgtgtcagtaaaagaacgaaaaaaacaacagctgctcaagttgggtcgtatcgttcaatt
gactgccgaagcatctacggttggaaaatcatccagtgaaaatgagcacgaggaagaaagcacagaagag
tcatggggaagaaaatttaatatcagcttgttggatcaacacactgaacttaaaaagatagcagaagcta
agaaaattagcgcagtagaaaaacaattgaaagaggaggagaaaatcctcgaaagtgtcgctgaaaagaa
agcactcatgggtgttgctgagttggccaagggaatacagtatgaagatcctatcaaaaccagctggacg
cctccaagatatatcttatccaaaccggaatcccgtcacgagaaaattcgcgaaaagctccgtatactga
cggaaggagaaaatgtaccaccgccactgcgtacgtttcgtgaaatgaagctcccaaaagccgtgttagc
agccttggcgaaaagaaacataaagaaaccttctcctattcaagtgcaaggtatacctgcagttctggct
ggacgagacttgatcgggatcgcatttactggctcgggtaaaacgttggtttttgttttaccaatcatta
tgttctgtttagagcaagaattacggctaccattcattaaacgtgaagggccgtacggattgatcatttg
tccttctcgggagctagcgaaacaaacacatgacataattcagtactattgtcgccatcttcaggaagct
ggtatgccagaaattcgcactgttctcgcaattggcggagtccctgtaaatgacgccattgcaatcattc
agcaaggggcacacatcatggttgccacgccgggtcgactaatggatatgttggataaaaaattggtaac
tctagatgtatgccgttacctgtgcatggatgaagctgatcgaatgattgacatgggttttgaggaagac
gtccgcacaatattttcctattttaagggacaacgacaaactcttttattctcggcaaccatgccaaaaa
agattcaaaattttgctaaatctgctttagtaaaaccagttacaatcaacgttggacgtgcgggtgccgc
ttcaatgaacgtaactcaagacgtggaatacgtaaagcaggaggcaaaagttgtgtatttgttagagtgt
ttgcagaaaacaccacctccagtactgatatttgctgagaaaaagcaagatgtcgacgcaattcatgaat
atttattacttaaaggggtagaagcagtagctatccacggaggaaaagatcaagaagagcgatatcggtc
ggtcgagtcatttagaaatcaagagaaggacgtgctagttgccactgacgtcgcatctaaaggtttggat
tttccggatgtgcagcatgtaattaattatgatatgccagacgatatcgaaaactacgtacatcgaattg
gtcgtactggtcgatctggatcaaaaggtttagcgacaacatttatcaataaggcgacagagcagtttgt
actattggatttgaaacatcttttgattgaagctcaacaaaaagttcctccgttcttgggtgaactatgc
tcggaaacagagaaatacgcagatctcggtgatggctgtagttattgtggtggtttaggtcaccgcatca
cggaatgtcctaaacttgaagccgtgcaaagcaaacaagcttctaatattggacgcagagattatttatc
gaacactgctgctgattattaa
>TCONS_00006284 gene=AGAP004715 loc:2L|2615638-2620796|+ exons:2615638-2615992,2616132-2616225,2616288-2616969,2617029-2617122,2618761-2619242,2619830-2620017,2620100-2620300,2620365-2620796 segs:1-355,356-449,450-1131,1132-1225,1226-1707,1708-1895,1896-2096,2097-2528
TTTATTTACTGTGCTCTAGATTTTTTCAGAAAAATTACGAATCAGTTTAAACAAATGATCAATGTTATCA
TCGACAATAACAGGCAGTCACCTTTCCCGTGGCTTTAATCGCTTGAAACTCATATACGATGCAAGCTATG
GGGAAAAGATTCCTAATTTAACTTTAACCGGATCTTCCAGAACTGTGAATTGCCCATATTCTACGACTGC
TAGAACGGACATTTGGGAAAATGGTCTTCCATCGGTATCCAGTAACACCCCGCCAAAAGATTCTAGAGTG
GTTATCTGTGGCGGAGGGATTATGGGAGCTGCGGTGGCACATCAACTAGCACAAAGAGGATGGGGCCAGC
ACACGGCCTCCCAACAGGATGGAAACAAACCGGATCTTTAAACTTGGCTCGTACTCGTGACCGCATGACC
ATGTTCCGTCGCATGAAATCACAAAGCGTAGCCTGGAATGTAGAATGTGAAATCGTATCAGCCGAAAAAT
GCAAAGAGCTTTGTCCTTTAATTGATATAAGTGATATAGTGGGGGGGTTGTGGATTCCAAACGACGGAGT
TGGAAACCCGAACGCCTTTTGTCACAGCTTGGTGCATGAATCTCTCGAAAAGGGTCTAACAGTAGCTGAA
AACTGTTCCGTAACTAAAGTCATACAAAAGGACGGACGAGTTAAAGCGGTTGAAACGAGCAAAGGCACTG
TGGAATGTGTATATTTTGTAAACTGTGCAGGATTTTGGGCCCGGCAAGTGGGGCAGATGTCAGAGCCATA
TGTTAAAGTGCCACTTCATGCAGCAGAACATTACTATCTTCATACCAAACCAATCGCTGGGCTTGAGGGG
AAGATTCCTGTCGTACGGGACCTGGATGGGCACATTTACTTCCGAGAAAATGATGGATGCCTTTTGGCTG
GTGGGTTCGAAGCGACCGCGAAACCCGCCTACGAGGATGGCGAAATACCTGTTTCGACGGCTGAACGAAA
ACTTCATCCAGATTGGGATCATTTTCATCCCCTCCTAGAAGAACTTCTTCGTCGCTGCCCTACACTTCAA
GATATTCCTCTGGAGAGGCTTTCCAACTGCCCAGAAGCATTTTCGCCAGACTGTAAATGGATCATTGGTG
AAGCTCCAGAGATTCAAAATTATTTGGTAGCTGCTGGAATGAAAACTGTGGGAATGTCTGCAGCTGGCGG
AGTAGGACGAGCGATAGCAGATATAATAACACAAGGTTATTCTACGGTGGACTTACACGAGTTAGATATA
TCTCGTTTCTTGGGTCTGCACAATAATCGAAAATTTCTTCGTGACCGTGTTCGAGAGGTGCCTGGACTGC
ATTACGATCTTAACTATCCGTTTCATGAATTTCGAACAGGCAGAAATTTGCGAATGTCTCCAATCTTTCC
CGCGTTAAAGGAAGCAGGAGCAGTCTTCAGTCAGGTGATGGGTTACGAACGACCTGCGTGGTTTGATAAG
AAAAATGCCACTAATGAAAAGGGTAGCCCTAAATTTCGCATAGCCACAACCAACGGATTTGGTAAACCAC
ATTGGTTTGACCATGTACAAAGCGAGTATGAAAATTGTCGCGAAAGAATAGGAATGAGCGATTACAGTAC
ATTTACAAAGATCGATTTGTGGTCCAAAGGAAATGAAGTAGTCGATCTGCTACAGTATCTTTGCTCCAAT
GATGTAGATCAACCAGTAGGATCAATTCAAACGAATTCGCATTACACGTATACACGAAGCTCATGGAGGC
TGGCCAAAAATATGGAATACGACACTGCGGCTATTATGCTATGAGAACACTTCGAGTAGAAAAGTTTTTT
GCATTTTGGGGTCAGGATTTGGACACGTTTACAACTCCTTTAGAGTGCGGACGAATGTGGCGCGTAAAGT
TTAATAAAGGGGTAGATTTTATCGGAAGAGATGCTTTGCTTCAGCAAAGAGATAAAGGAGTGGAACGTAT
GTACATACAGTTGCTGATCAACGATCACGATCCTGACCTTGACTTGTGGAGTTGGGGCGGTGAGCCGATA
TATCGTGATGGGATATACTGTGGGCAAACAACTACTACCGCATACGGATTTACTTTCAAAAAACAGATTT
GTCTTGGATTCGTAAAAAATTTGCATTCAAGTGGACGGGCACTTCCGGTAACAAATGATTACATACTGAG
TGGCGATTATGAGGTTGAAATAGCTGGAATACGTTATCCCGCTAAGGCTAATCTTCATTCTCCAAACTTG
CCCACCAAGTACCCGGATCAAGAACGAGAGGCATACAAAGCTACGCGTGATAAGATGGACGAGTCGAATC
TTTTGGCTTATCGACCCAATAAGTAATCCGTATCCAATGGTTTGAGCGTTAGATCATTATTTGTTCTAAT
ATTGTCGAATGTGTGAAAAATAACAGTTTGTTGCTGATTCGTTTTAAATAAAGGATTTTATTTTTGTTAA
GGCTGTGTAAGATTTTACATATACGGCAAAAACTATGTTTTTACTATGTTTACATATACGGTAAAAACTA
TGTTGCTA
>TCONS_00000041 gene=AGAP004715 loc:2L|2615657-2620722|+ exons:2615657-2616225,2616288-2616969,2617029-2617122,2618761-2619316,2619456-2619663,2619748-2620017,2620100-2620300,2620365-2620722 segs:1-569,570-1251,1252-1345,1346-1901,1902-2109,2110-2379,2380-2580,2581-2938
ATTTTTTCAGAAAAATTACGAATCAGTTTAAACAAATGATCAATGTTATCATCGACAATAACAGGCAGTC
ACCTTTCCCGTGGCTTTAATCGCTTGAAACTCATATACGATGCAAGCTATGGGGAAAAGATTCCTAATTT
AACTTTAACCGGATCTTCCAGAACTGTGAATTGCCCATATTCTACGACTGCTAGAACGGACATTTGGGAA
AATGGTCTTCCATCGGTATCCAGTAACACCCCGCCAAAAGATTCTAGAGTGGTTATCTGTGGCGGAGGGA
TTATGGGAGCTGCGGTGGCACATCAACTAGCACAAAGAGGATGGGGCCAGCACACGGTATTGATTGAAAG
AGGACGAATTGGCGAAGGCAATCCGTGGCATTTCAGCGGCTTGCTGGGAGAGTTGAAACCAACCCATTCA
CAAGTGCTCCTTGCACAAACTTCGTTAGAATTAATTCGGGATTTACATGCTAAAGGCCTCCCAACAGGAT
GGAAACAAACCGGATCTTTAAACTTGGCTCGTACTCGTGACCGCATGACCATGTTCCGTCGCATGAAATC
ACAAAGCGTAGCCTGGAATGTAGAATGTGAAATCGTATCAGCCGAAAAATGCAAAGAGCTTTGTCCTTTA
ATTGATATAAGTGATATAGTGGGGGGGTTGTGGATTCCAAACGACGGAGTTGGAAACCCGAACGCCTTTT
GTCACAGCTTGGTGCATGAATCTCTCGAAAAGGGTCTAACAGTAGCTGAAAACTGTTCCGTAACTAAAGT
CATACAAAAGGACGGACGAGTTAAAGCGGTTGAAACGAGCAAAGGCACTGTGGAATGTGTATATTTTGTA
AACTGTGCAGGATTTTGGGCCCGGCAAGTGGGGCAGATGTCAGAGCCATATGTTAAAGTGCCACTTCATG
CAGCAGAACATTACTATCTTCATACCAAACCAATCGCTGGGCTTGAGGGGAAGATTCCTGTCGTACGGGA
CCTGGATGGGCACATTTACTTCCGAGAAAATGATGGATGCCTTTTGGCTGGTGGGTTCGAAGCGACCGCG
AAACCCGCCTACGAGGATGGCGAAATACCTGTTTCGACGGCTGAACGAAAACTTCATCCAGATTGGGATC
ATTTTCATCCCCTCCTAGAAGAACTTCTTCGTCGCTGCCCTACACTTCAAGATATTCCTCTGGAGAGGCT
TTCCAACTGCCCAGAAGCATTTTCGCCAGACTGTAAATGGATCATTGGTGAAGCTCCAGAGATTCAAAAT
TATTTGGTAGCTGCTGGAATGAAAACTGTGGGAATGTCTGCAGCTGGCGGAGTAGGACGAGCGATAGCAG
ATATAATAACACAAGGTTATTCTACGGTGGACTTACACGAGTTAGATATATCTCGTTTCTTGGGTCTGCA
CAATAATCGAAAATTTCTTCGTGACCGTGTTCGAGAGGTGCCTGGACTGCATTACGATCTTAACTATCCG
TTTCATGAATTTCGAACAGGCAGAAATTTGCGAATGTCTCCAATCTTTCCCGCGTTAAAGGAAGCAGGAG
CAGTCTTCAGTCAGGTGATGGGTTACGAACGACCTGCGTGGTTTGATAAGAAAAATGCCACTAATGAAAA
GGGTAGCCCTAAATTTCGCATAGCCACAACCAACGGATTTGGTAAACCACATTGGTTTGACCATGTACAA
AGCGAGTATGAAAATTGTCGCGAAAGAATAGGAATGAGCGATTACAGTACATTTACAAAGATCGATTTGT
GGTCCAAAGGAAATGAAGTAGTCGATCTGCTACAGTATCTTTGCTCCAATGATGTAGATCAACCAGTAGG
ATCAATTATTCACACCGGCATGCACAACCGCCATGGTGGATATGAGAATGATTGCTCATTGGCGCGGTTA
TCAGAAAATCATTACATGATGATTGCACCGACTGTACAGCAGGCTCGTTGTAAAGCATGGATTGATCGAC
ATTTACCACCGGGAGGTCGTGTAAGCGTATCAGATGTGACGTCTATGTACACTGCAATCTGCATTATGGG
ACCTTTTACTCGGATTATGCTTTCCGAGCTTACGGATACTGATTTGTCTCCAAAAAGTTTTCCATTTTTC
ACTTGTAAGGAACTGGACGTCGGTCTTGCAAATGGAATTCGAGCATTGAATCTTACTCACACTGGAGAAC
TCGGCTATGTCCTTTACATACCAAACGAATTCGCATTACACGTATACACGAAGCTCATGGAGGCTGGCCA
AAAATATGGAATACGACACTGCGGCTATTATGCTATGAGAACACTTCGAGTAGAAAAGTTTTTTGCATTT
TGGGGTCAGGATTTGGACACGTTTACAACTCCTTTAGAGTGCGGACGAATGTGGCGCGTAAAGTTTAATA
AAGGGGTAGATTTTATCGGAAGAGATGCTTTGCTTCAGCAAAGAGATAAAGGAGTGGAACGTATGTACAT
ACAGTTGCTGATCAACGATCACGATCCTGACCTTGACTTGTGGAGTTGGGGCGGTGAGCCGATATATCGT
GATGGGATATACTGTGGGCAAACAACTACTACCGCATACGGATTTACTTTCAAAAAACAGATTTGTCTTG
GATTCGTAAAAAATTTGCATTCAAGTGGACGGGCACTTCCGGTAACAAATGATTACATACTGAGTGGCGA
TTATGAGGTTGAAATAGCTGGAATACGTTATCCCGCTAAGGCTAATCTTCATTCTCCAAACTTGCCCACC
AAGTACCCGGATCAAGAACGAGAGGCATACAAAGCTACGCGTGATAAGATGGACGAGTCGAATCTTTTGG
CTTATCGACCCAATAAGTAATCCGTATCCAATGGTTTGAGCGTTAGATCATTATTTGTTCTAATATTGTC
GAATGTGTGAAAAATAACAGTTTGTTGCTGATTCGTTTTAAATAAAGGATTTTATTTTTGTTAAGGCT
>TCONS_00004831 gene=XLOC_003251 loc:2L|2631207-2631396|. exons:2631207-2631396 segs:1-190
ttggttgcattaaaaaattataatattctgctcaattttgaaactcaatgtaaatcagttcaaaacaatg
ggaaatatcgattggtctatataaaattaggctcagaatacctagtcattggaaagcaaccaactgtata
caaaattaatcattaaactaaagttttcaaggaaaaatgcttggtggcac
>TCONS_00004832 gene=AGAP004717 loc:2L|2666421-2666481|. exons:2666421-2666481 segs:1-61
TGGGAAAGATGGACACCATGAAGGGTAAGATGGACACCTGTAAAAACGGTGGAAATTGAAG
>TCONS_00007410 gene=XLOC_003253 loc:2L|2746720-2747089|. exons:2746720-2747089 segs:1-370
CACGGAGGATGTTGCTCTCGTCTCAGTAGCTATGACACCGATAAAATCTTGACAACGACCAAATGATCTC
ATTCCCAACGAATACAACTCTCTTCCGCGCCGTTCTAGCGCATTTCATCGCAACACTCCGGCACGACGCT
CTGCTGGTATTATGGAGAATCACATGGAATATTTCGTACCACGAAGCGTAAGTGAATTCAATCTGTCGGG
TGTAGGTGATCTAGCGCTTCCTCCAGCTAAACGCAACCTCTCTACGCAACACGCAGCTAGCTCTACCATG
CTAGCCGCACCAAAGCCACGAGAGAAAATGGTAACGTTTGAGGACGAATCAAAATTTTTGCATGGCTTGC
CTACCACACCGAGAAAGCCG
>TCONS_00007411 gene=XLOC_003254 loc:2L|2747140-2747714|. exons:2747140-2747714 segs:1-575
GACGCCTCCGTCGAACCAGTATCCTAATGATGTGATTAAGGTTTGATATTGCTAGAAAACCAAGATCGCT
TTGCCTGCTTTTAATTTATTTAATTCATAATTACCAAAAGCTTGTTTTCGCAACTCCAATGGCGAACGCA
ATCAGATCGATAAAACGGCAAGTGAATGTATATCACGTGTGAATAGAGACATAATGAAAGTTTTAATAAT
CCAAATCATCCAAATGATGTTTGATATGCTTCATATTCTTTTTTCCTTGCAAAATAACGCTACAGAAGTT
TGCGAATTTATCCAAAAGACCAACCATTCCGATAACATCTCATGCGCTACATTAAGAATGAACGGGTCTA
CAATATTAGGTTCATTGAGGAGGTAAAAATCGTGCCAAATATTACGTGCAAAGTAGGTAGTAAATAAGTG
AGTGAGACTAAACAAGCATTCCTTGAATAGTGACATTCATTGAATATGAAGTGAACGAAAATCTGTACTG
CACTATCATAACTAATTGAACCCCGTTAATAACGTCGATCAACACTGTACATATTTTGTTGTAAAATTGT
GAGGCCAATAAAAAC
>TCONS_00007412 gene=XLOC_003255 loc:2L|2749252-2749572|. exons:2749252-2749572 segs:1-321
AAAAAATGCAAATTGATTGCACAAAATTGATTATTTTAGGTTTATTTTTGTTTGCCATACACATCACATT
TAATTGCTATAcagtggagcgccgtttatccgggcttctcgggacttaacctcgcccggataagcgaaaa
acacggataatgagtcaaatgatatgttttatcaccaattcctgattaggttttggaaaattttcttagt
ttttgataaaataacccagtttttattaacatcatgtttttccaatgagaatatgtaaaattttccatga
attatagtattttttgttttgccaatgtgctcctataaccg
>TCONS_00002426 gene=AGAP004721 loc:2L|2749647-2752177|- exons:2749647-2750004,2750084-2750511,2750574-2750774,2750852-2751026,2751113-2751451,2751523-2751582,2751645-2752177 segs:1-533,534-593,594-932,933-1107,1108-1308,1309-1736,1737-2094
GGGGAAAACATCGAAAATAATCGCAGCAATCACCACGCGCTTACAGGAAATTTACAGAGAAAACGTATCT
AATTATTCTGTAAGTTTACGAAAGCAAAAGAACCGTGTGAGGAATACAAAAATGGTGCAGACATCTTCAG
GATTCGTTGGATTCTTCAAAAACATATATAACGATGAATACAAATGGTAAGCATTTATGCAAGTGTGCAT
TTGACACTCTTTAACATTAGTCTATTATCATTTTTTACTTCACAGGGCTCTGGTTAAAAGTGCATCACTG
TTCATCGTGGGTGTGCGGTTTGCACAGGAATGTGTTGGTTTGGAATTGATGCCATCGGTGGCTCATTGAA
TAGTTTCAACCCCCTAATTAATGTAACAAACGAATAAATCCGCGTTTTAAAATGTATACATTCGCGTACT
GTTCATTGGTTGTTGTCTGTTTTGGTTCGATAAGTGCCGATGTAAACAGCGATTCAGGATACAACTTCTT
AGTTATAGTTACTGATGACCAAGACATCATGCTGAATGGCATGACCCCAATGGCCAAAACTCTTGAACAC
ATCGCAAATGAAGGAATGACCTTTGTCAATGCATTTACAACATCTCCGATTTGTTGCCCGTCACGAAGTT
CAATTCTGACGGGAAAATATGCTCACAACCACCAAACAAAGAACAACTCTCGTTCCGGCGGCTGTTATGG
ACGTGTTTGGCGTGAAACGATTGAACCGGCGGCTCTCCCCGTTTGGTTATCTCATGCTGGATATGACACA
TTTTTCGCTGGGAAGTATTTAAACGAGTATTTTTCAGCAAGTATTCCACCGGGATGGTCTCAGTGGTTTG
GTTTACATGGGAATTCGCGATACTACAACTTTACCGTCACTGAAAATGGTAAAGTGGCCACTTATACCAA
TGAATATTTTACTGATTACTTGGATACTAAAACGGTAAACTTCCTGAAGAACTTAAGAGCAGATCGGCAT
TTTTTTGCGATGGTAACACCTCCTGCTCCACATGCCCCATTCACACCTGCAGACAGGCACAAAGATCTTT
TCCCCAATGTCAAAGCAATACAAACGCCGAATTTCAACATATCTTCCAGTCCATTACAAAAACATTGGCT
ATTAACTATGGAACCTTCCACATTGCCATTAAAGTTCCTGGATGAGATGGACACGATTCACCGTAAGAGA
TGGCAAACACTGATGGCAGTTGATAATATGGTGGAGAACATTGTGAACATTTTACGTGAAAAGAAATTAT
TGGAAAAAACATTTATATTTTACACCTCCGACAATGGTTTTCATTTAGGGCAATTCTCCCAAGCCTATGA
TAAACGGCAACCCTATGAGACGGATATTAGGGTACCTTTATTCGTAAGAGGACCTACAATCAAACCGAAA
GCAGTCCAAGAGTCAGCCGTTGCATTGCTAGACATCGTGCCCACGATCCTGCAGCTTGCCAATCTAGAAC
TGCCTTCCTTCTTAGATGGCCAACCATTGCCACTGCACAGTGATGCAGATGTGTTAATTGAAAGACAACT
ACTGGTAGAATACTGGGGAGAAGGATCCTTGGAAACGTATAACCCCGAATGCCCATGGGCAGCGCAAGAC
AGACTACAGTTGTGTACTGTTGATGCTGCGTGCCATTGCCAAGACGCCTGGAATAATACTTACAATTGCG
TTCGTCATCTGGCTACTGATTTGAATTTCATTTACTGCGAATTCAAGGATAATCAGAATTTCGTTGAAGC
TTATGATATTGCCAATGACCTGTATCAAATGAAGAACATCGGCTTCGAAATACTTCCCTCAATTAGAGCA
AAGTACAGCCTAGCAATACAGAATCTCACTGCCTGTGTGGGTCATACATGTCATATTATTTACTGATTTA
CTCTCCTGCAATTGAATGTTGCCTAGGAACTATTATTAAATATTGCAGTCAACTGACCGCGACCATAAAT
AGTCGGCACATATCAGCGCATAAATGTTTTCTTTTTCTTAAAATCTCCAAATAGCCTCGGTTGGTTAGTT
TGGACAATCAAAACAATATAcagtggagtgccgtttatccgggtacctttcatccggctttccg
>TCONS_00002427 gene=AGAP004721 loc:2L|2749855-2752163|- exons:2749855-2750004,2750084-2750511,2750574-2750774,2750852-2751026,2751113-2751451,2751523-2751582,2751645-2751947,2751992-2752163 segs:1-172,173-475,476-535,536-874,875-1049,1050-1250,1251-1678,1679-1828
AAATAATCGCAGCAATCACCACGCGCTTACAGGAAATTTACAGAGAAAACGTATCTAATTATTCTGTAAG
TTTACGAAAGCAAAAGAACCGTGTGAGGAATACAAAAATGGTGCAGACATCTTCAGGATTCGTTGGATTC
TTCAAAAACATATATAACGATGAATACAAATGTCTATTATCATTTTTTACTTCACAGGGCTCTGGTTAAA
AGTGCATCACTGTTCATCGTGGGTGTGCGGTTTGCACAGGAATGTGTTGGTTTGGAATTGATGCCATCGG
TGGCTCATTGAATAGTTTCAACCCCCTAATTAATGTAACAAACGAATAAATCCGCGTTTTAAAATGTATA
CATTCGCGTACTGTTCATTGGTTGTTGTCTGTTTTGGTTCGATAAGTGCCGATGTAAACAGCGATTCAGG
ATACAACTTCTTAGTTATAGTTACTGATGACCAAGACATCATGCTGAATGGCATGACCCCAATGGCCAAA
ACTCTTGAACACATCGCAAATGAAGGAATGACCTTTGTCAATGCATTTACAACATCTCCGATTTGTTGCC
CGTCACGAAGTTCAATTCTGACGGGAAAATATGCTCACAACCACCAAACAAAGAACAACTCTCGTTCCGG
CGGCTGTTATGGACGTGTTTGGCGTGAAACGATTGAACCGGCGGCTCTCCCCGTTTGGTTATCTCATGCT
GGATATGACACATTTTTCGCTGGGAAGTATTTAAACGAGTATTTTTCAGCAAGTATTCCACCGGGATGGT
CTCAGTGGTTTGGTTTACATGGGAATTCGCGATACTACAACTTTACCGTCACTGAAAATGGTAAAGTGGC
CACTTATACCAATGAATATTTTACTGATTACTTGGATACTAAAACGGTAAACTTCCTGAAGAACTTAAGA
GCAGATCGGCATTTTTTTGCGATGGTAACACCTCCTGCTCCACATGCCCCATTCACACCTGCAGACAGGC
ACAAAGATCTTTTCCCCAATGTCAAAGCAATACAAACGCCGAATTTCAACATATCTTCCAGTCCATTACA
AAAACATTGGCTATTAACTATGGAACCTTCCACATTGCCATTAAAGTTCCTGGATGAGATGGACACGATT
CACCGTAAGAGATGGCAAACACTGATGGCAGTTGATAATATGGTGGAGAACATTGTGAACATTTTACGTG
AAAAGAAATTATTGGAAAAAACATTTATATTTTACACCTCCGACAATGGTTTTCATTTAGGGCAATTCTC
CCAAGCCTATGATAAACGGCAACCCTATGAGACGGATATTAGGGTACCTTTATTCGTAAGAGGACCTACA
ATCAAACCGAAAGCAGTCCAAGAGTCAGCCGTTGCATTGCTAGACATCGTGCCCACGATCCTGCAGCTTG
CCAATCTAGAACTGCCTTCCTTCTTAGATGGCCAACCATTGCCACTGCACAGTGATGCAGATGTGTTAAT
TGAAAGACAACTACTGGTAGAATACTGGGGAGAAGGATCCTTGGAAACGTATAACCCCGAATGCCCATGG
GCAGCGCAAGACAGACTACAGTTGTGTACTGTTGATGCTGCGTGCCATTGCCAAGACGCCTGGAATAATA
CTTACAATTGCGTTCGTCATCTGGCTACTGATTTGAATTTCATTTACTGCGAATTCAAGGATAATCAGAA
TTTCGTTGAAGCTTATGATATTGCCAATGACCTGTATCAAATGAAGAACATCGGCTTCGAAATACTTCCC
TCAATTAGAGCAAAGTACAGCCTAGCAATACAGAATCTCACTGCCTGTGTGGGTCATACATGTCATATTA
TTTACTGA
>TCONS_00002428 gene=AGAP004722 loc:2L|2752424-2753362|- exons:2752424-2752940,2753020-2753362 segs:1-343,344-860
TGTCATGACTGGACTTCGAACTAATTTGTGAATACAGATTTGTTTATTTACGTTGTGTGAACGTACATCT
GAGCAGAATAGTTTTACTTTTGTATGATTCAAAATTACTCCAAGGACAGCTTCTACATTCTCATATTTAA
GCTGTGCTTCAGTACTTTAGGAAGCTACGATGTTGCGGACTCATTTAAAACGTGGAACGGAAAAATGGTT
GCACTTGACAAACCTTCGTTGCAGATCCCAGTCTGCTGCCGGAAAACAATGCTGGAAATGTAGCAGTTCA
GATATTAACAATACGTTTTTTTGTGCTTCGTGCGGTGTGTTACGCGAGACGGCTGAAAAAGAAGACTACT
TCGAACTATTGAAACTGAAGAAAGATTTCAACATAGACACTTTGAAACTCGTACAGAACTATCGCCATAT
CCAAAGTATGATACATCCAGACAAGTTTGCTCAGAAATCAGAGCATGAAAAGGCAATCGCATTAGAATGG
AGCTCTTTAGTTAACAAAGCGTACAAAACACTTTCCAAGTCCATTGAGAGGGGCAAATATTTACTAACGC
TTAATGGAGTAACTATATCTGAAGACAATACATCACTTGATAAAGAATTTCTCTTAGCAATGATGGATTT
AAATGAATCAGTGGAGGATGCAGAAACTGCCGATGAACTAAAAAATATAGCTTCAAATGTATCTGTAAAT
ATTGAACATCTGAATTTAAAGCTAGTCCAACACTTTAAAGCCAATGATTTGGATGGCGCTAAGGAAGCTA
TCATACGTTTAAAATATATGAACAACATTGAAAGGACCGTAAAAGAAAAGCTTTTACATCTTAATCTAAA
GTAGTAAACATCTATTATAA
>TCONS_00000051 gene=AGAP004723 loc:2L|2756436-2757197|+ exons:2756436-2756536,2756743-2756899,2756954-2757074,2757154-2757197 segs:1-101,102-258,259-379,380-423
GACATATGTCACAAGTTTGTTTGGGCGCAAAGTTGAGCTGCATTTATGCTCATCCTCATTTTTCAGCATT
GTTGTTAGATTTCATTAAACCTCTTCCAAAGGGTTCGATAATTATTATTGTGTTCAGTGTGCAGTGGCCG
TATCCCTAAATTTGGAACTAGAATGAGTAACAAAAAGCTGAAACCGGAGGAGCCGGTTGAAGAAGTAAAT
GAATTTTCCGTCGAGAAAATTTTGGACAGCAGAGTGGTCAACGGCAAAGTTGAATATTTTCTGAAATGGA
AAGGTTATTCGTCAGAAGAAAACACCTGGGAACCGGAGGAAAATCTTGACTGCGATGATCTGATACAGGC
CTTTAAAGAATCACGaaaaaaaaaGGAAGCCAAAGAAGAAAGTTCTGGAAGGAAAAGTAAGCTCAAGGAT
TCA
>TCONS_00000052 gene=AGAP004723 loc:2L|2756436-2760442|+ exons:2756436-2756638,2756743-2756899,2756954-2757291,2760014-2760442 segs:1-203,204-360,361-698,699-1127
GACATATGTCACAAGTTTGTTTGGGCGCAAAGTTGAGCTGCATTTATGCTCATCCTCATTTTTCAGCATT
GTTGTTAGATTTCATTAAACCTCTTCCAAAGGCAATAAATTTACTAATAAACCTTATATCATATTGTATG
TTGTGCACATCCCTGGGTGCTCCTCACAATTACGTTCTTTAGACAACTATAGATAAACTACAGGGTTCGA
TAATTATTATTGTGTTCAGTGTGCAGTGGCCGTATCCCTAAATTTGGAACTAGAATGAGTAACAAAAAGC
TGAAACCGGAGGAGCCGGTTGAAGAAGTAAATGAATTTTCCGTCGAGAAAATTTTGGACAGCAGAGTGGT
CAACGGCAAAGTTGAATATTTTCTGAAATGGAAAGGTTATTCGTCAGAAGAAAACACCTGGGAACCGGAG
GAAAATCTTGACTGCGATGATCTGATACAGGCCTTTAAAGAATCACGaaaaaaaaaGGAAGGCAAGCCAC
TGAATGTTAAGAAGTATTATACATTGCATCGTTAAAACCATTCAGCTATCCTCTTTTCATGTATCAACAG
CCAAAGAAGAAAGTTCTGGAAGGAAAAGTAAGCTCAAGGATTCATCTGAAGAACCTAAAGCTGTCCCAGC
TAAACGAAAAGCTACGAGCGATAAGAAAGTAGGCTTTGACCGCGGATTGATCCCAGAAGAGATTATTGGT
GCAACTGATGAACATGGAAAATTGATGTTTTTGATGAAATGGAAAAATGCTGCCAATGCTGACTTAGTAC
CCGCTGAGCAAGCCAACGTAAAATGTCCCCAAATTGTTATTAAATTTTATGAATCTAGGCTAACATGGCA
ATCCGCAGAAGCAAAAAATGATACGCGGGACGACTAGAAGGAAATATTGTTTGTATTTTGTGAGCGTCAC
AGCATTATGTTTTCTGCTATGTTTACTGTTTCTTCAGTAATACTCAATCGCCGAAGTGAAAATATGTCCA
CCCTATCAGGCAATCAGCCTGCAAGAATATTTTAAGCAATTACTATGAAACTATAAACCGGTAGAAAAGC
TTAATCGGCTTCAGACAGACTTCAAAACATCGTCAGCGGTCATCCATCATAACATCACGCGACAACAATT
TCAAAAC
>TCONS_00006290 gene=AGAP004723 loc:2L|2756450-2760491|+ exons:2756450-2756638,2756743-2757291,2760014-2760491 segs:1-189,190-738,739-1216
GTTTGTTTGGGCGCAAAGTTGAGCTGCATTTATGCTCATCCTCATTTTTCAGCATTGTTGTTAGATTTCA
TTAAACCTCTTCCAAAGGCAATAAATTTACTAATAAACCTTATATCATATTGTATGTTGTGCACATCCCT
GGGTGCTCCTCACAATTACGTTCTTTAGACAACTATAGATAAACTACAGGGTTCGATAATTATTATTGTG
TTCAGTGTGCAGTGGCCGTATCCCTAAATTTGGAACTAGAATGAGTAACAAAAAGCTGAAACCGGAGGAG
CCGGTTGAAGAAGTAAATGAATTTTCCGTCGAGAAAATTTTGGACAGCAGAGTGGTCAACGGCAAAGTAC
GTACTACAGTGAAAAGTCATATCATATATTGATACTGAATTCTTTAACAGGTTGAATATTTTCTGAAATG
GAAAGGTTATTCGTCAGAAGAAAACACCTGGGAACCGGAGGAAAATCTTGACTGCGATGATCTGATACAG
GCCTTTAAAGAATCACGaaaaaaaaaGGAAGGCAAGCCACTGAATGTTAAGAAGTATTATACATTGCATC
GTTAAAACCATTCAGCTATCCTCTTTTCATGTATCAACAGCCAAAGAAGAAAGTTCTGGAAGGAAAAGTA
AGCTCAAGGATTCATCTGAAGAACCTAAAGCTGTCCCAGCTAAACGAAAAGCTACGAGCGATAAGAAAGT
AGGCTTTGACCGCGGATTGATCCCAGAAGAGATTATTGGTGCAACTGATGAACATGGAAAATTGATGTTT
TTGATGAAATGGAAAAATGCTGCCAATGCTGACTTAGTACCCGCTGAGCAAGCCAACGTAAAATGTCCCC
AAATTGTTATTAAATTTTATGAATCTAGGCTAACATGGCAATCCGCAGAAGCAAAAAATGATACGCGGGA
CGACTAGAAGGAAATATTGTTTGTATTTTGTGAGCGTCACAGCATTATGTTTTCTGCTATGTTTACTGTT
TCTTCAGTAATACTCAATCGCCGAAGTGAAAATATGTCCACCCTATCAGGCAATCAGCCTGCAAGAATAT
TTTAAGCAATTACTATGAAACTATAAACCGGTAGAAAAGCTTAATCGGCTTCAGACAGACTTCAAAACAT
CGTCAGCGGTCATCCATCATAACATCACGCGACAACAATTTCAAAACCCAAGAGCATTGTGTAAAATGAT
TGAGGAAatatatatatatatatata
>TCONS_00000053 gene=AGAP004723 loc:2L|2756472-2760324|+ exons:2756472-2756536,2756743-2756899,2756954-2757088,2757129-2757291,2760014-2760324 segs:1-65,66-222,223-357,358-520,521-831
GCTGCATTTATGCTCATCCTCATTTTTCAGCATTGTTGTTAGATTTCATTAAACCTCTTCCAAAGGGTTC
GATAATTATTATTGTGTTCAGTGTGCAGTGGCCGTATCCCTAAATTTGGAACTAGAATGAGTAACAAAAA
GCTGAAACCGGAGGAGCCGGTTGAAGAAGTAAATGAATTTTCCGTCGAGAAAATTTTGGACAGCAGAGTG
GTCAACGGCAAAGTTGAATATTTTCTGAAATGGAAAGGTTATTCGTCAGAAGAAAACACCTGGGAACCGG
AGGAAAATCTTGACTGCGATGATCTGATACAGGCCTTTAAAGAATCACGaaaaaaaaaGGAAGGCAAGCC
ACTGAATCTATCCTCTTTTCATGTATCAACAGCCAAAGAAGAAAGTTCTGGAAGGAAAAGTAAGCTCAAG
GATTCATCTGAAGAACCTAAAGCTGTCCCAGCTAAACGAAAAGCTACGAGCGATAAGAAAGTAGGCTTTG
ACCGCGGATTGATCCCAGAAGAGATTATTGGTGCAACTGATGAACATGGAAAATTGATGTTTTTGATGAA
ATGGAAAAATGCTGCCAATGCTGACTTAGTACCCGCTGAGCAAGCCAACGTAAAATGTCCCCAAATTGTT
ATTAAATTTTATGAATCTAGGCTAACATGGCAATCCGCAGAAGCAAAAAATGATACGCGGGACGACTAGA
AGGAAATATTGTTTGTATTTTGTGAGCGTCACAGCATTATGTTTTCTGCTATGTTTACTGTTTCTTCAGT
AATACTCAATCGCCGAAGTGAAAATATGTCCACCCTATCAGGCAATCAGCCTGCAAGAATA
>TCONS_00000055 gene=AGAP004725 loc:2L|2797664-2801444|+ exons:2797664-2797724,2798052-2798166,2798237-2801444 segs:1-61,62-176,177-3384
GTTCAGTCCTTCGAGCTAGACGTGTGCGTGTAACACAAAAGCTATATTAATTGTGTAAAAAGCAAAATTT
AACTGGTGTTACGATGTCTCGTTTCTTCGCCGGTGGTTCGGACTCTGATTCCGACAGCTCTTCTGATAGC
GAGCCAGTAATTCGTCAGCAAGTGGCTCAGTTCACGTTCAGCGATGAGGAGGAGGACGTCAAGCGCGTCG
TAAGATCGAAGAAGGAGAAGCGCTATGAAGACCTCTCCAATATCATCAAGAGTATCCGGAACCATAAGAA
GATCAAGGATATGTCGAGTGTATTGACGAGCTTTGAGGAATTTATGCGAGCGTATACGAAGGCGTTGCCG
GTAGTTATGAAGGAAGAGAATGGCGTAACGCCTCGTATTGTCGTTCGTGCGCTTGCTGAGCTGGAGGACT
TTGTTAATGAGAGCTGGGACGACAAGGAGAGTCGGAAAAATCTCTCGAAGAATAATAACAAAGCGCTAGG
AACTCTGCGACAAAAATTCAGGAAGTACATCAAAGATTTCGAATCGGATATGAAGCGTTTCCGCGCCGCT
CCAGAAGATTTTGCCGAAGAGGAAGAGGATGATGAACGCGAAGACGAAAAGGGGTCCGATGAGGAAGAGG
AGAAGGTTGTGGTACAAGTCGAACCGAAAGCGGTATCCTTCAAAAAGGAACCAGAGAAGGCCAAACCTGT
TAAGCCTGTGGCGGATTCCGATTCGTCGGACTGGGGCAGCGATTCCGACTCGGACAGCACCTCTTCCGAC
GAGGATGCTAAATACACCAGCATTCGCGACCGGTTCTTGAAGAAGCCAGAGAAGGGTACGGAAGAAATTG
CTTCAGCACCTTCCGGTGTATCTGGTGACGATGCGTTTaagaaagagaagaagaagaaaacgggcgaagc
tttgagcaagaagaagaaACCCAAGCAAGATGAAATGTTTGACGAGAACGAGGAGGAGGAAGAAGGCTGG
AAGGTGGTCAACGGAACAAGGTCCGGTGCTTCCGAGCAGCCGAAAATGTTCGCCAAGGATGCAGAAATCG
ACACGAAGCTGGTCGTAAACAAGCTGAACGAAGTGATGGCTGCCCGAGGTAAAAAACGTACAGATCGAAA
AATGCAGATTGAGTTTCTTCGTGAGTTGCGTACAGTGGCCGAGACCAACAATCTTGGCCCGGCGGTGGCG
GTGAAAATTCGTTTCAACATTGTTTCTGCCATATTCGACTACAATCCAAAAGTATCTGGAGCGATGAAAC
TGGAACACTGGAGTAAACTATTGGAAGAAATTCAAGAACTGCTGAAACTGCTTCTGGCTCACGAGGATGT
GCATCTATCCGAGTCGATCTTGGATGAATACGAAGAGTACGATACTGCACCGTTCAAGATACGCGGCTGC
ATGCTGACTGCAGTGGAACGGTTGGATGACGAGTTCACAAAACTGTTGAAAGAATGCGATCCGCACAGCA
ATGAGTACGTTGACCGGCTGAAGGATGAGGTCCCAGTCACGAACATAATAGAACAAGTTGTCACTTACGT
TGAGCGACTCGGTAATGAAATGGAAATCTGCCGCATATATCTACGCAAGATTGATCATCTGTACTACAAA
TTCGACCCGGACGTGTTGAAAAAACGAAAGGGTCAACTGCCAGCCAACACCATAACGTCGGTTGAAGAGA
TGGATAAGCTTTGTCGTTACATCTATGCCAAGGATCAAACGGATCGGTTACGCACACGTGCAATCCTATC
GCACATATTCCATCATGCATTGCATGATAACTGGTTCCAGGCGCGTGATTTAGTGCTGATGTCGCACCTG
CAGGAAACAATCCATCATTCCGATCCCGCAACCCAGATTCTGTACAATCGTATGATGGCCAATTTAGGCT
TGTGTGCCTTCCGCCACGGCAATATCAAGGATGCTCACCTGTGTCTGGTAGATTTGATGATGACGGGTAA
GCCGAAAGAATTACTCGCTCAAGGACTAGTACCGCAACGTCAACACGAACGCTCGCTTGAACAAGAGAAA
ATCGAGAAGCAACGTCAAATGCCGTTCCACATGCACATTAATCTGGAGCTGCTCGAGTGTGTCTATCTGG
TGTCTGCTATGCTGCTCGAGATTCCATACATGGCGGCTCATGAGTTCGATGCGCGTCGTCGAATGATCAG
TAAGACATTCTACCAGCAATTGAGATCATCCGAGCGACAGTCTCTGGTTGGACCACCGGAGTCGATGCGC
GAGCATGTGGTTGCTGCTGCAAAGGCAATGCGGCACGGCGATTGGAATGCTTGTGCCAACTTCATTGTCA
ACAAAAAGATGAATGTTAAAGTGTGGGATCTTTTCTACGAAGCTAATCGCGTGCGTGAAATGATGATTAA
ATTCATTAAAGAAGAATCGCTCCGCACATATTTGTTCACATACTCGAATGTCTTTGCATCGATTAGCGTA
CCACACTTGGCCGACATGTTCAAGCTACCGAAAAGCAAGGTCCACTCGTTAATCAGCAAAATGATAATCA
ATGAAGAACTAATGGCATCACTGGATGATCCTACCGAAACGATCGTCATGCATCGTTCTGAACCGTCTCG
TCTACAAGCCCTTTCGATGCAGCTGGCCGACAAAGTGACCAATCTGGTGGACGCAAACGAACGAATCTTC
GAAATGAAGCAAGGAAACTTCTTCCAGCGTGGCGGTAACCAAGGGTACAATCGCGATCGCCAGAATTATC
GCAATCAGAATCAAAATCAAAACTGGAACAACAATCGTCGCCAGGACAACCGCAATCGTGGTAACCGCGG
CAATCAGAACCGTGGAGAGGGACGGGAACAACGTGAACACCACCGCGATCACCATCGCGACCAGCGCGAA
CACCGGGAGCATCAGAATCGAGAATTTAGAGAACAGCGCGAGCAGATGCGCAACGTTGAATACCAAAACA
AGGCTGAGTAATTGTTTGGATTATTGCGTTGCAACGCACCGGGAGAGCAGATTCGTTCAGATCACTGATA
GCGGCAGATTCATCTACCAGTATCTTTGCCACAGCGAGGTAAACGCGATACATTTTTTAAAATCAGGTTT
GTAAACTTTCACCTAAAAGTGCACAGAATTGATAGAAATACGGAGGATTTTACCATCGTTCTTCCGCTTT
TTAGATATTCTAGGTACTAGAAGGGTAGTATTCTATCGACTAAATATTACGCAAAAAATGTTCATTAAAG
TAAAGCTCCTCAGAAAATCCGTTAAATTTATACTATTACCAACAGTACTACAAATAAAAAGCCGATACAT
AATTGCCATTCATTTGGAACATCAAGCAGAGCATCGAAAACCTGCAGGGTGTTACGAATGCTTGGCATGT
TGTATTGAACATCGGAGCAAAAAA
>TCONS_00007413 gene=AGAP004725 loc:2L|2803114-2804007|. exons:2803114-2804007 segs:1-894
CTTATTTGCTATCATGCTATGTGATGCTAGATTAGCGCTTTGCTAATAATTCTATATGAAGTTACTTTCA
GCGCGGTCTCCTAAGACGTCTCCGTTCCGTTGCGATGTGGAATTGTTGTTTAGTATCGTGATGGACCCTA
CGTGTTGCGTTTTTGTTGGCTTGCTGTTGTCTTTTTATTAAGATAGGAAACATATCAGCTATTCAAATTA
GCTTACACTTAAGAATGTCGAAAAATAGTTAGTGTCTAACTGTCTAACTCAATAACAGTTTATGCATTTA
TGCAGCAACTAATATTATAATAGGTAAAGTTTCCTATTTGCAATATCAGATCACTGCCATCATTAACTTC
ATTTGAGCCGCGTAGCATAATGTAAATTACAGTATAACCTCACTAGTTGGGACTTTTTTAGTTGGATTGT
TCACTAGCTGGCACCTCAATAGTGGAATTGTCATCCAACCAACGAGGTAGCTTTGACAGAAAGAAAACTC
GGAACGGTAGTCATGGTCAGCTTTTAATCAAAGCCATTGCGATGAATTTGCGTTTGGTTCAAACAAGTTT
GGAGGACAAAATTTTTCAGTTTCGTATTCATTCATCACATTGGCGGTCTGCCAAACAACTCAACCATCGA
GTTGCACATCCACTAGTTGGTACGCAATCTTTATCCCTCCCAGTGAGGTCATATTGTATATTGTCTTCAA
CACAAACATACAGCTACGATGTTTAACATTATAGATGTTATAATGTAATAAAGCGACAATGCTAGCAGAT
CCAAACGAGATCATGAATAGAAGAATCCCAGTCGCACCACATTTACCATACCAGATTCTAATTCCGCCAA
CTAAGCTTACCGACTTTAGccggtctcgtagtacagtcgtcaactcgtacgact
>TCONS_00004836 gene=AGAP004726 loc:2L|2804169-2804786|. exons:2804169-2804786 segs:1-618
aagaagcttaccgacttaGCATCATTGTAACGAGACAATCTACTACTTGGCTTTGCTGTACTTGCTGTTT
CTCGTGTTTGTTTTAATGCACTAAAATCGTTTCCCTTCATCTCAACCCATGTTGTTGTTCCCTTTTGCCA
GATCACTATTACTGAGGCTACAAAACTTCTTACAGTCCTACATTGCTGGTGTCTGTTCGTGATCTTAACG
TATTATTTGCTCGATTAGAACCGTTCCTTATACCGTTTAGCGAACCGTTGTTTTCTGTTTTGTTTCTTTA
TGCTTTAATTATTGTCAATTTGGAGTGCATCATTTGCTGGTGCTGCTTGAGCAATAATTCACTTCGCTAG
ATCCGTTATAGGCCAAATTaaaaaaaaaaaCTCCTGCACAATTGCAAAGGCGCCCACCTTTTTGCTGACT
GACCATACAAGCGATGGCTTACTGGTTAGTTGTGTTTTTACCATTGTTTTAGCGTTCCTACCATGCTTCG
GCATTTGCATTGTATTTATatgtatattttacggctgtatatgtatatgtgtatatatatattcatttac
ggttttgtatatagatatttatgtatattttgtataATTGTTTGTATACGGTTATATC
>TCONS_00000056 gene=AGAP004727 loc:2L|2812105-2813770|+ exons:2812105-2812369,2812484-2812538,2812625-2812757,2812873-2812984,2813081-2813143,2813212-2813355,2813425-2813529,2813604-2813770 segs:1-265,266-320,321-453,454-565,566-628,629-772,773-877,878-1044
GTTCTGCTTCACGAGGGACGCATCATAGTGCAGTTACAATTTCCTTGTTTGGCATTTTTATGCGCTATTT
GCAGTACAGTCTAAAGCATACTACGATACAGCCCGGTCATGGAAATATCAGAGTCTACTAAAGTAGTGTT
TTACGTAAGCAGAATATTTGGTCTTGCACCTTATGTAGTGAAGCGCACTCCTATTGGCCAAATAGTGGAT
TACAAGCGCAGCGTGTTTCTCATAGCTTATAGTGTAGGTCTTGTGTTTTGCTTAGCTGGCCTCACCTACA
AAGGAATATTTTTCGATGTAACTTCCAAAAAACCTATACGAATGAAAACAGCTACTTCAAAGGTGGTGAC
CATTCTAGACGTGTCGGTTGTAGTGTCTGCCTGCATTTGTGGCACCCTCAGTGGAATAGGGGGACTGCAT
TTTGTGCGTGAGCTTAATCGACGGTTAACCGAAGCCGATGAAATACTGTCATTGTACGTCAAGGAAAGTA
CCCGAAGTCGGAGGCAACGACGCAAAGGAATCCTCATGCTAGGATTAGTATGTTTCATCATTACTGGAGC
ACTCTCTCTGGACATATGGGTATGGTATCGCATTGCCGATAAGATAAAGAAAGAAAACAGCAATTCCAGT
GCCAACGTACTAGGCTACTTTCCATTTTACTGCTTGTACTACATACTGATGATGTTTCATGTCCTGTTCG
CACAAGCTGCACTGGGCATTGGTAATCGATTTCGCCACTTGAATGTTGCGCTGTACGAAATGTTTCCCGA
ATTTGGCAGAACACCGCGCATCGAAATCTCATCCATCAATTTAGATTCCGATAAAAATGATCCTATCGAT
GTTGACCTCCGAAAGTGTGTAGCAAACGTGGCGCATGGATTTGATAGGAAGCGAACCTTATCATCGAGAA
AAATAATTGAAGATCTTGCCGTAATACATGCTTCTCTTTCATATTGTATAGTGTTGGTTTCGAAGCAAGT
GAACCGAAGCAATGCAGGAAAATTCACATCTACATATTATCTTAAATTTCCGTGTTTTGTGTAC
>TCONS_00006291 gene=AGAP004727 loc:2L|2812117-2812415|+ exons:2812117-2812415 segs:1-299
GAGGGACGCATCATAGTGCAGTTACAATTTCCTTGTTTGGCATTTTTATGCGCTATTTGCAGTACAGTCT
AAAGCATACTACGATACAGCCCGGTCATGGAAATATCAGAGTCTACTAAAGTAGTGTTTTACGTAAGCAG
AATATTTGGTCTTGCACCTTATGTAGTGAAGCGCACTCCTATTGGCCAAATAGTGGATTACAAGCGCAGC
GTGTTTCTCATAGCTTATAGTGTAGGTCTTGTGTTTTGCTTAGGTACGTACAACGTTTATACATGTTGTA
CCCATTTGTCTGCGCCTAT
>TCONS_00000059 gene=AGAP004727 loc:2L|2812213-2814510|+ exons:2812213-2812369,2812484-2812538,2812625-2812757,2812873-2812984,2813081-2813143,2813212-2813355,2813425-2813529,2813604-2813698,2813783-2813878,2813947-2814042,2814108-2814176,2814248-2814337,2814427-2814510 segs:1-157,158-212,213-345,346-457,458-520,521-664,665-769,770-864,865-960,961-1056,1057-1125,1126-1215,1216-1299
ATGGAAATATCAGAGTCTACTAAAGTAGTGTTTTACGTAAGCAGAATATTTGGTCTTGCACCTTATGTAG
TGAAGCGCACTCCTATTGGCCAAATAGTGGATTACAAGCGCAGCGTGTTTCTCATAGCTTATAGTGTAGG
TCTTGTGTTTTGCTTAGCTGGCCTCACCTACAAAGGAATATTTTTCGATGTAACTTCCAAAAAACCTATA
CGAATGAAAACAGCTACTTCAAAGGTGGTGACCATTCTAGACGTGTCGGTTGTAGTGTCTGCCTGCATTT
GTGGCACCCTCAGTGGAATAGGGGGACTGCATTTTGTGCGTGAGCTTAATCGACGGTTAACCGAAGCCGA
TGAAATACTGTCATTGTACGTCAAGGAAAGTACCCGAAGTCGGAGGCAACGACGCAAAGGAATCCTCATG
CTAGGATTAGTATGTTTCATCATTACTGGAGCACTCTCTCTGGACATATGGGTATGGTATCGCATTGCCG
ATAAGATAAAGAAAGAAAACAGCAATTCCAGTGCCAACGTACTAGGCTACTTTCCATTTTACTGCTTGTA
CTACATACTGATGATGTTTCATGTCCTGTTCGCACAAGCTGCACTGGGCATTGGTAATCGATTTCGCCAC
TTGAATGTTGCGCTGTACGAAATGTTTCCCGAATTTGGCAGAACACCGCGCATCGAAATCTCATCCATCA
ATTTAGATTCCGATAAAAATGATCCTATCGATGTTGACCTCCGAAAGTGTGTAGCAAACGTGGCGCATGG
ATTTGATAGGAAGCGAACCTTATCATCGAGAAAAATAATTGAAGATCTTGCCGTAATACATGCTTCTCTT
TCATATTGTATAGTGTTGGTTTCGACATTTGGAATTGCTTTGCTGGCGGTGCTAGGGTCGTGCTTACTAC
ATCTCGTCGCCACGTCCTACTTTTTAATGGTTGAGTTGGTTGGTGACAAGGATGCAGTATTTGCGTGGAT
TCAGGCATTGTGGTTATTCATACATATTTTTAGATTTTTACTAACCATTGAACCCTGTCACATAACTAAT
GTTGAGTCAAATCGTACTATAACCATTATAAACAGCTTAAGGAGGACCTGCAAAGATGTTGAAATGATAG
AGAGTATCAACATGTTTTGGCAGCAGTTGATCGCTAGCAACTTTTCCTTCACCGCTTGTGGACTATGTAC
AATTGACAGACGAATTATCACATCGTACTGCGGAGCGATTGCCACTTACTTAGTAATACTAATTCAATTT
AAAGAAGCCGATGACAATTCTGGAAAAACGCCACACTAG
>TCONS_00006292 gene=AGAP004727 loc:2L|2812484-2814510|+ exons:2812484-2812538,2812625-2812757,2812873-2812984,2813081-2813143,2813212-2813355,2813425-2813529,2813604-2813700,2813782-2813878,2813947-2814042,2814108-2814176,2814248-2814337,2814427-2814510 segs:1-55,56-188,189-300,301-363,364-507,508-612,613-709,710-806,807-902,903-971,972-1061,1062-1145
CTGGCCTCACCTACAAAGGAATATTTTTCGATGTAACTTCCAAAAAACCTATACGAATGAAAACAGCTAC
TTCAAAGGTGGTGACCATTCTAGACGTGTCGGTTGTAGTGTCTGCCTGCATTTGTGGCACCCTCAGTGGA
ATAGGGGGACTGCATTTTGTGCGTGAGCTTAATCGACGGTTAACCGAAGCCGATGAAATACTGTCATTGT
ACGTCAAGGAAAGTACCCGAAGTCGGAGGCAACGACGCAAAGGAATCCTCATGCTAGGATTAGTATGTTT
CATCATTACTGGAGCACTCTCTCTGGACATATGGGTATGGTATCGCATTGCCGATAAGATAAAGAAAGAA
AACAGCAATTCCAGTGCCAACGTACTAGGCTACTTTCCATTTTACTGCTTGTACTACATACTGATGATGT
TTCATGTCCTGTTCGCACAAGCTGCACTGGGCATTGGTAATCGATTTCGCCACTTGAATGTTGCGCTGTA
CGAAATGTTTCCCGAATTTGGCAGAACACCGCGCATCGAAATCTCATCCATCAATTTAGATTCCGATAAA
AATGATCCTATCGATGTTGACCTCCGAAAGTGTGTAGCAAACGTGGCGCATGGATTTGATAGGAAGCGAA
CCTTATCATCGAGAAAAATAATTGAAGATCTTGCCGTAATACATGCTTCTCTTTCATATTGTATAGTGTT
GGTTTCGAAGACATTTGGAATTGCTTTGCTGGCGGTGCTAGGGTCGTGCTTACTACATCTCGTCGCCACG
TCCTACTTTTTAATGGTTGAGTTGGTTGGTGACAAGGATGCAGTATTTGCGTGGATTCAGGCATTGTGGT
TATTCATACATATTTTTAGATTTTTACTAACCATTGAACCCTGTCACATAACTAATGTTGAGTCAAATCG
TACTATAACCATTATAAACAGCTTAAGGAGGACCTGCAAAGATGTTGAAATGATAGAGAGTATCAACATG
TTTTGGCAGCAGTTGATCGCTAGCAACTTTTCCTTCACCGCTTGTGGACTATGTACAATTGACAGACGAA
TTATCACATCGTACTGCGGAGCGATTGCCACTTACTTAGTAATACTAATTCAATTTAAAGAAGCCGATGA
CAATTCTGGAAAAACGCCACACTAG
>TCONS_00007414 gene=AGAP004729 loc:2L|2843912-2844193|. exons:2843912-2844193 segs:1-282
TTCACGTTCGATAGGTTATGATTTGGAGCTTAACTGGATTAAGAGATCGaaaaaaaatcaaaaaaTACAT
TGATCAATGGCCTTAAGTTTGATGTTCATTTCATAAGATTGGTAACTTGAGACCTGGCATGGAAATAATA
GCATTCTTTAAGCATTAAATACAAATCATTATGGCTATGCCTGCAAAATCATAAGATCTCTTTATTTTGC
TATGTTTTATGTACAAACATCAAAAGTTTTGAACATCAAAATTGAGGTTGTACGGCATTAAATGAAATTA
AT
>TCONS_00002433 gene=AGAP004729 loc:2L|2844659-2847575|- exons:2844659-2845242,2845322-2845462,2845544-2845633,2845734-2845823,2845885-2846012,2846102-2846416,2846477-2847071,2847147-2847575 segs:1-429,430-1024,1025-1339,1340-1467,1468-1557,1558-1647,1648-1788,1789-2372
TAAAAGTTTTCCTTTTGTTTACATCGATGTGTTGATACAAAAAGTCGATTAAATGCTTCGTGTTTGGTAG
TGGATAAAACAGTGTTGCATATACATTTTACTGTACAGGTGTCCACTGTTATGGAATACGTTGCGGTAGA
GCCATTTACAGAACGTTAGCAAACGCTTGATGTGTGTGTGTGTTTGGCAAGTCAAAGGGGTCGCTGGATA
GGAATACAACACTTTTGTTAAGAGCTATAGGAAGGAAGGGCAATTGCCCGTAGTTTGTTTTTGTAGCAAA
AATTACCTCTAAGAGCAATGGAGCAATTAACGACACGGAACATCGAACTGGATAAAATTTGTCGCATTTG
TTTAGTGGTGAAGAAGGAAATGCGGCCGCTATTCGGAGAGATGATTGCTGAAATGTTGATGGAAATCGCC
AAGATACAGATTGAACAAATGGATGGGTGGCCGGACAAAATTTGTGTCCAGTGCATACACCAAGTAAGTC
GCTGCCATGCGTTTAAGACTCGTGTGGAAAAGTCAGATGTAACATTGAGACAATATATCAAAGGTATCAC
GGTAACCGAGGATCAAGATCACAAAGAATGTATACAAAAAGAGATACAAAATATAACCCTAAGTCCACCC
AAGCTCCAACAAATGGCTCCGACGATGATCGCTCCGCAGTTGCACGAGTTACACATCCAGCGAACGGATA
TGCAAGCAATTCAGACTGAAGCTCCACTGGCCGCTCCTGCAATGATATTGACTAGTGCTCAGCTTATTAA
TGCTGGTGCACAAATTATAAATACAGGCCATATAATCACAACGGCTACTGGTCAGCAGATCATTCAGACC
ACACCACAATTTCAAGCTGCCTCAATCGGTCAGTTTATACAAGGTCCAAATAATACCGTACAAATGATTA
CTCAGAACGGGCATCCAGCACACGTACTGCAAATTCAGCGTACTGCAGATGATCGCTGCGAGATAATAGT
GCAACCAGAAATGACAGAGGCACAATACCTGGAAAATGGTAAGATTTCATCAGTTCCCTTGATGGTCACG
GCACCAGCAGCAACTACAGCCATACCTACCGACGCAATCCATGCACATCAGCTACATCACCATCATCACA
TGGCAGTGGAGCAAACGGAGCCCACAGAACTTGAGGAAAGTGAAACAGAAACACAAATACATGAGAAGCT
GGAAGAGGATGTTGACTATTTGTTACCGGATGATGAAACAGTCGAGACAGATGAAATTATTGAAGAGACT
GGGGGCGTAGAAGAAGGAGAGATGGAATATTATGCCGAAACAGAATGTGAGGATTCGGACGATGAAGAAA
AACTGATAGCGGAGTTTCTAACCTATCAGACATCTTGCCCTAGTCCTGGCCGGTATGTCTGCAATCTTTG
TCACAAAGAGTTTAATCAACCGAAATGGTTGCATCTTCACATGTCATCGCATACCAACTGGATAAAGGCG
AACTGTAAAAAACAACCAGAATGTGAAATTTGCCATAAAAGTTTTCGGGGCCCGGGAATGTTGCGAATGC
ATATGAAAACACATGAGAAGGTAAACAAAATACCCACATGCAGTATTTGCAACAAAGAGTTTAAATCGAA
ATCGATATTGTATCGCCATCGACAGACGCATTTTGAGAAAAATTTTGAATGTTCTATGTGCGAGAAGAAG
TTTAGCTCAAAATACCAACTAAACATCCACGAGCAACGCCACAAAAAACAGAAAAGTCACAAATGTCCCC
ACTGTGACAAGTCATTCTTCAACGAGACGGAACTGAAGAACCACATTCAGCACCATTTGGGAACAAAGAT
GAAACAGAACAACAAAATAGCCATTAGTAGGAGTTAATCAGAAGCAATCTTCTATCGGCAGCAGTTAAGG
AATATTAGATAAAAGCTAAATAAGTAAAATTCAAAGTAGAAAACATTTACCACAACAACATATGAAACAA
ACGGAAAACCAACACACTTTTGAGAACATGATAGCACATCAAGAGCTTATCGAACAGGTTTCGAGATCTT
AGCTAAATACCCCTTACACAGGGTATGAGTCTCACAGGATGTGCAGAAGATTAACATTTTCTAACGTTTG
TCTTATCGTGGGTTTTCTGTAGTTTCCTTATCTAACTGGTGCAATTGCTACGGTTCCAGCGAACATCACA
AAGGGGCCACACTGCAAATTTAGTTATAATTTATCTAAATAAAGCGTCCTCATTAATAGCCAAACATTTT
AAGCTACTGAACGAATCGCTTACTTATTGAATTCAATGAATTATACTGCGTGTCTACAAACAATTTGCGT
TTAGTTAACGAATGCATATTTAAGAGCAGTGAAATAAAGCGGTATGGAGAGATCGATAAAAA
>TCONS_00006848 gene=AGAP004732 loc:2L|2881258-2904420|- exons:2881258-2881287,2896177-2899953,2900121-2900271,2900661-2901208,2901614-2902293,2902381-2902625,2902823-2904002,2904174-2904420 segs:1-247,248-1427,1428-1672,1673-2352,2353-2900,2901-3051,3052-6828,6829-6858
ATTGGTGGTCATGTGCAATTAAGTCATCATCATGCATTGAGTAGTCAAATTCCGGCAACTATCACTCCAA
TTCCACACTCTATCCACCTTGGAGCATCGCCAACTTTGAGTTCATCTGTAGTTCGTCCACCAAACGATGA
ACCACAAACGTTGGATCTTAGCATCAAAAAAACACCCCGCACAGAGACGATGGCTGTATCGGCTGCTCCC
ACAAAACTAACGGAAACTAGCAACAATGTTAGTAGTGTTACTGTCTATAGAACGGATGGTACATTTTCGG
GGCCTAACATTCCTCCATCGTCAACATCTGCTGTGGGAGGTGGTACCTATGTGAGCTATCACCCGTCCGG
GACGGGCGTATCTGATGCTATGGGCCGTACGTTAACAAAATCCCCTTCGGGAACTGGGGCAGCATACCTT
ACCATACCGCTGGGCACAGGGCCAGGACAGAACAGTGGAGGGTTGTCGATGCAAGGTTCGACGGGATCTA
CACGTCAGTCAACATTGTCTTCGCTCACACCTCCACCCCCTTTGTCAGGAAGCGGAAATACAAAGGGGAA
GAACACTCCCAAACTGAGTCCTAAATTATCTAGTAGTGGTTCTGTCAGCGGTGGTCCTAAAGGAGGTTCC
ATTACCCATGGCACACCGGTGAATGCCACTCAGCAGCAGCAGCAAAATCAGTTAATCATCCAGGGTCAGC
CAACATCTACGGCAAATTTAAGCCCACGGTACGAACCGCATCTTCTGCGTCAAACACCGCCATCATCGGC
TGCTTCCAGTGGTCGCCCAGGAACTTCTTCATCTCCGGTCATAATGAGTGACAAGTTTATAGGTTCCATA
ACTCAAGGAACTCCTGTGCATGGGGGCAGTGGGGGACTCCTGTCTGATAAACGTTCCAGCTCTTCAGCAT
ACGACTACAAGCGTCAGAGCCCTGCGCAAACAATAGTAGTTCCTGGCGGGGGCCATGTATTACCAATTCA
GTTTAGTCCCTATGGAACTGGAGTTCGGGGCGTCAGTGGTGGAAATGGTAACGGAGCTTCAGGCGTTACA
GCGTACTCGTCACTTGAGCCAACTTCACAACAGTTGAGTTCAAGACAAATCATAATGAACGACTACATAA
CTTCACAACAGATGCAAGGCCGAACTAGTGCCGCAGGTGGTAATGGAGCAGTCGGCTCAACTGGTGTTGT
ACCTTTGGTCGTCAATGCAGCTGCCAACAGTCGCTCTGGGAAGGAATCTCCTTTACCACGAAGCGTTGGC
GTTAGTGTTCCTGGAGGTCCTACGCCATTGTCTATTCCACCGGGTTCAATATATGGTATCGTAGGAAGCA
ATGTAGTTGGGACGTCACCTTTGGGCATTGTTAGTAGCCGACAGGCTCAGAATGATTATCTAAGCCGAAC
TTCACCAGCTGCTGATCATGTTAACAGAATTTCACCGGTGTACAGTAATACGTCTAGTCCACATCGCACT
CCGCCACCACCACAGCGACAAGGTGTTATACAGCGTCACAATACTAATAACAGCAGTGGTAGTGGATCTG
GAGGTAACAGTACTGGAAATGCCGGCACTGTGGCTATGGTTGTAGGTGGAAGCGGCGTTTCTTCTAAGCC
ACCTAGTCCAGCACCGCGATATCATTTACAGCCTCCACCTCCTCCTCATCATTATCTTCAAGATGCGTTT
ACCTCGTTCGTTGATTTAGCGGTTCAACAACCACCGATGACAGTTCCGCACAAGGACGACGCAAAACGAG
GGGTGCCCGATCAGCAGCAACAACCACCTGCGACGATATCGACAGGATTATCAGTAGTTGGGCCACCGTC
TTCGAGTGTACACCACGATATGCGCTATCAGCACCCTACAATGATTCCATTCCACCATCAGCAACATCAG
CTGCATCAACAAACAAAACAACTTGCGCAATCGCAAGCACAACAGCTGCATCAACAACAAAATATACATC
ATACGCAAGAACAGTCGAAAACACTGCTTCAAGATTCGATTAAGCTACAGACACAGGAACTATCTAAAAC
ACAATCACAATCCCAGCCGCCAGTACCGCTACAGTCTCAATCCCATAATCAGCAACAATTATCTCACCAA
GCGCATCAACAACACCAACCGGCTCAATCGCCTCAGCCACCTCATTTGCTACAATCAAAACAACAATCGC
AATCCCAGTCGATCCACGCgcagccgctgcaaaatcctcaattacatcatcaggagcatcaggatcatga
ccatgaacatcaaaagcaacagcaaaagcaacaacaactccagcagttgcatcaacagcaagtagtggct
gcagctgttgctcagcatcatcaacacctgagacagcagcagGCTGATATGCAGCGCCGTCATCAGCAAT
CTCCGTTGCATCCATCGTTACAGCAGTTGGGACCTATAGCGGCGTTTCAACGGGATCCTCATCATCCTGA
TCAACGAGATCGTCGTGAGGATCTTAATTTCCGCGACCGTGTTGAACTAGAACGCAATCTATTGGTGGAA
AGGGCGGAACGTGAACGAGATAGGGAACGTGAACTTCGGGACCGTGAGAGAGAACGCGAGCGAACCCGTG
AAAGAGAACGAGAGCGCGATCGCGAtcgtgaacgtgatcgcgatcgtgatcgtgatcgagatcgtgaccg
tgatcgtgatcgtgatcgtgatcgtgaacgtgaacGAGAACAGGAAAGGGAACGCGAGCGGGAACGAGAA
CGTGAACGGGAGCGTGATCGCGAACATCGAGAGCGTCGCGAGTTAGAACGTGAACAACAGGCACGGGAGC
ATTTGCATCGTGATCGCGAACGTCTCGATCGGCATCATGAGGCAGAAGAACGCCGAAGAAAGCAACAATA
TGATGGATACTTGCCAGATAGGCGAGAAAGAGCGATTGAATTAATGAGCGGTCGAAATACCTCAGATGGG
TCACTTACAGCAGCAAATTTGATTGATGCTATCATAACACATCAGATAAGCCAAACAGCAGTCGATCCAC
CTCCTATGCCGTCGGTTCGAGATCCTCATAGGGCACCATATTTTGCGTCGCGCGATCAGCGTTCTATTGC
AATGCAGCAAGTGATACACGAAAACAACGGAAGCAAATCTCATTCTCCCAACGTAATAAATGTTGACTTG
GATTCTGATAACGTACATTCTCATCACAGACGTGACAGTGGAGGAATAAGCGGTAACAGTCTTAGTGGTG
TAAAAAATATCACTCTTGGCGAGTTAACCGAATCGATCATAGCTAAGGACTATTCGCCCAACCCCAATCC
ATATCTTCCGCTACGACCACCAATGATACCGTATGGTGCATCAACGACCGGAAATCCCGGAGCGGAAGCG
ATTCTGGCAGCTGATCAATGGAAACATCGGCGTCCAACGTCTCTAACAACATCCAGTAAGGAAGAACAAA
TGCAACGTGCACACGAAACTCAAAAGGGTCCCGGTCGAGCTACTCCTGAAGATCGGCATATTATTCGACT
TGCGCAATCACCTGGCCCAAGAAGTAAGTTTCATGAATCCGCCTCGCCCGATGGGCCACAATTCTTTCAC
CCGGGCCCTCATTTGGGACGCGTCGCTGGTGGCACCGGAGTGCCTCATGCCGGAGCAGGAGGCAGGGATA
ATTTCGTTCTAGACTTTTACGTAAAAAATCGTATTGTCGAAGCAATGCGAACTGAAGATGAAAAGCGTGC
TTCTACCGATCCTTCGATGGTGGTAGTTGTTGATGGAGTCGGTGGGGGTAGTCGGAATATTGAACGCCAG
CAACAATCCTCTCCACGCAGTTTCCAAAATCTCTCACCTCATCATCATCAGCCACCCTCGTCTCACCATC
ATGTGAAGGAAATTACTTTGGTTGATCGAAGTGGTACACCGGCCTCTGGAGCAAGCGATGGACAACCGCA
TTCTTTGAATGAAGATCACAAACAAAATCATCCGTATCCACAGCATTCTACGCCTTCTTCCGTATTAGCA
GCATCGGGTTCTACCACATCAAGTCCAGCCGTGGTTCATAGCACATACCATCCGCTAACGACGCAGCCGT
TAACGTCGTTTACTACCCCACCAACTTACGCCTATCCGTTTAGTGCCCTTACTGTCGCCAGTGGGGCGCC
GCCAACTACTTCCACCGGGCATCCTTCATCGCCATCTACATCTTCCACGACCTCTATAGTGAACTTGATG
GGGACTGGAAGTGGTGGAGGTAATAATGTTGCTGGTTTGAAATCTATGCATTCAGGAATGATTATCACTG
GAAGTGGTGCTGGAGTAACCGGCGGTCTTGGCGGAAACAATTCTATTGGAGCAAACAACGGAGGAGGCAA
CGGATCTGGTGGTGTGTTGACAGATGATCGTCATATTACCTCTGCTATCGAACCGAAACCACTGCTATCT
GCTCAATATGAAGCGCTGAGTGATGAAGATTAAGGCGAAACCCCTTGGCTCTAAAGCTTAACACACGAAT
TGTGTTAATGTTTTGtttatttttcattgcacgctcattcttttttttcaacttattttttatcTTCCTT
GCTACGAATTCTGGCCAAAACATCGTGCACTCATGTTAAAGATTGGGTTTTGCGTGTCAGCTTCATATTT
TACCATAAAACAAAAGAAACTAATAGTAATCAGTTTTTGCAAATCATAGTGCAAAGATGCCCAAATCTAT
CATGAACAATAATCATATGCTTCACTCATTATAGGCTTTAAAAGAATTTTCCGATTAGAAATATGGTATT
TTCaaaaaaaaaTAATGATAATAATAAAAATGGAGCTTGATAGTGCCGCGGAATACGTATAAAGTAACAC
GCAGTATGTCGTGGTTTCGCCATTTGTCTATGCTGGCTTGTTCCAACAAGATCATGGTAGTGAGCAGGTT
CCAACAAGAACATGAAAGTGGTACTAAGCAAACGTTTGACTATGATGAGTAATATGAAGAAATAGACATT
AGAATGAAATATGGACAGGAATAACATGGTTCTAATGGCAAGTTTCGATCAATGTCAAGCAAGCATATGA
TGAAATTGGAGACGATACGGAAGTGCAAGATCTTCCTCAATATGGCAAAATTATCAAATAAACACTCAAT
ACAAGCATTCTTATTCGCCATACTCAAAGCGCCATTACACAATCAACAAAAGTAATAATAACAGAAAAAA
GTAATTTCAAACCGATGCTCTTAAACAGTACATTATGGAAAATTTGAACGATGGTGGGACAGGAATACAG
GTAGAATAAGTAATACTTCACAGTCTGGTAGAGAGGATAGACATTGACAAAAGGAGAGCTACTACACATT
ATTTGCCACGGCTACTTAACTTTCACGATTCGAAATTTCCATTTTCTTTAGATTTGGTTGCTACCAACTG
AGCGTGTACTGAATTGAAATGTTCAGTAACGGATATTTCAAAGTTATGTATTTTTTATCCAGAAATCAGT
TTATATAACTAAAACAGTTTTATTAAAGATCATCACAATTGTCAATCAATTGTAAGTGTGACAGATCGAA
AAATAGAATGTCTCAACAAACTTATCTTATCATTTTGCTTCAGTTAGACAATTTCGTACGTTTCGTTACA
CATCTACCACCGTTATACATTATGCTTCTATATTTACACCGTTATACATTATGCTTCTGAGCTGCAAAAT
AGAACGAGCGTTTTGACAAACaaacaaacacacgcataagtactcataaacatacataaatacatacaat
actttaatacacacatacacagacagatacaaaaacacacataagcacacagtcaaacagatacataAAA
AATCCTTTCATCATAAAAAAGAATCAGATTGCCCTTTCGAGTCAAAAGTTGCAATTTACGAAAATGTTAT
GCTGTTCGTTAGTAAGCAACACATCGACCGAGTATGGATGTGTTGTTTTCGTTGCGATAAGTCCAATCCG
ATTACTTTTGATCGATAAGATTTGCATTACGATCATTATCAATCGTTGGACTCTTGTCACTCTGCAGCAT
CCAAAGGGTGTAGAAAAATGAAATTATGAAAAAGCTGAGCTGTGCGTCGATTGAAAATATGATGGTTTTA
TCATTCGTTTGAATTGTGTTCCTTGATCAACATCTATTGTATATGCTTCGCCGATGCTAAACTGCCGATC
GATTACTGTCTGTTTTGTGTGTATGTATGCCATTTTGCGGTTGTATCACATAGGTGAATGATGTGAAACT
GTATTTCGCGTACAATCGTATGGTAAATATACAATGAAACAAAAATAACAGAGCAAACGTTCTTTATTCT
TTGGAATGATCATTTGGTTGGATCAGCTTGTGACGAATGTAAAAGACATCGAGGAAAATTGATGAATAAT
CCCGGGGAAATAATATGAATAGAAGAGGAAGAAGGGATCCTGGAATATAAAAATCGTAGCAACTAATTGC
TCTTACAAAGGATATTACTCATTCTGAGATAGGACACATTATGTACAGTAAAAATAAAATGAAAAATAAG
TGACCAGCAAGATACTTTACACCCAAAATCAGTGGGGTGGTGCGATTTATTCTTCAATCGATTATTTTTT
TAATTTCCTTAGTTTATGCATTACATGATACGATTTGTTCATTTTATTTTCTTAAAAGTAATTTAGCGAT
TATGCaaaaaaaaCAATTAGAATATGCATTAAATAACGGAAGGGTCGCTGAGAAGTATATTACAAACATA
AATGTAAGGAATCGAGAAAATCTGAGTGAACGaaaaaaaaaGAATGGCAAACATGTAAAAGGAAATATAA
TAGGTACTATGAAAATACTACAAGAATACGAAAAAAGTTGTAGAGCAGTCGTAACTTGTAGATGCAGA
>TCONS_00006849 gene=AGAP004734 loc:2L|2881258-2931137|- exons:2881258-2881287,2896177-2899953,2900121-2900271,2900661-2901208,2901614-2902293,2902381-2902625,2902823-2906165,2920321-2920385,2920500-2921486,2921586-2921746,2921834-2921953,2926424-2926549,2926630-2931137 segs:1-4508,4509-4634,4635-4754,4755-4915,4916-5902,5903-5967,5968-9310,9311-9555,9556-10235,10236-10783,10784-10934,10935-14711,14712-14741
GCCATTCATATGCTAATGCCATGATAACGCGTATAAATTTTTTAAATCGCCTAATGCTAATTTCTATGTT
ACCAttttttcatgttttttttAGGACGGCTGATGCGACGCAGGGTTATAGTAAGGGAGGAGGACCGTCA
TCTTCACAAACAGTGCCTCGATCCGCGGCTAGTCCATTATCTCCACCAAGGCCAGGCCCGGGAGCCGCTG
GTGCCGCAAATTATCCATCGTTTGGTGGTGCTCCGGCGAGAGAATCACCTCTGCGATATGTGCAAAATAA
TTCGTATGTTCCTGCCTTTATTCGAGATGCGAGCCCATTCAGCCGTGTTCCACAGGTACAGCAAATCGTC
ACTGAGTACCGGCAAGCGGTTCCTTCATCGGTTACCGGCGGAACAAGCGTGGTGCCCAATAGCATAGTCG
TCTCTCCTTCTATCAGCATTGTCAACAATATGGATGTGGGACCGTTACATTCGGCATCACATCACATTca
gcagcaacaacagcagtcgcaacaatcacaacagtcccaacagtcacagctgctccaacaacaacaatcg
cagaaccaacagcagcttcatcatcagtctccgcagccgcaacagcaatcactgcagcaacaacagtcgc
agttggaggaacagaaatcactgcagcaacagtcgcagttggagcaacagcaatcacagcagcagcaaca
atcgcagcaacagcagtcgcagaaacagcagtctcagcaacaacagcagccacagcaacaacagcagcca
cagcaacaacagcagccacagcaacaacaacagcaacattcgcagcaatttatgcaaccactacagcatc
atttgcaacatcagcatccaaagcaggaagagtcgcagtcactacgaccacaggaacagcagctccgtca
gccgcaaccgcagccgaagcagtcgcagtcgcagtcgcagtcgcagtcgcagtcgcagtcgcagtcgcag
tcgcagtcgcagtcgcagtcgcagtcgcagtcgcagtcgcagtcgcagtcgcagtcgcagtcgcagtcgc
aggaagagtcacagtcgcaaccacagccagagccacagccgcaaccagagccacaaccgcagtctcaaca
acagttacagtcgctgtcgcagccagagccacaaccacaatctcaaccacagttacagtcgctgccgcag
ccagagccacagccgcagtctcaatcacagttacagacccaagcacaggcacagccgcagtctcaaccac
aggcacagccacagccacacgcaccggcacagacacagctacagccacaggcaccaggacaggtacaggc
accggcacaggtacatgtacaggtacaggcacaggcacagccgcagtctcaaccacaagcacaggcgcag
acacagacacaggcacagccagagccacagagccaggcacaggcacagcaacagtcacagcagtcgaagt
cggaagcGCAGTCACATTCGCAGCCTCAGTTAGAGGTGCAATCCTTGTCGCAACCGCTGTTGCAATCGCT
GTCGGAGAATCAGATGCAGACGCAGTCCCAGTCAGAAACTCAGACGCATACGCAGCCTATTTCGCAGCCG
AAGCCGCATTCGCAGACGCAAATGCAACAGCCGTCGCAACTAAAACCGCAGTCTCGGTCGAAACCGGAGT
CGCAGTCTAAGTCTCAGTTAGAGTCGCTAACGTATACGCTGCCGcagatacaatctccaccagaacaaca
gtcgcaatcacaaaaaccactcaaagagcaacaagaacaacaacaagagcaacaaaaacaacagcagcag
gcgcagcaggagcaacaacatcaacagcagcaacagaaatcacaagtgcaacaacagcaacggcaacaac
cgcaacaacatcagcctcagtcgccacaacaaccacagcaaccacaggagccacagcaatcacaagagcc
acagcaatcacaggagccacaacggtctcaacagccacaggagccacaagagccacatcaaccacaggaa
ccacaagagcctcatcaaccacaggcgtctcaacaaccacaggagccacaacagtctcaacagccacagg
agccacagcagcaacagcaaccacagcagccacagcagccacagcagccacagcagccacagcagccaca
gcagccacagcaaccacagcagccacagcagccacagcagccaaagcagccacagcagccacagcagcca
cagcagccacagcaaccacagcagccacagcagccacagcagccacagcagccacagcagccacagcagt
cacagtcgtcacatcaaccacagcagctacaacagccagaattgcctgaactgccacagcagcaacaaca
atcacagcaaccacaacagcaacagcagccacagcagcaacagcagcaacagcagcaacagcagcaacag
cagcaacagcagcaacagcagcaacagcagcaacagcagcaacagcagcaacagcagcaacagcagcaac
agcagcaacagcagcaacagcaacaacagacacaacagacacaacagacacaacagacacagcagcctca
gcagcaacagcaaaaacagcagccacagcagcaacagcagccacagcagccacagccacaacagcaacag
ccccagcagatacagctacagcaagcacaacagcaacagccccagcagatacagctacagcaagcacaac
agccactgcacccaaagcttgcaaagcaatcacaacacctacaactgccacatcagccacaacagcaaca
tcaaccacaggcgtctcaacaaccacagcagcagtcgcaacagcaacagcagctacatcagccacagaaa
caactacagacgcagctgcagttgcagcagtcacagcagtcacctcaatcacagcagctgacgcagcagc
agcagtcacagcggttacagcaaccacaacggcatcatatgcagcaacaacaacaacaacaacagcaaca
gcaacagcaacagcaacagcaacagcaacagcaacagcaacagcaacagcaacagcaacagcaacagcaa
cagcaacagcaacagcaacagcaacagcaacagcaacagcaacagcaacagcaacagcaacagcaacagc
aacagcaacagcaacagcaacagcaacagcaacagcaacagcaacagcaacagcaacagcaacagcaaca
gcaacagcaacagcaacagcaacagcaacagcaacagcaacagcaacagcaacagcaacagcaacagcaa
cagcaacagcaacagcaacagcaacagcaacagcaacagcaacagcaacagcaacagcaacagcaacagc
aacagcaacagcaacagcggcaacatcagcaatatcagcagccacggccgcctcagcCGCAAACTATTCT
AGGGCAACCATCTTCAGTTTCTTCACAACATGTTGGAGGAGGAACCCCCATAATGGTTACATCATTGCCA
CAGCAACAAATACCCCATCTCCCTCTATTAGTACAGCAGATTCCACAGCAGATGGCGCAACAAACATCAA
GGCAACGTATTACTTTGCTCCATCCTTCACCAGATTATCTTCTGCAATCTTCGAGATCAGTAGTCCCAGC
GGTAACCGACAGCAATGGACCACCGGCATTTAAAAAGATACGATTAAATGAGGTTGTCGGTTCACAGCAT
CCGCCGCCAGTTGTTGGCTCCGCTGTGCCACTGCCAATTGGTAGTACTAGCAATGCAACGACGCTGCTGA
AGATAGATACTAGGGAATCGCCGGTTGTTATGGTAACTTCGGGAGCATACCATCCGCAAGTGGAAGCTAT
CTCGCCTACACTGCCCAGTGATCCCATGGAAGAGTTGCGTGCCACAAAGGACGAATTGTTACAACAAATT
GCGAAGGTAGATAATGAGATTGACAAGGCGGAGAAGAAGATTGCTTCATTGAAGAAAAAGCAGGAATCAC
TCGAGGAAGCATCTGCTAAACCACCGATTGAAGAAAGCTCCTCAGAGGCGCAACCTAAGCACCGCAATCT
AGCGCAAAAAATATATGCGGAAAATCGTAAACGTGCCTCCGCAGCTCATGCCGTCCTAAGTACGCTCTGT
TCATACGGAGCTGACCCTCTTCCGTTGTATAATCAGCCGACGGATGCGGAAATGTGCCGGGAAATACAAG
AACGTCATCGGATGTTTAAGCAACGACTGTTGTTGCACTTCCGGAAGATCAAAACAGAACGTGCCGCAAA
GCAGTGCGAGATAACCGAACGTTACGCCCTACTATCGCAGGAATGGACCAAGCGCGTCGATAAGCTAGAG
GCGAGCGCCAAGCGTAAGGCAAAAGAGGCCAAGAATCGCGAGTTCTTTGAAAAGGTTTTTCCGGAGCTTC
GAAAGCAGCGGGAAGATAAGGAACGATTTAATCGTGTAGGTTCTAGAATAAAATCTGAAGCCGATCTTGA
AGAGATCATGGATGGTCTTCAAGAACAGGCCATGGAGGATAAGAAAATGCGCTCATATGCTGTGATTCCA
CCTTTAATGTTAGACTCCAGACAAAGAAGGCTAGTGTTTAATAACGAAAATGGAGCACTAATAGACATGG
AAACGGAATTTAAGGAGCGGTTAAGTTTGAATGTGTGGACATCTGGTGAAAAGGAAATTTTTCGAGAAAA
GTTTTTGCAGCATTCGAAAAATTTTGGCACAATTGCTGCTAGTTTGGACAGGAAAAGTGCGCAGGATTGT
GTGCGATATTACTACCTCAGTAAGAAGACGGAAAATTATAAGCAGTTGTTAAGGAAGTCCCGACAGCGAA
CAAGAAGCTCTAGAAACCCTCAAAAATCTAACCAGCAGCAAACACAATCAATTGTGGATGCAATGACTAC
TGGTGTTACAACAAGACTACAACGTGAACAACAACAAAAGACTGTAGGCCGTGATCGTGCCGCGAATTCA
ACAAATAGTACGATAGGAAGTAATGCGACAGCCAATATTGTCAATGTCACGACAAATCCGTCATCTAACA
GTGTTCCCGCAAGCAGTAATAATGGCAGTAGTGGCAATAATATCAACAACAGTAATAATAATAATATTAC
AAGTACTAACATGATGAGCGACGTCACTAGCACGGGTAATAACGGCAGCATTAATGGTAGTTGTATTACG
AATTCTTCGTCCCTATCACCTAGTAGTTATGTGACTGCATCGATCAACGCTTCCTCCGTTACATCTGCAT
GTAGTGTGAATAGCAGCAACACCTCTTGCAGCAATGACAACAACACCATTGTAATTGACAATGCAACTGA
ATCGACTTATAACAGTAATAACAGTGCAGTACATGTTAACAGTAGCTTTGCTTCTGGTGGAGACGCTGTA
GAGGTTTCTACGAAGATAAATGACATAGAATTAAATACATCCACGGGCCCAAATGTATCGAAACACGTAC
GACAACAGGCCGTAGAGACAACGGTAACGAATGTATCTTCCGTGACCGATAGGGTGATGGATGATGATAC
AGGAGTGGATGTATTATCGACGGCATCCTCGAGTAGTGCGAAAGTGGTTAGTGGAGCTGGAGTTGCTACT
TTTACACCATCTACGGGGCATGTAGAGCAAACAGCATCGCATCCATCGGATGAGAAAGCCACTCCTGTTG
AAAATAGTGTCGGAGTTTCATGTATTATACCATCTACTACGACTGCATTATCTGGTAGCATTCCGATCAA
TGGCGTGAAAACTGAATTGTTCTCGTTGAACTCCACGGTTAGTCAACCATTGCCATCCACGGTTGAATTA
ACGCTTGGCTCTGTGGTTGCGAGTGTTGTAAGCAGCAAACTTGGAAGTGTCAAGGAGGATGCTCAACACT
TTAAAGAAGAAATTAATACTAGCGATTCACGGAACAAGCGTATTGATGAAACTATCAACGAATCTAACAG
TGCTGACATTCAAGAAGATAAAACAAATGTTACGGGTACATTACATACGTGTTTCATCTGCAAAGCAGAG
TTGTGCTCGCGTACACGACCTCTTGAGCGAAGCCGTGCCACGCAGTATGGAATATCGGAAGCGGATATCC
CTGTTGGAGCTAGAATTTGCAACAGCTGCCAGTGCAAATCGGTTAAATCGCGTTACACTCACTGTCCTCT
TCCAACCTGTCCCAATCCTAAAGATCGCGTGAAGCGCTTCCGAAATCTTCCACCTCGGTTGTTCGAACTG
GCACCAGAAATACGCGATCCGATCGTGCAAGAGCTTCAAATACCACCCAATGTTAGCAAATGCTGTTCGG
CGTGTTTGACACGGATTCGTCGTAAGATGGGTCCTCATCTGCTAGGCAGCAACAGTCTAACCGAAGAGGA
GGTTGGCCGACTGAAAAAATTACTGCAAGAGCATGGTCCCAAGTGGAGCCAGTTTGCAGAATCCTTCGGA
AAACCAGTTCTAGCCCTTAAAAGTTGCTATTTTCACTATCAGAAAAAGTATGGCCTGGATGTTGCTTTAA
ATGAGTACTATAAACTGCATCCCAGTGAGGATCGTCGGTCGACCTTAACTGATGGCGATGAGTCAGATCT
CAGTGCCGGGTCAACTTCCTCAGATGAACGGGATGGTAGCAGCGACACTACTGCGTCGGCAGAAAGCCCA
ACTGCTGGAAATGGAGGAGTAAATAGTGGTACAATCGGAAACGTGACAGTGATGCCTACGAAAAACAACA
GTAGCAGCATTACTACTGATGTAATTTCTATTGTAGAAGGTGTGCCTACAACAGCTAAATTGGAAGAAAG
CGGGCGAATCATACTCGATAGTGGTAATGTCCCATCTGGCGTTATTGGTGATAGTGACAGCGTTAGTGGC
AGTGAAGTGGCAATCTCATTAGCACCACCACCAAAGACCCCAGCGACAATAACCGGATCTTCTTCGTCAA
CATCTTCGGGTGGTAGTGGTGTCGCGTATGAGGATGACCGTTTACTTCCCCCAGGTCAACCTCAGCCAAG
GAAAGCATTACGCCACACGGAGGAATATGATAGTTCAGCGACCGAAACCGCTGATGAAGAGAATGAATCA
TCTCCAGCGAATAGGCAGAGTCCTAAAGTATCTCTTTCTCATCCTCCGATACCACATCCGCACTACCCGC
CACCATTGCATCACAGCTCTGGAATTGCAATGTTGCACAACTCTATTAGCAACGCTCAGCAACAAACGAA
TGGTCCTCGTTCTAATGTCATTGGAGGATGTGTAAGCGATATAAACTCACCACAGAATGTAAGGGACGTG
ATGTTAAATGTCATTGAAAGATCGTTAAAGAATAACTCACTAGCGGCAACCAGCAAACCACCTCCGCCGG
GATTACGTGACCTACAATTTGGATCTAGTGTTACACCATCCTCTTCTGTGCCCTCTGGACAGCAAATTCA
ACCAGTAACGGGATCTGTACCAGCGCTGGCTTCTTCAGGGGCCTCCTCTACATCGTCATCGATGGGAAGA
GATTTTCGTGATGGGACGAAAGTAGTGTTAACCTCAACAGGCGGTGTTCCGCAAGTAATTACAGGAGTTG
GTTCTACCGTGACATCGACGTCCTCCGGTCAGCAAACTAATCCACTTTCGATGCCAGTCTCCACATTAGG
AATTACTGTGGTGAACTCTCATGGACAAATAATTTCTTCGCCAGCAGGCCAGCAGCCGCATTCAGCTATA
CCACCTCCACTGATTGGTGGTCATGTGCAATTAAGTCATCATCATGCATTGAGTAGTCAAATTCCGGCAA
CTATCACTCCAATTCCACACTCTATCCACCTTGGAGCATCGCCAACTTTGAGTTCATCTGTAGTTCGTCC
ACCAAACGATGAACCACAAACGTTGGATCTTAGCATCAAAAAAACACCCCGCACAGAGACGATGGCTGTA
TCGGCTGCTCCCACAAAACTAACGGAAACTAGCAACAATGTTAGTAGTGGTGGAGGAAACTTTCCACCAC
CGCCTGCGCACAGCCACAATAATAGTAATCATTTGAGCGGCACTGCTGGTGGAAATAGCGGGGCTGGCGG
AAGCAGTGGAAATAACAACAATATTAACAATAAATTTCATCTTGGTCATGTATTATCATCAAGCACGCAT
GGACCGTCAGTTACTGTCTATAGAACGGATGGTACATTTTCGGGGCCTAACATTCCTCCATCGTCAACAT
CTGCTGTGGGAGGTGGTACCTATGTGAGCTATCACCCGTCCGGGACGGGCGTATCTGATGCTATGGGCCG
TACGTTAACAAAATCCCCTTCGGGAACTGGGGCAGCATACCTTACCATACCGCTGGGCACAGGGCCAGGA
CAGAACAGTGGAGGGTTGTCGATGCAAGGTTCGACGGGATCTACACGTCAGTCAACATTGTCTTCGCTCA
CACCTCCACCCCCTTTGTCAGGAAGCGGAAATACAAAGGGGAAGAACACTCCCAAACTGAGTCCTAAATT
ATCTAGTAGTGGTTCTGTCAGCGGTGGTCCTAAAGGAGGTTCCATTACCCATGGCACACCGGTGAATGCC
ACTCAGCAGCAGCAGCAAAATCAGTTAATCATCCAGGGTCAGCCAACATCTACGGCAAATTTAAGCCCAC
GGTACGAACCGCATCTTCTGCGTCAAACACCGCCATCATCGGCTGCTTCCAGTGGTCGCCCAGGAACTTC
TTCATCTCCGGTCATAATGAGTGACAAGTTTATAGGTTCCATAACTCAAGGAACTCCTGTGCATGGGGGC
AGTGGGGGACTCCTGTCTGATAAACGTTCCAGCTCTTCAGCATACGACTACAAGCGTCAGAGCCCTGCGC
AAACAATAGTAGTTCCTGGCGGGGGCCATGTATTACCAATTCAGTTTAGTCCCTATGGAACTGGAGTTCG
GGGCGTCAGTGGTGGAAATGGTAACGGAGCTTCAGGCGTTACAGCGTACTCGTCACTTGAGCCAACTTCA
CAACAGTTGAGTTCAAGACAAATCATAATGAACGACTACATAACTTCACAACAGATGCAAGGCCGAACTA
GTGCCGCAGGTGGTAATGGAGCAGTCGGCTCAACTGGTGTTGTACCTTTGGTCGTCAATGCAGCTGCCAA
CAGTCGCTCTGGGAAGGAATCTCCTTTACCACGAAGCGTTGGCGTTAGTGTTCCTGGAGGTCCTACGCCA
TTGTCTATTCCACCGGGTTCAATATATGGTATCGTAGGAAGCAATGTAGTTGGGACGTCACCTTTGGGCA
TTGTTAGTAGCCGACAGGCTCAGAATGATTATCTAAGCCGAACTTCACCAGCTGCTGATCATGTTAACAG
AATTTCACCGGTGTACAGTAATACGTCTAGTCCACATCGCACTCCGCCACCACCACAGCGACAAGGTGTT
ATACAGCGTCACAATACTAATAACAGCAGTGGTAGTGGATCTGGAGGTAACAGTACTGGAAATGCCGGCA
CTGTGGCTATGGTTGTAGGTGGAAGCGGCGTTTCTTCTAAGCCACCTAGTCCAGCACCGCGATATCATTT
ACAGCCTCCACCTCCTCCTCATCATTATCTTCAAGATGCGTTTACCTCGTTCGTTGATTTAGCGGTTCAA
CAACCACCGATGACAGTTCCGCACAAGGACGACGCAAAACGAGGGGTGCCCGATCAGCAGCAACAACCAC
CTGCGACGATATCGACAGGATTATCAGTAGTTGGGCCACCGTCTTCGAGTGTACACCACGATATGCGCTA
TCAGCACCCTACAATGATTCCATTCCACCATCAGCAACATCAGCTGCATCAACAAACAAAACAACTTGCG
CAATCGCAAGCACAACAGCTGCATCAACAACAAAATATACATCATACGCAAGAACAGTCGAAAACACTGC
TTCAAGATTCGATTAAGCTACAGACACAGGAACTATCTAAAACACAATCACAATCCCAGCCGCCAGTACC
GCTACAGTCTCAATCCCATAATCAGCAACAATTATCTCACCAAGCGCATCAACAACACCAACCGGCTCAA
TCGCCTCAGCCACCTCATTTGCTACAATCAAAACAACAATCGCAATCCCAGTCGATCCACGCgcagccgc
tgcaaaatcctcaattacatcatcaggagcatcaggatcatgaccatgaacatcaaaagcaacagcaaaa
gcaacaacaactccagcagttgcatcaacagcaagtagtggctgcagctgttgctcagcatcatcaacac
ctgagacagcagcagGCTGATATGCAGCGCCGTCATCAGCAATCTCCGTTGCATCCATCGTTACAGCAGT
TGGGACCTATAGCGGCGTTTCAACGGGATCCTCATCATCCTGATCAACGAGATCGTCGTGAGGATCTTAA
TTTCCGCGACCGTGTTGAACTAGAACGCAATCTATTGGTGGAAAGGGCGGAACGTGAACGAGATAGGGAA
CGTGAACTTCGGGACCGTGAGAGAGAACGCGAGCGAACCCGTGAAAGAGAACGAGAGCGCGATCGCGAtc
gtgaacgtgatcgcgatcgtgatcgtgatcgagatcgtgaccgtgatcgtgatcgtgatcgtgatcgtga
acgtgaacGAGAACAGGAAAGGGAACGCGAGCGGGAACGAGAACGTGAACGGGAGCGTGATCGCGAACAT
CGAGAGCGTCGCGAGTTAGAACGTGAACAACAGGCACGGGAGCATTTGCATCGTGATCGCGAACGTCTCG
ATCGGCATCATGAGGCAGAAGAACGCCGAAGAAAGCAACAATATGATGGATACTTGCCAGATAGGCGAGA
AAGAGCGATTGAATTAATGAGCGGTCGAAATACCTCAGATGGGTCACTTACAGCAGCAAATTTGATTGAT
GCTATCATAACACATCAGATAAGCCAAACAGCAGTCGATCCACCTCCTATGCCGTCGGTTCGAGATCCTC
ATAGGGCACCATATTTTGCGTCGCGCGATCAGCGTTCTATTGCAATGCAGCAAGTGATACACGAAAACAA
CGGAAGCAAATCTCATTCTCCCAACGTAATAAATGTTGACTTGGATTCTGATAACGTACATTCTCATCAC
AGACGTGACAGTGGAGGAATAAGCGGTAACAGTCTTAGTGGTGTAAAAAATATCACTCTTGGCGAGTTAA
CCGAATCGATCATAGCTAAGGACTATTCGCCCAACCCCAATCCATATCTTCCGCTACGACCACCAATGAT
ACCGTATGGTGCATCAACGACCGGAAATCCCGGAGCGGAAGCGATTCTGGCAGCTGATCAATGGAAACAT
CGGCGTCCAACGTCTCTAACAACATCCAGTAAGGAAGAACAAATGCAACGTGCACACGAAACTCAAAAGG
GTCCCGGTCGAGCTACTCCTGAAGATCGGCATATTATTCGACTTGCGCAATCACCTGGCCCAAGAAGTAA
GTTTCATGAATCCGCCTCGCCCGATGGGCCACAATTCTTTCACCCGGGCCCTCATTTGGGACGCGTCGCT
GGTGGCACCGGAGTGCCTCATGCCGGAGCAGGAGGCAGGGATAATTTCGTTCTAGACTTTTACGTAAAAA
ATCGTATTGTCGAAGCAATGCGAACTGAAGATGAAAAGCGTGCTTCTACCGATCCTTCGATGGTGGTAGT
TGTTGATGGAGTCGGTGGGGGTAGTCGGAATATTGAACGCCAGCAACAATCCTCTCCACGCAGTTTCCAA
AATCTCTCACCTCATCATCATCAGCCACCCTCGTCTCACCATCATGTGAAGGAAATTACTTTGGTTGATC
GAAGTGGTACACCGGCCTCTGGAGCAAGCGATGGACAACCGCATTCTTTGAATGAAGATCACAAACAAAA
TCATCCGTATCCACAGCATTCTACGCCTTCTTCCGTATTAGCAGCATCGGGTTCTACCACATCAAGTCCA
GCCGTGGTTCATAGCACATACCATCCGCTAACGACGCAGCCGTTAACGTCGTTTACTACCCCACCAACTT
ACGCCTATCCGTTTAGTGCCCTTACTGTCGCCAGTGGGGCGCCGCCAACTACTTCCACCGGGCATCCTTC
ATCGCCATCTACATCTTCCACGACCTCTATAGTGAACTTGATGGGGACTGGAAGTGGTGGAGGTAATAAT
GTTGCTGGTTTGAAATCTATGCATTCAGGAATGATTATCACTGGAAGTGGTGCTGGAGTAACCGGCGGTC
TTGGCGGAAACAATTCTATTGGAGCAAACAACGGAGGAGGCAACGGATCTGGTGGTGTGTTGACAGATGA
TCGTCATATTACCTCTGCTATCGAACCGAAACCACTGCTATCTGCTCAATATGAAGCGCTGAGTGATGAA
GATTAAGGCGAAACCCCTTGGCTCTAAAGCTTAACACACGAATTGTGTTAATGTTTTGtttatttttcat
tgcacgctcattcttttttttcaacttattttttatcTTCCTTGCTACGAATTCTGGCCAAAACATCGTG
CACTCATGTTAAAGATTGGGTTTTGCGTGTCAGCTTCATATTTTACCATAAAACAAAAGAAACTAATAGT
AATCAGTTTTTGCAAATCATAGTGCAAAGATGCCCAAATCTATCATGAACAATAATCATATGCTTCACTC
ATTATAGGCTTTAAAAGAATTTTCCGATTAGAAATATGGTATTTTCaaaaaaaaaTAATGATAATAATAA
AAATGGAGCTTGATAGTGCCGCGGAATACGTATAAAGTAACACGCAGTATGTCGTGGTTTCGCCATTTGT
CTATGCTGGCTTGTTCCAACAAGATCATGGTAGTGAGCAGGTTCCAACAAGAACATGAAAGTGGTACTAA
GCAAACGTTTGACTATGATGAGTAATATGAAGAAATAGACATTAGAATGAAATATGGACAGGAATAACAT
GGTTCTAATGGCAAGTTTCGATCAATGTCAAGCAAGCATATGATGAAATTGGAGACGATACGGAAGTGCA
AGATCTTCCTCAATATGGCAAAATTATCAAATAAACACTCAATACAAGCATTCTTATTCGCCATACTCAA
AGCGCCATTACACAATCAACAAAAGTAATAATAACAGAAAAAAGTAATTTCAAACCGATGCTCTTAAACA
GTACATTATGGAAAATTTGAACGATGGTGGGACAGGAATACAGGTAGAATAAGTAATACTTCACAGTCTG
GTAGAGAGGATAGACATTGACAAAAGGAGAGCTACTACACATTATTTGCCACGGCTACTTAACTTTCACG
ATTCGAAATTTCCATTTTCTTTAGATTTGGTTGCTACCAACTGAGCGTGTACTGAATTGAAATGTTCAGT
AACGGATATTTCAAAGTTATGTATTTTTTATCCAGAAATCAGTTTATATAACTAAAACAGTTTTATTAAA
GATCATCACAATTGTCAATCAATTGTAAGTGTGACAGATCGAAAAATAGAATGTCTCAACAAACTTATCT
TATCATTTTGCTTCAGTTAGACAATTTCGTACGTTTCGTTACACATCTACCACCGTTATACATTATGCTT
CTATATTTACACCGTTATACATTATGCTTCTGAGCTGCAAAATAGAACGAGCGTTTTGACAAACaaacaa
acacacgcataagtactcataaacatacataaatacatacaatactttaatacacacatacacagacaga
tacaaaaacacacataagcacacagtcaaacagatacataAAAAATCCTTTCATCATAAAAAAGAATCAG
ATTGCCCTTTCGAGTCAAAAGTTGCAATTTACGAAAATGTTATGCTGTTCGTTAGTAAGCAACACATCGA
CCGAGTATGGATGTGTTGTTTTCGTTGCGATAAGTCCAATCCGATTACTTTTGATCGATAAGATTTGCAT
TACGATCATTATCAATCGTTGGACTCTTGTCACTCTGCAGCATCCAAAGGGTGTAGAAAAATGAAATTAT
GAAAAAGCTGAGCTGTGCGTCGATTGAAAATATGATGGTTTTATCATTCGTTTGAATTGTGTTCCTTGAT
CAACATCTATTGTATATGCTTCGCCGATGCTAAACTGCCGATCGATTACTGTCTGTTTTGTGTGTATGTA
TGCCATTTTGCGGTTGTATCACATAGGTGAATGATGTGAAACTGTATTTCGCGTACAATCGTATGGTAAA
TATACAATGAAACAAAAATAACAGAGCAAACGTTCTTTATTCTTTGGAATGATCATTTGGTTGGATCAGC
TTGTGACGAATGTAAAAGACATCGAGGAAAATTGATGAATAATCCCGGGGAAATAATATGAATAGAAGAG
GAAGAAGGGATCCTGGAATATAAAAATCGTAGCAACTAATTGCTCTTACAAAGGATATTACTCATTCTGA
GATAGGACACATTATGTACAGTAAAAATAAAATGAAAAATAAGTGACCAGCAAGATACTTTACACCCAAA
ATCAGTGGGGTGGTGCGATTTATTCTTCAATCGATTATTTTTTTAATTTCCTTAGTTTATGCATTACATG
ATACGATTTGTTCATTTTATTTTCTTAAAAGTAATTTAGCGATTATGCaaaaaaaaCAATTAGAATATGC
ATTAAATAACGGAAGGGTCGCTGAGAAGTATATTACAAACATAAATGTAAGGAATCGAGAAAATCTGAGT
GAACGaaaaaaaaaGAATGGCAAACATGTAAAAGGAAATATAATAGGTACTATGAAAATACTACAAGAAT
ACGAAAAAAGTTGTAGAGCAGTCGTAACTTGTAGATGCAGA
>TCONS_00002435 gene=AGAP004734 loc:2L|2881362-2931110|- exons:2881362-2881386,2896212-2899953,2900121-2900271,2900661-2901208,2901614-2902293,2902381-2902625,2902823-2906165,2920321-2920385,2920500-2921486,2921586-2921746,2921834-2921953,2926424-2926549,2926630-2928761,2929095-2931110 segs:1-2016,2017-4148,4149-4274,4275-4394,4395-4555,4556-5542,5543-5607,5608-8950,8951-9195,9196-9875,9876-10423,10424-10574,10575-14316,14317-14341
CGCGTATAAATTTTTTAAATCGCCTAATGCTAATTTCTATGTTACCAttttttcatgttttttttAGGAC
GGCTGATGCGACGCAGGGTTATAGTAAGGGAGGAGGACCGTCATCTTCACAAACAGTGCCTCGATCCGCG
GCTAGTCCATTATCTCCACCAAGGCCAGGCCCGGGAGCCGCTGGTGCCGCAAATTATCCATCGTTTGGTG
GTGCTCCGGCGAGAGAATCACCTCTGCGATATGTGCAAAATAATTCGTATGTTCCTGCCTTTATTCGAGA
TGCGAGCCCATTCAGCCGTGTTCCACAGGTACAGCAAATCGTCACTGAGTACCGGCAAGCGGTTCCTTCA
TCGGTTACCGGCGGAACAAGCGTGGTGCCCAATAGCATAGTCGTCTCTCCTTCTATCAGCATTGTCAACA
ATATGGATGTGGGACCGTTACATTCGGCATCACATCACATTcagcagcaacaacagcagtcgcaacaatc
acaacagtcccaacagtcacagctgctccaacaacaacaatcgcagaaccaacagcagcttcatcatcag
tctccgcagccgcaacagcaatcactgcagcaacaacagtcgcagttggaggaacagaaatcactgcagc
aacagtcgcagttggagcaacagcaatcacagcagcagcaacaatcgcagcaacagcagtcgcagaaaca
gcagtctcagcaacaacagcagccacagcaacaacagcagccacagcaacaacagcagccacagcaacaa
caacagcaacattcgcagcaatttatgcaaccactacagcatcatttgcaacatcagcatccaaagcagg
aagagtcgcagtcactacgaccacaggaacagcagctccgtcagccgcaaccgcagccgaagcagtcgca
gtcgcagtcgcagtcgcagtcgcagtcgcagtcgcagtcgcagtcgcagtcgcagtcgcagtcgcagtcg
cagtcgcagtcgcagtcgcagtcgcagtcgcagtcgcagtcgcaggaagagtcacagtcgcaaccacagc
cagagccacagccgcaaccagagccacaaccgcagtctcaacaacagttacagtcgctgtcgcagccaga
gccacaaccacaatctcaaccacagttacagtcgctgccgcagccagagccacagccgcagtctcaatca
cagttacagacccaagcacaggcacagccgcagtctcaaccacaggcacagccacagccacacgcaccgg
cacagacacagctacagccacaggcaccaggacaggtacaggcaccggcacaggtacatgtacaggtaca
ggcacaggcacagccgcagtctcaaccacaagcacaggcgcagacacagacacaggcacagccagagcca
cagagccaggcacaggcacagcaacagtcacagcagtcgaagtcggaagcGCAGTCACATTCGCAGCCTC
AGTTAGAGGTGCAATCCTTGTCGCAACCGCTGTTGCAATCGCTGTCGGAGAATCAGATGCAGACGCAGTC
CCAGTCAGAAACTCAGACGCATACGCAGCCTATTTCGCAGCCGAAGCCGCATTCGCAGACGCAAATGCAA
CAGCCGTCGCAACTAAAACCGCAGTCTCGGTCGAAACCGGAGTCGCAGTCTAAGTCTCAGTTAGAGTCGC
TAACGTATACGCTGCCGcagatacaatctccaccagaacaacagtcgcaatcacaaaaaccactcaaaga
gcaacaagaacaacaacaagagcaacaaaaacaacagcagcaggcgcagcaggagcaacaacatcaacag
cagcaacagaaatcacaagtgcaacaacagcaacggcaacaaccgcaacaacatcagcctcagtcgccac
aacaaccacagcaaccacaggagccacagcaatcacaagagccacagcaatcacaggagccacaacggtc
tcaacagccacaggagccacaagagccacatcaaccacaggaaccacaagagcctcaacaatcacagcaa
ccacaacagcaacagcagccacagcagcaacagcagcaacagcagcaacagcagcaacagcagcaacagc
agcaacagcagcaacagcagcaacagcagcaacagcagcaacagcagcaacagcagcaacagcagcaaca
gcagcaacagcaacaacagacacaacagacacaacagacacaacagacacagcagcctcagcagcaacag
caaaaacagcagccacagcagcaacagcagccacagcagccacagccacaacagcaacagccccagcaga
tacagctacagcaagcacaacagcaacagccccagcagatacagctacagcaagcacaacagccactgca
cccaaagcttgcaaagcaatcacaacacctacaactgccacatcagccacaacagcaacatcaaccacag
gcgtctcaacaaccacagcagcagtcgcaacagcaacagcagctacatcagccacagaaacaactacaga
cgcagctgcagttgcagcagtcacagcagtcacctcaatcacagcagctgacgcagcagcagcagtcaca
gcggttacagcaaccacaacggcatcatatgcagcaacaacaacaacaacaacagcaacagcaacagcaa
cagcaacagcaacagcaacagcaacagcaacagcaacagcaacagcaacagcaacagcaacagcaacagc
aacagcaacagcaacagcaacagcaacagcaacagcaacagcaacagcaacagcaacagcaacagcaaca
gcaacagcaacagcaacagcaacagcaacagcaacagcaacagcaacagcaacagcaacagcaacagcaa
cagcaacagcaacagcaacagcaacagcaacagcaacagcaacagcaacagcaacagcaacagcaacagc
aacagcaacagcaacagcaacagcaacagcaacagcaacagcaacagcaacagcaacagcaacagcaaca
gcaacagcggcaacatcagcaatatcagcagccacggccgcctcagcCGCAAACTATTCTAGGGCAACCA
TCTTCAGTTTCTTCACAACATGTTGGAGGAGGAACCCCCATAATGGTTACATCATTGCCACAGCAACAAA
TACCCCATCTCCCTCTATTAGTACAGCAGATTCCACAGCAGATGGCGCAACAAACATCAAGGCAACGTAT
TACTTTGCTCCATCCTTCACCAGATTATCTTCTGCAATCTTCGAGATCAGTAGTCCCAGCGGTAACCGAC
AGCAATGGACCACCGGCATTTAAAAAGATACGATTAAATGAGGTTGTCGGTTCACAGCATCCGCCGCCAG
TTGTTGGCTCCGCTGTGCCACTGCCAATTGGTAGTACTAGCAATGCAACGACGCTGCTGAAGATAGATAC
TAGGGAATCGCCGGTTGTTATGGTAACTTCGGGAGCATACCATCCGCAAGTGGAAGCTATCTCGCCTACA
CTGCCCAGTGATCCCATGGAAGAGTTGCGTGCCACAAAGGACGAATTGTTACAACAAATTGCGAAGGTAG
ATAATGAGATTGACAAGGCGGAGAAGAAGATTGCTTCATTGAAGAAAAAGCAGGAATCACTCGAGGAAGC
ATCTGCTAAACCACCGATTGAAGAAAGCTCCTCAGAGGCGCAACCTAAGCACCGCAATCTAGCGCAAAAA
ATATATGCGGAAAATCGTAAACGTGCCTCCGCAGCTCATGCCGTCCTAAGTACGCTCTGTTCATACGGAG
CTGACCCTCTTCCGTTGTATAATCAGCCGACGGATGCGGAAATGTGCCGGGAAATACAAGAACGTCATCG
GATGTTTAAGCAACGACTGTTGTTGCACTTCCGGAAGATCAAAACAGAACGTGCCGCAAAGCAGTGCGAG
ATAACCGAACGTTACGCCCTACTATCGCAGGAATGGACCAAGCGCGTCGATAAGCTAGAGGCGAGCGCCA
AGCGTAAGGCAAAAGAGGCCAAGAATCGCGAGTTCTTTGAAAAGGTTTTTCCGGAGCTTCGAAAGCAGCG
GGAAGATAAGGAACGATTTAATCGTGTAGGTTCTAGAATAAAATCTGAAGCCGATCTTGAAGAGATCATG
GATGGTCTTCAAGAACAGGCCATGGAGGATAAGAAAATGCGCTCATATGCTGTGATTCCACCTTTAATGT
TAGACTCCAGACAAAGAAGGCTAGTGTTTAATAACGAAAATGGAGCACTAATAGACATGGAAACGGAATT
TAAGGAGCGGTTAAGTTTGAATGTGTGGACATCTGGTGAAAAGGAAATTTTTCGAGAAAAGTTTTTGCAG
CATTCGAAAAATTTTGGCACAATTGCTGCTAGTTTGGACAGGAAAAGTGCGCAGGATTGTGTGCGATATT
ACTACCTCAGTAAGAAGACGGAAAATTATAAGCAGTTGTTAAGGAAGTCCCGACAGCGAACAAGAAGCTC
TAGAAACCCTCAAAAATCTAACCAGCAGCAAACACAATCAATTGTGGATGCAATGACTACTGGTGTTACA
ACAAGACTACAACGTGAACAACAACAAAAGACTGTAGGCCGTGATCGTGCCGCGAATTCAACAAATAGTA
CGATAGGAAGTAATGCGACAGCCAATATTGTCAATGTCACGACAAATCCGTCATCTAACAGTGTTCCCGC
AAGCAGTAATAATGGCAGTAGTGGCAATAATATCAACAACAGTAATAATAATAATATTACAAGTACTAAC
ATGATGAGCGACGTCACTAGCACGGGTAATAACGGCAGCATTAATGGTAGTTGTATTACGAATTCTTCGT
CCCTATCACCTAGTAGTTATGTGACTGCATCGATCAACGCTTCCTCCGTTACATCTGCATGTAGTGTGAA
TAGCAGCAACACCTCTTGCAGCAATGACAACAACACCATTGTAATTGACAATGCAACTGAATCGACTTAT
AACAGTAATAACAGTGCAGTACATGTTAACAGTAGCTTTGCTTCTGGTGGAGACGCTGTAGAGGTTTCTA
CGAAGATAAATGACATAGAATTAAATACATCCACGGGCCCAAATGTATCGAAACACGTACGACAACAGGC
CGTAGAGACAACGGTAACGAATGTATCTTCCGTGACCGATAGGGTGATGGATGATGATACAGGAGTGGAT
GTATTATCGACGGCATCCTCGAGTAGTGCGAAAGTGGTTAGTGGAGCTGGAGTTGCTACTTTTACACCAT
CTACGGGGCATGTAGAGCAAACAGCATCGCATCCATCGGATGAGAAAGCCACTCCTGTTGAAAATAGTGT
CGGAGTTTCATGTATTATACCATCTACTACGACTGCATTATCTGGTAGCATTCCGATCAATGGCGTGAAA
ACTGAATTGTTCTCGTTGAACTCCACGGTTAGTCAACCATTGCCATCCACGGTTGAATTAACGCTTGGCT
CTGTGGTTGCGAGTGTTGTAAGCAGCAAACTTGGAAGTGTCAAGGAGGATGCTCAACACTTTAAAGAAGA
AATTAATACTAGCGATTCACGGAACAAGCGTATTGATGAAACTATCAACGAATCTAACAGTGCTGACATT
CAAGAAGATAAAACAAATGTTACGGGTACATTACATACGTGTTTCATCTGCAAAGCAGAGTTGTGCTCGC
GTACACGACCTCTTGAGCGAAGCCGTGCCACGCAGTATGGAATATCGGAAGCGGATATCCCTGTTGGAGC
TAGAATTTGCAACAGCTGCCAGTGCAAATCGGTTAAATCGCGTTACACTCACTGTCCTCTTCCAACCTGT
CCCAATCCTAAAGATCGCGTGAAGCGCTTCCGAAATCTTCCACCTCGGTTGTTCGAACTGGCACCAGAAA
TACGCGATCCGATCGTGCAAGAGCTTCAAATACCACCCAATGTTAGCAAATGCTGTTCGGCGTGTTTGAC
ACGGATTCGTCGTAAGATGGGTCCTCATCTGCTAGGCAGCAACAGTCTAACCGAAGAGGAGGTTGGCCGA
CTGAAAAAATTACTGCAAGAGCATGGTCCCAAGTGGAGCCAGTTTGCAGAATCCTTCGGAAAACCAGTTC
TAGCCCTTAAAAGTTGCTATTTTCACTATCAGAAAAAGTATGGCCTGGATGTTGCTTTAAATGAGTACTA
TAAACTGCATCCCAGTGAGGATCGTCGGTCGACCTTAACTGATGGCGATGAGTCAGATCTCAGTGCCGGG
TCAACTTCCTCAGATGAACGGGATGGTAGCAGCGACACTACTGCGTCGGCAGAAAGCCCAACTGCTGGAA
ATGGAGGAGTAAATAGTGGTACAATCGGAAACGTGACAGTGATGCCTACGAAAAACAACAGTAGCAGCAT
TACTACTGATGTAATTTCTATTGTAGAAGGTGTGCCTACAACAGCTAAATTGGAAGAAAGCGGGCGAATC
ATACTCGATAGTGGTAATGTCCCATCTGGCGTTATTGGTGATAGTGACAGCGTTAGTGGCAGTGAAGTGG
CAATCTCATTAGCACCACCACCAAAGACCCCAGCGACAATAACCGGATCTTCTTCGTCAACATCTTCGGG
TGGTAGTGGTGTCGCGTATGAGGATGACCGTTTACTTCCCCCAGGTCAACCTCAGCCAAGGAAAGCATTA
CGCCACACGGAGGAATATGATAGTTCAGCGACCGAAACCGCTGATGAAGAGAATGAATCATCTCCAGCGA
ATAGGCAGAGTCCTAAAGTATCTCTTTCTCATCCTCCGATACCACATCCGCACTACCCGCCACCATTGCA
TCACAGCTCTGGAATTGCAATGTTGCACAACTCTATTAGCAACGCTCAGCAACAAACGAATGGTCCTCGT
TCTAATGTCATTGGAGGATGTGTAAGCGATATAAACTCACCACAGAATGTAAGGGACGTGATGTTAAATG
TCATTGAAAGATCGTTAAAGAATAACTCACTAGCGGCAACCAGCAAACCACCTCCGCCGGGATTACGTGA
CCTACAATTTGGATCTAGTGTTACACCATCCTCTTCTGTGCCCTCTGGACAGCAAATTCAACCAGTAACG
GGATCTGTACCAGCGCTGGCTTCTTCAGGGGCCTCCTCTACATCGTCATCGATGGGAAGAGATTTTCGTG
ATGGGACGAAAGTAGTGTTAACCTCAACAGGCGGTGTTCCGCAAGTAATTACAGGAGTTGGTTCTACCGT
GACATCGACGTCCTCCGGTCAGCAAACTAATCCACTTTCGATGCCAGTCTCCACATTAGGAATTACTGTG
GTGAACTCTCATGGACAAATAATTTCTTCGCCAGCAGGCCAGCAGCCGCATTCAGCTATACCACCTCCAC
TGATTGGTGGTCATGTGCAATTAAGTCATCATCATGCATTGAGTAGTCAAATTCCGGCAACTATCACTCC
AATTCCACACTCTATCCACCTTGGAGCATCGCCAACTTTGAGTTCATCTGTAGTTCGTCCACCAAACGAT
GAACCACAAACGTTGGATCTTAGCATCAAAAAAACACCCCGCACAGAGACGATGGCTGTATCGGCTGCTC
CCACAAAACTAACGGAAACTAGCAACAATGTTAGTAGTGGTGGAGGAAACTTTCCACCACCGCCTGCGCA
CAGCCACAATAATAGTAATCATTTGAGCGGCACTGCTGGTGGAAATAGCGGGGCTGGCGGAAGCAGTGGA
AATAACAACAATATTAACAATAAATTTCATCTTGGTCATGTATTATCATCAAGCACGCATGGACCGTCAG
TTACTGTCTATAGAACGGATGGTACATTTTCGGGGCCTAACATTCCTCCATCGTCAACATCTGCTGTGGG
AGGTGGTACCTATGTGAGCTATCACCCGTCCGGGACGGGCGTATCTGATGCTATGGGCCGTACGTTAACA
AAATCCCCTTCGGGAACTGGGGCAGCATACCTTACCATACCGCTGGGCACAGGGCCAGGACAGAACAGTG
GAGGGTTGTCGATGCAAGGTTCGACGGGATCTACACGTCAGTCAACATTGTCTTCGCTCACACCTCCACC
CCCTTTGTCAGGAAGCGGAAATACAAAGGGGAAGAACACTCCCAAACTGAGTCCTAAATTATCTAGTAGT
GGTTCTGTCAGCGGTGGTCCTAAAGGAGGTTCCATTACCCATGGCACACCGGTGAATGCCACTCAGCAGC
AGCAGCAAAATCAGTTAATCATCCAGGGTCAGCCAACATCTACGGCAAATTTAAGCCCACGGTACGAACC
GCATCTTCTGCGTCAAACACCGCCATCATCGGCTGCTTCCAGTGGTCGCCCAGGAACTTCTTCATCTCCG
GTCATAATGAGTGACAAGTTTATAGGTTCCATAACTCAAGGAACTCCTGTGCATGGGGGCAGTGGGGGAC
TCCTGTCTGATAAACGTTCCAGCTCTTCAGCATACGACTACAAGCGTCAGAGCCCTGCGCAAACAATAGT
AGTTCCTGGCGGGGGCCATGTATTACCAATTCAGTTTAGTCCCTATGGAACTGGAGTTCGGGGCGTCAGT
GGTGGAAATGGTAACGGAGCTTCAGGCGTTACAGCGTACTCGTCACTTGAGCCAACTTCACAACAGTTGA
GTTCAAGACAAATCATAATGAACGACTACATAACTTCACAACAGATGCAAGGCCGAACTAGTGCCGCAGG
TGGTAATGGAGCAGTCGGCTCAACTGGTGTTGTACCTTTGGTCGTCAATGCAGCTGCCAACAGTCGCTCT
GGGAAGGAATCTCCTTTACCACGAAGCGTTGGCGTTAGTGTTCCTGGAGGTCCTACGCCATTGTCTATTC
CACCGGGTTCAATATATGGTATCGTAGGAAGCAATGTAGTTGGGACGTCACCTTTGGGCATTGTTAGTAG
CCGACAGGCTCAGAATGATTATCTAAGCCGAACTTCACCAGCTGCTGATCATGTTAACAGAATTTCACCG
GTGTACAGTAATACGTCTAGTCCACATCGCACTCCGCCACCACCACAGCGACAAGGTGTTATACAGCGTC
ACAATACTAATAACAGCAGTGGTAGTGGATCTGGAGGTAACAGTACTGGAAATGCCGGCACTGTGGCTAT
GGTTGTAGGTGGAAGCGGCGTTTCTTCTAAGCCACCTAGTCCAGCACCGCGATATCATTTACAGCCTCCA
CCTCCTCCTCATCATTATCTTCAAGATGCGTTTACCTCGTTCGTTGATTTAGCGGTTCAACAACCACCGA
TGACAGTTCCGCACAAGGACGACGCAAAACGAGGGGTGCCCGATCAGCAGCAACAACCACCTGCGACGAT
ATCGACAGGATTATCAGTAGTTGGGCCACCGTCTTCGAGTGTACACCACGATATGCGCTATCAGCACCCT
ACAATGATTCCATTCCACCATCAGCAACATCAGCTGCATCAACAAACAAAACAACTTGCGCAATCGCAAG
CACAACAGCTGCATCAACAACAAAATATACATCATACGCAAGAACAGTCGAAAACACTGCTTCAAGATTC
GATTAAGCTACAGACACAGGAACTATCTAAAACACAATCACAATCCCAGCCGCCAGTACCGCTACAGTCT
CAATCCCATAATCAGCAACAATTATCTCACCAAGCGCATCAACAACACCAACCGGCTCAATCGCCTCAGC
CACCTCATTTGCTACAATCAAAACAACAATCGCAATCCCAGTCGATCCACGCgcagccgctgcaaaatcc
tcaattacatcatcaggagcatcaggatcatgaccatgaacatcaaaagcaacagcaaaagcaacaacaa
ctccagcagttgcatcaacagcaagtagtggctgcagctgttgctcagcatcatcaacacctgagacagc
agcagGCTGATATGCAGCGCCGTCATCAGCAATCTCCGTTGCATCCATCGTTACAGCAGTTGGGACCTAT
AGCGGCGTTTCAACGGGATCCTCATCATCCTGATCAACGAGATCGTCGTGAGGATCTTAATTTCCGCGAC
CGTGTTGAACTAGAACGCAATCTATTGGTGGAAAGGGCGGAACGTGAACGAGATAGGGAACGTGAACTTC
GGGACCGTGAGAGAGAACGCGAGCGAACCCGTGAAAGAGAACGAGAGCGCGATCGCGAtcgtgaacgtga
tcgcgatcgtgatcgtgatcgagatcgtgaccgtgatcgtgatcgtgatcgtgatcgtgaacgtgaacGA
GAACAGGAAAGGGAACGCGAGCGGGAACGAGAACGTGAACGGGAGCGTGATCGCGAACATCGAGAGCGTC
GCGAGTTAGAACGTGAACAACAGGCACGGGAGCATTTGCATCGTGATCGCGAACGTCTCGATCGGCATCA
TGAGGCAGAAGAACGCCGAAGAAAGCAACAATATGATGGATACTTGCCAGATAGGCGAGAAAGAGCGATT
GAATTAATGAGCGGTCGAAATACCTCAGATGGGTCACTTACAGCAGCAAATTTGATTGATGCTATCATAA
CACATCAGATAAGCCAAACAGCAGTCGATCCACCTCCTATGCCGTCGGTTCGAGATCCTCATAGGGCACC
ATATTTTGCGTCGCGCGATCAGCGTTCTATTGCAATGCAGCAAGTGATACACGAAAACAACGGAAGCAAA
TCTCATTCTCCCAACGTAATAAATGTTGACTTGGATTCTGATAACGTACATTCTCATCACAGACGTGACA
GTGGAGGAATAAGCGGTAACAGTCTTAGTGGTGTAAAAAATATCACTCTTGGCGAGTTAACCGAATCGAT
CATAGCTAAGGACTATTCGCCCAACCCCAATCCATATCTTCCGCTACGACCACCAATGATACCGTATGGT
GCATCAACGACCGGAAATCCCGGAGCGGAAGCGATTCTGGCAGCTGATCAATGGAAACATCGGCGTCCAA
CGTCTCTAACAACATCCAGTAAGGAAGAACAAATGCAACGTGCACACGAAACTCAAAAGGGTCCCGGTCG
AGCTACTCCTGAAGATCGGCATATTATTCGACTTGCGCAATCACCTGGCCCAAGAAGTAAGTTTCATGAA
TCCGCCTCGCCCGATGGGCCACAATTCTTTCACCCGGGCCCTCATTTGGGACGCGTCGCTGGTGGCACCG
GAGTGCCTCATGCCGGAGCAGGAGGCAGGGATAATTTCGTTCTAGACTTTTACGTAAAAAATCGTATTGT
CGAAGCAATGCGAACTGAAGATGAAAAGCGTGCTTCTACCGATCCTTCGATGGTGGTAGTTGTTGATGGA
GTCGGTGGGGGTAGTCGGAATATTGAACGCCAGCAACAATCCTCTCCACGCAGTTTCCAAAATCTCTCAC
CTCATCATCATCAGCCACCCTCGTCTCACCATCATGTGAAGGAAATTACTTTGGTTGATCGAAGTGGTAC
ACCGGCCTCTGGAGCAAGCGATGGACAACCGCATTCTTTGAATGAAGATCACAAACAAAATCATCCGTAT
CCACAGCATTCTACGCCTTCTTCCGTATTAGCAGCATCGGGTTCTACCACATCAAGTCCAGCCGTGGTTC
ATAGCACATACCATCCGCTAACGACGCAGCCGTTAACGTCGTTTACTACCCCACCAACTTACGCCTATCC
GTTTAGTGCCCTTACTGTCGCCAGTGGGGCGCCGCCAACTACTTCCACCGGGCATCCTTCATCGCCATCT
ACATCTTCCACGACCTCTATAGTGAACTTGATGGGGACTGGAAGTGGTGGAGGTAATAATGTTGCTGGTT
TGAAATCTATGCATTCAGGAATGATTATCACTGGAAGTGGTGCTGGAGTAACCGGCGGTCTTGGCGGAAA
CAATTCTATTGGAGCAAACAACGGAGGAGGCAACGGATCTGGTGGTGTGTTGACAGATGATCGTCATATT
ACCTCTGCTATCGAACCGAAACCACTGCTATCTGCTCAATATGAAGCGCTGAGTGATGAAGATTAAGGCG
AAACCCCTTGGCTCTAAAGCTTAACACACGAATTGTGTTAATGTTTTGtttatttttcattgcacgctca
ttcttttttttcaacttattttttatcTTCCTTGCTACGAATTCTGGCCAAAACATCGTGCACTCATGTT
AAAGATTGGGTTTTGCGTGTCAGCTTCATATTTTACCATAAAACAAAAGAAACTAATAGTAATCAGTTTT
TGCAAATCATAGTGCAAAGATGCCCAAATCTATCATGAACAATAATCATATGCTTCACTCATTATAGGCT
TTAAAAGAATTTTCCGATTAGAAATATGGTATTTTCaaaaaaaaaTAATGATAATAATAAAAATGGAGCT
TGATAGTGCCGCGGAATACGTATAAAGTAACACGCAGTATGTCGTGGTTTCGCCATTTGTCTATGCTGGC
TTGTTCCAACAAGATCATGGTAGTGAGCAGGTTCCAACAAGAACATGAAAGTGGTACTAAGCAAACGTTT
GACTATGATGAGTAATATGAAGAAATAGACATTAGAATGAAATATGGACAGGAATAACATGGTTCTAATG
GCAAGTTTCGATCAATGTCAAGCAAGCATATGATGAAATTGGAGACGATACGGAAGTGCAAGATCTTCCT
CAATATGGCAAAATTATCAAATAAACACTCAATACAAGCATTCTTATTCGCCATACTCAAAGCGCCATTA
CACAATCAACAAAAGTAATAATAACAGAAAAAAGTAATTTCAAACCGATGCTCTTAAACAGTACATTATG
GAAAATTTGAACGATGGTGGGACAGGAATACAGGTAGAATAAGTAATACTTCACAGTCTGGTAGAGAGGA
TAGACATTGACAAAAGGAGAGCTACTACACATTATTTGCCACGGCTACTTAACTTTCACGATTCGAAATT
TCCATTTTCTTTAGATTTGGTTGCTACCAACTGAGCGTGTACTGAATTGAAATGTTCAGTAACGGATATT
TCAAAGTTATGTATTTTTTATCCAGAAATCAGTTTATATAACTAAAACAGTTTTATTAAAGATCATCACA
ATTGTCAATCAATTGTAAGTGTGACAGATCGAAAAATAGAATGTCTCAACAAACTTATCTTATCATTTTG
CTTCAGTTAGACAATTTCGTACGTTTCGTTACACATCTACCACCGTTATACATTATGCTTCTATATTTAC
ACCGTTATACATTATGCTTCTGAGCTGCAAAATAGAACGAGCGTTTTGACAAACaaacaaacacacgcat
aagtactcataaacatacataaatacatacaatactttaatacacacatacacagacagatacaaaaaca
cacataagcacacagtcaaacagatacataAAAAATCCTTTCATCATAAAAAAGAATCAGATTGCCCTTT
CGAGTCAAAAGTTGCAATTTACGAAAATGTTATGCTGTTCGTTAGTAAGCAACACATCGACCGAGTATGG
ATGTGTTGTTTTCGTTGCGATAAGTCCAATCCGATTACTTTTGATCGATAAGATTTGCATTACGATCATT
ATCAATCGTTGGACTCTTGTCACTCTGCAGCATCCAAAGGGTGTAGAAAAATGAAATTATGAAAAAGCTG
AGCTGTGCGTCGATTGAAAATATGATGGTTTTATCATTCGTTTGAATTGTGTTCCTTGATCAACATCTAT
TGTATATGCTTCGCCGATGCTAAACTGCCGATCGATTACTGTCTGTTTTGTGTGTATGTATGCCATTTTG
CGGTTGTATCACATAGGTGAATGATGTGAAACTGTATTTCGCGTACAATCGTATGGTAAATATACAATGA
AACAAAAATAACAGAGCAAACGTTCTTTATTCTTTGGAATGATCATTTGGTTGGATCAGCTTGTGACGAA
TGTAAAAGACATCGAGGAAAATTGATGAATAATCCCGGGGAAATAATATGAATAGAAGAGGAAGAAGGGA
TCCTGGAATATAAAAATCGTAGCAACTAATTGCTCTTACAAAGGATATTACTCATTCTGAGATAGGACAC
ATTATGTACAGTAAAAATAAAATGAAAAATAAGTGACCAGCAAGATACTTTACACCCAAAATCAGTGGGG
TGGTGCGATTTATTCTTCAATCGATTATTTTTTTAATTTCCTTAGTTTATGCATTACATGATACGATTTG
TTCATTTTATTTTCTTAAAAGTAATTTAGCGATTATGCaaaaaaaaCAATTAGAATATGCATTAAATAAC
GGAAGGGTCGCTGAGAAGTATATTACAAACATAAATGTAAGGAATCGAGAAAATCTGAGTGAACGaaaaa
aaaaGAATGGCAAACATGTAAAAGGAAATATAATAGGAATCGAGAAAATCTGAGTGAACGa
>TCONS_00007415 gene=XLOC_003259 loc:2L|2913249-2913516|. exons:2913249-2913516 segs:1-268
ATTGCACCAGTGCGAATGAGAAGTACATATATTGCATACCATATGTGAGAAACGGAAAATGTTGTCGATA
CACATTGGTGTGATGTTGCTGGCCTGTGATAAATTGGGAACAATATACAAAGTATCCCGTTAATTTAAAA
TGCAACTTGGTACGATGGTAAACAATGATCGCAAAAATTTGTGACAATTTCTCGGtttttttttttgaga
ttttcccggtttttttttttttagattttcccggttttcccggaaaaataaaattccc
>TCONS_00004837 gene=XLOC_003260 loc:2L|2931212-2932616|. exons:2931212-2932616 segs:1-1405
GGACAATCAAATAATGAAGGAGGACGTTCTGAATTCATTAATATTGCACATACTACATTCCATTACAAAC
AAGTTTAAGTTTGGACCTTACTAACATCTTAAGGGATCAATGCTAATCGCGTTCCTTCTTCTTCTTTTAG
GTTGATGAATTACAACGTCCTATACTCTCTTTTGGGAGGTATAATCAAAGATGTATCATCTGAGTATGAG
AGTGGTACTGTACTGTATCATATCACTTTTCAGGTCCAGGTTGGTTTATGTTATGTCGTTAGTTGCTTAG
TCTTTTCTTCGCATAGTATCGGAATAGTGCACATTTCCTCCGGtttttttttttGTATTGTATTGTATTG
AATTTGTCTGCCTTCTACTGGGCGGCATTCGGTTTGTTTTCTTTAGGCGCTTTTTCCTACAAGTTCTCTT
TCTATGGTTTTTGATTTAATTTAGTTTAATTTAATCATTTATGTTTGCGAGTAGTGATGTTGTTACTTGT
TTTTTTACTGATCATATTATTTGATTACGAATTCTGCTCATATATTTGTGGAGAAAGAATTTTAGTGTTG
TGTTCGATTTGTTTCTTTCTTTTTGATCAGTATTATTTTTCTGGTTATTTGTTATGTTTACCCTCTGTTT
CTGTTTGTGTCATAGAGATTTCTATGCATCTTGTAAAAATACTCATGAAATTGAAtcgaaaattttgtgt
cttcctgtttctggtgtcaggcatatttcacatgatccattttctgttattttgaaaatgctgagccaat
attctgagcagtcgtgtcctgatattatttgatttatagtatttatttcattgccttttagttgtatatg
tttgggccatatttcttttttaaattcattttgaaagcacaagatttttttccttttgactgtgcagtat
ttttaaaccatgtttgtgttttgtctataatttcattcttgaatatattgattgcgtgtatctgattttg
ttctttttgtcgtgtttgatatggtatccttttttcgctaaatcgtctacaatgtcgttcccttttattc
ctaagtatgaaaggatccatccaattcgagtatgtgttctgtttgcatgtttaagctattataaaatata
tcctcaatttgtgtgtcctaggaaattttgcttagaacagtgcaagaagttagactatctgtatatatga
ttggTCTTTCAATTTTTAATTCTACCACCATTTTTAGTGCTTTTTAATAGCAATTGTTGTTTTTATGGAC
GAACTTCCGTCAGTGAAAATGGTTGGTTTGTCATTATTATTTTTGTATATGTATGCTAGTGtttttgttt
tgttttaggatatctttattgttggttttttAACAACATATTAATATATTTAATTTAATTGTTTTTTTTT
TCAAA
>TCONS_00004838 gene=XLOC_003261 loc:2L|2934690-2934912|. exons:2934690-2934912 segs:1-223
accaaaaaatcatgggaactgaccaataaatcgtgggaaaccctgtaaGCCAGGAATGTCGCGCACTGAT
TTCCTCAATATCGTTCGACATGCACGCTAGCTTCTTATGTTACTGTTTGTATCTACAGTGAACCCTCTCT
GATTTGACAACTCTCCAAtttgaaaaacctctctttatttgaacatttagcacagtccattgatttccag
tacatttttgttc
>TCONS_00004839 gene=XLOC_003262 loc:2L|2935410-2936454|. exons:2935410-2936454 segs:1-1045
cgaaatttgttggaatcgtccggacccagttccgctttttgtgcgttttgcccaACTCTAATacagacca
gtaacacctatattgcgatacaattttttctcaaaaagggttcattggtgacatgtaggaatacatacta
gtgatGGATGAATTTTTAAATTTTTAAATTTTTCAAAAACCGGGTTTCTAATACAAATAATGCATGTTTT
TTAATTGTCAGCCAACTATTGAGCGTTCAACTAAAAAGCACACCAACTAAAAAATGTTCAACTATTGAAT
TCTGACTGtggggcccttcacgattctagtcagatttttgtatagagtttgacagttggaggctgaaatc
atgtatacactctatacaaaatcacgcataaaactagcgtgcaattttcagtctagattattctagaccc
aaagctagaattagattcgaatatctgctcgaaataacggcaaaacaaggtggtgtttacatttatccca
aggtgcattaaagaaatcgggtgatggatccataatctaagtgaatgtagtctagctggtctcatagcat
gtttttataaccaaatttgaacatcactttttaacagaacgggtgaaaacttttgcttaaacaagctctc
tggaggcttgacgaatacataaaatactcttttacattctgaatacataaattttcattcagaagcagaa
gcgataaaaaaaacagctttcgaaattcatacaccttgggataagcccacctgtatattattcctactta
gatagctactcgaaaactgctacacaatgcaaacagctgacaggctgaaatttcagcccacgaacttaaa
acggaaggggccccTGTATTTGAAACGCTCAGGAGAAGGGTACAAAACAGCTATTGAGTATTGCATGCAG
TTATGGACCGCTCGGTTGTAGCGCTGTAGAAATTAAACTTAGAttttttttAAACATCGCGTCATGATGT
ATGTGTTTGGAGTTATTGAACACATGttttatttatttatttatttatttatttattgattttta
>TCONS_00004840 gene=XLOC_003263 loc:2L|2936674-2937318|. exons:2936674-2937318 segs:1-645
attcattaatttatttatttatttatttacttcattaattaCATCTGGCTTCCGTAGCCTACATATAATA
CTTAAGCCTTGACCAACAACTATACTTGTGCAGGGCAAATTTTTAGAGCATTTGGGAAAATTAAAGAACA
GATCGACAACACTATAGCAATAATTAAAAATTTAGTCATACTAAGCAACGATacgagagcggtggtcaat
gactaaaattcgtcggggtctcaaaactctacttggaacgtaaacatttagcgaggacaacaagtaagga
gcatcgatggtccagtcaacaatttaaacatgaataaccccacttttctacgattctccaaaatatcaag
ccctaacaataaacagcgcgaccagtacgatggaaactcagatcgatttattttccatggcagcctacta
atggcaattagactgattttttattttttcgatcctatcgattttagtaatgtgaaacggggtccacgca
acagacgcatattcaatgatcggacgaacaaaacaacaataGGGGAAGGTAGGTAAAGACGGACACGTTA
AGGGAAATGGTAAAAATCTAGGGATATATAAGTGCAACGATCTTGAAAATGTGCATATATTATCTTACAC
TCATGTTTTATGAGA
>TCONS_00007418 gene=XLOC_003264 loc:2L|2938670-2939851|. exons:2938670-2939851 segs:1-1182
aataacacctaaatctaatactaactcggaacgagaaaatgtgccgttcataagtttgtagttatgtttt
aaagggttcttactgcaagaaaaggatataacagtgcaattactgattttaacagataacatattcgcag
aacaccaagattggaacagggagacagcgtactgcagttataaaaaaaatcactactatttctgatggca
gagtacaattttaaatcgtcagcatataataacattgaaaattccggtactgcctaaactacgtcgttga
taaagatattaaacagtaacggacgcttccttgagggacaccagcaacattggagtaatcttgcgacata
ctatctcctattttgacgataaaggtacgatggcaaagataagagacgatccatttaacaaaatcacaac
ggacgacaaatttcaacagcttctgttgcaaagcaagatggttaacgcgatcaaaggccgaatggagatc
ggtgtgcatgaacctgagtgcgagtatcaaagtgcgagtagcaaTAATGCAAGAATTGGTATAAGTATAA
TGCAATAATGCAAGAAAAATGGTAGCTGTAGAACGATTGGGGTAGAAGTTTTGTTGAAGTGGAGTCAAAT
AGTGCATCACGCCTCGAAGATGTTTCTGAATCAGTATTTAAAAAAGCTTGCTATCTATGCAAATCATACA
GATTGGGCGGAAGTTTGACAACACTGATCGATAGTAGGAAATAGTAGTTAGTCCACAATAACTTTTATTC
GGACTAACTATTCACTATGTAAATGTTTTCTACGTTtcctgctgcacttaagttttttttacagaaacaa
ttcagtaatataatattttactggattccagcataaatgtcatgtttttgaagaaatacaagcatacaga
attgaatttaatcatagcagtcatgtatacataagttcaataaatgttagtttgctttcaccacttgaag
agaacagtccacacatttactgggttccaacaggttatggacccaggcgaacaattttagaagcaagtac
cattataaaatggtggcggaaattgttgtaccgataagcttcgtagcagtggatatgaaacacggcaatt
caaattcgaaatgttgctagtccgggaaaacatgtggaagttcgtgtcaacgaccgcccctg
>TCONS_00004843 gene=XLOC_003265 loc:2L|2940005-2940463|. exons:2940005-2940463 segs:1-459
ctaaggtatcgctcctgaagaaactctgcaaggcggagtaggacgaaagcggtgacatggaggcgcattt
gtttctaatggatgaacttttctcaagtctgatgaacgcgggccaggaactggtcaaaattttctccacc
catggataactctttccgattcgagtagccattggttttgcctatctgtcaatcacacttttgtttacat
ttagaggtgttgttttgcggaatgaataaaattttccaaaccgctcacggccactagccttcggcaatcc
ataatcctgaccttaatgactaagacgtcagtcgtcatctggccacctcaatttaaacctactacgcccc
tcagcaatGGGGCCGACACTCCCAGCAAAACATTTAAGTGTGTTTTATCTAAAGCCAAAAGAAGAAATCA
AACCCGgcaatggcggcaaactccattccactacactgc
>TCONS_00004844 gene=XLOC_003266 loc:2L|2940546-2941172|. exons:2940546-2941172 segs:1-627
atccactccgttatcgacttttgttcgcgatcagacccaatgtttgTGGAAAATAGTAATATCGCTGTTG
TTTGAATGTTTTCATCTATTTCGCCTGTTGTTAGTATTAATTTTTTGTAATTCATGTTTTTTTATTATAA
TGCACGTTTCTCCGTACCCATCACTTATGTCGGTGCAAAATTACACACTAAAAAATATTTTACGAGCTCG
GGTAATCCTGTACtccatcctcgagtttagttctacagtttggtgtccgttctctagtgtttggtccaat
agaatagaagctgtccaaaagagagttactcgtattTGACGGTCCCGTAATATTCCAAACATTTTATGTC
TCTTCAAGATGAAGATCTCTCTAAGGTGAACATTCTATAAGGTGCATATGCGATTTGGCAATCGAAATTA
TCTAACTGCACGACCAGACAAGGTGAAATATACACCGAAATGAACTAtttgacaggcgaaatatctgaca
ggtaaggcggcgctctagcaccaatcgaacacgacatccgactcgaactaaaccatataatcatatggag
gttcactgtcacacacagacaaacaaacaagacaatcatcgaggtgaatatgtcacttgattctgtc
>TCONS_00004845 gene=XLOC_003267 loc:2L|2941743-2942281|. exons:2941743-2942281 segs:1-539
GCGGAACATTTCCAAATTGGAAGAAATGATTAACTGTTGATCGAAAATGAACGAAATGCTTGACATTTAA
GTTCTTAAATGGATTTAGTTACGATTTTTTACACGTTTTTTGGTTACATTGCACATCAGCTGGTTGCTGT
GACGCTTTATCCGTCAGATATATCGCCTGTCAAATAGTTCGGATGGCTGCTTACATGGTAGTTTGTTACA
CATTTAGTGTAAGAAAACTGGCCAAACGCTGATCAAATGAAGAAACGAGGCCTCCCACACATTTTGTAAC
CTTCAAAAATGAGTAGGATAGGTTAAGCATAGGATTAAGATACGATTTTCACCATTATGCTCCATTCGTT
TAACTCCTCTGCCGTTAGTGCCTGTATGACCGCTTGAAGTGCAATTGAAACAACGGTAATGCATTAATGT
AGTAGGAAGTCACTAGCAGATTGATAATAATAAATTTAATTCACGTCTACGTAGTGTTTGGATAGCGTAA
ATGATTAAAAAGCTAGGTGGACGAATACTTATCGCGCTCCCATAAAACG
>TCONS_00007421 gene=XLOC_003267 loc:2L|2942125-2942441|. exons:2942125-2942441 segs:1-317
CTTGAAGTGCAATTGAAACAACGGTAATGCATTAATGTAGTAGGAAGTCACTAGCAGATTGATAATAATA
AATTTAATTCACGTCTACGTAGTGTTTGGATAGCGTAAATGATTAAAAAGCTAGGTGGACGAATACTTAT
CGCGCTCCCATAAAACGACttttttctagttttttatgtgtttttGGTAGCTATTGCACTATTTAAATGC
TTATTTTTTAGCAATACGTGTGTACTGATTGTCACTTTATCAAACCCTATCATTACTATTTTGCTAgttg
ctattttagtgaaaacagtacgacatgtcaaaaattt
>TCONS_00004846 gene=XLOC_003268 loc:2L|2943068-2943323|. exons:2943068-2943323 segs:1-256
cgagttctcacacggcatattcggttcgaaaatatctctcaaacgaacttttccactgaggtaggggaag
aaatccagcagtctgtggcaaatcttattcgagcaatccaaactatctaacaaactaataaaaattgttg
cttgcaatcttttgacaggtcgagagaaatatatttcttttattcgtattttaacatattttttcgatcg
ctcccatcgcataagtgtttaaacggttgtatattgtgcatttctt
>TCONS_00007422 gene=XLOC_003268 loc:2L|2943180-2943584|. exons:2943180-2943584 segs:1-405
ctatctaacaaactaataaaaattgttgcttgcaatcttttgacaggtcgagagaaatatatttctttta
ttcgtattttaacatattttttcgatcgctcccatcgcataagtgtttaaacggttgtatattgtgcatt
tcttacaacacgaacctatgttatacgagttattctgttaaattacgatcattttagccagcgaagattc
gtggtgtgtgaacgcaaaaatattggcgaatattttttgacacttttttctagtgcaaggggaaagattc
gcgaagaaagatatgccgtgtatgagcgtacctaataatGTCGCCCGGCAAACGCGCTTATAACACCGAC
AAACCGACGTGACACTTCGAACAAAATGAGCAAAGTCTATATAATACAGAGGTCG
>TCONS_00007423 gene=XLOC_003269 loc:2L|2944759-2945148|. exons:2944759-2945148 segs:1-390
GTTTCCAGGGCTTAGTGAATCGTTAGGGATGTATTATTTTCAAAATATTTAATTTGGCCAATCCTACCTA
Aaacatattcgtcgtgagttcaatcctcgcttggaccgtctccccgtagcaaaacaaactgtccggctag
gtggtatcgttaagaagttttgaaagcctttataggctagcatgaccatatagaaTAGGAAGAAGAATAA
TAAAAAGCTCAAGCTCAAGAGATTTTTGAAACCCTTGAGATTCAtgaatcttttgaggtatcattgattc
tttcagcgagatattaaattgttcggaagcgagatatTAAATGTGTTAACAACATTTTCGGCGATTTcaa
ggtgtatttattgaggaggtgaattgttagcgcgtttgcc
>TCONS_00006851 gene=XLOC_001547 loc:2L|2958671-2962043|- exons:2958671-2960169,2961945-2962043 segs:1-99,100-1598
GTGCAAACCATCGTGTGCCAGAAACTGTCCCAATTGTTCGACGAAATCAGGCTGCCACTAGTAGGAAACT
GTGGTGTTTTGCGAAAAAGGGAGGCAAAGTGATGTATAAATTTATGAAAAATCCCAGTAACATTTTGTTC
CATTCAAATTCATGAATAAGGTTAATCGTCCTAACAGTTTGGAATATAAGTGTAAATGTGTGTTTTTAGG
TTATTTCTGGTATTACGGAGAGTTTAAATATAAATCGGCGAATGTGAGTTTTGTGTTAGGCTCCCTAACT
AAGTTTAAGTGAATTTTTGGAAAAAAGTGATTGTGTGGGTGAATTTTTGGAAAAAAGTGATTCCGGTTCT
ATAATGACCGGAAATTTGCGCGAGTAAAGAAAATGCAAAATAAATTATGTAAGTGTGTCACTTATCAAAA
GAAGCGTTCTAATTCAGCTAATTCCCAATGCAGTGTAGTTTGGAATGGAGCGAAATGTTAACAACGCATA
CTAGTGTACTGTTCTACTAAAATATGGTATGTTGAGTGAGCAGAAAGCAAGGAAGCAGCAACCTCACCGT
GTACAGTGCATCGTTGAATACAGCAAGCAAAGTAGCCAAAGGAAGAAAAAAAGTGGATAAAAATAAGGTG
GTTCGGGCAGAAAACAGCATAAGCATTGTGTTTCCTTCACTCGCATTAGCGATTGTGTACGGGTGCACAC
GCACACACATACGCACCATCATCATACGCATCCTAAGGAAGAAAGGGGAAGGTGAAGGATCACAGCGTGC
TGTATAGTGCTGTGAGCGAAGGGAAATCGTCGCTTTTTCACGTTTTCCTGATCCTTTCCCCTCAGTTTGC
CGATAGGTCTTCAGGTTCTGTCTTGAAAGCAGAATCTCTAGCATtgtgtgtcttgtgtgttcgcgtgtgt
gtATCACGGTAAAGCCTGTATAAAAgtgtgtatgtgcgtgtgtgtgggtgtgtgCGGTTTTCTCTAGAAG
TTAATGTGCATGTGCTGCGTCCGGTGCAGTAAATTTGCGAGCGAGATCGAAAAGATGCGCTGAAGATATT
TTATCGGCATGAAATGGAAGCAGCCACCATTCGTTCAATGCAGCAGGTCGGGCCAACCGGACAGCGGACC
GACTCTGGCCCTTCGCCTCAACCGACGCCGCCTGGAATGTCGTATCAGCAGCGCGTCCAAACTGCGACCG
CTGCTCAAATTCATCGGTAAGAAAATTGACATATCGTATCAAGCCCGGAAAGGGATACTTTCCGCTTATG
TTTTCATTACTTGGCGAGGACACAGTATACCTACAAGAAAGAAGCTGTTCAAAGCTTTTTAACGAAAGTC
TTGAAACACATATGGCGCAGCTAAGATAAACCTAGGATGTTGACGTATATAATTTTTAATTCATGCATTT
TTGATGTTACCAACTCCTGCTAAAATGTTTAATTGATAGTAAAGTGTAATATCAATCATGTAAATAAATG
AGCTATCAATATGGCAATCATGTTGGAATGGTTCTTCGATAGAAAGGCTCAGAGTGACAATCTgagagta
aaggtgtgtagtgatgtaacctttttaggatcacggactacttggttttgatacattt
>TCONS_00002438 gene=XLOC_001547 loc:2L|2958671-2962443|- exons:2958671-2960169,2962261-2962443 segs:1-183,184-1682
CTGGCTTATTCGACACGTTAGTTGGTAGTAGTGTGGTGTATTCGAAACGAAGCTCGTGTGGGTAATGTGC
TTGCGAGAGAGAGAGTGCGGCCAAGTGTGTTTCACGGGAAAAGAAAATGGCCGCTGTCGCGTGTGCAGCA
CCAGTTCTGTAGTGCTCCTGCATAAATCGTTCAATTCCGTGCGTGATGTATAAATTTATGAAAAATCCCA
GTAACATTTTGTTCCATTCAAATTCATGAATAAGGTTAATCGTCCTAACAGTTTGGAATATAAGTGTAAA
TGTGTGTTTTTAGGTTATTTCTGGTATTACGGAGAGTTTAAATATAAATCGGCGAATGTGAGTTTTGTGT
TAGGCTCCCTAACTAAGTTTAAGTGAATTTTTGGAAAAAAGTGATTGTGTGGGTGAATTTTTGGAAAAAA
GTGATTCCGGTTCTATAATGACCGGAAATTTGCGCGAGTAAAGAAAATGCAAAATAAATTATGTAAGTGT
GTCACTTATCAAAAGAAGCGTTCTAATTCAGCTAATTCCCAATGCAGTGTAGTTTGGAATGGAGCGAAAT
GTTAACAACGCATACTAGTGTACTGTTCTACTAAAATATGGTATGTTGAGTGAGCAGAAAGCAAGGAAGC
AGCAACCTCACCGTGTACAGTGCATCGTTGAATACAGCAAGCAAAGTAGCCAAAGGAAGAAAAAAAGTGG
ATAAAAATAAGGTGGTTCGGGCAGAAAACAGCATAAGCATTGTGTTTCCTTCACTCGCATTAGCGATTGT
GTACGGGTGCACACGCACACACATACGCACCATCATCATACGCATCCTAAGGAAGAAAGGGGAAGGTGAA
GGATCACAGCGTGCTGTATAGTGCTGTGAGCGAAGGGAAATCGTCGCTTTTTCACGTTTTCCTGATCCTT
TCCCCTCAGTTTGCCGATAGGTCTTCAGGTTCTGTCTTGAAAGCAGAATCTCTAGCATtgtgtgtcttgt
gtgttcgcgtgtgtgtATCACGGTAAAGCCTGTATAAAAgtgtgtatgtgcgtgtgtgtgggtgtgtgCG
GTTTTCTCTAGAAGTTAATGTGCATGTGCTGCGTCCGGTGCAGTAAATTTGCGAGCGAGATCGAAAAGAT
GCGCTGAAGATATTTTATCGGCATGAAATGGAAGCAGCCACCATTCGTTCAATGCAGCAGGTCGGGCCAA
CCGGACAGCGGACCGACTCTGGCCCTTCGCCTCAACCGACGCCGCCTGGAATGTCGTATCAGCAGCGCGT
CCAAACTGCGACCGCTGCTCAAATTCATCGGTAAGAAAATTGACATATCGTATCAAGCCCGGAAAGGGAT
ACTTTCCGCTTATGTTTTCATTACTTGGCGAGGACACAGTATACCTACAAGAAAGAAGCTGTTCAAAGCT
TTTTAACGAAAGTCTTGAAACACATATGGCGCAGCTAAGATAAACCTAGGATGTTGACGTATATAATTTT
TAATTCATGCATTTTTGATGTTACCAACTCCTGCTAAAATGTTTAATTGATAGTAAAGTGTAATATCAAT
CATGTAAATAAATGAGCTATCAATATGGCAATCATGTTGGAATGGTTCTTCGATAGAAAGGCTCAGAGTG
ACAATCTgagagtaaaggtgtgtagtgatgtaacctttttaggatcacggactacttggttttgatacat
tt
>TCONS_00002439 gene=XLOC_001547 loc:2L|2958671-2962443|- exons:2958671-2960169,2962193-2962443 segs:1-251,252-1750
CTGGCTTATTCGACACGTTAGTTGGTAGTAGTGTGGTGTATTCGAAACGAAGCTCGTGTGGGTAATGTGC
TTGCGAGAGAGAGAGTGCGGCCAAGTGTGTTTCACGGGAAAAGAAAATGGCCGCTGTCGCGTGTGCAGCA
CCAGTTCTGTAGTGCTCCTGCATAAATCGTTCAATTCCGTGCGGTAAAGAGTTTTTTCGAGTGTCCATCT
GTGCTCTTCCGGTGTCCTTAAGGATTTAGCATAACTGAACGTGATGTATAAATTTATGAAAAATCCCAGT
AACATTTTGTTCCATTCAAATTCATGAATAAGGTTAATCGTCCTAACAGTTTGGAATATAAGTGTAAATG
TGTGTTTTTAGGTTATTTCTGGTATTACGGAGAGTTTAAATATAAATCGGCGAATGTGAGTTTTGTGTTA
GGCTCCCTAACTAAGTTTAAGTGAATTTTTGGAAAAAAGTGATTGTGTGGGTGAATTTTTGGAAAAAAGT
GATTCCGGTTCTATAATGACCGGAAATTTGCGCGAGTAAAGAAAATGCAAAATAAATTATGTAAGTGTGT
CACTTATCAAAAGAAGCGTTCTAATTCAGCTAATTCCCAATGCAGTGTAGTTTGGAATGGAGCGAAATGT
TAACAACGCATACTAGTGTACTGTTCTACTAAAATATGGTATGTTGAGTGAGCAGAAAGCAAGGAAGCAG
CAACCTCACCGTGTACAGTGCATCGTTGAATACAGCAAGCAAAGTAGCCAAAGGAAGAAAAAAAGTGGAT
AAAAATAAGGTGGTTCGGGCAGAAAACAGCATAAGCATTGTGTTTCCTTCACTCGCATTAGCGATTGTGT
ACGGGTGCACACGCACACACATACGCACCATCATCATACGCATCCTAAGGAAGAAAGGGGAAGGTGAAGG
ATCACAGCGTGCTGTATAGTGCTGTGAGCGAAGGGAAATCGTCGCTTTTTCACGTTTTCCTGATCCTTTC
CCCTCAGTTTGCCGATAGGTCTTCAGGTTCTGTCTTGAAAGCAGAATCTCTAGCATtgtgtgtcttgtgt
gttcgcgtgtgtgtATCACGGTAAAGCCTGTATAAAAgtgtgtatgtgcgtgtgtgtgggtgtgtgCGGT
TTTCTCTAGAAGTTAATGTGCATGTGCTGCGTCCGGTGCAGTAAATTTGCGAGCGAGATCGAAAAGATGC
GCTGAAGATATTTTATCGGCATGAAATGGAAGCAGCCACCATTCGTTCAATGCAGCAGGTCGGGCCAACC
GGACAGCGGACCGACTCTGGCCCTTCGCCTCAACCGACGCCGCCTGGAATGTCGTATCAGCAGCGCGTCC
AAACTGCGACCGCTGCTCAAATTCATCGGTAAGAAAATTGACATATCGTATCAAGCCCGGAAAGGGATAC
TTTCCGCTTATGTTTTCATTACTTGGCGAGGACACAGTATACCTACAAGAAAGAAGCTGTTCAAAGCTTT
TTAACGAAAGTCTTGAAACACATATGGCGCAGCTAAGATAAACCTAGGATGTTGACGTATATAATTTTTA
ATTCATGCATTTTTGATGTTACCAACTCCTGCTAAAATGTTTAATTGATAGTAAAGTGTAATATCAATCA
TGTAAATAAATGAGCTATCAATATGGCAATCATGTTGGAATGGTTCTTCGATAGAAAGGCTCAGAGTGAC
AATCTgagagtaaaggtgtgtagtgatgtaacctttttaggatcacggactacttggttttgatacattt
>TCONS_00004848 gene=AGAP004735 loc:2L|2965710-2965998|. exons:2965710-2965998 segs:1-289
AGAAATACACCCAGAGCAATCATATTTTCCCGCAGAGTAAGTTTTTATTTGTAATGATACCTGTAACGCC
TCAAACAAAACAATTGGCTATGTTGGAAAAGAGCTAATACTGCAAATCTACAAATTCCTCTAGCCGTTCC
CTCGCGGTGTTGTAAGATGTGATAAGCTCCTTCAGGGTGATGTTTTTCGATTTTCTTGCAGTTTTAAAGT
ATCCTTCGTTGAGAATTTTTGGTACGTGCTGCTGTACAGCTTGGAATTGAATTTGCAGCCGCCCGGACGA
ACTTGACTC
>TCONS_00006294 gene=AGAP004736 loc:2L|2968459-2969984|+ exons:2968459-2969085,2969154-2969984 segs:1-627,628-1458
TAACAAGTTAAACAGCAACAACAAAAAGTTCGGATAATCATGTTGTCAATTGCACCGGCCCGGAAAATCG
GAAAACGTTTTCATTGGCTGGCATTCCTATTGTTCTGAGCCACTTTATTTACTTGTTTTTAAAACGTGTT
TACGCCACACTCGCAGGTAATTCGGTGGTATGTGTCTTATAATGAAAAGATCATCCCTTTTCCTATGCTG
AAATATTCATACCGACCATAACATTGAACTATGTTTTAGCAGCAAGGATTACGTATGTCGCAAAGCAGCA
ACTGTGTATGAAAGATACAAGGCAACAATGAGCCTCTTTCGTACGACGTTTCCATTTGTATCGCGGGAGC
TTCTCAACTGGTTTCCTGGTCACATGGGAAAGGGCATGAAACAAATGCAACAGAAATTGAAGCAGATAGA
CTGCGTTATAGAGGTTCATGATGCTCGAATCCCGCTCACTGGTCGGAATACGGAATTCAAACACACTATC
AGCGGCATTAAGCCCCATATCTTCGTTCTCAACAAGAGTGACTTGATTGAAAAGCACTTTGAAGGCAAAA
TAATCGAACGCCTACAGCAAGAGAATCAAGATACGATGCACGTGTTGTTTACCAATTGTAAAAACCAAAG
CTGCCGAGGGCTTCGAAAGTTGATGCCACTGGCGCAAACCTTGATTAATAGCTCTGATCGCTTTAATCGG
TCAAGTCAGCGAGAGTTTTGCATAATGATAATTGGCGTGCCGAATGTTGGGAAATCCTCACTAATAAATG
TGCTACGTAATCGTCATCTAAACAAAAAAGGAGCGAGTCAGGTGGGAGCTGTTGCAGGCGTTACGAGAAG
TGTACTGAATCGTATCAAAATTTGTGAAGATCCAGCTATTTACCTACTGGACACTCCTGGCATTCTCGAA
CCAAATATCGCCGACACTGAAACAGGTCTTCGTCTAGCATTGGTCTCATGCTTGCAGGACCATCTCGTGG
GCGAAGAACTTATTGCCGATTATCTACTCTTCCTGCTAAACAAGCAGCGCAATTTTCGCTACGTCGAGAT
AATGGGTTTGCCTGAACCAACGGATTCGATAGCCTCCGCGTTAGTAGCCAGTGCGGTGCATTTGAATAAA
ATGATTCGCACGAAGCAGCTAGATGGCACAAGCGTGCTGCGTCCCGACGTCAATATGGCAGCAAAACTGA
TGCTAAAATCCTTTCGCACTGGGGCTTTTGGCAATATTCTTTTAGACGAAGATAAAATCATGCATTCTAA
CAATAATATTAGATTAAAAAATATATGACCAGATTCCGGTTCGCCTGCCGGAGCTCTGCTCGAAATATCT
CTAACATAAAGTGCAATATTTGGCCAAGAAGCCAAAATTGTCATAGTCGTTCGATAGTATGCCGATAGGC
TCTACGATAACTGAATACAGAGAGTAAACAAATAAATCCAAAATAATTTTCTCCTGAA
>TCONS_00000063 gene=AGAP004736 loc:2L|2968474-2970000|+ exons:2968474-2968614,2968711-2969085,2969154-2970000 segs:1-141,142-516,517-1363
CAACAACAAAAAGTTCGGATAATCATGTTGTCAATTGCACCGGCCCGGAAAATCGGAAAACGTTTTCATT
GGCTGGCATTCCTATTGTTCTGAGCCACTTTATTTACTTGTTTTTAAAACGTGTTTACGCCACACTCGCA
GCAAGGATTACGTATGTCGCAAAGCAGCAACTGTGTATGAAAGATACAAGGCAACAATGAGCCTCTTTCG
TACGACGTTTCCATTTGTATCGCGGGAGCTTCTCAACTGGTTTCCTGGTCACATGGGAAAGGGCATGAAA
CAAATGCAACAGAAATTGAAGCAGATAGACTGCGTTATAGAGGTTCATGATGCTCGAATCCCGCTCACTG
GTCGGAATACGGAATTCAAACACACTATCAGCGGCATTAAGCCCCATATCTTCGTTCTCAACAAGAGTGA
CTTGATTGAAAAGCACTTTGAAGGCAAAATAATCGAACGCCTACAGCAAGAGAATCAAGATACGATGCAC
GTGTTGTTTACCAATTGTAAAAACCAAAGCTGCCGAGGGCTTCGAAAGTTGATGCCACTGGCGCAAACCT
TGATTAATAGCTCTGATCGCTTTAATCGGTCAAGTCAGCGAGAGTTTTGCATAATGATAATTGGCGTGCC
GAATGTTGGGAAATCCTCACTAATAAATGTGCTACGTAATCGTCATCTAAACAAAAAAGGAGCGAGTCAG
GTGGGAGCTGTTGCAGGCGTTACGAGAAGTGTACTGAATCGTATCAAAATTTGTGAAGATCCAGCTATTT
ACCTACTGGACACTCCTGGCATTCTCGAACCAAATATCGCCGACACTGAAACAGGTCTTCGTCTAGCATT
GGTCTCATGCTTGCAGGACCATCTCGTGGGCGAAGAACTTATTGCCGATTATCTACTCTTCCTGCTAAAC
AAGCAGCGCAATTTTCGCTACGTCGAGATAATGGGTTTGCCTGAACCAACGGATTCGATAGCCTCCGCGT
TAGTAGCCAGTGCGGTGCATTTGAATAAAATGATTCGCACGAAGCAGCTAGATGGCACAAGCGTGCTGCG
TCCCGACGTCAATATGGCAGCAAAACTGATGCTAAAATCCTTTCGCACTGGGGCTTTTGGCAATATTCTT
TTAGACGAAGATAAAATCATGCATTCTAACAATAATATTAGATTAAAAAATATATGACCAGATTCCGGTT
CGCCTGCCGGAGCTCTGCTCGAAATATCTCTAACATAAAGTGCAATATTTGGCCAAGAAGCCAAAATTGT
CATAGTCGTTCGATAGTATGCCGATAGGCTCTACGATAACTGAATACAGAGAGTAAACAAATAAATCCAA
AATAATTTTCTCCTGAAAAATAATTTGAATTCG
>TCONS_00000064 gene=AGAP004736 loc:2L|2968484-2969976|+ exons:2968484-2968625,2968711-2969085,2969154-2969976 segs:1-142,143-517,518-1340
AAGTTCGGATAATCATGTTGTCAATTGCACCGGCCCGGAAAATCGGAAAACGTTTTCATTGGCTGGCATT
CCTATTGTTCTGAGCCACTTTATTTACTTGTTTTTAAAACGTGTTTACGCCACACTCGCAGGTAATTCGG
TGCAAGGATTACGTATGTCGCAAAGCAGCAACTGTGTATGAAAGATACAAGGCAACAATGAGCCTCTTTC
GTACGACGTTTCCATTTGTATCGCGGGAGCTTCTCAACTGGTTTCCTGGTCACATGGGAAAGGGCATGAA
ACAAATGCAACAGAAATTGAAGCAGATAGACTGCGTTATAGAGGTTCATGATGCTCGAATCCCGCTCACT
GGTCGGAATACGGAATTCAAACACACTATCAGCGGCATTAAGCCCCATATCTTCGTTCTCAACAAGAGTG
ACTTGATTGAAAAGCACTTTGAAGGCAAAATAATCGAACGCCTACAGCAAGAGAATCAAGATACGATGCA
CGTGTTGTTTACCAATTGTAAAAACCAAAGCTGCCGAGGGCTTCGAAAGTTGATGCCACTGGCGCAAACC
TTGATTAATAGCTCTGATCGCTTTAATCGGTCAAGTCAGCGAGAGTTTTGCATAATGATAATTGGCGTGC
CGAATGTTGGGAAATCCTCACTAATAAATGTGCTACGTAATCGTCATCTAAACAAAAAAGGAGCGAGTCA
GGTGGGAGCTGTTGCAGGCGTTACGAGAAGTGTACTGAATCGTATCAAAATTTGTGAAGATCCAGCTATT
TACCTACTGGACACTCCTGGCATTCTCGAACCAAATATCGCCGACACTGAAACAGGTCTTCGTCTAGCAT
TGGTCTCATGCTTGCAGGACCATCTCGTGGGCGAAGAACTTATTGCCGATTATCTACTCTTCCTGCTAAA
CAAGCAGCGCAATTTTCGCTACGTCGAGATAATGGGTTTGCCTGAACCAACGGATTCGATAGCCTCCGCG
TTAGTAGCCAGTGCGGTGCATTTGAATAAAATGATTCGCACGAAGCAGCTAGATGGCACAAGCGTGCTGC
GTCCCGACGTCAATATGGCAGCAAAACTGATGCTAAAATCCTTTCGCACTGGGGCTTTTGGCAATATTCT
TTTAGACGAAGATAAAATCATGCATTCTAACAATAATATTAGATTAAAAAATATATGACCAGATTCCGGT
TCGCCTGCCGGAGCTCTGCTCGAAATATCTCTAACATAAAGTGCAATATTTGGCCAAGAAGCCAAAATTG
TCATAGTCGTTCGATAGTATGCCGATAGGCTCTACGATAACTGAATACAGAGAGTAAACAAATAAATCCA
AAATAATTTT
>TCONS_00002441 gene=AGAP004738 loc:2L|2970225-2974662|- exons:2970225-2974494,2974582-2974662 segs:1-81,82-4351
CTTTCATTGGTCGTCACAACAATCCCAGCAAAATAATTATTGGAATTATTACTGATTTGTCCTTAAGCAT
AACAAATTCAGGAAACTACTAGCGACTCCAGGAGAAGCTGTGTTTTGGTGTGGTTCTCAGCAGAAATCAA
AATGCCAGCGGACAACGATCATCACGAACCGGAAACTCCGGCCACGCAACGTTTGACTAACGATGATTTT
CGTAAACTACTTATGACACCGCGGGCCCCACCAGGCACTGGACATGCCGCCGGATCAATACGTGACGCGA
TGTCCAAAGCATCGTCGTCCACTTCCGCTGCGGGAGCGACGGTAGCGTCGACCTCATCATCGTCATCTAT
GAAACCACCTGCGTCTGAAAGACACGAAGCACGACGTAAAAAGAAAAACTTTTATGCACAGCTCAAGAAG
CAGGAAGATAACAAACTGGCCGAACTGGCAGAAAAATACCGCGATCGGGCCAGAGAAAGGCGTGACGGCG
CAAACCCGGACTATCAGAATCTAGACTCATCTAGCTCAACAAGCGCATACCGCGCTGTGGCACCGGATGT
GAAATCAGGTTTAAACGCAGCCGAAAGGCGTAGACAGCAGATTCAGGAATCCAAGTTCTTGGGTGGTGAC
ATGGAGCATACCCATTTGGTGAAGGGCCTCGACTACGCTCTGCTGCAAAAAGTTCGAAGCGAAATTGTAG
CTAAAGAGAATGAGCAGGAGGAAGAGATGGAAAAGTTAGTCGACATTGAGCCCTCTGCAGAGGCGTCGAT
TCCAGCTCCCGGCAACACACTACCTCCACAACGGGCTAGCGTAGCGGGCAGCGTGGATAAAGAACCGCAA
GATGAGTTGGAGTTTCGGACCGTACTGGGGCAAAACATTTTTCGCACCTTGGAGAAACAACGCTCGCGGA
AGATTGAGCGAAACGAAATGTTTGCTCCCGGTCGCATGGCGTATCACATCGAGCTAGAAGATGAAAATGT
CGACTCGGACATTCCCACAACCGTTATTCGATCAAAGGCAGAAGTACCATTGGAGGTAGGGGATACACAA
ACGCTCACTACAAACGACATCGTAATCAACAAATTAGCCCAAATACTGTCCTACATGCGGCAGGGGGGAA
GGGGCAAGAAAAATAAGCGCCGCGATAAGGATAAACCTCTGTTTAAGTTGGGCGACGAACCCGGAAGCAA
GGGTATGGCGGATGATTCCATATACGGTGACATCGGAGACTACCATCCGAGCCGTCGTTATGAGGATGTG
GCAGGATCGTCAAAACTAGAAGGAAACACGGGTCGCCACAGCTACTTCGATAAGTATAATGACAATACAG
CGGTTGAACGCGAATCCTCTAGCATACCGCCCGTTCCGGCGCCTCCGAAGCTGTCAGCACAGCTTATTAC
CAAACTTACAGCGGAACCGGAAGGTTACGCTGAGTGCTATCCAGGGTTACAGGAGATGAACGATGCTATA
GATGATTCGGATGACGAGGTCGATTACACCAAAATGGATCTAGGAAACAAAAAAGGTCCAATTGGACGCT
GGGACTTTGACACACAGGAAGAATATTCCGATTACATGAGTAGCAAGGAGGCACTGCCCAAAGCTGCCTT
CCAGTATGGCGTAAAGATGCAGGACGGTAGAAAAACACGAAAACACAAGACAGAGAAGAACGAAAAGGCA
GAGCTAGATCGGGAATGGCAGCAAATACAGAACATCATCCAGAAACGTAAGGCTAAATCGGGAGGCGATG
AGGACGTCGATTTTAAGAAATCGAAATATTAATGTTCATAACTAAGACACATTGTGTGAACAAGTTTTAT
TCTCCTTCATAATACTATAGCAATAAGTACACGCAACATGAATCGTTTTGCTTGAAAGCAGCTCACATGT
AAACTCCGCAAGCCAAAAGCTCCATGCACGAATAATAAAAATATAAAGGCACGATTACCTTTCAAGTTGG
AAATGATCGATGGTTTGGCGTAAAAGGCACTAAGGCTGAGCTGTAAAGGCACCATAGTAAAATCGTTAAC
AGTGCTTGCACTATGTACAATACTTATAGCAGGATTTTCCTGTCAGCACGCGCCGACATTGTTCGCTTGT
AGTTTTGAGCATATGAATGTGCGGTTGCAATACTAGAAGCCTAGTAAAAATGGGAAGGATCTAAAAAGTG
GTACATTATACCAGCGATCATTATCACGAAATAAATTGACACCGCACACCACCACAACTTTCGCTCCCAG
GACTCGACTTTAAGATTCCGCAGCACACCTATTCCGACCAGAAATCCCGCCAAGGCACCACTTGCATGGG
CAATATAGCCCACTTTATCGAAGGGATCGTTAATACTGTTGTATATTGAAACACCTAAATCGGTCACGCA
AAAGACTAAAAACACAAACAGCTGGACGATAGCGTACTCCATTTGCTTCCAATTCTATGAAGTCGGTAAA
GAAGAAGAGTAAAATAATTCATATCTGCTCTTAGGTTGATTTGGTTTCGTTGGAGATATACCATGATAAT
AGTCGCAATATGAGCTGTGATGAGTGCGTAAACTCCGCCGGAAGCACCAGCAAGGAATACGCGCGGAGTG
AACAGTGAGGTACCCATGGACCCGGCGACAACACCAGCCAGATACACCAACGCCACACGCCACCAGCAGT
GTACCAGTTCTAGTGCAACTCCAAGAAAGATTTGCACCAGCAGATTCATAATGAGATGCATGAATCTACA
GAAATAGGTAATAAGCACTTCTATAACATTTTCCGTTGATTCATCAAGTCGCGCACCATCGATGACTCAC
CCGATATGTACAAACATATACGTCAGGAACCGCCACACCTCGTGCCTGAGGTGTGGATTGTAGATAAACA
AAGTCGCCATCGGGCCGCTAGTGCTTGTACCATTTTGACTAGATAACGAAAACGGCAGATTCAATATTGG
ATTGCATTGCGTTTTGTTTGCCGGTGAACTTACTCCTGCGTTTTCACAATATCGATGACGAAGAAAATTA
TTTCCATAATCGAAAAAATTATCATCATCAGTGGTGGAGGCCAAAGTTTCATGCTTTGCTCATATTCGCC
ATCTGAAAATGAGCAAACGACATTAACAATCTTGAAATACTCCAACACATGCACATTGCATCACGCAGCG
ATAGTGTCGAGTACAATTTATGAGGCCTCGTGAACAGCAGAAACAAAACTTTATCACACTATTTTATCAC
AACCAACTGCCCGATACTGTTAAGATTATTTCGCATAAAAAAGAAACTTACGTAATGCTGATACGCGGAT
TCGAGACTAACTTCTAATAATAAAATTACCATACCTAATACATCTCCTTCTTCAGCATCGTTACGTTTAG
GCACCACTGCTTTACAATATTTAATATACATTTCACACAAAAAGTACGGATGCTCGAGACTGAGTTTGTA
AAATTCTTCGAAATCCAACCGGCCATCGTTGTTTGTATCCGACAACTTAAGCAGATGCAACGCCAAATCT
TTAGGCATATCGGCACACTTTTTTTCGTGTATTAGGTGTTTCATCTCAACTATATTGAGATATCCATCGG
AATCCGAGTCGTACTGGAATGACACATTTTAAAGAGATTTTTACATATGCTTCCATAGTCGGTTAGTAAT
GCCGTCCTTTAAATTTCACAATTAGAGAGTAGGAATTGGAACGGATTCGCTTTGCTAATTATCACCTTTT
CGAATACATGCCGCAAATGTTGCCGCCTTTGGTGTTCTTCACGTGTATTAAGGCGCTGCAGAGGGATCGC
TTGTACGTGCTGCTCACAACGGTCCATTTTGTATAACTGAATATTATAAAGTAACGACTAACGGTCTGAA
TGAACGATTTCCAAAGGAAtgtgtgagtgtgtgtgtgtTTTCCCGTTTTCCAACGATGTCCTTCCTGGGA
CGACTTTCTACTTTCCCAATTCCAAACGAAGCAACAAGCTTTTCCACCTCACAACTATTTGCCAATTCCA
AACATTCACGCACACTGAAACGAGATTGTTAAAAAAGGTTCAAAATGTTTGCTTTCTTAAATGTCATTCA
GCTTCGTATTTTGACCGATGTGAAAGTCGCATAGTTTCAGTGGTTTTCAAGCAAGTTTAGCACAGCAGCT
ACTTCACCAGTGCTGCAGCAAATGTATCTGATCCGACGAATTATGGGGATTTATTGTACGCATTTTGATG
CGCTACCTCATTCTCTCACTTTCTTAGGGTTTACATAATTATTTACTAGTGTTAACATATTTTGCATTCA
AAACAATAAAATGAACGTCAATTGTCTTGAGTACTCGTGGCCGGATCTTACGACCGATAAATTTCCTATA
TAATTTCCTTG
>TCONS_00000065 gene=AGAP004737 loc:2L|2970597-2972678|+ exons:2970597-2970870,2970993-2971251,2971494-2971602,2971668-2971775,2971851-2972064,2972142-2972678 segs:1-274,275-533,534-642,643-750,751-964,965-1501
AATAGTTGTGAGGTGGAAAAGCTTGTTGCTTCGTTTGGAATTGGGAAAGTAGAAAGTCGTCCCAGGAAGG
ACATCGTTGGAAAACGGGAAAacacacacacactcacacaTTCCTTTGGAAATCGTTCATTCAGACCGTT
AGTCGTTACTTTATAATATTCAGTTATACAAAATGGACCGTTGTGAGCAGCACGTACAAGCGATCCCTCT
GCAGCGCCTTAATACACGTGAAGAACACCAAAGGCGGCAACATTTGCGGCATGTATTCGAAAAGTACGAC
TCGGATTCCGATGGATATCTCAATATAGTTGAGATGAAACACCTAATACACGAAAAAAAGTGTGCCGATA
TGCCTAAAGATTTGGCGTTGCATCTGCTTAAGTTGTCGGATACAAACAACGATGGCCGGTTGGATTTCGA
AGAATTTTACAAACTCAGTCTCGAGCATCCGTACTTTTTGTGTGAAATGTATATTAAATATTGTAAAGCA
GTGGTGCCTAAACGTAACGATGCTGAAGAAGGAGATGTATTAGATGGCGAATATGAGCAAAGCATGAAAC
TTTGGCCTCCACCACTGATGATGATAATTTTTTCGATTATGGAAATAATTTTCTTCGTCATCGATATTGT
GAAAACGCAGGATCAAAATGGTACAAGCACTAGCGGCCCGATGGCGACTTTGTTTATCTACAATCCACAC
CTCAGGCACGAGGTGTGGCGGTTCCTGACGTATATGTTTGTACATATCGGATTCATGCATCTCATTATGA
ATCTGCTGGTGCAAATCTTTCTTGGAGTTGCACTAGAACTGGTACACTGCTGGTGGCGTGTGGCGTTGGT
GTATCTGGCTGGTGTTGTCGCCGGGTCCATGGGTACCTCACTGTTCACTCCGCGCGTATTCCTTGCTGGT
GCTTCCGGCGGAGTTTACGCACTCATCACAGCTCATATTGCGACTATTATCATGAATTGGAAGCAAATGG
AGTACGCTATCGTCCAGCTGTTTGTGTTTTTAGTCTTTTGCGTGACCGATTTAGGTGTTTCAATATACAA
CAGTATTAACGATCCCTTCGATAAAGTGGGCTATATTGCCCATGCAAGTGGTGCCTTGGCGGGATTTCTG
GTCGGAATAGGTGTGCTGCGGAATCTTAAAGTCGAGTCCTGGGAGCGAAAGTTGTGGTGGTGTGCGGTGT
CAATTTATTTCGTGATAATGATCGCTGGTATAATGTACCACTTTTTAGATCCTTCCCATTTTTACTAGGC
TTCTAGTATTGCAACCGCACATTCATATGCTCAAAACTACAAGCGAACAATGTCGGCGCGTGCTGACAGG
AAAATCCTGCTATAAGTATTGTACATAGTGCAAGCACTGTTAACGATTTTACTATGGTGCCTTTACAGCT
CAGCCTTAGTGCCTTTTACGCCAAACCATCGATCATTTCCAACTTGAAAGGTAATCGTGCCTTTATATTT
TTATTATTCGTGCATGGAGCTTTTGGCTTGC
>TCONS_00000066 gene=AGAP004739 loc:2L|2976111-2977915|+ exons:2976111-2976228,2976320-2977915 segs:1-118,119-1714
CCCGGCGTGTTTAATAATACAAACCGCGTGTTCGGTACGGTGCAGCATAACTTAGTCCTATATTGTAGAC
TGGAATTCGTTCGTTTTAAGTAAAGATTTTTGGTCATTATGGAAGTGGATATTCCTACATCGCCAATAAA
GAAGGAGAAGAAAAAGAAGAAGATTAAGCAAGAACCGGACACCGAGATCGAAAACTTGGGCGAAATCCAG
AAATCCGGAGATTTTCAATTGAAGCCATCCTCTGCCATCGCCAGCTTAGATACGTCCAAATGGCCCCTGC
TGTTGAAGAACTTTGATCGGCTGAACGTACGCACCAACCACTACACGCCACTTCCGTTCGGTTCGTCTCC
GCTGAACCGAAAGATCAATGATTACGTTTCGGCTGGTTTTATCAACCTGGACAAACCCTCTAATCCCAGC
TCGCATGAAGTGGTCGCGTGGATTAAGCGTATCCTGAAGGTAAACAAAACAGGTCATTCGGGAACACTTG
ACCCGAAAGTTACGGGATGTTTGATTGTTTGCATTAACCGGGCAACGCGCTTGGTGAAAAGCCAGCAAAG
TGCAGGCAAGGAATATGTGGCCGTTTTTAAACTCCACTCCGCCGTGGAGAAAATAGCCAAGGTTACTCAG
GGTCTAGAGAAGCTTCGCGGTGCTCTGTTCCAACGCCCTCCACTGATTTCCGCCGTCAAGCGGCAGCTGC
GTGTGCGTACCGTGTATGACTCGAAGCTGCTGGACTACAATGACCAACGCAATATAGGCGTGTTTTGGGT
TAGTTGTGAAGCTGGTTCGTATATTCGAACGATGTGCGTTCATTTGGGTCTTGTGCTTGGTGTTGGTGGG
CAGATGCTCGAACTTCGCCGCGTTCGGTCCGGCATTCAGTCGGAAAAGGATGGCATGGTGACCATGCATG
ATGTGCTTGATGCCCAGTATCTGTACGAAAATCACAAGGACGAATCGATGCTGCGCCGGGTAATTAAACC
ACTAGAGGGATTGCTCGTTGGCCATAAGCGCATCATCATGAAAGACAGTTCGGTGAATGCGGTATGCTAC
GGAGCAAAGATTCTACTTCCCGGCGTGCTGCGTTACGAGGATGGTATCGAGATCGATCAAGAAATCGTGA
TCGTGACCACCAAGGGTGAAGCGATAGCATTGGGAATCGCTCTCATGACGACAGCCACGATGGCTGGGTG
CGATCATGGAGTCGTTGCTAAAATAAAACGCGTCATAATGGAGCGCGACACTTACCCACGGAAATGGGGT
CTCGGCCCAAAGGCATCGATGAAGAAGCAACTGATTGCTTCGGGCAAATTGGATAAGTACGGCAAACCGA
ATGAAAACACTCCGAAAGATTGGCTCAACAGCTACAGTGACTTCAACCGGTCAGCTAAGCAAGCGAATGG
AAATGGAACATCCGCTGACGATGAGTTTGCTGGTGGAAAACGAAAATTGAGCATCGGCGAGAATGTCGAA
TCAGCAGCAACAATCGGCGACGGagaagaaaagaagaagaaaaagaagaagcaaaagaaagaTGCTGAGG
ATGGTGATGGCGAAGCAGTCGGTGCTGAAGGTCAGCCGATGGACCAAGCGGAGGGCGATGAGGAAATGaa
aaaggaaaaaaagaaaaagaaaaagaaaGACAAGAACGTATCTGTAGATGAAGTGGCAGAATAAGGTTCG
AACGGGAAAATTTCCATCGTGTACCGATATAAAG
>TCONS_00002445 gene=AGAP004742 loc:2L|2998916-3008084|- exons:2998916-2999637,2999723-3000828,3000903-3001162,3001248-3001645,3002532-3002579,3003022-3004274,3004351-3004784,3007935-3008084 segs:1-150,151-584,585-1837,1838-1885,1886-2283,2284-2543,2544-3649,3650-4371
GGGCCCGATGCGTTCTGTTTCACGTTCAGTTCATGGGACGGTAACGGTGGATACGGTGTTCGGAATCGTC
CGCATCCATAGTAATCTACATCAGTGTTGTGCCTCGTCGGGGCTGTTTGAGGTTTTCACCGCATCGTGCT
GTTGCTTATGAGGATTAGCAGTAGAAACACAAGAGCAACCCTTGGAATCCACCGTCCACCGCCAACTGAA
GAGTAACCGTTAAACGTCAAGATGCAGCTATTCAGTGCCCAAATCGCTGTTGCAGGATTACGGCGAACAA
ATCGGGCTCGCCTATGGACCATCCGTAAAAATGGCTTTGCAAGCCAGGTCGAATACAAACCCATACGATC
CGTGCTGGTTGCGAATCGAGGAGAAATTGCCATTCGTGTCTTTCGTGCCTGCACGGAACTTGGAATCCGA
TCCGTGGCCGTTTACTCCGAACAGGACAAGATGCATATGCACCGTCAAAAAGCAGATGAGTCATACATGG
TAGGAAAAGGGCTGGCCCCTGTTGAAGCATACCTCAGCATTCCGGAAATCATTCGAGTGTGCAAGGAAAA
TGATGTTGATGCCGTTCATCCTGGATATGGATTTTTGTCTGAACGGTCTGACTTTGCGCAAGCTGTCATC
GATGCAGGATTGCGTTTCATTGGCCCTTCGCCGAAAGTTGTGCAACAGATGGGAGATAAGGTCGCTGCAC
GCAAGGCTGCCATCGAGGCTGGTGTGCCCATTGTACCCGGTACAGATGGACCAGTAACCACCAAAGAGGA
GGCTGTCGAGTTCTGTCGTAAGCATGGTTTGCCCGTCATTTTTAAGGCTGCGTACGGTGGTGGCGGCCGT
GGCATGCGAGTCGTTCGCAAAATGGATGAAGTTGAAGATAACTTCATGCGTGCCAGTTCCGAAGCAAAAG
CAGCATTCGGAAATGGTGCTATGTTCATTGAAAAGTTCATTGAGCGTCCGCGGCACATTGAGGTGCAACT
GCTGGGTGACAAAGCGGGAAATGTCGTTCATCTGTACGAGCGCGACTGTTCCGTGCAGCGACGCCATCAA
AAGGTAGTTGAAATTGCGCCGGCACCCCGCCTGCCGATTGAAGTGCGGGACAAAATGACGGAGTATGCCG
TTCGTTTGGCGCGGCACGTGGGCTATGAAAATGCGGGCACGGTCGAGTTCTTGTGCGACGAATCTGGAAA
CTTTTACTTCATCGAAGTTAATGCTCGACTACAAGTTGAGCATACCGTTACTGAGGAAATTACTGGCATC
GATCTGGTGCAGTCGCAGATCCGTGTTGCTGAAGGTATGACCCTGCCCGAACTTGGCTACACGCAAGAAA
ATATCAAACCGCAAGGATATGCTATTCAGTGCCGTGTTACAACGGAAGATCCGGCGAACGATTTCCAACC
AAACACAGGCCGTTTGGAGGTATTCCGTTCCGGCGAAGGTATGGGTATTCGTTTGGACAGCGCCTCAGCT
TACGCTGGTGCCATTATTTCTCCGTACTACGATTCGCTACTGGTCAAAGTCATATCGCACGCCTCGGATC
TACAATCGTCCGCGGCAAAAATGAACCGAGCCCTGCGTGAGTTCCGTATTCGGGGTGTCAAAACCAATAT
ACCATTCCTGCTTAATGTGCTTGAGAATCAAAAGTTCCTCAATGGAGTACTTGACACCTACTTTATCGAT
GAGCATCCGCAGCTGTTCCGATTTTCCAAATCGAAAAACCGCGCTCAGAAGCTGCTGAACTATCTTGGCG
AAGTTTTGGTAAATGGACCGACCACTCCACTCGCGACGAAACTAAAGCCCGCTGAAGTTCAACCGCACGT
TCCTCAATTGCCATTGGATCTATCACCGGAAGCACTGGCCGAGGAGGAAGAGGGTACAAGAAAAGTTACA
GAGCCACCGCGTGGTTTCAAACAAATTCTGCAGGAGGAAGGCCCTGAAGGTTTTGCAAAGGCGGTACGAA
GCCAAAAGAAGCTGCTACTCATGGATACCACGTTCCGCGACGCTCATCAATCGCTACTAGCCACACGTGT
ACGAACGCACGACCTGCTGAAGATATCGCCGTTTGTGGCGCACAAATTTAACAACCTATATTCGCTAGAA
AACTGGGGAGGTGCTACTTTCGACGTCGCACTACGTTTCCTGCACGAATGCCCATGGGAACGGTTGGAGG
AAATGCGCAAACAGATTCCAAACATTCCCTTCCAGATGCTTCTACGCGGTGCAAACGCCGTTGGATACAC
GAACTATCCCGATAATGTGGTGTACAAATTCTGTGAACTATCGGTACAATGTGGAATGGATATTTTCCGA
GTATTTGACTCGTTGAACTATCTGCCGAACTTGATCCTCGGTATGGAAGCGGCCGGTAATGCTGGCGGTG
TAGTGGAGGCTGCTATCTCGTACACTGGAGATGTGAGTGATCCGAAAAAAACCAAGTACGATCTTAAATA
CTACACTAACCTCGCCGACGAATTGGTCAAAGCAGGGACTCATGTCCTGTGCATCAAGGATATGGCTGGA
CTGCTAAAACCGCAAGCCGCACGCTTACTCATTACAGCTATTCGCGAAAAACACCCAGATGTACCAATTC
ACATTCACACACACGATACATCAGGAGCGGGCGTAGCTTCTATGCTAGCATGTGCCGAGGCTGGTGCCGA
TGTCGTTGATGTCGCGGTCGACTCCATGTCCGGAATGACTTCGCAGCCGAGTATGGGAGCGGTTGTCGCA
TCTCTTCAGGGCACCAGTCTCGATACTGGCTTAGGATTGCCGGATATTAGCGAATACTCTGCCTACTGGG
AGCAAACGCGTACGCTATATGCACCATTCGAATGCACCACCACGATGAAATCGGGCAATGCCGATGTGTA
CATGAATGAAATTCCTGGAGGACAGTACACGAATTTGCAATTCCAGGCTTACTCGCTTGGATTGGGGGAT
TTCTTTGAAGACGTCAAAAAGGCGTACCGTGAGGCCAACCTGTTATTGGGAGACATCATTAAAGTTACTC
CCTCTTCGAAGGTCGTTGGTGATTTGGCCCAATTTATGGTACAAAACCACTTAACGGCCGACCAGGTGCT
GGAACGAGCGGAGGAGCTTTCTTTCCCGAAATCAGTGGTCGAGTTCCTGCAGGGTGCTATTGGCACACCA
CATGGCGGCTTCCCCGAACCACTACGATCTCGCGTACTTAAGGATATGCCACGCATTGAGGGACGTCCCG
GTGCTCAACTGGCTCCACTTGATTTTGATGCACTTAAGAAATCGCTACAGGAATCTCATCCCGACGTGCA
AGATCGTGATGTCATGTCGGCAGCCCTCTACCCTCAAGTTACAAACGATTTCCTTAACTTCCGCGATACA
TTCGGGCCGGTAGATAAACTAAATACACGCGTATTTCTTACCGGACCCAAGGTAGGTGAGGAGTTTGAGG
CAACCATAGAGAAGGGAAAAACGCTTGGCTTCAAGACACTAGCTATGGCCGAAGATCTAACTGCCAACGG
TGAACGAGAAGTGTTTTTCGAACTGAACGGTCAGTTGCGTTCGGTGCTGATTCGCGACAAGGAGGCAGTC
AAGGAGTTGCACATCCATCCAAAGGCTACCAAGGGTAACAAAAACGAAGTTGGTGCCCCAATGCCCGGAT
CCGTGATCGAAATCAAGGTAAAGGTTGGAGACCACGTCGAGAAAGGCCAGCCGCTGATTGTGCTGTCGGC
AATGAAGATGGAAATGGTGGTACAGTCGCCCCGAGCTGGCGTTGTGAAAACACTGGATATCAGCAACGGC
ATGAAACTCGAAGGAGAAGACTTGCTTTTGACTCTTGAATAAGGTTTCGGCAAAAAAACCCAATGATATG
CCTTATAATTGATGCTGATACCGGTTTGCGGTCATGCAGGGAAAGGATACATCCCAACAAAACACTACAT
GGAAAGAAAACGGCCATGAAATTGTTATTAAATTAACATGCGTTACGATCATACAAACATGATGGCCTTC
TAGAAGTTAGTTTTCACTATCATCACAATCGTGCTTTGTGGCAATGTTTTAATCGTACCGATTGCGCTCT
ACGATATTGGTACAATTAACTACTCTTTGCATCGTACTCTATGAGAACTGCATCCGATAATTACATGAAA
TGAAATCATCCGAGCCTAGCTCATTACCCAGCTATCCAACGTGTTTTATAAAACCCGTATCATCAAAACT
CCGTAGCTGTTGATAGATTATATTGTGttttttttttGTTAGATTAGTTTCATGAGACTTTTGTTTAGTT
ATGGTTTGGGAAGGGATATCAAATATAAAATATTTTATATGCAATGCGTTTAAGGTGCGCATGGTAATGT
GTTTTTTTATGAAACAATAAAATATTACTAG
>TCONS_00002446 gene=AGAP004742 loc:2L|2998916-3008084|- exons:2998916-2999637,2999723-3000828,3000903-3001162,3001248-3001645,3003022-3004274,3004351-3004784,3007935-3008084 segs:1-150,151-584,585-1837,1838-2235,2236-2495,2496-3601,3602-4323
GGGCCCGATGCGTTCTGTTTCACGTTCAGTTCATGGGACGGTAACGGTGGATACGGTGTTCGGAATCGTC
CGCATCCATAGTAATCTACATCAGTGTTGTGCCTCGTCGGGGCTGTTTGAGGTTTTCACCGCATCGTGCT
GTTGCTTATGAGGATTAGCAGTAGAAACACAAGAGCAACCCTTGGAATCCACCGTCCACCGCCAACTGAA
GAGTAACCGTTAAACGTCAAGATGCAGCTATTCAGTGCCCAAATCGCTGTTGCAGGATTACGGCGAACAA
ATCGGGCTCGCCTATGGACCATCCGTAAAAATGGCTTTGCAAGCCAGGTCGAATACAAACCCATACGATC
CGTGCTGGTTGCGAATCGAGGAGAAATTGCCATTCGTGTCTTTCGTGCCTGCACGGAACTTGGAATCCGA
TCCGTGGCCGTTTACTCCGAACAGGACAAGATGCATATGCACCGTCAAAAAGCAGATGAGTCATACATGG
TAGGAAAAGGGCTGGCCCCTGTTGAAGCATACCTCAGCATTCCGGAAATCATTCGAGTGTGCAAGGAAAA
TGATGTTGATGCCGTTCATCCTGGATATGGATTTTTGTCTGAACGGTCTGACTTTGCGCAAGCTGTCATC
GATGCAGGATTGCGTTTCATTGGCCCTTCGCCGAAAGTTGTGCAACAGATGGGAGATAAGGTCGCTGCAC
GCAAGGCTGCCATCGAGGCTGGTGTGCCCATTGTACCCGGTACAGATGGACCAGTAACCACCAAAGAGGA
GGCTGTCGAGTTCTGTCGTAAGCATGGTTTGCCCGTCATTTTTAAGGCTGCGTACGGTGGTGGCGGCCGT
GGCATGCGAGTCGTTCGCAAAATGGATGAAGTTGAAGATAACTTCATGCGTGCCAGTTCCGAAGCAAAAG
CAGCATTCGGAAATGGTGCTATGTTCATTGAAAAGTTCATTGAGCGTCCGCGGCACATTGAGGTGCAACT
GCTGGGTGACAAAGCGGGAAATGTCGTTCATCTGTACGAGCGCGACTGTTCCGTGCAGCGACGCCATCAA
AAGGTAGTTGAAATTGCGCCGGCACCCCGCCTGCCGATTGAAGTGCGGGACAAAATGACGGAGTATGCCG
TTCGTTTGGCGCGGCACGTGGGCTATGAAAATGCGGGCACGGTCGAGTTCTTGTGCGACGAATCTGGAAA
CTTTTACTTCATCGAAGTTAATGCTCGACTACAAGTTGAGCATACCGTTACTGAGGAAATTACTGGCATC
GATCTGGTGCAGTCGCAGATCCGTGTTGCTGAAGGTATGACCCTGCCCGAACTTGGCTACACGCAAGAAA
ATATCAAACCGCAAGGATATGCTATTCAGTGCCGTGTTACAACGGAAGATCCGGCGAACGATTTCCAACC
AAACACAGGCCGTTTGGAGGTATTCCGTTCCGGCGAAGGTATGGGTATTCGTTTGGACAGCGCCTCAGCT
TACGCTGGTGCCATTATTTCTCCGTACTACGATTCGCTACTGGTCAAAGTCATATCGCACGCCTCGGATC
TACAATCGTCCGCGGCAAAAATGAACCGAGCCCTGCGTGAGTTCCGTATTCGGGGTGTCAAAACCAATAT
ACCATTCCTGCTTAATGTGCTTGAGAATCAAAAGTTCCTCAATGGAGTACTTGACACCTACTTTATCGAT
GAGCATCCGCAGCTGTTCCGATTTTCCAAATCGAAAAACCGCGCTCAGAAGCTGCTGAACTATCTTGGCG
AAGTTTTGGTAAATGGACCGACCACTCCACTCGCGACGAAACTAAAGCCCGCTGAAGTTCAACCGCACGT
TCCTCAATTGCCATTGGTTACAGAGCCACCGCGTGGTTTCAAACAAATTCTGCAGGAGGAAGGCCCTGAA
GGTTTTGCAAAGGCGGTACGAAGCCAAAAGAAGCTGCTACTCATGGATACCACGTTCCGCGACGCTCATC
AATCGCTACTAGCCACACGTGTACGAACGCACGACCTGCTGAAGATATCGCCGTTTGTGGCGCACAAATT
TAACAACCTATATTCGCTAGAAAACTGGGGAGGTGCTACTTTCGACGTCGCACTACGTTTCCTGCACGAA
TGCCCATGGGAACGGTTGGAGGAAATGCGCAAACAGATTCCAAACATTCCCTTCCAGATGCTTCTACGCG
GTGCAAACGCCGTTGGATACACGAACTATCCCGATAATGTGGTGTACAAATTCTGTGAACTATCGGTACA
ATGTGGAATGGATATTTTCCGAGTATTTGACTCGTTGAACTATCTGCCGAACTTGATCCTCGGTATGGAA
GCGGCCGGTAATGCTGGCGGTGTAGTGGAGGCTGCTATCTCGTACACTGGAGATGTGAGTGATCCGAAAA
AAACCAAGTACGATCTTAAATACTACACTAACCTCGCCGACGAATTGGTCAAAGCAGGGACTCATGTCCT
GTGCATCAAGGATATGGCTGGACTGCTAAAACCGCAAGCCGCACGCTTACTCATTACAGCTATTCGCGAA
AAACACCCAGATGTACCAATTCACATTCACACACACGATACATCAGGAGCGGGCGTAGCTTCTATGCTAG
CATGTGCCGAGGCTGGTGCCGATGTCGTTGATGTCGCGGTCGACTCCATGTCCGGAATGACTTCGCAGCC
GAGTATGGGAGCGGTTGTCGCATCTCTTCAGGGCACCAGTCTCGATACTGGCTTAGGATTGCCGGATATT
AGCGAATACTCTGCCTACTGGGAGCAAACGCGTACGCTATATGCACCATTCGAATGCACCACCACGATGA
AATCGGGCAATGCCGATGTGTACATGAATGAAATTCCTGGAGGACAGTACACGAATTTGCAATTCCAGGC
TTACTCGCTTGGATTGGGGGATTTCTTTGAAGACGTCAAAAAGGCGTACCGTGAGGCCAACCTGTTATTG
GGAGACATCATTAAAGTTACTCCCTCTTCGAAGGTCGTTGGTGATTTGGCCCAATTTATGGTACAAAACC
ACTTAACGGCCGACCAGGTGCTGGAACGAGCGGAGGAGCTTTCTTTCCCGAAATCAGTGGTCGAGTTCCT
GCAGGGTGCTATTGGCACACCACATGGCGGCTTCCCCGAACCACTACGATCTCGCGTACTTAAGGATATG
CCACGCATTGAGGGACGTCCCGGTGCTCAACTGGCTCCACTTGATTTTGATGCACTTAAGAAATCGCTAC
AGGAATCTCATCCCGACGTGCAAGATCGTGATGTCATGTCGGCAGCCCTCTACCCTCAAGTTACAAACGA
TTTCCTTAACTTCCGCGATACATTCGGGCCGGTAGATAAACTAAATACACGCGTATTTCTTACCGGACCC
AAGGTAGGTGAGGAGTTTGAGGCAACCATAGAGAAGGGAAAAACGCTTGGCTTCAAGACACTAGCTATGG
CCGAAGATCTAACTGCCAACGGTGAACGAGAAGTGTTTTTCGAACTGAACGGTCAGTTGCGTTCGGTGCT
GATTCGCGACAAGGAGGCAGTCAAGGAGTTGCACATCCATCCAAAGGCTACCAAGGGTAACAAAAACGAA
GTTGGTGCCCCAATGCCCGGATCCGTGATCGAAATCAAGGTAAAGGTTGGAGACCACGTCGAGAAAGGCC
AGCCGCTGATTGTGCTGTCGGCAATGAAGATGGAAATGGTGGTACAGTCGCCCCGAGCTGGCGTTGTGAA
AACACTGGATATCAGCAACGGCATGAAACTCGAAGGAGAAGACTTGCTTTTGACTCTTGAATAAGGTTTC
GGCAAAAAAACCCAATGATATGCCTTATAATTGATGCTGATACCGGTTTGCGGTCATGCAGGGAAAGGAT
ACATCCCAACAAAACACTACATGGAAAGAAAACGGCCATGAAATTGTTATTAAATTAACATGCGTTACGA
TCATACAAACATGATGGCCTTCTAGAAGTTAGTTTTCACTATCATCACAATCGTGCTTTGTGGCAATGTT
TTAATCGTACCGATTGCGCTCTACGATATTGGTACAATTAACTACTCTTTGCATCGTACTCTATGAGAAC
TGCATCCGATAATTACATGAAATGAAATCATCCGAGCCTAGCTCATTACCCAGCTATCCAACGTGTTTTA
TAAAACCCGTATCATCAAAACTCCGTAGCTGTTGATAGATTATATTGTGttttttttttGTTAGATTAGT
TTCATGAGACTTTTGTTTAGTTATGGTTTGGGAAGGGATATCAAATATAAAATATTTTATATGCAATGCG
TTTAAGGTGCGCATGGTAATGTGTTTTTTTATGAAACAATAAAATATTACTAG
>TCONS_00000067 gene=AGAP004743 loc:2L|3020238-3021140|+ exons:3020238-3020423,3020517-3020698,3020772-3020924,3020985-3021140 segs:1-186,187-368,369-521,522-677
CTCGTCAGACGTCAAATTACGTGGCTGCAACACAAGCCAAAACTAACAACAAAATGAAATTATTACTGAA
TTTCCTCGTATGTTTCCTCTTTTTGTGTGTTGTACCTATTAGAGGATACTTTATCACAGTGGATCCACAT
TCGGAAGAATGTTTCTTCGACCGGGCAGAAGCTGGAACGAAACTGGGACTGATGTTTGAAACTGTTGAAG
GAGGTTTTCTTGATATAGAAGTACGTATCAGCGGCCCGGACCAGAAAGTAATCTATCAAGGCGAAAAGGA
ATCTTCCGGAAAGTATACGTTTTCCGCTTACGAGACAGGCATTTATCACTACTGCTTCAGCAACAAAATG
TCTACCTTAACGCCCAAGGTGGTCATGTTTTCGATGGAAATCGGAGAAGCACCCAAAGGAACAGTTGGTG
CAGTTAACGAAGGTGAAGCCGGTCATACAAAGCTAGAGGACATGATTCGTGAACTATCCGGCACCCTTAC
CAGTATTAAACACGAACAAGATTACATGCATGTACGTGatcgtattcatcggtccatcaatgaaagcacg
aactccagggtcgttATGTGGTCATTCTTCGAAGCCATTGTGCTCATAGTCATGACAGTGGGGCAAGTGT
ACTATCTCAAGCGATTCTTTGAAGTGAAACGGGTTGTATAAATTTGA
>TCONS_00000068 gene=AGAP004744 loc:2L|3021774-3025711|+ exons:3021774-3021989,3022432-3022523,3022877-3023029,3023103-3023265,3023341-3023469,3023539-3023674,3024799-3025711 segs:1-216,217-308,309-461,462-624,625-753,754-889,890-1802
AAAATTAGCTACATACACCTTCTTGCAATCTCCATTAACTTTGCTCGCAACGAAAGATCACGGATGAAAG
AGCCACTATTCTAGGCATAAATCCTTTCAAGAGTATATTCTTTACTATCTTCTGCCATCGTTACCGCCAT
ACATTTGCAAATGGCTTTCATTCTCCGTCGATCGAGCTTTCTTCTGGCCGACATTGCAAGTAAATCCTCT
CCGAAGGTACTTGCAAGTGGATGCCAGAAGCGCCACCTGAACGTACAAGAGCACGTATCTTACTCCTTCC
TAAATGAAGCGGGAATTCCAACGCCCAAGTTTGGAGTAGCAACGTCCGGGGCAGAAGCTAAAAAAATTGC
TACGGACCTTAATACAAAGAACCTGGTCTTGAAAGCCCAAGTGCTAGCTGGCGGGCGCGGAAAAGGAAGC
TTTAAGAATGGGTTGAAGGGTGGTGTCCGGGTGGTGTTTTCACCCCAGGAGGCAGAAGATATTTCTGGCA
AAATGATCAACCAGCTTCTCGTCACTAAACAAACGGGAGCAGCGGGACGGATTTGCAATTCTGTCATGGT
GGCGGAACGAAAGTTTCCTCGCCGAGAATTCTACTTTGCCGTTATGATGGAGCGTGCTTTCAATGGACCT
GTTCTAATCGCATCGTCTCAAGGAGGTGTCAACATTGAAGAAGTGGCTGCTGAAAACCCAGATGCAATTG
TATACGAACCTATTGACATTAACAAAGGTCTGCAGAAGGAGCAAGCAGTTCAGGTCGCCAAGAAGGTGGG
ACTCAATGACAAAGTGGAGGAGACCGCTAAAATGTTGCTCAATATGTACGATTTGTTTGTCAAGAAGGAT
GCATTGCTGATTGAGATTAATCCGTATGCGGAAGATGCCGCTGAAACGTATTTTGCCCTTGATGCCAAAA
TGCGTTTTGACGACAATGCTGAATTCCGTCAGAAGGATCTATTTGCCAAGCGGGATCTGTCACAGGAGGA
CAAAAAGGAGGTTGAAGCATCCAAGTTCGACCTTAACTACATTGCGCTCGATGGTTCAATTGGATGTCTT
GTGAACGGTGCCGGTCTCGCAATGGCCACGATGGATATCATCAAGCTGCACGGTGGCGATCCAGCCAACT
TCCTGGACGTTGGCGGTGGCGCGAGTGTAAAGGCAGTAAAGGAAGCATTCAAAATCATCACTTCTGACCC
GAAGGTGCACGCGATCTTAGTTAACATTTTCGGCGGCATCATGCGCTGTGACGTCATCGCGGAAGGTATC
ATCCAAGCTACGAAGGAGCTCAACATCAAAATGCCCATCATTGTGCGGCTGCAAGGCACTAACGTGAATG
AGGCAAAGGAACTCATCAAGAAATCGAAACTGCGCATCCTTCCAAAGGACGATCTGGATGAAGCAGCTAT
GCTGTCCGTCCACCTGGCCCAAATTGTACATCTGGCTCGCGAGGCTCATCTCGACGTAAGTTTTGAGCTG
CCCGATAGCTATGTTGTCTAAACTGTAATGGACCATACAAAGGATGCCACATTTTGTATTGTGTCCCGCA
CTAAACCCACTGGAAAGTTGTGCGTCGTTATGATATGATAATGAAATACGTGTACCATCTCTGCGACCAG
TGTGGTGTATTTATTACTATCCCCTAAAGCGCCTCCATTAATGACGAAACTTATGATCGATATATGCACT
CTAAACACAAATCAAGCGCACTCGATGTTGGACTGGAACCATTCTAATGCTAAGTGATTGCATAATTGTG
CATAGCTGTTACCATCAATAAAATTGACCGCACAGATGAGCGCGCCACTATT
>TCONS_00002447 gene=AGAP004745 loc:2L|3026512-3030332|- exons:3026512-3026805,3026877-3027039,3027120-3027799,3027869-3028019,3028128-3029274,3029353-3029935,3030017-3030332 segs:1-316,317-899,900-2046,2047-2197,2198-2877,2878-3040,3041-3334
CAAGCAGCAAAAATGTTCTAGTCTAGTCAAAAGACGAGGAAACATTCTATTATTGTGAACAAATTTAGTT
CTTTACTTTGCTGTTATCATGAGCACCGAAGTAGATAAACCATTACCAAACGAAGCAGAGAGCACGGAGG
AGGTTAGTAATGCAGGAACTATAGACGGTGATTTGGTCGTGGCTTCTGCATCGGAGCAACACACATCTCC
ATCGGCTGCAGATTCCACATTGGAAGAAAATAAAGTATCACCTATCAAAAATGGTGCCGGTCTTCTCGGT
TCAGCACCATCGAAACTGGCCAATACGGTCGCAACTGATTTATGGGTGGAAACTAAAACTGCTGACGGCA
AATCGTACTATTATCATGCCATAAGTCGCGAAACGACATGGACCCGTCCGGAAGGTCCTAATGTGAACGT
GATGACACAGGCAGAAGTAGAGGCTCTCAACAAACAGCAACAGCAGCAGCAACATACGAAGTCTGCTGAA
CAAAAGGTCATTGAGGTAAATGCAAGTTCTGCGTCCGATATACCGGTTAGTTCAGCAACAATACCAGCCG
TTATTCCATTGCATACCGCGATGACGCGCTTTACCGGACCTCCGCCTTCGTTTGGGATGGCTCCCTTTGG
AATGCCTCCACCTAATTTCACCAGTTTTCCACCATGGAACCCGCCAGCAGTCGGCAGTGGACAAAATTGG
TCCATTGGTCAAACCCTTCCCTTAGATGCTGCCAAGCAAGCGATGAACGAAATTAAGCTAAATGAAATTG
ATCCGTCGATCGTTGCTAGGGCTACGGTTTGGAGCGAGCATACTGCACCCGATGGACGAATGTTCTACTA
CAACGCCTCAAAGGGAGAAAGTGTTTGGGAGAAGCCGCAAGCCTTGCGTGACTTGGAAAAGGCAAAATTG
ACGGTGTGGAATGCTAAGCAGAAATCCAAAGCACTTCCTTCGGTTCCGCCGTTCTTGGCACCACCGATAC
CACCCCAGATGCCACTAATGTCTGCCATGCAGGCACCGCCTGCTACGGGGCTAAAGATACAGCAGTTTCC
TTCTCCTCTTGCAACTGCAGCTATTGGACCGGTGTCTGGATCGGGTGTGCGGCTTCAGCAGTTGCCCGTC
GCTGCGTCCGGTGTTGTGTTTGATCCTATTACATTTATGGCTAAGAATGAAAAGGCTGCAGCGGAAGAAG
AACGAAAGCGAAAGCTAGAGCAAGAGAAGAAACGCAAAGAAGATGAAGAAAAGGCCAAATCCAACAAGCC
GCAAGATAAAAGTCGCCCTATTTCTAGCACTCCAATCAGCGGTACTCCATGGTGCGTGGTTTGGACCGGC
GATGGACGAGTTTTCTTTTACAACCCTTCAACCCGTACCTCGGTATGGGAAAGACCGGAAGAGCTGAAAG
AGCGCGCAGACGTCGATAAGGCGGTGCTTGTGCCCCCACAGCAGCTTCTGGGTACGGTGGCTCCGAAAGA
ATTGGACGGGGTGACAAGTAGCAAGGGACAAACAGTGTTAGGCACAGGAAACTCAGCTACTGCAACATTG
GCAGAGAGTGACGGTGGACAAACTGCCAGCGGTGGTAATACAAACGAGCCACGGTCCGCCCAAAGCGATT
CGGAGTCTAGCGTGGACGAGGATGGTGAACATCCAAGCAAAAAGCTGAAATCCGATCTGGAAGCAGTTAT
GAAATCAACGCATTCCCTTGGCAGCAATCGTTCTGGCACTGATCCGGAAAAGGAAGCTATAGCAATGGAG
GCTGAAGCAAGAGCAGCTCGCGAGCGAACATTAATACCGCTAGACGTCCGTATGAAATCGTTTCGGGAAA
TGCTTCGGGAGTTGGATGTATCTGCTTTTAGTACTTGGGAAAAGGAGCTTCATAAAATTGTGTACGATGC
ACGTTATCTACTTCTGACCTCCAAAGAACGTAAACAGGTTTTCGAGAAGTACGTGAAAGACCGAGCAGAT
GAAGAGCGACGAGAGAAGCGTAACAAAATGCGCCAAAAGCGCGATGATTTCCGCGCCCTTATGGATGCGG
CCCATTTGCATGGAAAGTCATCGTTTAGCGAATTTGCTCAGAAGTATGGCAAAGATGAACGATTCAAGGT
AATTGAAAAAATCCGCGAACGCGAAAGCTTGTTTAATGAGTATATTGTGGAAATTCGGAAGCGCGAAAAG
GAGGAAAAACAAATTCGCAAAGAGCAGATAAGAAAAGATTTTCTTACTATGCTTCGTGAAAGAAGCGATA
TAAACCGTCACACACGGTTTAGCGACATCCGCAAAAAAGTGGAAAGTGATAGCCGTTATAAAGCGATCAC
AGAGCACTCACAACGCGAAGAACTGTTTGAGGACCATATCAAGGCACTCAAAGAAGAAAAACGCAAGGCA
AAGGAGAAGGAAAGAGAAAAGGAGCTAAAGGAACGTAACAGCCGCAGCGAACAGCGCAGTTCGCGTAAAT
CAAGAGATCGGTCGCGCGATCGCCGCAGTCGCTCAAATGATCGGGAGGCAAGTCAATCGGCAAAGGGTGC
TAGCAACCATGACGGCACTGCAAACAATAACAATGACGAGGACGAAGGCGAGGATTGTAACACGTCGGAT
GAAGATGAAATTGAGCGACAACAAAGAGAGCGTGAACGCAAAGCGCGTGCAGAGGCCAGTATTAAGGAAC
GCGAGAAGGAAGTGCAGCGTACATTAGCTACTCATTTGCGTGATCGCGACAAGGAGCGGCAGCATCACCA
GAGAGATGAAGCTATGCGTCATTTTAACGCTTTGTTGGCCGATCTGGTGCGCAATGCAGACCTCACGTGG
AAGGAGGTAAAAAAGCTGCTGAAAAAAGATCACCGTTGGGAATTAATTTCCATGCTGGACCGAGACGATC
GTGAAAGACTGTTCAACGAACACATTTCTAACTTGGTGCGCAAGAAACGTGATAAGTTCCGCGAAATGTT
GGATGAAATTCCTTCCCTTGAACTAACCTCTTCCTGGAAAGACATCAAAAAAAGTATTCGTGATGATCCA
CGATACTTGAAATACAACAGCAGTGAACGGGGCGAGCGAGAATTTCGAGACTACATCAAAGACAAGACGG
CGAATGCAAAACTTGCTTTTCGAGAACTGCTGCAGGAATGTAAGTTTATTACTCATAAAAGCTTTGAATT
ATACCGTGAAAATGCAAATCATTTGCGTGAAGTAGAAGACATTTTGCGAAACGATAGCCGCTATTTGATA
CTACATCATATAGCAGGGGAGCGCACGCAAATGATTTTAGCTCACTTAGAGGAACTGCATAAGCGCGGAC
CGCCGCCCCCTCCAACTGCAAGCGAATCTTTACGACGAAAGTAG
>TCONS_00000070 gene=AGAP004746 loc:2L|3030691-3033267|+ exons:3030691-3030896,3030964-3031711,3031810-3032846,3032920-3033267 segs:1-206,207-954,955-1991,1992-2339
ACGGAACCCACAGAAAAAGTGTCGCTGCACCGGACTTTTAATAAAGATTCACACATTTTCCGATTCCAAT
CGCAATCATTAAAATGGTCAGCAAGCCGGAAAGTGCTGATTCCAGCTCCGACAAGAAACGCCGCAAAACG
AGCAATTCTAACGCGGTGGATAATTCGTCGTCGAATGCTAAAACATTGAAGGAGGATGTTTACATGAATA
CAATCGCTTTTGAGGAACAGGAGGCTAGCAAACGCTCACCAATTAAAGATGCGAACTTGTTCCATGCCAC
CTGTGATGAACTGAGATCAATATTTGCGGACATCGCCAAACTGAAGGCGGACAGCTCGGAGGATGCGAAG
CAGAAGATTGCCGAGAAACGAATCGAAGGATCGTTGGCATTTGTGTTGTTGAAAAAGCTGAATCGCCTTG
ATAAAGTGCGCATTCGGGAAGGCCGCGATGCTCTGCACAAGGAAAAGCTACGTGTCGACAGCAATCGTTT
GCAGTTGCAAAATTTACTATACGAAGCAGAACATTTGAAGCGCGAAGTACAGCGTTGTTACATGTTCAAG
AGTCAAGATGAAGAAATCGAACTTGTGCCGGTGGAGGAGTTTTACGAGCAAGCTCCAGAATCGGTGTCCC
GACCAGAACAAACAAAAGAGGACGAACATGCACGGCGCATCGCCCGACTGGAATGGGAGCTGCAGCAGCG
CAAAGAACTCGATGCCCACCTGAAGGAACTGCTCACTTTAAAGCAAGCCGTTGAAAAGGATATTGTAGGC
AAAACGGAGCGCCTGGATTCGTTGGGTCCCCGTCTGCGCGATTTACTAATCGCAACCAGACCACTGCAAG
AGGCACTAGAAATGCCCATCGAGAAAGGCTGGAAAACGAGGAAAACAGTTCGACTGCTTCCGCAACCCTT
GTATCTGCTCTATGCCAACGTTACTGCATATGGCGAAGCTTGCGAGGAAGCGAAGCAAATAGCTGCATCT
GGAAATACGTATGAATCGGAAGCTCACTGTGGTCGCGAATCCGGCAGCAATTCGCACGATCGCGTTGACT
CGGACAATGACGAAAACGATCATGACGTAGACCGGGGCATGAAAAAGCGGCATCACCGGGGGCATATGAA
AACAAATCTAGCAGAACAACGACGCGAGAAACTTTTCAAACCACATCCTCTTAGTGTGACGATAAAGATC
CGGGCAAAGGATTACTCGTCATCCCTCTCTCCCGATTCACCCGGTCCGGGACTTTCGTTGACGTTTTTCT
ATCTGCCCAACATGCAGGTGGTAACCATGAACATTGCTTTAGTAGATTTTCATTCTGTAGGGGCAGCAGC
AAGCGACGTTCTCTCCACCGACAGCGTGCTGAATGAGCTGTTCTGCGGAGATAGAGGAGAGGAATGTCCC
AATCCGAAGATAAAATACCAGCTGCAGGATCTTTCAATAGACATCAATCAACTGGCACGCATGCTAAAGG
AAAGGAATCTCGGCAGCCCTTTTCTTTGGGTGCAGAAAATTTGCGGTCTAGAGTACATTTCGACGGCGTA
CACATGCGTTCGAGGACTTGACGTCGGAAATGACAACCTAGAGACTGGCGATAAATTGCATGAAACCATC
CCGTCAATCATCCACTCCGTTAGAGCACGATGGGAGGCACGGTTAAAGCTCTACAAGCAAATCCACGATC
TCGAGAGCAAAATGATAGATACATCTGTCAACGATGAACATGGACATCCGATACGCATCTCCAGCACAGT
ACTGCAGTGGAGTTCCATTTCATTTGAGGATTACGTTTCATCGGGCGTAGCTGGTATGTTCCTGGAGGAT
TCTATAGCCACTGCTAGTGACCTGTACTTCCGTGCTATAGTCATACGCGGCTCGGCTAAACTTGAAAGCT
ATATTTGTGTACCATGTCGGTATCCGGATGCATCACCGCTGTGGTCGTTCTCATTACACTGGAATGGCAA
GCATACGTCGGTATCGAACAGCTCAGTGAGGGAAATGGAATACTGGTGCAACAGTTTGTCGGCACTGGAA
CACTCGTGTGACATTCTACCGAAACAATTAAAACGAGCAATGTCCTGCTTGGATATCTACCTGGAAACCG
AAGGACCTTACTACGCGCCAGCAGAGTTTACACAGGACAAAAGCTTTCTCAAACCTTTCCGGGGTCGCAC
AAGAGCACAACCCTTTCGAATTGCACCAAACGGTAGCAGTTCCTTGTTTACTCAAATTTAATATGCATGT
ACAGATGGAAAGAACTTAAAACATGCTAACCATTTTTTACAACATCTTTTTAAATATCTATGTGTGAACA
GAATTGGAATAGAGCAGAATAAAACAATG
>TCONS_00000071 gene=AGAP004746 loc:2L|3030691-3033267|+ exons:3030691-3030896,3030964-3031711,3031810-3031866,3031936-3032846,3032920-3033267 segs:1-206,207-954,955-1011,1012-1922,1923-2270
ACGGAACCCACAGAAAAAGTGTCGCTGCACCGGACTTTTAATAAAGATTCACACATTTTCCGATTCCAAT
CGCAATCATTAAAATGGTCAGCAAGCCGGAAAGTGCTGATTCCAGCTCCGACAAGAAACGCCGCAAAACG
AGCAATTCTAACGCGGTGGATAATTCGTCGTCGAATGCTAAAACATTGAAGGAGGATGTTTACATGAATA
CAATCGCTTTTGAGGAACAGGAGGCTAGCAAACGCTCACCAATTAAAGATGCGAACTTGTTCCATGCCAC
CTGTGATGAACTGAGATCAATATTTGCGGACATCGCCAAACTGAAGGCGGACAGCTCGGAGGATGCGAAG
CAGAAGATTGCCGAGAAACGAATCGAAGGATCGTTGGCATTTGTGTTGTTGAAAAAGCTGAATCGCCTTG
ATAAAGTGCGCATTCGGGAAGGCCGCGATGCTCTGCACAAGGAAAAGCTACGTGTCGACAGCAATCGTTT
GCAGTTGCAAAATTTACTATACGAAGCAGAACATTTGAAGCGCGAAGTACAGCGTTGTTACATGTTCAAG
AGTCAAGATGAAGAAATCGAACTTGTGCCGGTGGAGGAGTTTTACGAGCAAGCTCCAGAATCGGTGTCCC
GACCAGAACAAACAAAAGAGGACGAACATGCACGGCGCATCGCCCGACTGGAATGGGAGCTGCAGCAGCG
CAAAGAACTCGATGCCCACCTGAAGGAACTGCTCACTTTAAAGCAAGCCGTTGAAAAGGATATTGTAGGC
AAAACGGAGCGCCTGGATTCGTTGGGTCCCCGTCTGCGCGATTTACTAATCGCAACCAGACCACTGCAAG
AGGCACTAGAAATGCCCATCGAGAAAGGCTGGAAAACGAGGAAAACAGTTCGACTGCTTCCGCAACCCTT
GTATCTGCTCTATGCCAACGTTACTGCATATGGCGAAGCTTGCGAGGAAGCGAAGCAAATAGCTGCATCT
GGAAATACGTATGAATCGGAAGCTCACTGTGACCGGGGCATGAAAAAGCGGCATCACCGGGGGCATATGA
AAACAAATCTAGCAGAACAACGACGCGAGAAACTTTTCAAACCACATCCTCTTAGTGTGACGATAAAGAT
CCGGGCAAAGGATTACTCGTCATCCCTCTCTCCCGATTCACCCGGTCCGGGACTTTCGTTGACGTTTTTC
TATCTGCCCAACATGCAGGTGGTAACCATGAACATTGCTTTAGTAGATTTTCATTCTGTAGGGGCAGCAG
CAAGCGACGTTCTCTCCACCGACAGCGTGCTGAATGAGCTGTTCTGCGGAGATAGAGGAGAGGAATGTCC
CAATCCGAAGATAAAATACCAGCTGCAGGATCTTTCAATAGACATCAATCAACTGGCACGCATGCTAAAG
GAAAGGAATCTCGGCAGCCCTTTTCTTTGGGTGCAGAAAATTTGCGGTCTAGAGTACATTTCGACGGCGT
ACACATGCGTTCGAGGACTTGACGTCGGAAATGACAACCTAGAGACTGGCGATAAATTGCATGAAACCAT
CCCGTCAATCATCCACTCCGTTAGAGCACGATGGGAGGCACGGTTAAAGCTCTACAAGCAAATCCACGAT
CTCGAGAGCAAAATGATAGATACATCTGTCAACGATGAACATGGACATCCGATACGCATCTCCAGCACAG
TACTGCAGTGGAGTTCCATTTCATTTGAGGATTACGTTTCATCGGGCGTAGCTGGTATGTTCCTGGAGGA
TTCTATAGCCACTGCTAGTGACCTGTACTTCCGTGCTATAGTCATACGCGGCTCGGCTAAACTTGAAAGC
TATATTTGTGTACCATGTCGGTATCCGGATGCATCACCGCTGTGGTCGTTCTCATTACACTGGAATGGCA
AGCATACGTCGGTATCGAACAGCTCAGTGAGGGAAATGGAATACTGGTGCAACAGTTTGTCGGCACTGGA
ACACTCGTGTGACATTCTACCGAAACAATTAAAACGAGCAATGTCCTGCTTGGATATCTACCTGGAAACC
GAAGGACCTTACTACGCGCCAGCAGAGTTTACACAGGACAAAAGCTTTCTCAAACCTTTCCGGGGTCGCA
CAAGAGCACAACCCTTTCGAATTGCACCAAACGGTAGCAGTTCCTTGTTTACTCAAATTTAATATGCATG
TACAGATGGAAAGAACTTAAAACATGCTAACCATTTTTTACAACATCTTTTTAAATATCTATGTGTGAAC
AGAATTGGAATAGAGCAGAATAAAACAATG
>TCONS_00000072 gene=AGAP004746 loc:2L|3031669-3032334|+ exons:3031669-3031711,3031774-3031866,3031936-3032334 segs:1-43,44-136,137-535
TATCTGCTCTATGCCAACGTTACTGCATATGGCGAAGCTTGCGATCATCTGCTCACGACGTCGATACATG
GTGATGAAGAGGAAGCGAAGCAAATAGCTGCATCTGGAAATACGTATGAATCGGAAGCTCACTGTGACCG
GGGCATGAAAAAGCGGCATCACCGGGGGCATATGAAAACAAATCTAGCAGAACAACGACGCGAGAAACTT
TTCAAACCACATCCTCTTAGTGTGACGATAAAGATCCGGGCAAAGGATTACTCGTCATCCCTCTCTCCCG
ATTCACCCGGTCCGGGACTTTCGTTGACGTTTTTCTATCTGCCCAACATGCAGGTGGTAACCATGAACAT
TGCTTTAGTAGATTTTCATTCTGTAGGGGCAGCAGCAAGCGACGTTCTCTCCACCGACAGCGTGCTGAAT
GAGCTGTTCTGCGGAGATAGAGGAGAGGAATGTCCCAATCCGAAGATAAAATACCAGCTGCAGGATCTTT
CAATAGACATCAATCAACTGGCACGCATGCTAAAGGAAAGGAATC
>TCONS_00006295 gene=AGAP004746 loc:2L|3031681-3032334|+ exons:3031681-3031711,3031774-3032334 segs:1-31,32-592
GCCAACGTTACTGCATATGGCGAAGCTTGCGATCATCTGCTCACGACGTCGATACATGGTGATGAAGAGG
AAGCGAAGCAAATAGCTGCATCTGGAAATACGTATGAATCGGAAGCTCACTGTGGTCGCGAATCCGGCAG
CAATTCGCACGATCGCGTTGACTCGGACAATGACGAAAACGATCATGACGTAGACCGGGGCATGAAAAAG
CGGCATCACCGGGGGCATATGAAAACAAATCTAGCAGAACAACGACGCGAGAAACTTTTCAAACCACATC
CTCTTAGTGTGACGATAAAGATCCGGGCAAAGGATTACTCGTCATCCCTCTCTCCCGATTCACCCGGTCC
GGGACTTTCGTTGACGTTTTTCTATCTGCCCAACATGCAGGTGGTAACCATGAACATTGCTTTAGTAGAT
TTTCATTCTGTAGGGGCAGCAGCAAGCGACGTTCTCTCCACCGACAGCGTGCTGAATGAGCTGTTCTGCG
GAGATAGAGGAGAGGAATGTCCCAATCCGAAGATAAAATACCAGCTGCAGGATCTTTCAATAGACATCAA
TCAACTGGCACGCATGCTAAAGGAAAGGAATC
>TCONS_00002449 gene=AGAP004747 loc:2L|3033982-3037720|- exons:3033982-3034446,3034544-3034880,3034955-3035628,3035727-3036059,3036158-3036253,3036338-3037720 segs:1-1383,1384-1479,1480-1812,1813-2486,2487-2823,2824-3288
CATTGCTGGTTCATTCTGCTAGTGCCGTCCGCTTGCTACTGTCGTCGCTAGGCTTACCGAAACCGGCTAC
CCTATTCCTTGGCGTTCTTGGTTGAATAGTTACATCAAGCGAGTTTGTAAGTGTTCTAAACATCCTCCAA
CACCACCAGCATGGGCTTCAAGCATTTAATTACGGTCAAGGCGAATGAAGTTATTCCGGTGCACAAGTAT
CGGTCGGAGCGTACCGGACTGACAGTGATTGTCGGTGAAGTCGAAGGACCGGTAGTGAACGGTTACTTTA
CGCTCGCAACCGAGGCGCACGACGATGATGGCTTGCCGCATACCTTGGAGCATCTGATTTTCCTCGGTTC
CGAGAAGTATCCGTACAAAGGCATTCTCGATTTGGTGGCCAATCGGTGTTTGGCGTCCGGCACGAATGCT
TGGACCGATAGGGATCACACCTGCTATACAATGACTACGGCTGGCAGCGAAGGGTTCCTTTCTCTACTGC
CGGTCTACTTGGACCACATCCTGTATCCTACGCTAACCGATTCCGGCTTCGTCACGGAGGTGCACCATAT
AACCGGACAGGGCGAGGACGGTGGCGTCGTGTACTGTGAAATGCAGGGACGCGAGAATACGGGCGAATCG
AGAGTGAATCTGGAGCTGCTGCGGGCTGTCTATCCAAATAGCGGCTACAGTGCCGAAACCGGTGGCATCT
TGAGCAATCTTCGTACCAGCACTACGAATGAAAAGGTGCGCGCCTACCACGCAGCGTTCTACCGTCCGGA
TAATTTACACGTCATCATAACCGGGCAAATAAAGCCAGATGATATCTTCAAAGCTCTTGAACCAATTGAA
GAGAAAATTGTCTCGAAAGGAGCCCTCCCACCCTTCGAACGCCCGTGGCAAACGCCGGTTGAGCCATTGG
AGGAGTCTAAAAATATGAAAATAGAGTATCCGGCCGATGAAGAGGATTGCGGATTGCTGAACGTGGCTTG
GCGAGGGCCCAAGGCTACAACGGAATACGACACACTAACGGCCTGTTCGGTATTGCTTCGCTACCTCACG
GATACCTCAGCTAGTCCGGTGCAGCGAGAGTTCATTGAAGTCGAGGATCCTTACGCTAGTCGCGTAGGAT
ACAGCATTGTGGAGAACTCAGTTTCATTGCTGTACATTTCGTTCGAAAATATACCGCTCGGCAAAGAGGA
TCATATATTCCCTAAACTCTCCGAACTGCTTGCATCGATTGCGGGTGGTAAGGAGAAGCTGGATATGCAC
CGAATGAGAAACGTGATCGAGCGCTACAGGCTCGAAGCACTCAGCAGTTTAGAATCCAACCCGCACGACG
ATATTGCATTTCACGTCATCGGAGACGTGCTTTACGGATCTGACGAAACAGAGTTCGATAAACGGCTGAA
TGTTAACAGATGTTTGCAGACATTAAAGGATAAGGAAGAGAGTTTTTGGCTGACGTTGTTAAAAGATTAC
ATTATAAATAACAAGCACGTCGTAGTTCGAGCAGTCCCCAGCATCAAAGAAAACGAACGCACGGCGAATG
TTGAACAAAAGAGATTGGAAAAACAAAGGGAAACGCTCGGCGAAAGCGGACTGAAAGAAAAGGAAACCAT
ATTGTCCAACGCGATGGCTACCAATGAAATAGCTCCTCCAGACGAGATGATTACCTCCATACCTGTACCA
TCGACCGAAGGGATTAAATTCTATCCCGTCGAGGTGTATACGTCGAAAACGGGGAAAAATCCTCCGGGAT
TGAAGATAGAAGATTTGCCAGTTTATGCGGAAGCTTACGATTTGCATACGAATTTCTGCTATCTAAAAAT
TACCATGAATACGGAGCCACTAAGCGTGGAATTACGGCCATACTTAGTTTTGTTGATGGAATTGTTGACT
GAATCACCTATACGCCGGGGAGAAAAACTAATCCCGTACGAGGAGGTTGTGGCTACTCTCGAGTCCAACA
CGGTCGAAACATTGACGGATCTTGGGTTCAGTTCCCTGAATCGTTTCAGCGTAGGTGCGTACTCGAGCAC
AGCTACACTTTACATGCAAGTGATCCGGGAAAAGTATACAACTGGCATCGAGCTGATCACGGAACTGTTG
CACAAAACCGAATTTACGGCCGAACGGATTAAAGTGTGTGCTACAAAGCTTATTAACGAAGTTGCACAAG
TGAAGCGAGAAGGAAACTCCATTGCTAAAGACATACTGAAAGCTATGCGCTACCGCGAAGATAGTAACGT
ACGCATAAGCTCACTGTTAAAACAGTCCAAATTCCTTGCATCATTGTTGGAGCTGCTGGAGAAGCCAGAA
TCGGTGAATACGGTAATTGAAAATCTTAACAAAACGCGATCTGTAATTACGCTACCGGAAAATCTTGCCA
TCCACATGGCTGCCGATTGGAGTGCGATGGAAGGATTGGGAATCGATCTGGTCGAGCCGTGGAAGCGCCT
AGTGCAATCTAATGAGACGGAACAATTGGTAAAAAGATTCACAGCTTTGCCAGACTGGGAGCACATGGTT
AAGAATAACGATGCACTTAAGCCATACAGTGGTGTGATCGTGGGATTGGGCAGCGTCGAAAGCGCATTTC
TGTTTCGCACTTGCCAAGCCATCACCGATTTCAATGATCCAGATCTGGTGCCACTTCTCTTGTTCCTGCA
ATACCTCACTCAACTGGAAGGTCCGCTGTGGCGACAAATCCGAGGACAAGGATTTGCCTACGGGTATAAT
ATAGTACCACGACCAAACGAAGGAATGTTATACTTCACGCTTTATAGAGCTTCAAACGTTGTTGCAGCCT
ATAAAGAAGCTGTTACTATTGTGGAAAAGCAAGTCATCGATGGAGCGGAATGGGATGCAACTCTGTTGGA
ATCAGCTAGAAGCTCGTTGATTTTCGAAATAATTGCACGAGAAAATAGCATTGAAAAAGTAGTGAATACG
TCAATTCTGGCAAGCTTCAAAGGAGTACCGGTAGGCTATAATCAATCTCTGGTCAGTCAAGTCGGCAAGG
TGACAAAAGAAGATTTACAGCGTGTAGGGAACCGCTTTGTGAAGCATCTATTTTCCTTCACTGACACATG
CACTGCTATCGTTTGCCACCCAGACAAGGCCGCGGATATCGCGAGCTCGTTCAAAGACATGGGCTTTCAG
ATGAAAGTAGAAACTAGCCTTGATGAAAGTATTCTTGCTTAATCGTATAATCGTAGCGATGGCTGAAGCA
GGCAAATATACTTTACTTTATGCATGAATAATAATAATGAATAAATAAATACATTTATTCCATGTGTG
>TCONS_00002450 gene=AGAP004747 loc:2L|3034074-3037570|- exons:3034074-3034446,3034544-3034880,3034955-3035628,3035727-3036059,3036338-3037570 segs:1-1233,1234-1566,1567-2240,2241-2577,2578-2950
ATGGGCTTCAAGCATTTAATTACGGTCAAGGCGAATGAAGTTATTCCGGTGCACAAGTATCGGTCGGAGC
GTACCGGACTGACAGTGATTGTCGGTGAAGTCGAAGGACCGGTAGTGAACGGTTACTTTACGCTCGCAAC
CGAGGCGCACGACGATGATGGCTTGCCGCATACCTTGGAGCATCTGATTTTCCTCGGTTCCGAGAAGTAT
CCGTACAAAGGCATTCTCGATTTGGTGGCCAATCGGTGTTTGGCGTCCGGCACGAATGCTTGGACCGATA
GGGATCACACCTGCTATACAATGACTACGGCTGGCAGCGAAGGGTTCCTTTCTCTACTGCCGGTCTACTT
GGACCACATCCTGTATCCTACGCTAACCGATTCCGGCTTCGTCACGGAGGTGCACCATATAACCGGACAG
GGCGAGGACGGTGGCGTCGTGTACTGTGAAATGCAGGGACGCGAGAATACGGGCGAATCGAGAGTGAATC
TGGAGCTGCTGCGGGCTGTCTATCCAAATAGCGGCTACAGTGCCGAAACCGGTGGCATCTTGAGCAATCT
TCGTACCAGCACTACGAATGAAAAGGTGCGCGCCTACCACGCAGCGTTCTACCGTCCGGATAATTTACAC
GTCATCATAACCGGGCAAATAAAGCCAGATGATATCTTCAAAGCTCTTGAACCAATTGAAGAGAAAATTG
TCTCGAAAGGAGCCCTCCCACCCTTCGAACGCCCGTGGCAAACGCCGGTTGAGCCATTGGAGGAGTCTAA
AAATATGAAAATAGAGTATCCGGCCGATGAAGAGGATTGCGGATTGCTGAACGTGGCTTGGCGAGGGCCC
AAGGCTACAACGGAATACGACACACTAACGGCCTGTTCGGTATTGCTTCGCTACCTCACGGATACCTCAG
CTAGTCCGGTGCAGCGAGAGTTCATTGAAGTCGAGGATCCTTACGCTAGTCGCGTAGGATACAGCATTGT
GGAGAACTCAGTTTCATTGCTGTACATTTCGTTCGAAAATATACCGCTCGGCAAAGAGGATCATATATTC
CCTAAACTCTCCGAACTGCTTGCATCGATTGCGGGTGGTAAGGAGAAGCTGGATATGCACCGAATGAGAA
ACGTGATCGAGCGCTACAGGCTCGAAGCACTCAGCAGTTTAGAATCCAACCCGCACGACGATATTGCATT
TCACGTCATCGGAGACGTGCTTTACGGATCTGACGAAACAGAGAACAAGCACGTCGTAGTTCGAGCAGTC
CCCAGCATCAAAGAAAACGAACGCACGGCGAATGTTGAACAAAAGAGATTGGAAAAACAAAGGGAAACGC
TCGGCGAAAGCGGACTGAAAGAAAAGGAAACCATATTGTCCAACGCGATGGCTACCAATGAAATAGCTCC
TCCAGACGAGATGATTACCTCCATACCTGTACCATCGACCGAAGGGATTAAATTCTATCCCGTCGAGGTG
TATACGTCGAAAACGGGGAAAAATCCTCCGGGATTGAAGATAGAAGATTTGCCAGTTTATGCGGAAGCTT
ACGATTTGCATACGAATTTCTGCTATCTAAAAATTACCATGAATACGGAGCCACTAAGCGTGGAATTACG
GCCATACTTAGTTTTGTTGATGGAATTGTTGACTGAATCACCTATACGCCGGGGAGAAAAACTAATCCCG
TACGAGGAGGTTGTGGCTACTCTCGAGTCCAACACGGTCGAAACATTGACGGATCTTGGGTTCAGTTCCC
TGAATCGTTTCAGCGTAGGTGCGTACTCGAGCACAGCTACACTTTACATGCAAGTGATCCGGGAAAAGTA
TACAACTGGCATCGAGCTGATCACGGAACTGTTGCACAAAACCGAATTTACGGCCGAACGGATTAAAGTG
TGTGCTACAAAGCTTATTAACGAAGTTGCACAAGTGAAGCGAGAAGGAAACTCCATTGCTAAAGACATAC
TGAAAGCTATGCGCTACCGCGAAGATAGTAACGTACGCATAAGCTCACTGTTAAAACAGTCCAAATTCCT
TGCATCATTGTTGGAGCTGCTGGAGAAGCCAGAATCGGTGAATACGGTAATTGAAAATCTTAACAAAACG
CGATCTGTAATTACGCTACCGGAAAATCTTGCCATCCACATGGCTGCCGATTGGAGTGCGATGGAAGGAT
TGGGAATCGATCTGGTCGAGCCGTGGAAGCGCCTAGTGCAATCTAATGAGACGGAACAATTGGTAAAAAG
ATTCACAGCTTTGCCAGACTGGGAGCACATGGTTAAGAATAACGATGCACTTAAGCCATACAGTGGTGTG
ATCGTGGGATTGGGCAGCGTCGAAAGCGCATTTCTGTTTCGCACTTGCCAAGCCATCACCGATTTCAATG
ATCCAGATCTGGTGCCACTTCTCTTGTTCCTGCAATACCTCACTCAACTGGAAGGTCCGCTGTGGCGACA
AATCCGAGGACAAGGATTTGCCTACGGGTATAATATAGTACCACGACCAAACGAAGGAATGTTATACTTC
ACGCTTTATAGAGCTTCAAACGTTGTTGCAGCCTATAAAGAAGCTGTTACTATTGTGGAAAAGCAAGTCA
TCGATGGAGCGGAATGGGATGCAACTCTGTTGGAATCAGCTAGAAGCTCGTTGATTTTCGAAATAATTGC
ACGAGAAAATAGCATTGAAAAAGTAGTGAATACGTCAATTCTGGCAAGCTTCAAAGGAGTACCGGTAGGC
TATAATCAATCTCTGGTCAGTCAAGTCGGCAAGGTGACAAAAGAAGATTTACAGCGTGTAGGGAACCGCT
TTGTGAAGCATCTATTTTCCTTCACTGACACATGCACTGCTATCGTTTGCCACCCAGACAAGGCCGCGGA
TATCGCGAGCTCGTTCAAAGACATGGGCTTTCAGATGAAAGTAGAAACTAGCCTTGATGAAAGTATTCTT
GCTTAATCGT
>TCONS_00002451 gene=AGAP004748 loc:2L|3037963-3038411|- exons:3037963-3038073,3038166-3038411 segs:1-246,247-357
CACCTTGAAAGGAAGCATGAAATAGaaaaaaaaCTCTGGAAGAAGCTGCTTACTTATCAGCTGGGTAGAA
TTCTACTTTTCGACTATCGACAAAGCGGGAACAAGAAACATTTCTTCTAAAATTCAAGATGTTTCGCATG
CAAGGACTTCCACCAACCGATGCCGCGGAGGAGAAACGCAAAGTACGGCAAGCCGTTCAACAAAATTTGT
TCGCCTTTGTGACTCTTTGCGTAGCCATACGAATAGCATCCGTTTTAATGGAGCAGTAGGACGACAGTCG
GGAGACATTTGCAGTTGCAATTTATCATTTAATAAAGCTTTGTTCTGTTCTTTGTAAGAACACTGTAATA
CACTGAA
>TCONS_00000074 gene=AGAP004749 loc:2L|3038604-3045518|+ exons:3038604-3038893,3038963-3039971,3040050-3045518 segs:1-290,291-1299,1300-6768
CAGTGTGACGCGAATACGTGAGCTCATACACGTCCTATCTGTGTGTGTTCGAGGAGTTTCTCCGTTTTGA
ACTTGAATACAGTTTCTGTAAACAGTGTGTGTTAGTAAACCTGGCAATAGTTTCACTAATAACACTGGCC
AAAGTGAACATCAGTTGTTAGTGATTAAttttttttGCAGTACGGTACAATATACGACATGATTTTTAAA
ATTCTTCGCAGTAAAACACGCCTTATCACACGGCACTTGCACAGTGCTAGTTTCATCGGCAAGCCAACAT
CTGTGATAAGAATAATTGGAACGACGGTATGCATCGGAGGAGCCACTGCCGCTATAGCATACCACTGCCT
GTCCCGGAATGAGGTGCACATGGAAGCCGTGGGGTCAGCTGCTAAATTTGCCAGCCTATCCCGGTATATG
GCGGATCCGATAAGCGGCCGCCAGATGTTAGATGCGAATAAAAATGACATGAAATGTCGCATGGAGGAGC
TTGTGATGCGGATACAGTACGATTTCTGCCGTTCTCTAGAGGCGGAAGAGAACTTTGGCAAAAAGTTTCT
CGTCGATCGGTGGGAGCGAAAGGAGGGTGGTGGCGGAATTACCTGTGTACTGCAGGATGGCGATGTGTTT
GAAAAAGCAGGCGTAAACATATCAGTTGTGCACGGAAATCTTCCAAAGGGCGCCATTCAGCAGATGCGTT
CTCGCGGCAAACAGTTAGCGGACGGAGAACTCCCCTTCTTTGCGGTGGGCGTAAGCGCAGTAATACATCC
GCGCAATCCGTTCGTCCCGACGATACATTTTAACTACCGATACTTCGAAGTTACCGACTCTACAGGACAG
AGGCAGTGGTGGTTCGGTGGCGGCACCGACCTCACACCATACTATCTAAACGAGGAAGACGCCAAGCACT
TTCACCGCACACTGAAGGAAGCGTGTGATTCGCATGACGCCACGTATTACCCAAAGTTTAAGGAATGGTG
CGACAAATACTTCTTCATACCGCACCGGAACGAAAGCCGCGGCGTGGGAGGCATTTTCTTCGATGATTTG
GATGGCCCGGATGCGGAGCGAGCGTTCGACTTCGTGTCTTCATGTGCACATTCCGTAATTCCTTCCTATT
TGCCGCTGGTGCGTGAGCACAAAAATGATCCCTACGGCGATCGCCATCGTCAATGGCAGCTGTTACGCCG
CGGACGATATGTAGAATTTAACCTCATATACGATCGAGGTACAAAGTTCGGCCTTTACACGCCCGGTGCA
CGATACGAAAGCATTCTAATGTCTCTACCTCTTAATGCGAGATGGGAGTACATGAATATACCTGCCCAAG
GAACGGAAGAAGCTCTTATTACCGAGGTGCTCAAAAAACCTAAAAATTGGTTAAATTTGTAACGTTACCG
TCCGACGGTAATAAAAAAACATACAATTTATGGGATTCATCGATGGATCCGTCGCGGGAATAGGAATGGT
TCCCGTTTGAACAGCTTCCATAATGATATAAATAAATATGCTCTACTAGAACAATCAACTAGGATTTTTG
GATGCAAAATCGATCACGCTTAAACGGATGAGAAAAAAAGATGATCGAGGCGAAAAAACGGGAAATGTTA
GAAATAAACTTTAGGAGAAATAATGTTAAACACATTTCCTTATGCTGAAAATACCCGCACGAGTATAATA
CGATGAACTTTCCCTAACGAGCTCAATCCGTTTGTTCCTTTGTTTCAACACGTTAAGGTCCATTTAGTGG
TCGAATGATGGTGGCTTGTTCAATTTCGAGATTTTTGTTTGAATTGATAATGTTTTATCATCATACAGCG
TTCCGTATTACCAAAAATACAATATCTCGTATCTATTACTTTAACATATCAAAAATGCGCTGCGTTCACA
GTTGAATTGCATTGTTGTAAAACGTTGCAGATGGTTGGGGAATAGAATATAGTGTCAATATAATGTTTAA
TATATATTATACATCGCTACATTTGGAAGGATGTTAAACGaaaaaaaaaaTCAAATATCACTTCACACGC
TCACTCGATCACACTAAATGGACCACCTTTGCTCGGATTAAACAGTCGTGTTTATTATGAAAGAGTCCCG
CAGGGTATTATTTCGCAGTTCGTGATTTATCACTTGTTACATATTCATACACATCAGTCAAGGTAATTAA
TGCACCCCCAGTGCACATCAAAATGTTGTGCATGTTAGACGTTATTTTATTTCTTGAACAATCAAACCGA
ATGTTTTCCAATAACTGGCCCTGCAGCAATATGTTATTTGCATATGCCTGGTAGAGAGGATGGAATACGA
ACGATGGGTTTTATCATTAGCTAAAATGTCATTGAAACTGTACTTCGATCGACGTAATTTCAATTGGATC
ATAAATAAAACCTTTTATTTTTTCTTCTGCCAATCTTGATGTTCCGTTTGGATTGTTTACATTTATGCTT
TTGCATACTTTCAATGCAAAATATGTGCATATACTGCAAAGTATAGTTTTGTGAAGGACGCCGGAAACTA
ATACGATAGAATTGGTTGCAAAATGTAATGTAATGTAAAGGGGGAGCATATTTCATACAGAAGGGAAGTG
CACGCAtttttttacgtttttttttAATGTGCATGATAAGATATTTTGCTACACTAACGATCATAGATCT
TTACATTGAGAACAGTCAACTATCTGTGACGAGCGCCTTAAAATGATCAGCGCAATAAAAGAATCGCTTA
TTGAGCTCTCAATATCTGTATTATTCTCCTTGGCTATTCGAAACACTTTATTCTTTCCATCAATTGTAAA
AAATAAAAATATTATGGAAATAAACTAATCCTTATCCTGGAGTTGCAGCGAATTTCAAACCAAGATGATA
GTAACGTTATTTTTAGATAAAGTGATTTTATAGCTGCTTTTGAATCGTTTTTAGATCACCATCGATTGTG
AAGATGCGAAGATGGGTACGATGCTACCACTGGCTTCCAATAAGTGTTGTTCAAGATTGTTAGATAACAC
AAAAAGAGTAGTTTCTGTTAGCAAAATTTGCAAATAATTTCCAAGCCCAAACCGCGCGAGAAAGGCTCAA
CCATCTAGAATAGGAGTAGCAAGGTGTTGTTGAAACCGAAATTCAAATGTTTGTAGCATTTTTCATGTAG
AATATAAGTTATCAACAGAACGTTTTCCCTACTAAGTGCATTTATTTTCACACGCATTGATTATAAGTGT
AGAAAATGATGACGAAATAATTGTATTATGTTAAATTTCTATTCAACAATTGTCTAATCAGGGTGATTCT
GGCAGAACATCAAAAATATATTGCATACTGATACAAGTTTTCCGATATTAAAATTATTCAATTGCAACCC
TAGCAGAAGCGAGTTGATCACAATCGTTATTAAAAAAGAAAAATCAGTTGAGGAACACGGCTGGCGGATC
CTCAATCATCGTTATGAAGAATCAACGTTCTTTTCTCTCGCTTCGATGCGAATGATGCGAATAGCATTAA
CCAACTATGAAGCACACACTTGTaaaaaaaaaGTAGTAAATCCTAATATACGACGTTCCCAACAATACTA
ATATTCATGAATTATTGTACGACCAGGATGCCAAACAGCTGGTGTTCCTATGGTGCATCTACTGTGCAAT
GCAAAAATACGCCCATAAAAAGCCCTTAAAGTCCGTAGAGCAGTACTTATGCTGATTTCAAATCAAGATG
CGCGCTGAATAATTATTATTCTATGGTGATCGACTGTAATGTTGTGAATAATTTTTTTAATCCTCTTCGT
CGTCATCCTCGTCTTCGGCCTCCGCCAACCAAGTAAGCCATTGATTAACCTGGAACAGTGCCTTGCCCTT
GCCTGGATAAATATCGGTGACGTCTTCCTTGTACCGCAAGAATGCGTCCTCCTCGATGACACTTAATTCG
TACATCTCTTGGAACCAGCGTAAAAGAACACCTTAGAGAGTaaaaaaaaaaaaaaaaTATTAGACATAAT
TCTACGTCGCCTATAGAGCGATGTAGTTAGTACCTTTTGGATAGCCAATGCTATACCAGTAAACTTGAAT
TGCATACACAGCAGTCAACTGCAGATCATTATTGCCATTCAGGAAGGCGTTCAGTACTGGACAGTACTTG
GTTAAAATTTCCTTCTCCTTTTCGATGCGTTTTTTGTCTTCCTTCAAATTTTCCGATTCCTGGTATGGGC
ACATAGGAGAAGTATAAAAAATAAGTGTGAAAAAAACTTAAATATTAAATAGTACAATAATTACTACATA
CCTGATGAATATATTTAAGCAGAACCGTCATAATAGCCACGATAAAACCTGGCTCTGCATAACATGATGA
TTCGACGTTTTCTTTGATCCATTTGTAGAATTGCTGTGGATTAGCATCCGACAGAATCTGCTTCCACAGT
TCCGCTTGCACGCGTAACAATGGGTACAGGAAGTTTAGGTTACGGTCTTCCAGAATTTCAGCCATACGAT
CCTTGGTACGATCACACTCCGGCAGGCTGGCCATCAAATTAACTTTGCTTTTGTTGAACAGTTCTTGAAG
CGGCTGTTTGCCAAGCTGTTTGTGCAAGTGTTGCAAAACGAGCAAAAACAGTGGATAATGTTGACCGTTT
TCAGTAAAGTTGGCAACATCGGCGAGCCCGCACAGATTAACCGCAACGGCTCTTGCTAACAGTGACGCAA
TGATGCTCGTTATCTTGGGAATAGTTTTTTCCTTTTCGTTCATTCCATTGACAATCGATTTGAACGATTC
CAGAGCAGCGCTATGAGACAGTTTACTTTCTTTGTTGAGAATCTGCAAAAATTCAATCGTCTTAGCATGG
AACGCATCGTTTCGATCAAGCACCTGATTTAGAATTGCAATCATGGCATCACGCATGAATTTTTCCGGAA
GCTTTAGTTCACAGAACGCGTTCACCAGCTCTTCCATTAGTGACAGTTTCTTCACTACTGGCTTTTCATC
AACTGATGGTTCCGCCGATTCCGGAATTGCAGCGGGAATGGCATCATCTTCTTGTCGTTCTTTCATTTCA
GCAGTGTTTTCAGCTTCGGCGAGTGGCTCCTGCTGCTGGTTGTTCAATGTTGTCGCATCATGCTCATCCT
TTTGAGTCTCCGAACCAATGTCTGTCTTTTCATCGCCCTTCAAGTCGGCGGCTTCATTCTCATCCTCATC
AATTTTCTTTTCCTTCGGCACAGTATCATCTTGTCCAGTTGTTTTGTCGTGTATAATTTGGGCATTTTCA
ATCAGTTGAACAGGTTCGCTTTCGATCGGTTTAGTTAAGGGTTCTGCTGCTTGCTCTTCCTTTTTATCAA
CGACCTCCACCAGTACTTCCTTCACCGTTGCATCCTTAGTTTCCATGTCacttttttcttcgttttcttc
tatgcaagcatttttcttttgttcttcgtcttcAATTTGCTGTTTTATGTTTTCCAACATTACGTCGCTC
ACGAAAGTTACAACACGCTTCATGTGATCTTCTTTGCTCATGCCTTTGTCCTTCTTTTTCTTTTCGGTTT
TGTCAGTAGAAGCTTGTTTCACGATCTGTTCCTTTTGCGTTAGTTTGCCACCAAGCATGAGCGAGCTGTT
ATTTGAAGTAACGCCGCTAATTGGGTTCAATAAGCTTTGATTCAATGGATCCATATGCTGACGATTATGA
GATGGTGTTTCATAATGATTCATCATACGATCTCCGTTCATTTCACGATTTCCATGATCACCAATCGGTC
CTTGCAAATTTTGTTGACCCTGATGGTGATGGTGATGCTGTTGATGCAAATCAGTATAATGTTTATTCAG
ATGCGCATTTCCATTTTCGTTTCCTCCTAACTGTCGCGGCCCTTGTGAAGTGTGCTGCTGATGACGGTGG
TTCATTACATTTGAAGAGATAGTTTGACTGGCAGGCTGTTGAGACCCCCCAGAACTTCTGCCCGTGGTCA
TCATGTTGACACCGCCGCTATTGTCGCTTTGAGTTCCTGGGCGTGGGACAACAGTGGACGACATCGCACT
ACCCGCAGGTGCACCAAAGCTTCCACCAGTGCCCGTACTGTTATTGCCAGCGGGGAAGGCACTATTGTTA
ATTTGGCCTGCATTACGCTGCTCGCTGAGCAGTGTGCGAGTTGTTAGAGGCGATGGAAACTCGCTCAAAG
ACGGTCCATTGAAGCTGGTCTTTCCACCTCCAATAGTCCCTCCACCAATTGAGGAAGATATGGGCAGTTG
GGGCTTGATGTTCATATTAGCTTTAAACAGTAGACTATTTGGGGTTGGACGCATTTGCAGCTCCTCGACA
GGATTCTGCGGAGGCGTCATCAAATTGCGCTTGAAGCGGGGGGCCAAGTCTTTATTGCTCATCATGCCCG
AGTTTCCACCGTATGACGATGAGTGCGAGCCATTCCCACCATCTCTCATACCGCCGCCTCCACTGCCCTG
ATGGTGATGGTTGTTGTGTTTGTTGTAACGCATATTGTTGTTGCCATAGTTATTCTGGTTGTTCCGGTTA
TTATGCATGCGATAGTTACCACCGCCGCCACCACCACCTCCATTATCGCGATGGTCACGATTTCCGTAGC
CATTTGACGATTGATTATAGCTATTGAGAAACAATAAAAAAAGCCATAAATTAACACAATGCAGTGAAAT
TCGAGAAAGAGAGAAGGCAGATTTTCTAAAGGTAAATATACTGGTATATCTAAAGCCGGAACTAGGTTCG
ATCCTCAAATGAACCGACTAAAATTCACTCGGTTACATGGTAAAAAAT
>TCONS_00006296 gene=AGAP004749 loc:2L|3038604-3052064|+ exons:3038604-3038893,3038963-3039971,3040050-3045346,3045692-3047565,3051997-3052064 segs:1-290,291-1299,1300-6596,6597-8470,8471-8538
CAGTGTGACGCGAATACGTGAGCTCATACACGTCCTATCTGTGTGTGTTCGAGGAGTTTCTCCGTTTTGA
ACTTGAATACAGTTTCTGTAAACAGTGTGTGTTAGTAAACCTGGCAATAGTTTCACTAATAACACTGGCC
AAAGTGAACATCAGTTGTTAGTGATTAAttttttttGCAGTACGGTACAATATACGACATGATTTTTAAA
ATTCTTCGCAGTAAAACACGCCTTATCACACGGCACTTGCACAGTGCTAGTTTCATCGGCAAGCCAACAT
CTGTGATAAGAATAATTGGAACGACGGTATGCATCGGAGGAGCCACTGCCGCTATAGCATACCACTGCCT
GTCCCGGAATGAGGTGCACATGGAAGCCGTGGGGTCAGCTGCTAAATTTGCCAGCCTATCCCGGTATATG
GCGGATCCGATAAGCGGCCGCCAGATGTTAGATGCGAATAAAAATGACATGAAATGTCGCATGGAGGAGC
TTGTGATGCGGATACAGTACGATTTCTGCCGTTCTCTAGAGGCGGAAGAGAACTTTGGCAAAAAGTTTCT
CGTCGATCGGTGGGAGCGAAAGGAGGGTGGTGGCGGAATTACCTGTGTACTGCAGGATGGCGATGTGTTT
GAAAAAGCAGGCGTAAACATATCAGTTGTGCACGGAAATCTTCCAAAGGGCGCCATTCAGCAGATGCGTT
CTCGCGGCAAACAGTTAGCGGACGGAGAACTCCCCTTCTTTGCGGTGGGCGTAAGCGCAGTAATACATCC
GCGCAATCCGTTCGTCCCGACGATACATTTTAACTACCGATACTTCGAAGTTACCGACTCTACAGGACAG
AGGCAGTGGTGGTTCGGTGGCGGCACCGACCTCACACCATACTATCTAAACGAGGAAGACGCCAAGCACT
TTCACCGCACACTGAAGGAAGCGTGTGATTCGCATGACGCCACGTATTACCCAAAGTTTAAGGAATGGTG
CGACAAATACTTCTTCATACCGCACCGGAACGAAAGCCGCGGCGTGGGAGGCATTTTCTTCGATGATTTG
GATGGCCCGGATGCGGAGCGAGCGTTCGACTTCGTGTCTTCATGTGCACATTCCGTAATTCCTTCCTATT
TGCCGCTGGTGCGTGAGCACAAAAATGATCCCTACGGCGATCGCCATCGTCAATGGCAGCTGTTACGCCG
CGGACGATATGTAGAATTTAACCTCATATACGATCGAGGTACAAAGTTCGGCCTTTACACGCCCGGTGCA
CGATACGAAAGCATTCTAATGTCTCTACCTCTTAATGCGAGATGGGAGTACATGAATATACCTGCCCAAG
GAACGGAAGAAGCTCTTATTACCGAGGTGCTCAAAAAACCTAAAAATTGGTTAAATTTGTAACGTTACCG
TCCGACGGTAATAAAAAAACATACAATTTATGGGATTCATCGATGGATCCGTCGCGGGAATAGGAATGGT
TCCCGTTTGAACAGCTTCCATAATGATATAAATAAATATGCTCTACTAGAACAATCAACTAGGATTTTTG
GATGCAAAATCGATCACGCTTAAACGGATGAGAAAAAAAGATGATCGAGGCGAAAAAACGGGAAATGTTA
GAAATAAACTTTAGGAGAAATAATGTTAAACACATTTCCTTATGCTGAAAATACCCGCACGAGTATAATA
CGATGAACTTTCCCTAACGAGCTCAATCCGTTTGTTCCTTTGTTTCAACACGTTAAGGTCCATTTAGTGG
TCGAATGATGGTGGCTTGTTCAATTTCGAGATTTTTGTTTGAATTGATAATGTTTTATCATCATACAGCG
TTCCGTATTACCAAAAATACAATATCTCGTATCTATTACTTTAACATATCAAAAATGCGCTGCGTTCACA
GTTGAATTGCATTGTTGTAAAACGTTGCAGATGGTTGGGGAATAGAATATAGTGTCAATATAATGTTTAA
TATATATTATACATCGCTACATTTGGAAGGATGTTAAACGaaaaaaaaaaTCAAATATCACTTCACACGC
TCACTCGATCACACTAAATGGACCACCTTTGCTCGGATTAAACAGTCGTGTTTATTATGAAAGAGTCCCG
CAGGGTATTATTTCGCAGTTCGTGATTTATCACTTGTTACATATTCATACACATCAGTCAAGGTAATTAA
TGCACCCCCAGTGCACATCAAAATGTTGTGCATGTTAGACGTTATTTTATTTCTTGAACAATCAAACCGA
ATGTTTTCCAATAACTGGCCCTGCAGCAATATGTTATTTGCATATGCCTGGTAGAGAGGATGGAATACGA
ACGATGGGTTTTATCATTAGCTAAAATGTCATTGAAACTGTACTTCGATCGACGTAATTTCAATTGGATC
ATAAATAAAACCTTTTATTTTTTCTTCTGCCAATCTTGATGTTCCGTTTGGATTGTTTACATTTATGCTT
TTGCATACTTTCAATGCAAAATATGTGCATATACTGCAAAGTATAGTTTTGTGAAGGACGCCGGAAACTA
ATACGATAGAATTGGTTGCAAAATGTAATGTAATGTAAAGGGGGAGCATATTTCATACAGAAGGGAAGTG
CACGCAtttttttacgtttttttttAATGTGCATGATAAGATATTTTGCTACACTAACGATCATAGATCT
TTACATTGAGAACAGTCAACTATCTGTGACGAGCGCCTTAAAATGATCAGCGCAATAAAAGAATCGCTTA
TTGAGCTCTCAATATCTGTATTATTCTCCTTGGCTATTCGAAACACTTTATTCTTTCCATCAATTGTAAA
AAATAAAAATATTATGGAAATAAACTAATCCTTATCCTGGAGTTGCAGCGAATTTCAAACCAAGATGATA
GTAACGTTATTTTTAGATAAAGTGATTTTATAGCTGCTTTTGAATCGTTTTTAGATCACCATCGATTGTG
AAGATGCGAAGATGGGTACGATGCTACCACTGGCTTCCAATAAGTGTTGTTCAAGATTGTTAGATAACAC
AAAAAGAGTAGTTTCTGTTAGCAAAATTTGCAAATAATTTCCAAGCCCAAACCGCGCGAGAAAGGCTCAA
CCATCTAGAATAGGAGTAGCAAGGTGTTGTTGAAACCGAAATTCAAATGTTTGTAGCATTTTTCATGTAG
AATATAAGTTATCAACAGAACGTTTTCCCTACTAAGTGCATTTATTTTCACACGCATTGATTATAAGTGT
AGAAAATGATGACGAAATAATTGTATTATGTTAAATTTCTATTCAACAATTGTCTAATCAGGGTGATTCT
GGCAGAACATCAAAAATATATTGCATACTGATACAAGTTTTCCGATATTAAAATTATTCAATTGCAACCC
TAGCAGAAGCGAGTTGATCACAATCGTTATTAAAAAAGAAAAATCAGTTGAGGAACACGGCTGGCGGATC
CTCAATCATCGTTATGAAGAATCAACGTTCTTTTCTCTCGCTTCGATGCGAATGATGCGAATAGCATTAA
CCAACTATGAAGCACACACTTGTaaaaaaaaaGTAGTAAATCCTAATATACGACGTTCCCAACAATACTA
ATATTCATGAATTATTGTACGACCAGGATGCCAAACAGCTGGTGTTCCTATGGTGCATCTACTGTGCAAT
GCAAAAATACGCCCATAAAAAGCCCTTAAAGTCCGTAGAGCAGTACTTATGCTGATTTCAAATCAAGATG
CGCGCTGAATAATTATTATTCTATGGTGATCGACTGTAATGTTGTGAATAATTTTTTTAATCCTCTTCGT
CGTCATCCTCGTCTTCGGCCTCCGCCAACCAAGTAAGCCATTGATTAACCTGGAACAGTGCCTTGCCCTT
GCCTGGATAAATATCGGTGACGTCTTCCTTGTACCGCAAGAATGCGTCCTCCTCGATGACACTTAATTCG
TACATCTCTTGGAACCAGCGTAAAAGAACACCTTAGAGAGTaaaaaaaaaaaaaaaaTATTAGACATAAT
TCTACGTCGCCTATAGAGCGATGTAGTTAGTACCTTTTGGATAGCCAATGCTATACCAGTAAACTTGAAT
TGCATACACAGCAGTCAACTGCAGATCATTATTGCCATTCAGGAAGGCGTTCAGTACTGGACAGTACTTG
GTTAAAATTTCCTTCTCCTTTTCGATGCGTTTTTTGTCTTCCTTCAAATTTTCCGATTCCTGGTATGGGC
ACATAGGAGAAGTATAAAAAATAAGTGTGAAAAAAACTTAAATATTAAATAGTACAATAATTACTACATA
CCTGATGAATATATTTAAGCAGAACCGTCATAATAGCCACGATAAAACCTGGCTCTGCATAACATGATGA
TTCGACGTTTTCTTTGATCCATTTGTAGAATTGCTGTGGATTAGCATCCGACAGAATCTGCTTCCACAGT
TCCGCTTGCACGCGTAACAATGGGTACAGGAAGTTTAGGTTACGGTCTTCCAGAATTTCAGCCATACGAT
CCTTGGTACGATCACACTCCGGCAGGCTGGCCATCAAATTAACTTTGCTTTTGTTGAACAGTTCTTGAAG
CGGCTGTTTGCCAAGCTGTTTGTGCAAGTGTTGCAAAACGAGCAAAAACAGTGGATAATGTTGACCGTTT
TCAGTAAAGTTGGCAACATCGGCGAGCCCGCACAGATTAACCGCAACGGCTCTTGCTAACAGTGACGCAA
TGATGCTCGTTATCTTGGGAATAGTTTTTTCCTTTTCGTTCATTCCATTGACAATCGATTTGAACGATTC
CAGAGCAGCGCTATGAGACAGTTTACTTTCTTTGTTGAGAATCTGCAAAAATTCAATCGTCTTAGCATGG
AACGCATCGTTTCGATCAAGCACCTGATTTAGAATTGCAATCATGGCATCACGCATGAATTTTTCCGGAA
GCTTTAGTTCACAGAACGCGTTCACCAGCTCTTCCATTAGTGACAGTTTCTTCACTACTGGCTTTTCATC
AACTGATGGTTCCGCCGATTCCGGAATTGCAGCGGGAATGGCATCATCTTCTTGTCGTTCTTTCATTTCA
GCAGTGTTTTCAGCTTCGGCGAGTGGCTCCTGCTGCTGGTTGTTCAATGTTGTCGCATCATGCTCATCCT
TTTGAGTCTCCGAACCAATGTCTGTCTTTTCATCGCCCTTCAAGTCGGCGGCTTCATTCTCATCCTCATC
AATTTTCTTTTCCTTCGGCACAGTATCATCTTGTCCAGTTGTTTTGTCGTGTATAATTTGGGCATTTTCA
ATCAGTTGAACAGGTTCGCTTTCGATCGGTTTAGTTAAGGGTTCTGCTGCTTGCTCTTCCTTTTTATCAA
CGACCTCCACCAGTACTTCCTTCACCGTTGCATCCTTAGTTTCCATGTCacttttttcttcgttttcttc
tatgcaagcatttttcttttgttcttcgtcttcAATTTGCTGTTTTATGTTTTCCAACATTACGTCGCTC
ACGAAAGTTACAACACGCTTCATGTGATCTTCTTTGCTCATGCCTTTGTCCTTCTTTTTCTTTTCGGTTT
TGTCAGTAGAAGCTTGTTTCACGATCTGTTCCTTTTGCGTTAGTTTGCCACCAAGCATGAGCGAGCTGTT
ATTTGAAGTAACGCCGCTAATTGGGTTCAATAAGCTTTGATTCAATGGATCCATATGCTGACGATTATGA
GATGGTGTTTCATAATGATTCATCATACGATCTCCGTTCATTTCACGATTTCCATGATCACCAATCGGTC
CTTGCAAATTTTGTTGACCCTGATGGTGATGGTGATGCTGTTGATGCAAATCAGTATAATGTTTATTCAG
ATGCGCATTTCCATTTTCGTTTCCTCCTAACTGTCGCGGCCCTTGTGAAGTGTGCTGCTGATGACGGTGG
TTCATTACATTTGAAGAGATAGTTTGACTGGCAGGCTGTTGAGACCCCCCAGAACTTCTGCCCGTGGTCA
TCATGTTGACACCGCCGCTATTGTCGCTTTGAGTTCCTGGGCGTGGGACAACAGTGGACGACATCGCACT
ACCCGCAGGTGCACCAAAGCTTCCACCAGTGCCCGTACTGTTATTGCCAGCGGGGAAGGCACTATTGTTA
ATTTGGCCTGCATTACGCTGCTCGCTGAGCAGTGTGCGAGTTGTTAGAGGCGATGGAAACTCGCTCAAAG
ACGGTCCATTGAAGCTGGTCTTTCCACCTCCAATAGTCCCTCCACCAATTGAGGAAGATATGGGCAGTTG
GGGCTTGATGTTCATATTAGCTTTAAACAGTAGACTATTTGGGGTTGGACGCATTTGCAGCTCCTCGACA
GGATTCTGCGGAGGCGTCATCAAATTGCGCTTGAAGCGGGGGGCCAAGTCTTTATTGCTCATCATGCCCG
AGTTTCCACCGTATGACGATGAGTGCGAGCCATTCCCACCATCTCTCATACCGCCGCCTCCACTGCCCTG
ATGGTGATGGTTGTTGTGTTTGTTGTAACGCATATTGTTGTTGCCATAGTTATTCTGGTTGTTCCGGTTA
TTATGCATGCGATAGTTACCACCGCCGCCACCACCACCTCCATTATCGCGATGGTCACGATTTCCGTAGC
CATTTGACGATTGATTATACCTTGATGGAAGCAGCGGAGATGGGCTGGACACACTGAGTAAGTTGAAACC
GTCGTTCAGATTATGCAAATTTAACGAAAACTTGCCTATCCAATCGCGTTGCTCACTGCGATCCATATTG
CGGTAATCGCGATCTCGATTTCGCAAGTGATTGAGTCCGGGCGGAAGCACATCATCGTCATGATTCAGTT
CCTGTATCGGTGCAGGGCCCTCGACCAAAGCCACCTTTCGCGGTGTCCAGTTATTCTTACGCAACTCGAT
CAGATCGCGCAGCATGAACCGGATGCGCGGTGGAAACATCGATTGCGATTGCGAATACTTTTCCATCCGT
TCAAAGTACTGATCCATCAGCTGTTTTCCCAGCTCTGTATCCAAATTCTTTCCGCATGTCCGAATGAGCT
GGGCCAAACATTCCATGTCCTCGCAGTTCTTCTCCGTCGATGAGCTAGATTTGTTGGTGAAAAGCGAGCG
GAGCATCTTGTGCAGATGAGCTTCGACCAGCATGCCGAGTTTATACAGCTCGCCGATGAACTTAACATTG
CCCAATATCTTTTGTTTAGCGACATTTTTCTTTTCCTCCAAATCATCGGTTAGTGTGCTTTCAGAATTGA
TGATCTTCTCACTGTACTGTACGCGATTCTCGAACTTGTCGCGACAGACGTTCAGCAGAATTTGCAGGAA
GGTGCTGGACTTGCTCTTGTCGATGTCGGTTTCTAGCTCTTTTTGTATACGCTTGCACAGCTGTGCGTAC
ATAGACGAGTACTTCGGTTCATCTAAAGCCTTGTCGAAGATCAGCAGTATGACACCATTCAAAATTTTCG
ACGAGTTCAGATCTAGTTTAAGCAGTTCATCACTAAGTTTCTGGAATTTCTCTGGGGTAAGTTTGTTTAG
AATACCACGAACCTGGATGGCGAATCGATGAAAAAAGATATAGAAACCCGTTACCAAAACATGAGCAGCC
ATAAAATACGTAAGTGGGAAAGGGAGTGGCAAATACTTACTTTTCGAAAAATCGAATCAATTCTGGCCTC
TTCGGTGAGCCCATGTTGCGGTCTCAGGGATGGAGGGACCCAGCGTCGGCTAGCGGGGGGGACTGGATTT
TCCCTCCCCGTGGCGCGAGACTCTGTCCCCGTTTGCCTCGGGTCTTCCGTCTTGAAGGTTGGCGAAGCAC
CAGCAGTAGGATATGCACTCCGCAATCCGACAGACGGCGGAACCGCTACCCTTTCAATTTTTCCCGGAAT
GGTGGAAGAAGAAAATTGACTACTGTTGCTAGGCAGTGGCGGCTGCTGTCCCGTTGCCTGGTGGTATTCT
TTGGTGTTGTGGTGCTGAGGCGCTAGAGCTTTCGTTAGGGACCGAATTTTACTCACGTGTAGATGCGCTT
CACAGCGCTATCACAACAGAGAGAAAAGTTAGCTTAACGAAATGAGCACACCACCACTACAATCGTTCTT
GGAATTCCAAGGGTGAATTCTTGGATTCCTTTGTTTGATTTTGAACTAACAAGCGAGTCACTTCTCGAGA
GTGTAAGAATTACTGTGGTTCGTTCAGTTGCTTCCGGTACGACAAGCACTAAGTTGTTTTATTTTCTACT
TCTTTGTTGCGTTCACCGTAGTATTAGTATGTGAGGTACACACTAACGTTGGATGATGCTGATATACAAG
AAAGAAATGTACTAACACACGTAACCTTAGAAATGAACACACCACTACGCCACGTAGCCTGCACGTTCTT
TTTCTCTCCTAATTTCTATTACTTCTTTTCCACCAGCCAATTCGTGTTCGATCGCAAGATCACACAACCT
CGACCGGGGCTTAGTTTTCCAAGCACACGCGTTACACCGAGAATGCTTTTACCATAAGCTGGAAAACACT
TTACGATGACCACGATGCTCAGAATTAGTGTGTCACGTCACACATACAAAAAGATATTTGAAGGGAAT
>TCONS_00002452 gene=AGAP004750 loc:2L|3038614-3051000|- exons:3038614-3042701,3042774-3042939,3043022-3045350,3045696-3046597,3046696-3047569,3050794-3051000 segs:1-207,208-1081,1082-1983,1984-4312,4313-4478,4479-8566
AACCGAAAGTCTAAGTCAGTACTGTTTGTTCCAAACCACGATTGGATGCATCTCGCAGCTCCCGTGGTAA
AATTTATTTTTTATTTTGCTGAAACATACAGAAAATTATACAGTGCATAGAGCTAGCTCCAGAAGCAAGT
AAATCTTTGCGAACTTTTACCAACAGTTCGTAAAGGCCATACACATTGCCGTTCGCATCGCTTGCAGGCA
TAGTGTTTTCCAGCTTATGGTAAAAGCATTCTCGGTGTAACGCGTGTGCTTGGAAAACTAAGCCCCGGTC
GAGGTTGTGTGATCTTGCGATCGAACACGAATTGGCTGGTGGAAAAGAAGTAATAGAAATTAGGAGAGAA
AAAGAACGTGCAGGCTACGTGGCGTAGTGGTGTGTTCATTTCTAAGGTTACGTGTGTTAGTACATTTCTT
TCTTGTATATCAGCATCATCCAACGTTAGTGTGTACCTCACATACTAATACTACGGTGAACGCAACAAAG
AAGTAGAAAATAAAACAACTTAGTGCTTGTCGTACCGGAAGCAACTGAACGAACCACAGTAATTCTTACA
CTCTCGAGAAGTGACTCGCTTGTTAGTTCAAAATCAAACAAAGGAATCCAAGAATTCACCCTTGGAATTC
CAAGAACGATTGTAGTGGTGGTGTGCTCATTTCGTTAAGCTAACTTTTCTCTCTGTTGTGATAGCGCTGT
GAAGCGCATCTACACGTGAGTAAAATTCGGTCCCTAACGAAAGCTCTAGCGCCTCAGCACCACAACACCA
AAGAATACCACCAGGCAACGGGACAGCAGCCGCCACTGCCTAGCAACAGTAGTCAATTTTCTTCTTCCAC
CATTCCGGGAAAAATTGAAAGGGTAGCGGTTCCGCCGTCTGTCGGATTGCGGAGTGCATATCCTACTGCT
GGTGCTTCGCCAACCTTCAAGACGGAAGACCCGAGGCAAACGGGGACAGAGTCTCGCGCCACGGGGAGGG
AAAATCCAGTCCCCCCCGCTAGCCGACGCTGGGTCCCTCCATCCCTGAGACCGCAACATGGGCTCACCGA
AGAGGCCAGAATTGATTCGATTTTTCGAAAAGTTCGTGGTATTCTAAACAAACTTACCCCAGAGAAATTC
CAGAAACTTAGTGATGAACTGCTTAAACTAGATCTGAACTCGTCGAAAATTTTGAATGGTGTCATACTGC
TGATCTTCGACAAGGCTTTAGATGAACCGAAGTACTCGTCTATGTACGCACAGCTGTGCAAGCGTATACA
AAAAGAGCTAGAAACCGACATCGACAAGAGCAAGTCCAGCACCTTCCTGCAAATTCTGCTGAACGTCTGT
CGCGACAAGTTCGAGAATCGCGTACAGTACAGTGAGAAGATCATCAATTCTGAAAGCACACTAACCGATG
ATTTGGAGGAAAAGAAAAATGTCGCTAAACAAAAGATATTGGGCAATGTTAAGTTCATCGGCGAGCTGTA
TAAACTCGGCATGCTGGTCGAAGCTCATCTGCACAAGATGCTCCGCTCGCTTTTCACCAACAAATCTAGC
TCATCGACGGAGAAGAACTGCGAGGACATGGAATGTTTGGCCCAGCTCATTCGGACATGCGGAAAGAATT
TGGATACAGAGCTGGGAAAACAGCTGATGGATCAGTACTTTGAACGGATGGAAAAGTATTCGCAATCGCA
ATCGATGTTTCCACCGCGCATCCGGTTCATGCTGCGCGATCTGATCGAGTTGCGTAAGAATAACTGGACA
CCGCGAAAGGTGGCTTTGGTCGAGGGCCCTGCACCGATACAGGAACTGAATCATGACGATGATGTGCTTC
CGCCCGGACTCAATCACTTGCGAAATCGAGATCGCGATTACCGCAATATGGATCGCAGTGAGCAACGCGA
TTGGATAGGCAAGTTTTCGTTAAATTTGCATAATCTGAACGACGGTTTCAACTTACTCAGTGTGTCCAGC
CCATCTCCGCTGCTTCCATCAAGCTATAATCAATCGTCAAATGGCTACGGAAATCGTGACCATCGCGATA
ATGGAGGTGGTGGTGGCGGCGGTGGTAACTATCGCATGCATAATAACCGGAACAACCAGAATAACTATGG
CAACAACAATATGCGTTACAACAAACACAACAACCATCACCATCAGGGCAGTGGAGGCGGCGGTATGAGA
GATGGTGGGAATGGCTCGCACTCATCGTCATACGGTGGAAACTCGGGCATGATGAGCAATAAAGACTTGG
CCCCCCGCTTCAAGCGCAATTTGATGACGCCTCCGCAGAATCCTGTCGAGGAGCTGCAAATGCGTCCAAC
CCCAAATAGTCTACTGTTTAAAGCTAATATGAACATCAAGCCCCAACTGCCCATATCTTCCTCAATTGGT
GGAGGGACTATTGGAGGTGGAAAGACCAGCTTCAATGGACCGTCTTTGAGCGAGTTTCCATCGCCTCTAA
CAACTCGCACACTGCTCAGCGAGCAGCGTAATGCAGGCCAAATTAACAATAGTGCCTTCCCCGCTGGCAA
TAACAGTACGGGCACTGGTGGAAGCTTTGGTGCACCTGCGGGTAGTGCGATGTCGTCCACTGTTGTCCCA
CGCCCAGGAACTCAAAGCGACAATAGCGGCGGTGTCAACATGATGACCACGGGCAGAAGTTCTGGGGGGT
CTCAACAGCCTGCCAGTCAAACTATCTCTTCAAATGTAATGAACCACCGTCATCAGCAGCACACTTCACA
AGGGCCGCGACAGTTAGGAGGAAACGAAAATGGAAATGCGCATCTGAATAAACATTATACTGATTTGCAT
CAACAGCATCACCATCACCATCAGGGTCAACAAAATTTGCAAGGACCGATTGGTGATCATGGAAATCGTG
AAATGAACGGAGATCGTATGATGAATCATTATGAAACACCATCTCATAATCGTCAGCATATGGATCCATT
GAATCAAAGCTTATTGAACCCAATTAGCGGCGTTACTTCAAATAACAGCTCGCTCATGCTTGGTGGCAAA
CTAACGCAAAAGGAACAGATCGTGAAACAAGCTTCTACTGACAAAACCGAAAAGAAAAAGAAGGACAAAG
GCATGAGCAAAGAAGATCACATGAAGCGTGTTGTAACTTTCGTGAGCGACGTAATGTTGGAAAACATAAA
ACAGCAAATTgaagacgaagaacaaaagaaaaatgcttgcatagaagaaaacgaagaaaaaagtGACATG
GAAACTAAGGATGCAACGGTGAAGGAAGTACTGGTGGAGGTCGTTGATAAAAAGGAAGAGCAAGCAGCAG
AACCCTTAACTAAACCGATCGAAAGCGAACCTGTTCAACTGATTGAAAATGCCCAAATTATACACGACAA
AACAACTGGACAAGATGATACTGTGCCGAAGGAAAAGAAAATTGATGAGGATGAGAATGAAGCCGCCGAC
TTGAAGGGCGATGAAAAGACAGACATTGGTTCGGAGACTCAAAAGGATGAGCATGATGCGACAACATTGA
ACAACCAGCAGCAGGAGCCACTCGCCGAAGCTGAAAACACTGCTGAAATGAAAGAACGACAAGAAGATGA
TGCCATTCCCGCTGCAATTCCGGAATCGGCGGAACCATCAGTTGATGAAAAGCCAGTAGTGAAGAAACTG
TCACTAATGGAAGAGCTGGTGAACGCGTTCTGTGAACTAAAGCTTCCGGAAAAATTCATGCGTGATGCCA
TGATTGCAATTCTAAATCAGGTGCTTGATCGAAACGATGCGTTCCATGCTAAGACGATTGAATTTTTGCA
GATTCTCAACAAAGAAAGTAAACTGTCTCATAGCGCTGCTCTGGAATCGTTCAAATCGATTGTCAATGGA
ATGAACGAAAAGGAAAAAACTATTCCCAAGATAACGAGCATCATTGCGTCACTGTTAGCAAGAGCCGTTG
CGGTTAATCTGTGCGGGCTCGCCGATGTTGCCAACTTTACTGAAAACGGTCAACATTATCCACTGTTTTT
GCTCGTTTTGCAACACTTGCACAAACAGCTTGGCAAACAGCCGCTTCAAGAACTGTTCAACAAAAGCAAA
GTTAATTTGATGGCCAGCCTGCCGGAGTGTGATCGTACCAAGGATCGTATGGCTGAAATTCTGGAAGACC
GTAACCTAAACTTCCTGTACCCATTGTTACGCGTGCAAGCGGAACTGTGGAAGCAGATTCTGTCGGATGC
TAATCCACAGCAATTCTACAAATGGATCAAAGAAAACGTCGAATCATCATGTTATGCAGAGCCAGGTTTT
ATCGTGGCTATTATGACGGTTCTGCTTAAATATATTCATCAGGAATCGGAAAATTTGAAGGAAGACAAAA
AACGCATCGAAAAGGAGAAGGAAATTTTAACCAAGTACTGTCCAGTACTGAACGCCTTCCTGAATGGCAA
TAATGATCTGCAGTTGACTGCTGTGTATGCAATTCAAGTTTACTGGTATAGCATTGGCTATCCAAAAGGT
GTTCTTTTACGCTGGTTCCAAGAGATGTACGAATTAAGTGTCATCGAGGAGGACGCATTCTTGCGGTACA
AGGAAGACGTCACCGATATTTATCCAGGCAAGGGCAAGGCACTGTTCCAGGTTAATCAATGGCTTACTTG
GTTGGCGGAGGCCGAAGACGAGGATGACGACGAAGAGGATTAAAAAAATTATTCACAACATTACAGTCGA
TCACCATAGAATAATAATTATTCAGCGCGCATCTTGATTTGAAATCAGCATAAGTACTGCTCTACGGACT
TTAAGGGCTTTTTATGGGCGTATTTTTGCATTGCACAGTAGATGCACCATAGGAACACCAGCTGTTTGGC
ATCCTGGTCGTACAATAATTCATGAATATTAGTATTGTTGGGAACGTCGTATATTAGGATTTACTACttt
ttttttACAAGTGTGTGCTTCATAGTTGGTTAATGCTATTCGCATCATTCGCATCGAAGCGAGAGAAAAG
AACGTTGATTCTTCATAACGATGATTGAGGATCCGCCAGCCGTGTTCCTCAACTGATTTTTCTTTTTTAA
TAACGATTGTGATCAACTCGCTTCTGCTAGGGTTGCAATTGAATAATTTTAATATCGGAAAACTTGTATC
AGTATGCAATATATTTTTGATGTTCTGCCAGAATCACCCTGATTAGACAATTGTTGAATAGAAATTTAAC
ATAATACAATTATTTCGTCATCATTTTCTACACTTATAATCAATGCGTGTGAAAATAAATGCACTTAGTA
GGGAAAACGTTCTGTTGATAACTTATATTCTACATGAAAAATGCTACAAACATTTGAATTTCGGTTTCAA
CAACACCTTGCTACTCCTATTCTAGATGGTTGAGCCTTTCTCGCGCGGTTTGGGCTTGGAAATTATTTGC
AAATTTTGCTAACAGAAACTACTCTTTTTGTGTTATCTAACAATCTTGAACAACACTTATTGGAAGCCAG
TGGTAGCATCGTACCCATCTTCGCATCTTCACAATCGATGGTGATCTAAAAACGATTCAAAAGCAGCTAT
AAAATCACTTTATCTAAAAATAACGTTACTATCATCTTGGTTTGAAATTCGCTGCAACTCCAGGATAAGG
ATTAGTTTATTTCCATAATATTTTTATTTTTTACAATTGATGGAAAGAATAAAGTGTTTCGAATAGCCAA
GGAGAATAATACAGATATTGAGAGCTCAATAAGCGATTCTTTTATTGCGCTGATCATTTTAAGGCGCTCG
TCACAGATAGTTGACTGTTCTCAATGTAAAGATCTATGATCGTTAGTGTAGCAAAATATCTTATCATGCA
CATTaaaaaaaaacgtaaaaaaaTGCGTGCACTTCCCTTCTGTATGAAATATGCTCCCCCTTTACATTAC
ATTACATTTTGCAACCAATTCTATCGTATTAGTTTCCGGCGTCCTTCACAAAACTATACTTTGCAGTATA
TGCACATATTTTGCATTGAAAGTATGCAAAAGCATAAATGTAAACAATCCAAACGGAACATCAAGATTGG
CAGAAGAAAAAATAAAAGGTTTTATTTATGATCCAATTGAAATTACGTCGATCGAAGTACAGTTTCAATG
ACATTTTAGCTAATGATAAAACCCATCGTTCGTATTCCATCCTCTCTACCAGGCATATGCAAATAACATA
TTGCTGCAGGGCCAGTTATTGGAAAACATTCGGTTTGATTGTTCAAGAAATAAAATAACGTCTAACATGC
ACAACATTTTGATGTGCACTGGGGGTGCATTAATTACCTTGACTGATGTGTATGAATATGTAACAAGTGA
TAAATCACGAACTGCGAAATAATACCCTGCGGGACTCTTTCATAATAAACACGACTGTTTAATCCGAGCA
AAGGTGGTCCATTTAGTGTGATCGAGTGAGCGTGTGAAGTGATATTTGAttttttttttCGTTTAACATC
CTTCCAAATGTAGCGATGTATAATATATATTAAACATTATATTGACACTATATTCTATTCCCCAACCATC
TGCAACGTTTTACAACAATGCAATTCAACTGTGAACGCAGCGCATTTTTGATATGTTAAAGTAATAGATA
CGAGATATTGTATTTTTGGTAATACGGAACGCTGTATGATGATAAAACATTATCAATTCAAACAAAAATC
TCGAAATTGAACAAGCCACCATCATTCGACCACTAAATGGACCTTAACGTGTTGAAACAAAGGAACAAAC
GGATTGAGCTCGTTAGGGAAAGTTCATCGTATTATACTCGTGCGGGTATTTTCAGCATAAGGAAATGTGT
TTAACATTATTTCTCCTAAAGTTTATTTCTAACATTTCCCGTTTTTTCGCCTCGATCATCTTTTTTTCTC
ATCCGTTTAAGCGTGATCGATTTTGCATCCAAAAATCCTAGTTGATTGTTCTAGTAGAGCATATTTATTT
ATATCATTATGGAAGCTGTTCAAACGGGAACCATTCCTATTCCCGCGACGGATCCATCGATGAATCCCAT
AAATTGTATGTTTTTTTATTACCGTCGGACGGTAACGTTACAAATTTAACCAATTTTTAGGTTTTTTGAG
CACCTCGGTAATAAGAGCTTCTTCCGTTCCTTGGGCAGGTATATTCATGTACTCCCATCTCTGAAAAAGA
GCAATAGCAGGCAGTGAATCAGTGGTACTGCAGTGAAATCGTGGCAAAGCCCAATTCCCTCAACTTACCG
CATTAAGAGGTAGAGACATTAGAATGCTTTCGTATCGTGCACCGGGCGTGTAAAGGCCGAACTTTGTACC
TCGATCGTATATGAGGTTAAATTCTACATATCGTCCGCGGCGTAACAGCTGCCATTGACGATGGCGATCG
CCGTAGGGATCATTTTTGTGCTCACGCACCAGCGGCAAATAGGAAGGAATTACGGAATGTGCACATGAAG
ACACGAAGTCGAACGCTCGCTCCGCATCCGGGCCATCCAAATCATCGAAGAAAATGCCTCCCACGCCGCG
GCTTTCGTTCCGGTGCGGTATGAAGAAGTATTTGTCGCACCATTCCTTAAACTTTGGGTAATACGTGGCG
TCATGCGAATCACACGCTTCCTTCAGTGTGCGGTGAAAGTGCTTGGCGTCTTCCTCGTTTAGATAGTATG
GTGTGAGGTCGGTGCCGCCACCGAACCACCACTGCCTCTGTCCTGTAGAGTCGGTAACTTCGAAGTATCG
GTAGTTAAAATGTATCGTCGGGACGAACGGATTGCGCGGATGTATTACTGCGCTTACGCCCACCGCAAAG
AAGGGGAGTTCTCCGTCCGCTAACTGTTTGCCGCGAGAACGCATCTGCTGAATGGCGCCCTTTGGAAGAT
TTCCGTGCACAACTGATATGTTTACGCCTGCTTTTTCAAACACATCGCCATCCTGCAGTACACAGGTAAT
TCCGCCACCACCCTCCTTTCGCTCCCACCGATCGACGAGAAACTTTTTGCCAAAGTTCTCTTCCGCCTCT
AGAGAACGGCAGAAATCGTACTGTATCCGCATCACAAGCTCCTCCATGCGACATTTCATGTCATTTTTAT
TCGCATCTAACATCTGGCGGCCGCTTATCGGATCCGCCATATACCGGGATAGGCTGGCAAATTTAGCAGC
TGACCCCACGGCTTCCATGTGCACCTCATTCCGGGACAGGCAGTGGTATGCTATAGCGGCAGTGGCTCCT
CCGATGCATACCGTCGTTCCAATTATTCTACAACAATCATAAATCAATATAGTATTTGCGTCTGGTATGG
TTTCTCTCCGGATCATTCATGCATACCTTATCACAGATGTTGGCTTGCCGATGAAACTAGCACTGTGCAA
GTGCCGTGTGATAAGGCGTGTTTTACTGCGAAGAATTTTAAAAATCATGTCGTATATTGTACCGTACTGC
aaaaaaaaTTAATCACTAACAACTGATGTTCACTTTGGCCAGTGTTATTAGTGAAACTATTGCCAGGTTT
ACTAACACACACTGTTTACAGAAACTGTATTCAAGTTCAAAACGGAGAAACTCCTCGAACACACACAGAT
AGGACGTGTATGAGCTCACGTATTCG
>TCONS_00002453 gene=AGAP004750 loc:2L|3042114-3052055|- exons:3042114-3042701,3042774-3042939,3043022-3043678,3044012-3044601,3044956-3045350,3045696-3046597,3046696-3047569,3052001-3052055 segs:1-55,56-929,930-1831,1832-2226,2227-2816,2817-3473,3474-3639,3640-4227
AAATATCTTTTTGTATGTGTGACGTGACACACTAATTCTGAGCATCGTGGTCATCGCATAGTGTTTTCCA
GCTTATGGTAAAAGCATTCTCGGTGTAACGCGTGTGCTTGGAAAACTAAGCCCCGGTCGAGGTTGTGTGA
TCTTGCGATCGAACACGAATTGGCTGGTGGAAAAGAAGTAATAGAAATTAGGAGAGAAAAAGAACGTGCA
GGCTACGTGGCGTAGTGGTGTGTTCATTTCTAAGGTTACGTGTGTTAGTACATTTCTTTCTTGTATATCA
GCATCATCCAACGTTAGTGTGTACCTCACATACTAATACTACGGTGAACGCAACAAAGAAGTAGAAAATA
AAACAACTTAGTGCTTGTCGTACCGGAAGCAACTGAACGAACCACAGTAATTCTTACACTCTCGAGAAGT
GACTCGCTTGTTAGTTCAAAATCAAACAAAGGAATCCAAGAATTCACCCTTGGAATTCCAAGAACGATTG
TAGTGGTGGTGTGCTCATTTCGTTAAGCTAACTTTTCTCTCTGTTGTGATAGCGCTGTGAAGCGCATCTA
CACGTGAGTAAAATTCGGTCCCTAACGAAAGCTCTAGCGCCTCAGCACCACAACACCAAAGAATACCACC
AGGCAACGGGACAGCAGCCGCCACTGCCTAGCAACAGTAGTCAATTTTCTTCTTCCACCATTCCGGGAAA
AATTGAAAGGGTAGCGGTTCCGCCGTCTGTCGGATTGCGGAGTGCATATCCTACTGCTGGTGCTTCGCCA
ACCTTCAAGACGGAAGACCCGAGGCAAACGGGGACAGAGTCTCGCGCCACGGGGAGGGAAAATCCAGTCC
CCCCCGCTAGCCGACGCTGGGTCCCTCCATCCCTGAGACCGCAACATGGGCTCACCGAAGAGGCCAGAAT
TGATTCGATTTTTCGAAAAGTTCGTGGTATTCTAAACAAACTTACCCCAGAGAAATTCCAGAAACTTAGT
GATGAACTGCTTAAACTAGATCTGAACTCGTCGAAAATTTTGAATGGTGTCATACTGCTGATCTTCGACA
AGGCTTTAGATGAACCGAAGTACTCGTCTATGTACGCACAGCTGTGCAAGCGTATACAAAAAGAGCTAGA
AACCGACATCGACAAGAGCAAGTCCAGCACCTTCCTGCAAATTCTGCTGAACGTCTGTCGCGACAAGTTC
GAGAATCGCGTACAGTACAGTGAGAAGATCATCAATTCTGAAAGCACACTAACCGATGATTTGGAGGAAA
AGAAAAATGTCGCTAAACAAAAGATATTGGGCAATGTTAAGTTCATCGGCGAGCTGTATAAACTCGGCAT
GCTGGTCGAAGCTCATCTGCACAAGATGCTCCGCTCGCTTTTCACCAACAAATCTAGCTCATCGACGGAG
AAGAACTGCGAGGACATGGAATGTTTGGCCCAGCTCATTCGGACATGCGGAAAGAATTTGGATACAGAGC
TGGGAAAACAGCTGATGGATCAGTACTTTGAACGGATGGAAAAGTATTCGCAATCGCAATCGATGTTTCC
ACCGCGCATCCGGTTCATGCTGCGCGATCTGATCGAGTTGCGTAAGAATAACTGGACACCGCGAAAGGTG
GCTTTGGTCGAGGGCCCTGCACCGATACAGGAACTGAATCATGACGATGATGTGCTTCCGCCCGGACTCA
ATCACTTGCGAAATCGAGATCGCGATTACCGCAATATGGATCGCAGTGAGCAACGCGATTGGATAGGCAA
GTTTTCGTTAAATTTGCATAATCTGAACGACGGTTTCAACTTACTCAGTGTGTCCAGCCCATCTCCGCTG
CTTCCATCAAGCTATAATCAATCGTCAAATGGCTACGGAAATCGTGACCATCGCGATAATGGAGGTGGTG
GTGGCGGCGGTGGTAACTATCGCATGCATAATAACCGGAACAACCAGAATAACTATGGCAACAACAATAT
GCGTTACAACAAACACAACAACCATCACCATCAGGGCAGTGGAGGCGGCGGTATGAGAGATGGTGGGAAT
GGCTCGCACTCATCGTCATACGGTGGAAACTCGGGCATGATGAGCAATAAAGACTTGGCCCCCCGCTTCA
AGCGCAATTTGATGACGCCTCCGCAGAATCCTGTCGAGGAGCTGCAAATGCGTCCAACCCCAAATAGTCT
ACTGTTTAAAGCTAATATGAACATCAAGCCCCAACTGCCCATATCTTCCTCAATTGGGCCGCGACAGTTA
GGAGGAAACGAAAATGGAAATGCGCATCTGAATAAACATTATACTGATTTGCATCAACAGCATCACCATC
ACCATCAGGGTCAACAAAATTTGCAAGGACCGATTGGTGATCATGGAAATCGTGAAATGAACGGAGATCG
TATGATGAATCATTATGAAACACCATCTCATAATCGTCAGCATATGGATCCATTGAATCAAAGCTTATTG
AACCCAATTAGCGGCGTTACTTCAAATAACAGCTCGCTCATGCTTGGTGGCAAACTAACGCAAAAGGAAC
AGATCGTGAAACAAGCTTCTACTGACAAAACCGAAAAGAAAAAGAAGGACAAAGGCATGAGCAAAGAAGA
TCACATGAAGCGTGTTGTAACTTTCGTGAGCGACGTAATGTTGGAAAACATAAAACAGCAAATTgaagac
gaagaacaaaagaaaaatgcttgcatagaagaaaacgaagaaaaaagtGACATGGAAACTAAGGATGCAA
CGGTGAAGGAAGTACTGGTGGAGGTCGTTGATAAAAAGGAAGAGCAAGCAGCAGAACCCTTAACTAAACC
GATCGAAAGCGAACCTCTGGTGAACGCGTTCTGTGAACTAAAGCTTCCGGAAAAATTCATGCGTGATGCC
ATGATTGCAATTCTAAATCAGGTGCTTGATCGAAACGATGCGTTCCATGCTAAGACGATTGAATTTTTGC
AGATTCTCAACAAAGAAAGTAAACTGTCTCATAGCGCTGCTCTGGAATCGTTCAAATCGATTGTCAATGG
AATGAACGAAAAGGAAAAAACTATTCCCAAGATAACGAGCATCATTGCGTCACTGTTAGCAAGAGCCGTT
GCGGTTAATCTGTGCGGGCTCGCCGATGTTGCCAACTTTACTGAAAACGGTCAACATTATCCACTGTTTT
TGCTCGTTTTGCAACACTTGCACAAACAGCTTGGCAAACAGCCGCTTCAAGAACTGTTCAACAAAAGCAA
AGTTAATTTGATGGCCAGCCTGCCGGAGTGTGATCGTACCAAGGATCGTATGGCTGAAATTCTGGAAGAC
CGTAACCTAAACTTCCTGTACCCATTGTTACGCGTGCAAGCGGAACTGTGGAAGCAGATTCTGTCGGATG
CTAATCCACAGCAATTCTACAAATGGATCAAAGAAAACGTCGAATCATCATGTTATGCAGAGCCAGGTTT
TATCGTGGCTATTATGACGGTTCTGCTTAAATATATTCATCAGGAATCGGAAAATTTGAAGGAAGACAAA
AAACGCATCGAAAAGGAGAAGGAAATTTTAACCAAGTACTGTCCAGTACTGAACGCCTTCCTGAATGGCA
ATAATGATCTGCAGTTGACTGCTGTGTATGCAATTCAAGTTTACTGGTATAGCATTGGCTATCCAAAAGG
TGTTCTTTTACGCTGGTTCCAAGAGATGTACGAATTAAGTGTCATCGAGGAGGACGCATTCTTGCGGTAC
AAGGAAGACGTCACCGATATTTATCCAGGCAAGGGCAAGGCACTGTTCCAGGTTAATCAATGGCTTACTT
GGTTGGCGGAGGCCGAAGACGAGGATGACGACGAAGAGGATTAAAAAAATTATTCACAACATTACAGTCG
ATCACCATAGAATAATAATTATTCAGCGCGCATCTTGATTTGAAATCAGCATAAGTACTGCTCTACGGAC
TTTAAGGGCTTTTTATGGGCGTATTTTTGCATTGCACAGTAGATGCACCATAGGAACACCAGCTGTTTGG
CATCCTGGTCGTACAATAATTCATGAATATTAGTATTGTTGGGAACGTCGTATATTAGGATTTACTACtt
tttttttACAAGTGTGTGCTTCATAGTTGGTTAATGCTATTCGCATCATTCGCATCGAAGCGAGAGAAAA
GAACGTTGATTCTTCATAACGATGATTGAGGATCCGCCAGCCGTGTTCCTCAACTGATTTTTCTTTTTTA
ATAACGATTGTGATCAACTCGCTTCTG
>TCONS_00000075 gene=AGAP004750 loc:2L|3042913-3045518|+ exons:3042913-3042935,3043018-3045518 segs:1-23,24-2524
TTTGTCTTCCTTCAAATTTTCCGATACCTGATGAATATATTTAAGCAGAACCGTCATAATAGCCACGATA
AAACCTGGCTCTGCATAACATGATGATTCGACGTTTTCTTTGATCCATTTGTAGAATTGCTGTGGATTAG
CATCCGACAGAATCTGCTTCCACAGTTCCGCTTGCACGCGTAACAATGGGTACAGGAAGTTTAGGTTACG
GTCTTCCAGAATTTCAGCCATACGATCCTTGGTACGATCACACTCCGGCAGGCTGGCCATCAAATTAACT
TTGCTTTTGTTGAACAGTTCTTGAAGCGGCTGTTTGCCAAGCTGTTTGTGCAAGTGTTGCAAAACGAGCA
AAAACAGTGGATAATGTTGACCGTTTTCAGTAAAGTTGGCAACATCGGCGAGCCCGCACAGATTAACCGC
AACGGCTCTTGCTAACAGTGACGCAATGATGCTCGTTATCTTGGGAATAGTTTTTTCCTTTTCGTTCATT
CCATTGACAATCGATTTGAACGATTCCAGAGCAGCGCTATGAGACAGTTTACTTTCTTTGTTGAGAATCT
GCAAAAATTCAATCGTCTTAGCATGGAACGCATCGTTTCGATCAAGCACCTGATTTAGAATTGCAATCAT
GGCATCACGCATGAATTTTTCCGGAAGCTTTAGTTCACAGAACGCGTTCACCAGCTCTTCCATTAGTGAC
AGTTTCTTCACTACTGGCTTTTCATCAACTGATGGTTCCGCCGATTCCGGAATTGCAGCGGGAATGGCAT
CATCTTCTTGTCGTTCTTTCATTTCAGCAGTGTTTTCAGCTTCGGCGAGTGGCTCCTGCTGCTGGTTGTT
CAATGTTGTCGCATCATGCTCATCCTTTTGAGTCTCCGAACCAATGTCTGTCTTTTCATCGCCCTTCAAG
TCGGCGGCTTCATTCTCATCCTCATCAATTTTCTTTTCCTTCGGCACAGTATCATCTTGTCCAGTTGTTT
TGTCGTGTATAATTTGGGCATTTTCAATCAGTTGAACAGGTTCGCTTTCGATCGGTTTAGTTAAGGGTTC
TGCTGCTTGCTCTTCCTTTTTATCAACGACCTCCACCAGTACTTCCTTCACCGTTGCATCCTTAGTTTCC
ATGTCacttttttcttcgttttcttctatgcaagcatttttcttttgttcttcgtcttcAATTTGCTGTT
TTATGTTTTCCAACATTACGTCGCTCACGAAAGTTACAACACGCTTCATGTGATCTTCTTTGCTCATGCC
TTTGTCCTTCTTTTTCTTTTCGGTTTTGTCAGTAGAAGCTTGTTTCACGATCTGTTCCTTTTGCGTTAGT
TTGCCACCAAGCATGAGCGAGCTGTTATTTGAAGTAACGCCGCTAATTGGGTTCAATAAGCTTTGATTCA
ATGGATCCATATGCTGACGATTATGAGATGGTGTTTCATAATGATTCATCATACGATCTCCGTTCATTTC
ACGATTTCCATGATCACCAATCGGTCCTTGCAAATTTTGTTGACCCTGATGGTGATGGTGATGCTGTTGA
TGCAAATCAGTATAATGTTTATTCAGATGCGCATTTCCATTTTCGTTTCCTCCTAACTGTCGCGGCCCTT
GTGAAGTGTGCTGCTGATGACGGTGGTTCATTACATTTGAAGAGATAGTTTGACTGGCAGGCTGTTGAGA
CCCCCCAGAACTTCTGCCCGTGGTCATCATGTTGACACCGCCGCTATTGTCGCTTTGAGTTCCTGGGCGT
GGGACAACAGTGGACGACATCGCACTACCCGCAGGTGCACCAAAGCTTCCACCAGTGCCCGTACTGTTAT
TGCCAGCGGGGAAGGCACTATTGTTAATTTGGCCTGCATTACGCTGCTCGCTGAGCAGTGTGCGAGTTGT
TAGAGGCGATGGAAACTCGCTCAAAGACGGTCCATTGAAGCTGGTCTTTCCACCTCCAATAGTCCCTCCA
CCAATTGAGGAAGATATGGGCAGTTGGGGCTTGATGTTCATATTAGCTTTAAACAGTAGACTATTTGGGG
TTGGACGCATTTGCAGCTCCTCGACAGGATTCTGCGGAGGCGTCATCAAATTGCGCTTGAAGCGGGGGGC
CAAGTCTTTATTGCTCATCATGCCCGAGTTTCCACCGTATGACGATGAGTGCGAGCCATTCCCACCATCT
CTCATACCGCCGCCTCCACTGCCCTGATGGTGATGGTTGTTGTGTTTGTTGTAACGCATATTGTTGTTGC
CATAGTTATTCTGGTTGTTCCGGTTATTATGCATGCGATAGTTACCACCGCCGCCACCACCACCTCCATT
ATCGCGATGGTCACGATTTCCGTAGCCATTTGACGATTGATTATAGCTATTGAGAAACAATAAAAAAAGC
CATAAATTAACACAATGCAGTGAAATTCGAGAAAGAGAGAAGGCAGATTTTCTAAAGGTAAATATACTGG
TATATCTAAAGCCGGAACTAGGTTCGATCCTCAAATGAACCGACTAAAATTCACTCGGTTACATGGTAAA
AAAT
>TCONS_00000076 gene=AGAP004751 loc:2L|3052192-3056715|+ exons:3052192-3054465,3054541-3054691,3054773-3055184,3055270-3055456,3055531-3055819,3055897-3056298,3056364-3056715 segs:1-2274,2275-2425,2426-2837,2838-3024,3025-3313,3314-3715,3716-4067
AAAAACGTCACTATGGGCTCAATCACTAGCGAAAGGTCAACATTTCTGGGAGAAAGTATGCGGATTTGAC
AGAGCTGGCTTTGATTAGACAGTATGTGTGTATGTTTATTGTTTACTGTTTACACTTTGTTGTTTTGTAC
GGTAAGAGTGCGTGAGCCCGTCTAAAATGGCTCCAACGCACGTTCACCTGTTGTTGAATCAACTTCCCGG
TTATTTCGACTCTTCAGTGTCGATAGAGCGTGTAGATCAGTTGTGTGATGAGCAAGTGAATGATATTCAT
CCTTCAATTAGCAACGATAGCAACAGCAATCAAGCATACAATGGAGATTCTTTCGCGAAAGTTTCCAAGT
GCAATGATCTGCGCAACATCGCAATGGTAAAACGAGCGCTACATGATCCGGAGTTGGAAGATTTGATGCG
AGACATAGTGCGAGAAGTGGAAAATATTCGCAATACAGCTGGACTATACGATCAGTATGATAATTGGCAA
TATTTATCAAAAAAGATCAATATCGAAGATTTCTTAACCTTCGTTTACACTATGATTTGCCTAGCAGAGT
TAGAACCAACGAAAACAGTACACATAAAGCTCGCTATTTGTTCGGCTAGATTGTACATCGTGTTATTGAC
CACTCCTGGGCAGAAGCAAACAACAGTGTTTAATGAATGTGTGTTTTCGAAAAGTATGGATGTTTTTAAA
ATAATTGATCATCTGCGCGAATCCAGTAACGTAAATGGCTCCCAAGGAAGAATGAACACTATAACTGAAG
CAAGACGTTTGATGTTGGATTACATGTCCGTGCTGGATGATTTACATCTACTGCTTCGATGTATGACGCT
AAAAAACTGCTCTACCTCCAAGATCAAAATAGTTGATACATTAAAAACCCTGCTTATTTACTGTATCAAG
CACGCTCAGAGTCGGGCTGAAGCGGAGCAATTGGCAGAAAAAATATTTACTACGCTAGGCATTATCTGCT
TGCCGGAACATGACGACCATAACGAATGCCGGACAACTATAAGCATGATTCTGAATAGAACTGCCATATT
TTATACGTCTGAGTATAAAAACAAACCCGGTGCTTTCAACGTACACAACTTGTTTTTGCGGCTGCTTGAG
CAAAACTCAAAAGACACATGTGCGGTACTCACAAATTTCATAAAATCGGTTCTAACGAATCCTCCGAAAG
TGTTCTCACGACCTGATGATTATGCAATTTTGCTGGACGCTGCTGTACAATATGAGCTTACCATGTACAG
CAAATGTAACGTCTCCATTATCGACTATTTGAAGCAGATAGAGACACACTCAGACGCCGGAACTCGGATT
AACATTGTTGAGATGATTGCTAAGCTAGCAGTCGTTGATTGCACCGTCGACTGGGAACTGTTCCAGTCGG
AGATTTCGAATGTACCGCGAGAAATAGATTTGCTCCAGCTGTTGGGAAACAAGTTACTTGAAAAGTCAAA
CACGGTGAAGCTAAAGGCTTTCCAGTGTTTGTTAAAAATCCTACAGAATGGTAATAAAACCATGAAGCGC
ATATTTCAAAATGCCTTCTATTCGCCGCATGCAGATGAGGATGAAAAAAATTACCTGCAGATGAATGACG
TGGAAGAGCTTTTTCAAACGGCCGAGCTTGAACTAGGCATATCTCGGAATGTGCTCAACTTTAGTCAGCA
TACCGTATCCACCCATAACAAACCATCCGATTGTAACGACGGGCTGGTCGGCGATACAGCTCGTCCGAGA
CCTAAGATATCCTCCCAGGATGTGCCAGGCATTGAAGCAATCGAAGAAATGCTAACATCCTTGCCGAATA
CCATGTACGATGCAATGTTATCGCCAATTTCTGCAATAAGACGAGTGGCTCTGTCTTGCTTGGAGTGTAT
CCTTGAACTGGACAGAAATCGCATCGATGAACCGATATTTGAGTATGTCATTTCTAAACTAGCAAAAGAC
CCGGTTATGCTGATGCGTCGTACCACTTTGAATGTGCTCAACAAACTGTTAGCACTGTATCCAAACTATT
TGCCACTGATAAAGCTATGGTCAAAATGTTTACTATTTTTCCTGGATGATGTGGACCAAAAACTGAAGGA
ATCTGCAATGGAGAGCCTGAAAATAAACGTGTTTGATAGCATATGCCGCTACGAAGACTCGTCGTCTCGT
AAAGTATTTACACCATGGATGATCGTCCGCGCCATTTTGGTCATTGGTAAAATAAATGTCCTTAAATCAG
CCGTCGATTCTTGGATACAGAAATCAATTTTGACGCCGAAAAATCTTAGCATCATAGAGTCTCATATCTT
CACAGTCAACTGTAGTGAAGCTTGGATCATATTGTCGATTATAGCAAACAAAATGAAATCGCGCAATCCG
GACTTGGTAATTAAAACTATGAATGATATCCTTCAACAAGACACGTACAATTCTCCAATATGTCTGCAGT
ATATCCTTTCCGTGATCAAATCGTGGTCGTCTGACTTCTCGAGATCGGGTCTAAATCACCTGTTCAAAAT
TTTAAGCGATCTACTGCGCACCGGCAGTACTAACATATCACTGGTCGGTGATATATACAGCTTATGCTGC
ATGATAAAGCGAAAAGCTGATGGCATCGTTGATGAATCCTGGATTGCAGATATACGTGATAGCAGTGCGG
AATATTTGTTACACTACTGCACCCATTATACGAGTGCCCACGTGACTAATGAGCGATATCTGATCAGCCT
ACTCGTGTACGCAGAAGCGGCAACCGATTTAAACGTTAAACCGGATAACAACATAGTTAATATACTATTG
AAGTATTTAGCGCATGTTGCTGCTAATGAAAAAGGCCTGTTGGTTCAGACCGATCAATCGCGTAAAATTA
ATGTAACTATAACAGTATTGGCAAGATTTGGTTTACGTGACGGTTCTCTGGCGACGACAGTGATAGCTGA
TTTTAATAGAATATTGAAATTTAAATACATCGATCAAAGCATTTTATGCACATTAATTACAGCTTTTGCT
GATTTATGTAAAAGACACACGTCTTTGGTGGACTCTTCCATTTCAACAGTAATCGGACAACTAAGCTCAC
AGTACTTAACGGTGCGGAGTGTGGCCTTGAACAATCTAAATGAGTTGATCTTACAGGATTATGTCAAAAT
GCGCGGTAGTGTATTGTTGAACATTCTGAAGCTGATCATCGACGAGAATGATCATATCGCCGCGCAAGCA
TTCTACGTAATCCAGCTGTACGTTAACTCAAAGAATGAGAAGCTATTGAAAGTATCGTTTTTGGAGTGTG
TATACGTGTTTAACAATTATCTGCAATATGCAGAAAGTGATATGTTTCCAGCATCTGAAATCGACAATGA
AGAGTGTGATCTGGCTGGAAAGGACGAAAAATCGTTACAGAAGCGTTGTGCCATTTATGATTTCTTTGTA
GAAAATATTGATGATATTAGTCTGTTGAAATTGCTGAAGAACGTTAACAAAATTCATCAACAACTCATAA
AAGACAAATACGTAGAATGCTCCCAAGGGGTTGATACACTCATCGATTTAATTTACGTATTTAAATGTAT
GTGTGATGTAAGAAACCGCGATAAAGCAAAACTTGCAAAGAGTACAACATCAAAAGACGATGAAACGAAT
GCCGACGCGAATGAAGGACCTTCATCGAAAAGATCTCGTTTAAAAGCTACTCAATCACAAAATGAGACTG
AAATGACAACAATCGTGGAGAAAATGATTGCTGTTTATTACCCCTTTCAGCAAGAAGTCCGAAAATACGT
ACAAAAGATTGAACCAAGCCGAATGCACCTAGTCGATAAAAGATTGGAAGAGATGGCATTGTCGATTGCT
GGGAATTTTCGCGTATTGGTAGAATTTGCCAAACCTATGAATTTTTGGCGTTCGTTGCTGAAAGTGATCG
ACAGTACACACGATGGGAAGCGAAAACAAAGTAAAACATCATCTGGTAAAAATAAATCGGATGGCGACAG
TGAAAGTGATCAGGACGAAGATATAGCGGATGAAATGCTGGATTTGTAGGCATAATAAACGCACTGTTAC
GATCCTT
>TCONS_00006297 gene=AGAP004751 loc:2L|3052270-3056716|+ exons:3052270-3054465,3054541-3054691,3054773-3055184,3055270-3055456,3055531-3055823,3056413-3056716 segs:1-2196,2197-2347,2348-2759,2760-2946,2947-3239,3240-3543
CTTTGATTAGACAGTATGTGTGTATGTTTATTGTTTACTGTTTACACTTTGTTGTTTTGTACGGTAAGAG
TGCGTGAGCCCGTCTAAAATGGCTCCAACGCACGTTCACCTGTTGTTGAATCAACTTCCCGGTTATTTCG
ACTCTTCAGTGTCGATAGAGCGTGTAGATCAGTTGTGTGATGAGCAAGTGAATGATATTCATCCTTCAAT
TAGCAACGATAGCAACAGCAATCAAGCATACAATGGAGATTCTTTCGCGAAAGTTTCCAAGTGCAATGAT
CTGCGCAACATCGCAATGGTAAAACGAGCGCTACATGATCCGGAGTTGGAAGATTTGATGCGAGACATAG
TGCGAGAAGTGGAAAATATTCGCAATACAGCTGGACTATACGATCAGTATGATAATTGGCAATATTTATC
AAAAAAGATCAATATCGAAGATTTCTTAACCTTCGTTTACACTATGATTTGCCTAGCAGAGTTAGAACCA
ACGAAAACAGTACACATAAAGCTCGCTATTTGTTCGGCTAGATTGTACATCGTGTTATTGACCACTCCTG
GGCAGAAGCAAACAACAGTGTTTAATGAATGTGTGTTTTCGAAAAGTATGGATGTTTTTAAAATAATTGA
TCATCTGCGCGAATCCAGTAACGTAAATGGCTCCCAAGGAAGAATGAACACTATAACTGAAGCAAGACGT
TTGATGTTGGATTACATGTCCGTGCTGGATGATTTACATCTACTGCTTCGATGTATGACGCTAAAAAACT
GCTCTACCTCCAAGATCAAAATAGTTGATACATTAAAAACCCTGCTTATTTACTGTATCAAGCACGCTCA
GAGTCGGGCTGAAGCGGAGCAATTGGCAGAAAAAATATTTACTACGCTAGGCATTATCTGCTTGCCGGAA
CATGACGACCATAACGAATGCCGGACAACTATAAGCATGATTCTGAATAGAACTGCCATATTTTATACGT
CTGAGTATAAAAACAAACCCGGTGCTTTCAACGTACACAACTTGTTTTTGCGGCTGCTTGAGCAAAACTC
AAAAGACACATGTGCGGTACTCACAAATTTCATAAAATCGGTTCTAACGAATCCTCCGAAAGTGTTCTCA
CGACCTGATGATTATGCAATTTTGCTGGACGCTGCTGTACAATATGAGCTTACCATGTACAGCAAATGTA
ACGTCTCCATTATCGACTATTTGAAGCAGATAGAGACACACTCAGACGCCGGAACTCGGATTAACATTGT
TGAGATGATTGCTAAGCTAGCAGTCGTTGATTGCACCGTCGACTGGGAACTGTTCCAGTCGGAGATTTCG
AATGTACCGCGAGAAATAGATTTGCTCCAGCTGTTGGGAAACAAGTTACTTGAAAAGTCAAACACGGTGA
AGCTAAAGGCTTTCCAGTGTTTGTTAAAAATCCTACAGAATGGTAATAAAACCATGAAGCGCATATTTCA
AAATGCCTTCTATTCGCCGCATGCAGATGAGGATGAAAAAAATTACCTGCAGATGAATGACGTGGAAGAG
CTTTTTCAAACGGCCGAGCTTGAACTAGGCATATCTCGGAATGTGCTCAACTTTAGTCAGCATACCGTAT
CCACCCATAACAAACCATCCGATTGTAACGACGGGCTGGTCGGCGATACAGCTCGTCCGAGACCTAAGAT
ATCCTCCCAGGATGTGCCAGGCATTGAAGCAATCGAAGAAATGCTAACATCCTTGCCGAATACCATGTAC
GATGCAATGTTATCGCCAATTTCTGCAATAAGACGAGTGGCTCTGTCTTGCTTGGAGTGTATCCTTGAAC
TGGACAGAAATCGCATCGATGAACCGATATTTGAGTATGTCATTTCTAAACTAGCAAAAGACCCGGTTAT
GCTGATGCGTCGTACCACTTTGAATGTGCTCAACAAACTGTTAGCACTGTATCCAAACTATTTGCCACTG
ATAAAGCTATGGTCAAAATGTTTACTATTTTTCCTGGATGATGTGGACCAAAAACTGAAGGAATCTGCAA
TGGAGAGCCTGAAAATAAACGTGTTTGATAGCATATGCCGCTACGAAGACTCGTCGTCTCGTAAAGTATT
TACACCATGGATGATCGTCCGCGCCATTTTGGTCATTGGTAAAATAAATGTCCTTAAATCAGCCGTCGAT
TCTTGGATACAGAAATCAATTTTGACGCCGAAAAATCTTAGCATCATAGAGTCTCATATCTTCACAGTCA
ACTGTAGTGAAGCTTGGATCATATTGTCGATTATAGCAAACAAAATGAAATCGCGCAATCCGGACTTGGT
AATTAAAACTATGAATGATATCCTTCAACAAGACACGTACAATTCTCCAATATGTCTGCAGTATATCCTT
TCCGTGATCAAATCGTGGTCGTCTGACTTCTCGAGATCGGGTCTAAATCACCTGTTCAAAATTTTAAGCG
ATCTACTGCGCACCGGCAGTACTAACATATCACTGGTCGGTGATATATACAGCTTATGCTGCATGATAAA
GCGAAAAGCTGATGGCATCGTTGATGAATCCTGGATTGCAGATATACGTGATAGCAGTGCGGAATATTTG
TTACACTACTGCACCCATTATACGAGTGCCCACGTGACTAATGAGCGATATCTGATCAGCCTACTCGTGT
ACGCAGAAGCGGCAACCGATTTAAACGTTAAACCGGATAACAACATAGTTAATATACTATTGAAGTATTT
AGCGCATGTTGCTGCTAATGAAAAAGGCCTGTTGGTTCAGACCGATCAATCGCGTAAAATTAATGTAACT
ATAACAGTATTGGCAAGATTTGGTTTACGTGACGGTTCTCTGGCGACGACAGTGATAGCTGATTTTAATA
GAATATTGAAATTTAAATACATCGATCAAAGCATTTTATGCACATTAATTACAGCTTTTGCTGATTTATG
TAAAAGACACACGTCTTTGGTGGACTCTTCCATTTCAACAGTAATCGGACAACTAAGCTCACAGTACTTA
ACGGTGCGGAGTGTGGCCTTGAACAATCTAAATGAGTTGATCTTACAGGATTATGTCAAAATGCGCGGTA
GTGTATTGTTGAACATTCTGAAGCTGATCATCGACGAGAATGATCATATCGCCGCGCAAGCATTCTACGT
AATCCAGCTGTACGTTAACTCAAAGAATGAGAAGCTATTGAAAGTATCGTTTTTGGAGTGTGTATACGTG
TTTAACAATTATCTGGTAAAAGTCCGAAAATACGTACAAAAGATTGAACCAAGCCGAATGCACCTAGTCG
ATAAAAGATTGGAAGAGATGGCATTGTCGATTGCTGGGAATTTTCGCGTATTGGTAGAATTTGCCAAACC
TATGAATTTTTGGCGTTCGTTGCTGAAAGTGATCGACAGTACACACGATGGGAAGCGAAAACAAAGTAAA
ACATCATCTGGTAAAAATAAATCGGATGGCGACAGTGAAAGTGATCAGGACGAAGATATAGCGGATGAAA
TGCTGGATTTGTAGGCATAATAAACGCACTGTTACGATCCTTC
>TCONS_00006298 gene=AGAP004751 loc:2L|3053468-3056716|+ exons:3053468-3053864,3053970-3054465,3054541-3054691,3054773-3055184,3055270-3055456,3055531-3055819,3055897-3056298,3056364-3056716 segs:1-397,398-893,894-1044,1045-1456,1457-1643,1644-1932,1933-2334,2335-2687
ATTATCGACTATTTGAAGCAGATAGAGACACACTCAGACGCCGGAACTCGGATTAACATTGTTGAGATGA
TTGCTAAGCTAGCAGTCGTTGATTGCACCGTCGACTGGGAACTGTTCCAGTCGGAGATTTCGAATGTACC
GCGAGAAATAGATTTGCTCCAGCTGTTGGGAAACAAGTTACTTGAAAAGTCAAACACGGTGAAGCTAAAG
GCTTTCCAGTGTTTGTTAAAAATCCTACAGAATGGTAATAAAACCATGAAGCGCATATTTCAAAATGCCT
TCTATTCGCCGCATGCAGATGAGGATGAAAAAAATTACCTGCAGATGAATGACGTGGAAGAGCTTTTTCA
AACGGCCGAGCTTGAACTAGGCATATCTCGGAATGTGCTCAACTTTAGCATTGAAGCAATCGAAGAAATG
CTAACATCCTTGCCGAATACCATGTACGATGCAATGTTATCGCCAATTTCTGCAATAAGACGAGTGGCTC
TGTCTTGCTTGGAGTGTATCCTTGAACTGGACAGAAATCGCATCGATGAACCGATATTTGAGTATGTCAT
TTCTAAACTAGCAAAAGACCCGGTTATGCTGATGCGTCGTACCACTTTGAATGTGCTCAACAAACTGTTA
GCACTGTATCCAAACTATTTGCCACTGATAAAGCTATGGTCAAAATGTTTACTATTTTTCCTGGATGATG
TGGACCAAAAACTGAAGGAATCTGCAATGGAGAGCCTGAAAATAAACGTGTTTGATAGCATATGCCGCTA
CGAAGACTCGTCGTCTCGTAAAGTATTTACACCATGGATGATCGTCCGCGCCATTTTGGTCATTGGTAAA
ATAAATGTCCTTAAATCAGCCGTCGATTCTTGGATACAGAAATCAATTTTGACGCCGAAAAATCTTAGCA
TCATAGAGTCTCATATCTTCACAGTCAACTGTAGTGAAGCTTGGATCATATTGTCGATTATAGCAAACAA
AATGAAATCGCGCAATCCGGACTTGGTAATTAAAACTATGAATGATATCCTTCAACAAGACACGTACAAT
TCTCCAATATGTCTGCAGTATATCCTTTCCGTGATCAAATCGTGGTCGTCTGACTTCTCGAGATCGGGTC
TAAATCACCTGTTCAAAATTTTAAGCGATCTACTGCGCACCGGCAGTACTAACATATCACTGGTCGGTGA
TATATACAGCTTATGCTGCATGATAAAGCGAAAAGCTGATGGCATCGTTGATGAATCCTGGATTGCAGAT
ATACGTGATAGCAGTGCGGAATATTTGTTACACTACTGCACCCATTATACGAGTGCCCACGTGACTAATG
AGCGATATCTGATCAGCCTACTCGTGTACGCAGAAGCGGCAACCGATTTAAACGTTAAACCGGATAACAA
CATAGTTAATATACTATTGAAGTATTTAGCGCATGTTGCTGCTAATGAAAAAGGCCTGTTGGTTCAGACC
GATCAATCGCGTAAAATTAATGTAACTATAACAGTATTGGCAAGATTTGGTTTACGTGACGGTTCTCTGG
CGACGACAGTGATAGCTGATTTTAATAGAATATTGAAATTTAAATACATCGATCAAAGCATTTTATGCAC
ATTAATTACAGCTTTTGCTGATTTATGTAAAAGACACACGTCTTTGGTGGACTCTTCCATTTCAACAGTA
ATCGGACAACTAAGCTCACAGTACTTAACGGTGCGGAGTGTGGCCTTGAACAATCTAAATGAGTTGATCT
TACAGGATTATGTCAAAATGCGCGGTAGTGTATTGTTGAACATTCTGAAGCTGATCATCGACGAGAATGA
TCATATCGCCGCGCAAGCATTCTACGTAATCCAGCTGTACGTTAACTCAAAGAATGAGAAGCTATTGAAA
GTATCGTTTTTGGAGTGTGTATACGTGTTTAACAATTATCTGCAATATGCAGAAAGTGATATGTTTCCAG
CATCTGAAATCGACAATGAAGAGTGTGATCTGGCTGGAAAGGACGAAAAATCGTTACAGAAGCGTTGTGC
CATTTATGATTTCTTTGTAGAAAATATTGATGATATTAGTCTGTTGAAATTGCTGAAGAACGTTAACAAA
ATTCATCAACAACTCATAAAAGACAAATACGTAGAATGCTCCCAAGGGGTTGATACACTCATCGATTTAA
TTTACGTATTTAAATGTATGTGTGATGTAAGAAACCGCGATAAAGCAAAACTTGCAAAGAGTACAACATC
AAAAGACGATGAAACGAATGCCGACGCGAATGAAGGACCTTCATCGAAAAGATCTCGTTTAAAAGCTACT
CAATCACAAAATGAGACTGAAATGACAACAATCGTGGAGAAAATGATTGCTGTTTATTACCCCTTTCAGC
AAGAAGTCCGAAAATACGTACAAAAGATTGAACCAAGCCGAATGCACCTAGTCGATAAAAGATTGGAAGA
GATGGCATTGTCGATTGCTGGGAATTTTCGCGTATTGGTAGAATTTGCCAAACCTATGAATTTTTGGCGT
TCGTTGCTGAAAGTGATCGACAGTACACACGATGGGAAGCGAAAACAAAGTAAAACATCATCTGGTAAAA
ATAAATCGGATGGCGACAGTGAAAGTGATCAGGACGAAGATATAGCGGATGAAATGCTGGATTTGTAGGC
ATAATAAACGCACTGTTACGATCCTTC
>TCONS_00002454 gene=AGAP004753 loc:2L|3056963-3059379|- exons:3056963-3058198,3058289-3058952,3059035-3059213,3059280-3059379 segs:1-100,101-279,280-943,944-2179
ATGAAGCGGGTGGAATTAGTGGCGAGAATCAACTACATCTATCAACTGTGCTCAGATTCGAAACAAACTT
CGTTCTTGTACGTTGACCTCGTCAAACCAACTGGAAAAAAGATCATACATTTGCTTAAAGTTCTGCTCAA
CTATCTGTTTTACACAAATATGGTAAAAGAAACAGTGTTGGAAAAGGCAAACAACTGCGCACAGGAGTAT
TCTGAGCTGAACGCTAAACTAAACCAGGAACAAATAACGAAGGAAGaaaaaaaaaTTCGAGCCAACAAAA
TCAATCGTCACATAGATGACTTGAAACTGCACCTGCCTCAACTAAAGAATCAGATTGAAACCCTTCAGCA
AAGAAAACACAAGCTTCAGGAAAACATATCTACACTGAAGGCAAATGACCAGCAACTAGCCGATAAAATT
ATTAAACTAAAAATTGAACATTCGGAACTGGCAGAACTGCTTGTAGCCGACGATGAAGCATCTTCCGTGA
AGGAAATAAAACAATCGCTAACTAGAGAAATTGAAACACTCACGGAAACGGAAAAAGAGTTGCAACAAGC
TTACCAAATCCATGTTTCTTCGATCAACCAGATAAGACCGTGCAATGCACTTCTGGAAAAAATGCTTCTA
ATTGGAATGGATGAGTCTTGCAAGTATGTATTAATAGCGATAAACGGTTCCGGTCCATGTCCTGTTTTAT
GCGTAAAGTACCTAATAAAAATATTTTTTCTTCAATTATTATTTTTTTCAGAAATTTACGAGGCGCAATA
GTTGAACTAAATTCTTTGTGCGATAAGTTACGAAAACAAAGGAACAACTTGACAAACCTCTCAGATACAT
TGCAAAATAATTGCGAGGAACTCGATGGCCTGCTTGCAGATAAAAATCAAGAGCTGGAAGTACGTAGAAA
GGTATTGGAGAAGAATGACAGAAGAAAAGATAGCAAGCACCTGGAACAGGAGAAACGCCTTAAGGCATTG
GATCAAGCAAATGAGATATACGCACAGCTGTTGGTAGTTCAGAAAGCAGAAATGCAAAGAGTTATCGTTA
TGGTTGAGCAAGCTCTCAAGTTTATAAACTAATGCTCTTTCTAACCGAATAAATTAAGGCATTATTTCGT
TCGCCGGATTGATATACAACCACAAGAAAGCAATTAAATGTGTAACTATAATTTTCTAATAACAAATAAC
AACGATACAGACTGGTGTGTGTACTTTAAGATCATAAATTTATTGAAAATTAATTCATTAAACCATGCCG
CCGCTGGTTTGCCACAATTAGTGCCACGAGTTGCTTAAAGTCTAGTAAATATCGCCATAAACTTTTCTCC
GCTCATGCGAGTTACTTTTTGACCTTCTTCGCTGCTATCCAGCAGCTTTGGGGCGAGAATGTCCTCCTGA
GCTTCAGTGTCTGGCAAACGCTTGAAGCATGGATGCTCTTCGATATGCTTACACATCCATTCGTGCAGCT
CTCGCACGTCGGTTACAGTATAAATTTTGCCTCCTGGACGCAGCACGTACGCATACTCACTCAACAGGGT
TGGGTTAATAATGCGCCACTTGTGTTTCGCCTTTTTGAAGTGCGGATCCGGATACAGGAAGAACAACTTT
TCCAGCTGATGTTTTCGGAAGTAGTTGGGTAAGTATTTCATGGCGTTCGTGCGAATGCAAGCGATGTTCT
CATACTTTCCCTTGTGCCGCTGGCGTAGTGCTTTAATACGGTCCATCACATAGTCGGACACTTTTACACG
AATCTCCATACCGATAGCCAGCTTGTCCGGGAATGTTTCGCCCAGTGTTACCAGAAACCCGCCATATCCG
CAACCAATGTCGGCAAATACAACCTGACGATTGCCAATGTTGGGATAGAGTTCATTCCAGTTGCTCAATT
CCGGTAACAAAGGGTAATCGAAGCTATGATCAGCGATCGGATTCGAGTGGGCCCGTTGACGATAGAATCG
TTTTTGGGGCAGTTTCACATGATCGTCAATAGCCTCTTCCATGGTACGCGTTCTGTACGGTTAATAAATG
AAGCTACTATTTTGAGCTATCTGCATAGCAGTCTATTTGCTTGTTGATGGTCAACAATATATTGGAATTG
AAACTTTCGCAATGTGTATGCAATGCCGGTATCGCGTGTTCCTGGCTGTGTTGTTTTGATCGATGTTTGG
CTGTCACTG
>TCONS_00006853 gene=AGAP004753 loc:2L|3056971-3059285|- exons:3056971-3058198,3058289-3058338,3059280-3059285 segs:1-6,7-56,57-1284
AACCAACTGGAAGTACGTAGAAAGGTATTGGAGAAGAATGACAGAAGAAAAGATAGCAAGCACCTGGAAC
AGGAGAAACGCCTTAAGGCATTGGATCAAGCAAATGAGATATACGCACAGCTGTTGGTAGTTCAGAAAGC
AGAAATGCAAAGAGTTATCGTTATGGTTGAGCAAGCTCTCAAGTTTATAAACTAATGCTCTTTCTAACCG
AATAAATTAAGGCATTATTTCGTTCGCCGGATTGATATACAACCACAAGAAAGCAATTAAATGTGTAACT
ATAATTTTCTAATAACAAATAACAACGATACAGACTGGTGTGTGTACTTTAAGATCATAAATTTATTGAA
AATTAATTCATTAAACCATGCCGCCGCTGGTTTGCCACAATTAGTGCCACGAGTTGCTTAAAGTCTAGTA
AATATCGCCATAAACTTTTCTCCGCTCATGCGAGTTACTTTTTGACCTTCTTCGCTGCTATCCAGCAGCT
TTGGGGCGAGAATGTCCTCCTGAGCTTCAGTGTCTGGCAAACGCTTGAAGCATGGATGCTCTTCGATATG
CTTACACATCCATTCGTGCAGCTCTCGCACGTCGGTTACAGTATAAATTTTGCCTCCTGGACGCAGCACG
TACGCATACTCACTCAACAGGGTTGGGTTAATAATGCGCCACTTGTGTTTCGCCTTTTTGAAGTGCGGAT
CCGGATACAGGAAGAACAACTTTTCCAGCTGATGTTTTCGGAAGTAGTTGGGTAAGTATTTCATGGCGTT
CGTGCGAATGCAAGCGATGTTCTCATACTTTCCCTTGTGCCGCTGGCGTAGTGCTTTAATACGGTCCATC
ACATAGTCGGACACTTTTACACGAATCTCCATACCGATAGCCAGCTTGTCCGGGAATGTTTCGCCCAGTG
TTACCAGAAACCCGCCATATCCGCAACCAATGTCGGCAAATACAACCTGACGATTGCCAATGTTGGGATA
GAGTTCATTCCAGTTGCTCAATTCCGGTAACAAAGGGTAATCGAAGCTATGATCAGCGATCGGATTCGAG
TGGGCCCGTTGACGATAGAATCGTTTTTGGGGCAGTTTCACATGATCGTCAATAGCCTCTTCCATGGTAC
GCGTTCTGTACGGTTAATAAATGAAGCTACTATTTTGAGCTATCTGCATAGCAGTCTATTTGCTTGTTGA
TGGTCAACAATATATTGGAATTGAAACTTTCGCAATGTGTATGCAATGCCGGTATCGCGTGTTCCTGGCT
GTGTTGTTTTGATCGATGTTTGGC
>TCONS_00000078 gene=AGAP004752 loc:2L|3056994-3057847|+ exons:3056994-3057847 segs:1-854
CAGCCAGGAACACGCGATACCGGCATTGCATACACATTGCGAAAGTTTCAATTCCAATATATTGTTGACC
ATCAACAAGCAAATAGACTGCTATGCAGATAGCTCAAAATAGTAGCTTCATTTATTAACCGTACAGAACG
CGTACCATGGAAGAGGCTATTGACGATCATGTGAAACTGCCCCAAAAACGATTCTATCGTCAACGGGCCC
ACTCGAATCCGATCGCTGATCATAGCTTCGATTACCCTTTGTTACCGGAATTGAGCAACTGGAATGAACT
CTATCCCAACATTGGCAATCGTCAGGTTGTATTTGCCGACATTGGTTGCGGATATGGCGGGTTTCTGGTA
ACACTGGGCGAAACATTCCCGGACAAGCTGGCTATCGGTATGGAGATTCGTGTAAAAGTGTCCGACTATG
TGATGGACCGTATTAAAGCACTACGCCAGCGGCACAAGGGAAAGTATGAGAACATCGCTTGCATTCGCAC
GAACGCCATGAAATACTTACCCAACTACTTCCGAAAACATCAGCTGGAAAAGTTGTTCTTCCTGTATCCG
GATCCGCACTTCAAAAAGGCGAAACACAAGTGGCGCATTATTAACCCAACCCTGTTGAGTGAGTATGCGT
ACGTGCTGCGTCCAGGAGGCAAAATTTATACTGTAACCGACGTGCGAGAGCTGCACGAATGGATGTGTAA
GCATATCGAAGAGCATCCATGCTTCAAGCGTTTGCCAGACACTGAAGCTCAGGAGGACATTCTCGCCCCA
AAGCTGCTGGATAGCAGCGAAGAAGGTCAAAAAGTAACTCGCATGAGCGGAGAAAAGTTTATGGCGATAT
TTACTAGACTTTAA
>TCONS_00002455 gene=AGAP004753 loc:2L|3057997-3059379|- exons:3057997-3058198,3058289-3058480,3058579-3058952,3059035-3059213,3059280-3059379 segs:1-100,101-279,280-653,654-845,846-1047
ATGAAGCGGGTGGAATTAGTGGCGAGAATCAACTACATCTATCAACTGTGCTCAGATTCGAAACAAACTT
CGTTCTTGTACGTTGACCTCGTCAAACCAACTGGAAAAAAGATCATACATTTGCTTAAAGTTCTGCTCAA
CTATCTGTTTTACACAAATATGGTAAAAGAAACAGTGTTGGAAAAGGCAAACAACTGCGCACAGGAGTAT
TCTGAGCTGAACGCTAAACTAAACCAGGAACAAATAACGAAGGAAGaaaaaaaaaTTCGAGCCAACAAAA
TCAATCGTCACATAGATGACTTGAAACTGCACCTGCCTCAACTAAAGAATCAGATTGAAACCCTTCAGCA
AAGAAAACACAAGCTTCAGGAAAACATATCTACACTGAAGGCAAATGACCAGCAACTAGCCGATAAAATT
ATTAAACTAAAAATTGAACATTCGGAACTGGCAGAACTGCTTGTAGCCGACGATGAAGCATCTTCCGTGA
AGGAAATAAAACAATCGCTAACTAGAGAAATTGAAACACTCACGGAAACGGAAAAAGAGTTGCAACAAGC
TTACCAAATCCATGTTTCTTCGATCAACCAGATAAGACCGTGCAATGCACTTCTGGAAAAAATGCTTCTA
ATTGGAATGGATGAGTCTTGCAAAAATTTACGAGGCGCAATAGTTGAACTAAATTCTTTGTGCGATAAGT
TACGAAAACAAAGGAACAACTTGACAAACCTCTCAGATACATTGCAAAATAATTGCGAGGAACTCGATGG
CCTGCTTGCAGATAAAAATCAAGAGCTGGAAGTACGTAGAAAGGTATTGGAGAAGAATGACAGAAGAAAA
GATAGCAAGCACCTGGAACAGGAGAAACGCCTTAAGGCATTGGATCAAGCAAATGAGATATACGCACAGC
TGTTGGTAGTTCAGAAAGCAGAAATGCAAAGAGTTATCGTTATGGTTGAGCAAGCTCTCAAGTTTATAAA
CTAATGCTCTTTCTAACCGAATAAATTAAGGCATTATTTCGTTCGCCGGATTGATATACAACCACAA
>TCONS_00000079 gene=AGAP004754 loc:2L|3063116-3064911|+ exons:3063116-3063267,3063343-3063903,3063985-3064208,3064286-3064911 segs:1-152,153-713,714-937,938-1563
GTTTGATACGACTGTACACGATGAATAATAAAGATCGTTTCTTAATTACCCATAATGTAGAAAAGCTTGT
GAATTACACGAACTACAAGCAATTAAGTTTTGAATGTATACAACAAAAGATGCTATCGCCGACGATGGTA
TCGCGTATCGAGGGTATTGCTCAGGATGAAGTTACGCGACATAAAAAACTATTTGAAAAAATTACCAAAC
GCGGCCCAAAAGCATTTGACACGCTGCTGGCTATATGCCAGCAAGCTTTTCCTACAGCTTACTTGATTCT
GAAGCCCAACTCCAACGACAATCAAATGCATTCCACTCACAATCCTCAGCGTGTACGATCTGTGAGCTGC
AATGTGGCACCAAAAGTGTACTCCCTTCGCAGTCCTGGCGATGTAGATGATGGTAAAAACAACAACTTTG
CTTCGAACGCGCTGGTCGAAGAAAGCAAATGCATTTTGCAAGTCTATCCAGACATACTGCCAACTACGTT
CTCCGTTAAGCTCTCTACAAGGCCAGCTGAAACACATCCAAAAGTACCGGCTTACCCAATGAAAGGGCGT
AATCGTGGTGTGGCGTTTATTGTAAACGTCATTACGTTTTTGAAAAAAGTTCATCCTACGCGAAACGGAG
CAGATATTGATGGGAGGAATTTGATTTCCGTCTTCCAGCAGCTGGGATTTGTGGTTTTTTACTACGAGGA
TATCACGATGGGCGATTTGAAAGAGCTGTTGGCACAGTTGAAGGAATCCGAACATTTGTCCTGCGATTGC
TTTGCCTTCTACATTCTATCCCATGGTGACCATCGGAAAGGCAGCGATTACATCTTTTTGCACGATAATT
CGTTACTGCGTGTGGAGGATCTGTTGACCGAATTTAATTCAGTCAATTGCAAAAGATTGGTCCACAAACC
GAAATTATTTTTCATTTCAATTTGCCGTGGTGTGCAATCCGATCTAGGAGCGTACCGCTTATCGACGAAC
ACCGAGCGCGATGGAATGATTGATCCGGGGAAACCTTTGCCATCAAATATTGCCACCTACTGTGACATGC
TTGTGTGCTATGCAACCGTTCCAGGCTTTGCGGCACATCGAGATACAAATACAGGGTCGTGGTTTGTAGA
AAGTATGTGCAAAATATGGTCCGAACATGCACATGATACTGATGTTGAAATCCTAATGAAACTCGTTGGT
GAATATGCTTCATCTTATCGTACTGAACATTCTGCTTTGCAAACAATCTGCACCGAACAGAGAGGATTTT
TCAAACAGCTATTTTTAAATCCTGGGTATTATGAAAATCCAGTCGAACTGTGACTCAATTTAACATTCGA
ACACATCTATTTAAACAGTTTATTAATCAAATATTATATTCACTTATCTCAGTAAAATTACTTCTTTTTG
ATGGTGTACAGTGCCTTAGAACTATAATTAATACAATTTATACACGAATCGGGAAATAAGTTGCCGGCCT
TGGTATGATATAGTAAGCTTACAATGATGTTTTTTTAAAAATATTATACCGTTTTTAACTATCTTTCTAC
GATAAATAAAGACAATAACTACA
>TCONS_00000080 gene=AGAP004755 loc:2L|3065637-3068365|+ exons:3065637-3065791,3065856-3068365 segs:1-155,156-2665
ATGCACATACAGTGTGCCTTTTGGAAAAGCGATACATCTATTCTGTACAGAGCTGAAAAATGAATCGTTT
TGAATACTGCCAGGCACGACTCTTCGAGAACGAATCGTTTGTGGCAAAGGATCGCAACATTAAGCTGTAT
GACGGTGATGAAAAGACCAACTATGAAGACGGCGAAGTTGTTCTGACTAGCCATCGTTTGCTGTGGGGAC
GTAACGGAGAAATCGCAAGGGGAGGCAGCTGCTTGGCATTGAAACTGAAATATGTTCTGTCTGTGGATGA
AGAGGAAGCAAGTTCGATGTTGTTTGGACGGAAGAAACGCATAATTCTACGCCTAGGCAGCTTAGCGTCG
GATAAAATGCCTGGGCCCATGGATCATAGCTGTTCAACTTTTGTGAAACTATCTGGCCGCAATGGTGTGG
AGGTGGCTTTTGTTCAGGCACTTCACTCAACTTTATCCGCCCGTATCTGGATTGTGTCGGATGATGGGGA
GCAGGCCCAGTCGAGCCAGTCCGACGCATCGGCTGCTGGACCCAGCGCAGACGCAAGCCGCCGCCAGTTG
CGTATTGGCATAGTTGGCATTGAGCGGAATTTAGCCGAAAAGCAAAAGCAAACAGATGCCAATATCAACA
TGGCCTTCAAAGACCTTGGTCGACTAATGGCTATGGCGAAAGATATGGTGGCCATTACGAACGTTGTCAG
TGCAAAAATACGCGAACGCCAGGGTGAAATATCGGAGGACGAAACGGTTCGTTTTAAATCGTATTTATTG
AGCCTCGGCATTGACGATCCAGTCACGCGAGATGGCACACGCAGCAATTCGGAATATTTCCTAAAACTTT
CGAGACAGCTTTGCGAGATGTTGCTCGATCCTATCACCGAGGCTGGAGGAATGATGTCGCTAGCTGACGT
TTACTGTCGTGTTAATAGGGCCCGTGGACTGGAACTGCTATCACCCGAAGACTTGCTAGAAGCGTGTCGG
CTGCTCACGGGCCCTATCAAGCTTCGCGAATTTCCCAGCGGTGCCATTGTACTGCAGCTTGAATCGCACG
ACGATGCGCTGATATCGCAGCGCACGCTGGAACTGGTGGAGCAGAATGTGTCCATGAGCCCGGACGAGCT
GGCGCGTCTTGAATGTATTTCGCTGTTATTAGCACGCGAGCGACTGCTAACCGCAGAAGGCTTTGGTCAG
CTTTGCCGCGACGAGTCGGTCGAAGGATTGCGGTTCTATACAAATAAATTTATTCATTGACCAACGCAAG
CAACTGTTGCAGCTATATCGAAGCATAGTCCTTTGTGGCAGCCCAATCGGCGTCGAAATTAAGTATCCGC
AAGTTATGGTCGGTTACAACAAACATTTGGCTGCAGTCAGCGGCAATCCGATAGACGGGAGAAAAGTTGC
TATTCTTCTTCAAAGGGAAGTACATCTGAACACAGCGGTTTGGCGCTCGCAAATCGTACAGGTTGGTCCG
GTAGTGGTACTTCATTCCACAGTGTACGGCATACGTCCCATTGTAGGAGAGACAGTATACTGATGCATTG
TAAGGATCTGTCCAACATGCCTCATCGTTCCCAGTGCGCACATCGACTAGGCGCATGGTGGTATCAAAAT
TGCCGCAAAGAATACAGTGCTCGTCCTTCCAGAGCACATCGTACACAGCCGTGGAAGGTGAATTCAACTG
CTGAATGGTGCAGCTGCAACGATTGTACGTAATTGTATACAGATTAATACAGTTTCATTCCCCACAGGCG
GAACTGTGTTACGTACCTGTACAAATCTATCAATTGAAGTGCGCGCTTCTTGCTGCAATGAAATTTGCCT
ACCGCCAGTAGATTGTTGTTCAACTTTATTGTTTCATATGCGTTGGGGTAAACGTGGGAATGTTCAAACA
CATCACCATCATACAGCAGTTCGCGATCCGGCGGAGAATAGTTGAACACGTACGTTGATTCGTTTTTCGT
TGTCACTGCATAGACATCTTTGTTAAAATCGACCGCCTTGATAATATCGTTTGTTATCGTTTGCAAATGC
TGTTGGCCTGAGCCATGTTCGTAGAGTAAAATTTTCCCATCCATACGACCGGCGAAGAATCGATTGTTCT
TTTTGGCCAGACTCGTGATATCTGAATCTCCTACCGAGCCAACCATCCAAGCGATTCTGGTATCGATCAT
GTGTACGCTTTTCGTCCTTCGGTGGGCTTGCAGACGACCGCCGTGTGTCATGTAAAGACAGTCCTTATCG
ATTGCTAGTTGCGATATGTACATCACGTTATGATGAAAGTAAGACCGCTCCTCGTACCTTCCATAGCGCC
AATTTTCGTCCAACTTGACTCGTTTTCGTCGGGTATAGTGGTAGGGACTTAAGGCTGCTCCATGATCCGA
ACCGGTCACCAAGGCGTGCTTGCATTTTTTGGGGAAGACCACTCTCTGAATTATGTGCTGGAATTTTTTG
CAAACCAAAACGCAACGATCCAAGTCTCCCACATTCAGAAACAGAAACACATGCGCCAAAGAGTATTCAT
CTAAATCGCAGAGCTGCTTGTTTGAAGCCAAGGTATTTGTTTCGCCTTGGTTCCGCATCAGGAACGGGTT
CGAGAGAGTTTCGATGCAATGCACTTGCAGATCAGCACTTTAAAATTTTGTTTGTTTACTTCCGTTGACC
TGTCA
>TCONS_00002458 gene=AGAP004756 loc:2L|3066808-3068278|- exons:3066808-3067393,3067467-3068278 segs:1-812,813-1398
ATGCGGAACCAAGGCGAAACAAATACCTTGGCTTCAAACAAGCAGCTCTGCGATTTAGATGAATACTCTT
TGGCGCATGTGTTTCTGTTTCTGAATGTGGGAGACTTGGATCGTTGCGTTTTGGTTTGCAAAAAATTCCA
GCACATAATTCAGAGAGTGGTCTTCCCCAAAAAATGCAAGCACGCCTTGGTGACCGGTTCGGATCATGGA
GCAGCCTTAAGTCCCTACCACTATACCCGACGAAAACGAGTCAAGTTGGACGAAAATTGGCGCTATGGAA
GGTACGAGGAGCGGTCTTACTTTCATCATAACGTGATGTACATATCGCAACTAGCAATCGATAAGGACTG
TCTTTACATGACACACGGCGGTCGTCTGCAAGCCCACCGAAGGACGAAAAGCGTACACATGATCGATACC
AGAATCGCTTGGATGGTTGGCTCGGTAGGAGATTCAGATATCACGAGTCTGGCCAAAAAGAACAATCGAT
TCTTCGCCGGTCGTATGGATGGGAAAATTTTACTCTACGAACATGGCTCAGGCCAACAGCATTTGCAAAC
GATAACAAACGATATTATCAAGGCGGTCGATTTTAACAAAGATGTCTATGCAGTGACAACGAAAAACGAA
TCAACGTACGTGTTCAACTATTCTCCGCCGGATCGCGAACTGCTGTATGATGGTGATGTGTTTGAACATT
CCCACGTTTACCCCAACGCATATGAAACAATAAAGTTGAACAACAATCTACTGGCGGTAGGCAAATTTCA
TTGCAGCAAGAAGCGCGCACTTCAATTGATAGATTTGTACAGCTGCACCATTCAGCAGTTGAATTCACCT
TCCACGGCTGTGTACGATGTGCTCTGGAAGGACGAGCACTGTATTCTTTGCGGCAATTTTGATACCACCA
TGCGCCTAGTCGATGTGCGCACTGGGAACGATGAGGCATGTTGGACAGATCCTTACAATGCATCAGTATA
CTGTCTCTCCTACAATGGGACGTATGCCGTACACTGTGGAATGAAGTACCACTACCGGACCAACCTGTAC
GATTTGCGAGCGCCAAACCGCTGTGTTCAGATGTACTTCCCTTTGAAGAAGAATAGCAACTTTTCTCCCG
TCTATCGGATTGCCGCTGACTGCAGCCAAATGTTTGTTGTAACCGACCATAACTTGCGGATACTTAATTT
CGACGCCGATTGGGCTGCCACAAAGGACTATGCTTCGATATAGCTGCAACAGTTGCTTGCGTTGGTCAAT
GAATAAATTTATTTGTATAGAACCGCAATCCTTCGACCGACTCGTCGCGGCAAAGCTGACCAAAGCCTTC
TGCGGTTAGCAGTCGCTCGCGTGCTAATAACAGCGAAATACATTCAAGACGCGCCAGCTCGTCCGGGC
>TCONS_00000081 gene=AGAP004757 loc:2L|3068618-3070497|+ exons:3068618-3068804,3068886-3070019,3070087-3070497 segs:1-187,188-1321,1322-1732
CGTCCATAGCTTTTGGTCACGAGTACTTGTCAAGTTTACATTGTTTCAGCCTTCTTTCGGTGTATTGTGT
TTTTCCGTGTAAAATTAACCCCAAACCTGGAGGATAGACTGAAACGGTACAAACTACTACGCCTACTGCA
CAGTGATGTCCAAGTCCAAGCAGAACAGAAACACCATCTCGAAAGCGGAGCAGCGCGCCGAATATCGTAC
[truncated: 50,210,173 more chars]
