# Supplementary material for: In depth annotation of the Anopheles gambiae mosquito midgut transcriptome
Source: BMC Genomics. 2014 Jul 29;15(1):636. doi: 10.1186/1471-2164-15-636 (PMC4131051; doi:10.1186/1471-2164-15-636)
Supplement: Supplementary file 2 — Additional file 2: Table S1: Sequence of the Anopheles gambiae midgut transcripts identified by genome-based analysis (FastA format). Accessible in http://exon.niaid.nih.gov/Agam_MGT_RNAseq/. Table S2. Functional annotation of Anopheles gambiae midgut transcripts identified by genome-based analysis. Accessible in http://exon.niaid.nih.gov/Agam_MGT_RNAseq/. (ZIP 74 MB) [file 12864_2014_6335_MOESM2_ESM.zip › Table S2_Padron.xlsx]

## Sheet: mg transcriptome Table S2
Table. S2. Funtional annotation of An. gambiae midgut transcripts indentified by genome-based analysis. Expressed midgut transcripts detected by Illumina sequencing and genome-based analysis with FPKM ≥ 1. Transcripts present in A. gambiae G3 midgut (light blue heading) and L35 midguts (orange heading) are indicated with their corresponding BLAST results in several databases (yellow headings) and…
Seq name	XLOC	Reference gene ID	Reference transcript ID	Classcodes	L35 Gene ID	Transcript ID	FMI	FPKM	Low conf	High Conf	coverage	G3 Gene ID	Transcript ID	FMI	FPKM	Low conf	High Conf	Coverage	Only in L35	Only in G3	shared	Transcript sequence	Transcript Length	ORF_size	ORF_COVERAGE	Fickett_score	Hexamer_score	coding_ potential	lncRNA	% GCContent	Chromosome	coordinates	exons	segs	Best match to AG-CDS database	E value	Match	Score	Extent of match	Length of best match	% identity	% Coverage	Mismatches	Gaps	First residue of match	First residue of sequence	Number of segments	Annotation mismatch	Orientation
TCONS_00000001	XLOC_000002	AGAP004678	AGAP004678-RA	=	q1:AGAP004678	AGAP004678-RA	100	0.790703	0.62583	0.955576	1.79606	q2:AGAP004678	AGAP004678-RA	100	5.30748	4.92981	5.68514	13.8316	0	1	0	CTATACACGTGCGAAAATTGTTGAAGCTCTCAGACTTAAATATCGGGAGGTTTCTCTATGATTTTAAATATCATGAAAACGTAAAGAATGGCGAGTATAGTTTCGATTGAGACCAATGCTGAACATTCAACTATTCTTGGAAAGAGATTAGGATACTGTGAAGCTTGTACTGCCAATGCGGCCAAATACACTTGTCCTCGTTGTGATGTAAAAACATGTAGCATGGAGTGTCTGAATATTCATAAAACAGAACTGAAATGTAATGGCATTCGAGACCGCACACAATACATTCCGCTAGTGAAAATGACCAAAATGGATCTAATGAACGATTATTACTTTTTGGAAGATTGTACGAAATTCGTTCAGGACCGTAAACGTGATCAAAGGAAGCGTTTCACT…	1459	1035	71	0.8367	-0.369884	0.999986		35.8465	2L	203779-205293	+ exons:203779-203924,203981-205293	segs:1-146,147-1459	AGAP004678-RA	0	AGAP004678-RA	2892	1459	1459	100	100	0	0	1	1	1		FOR
TCONS_00000002	XLOC_000003	AGAP004679	AGAP004679-RB	j	q1:CUFF.25	CUFF.25.1	45	3.94876	3.53397	4.36355	8.95714	-							1	0	0	CAGGCAGCAGCCGCAATATCACGTGAAAAATGCCGATTTATAAAGTGTGGATGCAAAATACAAGTTCGTTAAATCGCACCTATTGTCAACAATGAAAGGTTCCAACGTTGCATCTACTCTAGACGAGAGCTACGAGCGTTCTTCAAGATTCAATTCTTCGAAAACATAGTGAAGACAATAAGCATATAAACGACACGCTCAAGTATTTGTTGCGTATTGGTGTTTCCATGGATCATTTGAACCAACTTCCTGTGATACACGTGTCTGGAACAAAGGGAAAGGGATCTACTTGTGCTATGATAGAATCAATTTTGAGGTCAAATGGTTATCGTACCGGATTTTTTAGTTCGCCGCATCTAGTTTCGGTTAAAGAACGTGTTCGACTTAACGGAATGCCTC…	1989	1296	65	0.7083	-0.523625	0.999999		37.8079	2L	207888-210742	+ exons:207888-207953,208512-208581,208680-208824,208897-209394,209473-209816,209877-210742	segs:1-66,67-136,137-281,282-779,780-1123,1124-1989	AGAP004679-RA	0	AGAP004679-RA	3118	1682	2011	100	84	0	0	330	67	2	EX	FOR
TCONS_00000003	XLOC_000003	AGAP004679	AGAP004679-RB	=	q1:CUFF.25	AGAP004679-RB	95	8.42254	7.80333	9.04175	19.1052	q2:CUFF.33	AGAP004679-RB	68	6.2714	5.79038	6.75243	16.3504	0	0	1	GCAGCCGCAATATCACGTGAAAAATGCCGATTTATAAAGTGTGGATGCAAAATACAAGTTCTAAATACATAATCACTACATTTCATGTTCCGTATTGCTGATTTTACTGTGAGGTGGAGAAAAATGATGAATAAATTTACATGTGAAACGGCTTCGATTTCTTTGTTGCATGTTTCTAGCGTTAAATCGCACCTATTGTCAACAATGAAAGGTTCCAACGTTGCATCTACTCTAGACGAGAGCTACGAGAATGCAATTTCTTCATTAAACTCATTACAATCCAACTCCAGCGTTCTTCAAGATTCAATTCTTCGAAAACATAGTGAAGACAATAAGCATATAAACGACACGCTCAAGTATTTGTTGCGTATTGGTGTTTCCATGGATCATTTGAACCAA…	1861	1593	86	0.6549	-0.516745	1		37.5067	2L	207894-210460	+ exons:207894-207953,208393-208581,208639-208824,208897-209394,209473-209816,209877-210460	segs:1-60,61-249,250-435,436-933,934-1277,1278-1861	AGAP004679-RB	0	AGAP004679-RB	3689	1861	1861	100	100	0	0	1	1	1		FOR
TCONS_00000004	XLOC_000003	AGAP004679	AGAP004679-RB	j	q1:CUFF.25	CUFF.25.3	39	3.49113	3.0951	3.88716	7.91908	-							1	0	0	CTTGGGATAAGCCTGCATATGGTGTTAAAATGATCATATTACAGGGAATGTTCATGGGAATAACATGTTGATAAGAGAATTTTGATAAGAGGAAGTCGAAAAAACATAACACATTTACAAGATTCAAAGATTTTACGAGCTCTGTCGAATCAATCGTTAATCATATAATGCGTCTGGAATTTTAAACTCGATTATAATAGGTTGTTTCTATTGCTATAGCTAAATACATAATCACTACATTTCATGTTCCGTATTGCTGATTTTACTGTGAGGTGGAGAAAAATGATGAATAAATTTACATGTGAAACGGCTTCGATTTCTTTGTTGCATGTTTCTAGCGTTAAATCGCACCTATTGTCAACAATGAAAGGTTCCAACGTTGCATCTACTCTAGACGAG…	1968	780	40	0.7253	-0.495326	0.984022		36.6362	2L	208174-210742	+ exons:208174-208581,208639-208824,209231-209394,209473-209816,209877-210742	segs:1-408,409-594,595-758,759-1102,1103-1968	AGAP004679-RA	0	AGAP004679-RA	2169	2011	2011	100	100	0	0	1	10	2	EX	FOR
TCONS_00000005	XLOC_000003	AGAP004679	AGAP004679-RA	=	q1:CUFF.25	AGAP004679-RA	100	8.84211	8.23946	9.44477	20.0569	q2:CUFF.33	AGAP004679-RA	100	9.214	8.68635	9.74165	24.0222	0	0	1	AGCCTGCATATGGTGTTAAAATGATCATATTACAGGGAATGTTCATGGGAATAACATGTTGATAAGAGAATTTTGATAAGAGGAAGTCGAAAAAACATAACACATTTACAAGATTCAAAGATTTTACGAGCTCTGTCGAATCAATCGTTAATCATATAATGCGTCTGGAATTTTAAACTCGATTATAATAGGTTGTTTCTATTGCTATAGCTAAATACATAATCACTACATTTCATGTTCCGTATTGCTGATTTTACTGTGAGGTGGAGAAAAATGATGAATAAATTTACATGTGAAACGGCTTCGATTTCTTTGTTGCATGTTTCTAGCGTTAAATCGCACCTATTGTCAACAATGAAAGGTTCCAACGTTGCATCTACTCTAGACGAGAGCTACGAG…	2011	1593	79	0.6549	-0.516745	1		36.8473	2L	208183-210460	+ exons:208183-208581,208639-208824,208897-209394,209473-209816,209877-210460	segs:1-399,400-585,586-1083,1084-1427,1428-2011	AGAP004679-RA	0	AGAP004679-RA	3987	2011	2011	100	100	0	0	1	1	1		FOR
TCONS_00000007	XLOC_000005	AGAP004684	AGAP004684-RA	=	q1:CUFF.54	AGAP004684-RA	100	24.3179	22.4409	26.1948	55.1666	q2:CUFF.63	AGAP004684-RA	100	34.0778	32.0369	36.1187	88.8817	0	0	1	ATGGATAAAATTGCATTTGATCATACGGATGAAGGGTCATCATTGAATTGTAATGAAGATAAAACTGAGAATGGATCGGATAGCGCATGTCCTTCCTCGGTTAGAGGGAAACCTAAATCGGGTAGGATATGGAAATCTCAAAAGTTACGATTTGCTTCTATTAAGAAAAGTGTACAATGTAAGAAGTCATCACAGCAACACGCATTTCGAGAAGAAATCAAGCATATCAAGGAACTATCACGATCTATAAAGGAAACAAGGCGACGTGAAAATGATATCAAACGTTTGAGACGCGAAGAAAACAAACGCAGAAGGATTGAAAATGAACGTAAGTCGGAAATCGTACAAGTTATCAAAAATCCTGCAAAACTCAAAAGAATGAGAAAGAAACAGCTGCGA…	441	441	100	0.646	-0.459361	0.902047		36.9615	2L	493039-493543	+ exons:493039-493187,493252-493543	segs:1-149,150-441	AGAP004684-RA	0	AGAP004684-RA	874	441	441	100	100	0	0	1	1	1		FOR
TCONS_00000008	XLOC_000006	AGAP004686	AGAP004686-RA	=	q1:CUFF.53	AGAP004686-RA	100	12.5146	11.9969	13.0322	28.2214	q2:CUFF.54	AGAP004686-RA	100	19.6595	19.0822	20.2367	51.0315	0	0	1	GGCGGCGTAGTGTGAAAACTTCTGTTGTGaaaataaaaaaaaaGTGAATTAAGTGAAAAACGCGTGTAAGGACTAGGAACGCGCAAACAATATTTCCGTTATTAAATGGTAATGCATGCCAGGAAACCGCAACGTTTGCTAAGCGATGGATATCATCAGTCTCATCAGTATCAGAACACAAAATATAGTTCCTCCAAAAGGGACTATGAACGCGAATCTTCGTCTAGATCCACTTGTTACAATAGGGATCGGGATAATTCACCTGCTGGAGGAACAATAAATGATTCTCCTCGAGATCGGGACCGAGAacgtgatcgtgatcatcgtgaccgtgaccgtgaccgtgaccgtgaccgtgaccgtgatcgtgatcgtgatcgtgatcgtgatcgtgatcgt…	2844	2703	95	0.9975	-0.357199	1		43.2138	2L	742004-747057	+ exons:742004-742024,742437-742564,742850-742874,743770-743878,743959-744207,744304-744841,744909-745689,745768-746123,746259-746524,746622-746812,746878-747057	segs:1-21,22-149,150-174,175-283,284-532,533-1070,1071-1851,1852-2207,2208-2473,2474-2664,2665-2844	AGAP004686-RA	0	AGAP004686-RA	5638	2844	2844	100	100	0	0	1	1	1		FOR
TCONS_00000011	XLOC_000007	-		u	q1:CUFF.51	CUFF.51.1	100	58.7139	51.842	65.5858	134.477	-							1	0	0	TCAGAATAATGTATCTACGTCAGCAAATTCGTAGATTAGAAGAATCTAAGTCGGAAAATTCATTTATGTCATCAGATGATCTTTAGCATTAATAAAATATAGGATGCTACATGTGTAACGAGACATCAGTAAAAGCGGTGGATATGCAATTAAAATTTGTAATTAAGTTAAGGGAACTTGAATGTAAAGGTGACATTGCGTACATAATTCATAATTCTGAATATGTTCATCCGATGTTGACACAAATATACATATTCAATTAGAAACGAAAAACAAATGCTGTTTTGAGAATATATTTATTATGCCAA	308	153	50	0.7359	-0.53838	0.0503379	Yes	29.5455	2L	789295-789602	+ exons:789295-789602	segs:1-308
TCONS_00000012	XLOC_000008	AGAP004689	AGAP004689-RB	j	q1:CUFF.57	CUFF.57.1	25	1.68973	1.4475	1.93196	3.82317	-							1	0	0	CGAAGTGTAGTCTGATACATGGAAAAGATGATGTAAATAGCATGTCAAAAAATTTCGGCAGCAGTGTTATGGAGTGTTAATGAATTATTGAAATATGGATTGAACACGCGTCATTTTACAGCAACAAGATATCCTTTTAAGCAAAAATTGATCTATTATTGGTCACATTGATGTACATTTACTCATTTGCATTATATCAATGCGAGGAAAGGAAGGTAAAATAGCATAACAAACCATATACATTACAAATTGGTATTCTCGCAATTTCGAAGTGTTTTGTTTGGGATCGGTAAAAAACGGAAGTGATAGAAGTGAAAATAGTTTATATTGTCGACAATGATGAGAATGATGCTTATTATCCGAGGATCTATAAGTTGGTTGATATGTTTATCCCTGCTT…	2689	1755	65	0.7933	-0.467071	1		37.5604	2L	1051990-1057498	+ exons:1051990-1052410,1052528-1052683,1052747-1052910,1053358-1053597,1054290-1054482,1054548-1054769,1054878-1055032,1055104-1055176,1055240-1055637,1056832-1057498	segs:1-421,422-577,578-741,742-981,982-1174,1175-1396,1397-1551,1552-1624,1625-2022,2023-2689	AGAP004689-RA	0	AGAP004689-RA	3979	2660	2660	99	100	18	18	1	47	2	EX	FOR
TCONS_00000013	XLOC_000008	AGAP004689	AGAP004689-RB	j	q1:CUFF.57	CUFF.57.2	100	6.87078	6.47752	7.26403	15.5458	q2:CUFF.62	CUFF.62.1	100	4.70964	4.38996	5.02933	12.2308	0	0	1	tggtcactctgcggtcaaatgggaacGAAAATCGAGCCCGGTTGATCAGTTAAAACAAATAAACACGGATGATCGAAGTGTAGTCTGATACATGGAAAAGATGATGTAAATAGCATGTCAAAAAATTTCGGCAGCAGTGTTATGGAGTGTTAATGAATTATTGAAATATGGATTGAACACGCGTCATTTTACAGCAACAAGATATCCTTTTAAGCAAAAATTGATCTATTATTGGTCACATTGATGTACATTTACTCATTTGCATTATATCAATGCGAGGAAAGGAAGGTAAAATAGCATAACAAACCATATACATTACAAATTGGTATTCTCGCAATTTCGAAGTGTTTTGTTTGGGATCGGTAAAAAACGGAAGTGATAGAAGTGAAAATAGTTTAT…	2846	1818	64	0.7677	-0.460464	1		37.4209	2L	1051917-1057519	+ exons:1051917-1052410,1052528-1052910,1053358-1053597,1054290-1054482,1054548-1054769,1054878-1055032,1055104-1055176,1055240-1055637,1056832-1057519	segs:1-494,495-877,878-1117,1118-1310,1311-1532,1533-1687,1688-1760,1761-2158,2159-2846	AGAP004689-RA	0	AGAP004689-RA	5156	2660	2660	99	100	18	18	1	120	1		FOR
TCONS_00000014	XLOC_000008	AGAP004689	AGAP004689-RA	=	q1:CUFF.57	AGAP004689-RA	0	0	0	0	0	q2:CUFF.62	AGAP004689-RA	60	2.84338	2.56968	3.11708	7.38418	0	1	0	AAAAAATTTCGGCAGCAGTGTTATGGAGTGTTAATGAATTATTGAAATATGGATTGAACACGCGTCATTTTACAGCAACAAGATATCCTTTTAAGCAAAAATTGATCTATTATTGGTCACATTGATGTACATTTACTCATTTGCATTATATCAATGCGAGGAAAGGAAGGTAAAATAGCATAACAAACCATATACATTACAAATTGGTATTCTCGCAATTTCGAAGTGTTTTGTTTGGGATCGGTAAAAAACGGAAGTGATAGAAGTGAAAATAGTTTATATTGTCGACAATGATGAGAATGATGCTTATTATCCGAGGATCTATAAGTTGGTTGATATGTTTATCCCTGCTTCAACTTTGCGTTTGTGTTAAAGTGCCAAGAAAATATCTGCAGTCCG…	2660	1836	69	0.77	-0.460084	1		37.3684	2L	1052036-1057434	+ exons:1052036-1052410,1052528-1052910,1053358-1053597,1054290-1054482,1054548-1054769,1054878-1055032,1055104-1055176,1055240-1055637,1055743-1055760,1056832-1057434	segs:1-375,376-758,759-998,999-1191,1192-1413,1414-1568,1569-1641,1642-2039,2040-2057,2058-2660	AGAP004689-RA	0	AGAP004689-RA	5273	2660	2660	100	100	0	0	1	1	1		FOR
TCONS_00000016	XLOC_000008	AGAP004689	AGAP004689-RC	=	q1:CUFF.57	AGAP004689-RC	0	0	0	0	0	q2:CUFF.62	AGAP004689-RC	55	2.61384	2.34116	2.88653	6.78808	0	1	0	AAAAAATTTCGGCAGCAGTGTTATGGAGTGTTAATGAATTATTGAAATATGGATTGAACACGCGTCATTTTACAGCAACAAGATATCCTTTTAAGCAAAAATTGATCTATTATTGGTCACATTGATGTACATTTACTCATTTGCATTATATCAATGCGAGGAAAGGAAGGTAAAATAGCATAACAAACCATATACATTACAAATTGGTATTCTCGCAATTTCGAAGTGTTTTGTTTGGGATCGGTAAAAAACGGAAGTGATAGAAGTGAAAATAGTTTATATTGTCGACAATGATGAGAATGATGCTTATTATCCGAGGATCTATAAGTTGGTTGATATGTTTATCCCTGCTTCAACTTTGCGTTTGTGTTAAAGTGCCAAGAAAATATCTGCAGTCCG…	2519	1695	67	0.7987	-0.473569	1		37.3164	2L	1052036-1057434	+ exons:1052036-1052410,1052528-1052683,1052807-1052910,1053358-1053597,1054290-1054482,1054548-1054769,1054878-1055032,1055104-1055176,1055240-1055637,1056832-1057434	segs:1-375,376-531,532-635,636-875,876-1068,1069-1290,1291-1445,1446-1518,1519-1916,1917-2519	AGAP004689-RC	0	AGAP004689-RC	4994	2519	2519	100	100	0	0	1	1	1		FOR
TCONS_00000017	XLOC_000010	-		.	q1:CUFF.92	CUFF.92.1	100	6.25239	6.12865	6.37612	14.1375	q2:CUFF.95	CUFF.95.1	100	5.77512	5.67119	5.87905	15.015	0	0	1	AAGTATTACAAAAGAAAACCAAGATGGCCCCTGCTTTGCTCATCGTGAAATAATTAAACAAGAAGATAGACAAGAGTTGGAGAAAAAATTGTGTTTTGTTGCTTTTAAAGAAAAGTCACTTAACACTTTGTTAGATACATTTGTGAAAAAAGTGAAGTTCATTTAAAGATGAAAAACATGTTTTAACCTCTATTAAAAACTTTATCTTTGCTGCTACCGTAACCAATACGGAATGAAGTAATCTTCGTGTTTGACCAAATTTAACACACCATAATTGCTTTTTGTTTTATCAACTTTAAAATTTCATAATATTCATTCGAGTAAAAGCAAAGTTATACGAAAAGAATTGGCAGTGAATGGACTTGGAAAAGTATTGCTACGAAATGTTTGTGGCAGTAC…	16735	14136	84	0.8591	-0.43172	1		36.576	2L	1315256-1332944	+ exons:1315256-1315701,1316548-1320228,1320337-1332944	segs:1-446,447-4127,4128-16735	AGAP008860-RA	4e-10	AGAP008860-RA	69.9	119	273	100	44	0	0	1	12317	3	RPTQ EX	FOR
TCONS_00000018	XLOC_000011	AGAP004692	AGAP004692-RA	j	q1:CUFF.1793	CUFF.1793.1	62	2.06372	1.86255	2.26489	4.66182	-							1	0	0	GCATATCCCATTCAGCAAACGAACTATTTTGTCTTGCTCTACTTAACGCACAGTTATACGATTTAAAGCAAGATAGCATGTCACTTTTGTTGGTTGGGATTGCTTTCTTAATGCTCACAGTTAGCTTAGAGAAAGAGAAACTTCATACTTGGTGCGCGAGTCAGTTGTTGTGCGTAATGTATTACAAATAATACAATATATGACTATTGTTGTGCGTAATGCGTTGTTAGAACAGTGAATACAAACACATCGTATGAAAAGGCGTGTCGTCGAGGATCAGCACCTAGCACACCTGTTATGGGTCAAAAGGGAGAGTCAACATCAAGATTTACAAATTTCTTCTCTAAAAGATCCTTTCGATCTATTCCTTTAAAACGGACTAAATCTGTAATTAAATTA…	4441	4143	93	0.7307	-0.402583	1		39.0453	2L	1410873-1432331	+ exons:1410873-1411116,1414264-1414369,1414438-1417987,1418272-1418717,1432237-1432331	segs:1-244,245-350,351-3900,3901-4346,4347-4441	AGAP004692-RD	0	AGAP004692-RD	8530	4303	4624	100	93	0	0	1	139	1		FOR
TCONS_00000019	XLOC_000011	AGAP004692	AGAP004692-RA	=	q1:CUFF.1793	AGAP004692-RA	100	3.34699	3.14678	3.5472	7.56067	q2:CUFF.107	AGAP004692-RA	100	3.26002	3.08068	3.43936	8.47469	0	0	1	AACTTCATACTTGGTGCGCGAGTCAGTTGTTGTGCGTAATGTATTACAAATAATACAATATATGACTATTGTTGTGCGTAATGCGTTGTTAGAACAGTGAATACAACATATGCAACCGCGAACAGAGTATACATGATTTAAAACGAAAAATAAATTGTATTATCGTCGAACATAAATGTTGGATTCAATTTATAAGAATCGTTTGAATCAACAGGAATCCTTTGTTTTACAAAACGAACAAATGTTAGTTGAATAAAATCGAAATACATTATCATAATTATTGACAGAACGAAAAGATTGAAGTTAATTCAGTTTTGGAATTTTACGTATGGCTTCCGACGCATTATTCCCGTCCACCGCGGAATCTTCTCGCCGAAGATCAACATTCTATGTACCATT…	5846	5334	91	0.7631	-0.406529	1		38.7958	2L	1411011-1441380	+ exons:1411011-1411116,1411539-1412760,1414264-1414369,1414438-1417987,1418272-1418717,1440965-1441380	segs:1-106,107-1328,1329-1434,1435-4984,4985-5430,5431-5846	AGAP004692-RA	0	AGAP004692-RA	11590	5846	5846	100	100	0	0	1	1	1		FOR
TCONS_00000020	XLOC_000011	AGAP004692	AGAP004692-RB	=	q1:CUFF.1793	AGAP004692-RB	42	1.40229	1.25252	1.55207	3.1677	q2:CUFF.107	AGAP004692-RB	69	2.25915	2.09492	2.42338	5.87285	0	0	1	AACTTCATACTTGGTGCGCGAGTCAGTTGTTGTGCGTAATGTATTACAAATAATACAATATATGACTATTGTTGTGCGTAATGCGTTGTTAGAACAGTGAATACAAGTAAATGTTTTATCAAGCAACCAATTATCAATATTTAAAGATATGCCGTGATAGAGACTGCTTATACATACTACGTGTTGTGCATTGCATTCCTTGTTTTGTGTGGAGCTTCATTGACCAACTACGCATTATCCATGACTCAAGTCTGCTGATGATTGAACAAGAAAACAAAATAAAACGCTATGGTGTGGTTTTGAACGCTAGTGTAAACATAGACGATGACGAAACAAAGTGCCATGAGGAACAAACTTCTTGTCGCCTTCAATCGAATACGTCAACACCGATTCGGTTGA…	5514	5220	95	0.7307	-0.417367	1		38.9735	2L	1411011-1441380	+ exons:1411011-1411272,1412027-1412760,1414264-1414369,1414438-1417987,1418272-1418717,1440965-1441380	segs:1-262,263-996,997-1102,1103-4652,4653-5098,5099-5514	AGAP004692-RB	0	AGAP004692-RB	10930	5514	5514	100	100	0	0	1	1	1		FOR
TCONS_00000024	XLOC_000012	AGAP004695	AGAP004695-RA	=	q1:CUFF.87	AGAP004695-RA	100	5.37585	4.90254	5.84917	12.1451	q2:AGAP004695	AGAP004695-RA	100	3.1844	2.86556	3.50324	8.29682	0	0	1	CTGAGACCATCACTCTTCAAATGTAGCAAGGTTGCAATGATGAAATCCAGTACCTCACATCAAAAAAACATCCTTAATACAGTTATCTGTGTTTTACCTGACAATCGTCCCGTCACGTCATTACAGTTGGTTGAAGAATTTGAAAAATGCCCTACAAATTTTCAACCTATTAATAAAACGTATGACCAGGACCAAGATGCCGATTTATGGCGCGAAAAACTGTTAATCGGCAAACGGACAACACGATATTTGTGTCAATCCAAATCAGAAGGGTTACCTGGTTACATAGTAGAGACACTAAAAATAATAAACGAAAAGGAAATTATTCCAGAGGGATTTTCGCAGCTAACGAGAACAGCCGACACAGAACAAAAAGCATGGCGTAAAAAACAACTTGTG…	1137	894	79	0.9161	-0.534044	0.999907		35.0923	2L	1834186-1835605	+ exons:1834186-1834682,1834813-1834948,1835017-1835193,1835279-1835605	segs:1-497,498-633,634-810,811-1137	AGAP004695-RA	0	AGAP004695-RA	2254	1137	1137	100	100	0	0	1	1	1		FOR
TCONS_00000025	XLOC_000013	AGAP004699	AGAP004699-RA	j	q1:CUFF.91	CUFF.91.1	51	2.38501	2.16241	2.6076	5.38128	q2:CUFF.96	CUFF.96.1	37	3.05076	2.8454	3.25612	7.90894	0	0	1	GTGAGAGGTACCTCACCAACCCTCGCATTGTTTGTCGGGTACCCACTTTGAACTACACCTCATTATACATTCCACCttgagtttacgccaaagtttacgcttcgtgtgacgtccgtataaactttttgagggtacgcttcgtgtgacgtacgtataatatttgACCTCGTTCCAACACAAACCTTGGGCTTGCGTATGAAAATAAAATGACAGCTTAACTTGCAAATGTATTAATTTGTTACCTGTGTGAAGCAACAAATTCTAGAGAAAAAGCTTGAAGATGGAATAAAACTATTAAATATTTTACTAATTCGGAACAGGAGGATAGGAGAAAATAACAGGAATTTGAGGTCATTGATTAATAATAATCTTGAAAATAATATTCACTACGAAGACAAC…	3490	2058	59	0.8162	-0.203423	1		38.6533	2L	1973392-1977139	+ exons:1973392-1974344,1974407-1975054,1975180-1975329,1975401-1977139	segs:1-953,954-1601,1602-1751,1752-3490	AGAP004699-RA	0	AGAP004699-RA	3463	2445	2445	100	100	0	0	1	210	2	NOINT	FOR
TCONS_00000026	XLOC_000013	AGAP004699	AGAP004699-RA	=	q1:CUFF.91	AGAP004699-RA	100	4.63583	4.27909	4.99258	10.4598	q2:CUFF.96	AGAP004699-RA	100	8.15309	7.73957	8.56661	21.1364	0	0	1	ACAGCTTAACTTGCAAATGTATTAATTTGTTACCTGTGTGAAGCAACAAATTCTAGAGAAAAAGCTTGAAGATGGAATAAAACTATTAAATATTTTACTAATTCGGAACAGGAGGATAGGAGAAAATAACAGGAATTTGAGGTCATTGATTAATAATAATCTTGAAAATAATATTCACTACGAAGACAACAGTCGGAGTGAAATGATTGTTAAGGAGTGGATCTGAACAGCAGAAAAAAACTTGTAACAAACTAATATTGaaaaaaaaaaTTGGAAATGTTTAAAGTGCTAAACTGTAGTGGGTTTATCTAAGTTTACTTACCTAAGTCTACGAAATCGTTGACGAAAAATCTTCAAGGATCTTTCTTCAAATAAGTGAAGTGAAGGGAATTAAAAATT…	2445	2004	82	0.8019	-0.209767	1		39.8364	2L	1973601-1976357	+ exons:1973601-1974298,1974415-1975054,1975180-1975329,1975401-1976357	segs:1-698,699-1338,1339-1488,1489-2445	AGAP004699-RA	0	AGAP004699-RA	4847	2445	2445	100	100	0	0	1	1	1		FOR
TCONS_00000027	XLOC_000014	AGAP004700	AGAP004700-RA	=	q1:AGAP004700	AGAP004700-RA	100	0.800085	0.58259	1.01758	1.81798	q2:CUFF.94	AGAP004700-RA	100	7.66723	7.06694	8.26751	20.0261	0	1	0	TTCGTCTGAGGTATATTATAGGAGATTCCTAAATCTAAATTCAGTTAGAGTGAATAGTTTAGAGTGAAGCGAATCAGTCGCACAAGTGTTAACATGAAAAAAGGTGTAACATTTCTAGCCTGTTTCATTGTCTGCCTCAAAGTCGCTTGCTCTGAAGCAGAAGTTCGAAAACTTTTTAACATTAGTCATGTTAATTCATCGGATTACATGCGATATCATGCATTACATTTGTTTAATAATGATCATCCAAACCGACTACGACCTGCATTAAAAAAATGTCCCATGTCAAATATGCTCTTTCCGGTGAAGATATTTTCTACCGAAGAACCATACTTTTGTTCCGCGGTGTTCATAAGCGCTGATTTTTTGCTAGCACCAGCGATGTGTCTGAAACTTATG…	1225	927	76	0.8745	-0.334735	0.999951		36.9796	2L	2013634-2015127	+ exons:2013634-2013907,2013981-2014009,2014079-2014344,2014403-2014512,2014582-2015127	segs:1-274,275-303,304-569,570-679,680-1225	AGAP004700-RA	0	AGAP004700-RA	2428	1225	1225	100	100	0	0	1	1	1		FOR
TCONS_00000028	XLOC_000014	AGAP004700	AGAP004700-RB	=	q1:AGAP004700	AGAP004700-RB	71	0.566374	0.341149	0.791599	1.28694	q2:CUFF.94	AGAP004700-RB	69	5.31141	4.69251	5.93032	13.873	0	1	0	GCGAATCAGTCGCACAAGTGTTAACATGAAAAAAGAATGTCCCATGTCAAATATGCTCTTTCCGGTGAAGATATTTTCTACCGAAGAACCATACTTTTGTTCCGCGGTGTTCATAAGCGCTGATTTTTTGCTAGCACCAGCGATGTGTCTGAAACTTATGCAACCGGTTGATGACCATCCCTCGAGTCATATGTTTGTTTTAATCGAGGCGGAACACGTATTCTATTACGAAGGTGGTCGCCGGTACATAAACAAAATTTTTTATCATCCTAAGCTAGAGGAAGAACCAGTGTACCATAATCTAGCCGTTGTGAAGTTGCGCAATCCAATTCGTGAAACGGTGATGGCAAATGGTCAAAGTATTGTTGCTTGTCTATGGTCTGAAATAAAGCTGCGCAA…	986	756	77	0.8955	-0.254129	0.999456		37.6268	2L	2013702-2015127	+ exons:2013702-2013736,2013981-2014009,2014079-2014344,2014403-2014512,2014582-2015127	segs:1-35,36-64,65-330,331-440,441-986	AGAP004700-RB	0	AGAP004700-RB	1955	986	986	100	100	0	0	1	1	1		FOR
TCONS_00000031	XLOC_000017	AGAP004703	AGAP004703-RA	=	q1:CUFF.96	AGAP004703-RA	100	3.71179	3.48673	3.93685	8.34861	q2:CUFF.124	AGAP004703-RA	100	9.72117	9.3914	10.0509	25.1385	0	0	1	GTTTTTCGATGTTGTGCGGTTAATTTACAAGCTCTGCCATTATTCAAAAACAAAAAGATACAGAAAACAATTCTTGGATTGTTCCGTTCTTCGATAGTTCAGAATGCCTAAAGAACAGTTCCGTGAAGCGGATGTGATaaaaaaaaTTTCCCACGTATCGTTCAATATCGACAGTCCCCAGCAGATTCAACAGGAGGCACACATTCATGTCGTAGCAAAGAATCTCTACAACCAAAATGCAGACCGAACTCCAGTGGCGTATGGAGTATTAGACAGACGTATGGGAGTGAGCCAAAAAGACGCCACTTGCGAAACATGCAAAAAAGGATTAAATGACTGTGTGGGACACTTTGGGTACATCGATCTGGCGTTACCAGTATTTCACGTTGGACACTTTCG…	4357	4140	95	0.9428	-0.13709	1		44.5949	2L	2248667-2253660	+ exons:2248667-2248813,2248887-2249850,2249920-2250126,2250191-2251454,2251578-2252013,2252166-2252693,2252763-2253270,2253358-2253660	segs:1-147,148-1111,1112-1318,1319-2582,2583-3018,3019-3546,3547-4054,4055-4357	AGAP004703-RA	0	AGAP004703-RA	8637	4357	4357	100	100	0	0	1	1	1		FOR
TCONS_00000036	XLOC_000020	AGAP004709	AGAP004709-RA	=	q1:CUFF.127	AGAP004709-RA	100	36.9048	34.9383	38.8712	82.5383	q2:CUFF.144	AGAP004709-RA	64	51.2239	49.1053	53.3426	131.614	0	0	1	cgaagctattcatgttgtcacttcatgaccaCCTACTTTATATGAATCCCCCTATTCAAGAAATTGGCCTTAACTATGGCGGGTAGTGCAAAACAAATCTTTTCTAAAATTCAACAAACTAATAATGTTTCTAAGGGTACCTTGTACGTAGTTAATAGGAACCCCAGAAATCTCGAACGATTAAGACTAGCATACAAAGTGGACGGATATCATCTAGAAAGACCCGTTCGAAACTTCTGGCATAGGTTGGAGCTAAATGCTAGCAAAAAATACGTTACAGCTAAATTGGTTCACTTTGAAAACGGACCAGTGATCGAATGTAGCACTAATGAATGGGCTCTGAAGCGGCATCTGTACAAAGGAAATGACTTCACGGCGTTCATTACGCTGGGAAAAGTA…	700	519	74	0.7086	-0.185716	0.971689		42	2L	2482553-2483310	+ exons:2482553-2482797,2482856-2483310	segs:1-245,246-700	AGAP004709-RA	0	AGAP004709-RA	1388	700	700	100	100	0	0	1	1	1		FOR
TCONS_00000037	XLOC_000021	AGAP004711	AGAP004711-RA	=	q1:AGAP004711	AGAP004711-RA	100	5.03912	4.65628	5.42196	11.345	q2:AGAP004711	AGAP004711-RA	100	5.37563	5.02421	5.72705	13.8922	0	0	1	ATGTCTAGTccgcgtgttaaaagatatagaagagattctcaaaagagcgaagatgaggaagacaattcgtttgttccttatgtgtcagtaaaagaacgaaaaaaacaacagctgctcaagttgggtcgtatcgttcaattgactgccgaagcatctacggttggaaaatcatccagtgaaaatgagcacgaggaagaaagcacagaagagtcatggggaagaaaatttaatatcagcttgttggatcaacacactgaacttaaaaagatagcagaagctaagaaaattagcgcagtagaaaaacaattgaaagaggaggagaaaatcctcgaaagtgtcgctgaaaagaaagcactcatgggtgttgctgagttggccaagggaatacagtatgaagat…	1842	1842	100	1.0527	-0.264091	1		42.2367	2L	2487770-2489611	+ exons:2487770-2489611	segs:1-1842	AGAP004711-RA	0	AGAP004711-RA	3651	1842	1842	100	100	0	0	1	1	1		FOR
TCONS_00000041	XLOC_000025	AGAP004715	AGAP004715-RA	=	q1:AGAP004715	AGAP004715-RA	100	6.69752	6.33376	7.06128	15.0481	q2:CUFF.120	AGAP004715-RA	100	8.07334	7.68234	8.46433	20.8818	0	0	1	ATTTTTTCAGAAAAATTACGAATCAGTTTAAACAAATGATCAATGTTATCATCGACAATAACAGGCAGTCACCTTTCCCGTGGCTTTAATCGCTTGAAACTCATATACGATGCAAGCTATGGGGAAAAGATTCCTAATTTAACTTTAACCGGATCTTCCAGAACTGTGAATTGCCCATATTCTACGACTGCTAGAACGGACATTTGGGAAAATGGTCTTCCATCGGTATCCAGTAACACCCCGCCAAAAGATTCTAGAGTGGTTATCTGTGGCGGAGGGATTATGGGAGCTGCGGTGGCACATCAACTAGCACAAAGAGGATGGGGCCAGCACACGGTATTGATTGAAAGAGGACGAATTGGCGAAGGCAATCCGTGGCATTTCAGCGGCTTGCTGGGA…	2938	2778	95	0.8165	-0.294413	1		43.6011	2L	2615657-2620722	+ exons:2615657-2616225,2616288-2616969,2617029-2617122,2618761-2619316,2619456-2619663,2619748-2620017,2620100-2620300,2620365-2620722	segs:1-569,570-1251,1252-1345,1346-1901,1902-2109,2110-2379,2380-2580,2581-2938	AGAP004715-RA	0	AGAP004715-RA	5824	2938	2938	100	100	0	0	1	1	1		FOR
TCONS_00000051	XLOC_000030	AGAP004723	AGAP004723-RA	j	q1:CUFF.104	CUFF.104.2	91	1.87368	1.27349	2.47387	4.22511	q2:CUFF.119	CUFF.119.2	88	5.70221	4.76559	6.63884	14.7998	0	0	1	GACATATGTCACAAGTTTGTTTGGGCGCAAAGTTGAGCTGCATTTATGCTCATCCTCATTTTTCAGCATTGTTGTTAGATTTCATTAAACCTCTTCCAAAGGGTTCGATAATTATTATTGTGTTCAGTGTGCAGTGGCCGTATCCCTAAATTTGGAACTAGAATGAGTAACAAAAAGCTGAAACCGGAGGAGCCGGTTGAAGAAGTAAATGAATTTTCCGTCGAGAAAATTTTGGACAGCAGAGTGGTCAACGGCAAAGTTGAATATTTTCTGAAATGGAAAGGTTATTCGTCAGAAGAAAACACCTGGGAACCGGAGGAAAATCTTGACTGCGATGATCTGATACAGGCCTTTAAAGAATCACGaaaaaaaaaGGAAGCCAAAGAAGAAAGTTCTGGA…	423	261	62	0.8475	0.0783464	0.530464		39.2435	2L	2756436-2757197	+ exons:2756436-2756536,2756743-2756899,2756954-2757074,2757154-2757197	segs:1-101,102-258,259-379,380-423	AGAP004723-RA	0	AGAP004723-RA	680	426	831	100	51	0	0	1	37	2	EX	FOR
TCONS_00000052	XLOC_000030	AGAP004723	AGAP004723-RA	j	q1:CUFF.104	CUFF.104.1	100	2.06223	1.71487	2.40959	4.65027	-							1	0	0	GACATATGTCACAAGTTTGTTTGGGCGCAAAGTTGAGCTGCATTTATGCTCATCCTCATTTTTCAGCATTGTTGTTAGATTTCATTAAACCTCTTCCAAAGGCAATAAATTTACTAATAAACCTTATATCATATTGTATGTTGTGCACATCCCTGGGTGCTCCTCACAATTACGTTCTTTAGACAACTATAGATAAACTACAGGGTTCGATAATTATTATTGTGTTCAGTGTGCAGTGGCCGTATCCCTAAATTTGGAACTAGAATGAGTAACAAAAAGCTGAAACCGGAGGAGCCGGTTGAAGAAGTAAATGAATTTTCCGTCGAGAAAATTTTGGACAGCAGAGTGGTCAACGGCAAAGTTGAATATTTTCTGAAATGGAAAGGTTATTCGTCAGAA…	1127	384	34	0.9565	-0.424194	0.410263		38.5093	2L	2756436-2760442	+ exons:2756436-2756638,2756743-2756899,2756954-2757291,2760014-2760442	segs:1-203,204-360,361-698,699-1127	AGAP004723-RA	0	AGAP004723-RA	940	831	831	100	100	0	0	1	37	3	NOINT	FOR
TCONS_00000053	XLOC_000030	AGAP004723	AGAP004723-RA	=	q1:CUFF.104	AGAP004723-RA	34	0.697497	0.422755	0.972239	1.57284	q2:CUFF.119	AGAP004723-RA	21	1.37105	1.02024	1.72186	3.5585	0	1	0	GCTGCATTTATGCTCATCCTCATTTTTCAGCATTGTTGTTAGATTTCATTAAACCTCTTCCAAAGGGTTCGATAATTATTATTGTGTTCAGTGTGCAGTGGCCGTATCCCTAAATTTGGAACTAGAATGAGTAACAAAAAGCTGAAACCGGAGGAGCCGGTTGAAGAAGTAAATGAATTTTCCGTCGAGAAAATTTTGGACAGCAGAGTGGTCAACGGCAAAGTTGAATATTTTCTGAAATGGAAAGGTTATTCGTCAGAAGAAAACACCTGGGAACCGGAGGAAAATCTTGACTGCGATGATCTGATACAGGCCTTTAAAGAATCACGaaaaaaaaaGGAAGGCAAGCCACTGAATCTATCCTCTTTTCATGTATCAACAGCCAAAGAAGAAAGTTCT…	831	573	69	0.8991	-0.165385	0.990027		39.5909	2L	2756472-2760324	+ exons:2756472-2756536,2756743-2756899,2756954-2757088,2757129-2757291,2760014-2760324	segs:1-65,66-222,223-357,358-520,521-831	AGAP004723-RA	0	AGAP004723-RA	1647	831	831	100	100	0	0	1	1	1		FOR
TCONS_00000055	XLOC_000032	AGAP004725	AGAP004725-RA	=	q1:CUFF.124	AGAP004725-RA	100	14.0796	13.5777	14.5815	31.4639	q2:CUFF.156	AGAP004725-RA	100	42.1855	41.4052	42.9658	108.548	0	0	1	GTTCAGTCCTTCGAGCTAGACGTGTGCGTGTAACACAAAAGCTATATTAATTGTGTAAAAAGCAAAATTTAACTGGTGTTACGATGTCTCGTTTCTTCGCCGGTGGTTCGGACTCTGATTCCGACAGCTCTTCTGATAGCGAGCCAGTAATTCGTCAGCAAGTGGCTCAGTTCACGTTCAGCGATGAGGAGGAGGACGTCAAGCGCGTCGTAAGATCGAAGAAGGAGAAGCGCTATGAAGACCTCTCCAATATCATCAAGAGTATCCGGAACCATAAGAAGATCAAGGATATGTCGAGTGTATTGACGAGCTTTGAGGAATTTATGCGAGCGTATACGAAGGCGTTGCCGGTAGTTATGAAGGAAGAGAATGGCGTAACGCCTCGTATTGTCGTTCGTG…	3384	2868	85	1.1086	0.291627	1		46.5721	2L	2797664-2801444	+ exons:2797664-2797724,2798052-2798166,2798237-2801444	segs:1-61,62-176,177-3384	AGAP004725-RA	0	AGAP004725-RA	6708	3384	3384	100	100	0	0	1	1	1		FOR
TCONS_00000056	XLOC_000033	AGAP004727	AGAP004727-RA	j	q1:CUFF.110	CUFF.110.2	54	1.06783	0.736979	1.39869	2.40051	-							1	0	0	GTTCTGCTTCACGAGGGACGCATCATAGTGCAGTTACAATTTCCTTGTTTGGCATTTTTATGCGCTATTTGCAGTACAGTCTAAAGCATACTACGATACAGCCCGGTCATGGAAATATCAGAGTCTACTAAAGTAGTGTTTTACGTAAGCAGAATATTTGGTCTTGCACCTTATGTAGTGAAGCGCACTCCTATTGGCCAAATAGTGGATTACAAGCGCAGCGTGTTTCTCATAGCTTATAGTGTAGGTCTTGTGTTTTGCTTAGCTGGCCTCACCTACAAAGGAATATTTTTCGATGTAACTTCCAAAAAACCTATACGAATGAAAACAGCTACTTCAAAGGTGGTGACCATTCTAGACGTGTCGGTTGTAGTGTCTGCCTGCATTTGTGGCACCCTC…	1044	936	90	0.7328	-0.292286	0.999971		42.1456	2L	2812105-2813770	+ exons:2812105-2812369,2812484-2812538,2812625-2812757,2812873-2812984,2813081-2813143,2813212-2813355,2813425-2813529,2813604-2813770	segs:1-265,266-320,321-453,454-565,566-628,629-772,773-877,878-1044	AGAP004727-RA	0	AGAP004727-RA	1715	865	1299	100	67	0	0	1	109	1		FOR
TCONS_00000059	XLOC_000033	AGAP004727	AGAP004727-RA	=	q1:CUFF.110	AGAP004727-RA	100	1.98998	1.60745	2.37251	4.47351	q2:CUFF.126	AGAP004727-RA	0	0	0	0	0	1	0	0	ATGGAAATATCAGAGTCTACTAAAGTAGTGTTTTACGTAAGCAGAATATTTGGTCTTGCACCTTATGTAGTGAAGCGCACTCCTATTGGCCAAATAGTGGATTACAAGCGCAGCGTGTTTCTCATAGCTTATAGTGTAGGTCTTGTGTTTTGCTTAGCTGGCCTCACCTACAAAGGAATATTTTTCGATGTAACTTCCAAAAAACCTATACGAATGAAAACAGCTACTTCAAAGGTGGTGACCATTCTAGACGTGTCGGTTGTAGTGTCTGCCTGCATTTGTGGCACCCTCAGTGGAATAGGGGGACTGCATTTTGTGCGTGAGCTTAATCGACGGTTAACCGAAGCCGATGAAATACTGTCATTGTACGTCAAGGAAAGTACCCGAAGTCGGAGGCAA…	1299	1299	100	0.8016	-0.31042	1		41.6474	2L	2812213-2814510	+ exons:2812213-2812369,2812484-2812538,2812625-2812757,2812873-2812984,2813081-2813143,2813212-2813355,2813425-2813529,2813604-2813698,2813783-2813878,2813947-2814042,2814108-2814176,2814248-2814337,2814427-2814510	segs:1-157,158-212,213-345,346-457,458-520,521-664,665-769,770-864,865-960,961-1056,1057-1125,1126-1215,1216-1299	AGAP004727-RA	0	AGAP004727-RA	2575	1299	1299	100	100	0	0	1	1	1		FOR
TCONS_00000063	XLOC_000037	AGAP004736	AGAP004736-RA	j	q1:CUFF.145	CUFF.145.1	29	1.95215	1.5658	2.3385	4.40612	-							1	0	0	CAACAACAAAAAGTTCGGATAATCATGTTGTCAATTGCACCGGCCCGGAAAATCGGAAAACGTTTTCATTGGCTGGCATTCCTATTGTTCTGAGCCACTTTATTTACTTGTTTTTAAAACGTGTTTACGCCACACTCGCAGCAAGGATTACGTATGTCGCAAAGCAGCAACTGTGTATGAAAGATACAAGGCAACAATGAGCCTCTTTCGTACGACGTTTCCATTTGTATCGCGGGAGCTTCTCAACTGGTTTCCTGGTCACATGGGAAAGGGCATGAAACAAATGCAACAGAAATTGAAGCAGATAGACTGCGTTATAGAGGTTCATGATGCTCGAATCCCGCTCACTGGTCGGAATACGGAATTCAAACACACTATCAGCGGCATTAAGCCCCATAT…	1363	981	72	0.9432	-0.131337	0.999984		42.7733	2L	2968474-2970000	+ exons:2968474-2968614,2968711-2969085,2969154-2970000	segs:1-141,142-516,517-1363	AGAP004736-RA	0	AGAP004736-RA	2581	1340	1340	99	100	11	11	1	11	1		FOR
TCONS_00000064	XLOC_000037	AGAP004736	AGAP004736-RA	=	q1:CUFF.145	AGAP004736-RA	100	6.77732	6.16526	7.38938	15.2968	q2:CUFF.141	AGAP004736-RA	100	8.40957	7.79972	9.01943	21.6933	0	0	1	AAGTTCGGATAATCATGTTGTCAATTGCACCGGCCCGGAAAATCGGAAAACGTTTTCATTGGCTGGCATTCCTATTGTTCTGAGCCACTTTATTTACTTGTTTTTAAAACGTGTTTACGCCACACTCGCAGGTAATTCGGTGCAAGGATTACGTATGTCGCAAAGCAGCAACTGTGTATGAAAGATACAAGGCAACAATGAGCCTCTTTCGTACGACGTTTCCATTTGTATCGCGGGAGCTTCTCAACTGGTTTCCTGGTCACATGGGAAAGGGCATGAAACAAATGCAACAGAAATTGAAGCAGATAGACTGCGTTATAGAGGTTCATGATGCTCGAATCCCGCTCACTGGTCGGAATACGGAATTCAAACACACTATCAGCGGCATTAAGCCCCATA…	1340	981	73	0.9432	-0.131337	0.999985		43.1343	2L	2968484-2969976	+ exons:2968484-2968625,2968711-2969085,2969154-2969976	segs:1-142,143-517,518-1340	AGAP004736-RA	0	AGAP004736-RA	2656	1340	1340	100	100	0	0	1	1	1		FOR
TCONS_00000065	XLOC_000038	AGAP004737	AGAP004737-RA	=	q1:CUFF.143	AGAP004737-RA	100	41.7735	40.3802	43.1667	94.2707	q2:CUFF.171	AGAP004737-RA	100	68.3783	66.7538	70.0028	177.341	0	0	1	AATAGTTGTGAGGTGGAAAAGCTTGTTGCTTCGTTTGGAATTGGGAAAGTAGAAAGTCGTCCCAGGAAGGACATCGTTGGAAAACGGGAAAacacacacacactcacacaTTCCTTTGGAAATCGTTCATTCAGACCGTTAGTCGTTACTTTATAATATTCAGTTATACAAAATGGACCGTTGTGAGCAGCACGTACAAGCGATCCCTCTGCAGCGCCTTAATACACGTGAAGAACACCAAAGGCGGCAACATTTGCGGCATGTATTCGAAAAGTACGACTCGGATTCCGATGGATATCTCAATATAGTTGAGATGAAACACCTAATACACGAAAAAAAGTGTGCCGATATGCCTAAAGATTTGGCGTTGCATCTGCTTAAGTTGTCGGATACAAACAA…	1501	1086	72	1.0311	-0.0661475	0.999998		43.3711	2L	2970597-2972678	+ exons:2970597-2970870,2970993-2971251,2971494-2971602,2971668-2971775,2971851-2972064,2972142-2972678	segs:1-274,275-533,534-642,643-750,751-964,965-1501	AGAP004737-RA	0	AGAP004737-RA	2976	1501	1501	100	100	0	0	1	1	1		FOR
TCONS_00000066	XLOC_000039	AGAP004739	AGAP004739-RA	=	q1:AGAP004739	AGAP004739-RA	100	4.12113	3.73891	4.50336	9.19552	q2:AGAP004739	AGAP004739-RA	100	33.1427	32.1722	34.1132	85.0439	0	0	1	CCCGGCGTGTTTAATAATACAAACCGCGTGTTCGGTACGGTGCAGCATAACTTAGTCCTATATTGTAGACTGGAATTCGTTCGTTTTAAGTAAAGATTTTTGGTCATTATGGAAGTGGATATTCCTACATCGCCAATAAAGAAGGAGAAGAAAAAGAAGAAGATTAAGCAAGAACCGGACACCGAGATCGAAAACTTGGGCGAAATCCAGAAATCCGGAGATTTTCAATTGAAGCCATCCTCTGCCATCGCCAGCTTAGATACGTCCAAATGGCCCCTGCTGTTGAAGAACTTTGATCGGCTGAACGTACGCACCAACCACTACACGCCACTTCCGTTCGGTTCGTCTCCGCTGAACCGAAAGATCAATGATTACGTTTCGGCTGGTTTTATCAACCTG…	1714	1566	91	1.1695	0.275485	1		48.0747	2L	2976111-2977915	+ exons:2976111-2976228,2976320-2977915	segs:1-118,119-1714	AGAP004739-RA	0	AGAP004739-RA	3398	1714	1714	100	100	0	0	1	1	1		FOR
TCONS_00000067	XLOC_000040	AGAP004743	AGAP004743-RA	=	q1:AGAP004743	AGAP004743-RA	100	53.0737	50.6804	55.4671	119.588	q2:AGAP004743	AGAP004743-RA	100	99.7027	96.7068	102.699	258.098	0	0	1	CTCGTCAGACGTCAAATTACGTGGCTGCAACACAAGCCAAAACTAACAACAAAATGAAATTATTACTGAATTTCCTCGTATGTTTCCTCTTTTTGTGTGTTGTACCTATTAGAGGATACTTTATCACAGTGGATCCACATTCGGAAGAATGTTTCTTCGACCGGGCAGAAGCTGGAACGAAACTGGGACTGATGTTTGAAACTGTTGAAGGAGGTTTTCTTGATATAGAAGTACGTATCAGCGGCCCGGACCAGAAAGTAATCTATCAAGGCGAAAAGGAATCTTCCGGAAAGTATACGTTTTCCGCTTACGAGACAGGCATTTATCACTACTGCTTCAGCAACAAAATGTCTACCTTAACGCCCAAGGTGGTCATGTTTTCGATGGAAATCGGAGAAG…	677	618	91	0.9461	-0.12388	0.997827		42.9838	2L	3020238-3021140	+ exons:3020238-3020423,3020517-3020698,3020772-3020924,3020985-3021140	segs:1-186,187-368,369-521,522-677	AGAP004743-RA	0	AGAP004743-RA	1342	677	677	100	100	0	0	1	1	1		FOR
TCONS_00000068	XLOC_000041	AGAP004744	AGAP004744-RA	=	q1:AGAP004744	AGAP004744-RA	100	69.2565	67.6128	70.9003	155.915	q2:AGAP004744	AGAP004744-RA	100	84.0192	82.3707	85.6676	217.324	0	0	1	AAAATTAGCTACATACACCTTCTTGCAATCTCCATTAACTTTGCTCGCAACGAAAGATCACGGATGAAAGAGCCACTATTCTAGGCATAAATCCTTTCAAGAGTATATTCTTTACTATCTTCTGCCATCGTTACCGCCATACATTTGCAAATGGCTTTCATTCTCCGTCGATCGAGCTTTCTTCTGGCCGACATTGCAAGTAAATCCTCTCCGAAGGTACTTGCAAGTGGATGCCAGAAGCGCCACCTGAACGTACAAGAGCACGTATCTTACTCCTTCCTAAATGAAGCGGGAATTCCAACGCCCAAGTTTGGAGTAGCAACGTCCGGGGCAGAAGCTAAAAAAATTGCTACGGACCTTAATACAAAGAACCTGGTCTTGAAAGCCCAAGTGCTAGCT…	1802	1341	74	1.1548	0.286171	1		46.5039	2L	3021774-3025711	+ exons:3021774-3021989,3022432-3022523,3022877-3023029,3023103-3023265,3023341-3023469,3023539-3023674,3024799-3025711	segs:1-216,217-308,309-461,462-624,625-753,754-889,890-1802	AGAP004744-RA	0	AGAP004744-RA	3572	1802	1802	100	100	0	0	1	1	1		FOR
TCONS_00000070	XLOC_000042	AGAP004746	AGAP004746-RA	=	q1:CUFF.129	AGAP004746-RA	100	2.08844	1.82052	2.35636	4.66568	q2:CUFF.157	AGAP004746-RA	31	1.39197	1.16716	1.61679	3.58625	0	0	1	ACGGAACCCACAGAAAAAGTGTCGCTGCACCGGACTTTTAATAAAGATTCACACATTTTCCGATTCCAATCGCAATCATTAAAATGGTCAGCAAGCCGGAAAGTGCTGATTCCAGCTCCGACAAGAAACGCCGCAAAACGAGCAATTCTAACGCGGTGGATAATTCGTCGTCGAATGCTAAAACATTGAAGGAGGATGTTTACATGAATACAATCGCTTTTGAGGAACAGGAGGCTAGCAAACGCTCACCAATTAAAGATGCGAACTTGTTCCATGCCACCTGTGATGAACTGAGATCAATATTTGCGGACATCGCCAAACTGAAGGCGGACAGCTCGGAGGATGCGAAGCAGAAGATTGCCGAGAAACGAATCGAAGGATCGTTGGCATTTGTGTTGT…	2339	2148	92	0.9291	0.111717	1		47.0714	2L	3030691-3033267	+ exons:3030691-3030896,3030964-3031711,3031810-3032846,3032920-3033267	segs:1-206,207-954,955-1991,1992-2339	AGAP004746-RA	0	AGAP004746-RA	4637	2339	2339	100	100	0	0	1	1	1		FOR
TCONS_00000071	XLOC_000042	AGAP004746	AGAP004746-RB	=	q1:CUFF.129	AGAP004746-RB	0	0	0	0	0	q2:CUFF.157	AGAP004746-RB	88	3.93972	3.6119	4.26755	10.1502	0	1	0	ACGGAACCCACAGAAAAAGTGTCGCTGCACCGGACTTTTAATAAAGATTCACACATTTTCCGATTCCAATCGCAATCATTAAAATGGTCAGCAAGCCGGAAAGTGCTGATTCCAGCTCCGACAAGAAACGCCGCAAAACGAGCAATTCTAACGCGGTGGATAATTCGTCGTCGAATGCTAAAACATTGAAGGAGGATGTTTACATGAATACAATCGCTTTTGAGGAACAGGAGGCTAGCAAACGCTCACCAATTAAAGATGCGAACTTGTTCCATGCCACCTGTGATGAACTGAGATCAATATTTGCGGACATCGCCAAACTGAAGGCGGACAGCTCGGAGGATGCGAAGCAGAAGATTGCCGAGAAACGAATCGAAGGATCGTTGGCATTTGTGTTGT…	2270	2079	92	0.8731	0.0957141	1		46.8722	2L	3030691-3033267	+ exons:3030691-3030896,3030964-3031711,3031810-3031866,3031936-3032846,3032920-3033267	segs:1-206,207-954,955-1011,1012-1922,1923-2270	AGAP004746-RB	0	AGAP004746-RB	4500	2270	2270	100	100	0	0	1	1	1		FOR
TCONS_00000072	XLOC_000042	AGAP004746	AGAP004746-RB	j	q1:CUFF.129	CUFF.129.4	97	2.03424	1.39844	2.67004	4.5446	-							1	0	0	TATCTGCTCTATGCCAACGTTACTGCATATGGCGAAGCTTGCGATCATCTGCTCACGACGTCGATACATGGTGATGAAGAGGAAGCGAAGCAAATAGCTGCATCTGGAAATACGTATGAATCGGAAGCTCACTGTGACCGGGGCATGAAAAAGCGGCATCACCGGGGGCATATGAAAACAAATCTAGCAGAACAACGACGCGAGAAACTTTTCAAACCACATCCTCTTAGTGTGACGATAAAGATCCGGGCAAAGGATTACTCGTCATCCCTCTCTCCCGATTCACCCGGTCCGGGACTTTCGTTGACGTTTTTCTATCTGCCCAACATGCAGGTGGTAACCATGAACATTGCTTTAGTAGATTTTCATTCTGTAGGGGCAGCAGCAAGCGACGTTCTC…	535	390	73	1.028	0.0431609	0.930144		47.8505	2L	3031669-3032334	+ exons:3031669-3031711,3031774-3031866,3031936-3032334	segs:1-43,44-136,137-535	AGAP004746-RB	0	AGAP004746-RB	906	499	2270	100	22	0	0	912	1	2	NOINT	FOR
TCONS_00000074	XLOC_000043	AGAP004749	AGAP004749-RB	=	q1:CUFF.175	CUFF.175.2	54	8.38512	8.03404	8.73619	18.8603	-							1	0	0	CAGTGTGACGCGAATACGTGAGCTCATACACGTCCTATCTGTGTGTGTTCGAGGAGTTTCTCCGTTTTGAACTTGAATACAGTTTCTGTAAACAGTGTGTGTTAGTAAACCTGGCAATAGTTTCACTAATAACACTGGCCAAAGTGAACATCAGTTGTTAGTGATTAAttttttttGCAGTACGGTACAATATACGACATGATTTTTAAAATTCTTCGCAGTAAAACACGCCTTATCACACGGCACTTGCACAGTGCTAGTTTCATCGGCAAGCCAACATCTGTGATAAGAATAATTGGAACGACGGTATGCATCGGAGGAGCCACTGCCGCTATAGCATACCACTGCCTGTCCCGGAATGAGGTGCACATGGAAGCCGTGGGGTCAGCTGCTAAATTT…	6768	1194	18	0.8704	0.0663014	0.162621	Yes	41.4598	2L	3038604-3045518	+ exons:3038604-3038893,3038963-3039971,3040050-3045518	segs:1-290,291-1299,1300-6768	AGAP004749-RB	0	AGAP004749-RB	2811	1418	1418	100	100	0	0	1	110	1		FOR
TCONS_00000075	XLOC_000043	AGAP004750	AGAP004750-RA	s	q1:CUFF.175	CUFF.175.4	100	15.4025	14.5709	16.2341	34.6442	-							1	0	0	TTTGTCTTCCTTCAAATTTTCCGATACCTGATGAATATATTTAAGCAGAACCGTCATAATAGCCACGATAAAACCTGGCTCTGCATAACATGATGATTCGACGTTTTCTTTGATCCATTTGTAGAATTGCTGTGGATTAGCATCCGACAGAATCTGCTTCCACAGTTCCGCTTGCACGCGTAACAATGGGTACAGGAAGTTTAGGTTACGGTCTTCCAGAATTTCAGCCATACGATCCTTGGTACGATCACACTCCGGCAGGCTGGCCATCAAATTAACTTTGCTTTTGTTGAACAGTTCTTGAAGCGGCTGTTTGCCAAGCTGTTTGTGCAAGTGTTGCAAAACGAGCAAAAACAGTGGATAATGTTGACCGTTTTCAGTAAAGTTGGCAACATCGGC…	2524	261	10	1.1477	-0.629844	0.000792192	Yes	44.4136	2L	3042913-3045518	+ exons:3042913-3042935,3043018-3045518	segs:1-23,24-2524	AGAP004750-RA	0	AGAP004750-RA	1348	1671	4227	99	40	1	0	1830	1	3	NOINT	REV
TCONS_00000076	XLOC_000044	AGAP004751	AGAP004751-RA	j	q1:CUFF.136	CUFF.136.1	100	7.24024	6.93993	7.54055	16.3146	-							1	0	0	AAAAACGTCACTATGGGCTCAATCACTAGCGAAAGGTCAACATTTCTGGGAGAAAGTATGCGGATTTGACAGAGCTGGCTTTGATTAGACAGTATGTGTGTATGTTTATTGTTTACTGTTTACACTTTGTTGTTTTGTACGGTAAGAGTGCGTGAGCCCGTCTAAAATGGCTCCAACGCACGTTCACCTGTTGTTGAATCAACTTCCCGGTTATTTCGACTCTTCAGTGTCGATAGAGCGTGTAGATCAGTTGTGTGATGAGCAAGTGAATGATATTCATCCTTCAATTAGCAACGATAGCAACAGCAATCAAGCATACAATGGAGATTCTTTCGCGAAAGTTTCCAAGTGCAATGATCTGCGCAACATCGCAATGGTAAAACGAGCGCTACATGATCC…	4067	3873	95	0.8733	-0.164899	1		40.2754	2L	3052192-3056715	+ exons:3052192-3054465,3054541-3054691,3054773-3055184,3055270-3055456,3055531-3055819,3055897-3056298,3056364-3056715	segs:1-2274,2275-2425,2426-2837,2838-3024,3025-3313,3314-3715,3716-4067	AGAP004751-RA	0	AGAP004751-RA	3043	3321	3321	100	100	0	0	1	167	3	NOINT	FOR
TCONS_00000078	XLOC_000045	AGAP004752	AGAP004752-RA	=	q1:CUFF.138	AGAP004752-RA	100	7.12398	6.26693	7.98102	15.9917	q2:CUFF.162	AGAP004752-RA	100	23.1015	21.6593	24.5438	59.5229	0	0	1	CAGCCAGGAACACGCGATACCGGCATTGCATACACATTGCGAAAGTTTCAATTCCAATATATTGTTGACCATCAACAAGCAAATAGACTGCTATGCAGATAGCTCAAAATAGTAGCTTCATTTATTAACCGTACAGAACGCGTACCATGGAAGAGGCTATTGACGATCATGTGAAACTGCCCCAAAAACGATTCTATCGTCAACGGGCCCACTCGAATCCGATCGCTGATCATAGCTTCGATTACCCTTTGTTACCGGAATTGAGCAACTGGAATGAACTCTATCCCAACATTGGCAATCGTCAGGTTGTATTTGCCGACATTGGTTGCGGATATGGCGGGTTTCTGGTAACACTGGGCGAAACATTCCCGGACAAGCTGGCTATCGGTATGGAGATTC…	854	708	83	1.0707	0.183514	0.999703		46.2529	2L	3056994-3057847	+ exons:3056994-3057847	segs:1-854	AGAP004752-RA	0	AGAP004752-RA	1693	854	854	100	100	0	0	1	1	1		FOR
TCONS_00000079	XLOC_000046	AGAP004754	AGAP004754-RA	=	q1:AGAP004754	AGAP004754-RA	100	10.92	10.282	11.5579	24.6795	q2:AGAP004754	AGAP004754-RA	100	6.2986	5.86728	6.72992	16.347	0	0	1	GTTTGATACGACTGTACACGATGAATAATAAAGATCGTTTCTTAATTACCCATAATGTAGAAAAGCTTGTGAATTACACGAACTACAAGCAATTAAGTTTTGAATGTATACAACAAAAGATGCTATCGCCGACGATGGTATCGCGTATCGAGGGTATTGCTCAGGATGAAGTTACGCGACATAAAAAACTATTTGAAAAAATTACCAAACGCGGCCCAAAAGCATTTGACACGCTGCTGGCTATATGCCAGCAAGCTTTTCCTACAGCTTACTTGATTCTGAAGCCCAACTCCAACGACAATCAAATGCATTCCACTCACAATCCTCAGCGTGTACGATCTGTGAGCTGCAATGTGGCACCAAAAGTGTACTCCCTTCGCAGTCCTGGCGATGTAGATG…	1563	1293	83	0.8269	-0.202478	1		40.0512	2L	3063116-3064911	+ exons:3063116-3063267,3063343-3063903,3063985-3064208,3064286-3064911	segs:1-152,153-713,714-937,938-1563	AGAP004754-RA	0	AGAP004754-RA	3098	1563	1563	100	100	0	0	1	1	1		FOR
TCONS_00000080	XLOC_000047	AGAP004755	AGAP004755-RA	=	q1:CUFF.134	CUFF.134.2	22	0.465691	0.32477	0.606611	1.03509	q2:CUFF.169	AGAP004755-RA	100	3.83645	3.39361	4.2793	9.79378	0	1	0	ATGCACATACAGTGTGCCTTTTGGAAAAGCGATACATCTATTCTGTACAGAGCTGAAAAATGAATCGTTTTGAATACTGCCAGGCACGACTCTTCGAGAACGAATCGTTTGTGGCAAAGGATCGCAACATTAAGCTGTATGACGGTGATGAAAAGACCAACTATGAAGACGGCGAAGTTGTTCTGACTAGCCATCGTTTGCTGTGGGGACGTAACGGAGAAATCGCAAGGGGAGGCAGCTGCTTGGCATTGAAACTGAAATATGTTCTGTCTGTGGATGAAGAGGAAGCAAGTTCGATGTTGTTTGGACGGAAGAAACGCATAATTCTACGCCTAGGCAGCTTAGCGTCGGATAAAATGCCTGGGCCCATGGATCATAGCTGTTCAACTTTTGTGAAAC…	2665	1191	45	0.8914	0.116338	0.999988		47.7674	2L	3065637-3068365	+ exons:3065637-3065791,3065856-3068365	segs:1-155,156-2665	AGAP004755-RA	0	AGAP004755-RA	2478	1250	1250	100	100	0	0	1	1	1		FOR
TCONS_00000081	XLOC_000048	AGAP004757	AGAP004757-RA	j	q1:CUFF.137	CUFF.137.1	93	17.6417	16.7276	18.5557	39.6448	-							1	0	0	CGTCCATAGCTTTTGGTCACGAGTACTTGTCAAGTTTACATTGTTTCAGCCTTCTTTCGGTGTATTGTGTTTTTCCGTGTAAAATTAACCCCAAACCTGGAGGATAGACTGAAACGGTACAAACTACTACGCCTACTGCACAGTGATGTCCAAGTCCAAGCAGAACAGAAACACCATCTCGAAAGCGGAGCAGCGCGCCGAATATCGTACGTTCAAGACCGTATTCCTGTACTGCATCTTGATTATAGCGCTTCCCGTGCTGACCTTTTTCACGTCAAAACATTGGATTTTTGATCAGCTACTCCAGCTATCCAGTGTATCGAGCAACATCTATTCAGCGGTGAGCGCTGTGGTTGCGCTGCACGGTGCATTGTTTCTTTTCATATACAAGGCGTACTT…	1732	1029	59	1.0563	0.0890087	0.999989		44.4573	2L	3068618-3070497	+ exons:3068618-3068804,3068886-3070019,3070087-3070497	segs:1-187,188-1321,1322-1732	AGAP004757-RA	0	AGAP004757-RA	2196	1108	1108	100	100	0	0	1	584	1		FOR
TCONS_00000084	XLOC_000051	AGAP004762	AGAP004762-RA	=	q1:AGAP004762	AGAP004762-RA	100	25.5598	24.4855	26.6342	57.197	q2:AGAP004762	AGAP004762-RA	100	18.3774	17.5545	19.2003	47.2524	0	0	1	TTGTAGCGTCACGTCTGGCGTTGAGCGAGCTGGTGACAAAACGACCGATAGATAACTTCAACGCAAACCGATGGGTGGAGTGCATCCAATCAACGATTTTGGGTTGCGCTCTGCGTGAAACACACGCCGCGTGCTTAATCAGTGTTCAACAAACCACGGGCAGAGTCGAACGCGGTATTACAAAAAAAGCTGTGAGAATACATGATTAGAAATTCACTACGGAGTTTCGGCCCGAGCAATTCTAGTCCATCTCATATTCGCCCCTAGCAAATTATTCTGTACCACGAGTTACAAGGTTGGGATAGCAGACGCCACCGTACAATGGCTCACTTAAGACCCCTGGTGCCGGAGCTGGCGGAAAAAGCACGCAACGAATTGAACGAAGTTCCCACCCGTATT…	1444	927	64	1.1124	0.156652	0.999974		46.6759	2L	3150315-3152338	+ exons:3150315-3150582,3150993-3151347,3151437-3151676,3151758-3152338	segs:1-268,269-623,624-863,864-1444	AGAP004762-RA	0	AGAP004762-RA	2863	1444	1444	100	100	0	0	1	1	1		FOR
TCONS_00000085	XLOC_000052	AGAP004763	AGAP004763-RA	o	q1:CUFF.148	CUFF.148.1	100	23.2654	22.248	24.2829	52.2375	-							1	0	0	GCGTTAGCACCGTTTCTATTTCGAGTCTGACTGACCTACGGTACTGTTGTTAGTGTGGCTGTGGTTTGCTAGACTTTATCAACCCAAAATGTCTAATATTCGCCCCATTTCTCAACAATTACAAGAGGTCGCTAAAAGGGAACTCAACGAAGACGAGTCCCAGGTGGACAGTCATTTAAAAGTGATCAGATCGTGGCTCATCGAGCTCGACCTGCAGTGCAGTCTTGTCGATGATCAGTTTTTGGTGGCATTTTTGCGAGGATGCAAATTTAGTCTCGAGAAGGTGAAGAAAAAGATTCTTCTGTTTTATCAAACCCGTTCCGAGCTACCACAAATCATCCAAAACCGCGATCCGTTGGATAGTGATGTGCTTAGAATTATACGCATGGGGTAACTTAC…	1486	525	35	0.8906	0.110839	0.887793		41.3863	2L	3152633-3154197	+ exons:3152633-3153460,3153540-3154197	segs:1-828,829-1486	AGAP004763-RA	0	AGAP004763-RA	747	969	969	100	100	0	0	1	89	3	NOINT EX	FOR
TCONS_00000086	XLOC_000052	AGAP004763	AGAP004763-RA	=	q1:CUFF.148	AGAP004763-RA	40	9.35807	8.36581	10.3503	21.0115	q2:CUFF.160	AGAP004763-RA	0	0	0	0	0	1	0	0	ATGTCTAATATTCGCCCCATTTCTCAACAATTACAAGAGGTCGCTAAAAGGGAACTCAACGAAGACGAGTCCCAGGTGGACAGTCATTTAAAAGTGATCAGATCGTGGCTCATCGAGCTCGACCTGCAGTGCAGTCTTGTCGATGATCAGTTTTTGGTGGCATTTTTGCGAGGATGCAAATTTAGTCTCGAGAAGGTGAAGAAAAAGATTCTTCTGTTTTATCAAACCCGTTCCGAGCTACCACAAATCATCCAAAACCGCGATCCGTTGGATAGTGATGTGCTTAGAATTATACGCATGGGTGTGGGGGTCCCATTGCCAGAAACAGAGAAACCAACGGATCCGAAATTATTCATAATACGTGTTGGCTGTTTCGATGTCAACCAGTGTACATTTGCT…	969	969	100	0.9174	0.0111004	0.999995		44.1692	2L	3152721-3153806	+ exons:3152721-3153022,3153085-3153523,3153579-3153806	segs:1-302,303-741,742-969	AGAP004763-RA	0	AGAP004763-RA	1921	969	969	100	100	0	0	1	1	1		FOR
TCONS_00000087	XLOC_000053	AGAP004765	AGAP004765-RA	=	q1:AGAP004765	AGAP004765-RA	100	5.69567	5.26876	6.12258	12.6278	q2:AGAP004765	AGAP004765-RA	100	10.7557	10.2154	11.2961	27.4835	0	0	1	ATGACGGCGTTTGAAGAATTCGGTGTTATGCCGGAGATTGCAAAGGCTATCGACGAGATGGAATGGATGTTGCCAACCGATGTCCAAGCTGAAGCGATTCCATTGATTCTGGGCGGTGGCGACGTGCTAATGGCAGCTGAAACGGGAAGCGGCAAAACCGGCGCATTTTGTTTGCCGATTCTGCAAATCGTATGGGAAACGCTGCGAGACATTAAGGAGGGTAAGACGTGCAAAACAAGTTCCCACAAAGGGCAACCTTGGACGTTTTCGTATACCGATCGTGGACAGGCGATGGCTATCACTCCGGACGGTTTACGCTGCCAGTCGCGGGAATTTAAGGAATGGCACGGTAGTCGATGTACCACCGGTGTCCGCGGAAAGGGTAAATACTATTACGAA…	2187	2187	100	1.0556	0.182544	1		50.7545	2L	3156536-3158788	+ exons:3156536-3156551,3156618-3158788	segs:1-16,17-2187	AGAP004765-RA	0	AGAP004765-RA	4335	2187	2187	100	100	0	0	1	1	1		FOR
TCONS_00000088	XLOC_000054	AGAP004766	AGAP004766-RA	=	q1:CUFF.154	AGAP004766-RA	75	5.15784	4.62513	5.69056	11.6457	q2:CUFF.177	AGAP004766-RA	100	8.08077	7.52167	8.63988	20.9729	0	0	1	AGAAGAAGTTCAACGTCGATACCATCCGCTCGTCGTGAATTTAACAAATTCTAGGCTTTCAAACCATTGTTAATACGAGTATCCTCCGCAGCGTGAGCACACAGCGCCCTAGTTAAGTGATATATGTGCGAATGTGTCCGTGATACAGTGTAGTGGACCGTGCAAGTGTGTTGTATAATAATCAGTGTAGTAGGGACATATTGCTGGTGAAACTATCACGTTCAGAATCTTGAAAAGTTGTTAAGTTTTTCTTGCCATCGCGTAAGGAAAAGAAGAACGAAACCATCAGTTCACCCGTGTCTGTGTGTGTGCTGATATAAGCTGCTGACGACAAGTGCTTGCTCTGGTGGAGATAGCAAGGCGGAGGAGAGAAGGAAATAAATTTTGACACGCAACGTT…	1615	1035	64	0.97	0.163406	0.999993		45.3251	2L	3163010-3175520	+ exons:3163010-3163063,3167653-3168082,3168864-3168932,3169010-3169112,3169164-3169226,3170459-3170592,3170692-3170758,3171232-3171332,3171516-3171619,3171690-3171787,3175059-3175183,3175254-3175520	segs:1-54,55-484,485-553,554-656,657-719,720-853,854-920,921-1021,1022-1125,1126-1223,1224-1348,1349-1615	AGAP004766-RA	0	AGAP004766-RA	3201	1615	1615	100	100	0	0	1	1	1		FOR
TCONS_00000089	XLOC_000054	AGAP004766	AGAP004766-RA	j	q1:CUFF.154	CUFF.154.2	100	6.91517	6.65152	7.17881	15.6135	-							1	0	0	AGAAGAAGTTCAACGTCGATACCATCCGCTCGTCGTGAATTTAACAAATTCTAGCTTGTCTGTGTAATTTCGCCTGCAGAATACGAGAATCTTCTGGATAAACGAAAAAATTATCTGAATTACATCCATCGGTAGGGGTTTCAAAGCTTTCAAACCATTGTTAATACGAGTATCCTCCGCAGCGTGAGCACACAGCGCCCTAGTTAAGTGATATATGTGCGAATGTGTCCGTGATACAGTGTAGTGGACCGTGCAAGTGTGTTGTATAATAATCAGTGTAGTAGGGACATATTGCTGGTGAAACTATCACGTTCAGAATCTTGAAAAGTTGTTAAGTTTTTCTTGCCATCGCGTAAGGAAAAGAAGAACGAAACCATCAGTTCACCCGTGTCTGTGTGT…	5777	1626	28	0.9885	0.0669151	0.999961		40.592	2L	3163010-3179000	+ exons:3163010-3163063,3167195-3167285,3167653-3168082,3168864-3168932,3169010-3169226,3170459-3170592,3170692-3170758,3171232-3171332,3171516-3171619,3171690-3172327,3175059-3175183,3175254-3179000	segs:1-54,55-145,146-575,576-644,645-861,862-995,996-1062,1063-1163,1164-1267,1268-1905,1906-2030,2031-5777	AGAP004766-RA	0	AGAP004766-RA	1193	1615	1615	100	100	0	0	1	1	4	NOINT	FOR
TCONS_00000092	XLOC_000055	AGAP004769	AGAP004769-RA	j	q1:CUFF.257	CUFF.257.1	83	10.8498	10.4653	11.2342	24.3767	q2:CUFF.350	CUFF.350.1	100	21.3333	20.8934	21.7731	55.1923	0	0	1	GAAATTTCGTTGAAGGAGGTGTCTGTGCTGCTCGCGCTCCTGCCGTAAAGTGATTTTCTGCCTAGCTAGTGGTTTCCATCTGATAGATGTACCCTTTTGCGGGGAAATATCGAGAAGTGCTGGTTTGCTGCGAGAAGCGAGCGTGCGTAGTTTAATCCATTCTTCGGATGATATTCTTGTGTGCGCTCTTATGGAGAAGAGACGGAAATTATGCTTCCCCTTGGCTTGATCGCACTTAGCTCGCGGTGTATGTGTGTTGATGTGGAATCCATGTGGAGCGAAGGCGACGCATGCATGGAATATGAATAGGATAATTAGAATGCAGTTGACCATCGTCAGTGCGGAAAGCAGAGTCACAAATACACAGGCAGCAGCAGCAACAGAATTTTCAGAGGCACG…	5947	549	9	0.9733	-0.028326	9.21e-06	Yes	41.8699	2L	3292997-3321337	+ exons:3292997-3293112,3296807-3298709,3314728-3314865,3315854-3315971,3317666-3321337	segs:1-116,117-2019,2020-2157,2158-2275,2276-5947	AGAP004769-RA	0	AGAP004769-RA	2989	1508	1508	100	100	0	0	1	926	1		FOR
TCONS_00000095	XLOC_000055	AGAP004769	AGAP004769-RA	j	q1:CUFF.257	CUFF.257.4	100	13.0711	12.6594	13.4829	29.3676	-							1	0	0	GCGAATCTCGCTGTGTGTGAGAGAGGTGCTGGTTTGCTGCGAGAAGCGAGCGTGCGTAGTTTAATCCATTCTTCGGATGATATTCTTGTGTGCGCTCTTATGGAGAAGAGACGGAAATTATGCTTCCCCTTGGCTTGATCGCACTTAGCTCGCGGTGTATGTGTGTTGATGTGGAATCCATGTGGAGCGAAGGCGACGCATGCATGGAATATGAATAGGATAATTAGAATGCAGTTGACCATCGTCAGTGCGGAAAGCAGAGTCACAAATACACAGGCAGCAGCAGCAACAGAATTTTCAGAGGCACGCAACGAACATAAACAATCCGCTAGTAAGGTTGATCTTGCCAGTTGCAAAGTTTTGTGAGGAATTACAACAATAAACTAGCAGCGGCCATAG…	5613	549	10	0.9733	-0.028326	2.64e-05	Yes	42.0453	2L	3294122-3321094	+ exons:3294122-3294146,3296807-3298709,3314728-3314865,3315854-3315971,3317666-3321094	segs:1-25,26-1928,1929-2066,2067-2184,2185-5613	AGAP004769-RA	0	AGAP004769-RA	2989	1508	1508	100	100	0	0	1	835	1		FOR
TCONS_00000096	XLOC_000056	AGAP004773	AGAP004773-RA	=	q1:AGAP004773	AGAP004773-RA	100	1.58471	1.2389	1.93053	3.49724	q2:AGAP004773	AGAP004773-RA	100	1.73219	1.3957	2.06867	4.38616	0	0	1	ATGTGTACATTCGTTTTCCCTGTATGTTTGCTGCTTGTTCGCAAAACGAATCAGGCCTTTAAGCTGCATAACCTTGAAGAAGGACCTTCGACCAAGGTGACACTCACCAAGGAGGATGCTCTGAAATACTACGGCCAGATGTACACGATAAGACGCATGGAAACGGCTGCCGGCAACCTGTACAAGGAAAAGGTGATCCGAGGCTTTTGTCATCTGTACTCTGGCCAGGAGGCGTGTGCCGTTGGAATGCGTGCGGCTATGCGTCCCGAGGATTCCTGTATCACCGCGTACCGGTGCCACGGATGGACGTATCTGATGGGTGTGTCTCCCGTGGGCGTACTGGCTGAGCTAACGGGCCGTAGCAGCGGCTGCGCTCGAGGTAAGGGTGGCAGCATGCAC…	1134	1134	100	1.0363	0.403697	1		54.321	2L	3360197-3361330	+ exons:3360197-3361330	segs:1-1134	AGAP004773-RA	0	AGAP004773-RA	2248	1134	1134	100	100	0	0	1	1	1		FOR
TCONS_00000097	XLOC_000057	AGAP004774	AGAP004774-RA	j	q1:CUFF.170	CUFF.170.1	100	3.33966	3.13751	3.54181	7.44633	-							1	0	0	CTCGTACGCACCAAGTCCATCCACATCATGGTCGCCGCCATGTTGGACTCTGAAGTCGAAAAGCCTAAAAAAGCGATTTGAGGACGCCGTTGTTTATTTCCTCTGCGTAAAGTCAGTTTATCCGGCAAAGTGTTATTGTTTGTTTCAAACTGATCCACGGATCGCCGGAAATTGGAAGTTGGTGGAAGATCTGGCATCACGCTCGCGCAACCGTCATCATGTAGAGACGGGAACTGACAGTAGCGTTTAGCTACGCGAGGGGCTCTTTCTCGAAGCGATCGAAGTTTGTGAGCAGTCAAAACAGTTCGCGATAAAAGAGAGACAAAGTGCCGGGAGCGAACACAGCACTGTAACATTTTGAAAGTCAAGTGAAATGTGAAAAAGACTGCTTCGAAATCA…	6884	2973	43	0.8851	-0.0314203	1		48.5764	2L	3387697-3400558	+ exons:3387697-3387884,3388677-3389354,3390856-3391560,3391633-3391784,3392234-3392567,3392663-3395413,3395578-3395858,3396148-3396763,3399380-3400558	segs:1-188,189-866,867-1571,1572-1723,1724-2057,2058-4808,4809-5089,5090-5705,5706-6884	AGAP004774-RA	0	AGAP004774-RA	2668	3816	5833	99	65	6	6	1	653	6	NOINT	FOR
TCONS_00000098	XLOC_000057	AGAP004774	AGAP004774-RA	j	q1:CUFF.170	CUFF.170.2	70	2.32215	2.16058	2.48372	5.17761	q2:CUFF.194	CUFF.194.1	81	3.93869	3.75529	4.12209	10.1129	0	0	1	CTCGTACGCACCAAGTCCATCCACATCATGGTCGCCGCCATGTTGGACTCTGAAGTCGAAAAGCCTAAAAAAGCGATTTGAGGACGCCGTTGTTTATTTCCTCTGCGTAAAGTCAGTTTATCCGGCAAAGTGTTATTGTTTGTTTCAAACTGATCCACGGATCGCCGGAAATTGGAAGTTGGTGGAAGGTTAGCGACAAACGATCGTACAGCATAGAAAACTATTGGCGGAATCTAGCTAATCTGGCATCACGCTCGCGCAACCGTCATCATGTAGAGACGGGAACTGACAGTAGCGTTTAGCTACGCGAGGGGCTCTTTCTCGAAGCGATCGAAGTTTGTGAGCAGTCAAAACAGTTCGCGATAAAAGAGAGACAAAGTGCCGGGAGCGAACACAGCA…	7847	4617	59	1.074	0.0746181	1		46.9096	2L	3387697-3400558	+ exons:3387697-3387936,3388677-3389354,3390856-3391560,3391633-3391778,3392234-3392531,3392663-3393927,3394172-3394333,3394862-3395349,3395730-3395838,3396341-3396763,3397120-3397732,3397839-3400558	segs:1-240,241-918,919-1623,1624-1769,1770-2067,2068-3332,3333-3494,3495-3982,3983-4091,4092-4514,4515-5127,5128-7847	AGAP004774-RA	0	AGAP004774-RA	11560	5833	5833	100	100	0	0	1	705	1		FOR
TCONS_00000099	XLOC_000058	AGAP004776	AGAP004776-RA	=	q1:CUFF.267	AGAP004776-RA	100	6.64236	6.18235	7.10237	14.6834	q2:CUFF.280	AGAP004776-RA	100	7.12285	6.68977	7.55594	18.2102	0	0	1	AGTTGGTGCCAAGTGTAGAGAAAAGTCCATTTGTTTCTGCTTTTGTTTCTGTATGATCTAGAGGCTTCAATACAAAAGCAGAATCCCACATCCAAAATGGTTAGCTCGGGATCACGCCTTCCCTTGTCGATGCTCTTGCAGACAAAAGAGGCAACGGAGGAGGAACCTCGAAAAGCATCGCGGGAAGATTGGCGCAAAGCCAAGGAGCTCGAGGAAGCGCGTAAGGCGGGTAATGCTCCGGCCGCAGTTGACGAGGAGGGACGCGATATCAACCCGCACATTCCGCAGTACATATCGTCGGCACCATGGTACTACAACACAGCAGGCCCGACGCTGAAACATCAGCGCCCCCAGGATGACGAAAAGCAGCGCTCCGGCATCGACGAGTGGTACAAGCGG…	2014	1785	89	0.8736	0.560326	1		52.8798	2L	3402582-3404685	+ exons:3402582-3404142,3404233-3404685	segs:1-1561,1562-2014	AGAP004776-RA	0	AGAP004776-RA	3992	2014	2014	100	100	0	0	1	1	1		FOR
TCONS_00000103	XLOC_000062	AGAP004785	AGAP004785-RA	=	q1:CUFF.162	CUFF.162.1	100	9.93916	9.31442	10.5639	22.4031	q2:CUFF.190	CUFF.190.1	66	6.32124	5.91733	6.72515	16.4251	0	0	1	CTTGCCTTAGAATGTCACCCAGGTTGTTGCCGATCAATTCGGCAGTCATTTATACGTTTCATGACATGCCCTTCGATTATCGTTCAGCAGAAACAATGCCCCTCCATAGCGGTAGAGATAAGCCAACGCGTTGAGCACGAGTGTACTAATGCCTTCGGCCCCAATCTTGCTATCTCATCGCTGTACACATCGAATGTACTGATGATGACGTTGATGATGCTGTTCGTTCGATCAGTGGTATAGCATTTGCTCAACATGTTCCGCACAAACGTTCGAGGTGAACAGTGCACACCAGTTCCCAGGCTACCACCGTACGCAATGGACGGCGCGCAAACTAATGAGCTAACGCAGTGGCCTTTGGTCGATCGGGAGAGCATCGAAAAGATTACACACTGGCTC…	1793	924	52	1.2344	0.240938	0.999945		42.164	2L	3541790-3544726	+ exons:3541790-3542219,3542355-3542511,3543390-3543497,3543572-3543930,3543988-3544726	segs:1-430,431-587,588-695,696-1054,1055-1793	AGAP004785-RA	0	AGAP004785-RA	1707	861	861	100	100	0	0	1	319	1		FOR
TCONS_00000104	XLOC_000063	AGAP004786	AGAP004786-RA	j	q1:CUFF.167	CUFF.167.1	100	17.6464	14.9456	20.3473	39.266	-							1	0	0	CGCAGCAAACGTCAACATCTTCCCCGTTGTGTACATTTCTTGTTGCGAAAACACACACATTACGCATTTTCACCGCTAAAATATGCTTTCGAACGTAGCAAAATCGATTGGCCAGCGCAATCTGTTTGGCAAGTTGAGTGATTGCATAATGAAACAGAAAAAGGATATTG	170	87	51	0.9231	0.163734	0.102291		41.1765	2L	3545797-3546114	+ exons:3545797-3545932,3546081-3546114	segs:1-136,137-170	AGAP004786-RA	2e-50	AGAP004786-RA	196	99	1598	100	6	0	0	1	39	1		FOR
TCONS_00000105	XLOC_000063	AGAP004786	AGAP004786-RA	=	q1:CUFF.167	AGAP004786-RA	23	4.02085	3.60312	4.43858	8.94701	q2:CUFF.195	AGAP004786-RA	33	4.4033	4.01357	4.79303	11.2447	0	0	1	CTTGTTGCGAAAACACACACATTACGCATTTTCACCGCTAAAATATGCTTTCGAACGTAGCAAAATCGATTGGCCAGCGCAATCTGTTTGGCAAGTTGAAACCACTTTCAAGCCAGCAGCAGAATGGATTTGCTTCGGAAGCTACGTTCGAGACGCGGGCCTTTAAGCTGCATAACCTTGAAGAAGGACCTTCGACCAAGGTGACACTCACCAAGGAGGATGCTCTGAAATACTACGGCCAGATGTACACGATAAGACGCATGGAAACGGCTGCCGGTAACCTGTACAAGGAAAAGGTGATCAGAGGCTTTTGTCATCTGTACTCTGGCCAGGAGGCGTGTGCCGTTGGAATGCGTGCGGCTATGCGTCCCGAGGATTCCTGTATCACCGCGTACCGGT…	1598	1194	75	1.0704	0.438362	1		49.3116	2L	3545835-3548422	+ exons:3545835-3545932,3546474-3546533,3546983-3548422	segs:1-98,99-158,159-1598	AGAP004786-RA	0	AGAP004786-RA	3168	1598	1598	100	100	0	0	1	1	1		FOR
TCONS_00000107	XLOC_000065	AGAP004790	AGAP004790-RA	=	q1:CUFF.192	AGAP004790-RA	100	42.3841	39.187	45.5811	95.228	q2:CUFF.243	AGAP004790-RA	100	49.2521	46.0663	52.438	127.116	0	0	1	ATCCCTTGCTCACTTCACGAAAATCTTTCGCTGTTTTCCGACTCGCTTCGCATAAACAGTGATAATTACATAACTCCAAATGGCTGGTGGTGGTGATGAAAGCAAACTTACCGGACTCTCCCGTATCTTCAATGGCGAAACCATGCGGGGCCGCGCTAATGTTGCGAAGGCCACCTACGCATCGATTGGGTTGTTGATCTTGTACTTCTCACTGAAGCCTAGCAAGAAGTAATGGCAGGACGCCGGAAGAGTTCATGCTACGCTACATAGGATTACTTCGTGAAGTGTGCTCGTGAGGAAATACATTATGCAACAGTCGAGTAAATCTTAGAA	333	153	46	0.7934	0.223197	0.174334	Yes	46.5465	2L	3576595-3577108	+ exons:3576595-3576673,3576757-3576837,3576936-3577108	segs:1-79,80-160,161-333	AGAP004790-RA	0	AGAP004790-RA	660	333	333	100	100	0	0	1	1	1		FOR
TCONS_00000108	XLOC_000066	AGAP004792	AGAP004792-RA	j	q1:CUFF.169	CUFF.169.1	85	2.56354	2.28895	2.83814	5.76565	-							1	0	0	AGCaaaaaaataaaaaaaaTAAAGGAAACTCAGACGAAAGTTCTTTAAAACCATTTGCGTTCAATACTAAACAAACAGTACTACTGTAGTGTACTTTATATTGAATTTTATCTTCTCATCAGTGGAGTGCGTTTCAATCGTCATCAAGAGCTGTTGTTATCTGTTTATCAAACCGACAGGCTTGCTACACAAAAGGTTCCGGCATTTTTGCGCGTTTGATTGAATCAAATTAGCAACAATTTTCTCCGCTGTAGAACCATGTTCCGTGCCTGTTACCTAAATTTATTAGAGCATTAACACCGTGTACTAGTGTCAGCGCTCCCTTCCTAGTTACGGTCCGTCGCAATCAATTCGCAGCAGCTCGATGGCTTTGAAACTGCTCCCAAATAGTACGCTGGC…	2602	1260	48	0.9647	0.105845	0.999998		42.5058	2L	3579843-3583942	+ exons:3579843-3580434,3580740-3581079,3581151-3581317,3581388-3581859,3582160-3582278,3583031-3583942	segs:1-592,593-932,933-1099,1100-1571,1572-1690,1691-2602	AGAP004792-RB	0	AGAP004792-RB	3100	2279	2279	100	100	0	0	1	9	2	NOINT	FOR
TCONS_00000110	XLOC_000066	AGAP004792	AGAP004792-RB	=	q1:CUFF.169	AGAP004792-RB	100	3.02684	2.67936	3.37433	6.80765	q2:CUFF.197	AGAP004792-RB	87	4.63845	4.28808	4.98881	11.9921	0	0	1	aataaaaaaaaTAAAGGAAACTCAGACGAAAGTTCTTTAAAACCATTTGCGTTCAATACTAAACAAACAGTACTACTGTAGTGTACTTTATATTGAATTTTATCTTCTCATCAGTGGAGTGCGTTTCAATCGTCATCAAGAGCTGTTGTTATCTGTTTATCAAACCGACAGGCTTGCTACACAAAAGGTTCCGGCATTTTTGCGCGTTTGATTGAATCAAATTAGCAACAATTTTCTCCGCTGTAGAACCATGTTCCGTGCCTGTTACCTAAATTTATTAGAGCATTAACACCGTGTACTAGTGTCAGCGCTCCCTTCCTAGTTACGGTCCGTCGCAATCAATTCGCAGCAGCTCGATGGCTTTGAAACTGCTCCCAAATAGTACGCTGGCGCTGCGAA…	2279	1422	62	0.8141	0.0772125	1		44.3616	2L	3579851-3583746	+ exons:3579851-3580434,3580740-3581079,3581151-3581317,3581388-3581859,3583031-3583746	segs:1-584,585-924,925-1091,1092-1563,1564-2279	AGAP004792-RB	0	AGAP004792-RB	4518	2279	2279	100	100	0	0	1	1	1		FOR
TCONS_00000111	XLOC_000067	AGAP004793	AGAP004793-RA	=	q1:AGAP004793	AGAP004793-RA	0	0	0	0	0	q2:AGAP004793	AGAP004793-RA	50	3.25326	2.80988	3.69664	8.30955	0	1	0	CAACACGGGAAGTGAAACACGGCGCAAGTGTGTCTGAAACAAGTGACCTACGGCGGAGAAACAATTCAACCGGTAGCAGCTTGCCATTTGCCATTCGTGTGTGCGTAGATCAAGCAACGTATAAATCAGGTGTCGTGTACGCAGATCGTAGTGTGCCGGTGAAACGATTAAAGTGTGCATAATGTTGCGTCAAGTGAGCAAGTCTGATTTGTTGACCAAGCAGTTCGACAAACTGCTGGTACCACTCTTCTCAACACAATCTCCCATGCCAGCATCAGGATTTCGTCAAAGTTCATCGTCTGCACGGACAGTGGTGCCTATGAACAATCATCACGCATTGTTGACTGGCCGCAACAAGTATGGACTCGCAAATATCAACGAAATGGCAAAGAACGGATA…	1642	1461	89	1.1215	0.47735	1		54.2631	2L	3585262-3590507	+ exons:3585262-3585629,3589153-3589441,3589523-3590507	segs:1-368,369-657,658-1642	AGAP004793-RA	0	AGAP004793-RA	3255	1642	1642	100	100	0	0	1	1	1		FOR
TCONS_00000112	XLOC_000067	AGAP004793	AGAP004793-RB	=	q1:AGAP004793	AGAP004793-RB	100	8.25586	7.55749	8.95424	18.2813	q2:AGAP004793	AGAP004793-RB	100	6.56184	5.92973	7.19394	16.7604	0	0	1	GGGTTTGCAATAGCAAGAAGCGAATAGTGTTTGCACTTTTTATTATTGTAATTGTGTTGTTATACTTGGAGCTTTGTTTGAAACGGGGGTTTTTATTTCTGTGATCGATCGTGAGACAAATATCAACGAAATGGCAAAGAACGGATACGGTCACGCAGCTACGGCGCTGAAAGCCCAACCAAAATCCCAAGCCGTGTTCGATCGCGAGGACAAGTTCGGAGCGCACAACTACCATCCACTGCCGGTGGCACTGGCCCGGGGAGAAGGGGTGTACGTTTGGGACGTCGAAGGCAAGCGGTACTACGACTTCCTGAGCGCATACTCTGCCGTCAACCAGGGCCACTGTCATCCAAAGATCGTGCAAGCCTTAACGGAACAGGCACAAGTGTTGACTCTTAC…	1390	1260	91	1.2217	0.579108	1		54.3165	2L	3588905-3590507	+ exons:3588905-3589020,3589153-3589441,3589523-3590507	segs:1-116,117-405,406-1390	AGAP004793-RB	0	AGAP004793-RB	2755	1390	1390	100	100	0	0	1	1	1		FOR
TCONS_00000115	XLOC_000069	AGAP004801	AGAP004801-RA	j	q1:CUFF.251	CUFF.251.2	12	6.35135	5.96145	6.74125	14.1903	-							1	0	0	AGCGTATTCTCTAAATCCGGTCGACCCACGCTTGACCACGGTTGTGGCGAGGGACGGATAGTGGAAGTTTCTAGTGCATTGTGCTCATTACCATTAGTGTCACAGTGCCACCGCCTGCTGCTCTCTTATCCATCTGGCTTGATCTCGTTGGAAACCAATTGGGTGGGAAAGCCCGGCAACTGGATCGCGAGTGTAGACGAACATTTCAGTTGTCCGTTCTTCGGTAGTTGTAACAGCCATTCGGCCAGTTAGTGCGGTGTTGCTAGAGTGTGTAGAGCTGGCGAGCATGGCCTCACTATCATTGCCGCGTGTACTGCAACACCGGAAGTCTCCCGTTGAGATCGAGCGTGAAAATCTCGTTAAAAATTTGTACCTACTATAGTGAATATTACTGCACGG…	4750	3615	76	1.2445	0.484792	1		49.5789	2L	3734625-3744771	+ exons:3734625-3734994,3738148-3738246,3738388-3738809,3738894-3738955,3739029-3739766,3739834-3739943,3740392-3740905,3741204-3741574,3742087-3742558,3743011-3743258,3743351-3743604,3743682-3744771	segs:1-370,371-469,470-891,892-953,954-1691,1692-1801,1802-2315,2316-2686,2687-3158,3159-3406,3407-3660,3661-4750	AGAP004801-RB	0	AGAP004801-RB	6476	4214	4431	99	95	8	0	218	370	2	NOINT	FOR
TCONS_00000116	XLOC_000069	AGAP004801	AGAP004801-RC	=	q1:CUFF.251	AGAP004801-RC	100	51.9057	50.9775	52.8338	115.968	q2:CUFF.210	AGAP004801-RC	100	37.9278	37.114	38.7415	97.6751	0	0	1	CTTCAATTGGCAGTACGCCCTGACCAGGCTCAGTATTGATTCTGTGAAAGTGAAACAGTGAGGATCATCGAAGGTGGGATCCGAAAGTACCTACTATAGTGAATATTACTGCACGGAAACATTTGTAAAGCAAAGCATTTTTGACTGTAAAACATGTCGCTAACGGATAAGGAATACTATAATCTGACTATCAGTATTTCCAAAGCGCTCAGCAATGTGGAAATGCCCATCAAGGTGAAGCACGTCCGTGCGGCTATCATTGGTACATTCCACAGCAATGGTGCGCATGCATTTTGGGCCATTGCCATCCGGCAACCGATACAGGACAATCGAATAGTGGCGTGGAAGTTCTGCCATCTGCTGCACAAGATACTGCGCGAGGGCCACCCGCTATGCTGT…	4300	3540	82	1.2445	0.469161	1		49.3721	2L	3736992-3744679	+ exons:3736992-3737078,3738148-3738246,3738388-3738809,3738894-3738955,3739029-3739360,3739436-3739766,3739834-3739943,3740392-3740905,3741204-3741574,3742087-3742570,3743023-3743258,3743351-3743604,3743682-3744679	segs:1-87,88-186,187-608,609-670,671-1002,1003-1333,1334-1443,1444-1957,1958-2328,2329-2812,2813-3048,3049-3302,3303-4300	AGAP004801-RC	0	AGAP004801-RC	8524	4300	4300	100	100	0	0	1	1	1		FOR
TCONS_00000118	XLOC_000070	AGAP004802	AGAP004802-RA	=	q1:AGAP004802	AGAP004802-RA	100	0.308513	0.176756	0.440269	0.688897	q2:CUFF.199	AGAP004802-RA	100	8.34068	7.72768	8.95368	21.4219	0	1	0	CAGAGCTTTGCATAGCTTCTACCACAATCCGCATTCCGTGCTTCGGTTCATTTGTTTGCAGCGGAATAGCTTAATAAGTGCACTTCAAACTCATCGAAAGTGACCAGTGTGTTGTGTGCTTGGACAACAAAATAGACTTTTATCATCTACGTGCTGTTTTTGAGAACTTTTATACCATACTATGACCACATACACCGATAAAGGGCCGAAACCGGATGGTGGAAAGTTTCTTTCGTTCGATCACATCACATTCTACGTCGGTAACGCGAAACAGGCGGCCAGCTTCTACACGACGCGTTTCGGGTTTGAGGACTACGCGTATCAGGGTTTGGAAACGGGCAGCAGACAGCTCGTAAAGCATGCCGTCCGCCAGGATCGGATCGTGTTCGTATTTGTGTC…	1467	1146	78	1.2829	0.511267	1		48.8071	2L	3745921-3747552	+ exons:3745921-3746104,3746202-3747269,3747338-3747552	segs:1-184,185-1252,1253-1467	AGAP004802-RA	0	AGAP004802-RA	2908	1467	1467	100	100	0	0	1	1	1		FOR
TCONS_00000119	XLOC_000071	AGAP004804	AGAP004804-RA	=	q1:AGAP004804	AGAP004804-RA	100	1.74105	1.41492	2.06718	3.91612	q2:AGAP004804	AGAP004804-RA	100	3.75111	3.31869	4.18354	9.68837	0	0	1	CTCACACCGTGTAAACAATAATAACGAAAACACGGCTGTGCGGTTTAGTTCAATGTTAATTACATTTTGTACTTGCTGCTCAGAAGCTCCTCCAAGTTAGATAAAAGTCATCATGTCTTCACCATCGGAGGACAAAATAGCGTCACACAAAACGTTCTACGATGATATAAGCCCGCCCCTCTATCCCAGCACAGATCGGTTCCATCCTCTAGGATACAGCACACCCCAGCAGCGAGGTAGAAACTCTTCTGCTCACGTCAGGAATTATTATTCCGCCCAGCCCAAGCACATGCTTCCACGGACGAAAGGATCCGACGGCCGATATCGGCACGGACAAGATAATGTGCAAAATCAGGACCGATCGAGATATTCGGGCCCAGATCGTTGCGATAACGCCGA…	965	591	61	0.9535	-0.0931797	0.991544		43.1088	2L	3749873-3750905	+ exons:3749873-3750398,3750467-3750905	segs:1-526,527-965	AGAP004804-RA	0	AGAP004804-RA	1913	965	965	100	100	0	0	1	1	1		FOR
TCONS_00000120	XLOC_000072	AGAP004805	AGAP004805-RA	j	q1:CUFF.173	CUFF.173.2	64	2.15726	1.90417	2.41034	4.84062	-							1	0	0	CGTGCGGTTCGTCGTGCGTGATCCTGTGCATGAGATCGTTCGTTGTGTTGCGTTCAAATCAATTAAGAACCCAATAAAGAAAGATGTGATTTAAAtctgtgctgcactgtttgtgtttgtgtgcgtgtgtgtctgatgtgtttgcgtctgtgcTATCGCTCAAATGGTGAACGACAAGCAAATAGTCGGTTCGCTAATGCCTGCGGCATATATCCCATAATGTATACAAACCAGTTGTAAAAAATAAAGATTTGTGAATAGCGTAGTCCACTGCCATTTTCGTTCGCTTAGCTTAGCGAATAGTAAGAATTGTGAAATCATACGCAATCATACACCGCCTCAGCAAGATGGGTTTAGCATCATCAAAGGCCGTCAGCAGCATTGCCGTGTCTTCGTCGC…	3666	3318	91	1.2566	0.463636	1		51.2548	2L	3751380-3775567	+ exons:3751380-3751456,3757824-3758396,3767884-3767967,3771404-3771490,3772337-3774116,3774208-3774500,3774587-3775039,3775121-3775222,3775351-3775567	segs:1-77,78-650,651-734,735-821,822-2601,2602-2894,2895-3347,3348-3449,3450-3666	AGAP004805-RB	0	AGAP004805-RB	5642	3346	3574	100	94	0	0	1	348	2	EX	FOR
TCONS_00000121	XLOC_000072	AGAP004805	AGAP004805-RA	j	q1:CUFF.173	CUFF.173.1	100	3.34906	3.1339	3.56422	7.51489	q2:CUFF.203	CUFF.203.2	65	1.99507	1.82823	2.1619	5.15866	0	0	1	GTGCGGTTCGTCGTGCGTGATCCTGTGCATGAGATCGTTCGTTGTGTTGCGTTCAAATCAATTAAGAACCCAATAAAGCATAGCTTTAGTTCAACATAAATGTGCCGTGAAAGTGTGTACCTGTGTGAAGCTGCTACAGTGTACAGTGTAATGAATGTGACGGTGAATGTGTTGATAATGTAACTAGCAGTGGTAAAAATTATGAGCCATAAATGTACAGCGCAATCCGTACGTTATGTGAAACGTCATTGAAATCGGGCAGGAAGTGTGTGTAGATGTGTGTCTTGTGACAAACGGATGTGCATTAAATGAATTATAGAAGAAGCGAAGCAATCATGCCGAGCAAGAAAATTCGTAAAATAAAATCATTTTTATAGTTTCGATCATGTTTTGCATGCA…	5314	3471	65	1.2332	0.46531	1		46.7633	2L	3751381-3778687	+ exons:3751381-3751456,3757500-3758396,3767884-3767967,3771404-3771494,3771569-3771591,3772337-3774116,3774208-3774500,3774587-3775039,3775121-3775222,3775351-3775479,3777302-3778687	segs:1-76,77-973,974-1057,1058-1148,1149-1171,1172-2951,2952-3244,3245-3697,3698-3799,3800-3928,3929-5314	AGAP004805-RA	0	AGAP004805-RA	8930	4505	4505	100	100	0	0	1	671	1		FOR
TCONS_00000123	XLOC_000073	AGAP004807	AGAP004807-RA	=	q1:AGAP004807	AGAP004807-RA	100	112.209	108.132	116.286	250.529	q2:CUFF.218	AGAP004807-RA	100	152.553	148.127	156.978	392.79	0	0	1	GTCGCAGTGCACTAAACCTGTTGTGAGTTATCTATCGCTAGGAGTACTGTCAGGCTGTGTACATTGCGTGGTGCATATTCGGACGTTCACAAACAAAGTACACATTGCAACCATGGCCCAGCTACCCGTTTACAACCCGCCTTCCCCATTCCTTGGTCAACTTCCCTCTGGATTGGGGCTGTATAGAAAGATCACGATCCGTGGACGAATGACTCACGATATGTTCAACATAAACCTCCAGGTTGGACCCAACGTAGACCCGAGGGATAATTCAGCGCTACACATTAGCATTCGGCCACGGGAAGGACTGATCGTGCGGAACACGTACCAGTTTCAAAGCTGGGGCGTTGAGGAGCGCTTTGGTGGATGTCCGGTACAGAAACGGTCGTACTTCGATGT…	610	432	71	0.8826	0.108567	0.952277		48.3607	2L	3780412-3781204	+ exons:3780412-3780550,3780634-3780716,3780817-3781204	segs:1-139,140-222,223-610	AGAP004807-RA	0	AGAP004807-RA	1209	610	610	100	100	0	0	1	1	1		FOR
TCONS_00000127	XLOC_000077	AGAP004818	AGAP004818-RA	=	q1:AGAP004818	AGAP004818-RA	100	11.866	10.5372	13.1947	26.4308	q2:AGAP004818	AGAP004818-RA	100	17.1661	15.5813	18.7508	44.3744	0	0	1	ATGTCGCTTGCTGCTGCGAGTGGTACGGGAAGATTTTGGGCACGGTCAGCGAAAACAATTCGCTTTGTGCGACAAGGATGTACAAATCGACCCTTTTTCCACATTGTAGTAATGGAGCGCCGCAAAGATCAATACCAACCAGTCATTGAACAAGTGGGAACGTATGATCCAATTCCAAACGAGCACAATGAACAGCTGGTATCGTTTAACTATGAACGCATCCGTCATTGGATTGGTAGCGGAGCCCATATATCGAAGCCGGTGGCGGAGTTATTAGGTATTGCCGGCTTGCTTCCAGTCCATCCGCGGACCTATATGACCGCCTGGCGAAATAGACAAATGGCTGAGAAGCTTGCACAGATCAATGCGGTAAAAAATTCGGATAATGTCGATAGTACA…	480	414	86	0.8016	-0.146978	0.91959		45.2083	2L	3858864-3859471	+ exons:3858864-3858980,3859045-3859204,3859269-3859471	segs:1-117,118-277,278-480	AGAP004818-RA	0	AGAP004818-RA	952	480	480	100	100	0	0	1	1	1		FOR
TCONS_00000128	XLOC_000078	AGAP004820	AGAP004820-RA	=	q1:AGAP004820	AGAP004820-RA	100	4.73513	4.21302	5.25724	10.5615	q2:CUFF.217	AGAP004820-RA	100	2.07633	1.70531	2.44736	5.32213	0	0	1	ATGGCGGATACCCATCTATTTGAAATAGATGGCAGTGTCTTGGAAGGAGGAGGACAGATCCTACGGATGGCATTGTGCTTTAGCGTGCTTACCAAGACGCCGGTACGCATCCGTAACATCCGCCAAGGGCGCAAGAAACCGGGACTGGCAGCGCAACATCTAGCTGGGGTAGAGCTGATGCGAGATATTTGTCAAGGCAGGCTATACAAAGCGTGTCTCGGATCGACCGAGATTGAATTTTACCCTGGACATATTGAGCACGGGCGATTCGTCGGTCACATTCAAACTGCAGGAAGCATTACCTTGCTCCTTCAAGCTACACTGCCCGTTGCTATCTTCAGCTCCGGTCCAGTCACGCTAGATTTGCGTGGAGGTACAAACACGGATCTTGCTCCGCAG…	1276	1104	87	0.9699	0.0624245	0.999999		47.8056	2L	3870994-3872609	+ exons:3870994-3871041,3871107-3871351,3871421-3871745,3871811-3871935,3872006-3872264,3872336-3872609	segs:1-48,49-293,294-618,619-743,744-1002,1003-1276	AGAP004820-RA	0	AGAP004820-RA	2529	1276	1276	100	100	0	0	1	1	1		FOR
TCONS_00000132	XLOC_000080	-		u	q1:CUFF.203	CUFF.203.1	100	2.41171	2.02303	2.8004	5.45456	-							1	0	0	TTACAGATGTCCTAGCCGATTGAAAATAATGTAATGGATACTTATACATTGCCGTAGGTATTGCAGTATTAATTTTTCAATAATTCGTTTCATGCCTGATAAGGCGGACGCATTTATTTTAAATGGTTAGTACAATCGTTCACAACAGTGGTTTTAGAACAGTGACGACAATTCTGATTACATTCCATAGCAAAAATCATAGAATTTTAGTTTTGCCTTCTGCACCTAGTGCGCAGACGTCGTAACTAAAAAGTATCTTCCGTAAAGCTCCCATAATCATTCAAAAGCTTCATTCATGCAAATAGCACTGAAAGTTCATAAAATGTTACAAGAGCTTTTTTGCCATAAGCGATAAAAGGGTAAGTTCCTTGTGAAAGCGCAATGAATGACTAGACAGGA…	1594	186	12	0.6669	-0.530347	0.00154655	Yes	33.877	2L	4143028-4144621	+ exons:4143028-4144621	segs:1-1594
TCONS_00000137	XLOC_000083	AGAP004833	AGAP004833-RA	j	q1:CUFF.209	CUFF.209.3	100	3.42955	3.19886	3.66025	7.70891	-							1	0	0	GAAAGACGTTCGATTGAGCGCGATCGTGGCCGCCTTGGACCTATAAGCATGGGTTCGCGTGATCGCTTTCGCGGCCGTAGTAGGAGTAGAGATAGGGATATGCGAGGTGTTGGAACAAGGATGGACCGGGAAAGGGATCGCGAGCGGTTCCGTGATAGAGACCGAGCTCGAGATTACGGTCGTGGCATGCAGCGAAATGGGCGCGATGGCCGTGCTGGTGGAAAGGGCCGTAAGCCAGATGACGATCGCTTTAAAGACTCGCTAAGTGAAGGATTAAAGCAACAAAAAGAGTCGAGCAGTGAAAGTGAAATCGCAGATATTGATATCGACGACGAGGAGGACGAAGAAAAGATTATTGAAAAAAGACGAAAAGAACGTGAAGCGCTGCTCAAGCTTAAA…	3456	1725	50	1.1068	0.137671	1		41.8692	2L	4234826-4239977	+ exons:4234826-4235218,4235348-4235877,4235960-4236068,4236226-4236762,4237886-4239332,4239538-4239977	segs:1-393,394-923,924-1032,1033-1569,1570-3016,3017-3456	AGAP004833-RA	0	AGAP004833-RA	3424	2419	3851	100	63	0	0	1433	107	4	NOINT	FOR
TCONS_00000139	XLOC_000085	AGAP004839	AGAP004839-RA	=	q1:AGAP004839	AGAP004839-RA	100	7.34828	6.1806	8.51597	16.5912	q2:CUFF.240	AGAP004839-RA	100	21.3901	19.5327	23.2476	55.4921	0	0	1	AGTGTGCAGTCCTCTGCTTCGGTGTCCGGCAAAATGCTTCTGCTTAAGAATCTACCTATGTCTATGCGATATTTACACAAAGCAGTACAATCTGCTCGGGGCTCAGCCGTGCTAAACGGCGAAACGAAGAAGTGCGTGCGGAATCCGAACAAATCTAGCTTGCTCACTCATCTGCCCGATTACACTTACATGGATGGACGTGTTACACCTTTCGGAGCCAATCAAAGGAAGCGGATTATTCAGCAGCGCGAAATTGCTAAGCAAATAGTGACACTTTCCAAAGAAATGGATTTTGCGGTAGAACGACATCAAAGAAATATGACCGAGGCCGAAGAAACCAAACAAAAGCTGCTAGCCGCAAAGCTGAAGCCCAAAGGTCATTTATTGTTGCAGAAAAAA…	423	369	87	1.0286	-0.131178	0.902511		44.208	2L	4376928-4377479	+ exons:4376928-4377009,4377067-4377200,4377273-4377479	segs:1-82,83-216,217-423	AGAP004839-RA	0	AGAP004839-RA	839	423	423	100	100	0	0	1	1	1		FOR
TCONS_00000142	XLOC_000087	AGAP004842	AGAP004842-RA	j	q1:CUFF.219	CUFF.219.2	37	1.78174	1.40941	2.15408	3.97412	-							1	0	0	GCTTTGTATCGTACACCAACAATGAATTTCAGACTTTCTTCAACCATCGATCGGATCACAAGCGAGTGATTGGAAGCAGCTCGCACGCTGCGCTCGGTAATTGCTAGTCTTTTACGACCAACATTTTGGCTAACGGCAAAAATGTTGTGGCGAATTTTAGGACAATTGGCAAGGGCGCATCCGTTAAAAGCGTAATTGCGATACCTACGAGGCACTTTGGAATTACTGGAACTCTCTGCAGGGCCAACGAAACCTTCGACGATTTTCGAGCTCGTGAGGAGAAAAAAGAGCAGGAGTATGTCAAACAACAGCAAGCATCGGGAGCGGCAGGTACTAGCTCCAGCTCGCAGGTCGACTCGTTTTCATCCACCTCTAACGATCAGCAAGCACCTGATCCGG…	1212	645	53	0.7524	-0.112128	0.990044		44.967	2L	4387857-4392384	+ exons:4387857-4387880,4387936-4388046,4391160-4391839,4391918-4392127,4392198-4392384	segs:1-24,25-135,136-815,816-1025,1026-1212	AGAP004842-RA	0	AGAP004842-RA	2218	1119	1226	100	91	0	0	108	24	1		FOR
TCONS_00000143	XLOC_000087	AGAP004842	AGAP004842-RB	=	q1:CUFF.219	AGAP004842-RB	100	4.82095	4.26959	5.37231	10.753	q2:CUFF.259	AGAP004842-RB	0	0	0	0	0	1	0	0	CAAACACTGTTGATGAAAGTATTTCACCAGAAAGCAACTCGAGATCATTCGAATTTTATCAATTCTGCTGGTGCACAAGTGAACACAAACGAGAGTATAAAATATGTTTCCCCGTGCTATTATCCTCGTTCGTCATTCAACATACAGTTCAGGCAAAAATGTTGTGGCGAATTTTAGGACAATTGGCAAGGGCGCATCCGTTAAAAGCGTAATTGCGATACCTACGAGGCACTTTGGAATTACTGGAACTCTCTGCAGGGCCAACGAAACCTTCGACGATTTTCGAGCTCGTGAGGAGAAAAAAGAGCAGGAGTATGTCAAACAACAGCAAGCATCGGGAGCGGCAGGTACTAGCTCCAGCTCGCAGGTCGACTCGTTTTCATCCACCTCTAACGATCA…	1159	978	84	0.779	-0.0933119	0.999988		45.1251	2L	4388592-4392314	+ exons:4388592-4388743,4391160-4391839,4391918-4392127,4392198-4392314	segs:1-152,153-832,833-1042,1043-1159	AGAP004842-RB	0	AGAP004842-RB	2298	1159	1159	100	100	0	0	1	1	1		FOR
TCONS_00000145	XLOC_000088	AGAP004843	AGAP004843-RA	j	q1:CUFF.220	CUFF.220.2	100	2.20153	1.94474	2.45832	4.9654	-							1	0	0	CGCTCGGAGAAAATATTGTACAGTGAACGCATGGCGCAACCAATCGAAACGTTTTGCTAGAATTTATCAGCAAAACCATAGTCAGTGATAAATATATTTCCTTCGTCACCTAGAAGTGATAACAACAGCGTGTATATCTGCCTGTCTTGTGAGAATTTTGTGTTGCATACTGTTGAGCAATCATAAAGCGTCCATCCCCCGAAGGGCTACCTCCCGGTTTCCGTAGCCATGGATGTTCTTGAAGCAGTGCTTGCAAAGCTAGAGGAGGGTAGCTATAAATCGGCTGTTGATATAATAACCGACCCTGCAAACGATATCGCTGTAAAGATGCAATCTATGGAGCTTATTTCACTCATTTCTAAAAACCTGACGGATGAAAATGCCGaaaaaaaaCCCGAC…	2088	1860	89	1.0956	-0.0393684	1		43.7261	2L	4388847-4391016	+ exons:4388847-4389762,4389845-4391016	segs:1-916,917-2088	AGAP004843-RA	0	AGAP004843-RA	2323	2061	2061	100	100	0	0	1	1	2	NOINT	FOR
TCONS_00000146	XLOC_000089	AGAP004845	AGAP004845-RA	=	q1:AGAP004845	AGAP004845-RA	100	64.1204	62.8446	65.3963	142.675	q2:AGAP004845	AGAP004845-RA	100	53.7189	52.6603	54.7775	137.803	0	0	1	CTGCGAGTCGACAAGTGTGCGGTCTGTGATAGTAAGTTCTTCTTGGGGCCCTCGTTGATTGAGGGCACAATAAGAAGGAAGTTCATAACATATTGGACAGTGCAGCTGTTAGGTTGAGCGCAGTGAGCAATTGTAGTGAAATCAACGTCGTATGGTCTTACGCGAGACAGAAACGCTCCGAACTGCCCGTCCAACATGCCCGAAATGGTTGCGTTCTACAGTCCAGAGACGGTTATTCCGACCACCTCCGATACTGAACCACGGAAACCGTTGAAGAGAAGAACCAGTGCGCTAAATACGATATTTTACTATCTCGGCTTAGAGCAGCGATCCGGCGAGGATGCCAAAGAAAACCAGTGGATTCGAATACTTACATTTGTCGTTTTGTTTGTTACATTT…	2580	1596	62	0.8316	0.0751504	1		46.7442	2L	4396212-4402689	+ exons:4396212-4396584,4400180-4400271,4400356-4400577,4400648-4400932,4401009-4401603,4401677-4402689	segs:1-373,374-465,466-687,688-972,973-1567,1568-2580	AGAP004845-RA	0	AGAP004845-RA	5114	2580	2580	100	100	0	0	1	1	1		FOR
TCONS_00000151	XLOC_000091	AGAP004847	AGAP004847-RA	=	q1:CUFF.213	AGAP004847-RA	100	0.013799	0	0.041398	0.029766	q2:CUFF.250	CUFF.250.2	100	3.00994	2.7269	3.29298	7.72832	0	1	0	CCAGCCCTTTTTATCATCTGCTTGACTACCACTCTATCAATTGCGTGCTTTACGATGGGACTGTTCTTTCATATCTATAAACCAACAAAATTAATACTAGATGATCGGTTAACGATGCGTCAGATTATGCCCTATTACCGATGGTGGAAGGATACAGATGATGTTTTGGTCACGTGTCGAATATTCATCTTCAATGTAACCAACTCCGAACGTTGGTTGGGTGGGCTAGACGATCAGCTTAAAATGCAAGAAGTGGTTCCAATCGTGTACCGTGAAATACTGGAACACGACAACGTTACCTTCCACGAGCACAACTCTACCATTTCGTACGTCACCAGAAGGCGTCTAGTGTTTTTACCCGATCGTAATGTTCCAGGCATACTTAATAAAACCATCATC…	2238	1419	63	0.8808	0.0534273	1		44.1466	2L	4433671-4439013	+ exons:4433671-4433838,4433938-4434189,4434273-4434473,4434555-4434954,4437721-4437968,4438045-4439013	segs:1-168,169-420,421-621,622-1021,1022-1269,1270-2238	AGAP004847-RA	0	AGAP004847-RA	2920	1473	1473	100	100	0	0	1	1	1		FOR
TCONS_00000152	XLOC_000092	AGAP004849	AGAP004849-RA	=	q1:AGAP004849	AGAP004849-RA	100	2.60209	2.27096	2.93322	5.80295	q2:AGAP004849	AGAP004849-RA	100	7.22146	6.7301	7.71282	18.7424	0	0	1	ATTTACACTGAACTCATTGTTTGTTTGTTGCTTGTCGCTGTTGCCGGTAATTTTGAGCGCATTCTGAACTAACGCCAGTGAAAATTATGTCAACCCTCGAGGTGTGTGAAAAGTACTACGGTACGAAAAACATCTACGAACTGTTCGGCGTCGAAAAAAGCGCGTCCGATCAAGAAATAAAGAAAGCTTACTACCGACTGTCGCTACAAACTCACCCGGATCGTGTGCCGGAAAGTGATAAGCAAGAGGCGACCGAAAAATTTAAGGTTCTAAGCAAACTGTACAACATTCTCAGCAACAAAGACTCACGCGCGATCTACGACGAGCGAGGCACCGTCGATGATGATGACAACGCTAGCACGAACTGGTTAGCTAGATGGCAACAGTTCTTCAAACCAC…	1351	855	63	0.858	0.342044	0.999906		43.6714	2L	4441878-4443314	+ exons:4441878-4442054,4442141-4443314	segs:1-177,178-1351	AGAP004849-RA	0	AGAP004849-RA	2678	1351	1351	100	100	0	0	1	1	1		FOR
TCONS_00000153	XLOC_000093	AGAP004854	AGAP004854-RA	=	q1:AGAP004854	AGAP004854-RA	100	7.38905	7.12793	7.65017	16.5805	q2:AGAP004854	AGAP004854-RA	100	9.69496	9.42379	9.96613	25.0171	0	0	1	GGCTACCGATGTGAGCTAGCCTTTCACGCCAAGTGCAAACAAAAGTGAATTATCCAGCAGGCCATTTTTTCATCATTCACTTCCGCCTCAGCAATTGCAATCAAATATGTTACCGATGTGTAATGTTCGCCCGTGAAGTAATTGCTTGGGCCGCTAGGGAGGACGATAAGTGAAACGGTAggggggggAAACGCGAGAGAAAACCCAAAAATGTGTACGTATGGTGTCCTTGGTTGAAGAAAAGTCTACCTTGCTTCGCATAATCCAAGTTGAGTGGTAAAGCAAATCAATTGCATTACACCATCTTTGAGTCCGGTTGTTCTGTTGGCACTGAAAGCTATGGTAGTAACCAAGAACGATGAAAAGTAAGTCCAAAAACTCTTTGACGaacgggagtgg…	6390	4650	73	0.9014	0.187036	1		46.9484	2L	4483668-4490466	+ exons:4483668-4484526,4484780-4486588,4486663-4487553,4487636-4490466	segs:1-859,860-2668,2669-3559,3560-6390	AGAP004854-RA	0	AGAP004854-RA	12670	6390	6390	100	100	0	0	1	1	1		FOR
TCONS_00000154	XLOC_000094	AGAP004855	AGAP004855-RA	=	q1:AGAP004855	AGAP004855-RA	100	0.375164	0.230763	0.519564	0.834132	q2:AGAP004855	AGAP004855-RA	100	1.57814	1.30749	1.84878	4.02977	0	1	0	CCTCTGCCTGCGTCGGAGAGTCGTCCATAAATCGATCTGCGCTGTTTTTTAGGCTGCAAGGTTCGATTTATAAATATTAACTACTACAACACTGGCAAAAAGGACGATATCTTCCCACATACATATAGCAGTGCAATGATGGGCGTTCGAAGGATTTTGGCAGCATTGCTGCTGATTACATCCTCTAGCGGAGTGTTATCACAGGAAGATCCCGAATGCAAAACACCGACCATGTCAGACGGATTCTGCGTGTCCATTGAACGGTGCCGGAATATTTACTCCATCATTATCTCGCCGACGCCACCTTCGCGAGGCATTCAGAACTACATCAACCGAGCGGCCTGCAGTCTGCCCGATGTGCCCCGCAGCGTCTGTTGCCAACCGTTAGAGGTCGTACCC…	1508	1233	82	0.9905	0.309223	1		51.3263	2L	4492189-4494085	+ exons:4492189-4492390,4492563-4493109,4493243-4493442,4493527-4494085	segs:1-202,203-749,750-949,950-1508	AGAP004855-RA	0	AGAP004855-RA	2989	1508	1508	100	100	0	0	1	1	1		FOR
TCONS_00000155	XLOC_000095	AGAP004856	AGAP004856-RA	=	q1:AGAP004856	AGAP004856-RA	100	1.10494	0.834963	1.37492	2.43872	q2:AGAP004856	AGAP004856-RA	100	2.63281	2.25181	3.01382	6.80927	0	0	1	ATGAGTCGTATCCAATGGCGTGTTCGAGAGCTTCCAAAGACCATCAGCCAAACAATTCGATTTCGGTGGCAGTACGGCAAACAATGCATTCGCTCACTAACCTACAATCATCACATGAACCAATCGTACGCTTCGGATGTTTGCATGGAACCAATATTTTGGTTCGTTGACAATTTTACCCATCTTCTAGGACCGTTTTTTGTATTTGCTGTAATATGTTTAACAACTGCGGTAGTTACGATATGCTACTGGATCGGATTGCCCTACTGGTGGAACAGAAATCGGTATATGACCGTGTTCTTAATGATAGTAGGACATTGGTTGTTATTAAACGTGGTGTACAACTTCTATAAAGCTGCGTCTGTATCGCCAGGCTATCCACCGGAGAAAGAACTGATA…	1143	1143	100	0.4386	-0.172953	0.999999		45.3193	2L	4495104-4496644	+ exons:4495104-4495150,4495261-4495408,4495476-4495667,4495740-4495857,4495926-4496134,4496216-4496644	segs:1-47,48-195,196-387,388-505,506-714,715-1143	AGAP004856-RA	0	AGAP004856-RA	2266	1143	1143	100	100	0	0	1	1	1		FOR
TCONS_00000159	XLOC_000097	AGAP004867	AGAP004867-RA	j	q1:CUFF.265	CUFF.265.1	88	14.8684	14.278	15.4588	33.4285	q2:CUFF.306	CUFF.306.1	100	29.3311	28.646	30.0162	75.8657	0	0	1	ATTTGTACAAAAGTCACTTTTGTCTGCAGAAAAAATAGCTCTCTGCTCCATTGCGTGGAACATTTGTGCGAATTAAATATCTACCCTTCGCGTTTGAAAGCACAAAACACGAACGAAATAGTAAGCGAATACCATGGCAAGCCAAACGCAAGGAATTCAGCAACTGTTGGCCGCTGAAAAGCGCGCCGCGGAAAAAGTGGGCGAAGCACGGAAACGAAAGCAGCGTCGTCTGAAGCAGGCAAAGGAAGAGGCACAGGAGGAAATTGAACGATACCGTCAGGAACGGGAGCGACAGTTCAAGGAGTTCGAGGCAAAGCACATGGGAAGTCGCGAAGGTGTGGCGGCTAAGATCGATGCCGATACTGCCAACAAGATCGTCGAGATGAACCGCTCCATTTC…	4025	357	9	1.1693	0.504149	0.000352621	Yes	42.6584	2L	4676913-4682260	+ exons:4676913-4677127,4677367-4677467,4677543-4680884,4681894-4682260	segs:1-215,216-316,317-3658,3659-4025	AGAP004867-RA	0	AGAP004867-RA	3239	1634	1634	100	100	0	0	1	8	1		FOR
TCONS_00000160	XLOC_000098	AGAP004870	AGAP004870-RA	=	q1:CUFF.233	CUFF.233.1	39	1.59728	1.44701	1.74754	3.5824	q2:CUFF.277	CUFF.277.1	38	2.99952	2.82463	3.17442	7.75225	0	0	1	TAATCATCAAAAATACGAGCGAAATCGGGGCGTGTGAGAAGTATTGTGAGTAAAAAGGTTCAATTAAATTTTGTATTGTTATATTTGAGAGTGTTATAAATGATCTTATCCGCGCTGGAAAAGATTTGCTTTCGAAGAACAGTTGATCGAGTCACATTTCCCCATGCCGATCGAGCCATCAGCTACCCGCACGCGATTAAGCGGTGGTTAGACGAGCTGTACAAGCAAAACAGATCCGGGGGGCATGAATCGGCAAATGCGGCTAGTTGTCAAATTGGCACCAGCAGAAGGCAAACAGCCAACAGACTCGGCAGGAAAAAGGTGAAGACGACTCTGGGCACAAGCGTACTGAAAGTGAATAGTGTTGTGAGAAAGGAAATGGAAAGTATTGTTGATGTA…	5632	4266	76	1.1501	0.207632	1		45.1172	2L	4692376-4698668	+ exons:4692376-4692915,4693165-4693795,4693877-4694800,4694864-4695369,4695441-4695546,4695606-4696869,4696949-4697132,4697192-4698668	segs:1-540,541-1171,1172-2095,2096-2601,2602-2707,2708-3971,3972-4155,4156-5632	AGAP004870-RA	0	AGAP004870-RA	8096	4084	4084	100	100	0	0	1	379	1		FOR
TCONS_00000163	XLOC_000101	AGAP004877	AGAP004877-RA	=	q1:AGAP004877	AGAP004877-RA	100	33.7001	32.9543	34.4459	74.9225	q2:AGAP004877	AGAP004877-RA	100	28.5579	27.9438	29.1721	73.0802	0	0	1	TCCGGCATTTATGAAAACCACGGCACCTAGTGTGCTTCTGACAGTCGGTTCAATCGGTGTTCAGGGTGGATTGATCCTGGTTTGACTCTGCCTGGTGGGGGACCTGTTCTCGTGTGTGTTTTTCCCTTCTCTGTCTCTCTCGAAAACGATCGAACGAGTGTAAACCTTCCGTGCGCCGTAGCGTCGGTTACATTCGTGTGTTCCAGGCGCATATTTCCCAACGCCCGCAGGCTAGTGTAAATCCGTGTTCACGCACAAAAGACGAGCAATATGTCTTCGTCCGCCGTTACCACTAAAACGTCCAAGTACACCTACCGTTCGACCGGAGGTGGTACCGCCGATGTCAGCATCGAGTACAGTGCTGACCTGAGCGCTCTGTCCCGACTGGAGGACAAGATC…	3894	2649	68	1.2756	0.825391	1		51.0272	2L	4851777-4866265	+ exons:4851777-4852166,4853168-4853224,4855489-4855575,4855660-4855826,4856660-4857659,4857737-4857849,4863960-4864479,4864549-4864644,4864719-4865000,4865084-4866265	segs:1-390,391-447,448-534,535-701,702-1701,1702-1814,1815-2334,2335-2430,2431-2712,2713-3894	AGAP004877-RA	0	AGAP004877-RA	7719	3894	3894	100	100	0	0	1	1	1		FOR
TCONS_00000165	XLOC_000102	AGAP004879	AGAP004879-RA	=	q1:CUFF.247	CUFF.247.1	100	8.46827	7.92834	9.0082	19.0244	q2:CUFF.294	AGAP004879-RA	76	18.9602	17.7984	20.122	49.0358	0	0	1	CTCACACTAGTTGCTCAACCGTAACAGTAAAGACCTGTGCGAAAGTTTGTTGCACAACCCGCACACACGAGTTCTCTCAATCGCTGTGATTTTAGTAACATTACCCCTGTGCTCGAGCCttttttttAATGGCATCTTCTCCTCAGTGTACGATTTCGTTCGATGACAATTACCATGGCGTGTTCTTTGCCGGACAGACAATCACTGGTACAGTTGACATTGATCTACCCAAGACAAAGAAAGTGAAAGGAGTTTTACTTAGAGTTACCGGTCTGGCATGTGTCCTGTGGACGGAAACCTATGGGACGGGTATAACTGTTGCATTCCAGGGAAGAGAAGATTTCCTTAAGCATACGATAGATTTTGTACGCTCTGAAACAGATGATCCCATTGAAATGG…	2163	1137	53	0.786	-0.141151	0.999987		42.1637	2L	4879119-4881462	+ exons:4879119-4879367,4879462-4879593,4879681-4881462	segs:1-249,250-381,382-2163	AGAP004879-RA	0	AGAP004879-RA	2254	1137	1137	100	100	0	0	1	129	1		FOR
TCONS_00000168	XLOC_000102	-		u	q1:CUFF.239	CUFF.239.1	100	1.94538	0.77227	3.11848	4.30186	-							1	0	0	ATAAAAGAGGCCTAGCATACTCCAGGACGCCATCTTTGGACTGTGACGAAACGCAGATAATAGCGAAGTCGTTTTTCTTTTCCACTAACAGCAATATTCCAAAACACAATCTTACCAATGAAAGGATACACACGGCCGTATGTTACCATTCGTCCGTGAGTAGAGTCCTTTTCAAAAGTGGCTTTTACCGACTGCCAGGGGCATAAAATTGCACGAACAGAGCATGTTTTTTTCCCTCCCCCTTGCAGCTCATCTAATGTGACAGCACATCGTATGGCAGGCTAAAAAGCATAGTCTTTCAACGGTAAAAAATAAGAACAAAAC	324	42	13	0.6394	-0.638565	0.00396842	Yes	42.5926	2L	4882868-4883191	+ exons:4882868-4883191	segs:1-324
TCONS_00000169	XLOC_000103	-		u	q1:CUFF.249	CUFF.249.1	100	4.55936	1.3354	7.78331	10.3406	-							1	0	0	ATTTTTTTAATACAAATTGGAATCAAATCAAACTCAATTCAATATCAATATGTAAAACTACTAAATTTATTTAATAATAGATACATATACAAAAAGGCAGGGAGCGAGGGGACCTAAACTATGGTTCTATCTTATTTCTAATTTTCTAAAACAAAACACGTGGCAGTCACCACAAAAAGCACATCAAAAACAAACTCTTCAAACACCCGGCCACAAC	217	21	10	0.3425	-1.36655	0.00056178	Yes	30.8756	2L	4904771-4904987	+ exons:4904771-4904987	segs:1-217
TCONS_00000170	XLOC_000103	AGAP004880	AGAP004880-RA	=	q1:CUFF.254	CUFF.254.1	0	0	0	0	0	q2:CUFF.293	CUFF.293.1	19	12.2017	11.7006	12.7027	31.3421	0	1	0	TTTTTTTAATACAAATTGGAATCAAATCAAACTCAATTCAATATCAATATGTAAAACTACTAAATTTATTTAATAATAGATACATATACAAAAAGGCAGGGAGCGAGGGGACCTAAACTATGGTTCTATCTTATTTCTAATTTTCTAAAACAAAACACGTGGCAGTCACCACAAAAAGCACATCAAAAACAAACTCTTCAAACACCCGGCCACAACCATCCCGCCACACGTACTCCAAACAGCTGACGCGTACCATTACGCACCGCTTGCATCAGCCTGGCCCATCATCGTCTAATAAACACATATACTCACAATTCATGCGCTCGCGCCGGGTGCGGCGCGTATGTGCGGTGTGCGTGAAAAGGAAGCATACCGTTCCATCCATCGTACGCTTGTCCG…	2694	999	37	1.3348	0.390019	0.999864		45.1745	2L	4904772-4909363	+ exons:4904772-4905703,4905781-4905898,4907644-4908233,4908310-4909363	segs:1-932,933-1050,1051-1640,1641-2694	AGAP004880-RA	0	AGAP004880-RA	2878	1452	1452	100	100	0	0	1	614	1		FOR
TCONS_00000172	XLOC_000103	AGAP004880	AGAP004880-RB	=	q1:CUFF.254	CUFF.254.4	23	3.47254	3.10526	3.83982	7.74123	q2:CUFF.293	AGAP004880-RB	100	65.4011	63.5496	67.2525	167.994	0	0	1	AGGTCAGTACAAATATTCCATCGTCGGCCGCGTCAGGGTGCACACACGAATAGTGACTCCGTCATCGGTGCTACATTCCGGTAGTTTCCATCAGTTAGCAATTAAAGCTCCTACGGTGAATTACACCTACGTTTAAATTCCCCTTTCTACAACACAGTTCTACAGTTCGTCAAAATGTCTGAAGTGAAAGCTAAGCTGCTTACCCAGATTGCCGAACCGATGACCTCGTCTGGCAACAAGGTCACCGTTGTCGGTATTGGCCAAGTCGGCATGGCCTGTGCATTCAGTATTCTAACCCAGAATGTGTCCAGTGAGGTTGCTCTCATTGATGTCAACGCAGACAAACTGCAGGGTGAAATGATGGATCTGCAGCATGGCTCTGCCTTCATGAAGAACGCT…	2049	999	49	1.3348	0.390019	0.999982		45.4368	2L	4905326-4909350	+ exons:4905326-4905462,4905541-4905703,4905781-4905898,4907644-4908233,4908310-4909350	segs:1-137,138-300,301-418,419-1008,1009-2049	AGAP004880-RB	0	AGAP004880-RB	2841	1433	1433	100	100	0	0	1	1	1		FOR
TCONS_00000175	XLOC_000105	AGAP004883	AGAP004883-RA	=	q1:AGAP004883	AGAP004883-RA	100	228.923	225.186	232.66	513.803	q2:AGAP004883	AGAP004883-RA	100	72.658	70.7572	74.5587	187.471	0	0	1	GCAGTTGCATTTACAAAGTAGCATCGTTCAGTGTGTTTTGCTCGAGTGATATTTGAATTGAAAAGCATTTGTAGGGAACGTTTTTACTTTCAAAGATATTGAAAATGCTGTGCTCAAGATCATCTACATTGTACGCAGTGTTTGCGTTTATTTTCGTATCGGTGTTGCATGACGCCATGGCATTGCAATGTCGCAACTGTCTAAGCTCAAAAAGCTTCGCAGAGTGTGAAAAGATGGGAGAAGTAGTCGTATGTAATTCCACGATTGTCAATCAAAACCACCAAGCCTTCCTGCCAGATAATCCGACATTGCCACAAGGCAATTGGACTGAATTTAAATGCTACCAATTGCAAGTCGCTCGGTTGCACCAAAACAACACTGACAGCGGATTGCGCGGAT…	929	543	58	0.4961	-0.324579	0.931351		41.0118	2L	4939315-4940319	+ exons:4939315-4939488,4939565-4940319	segs:1-174,175-929	AGAP004883-RA	0	AGAP004883-RA	1842	929	929	100	100	0	0	1	1	1		FOR
TCONS_00000176	XLOC_000107	AGAP004885	AGAP004885-RA	=	q1:CUFF.309	AGAP004885-RA	100	16.0066	14.6975	17.3158	36.0842	q2:CUFF.331	AGAP004885-RA	0	0	0	0	0	1	0	0	CTTCCGCACCGGGGTTCCAATGTTTTGATGCCAGTGGATCGGTATCTTATTTTTGCAAATATCACACTCACGCTCCGTCGTTAATTTTCTACCGCATTTCTGTCTCGCGTTTTTGTGAAACACACCACTGTTTGCGATGAACAAAGTCGTCAACGTATTCCTTGGCCAAGTACCTTGCTATACAGTGAGGACTTCTCAGCTATGTGTGGGCCGTTTCTACGGCACTGCCGGCAATGACCCCAAGATTCCAAAAAATGTGATCGAGCATCTGAACACAGCCCAAGAGCAGCAAACGAATGGAGTTGTATACGACAAGAAACCGTTCCGGATGGAGCTGGAAGAGGGAAAGCGTTATTCCTGGTGCCTATGTGGGCGCTCCAAAGGTCAACCGCTATGCGA…	639	429	67	0.646	-0.0351867	0.891987		46.1659	2L	4953470-4954359	+ exons:4953470-4953656,4953721-4953877,4953977-4954070,4954159-4954359	segs:1-187,188-344,345-438,439-639	AGAP004885-RA	0	AGAP004885-RA	1267	639	639	100	100	0	0	1	1	1		FOR
TCONS_00000178	XLOC_000109	AGAP004890	AGAP004890-RA	=	q1:CUFF.262	AGAP004890-RA	0	0	0	0	0	q2:CUFF.313	AGAP004890-RA	100	13.56	13.0221	14.0978	35.0826	0	1	0	GTTCTATCACGTACAGCAAGTTCTATCGTAAATATTCCAACTAGCAACGTTTAAAGTGAACTTTTATCGTAGTGGCGTGATTGTGAAAACGCAACATTCTTTACCAAACCGTGCACAATGGGCAGAAAGGGCAGCAAACAGACAAAACTGCCTCCGGACAGTCAAGAAGTCCGATCATCTCACCCGATTCGCGCCAGAACGCTCATCCGCAGCAACTTGGAGAAGGCATCTGTTatcagcaataccagcaacagcagcagcggcggcaccccggcctgcggcagcaatctcgtgcatagtttgtcatcggcgacacccagcaccggtggcagtagcattagcgacagcggcagcgatagcaagcatccgaccgacagcaTTTCTACTCCAAGTGTCGAT…	2736	1317	48	1.2135	0.339895	1		44.883	2L	4976558-4986660	+ exons:4976558-4976726,4978154-4978529,4980737-4980920,4982248-4982301,4984549-4984647,4984731-4985189,4985266-4986660	segs:1-169,170-545,546-729,730-783,784-882,883-1341,1342-2736	AGAP004890-RA	0	AGAP004890-RA	5424	2736	2736	100	100	0	0	1	1	1		FOR
TCONS_00000179	XLOC_000109	AGAP004890	AGAP004890-RB	=	q1:CUFF.262	AGAP004890-RB	100	5.68462	5.32068	6.04857	12.766	q2:CUFF.313	AGAP004890-RB	72	9.7734	9.28928	10.2575	25.2859	0	0	1	GTTCTATCACGTACAGCAAGTTCTATCGTAAATATTCCAACTAGCAACGTTTAAAGTGAACTTTTATCGTAGTGGCGTGATTGTGAAAACGCAACATTCTTTACCAAACCGTGCACAATGGGCAGAAAGGGCAGCAAACAGACAAAACTGCCTCCGGACAGTCAAGAAGTCCGATCATCTCACCCGATTCGCGCCAGAACGCTCATCCGCAGCAACTTGGAGAAGGCATCTGTTatcagcaataccagcaacagcagcagcggcggcaccccggcctgcggcagcaatctcgtgcatagtttgtcatcggcgacacccagcaccggtggcagtagcattagcgacagcggcagcgatagcaagcatccgaccgacagcaTTTCTACTCCAAGTGTCGAT…	2682	1263	47	1.1992	0.329383	0.999999		44.7427	2L	4976558-4986660	+ exons:4976558-4976726,4978154-4978529,4980737-4980920,4984549-4984647,4984731-4985189,4985266-4986660	segs:1-169,170-545,546-729,730-828,829-1287,1288-2682	AGAP004890-RB	0	AGAP004890-RB	5317	2682	2682	100	100	0	0	1	1	1		FOR
TCONS_00000180	XLOC_000109	AGAP004890	AGAP004890-RA	j	q1:CUFF.262	CUFF.262.3	50	2.85638	2.62035	3.0924	6.41457	-							1	0	0	CTTTTCACTTGATTGGTATTTAATTCCACAACGTGATGCCAGTCCGATCATCTCACCCGATTCGCGCCAGAACGCTCATCCGCAGCAACTTGGAGAAGGCATCTGTTatcagcaataccagcaacagcagcagcggcggcaccccggcctgcggcagcaatctcgtgcatagtttgtcatcggcgacacccagcaccggtggcagtagcattagcgacagcggcagcgatagcaagcatccgaccgacagcaTTTCTACTCCAAGTGTCGATCCTCACCAATTGCTACAGTCGAGGATGCCTAACATCAAAGTGTTTTCTGGTTCGTCCCATCCGGATCTTGCGTCCCGCATCGTCGACCGGCTGGGTATCGATCTCGGCAAGGTGGTGACGAAAAAGT…	4197	1272	30	1.2426	0.350382	0.999903		44.7224	2L	4978112-4988248	+ exons:4978112-4978529,4980737-4980920,4982248-4982301,4984549-4984647,4984731-4985189,4985266-4988248	segs:1-418,419-602,603-656,657-755,756-1214,1215-4197	AGAP004890-RA	0	AGAP004890-RA	5093	2569	2736	100	94	0	0	168	41	1		FOR
TCONS_00000181	XLOC_000110	AGAP004892	AGAP004892-RA	j	q1:CUFF.289	CUFF.289.1	51	4.61263	4.39126	4.83401	10.2424	-							1	0	0	GCGCACTTCAATGTTGTTTGGTACGCAGTGAGATTCAAAGTCATGTGGCTGAGACGACGATGTCTGTCCGTCTGTTTTTGATGCGCACGCCGGGCGGGAGGGATGGTGGGAATCTCAACACAATAGTGAGGCCTCAAATGTAGCAGTAAATCAACAGCAGAATATCTCCATTCATCATGATACGACCGGATCTGCAGGCGTCGGAGTAGTTGCCGGTCAGTCTGACAGTGTACGCAGCACGCCGAAACTTAGCAACGATCGTACCTCGAAGAATGGATCTCAAATGCAACTGTCTCAATTGGCACCAGGCTCCGGAAGTGGTGGCCTGTCTGCCTGTGGTCTTTCTGGAGCAAATAGTACAGTTGTAGATGAAGGCGATACCATTACCGTGATCGAACG…	11679	10356	89	0.9069	0.234142	1		51.2886	2L	4995023-5042389	+ exons:4995023-4995132,5002908-5005801,5005894-5005974,5006059-5006381,5006496-5006678,5008580-5008723,5010101-5010268,5011889-5012543,5012989-5013099,5013842-5013996,5015883-5016043,5021544-5021663,5021778-5021911,5022067-5022165,5022298-5022429,5022614	segs:1-110,111-3004,3005-3085,3086-3408,3409-3591,3592-3735,3736-3903,3904-4558,4559-4669,4670-4824,4825-4985,4986-5105,5106-5239,5240-5338,5339-5470,5471-5639,5640-5742,5743-5787,5788-6241,6242-8041,8042-8494,8495-8569,8570-8599,8600-9996,9997-10274,10275-11679	AGAP004892-RA	0	AGAP004892-RA	14190	10802	10802	100	100	0	0	1	467	4	NOINT	FOR
TCONS_00000182	XLOC_000110	AGAP004892	AGAP004892-RA	=	q1:CUFF.289	AGAP004892-RA	100	9.08324	8.79193	9.37455	20.1694	q2:CUFF.324	AGAP004892-RA	100	7.08647	6.84341	7.32954	18.1624	0	0	1	CGGCTTAGCTTGTTGCCGTGGAATAGCCACAACCGGTCAGCGATCCTTTCGGGAAACAGTGGCAGCGGTATGGTGACTACCATCGACATGATGGCTGCATCGGACGGAACACTTCGTCCCGGGGAGATTGTAATGCGCACACTGTTCACGGACTTTACGGTGCAGGCGGAGAAGAAAATTGAATGTGTAATGCTGGATGGTTCGGACAGGAATTTGCCAAAGCTTCTCCAGCGGGGCGAAGACTATCAGTTTGATCAGCTGCTGCAAGCGCTCGGCTCGGTGGCGGAACATTGCTTGCCGTCCTTGCTAAAAGCACTACTTGCCTGGCACAAACATCAGATCTGCGATAAAAACATAAAGCGAGACCTGCAAACCGGTGCTAGCTCCACCGCACACCAT…	10802	9693	90	0.9977	0.242538	1		51.1202	2L	5003264-5042389	+ exons:5003264-5005589,5005689-5005801,5005894-5005974,5006059-5006381,5006496-5006678,5010101-5010268,5011889-5012340,5012509-5012543,5012989-5013099,5013842-5013996,5015883-5016043,5021544-5021663,5021778-5021911,5022067-5022165,5022298-5022429,5022614	segs:1-2326,2327-2439,2440-2520,2521-2843,2844-3026,3027-3194,3195-3646,3647-3681,3682-3792,3793-3947,3948-4108,4109-4228,4229-4362,4363-4461,4462-4593,4594-4762,4763-4865,4866-4910,4911-5364,5365-7164,7165-7617,7618-7692,7693-7722,7723-9119,9120-9397,9398-10802	AGAP004892-RA	0	AGAP004892-RA	21410	10802	10802	100	100	0	0	1	1	1		FOR
TCONS_00000189	XLOC_000114	AGAP004904	AGAP004904-RA	=	q1:AGAP004904	AGAP004904-RA	100	196.953	193.595	200.311	433.091	q2:CUFF.353	AGAP004904-RA	88	57.2824	55.526	59.0387	145.379	0	0	1	GTTTTACGCCAGACGAACGTCTCGGTAGCGTCCAATCGTGTTTTGTGTGCGCTGTACTGTGCCTTTTAGTGATATTTTAATCACTGTTTTAGCAAATCGTTGACTCCAGTGTGCCAGTGAAACGGAAAACAAATCCCATCAGCAATGTCGCGCAATCCGGCCGAAAACCAGCTGAACGCATACAGGGATGCCCAGAAGGATAAGGTGACGGCTACGATGAGCCATGGTGCTCCCGTCGGTACCAAGACCGCCTCGGAGACGGCAGGTCCGCGCGGACCGGTGCTGCTGCAGGACGTTCACCTGATCGACGAGCTGGCCCACTTTGACCGTGAGCGTATTCCGGAGCGCGTTGTGCACGCTAAGGGTGCCGGTGCGTTCGGTTACTTCGAGGTTACCCAC…	1659	1515	91	1.1664	0.882511	1		58.8909	2L	5771985-5780988	+ exons:5771985-5772182,5779528-5780988	segs:1-198,199-1659	AGAP004904-RA	0	AGAP004904-RA	3289	1659	1659	100	100	0	0	1	1	1		FOR
TCONS_00000190	XLOC_000115	-		u	q1:CUFF.286	CUFF.286.1	100	2.08046	1.61813	2.54278	4.53606	-							1	0	0	GTGAAAAGTCGCAGGCAACAAACAGCCAGGCTCTAGTGTAGCTTTTGCTTAGACGGACttttttttCGTGGGTAGTGAACGGCAATGTCGAAAACCACTCGTTCTGTGCGCATTGTTCTGCAGATTGTTGTTGATTGAAAGTGTAAAGTTTGTCAAACGCGCGCCGAGTAGTGTTTCAGCCACCCGTGTGTATGCGTGTATGTGTAGCAATCGTCCGGGAGGTTTGCGTTTGCCTCTCCGTGCCATTGTGACTGACGGAGCGTTTTGTGCGTCGTGCGCGCGACACTACCAACGAGAGGCCCATCACTTTCCTGTGCCCCGAAGCCTGTGGAAGCCAGCCAACCTGCCCTCGCACACCGGTGAATGCTGTGAAGCGTCCGCTGGCAAAGTCTACTCCGT…	1051	420	40	0.7533	-0.316133	0.588724		57.6594	2L	5782531-5783581	+ exons:5782531-5783581	segs:1-1051	AGAP006669-RA	2e-09	AGAP006669-RA	63.9	32	7625	100		0	0	923	865	1		FOR
TCONS_00000191	XLOC_000115	AGAP004905	AGAP004905-RA	j	q1:CUFF.287	CUFF.287.1	100	1.31027	1.1808	1.43974	2.94663	q2:CUFF.337	CUFF.337.1	100	1.33077	1.2167	1.44484	3.41618	0	0	1	TCGGTTGGTCGATTCGGACGTTGTCGCTCCGCTGAGGGCGCGCAGCAAAACATAACACACAACGGGGCTCACACCACTATTCCGCACCTGTGCCCTTTCCGCGCGGTAAAGTGCCCCCTCCCCTCCGTCGCCGACCTCCTGCTCCTCGCCCACGGGAGGAGTCCCTTTTAGTTTCTACGCATACACATACGCACGCGCCCCAcagctagcgagaactccaccaggcggcagcagtagcagcagtagcagcagcagcagttggcaggcagGCGCACACAGAGGAGAAAACTCCACCATCATATCCCGTTGGCCGTGTGTCGCCGTCGTTTTCGTCGGCGCTTTGTCCCCCGTGATAGCACAGGATCAACATCCGAGGACGGAAACTAAATTCCGCTGAAA…	4895	1674	34	1.1381	0.454069	1		45.6997	2L	5783168-5792792	+ exons:5783168-5783898,5788194-5788875,5788989-5789504,5789747-5789982,5790063-5792792	segs:1-731,732-1413,1414-1929,1930-2165,2166-4895	AGAP004905-RA	0	AGAP004905-RA	2512	2266	2266	100	100	0	0	1	663	1		FOR
TCONS_00000192	XLOC_000115	AGAP004905	AGAP004905-RA	=	q1:CUFF.287	AGAP004905-RA	56	0.727235	0.546371	0.908099	1.63546	q2:CUFF.337	AGAP004905-RA	95	1.27053	1.06617	1.47488	3.26152	0	1	0	ATGGATTCGGAGATTCCGGAACTTTCGGACGAAGCCGAGGAACACGTCAAACTCGACAACGGTGATGAGGTTGCATTGCCTCCGCGCACACGTTTAGTTACCACCACCGACGTGCAACAGGGCAATACGCAGGTAGTGCAGGTGCCTGTATCCCTGCCGGTCGGTACACTTATCGGTGGCGCCACGTTCAACGTGCTCACCACTGAGCAGATACAGCACTTTAAGCCAATGATTTGCGTCGACAACAACGGGTTCGTCTCGAGCAGTACGGTGGTCGGCGATCTCGGCAACGAGCTGAAACCGACCCATATCGTCATTCAGCAGCAGAGTTCCTCCGACAACCAGCAGCAGGACGATTCGGGCATGGTGGAAGGCGGTCAGTCGCAGAACAACTCCCAG…	2266	1740	77	1.0799	0.394766	1		50.7502	2L	5783830-5790759	+ exons:5783830-5783898,5788194-5788875,5788989-5789601,5789778-5789982,5790063-5790759	segs:1-69,70-751,752-1364,1365-1569,1570-2266	AGAP004905-RA	0	AGAP004905-RA	4492	2266	2266	100	100	0	0	1	1	1		FOR
TCONS_00000193	XLOC_000116	AGAP004906	AGAP004906-RA	=	q1:AGAP004906	AGAP004906-RA	100	36.6514	34.5344	38.7683	82.0914	q2:AGAP004906	AGAP004906-RA	100	39.3571	37.3342	41.3801	101.579	0	0	1	CCCAGCAGTTCAGTGCGAGCGGTGCCAGTGTCCCTATTCTACCTCGAATCCAATCCCATTACCATGTCGAAGCTTTACCACGGTGTCATCAATGTGGCCGATAAGTTTGTCCCCAACGCGTTGCGGCCCCTGTGGAACCACGCTGCTGGACCGAAAACAGTTTTCTTCTGGGCGCCCGTCTTTAAATGGGGCTTGGTCGTAGCCGGATTGAGTGACCTTCGACGTCCTGCGGACCAGCTGTCAGTTTCGCAGTCCGCTTCACTGGCGGCAACCGGAATAATTTGGTCGCGCTACTCGCTGGTGATCATTCCCAAAAATTGGGGCCTCTTCTCGGTGAACGTGTTCGTCGCCGGTACGCAAGTACTGCAGCTGTATCGCGCGTGGGACTTTTCGCGCAAG…	609	357	59	1.1213	0.270363	0.909026		49.4253	2L	5793347-5794156	+ exons:5793347-5793494,5793613-5793653,5793737-5794156	segs:1-148,149-189,190-609	AGAP004906-RA	0	AGAP004906-RA	1207	609	609	100	100	0	0	1	1	1		FOR
TCONS_00000195	XLOC_000118	AGAP004909	AGAP004909-RA	=	q1:CUFF.297	CUFF.297.1	0	0	0	0	0	q2:CUFF.338	AGAP004909-RA	100	2.43774	2.10553	2.76996	6.23116	0	1	0	GTGAAACCGCGCAAGAGATGAATTCTTTTCGTCGCTGTTCAAAAACACTTTTGCAAACCTTGCTAAACGCAAATATTGCTGGCAGCGGTCCGGGTCGTGTATTTACTCGATCACAATGCTACAAAGCTGTTAACAGACGTGCAATAACGGAGCTGAAAAATCTGCGGCGTGATCCACCGAAGGAACCTGCCGGCAATTCCGACCGAAGAACGTTGGCCGAAGCATTGCACGGCCGGATACGAGCTACCGGGCCAATGACGGTGGCCACTTATATGCGAGAAGTTTTGCTTAACCCAGCGGCTGGATACTACAGTACAAAGGAGAATGTGTTTGGGACAACTGGAGATTTCATCACCGCGCCGGAAATTGGACAAATTTTCGGCGAGCTGGTAGCCATTT…	3897	1404	36	0.9	0.112356	0.999991		44.9833	2L	5815570-5819682	+ exons:5815570-5815955,5816033-5816707,5816783-5816962,5817027-5819682	segs:1-386,387-1061,1062-1241,1242-3897	AGAP004909-RA	0	AGAP004909-RA	2940	1483	1483	100	100	0	0	1	8	1		FOR
TCONS_00000197	XLOC_000119	AGAP004912	AGAP004912-RB	=	q1:CUFF.305	AGAP004912-RB	54	3.25549	2.76372	3.74725	7.21582	q2:CUFF.342	AGAP004912-RB	41	2.18317	1.81658	2.54976	5.61009	0	0	1	CGCCATCTTGTCTCGGGGCAGCCAGCTGTGCTTTCGATTTGCTACTCGCGCAATATTTCAGTGCTTTTTGTGTGAAATAGGGGCTAAAAGATGATTCGTCGTGGAGGTCGCGACAGCCGCAGCGCTGAAAGGAGTAGCCGCAGTTTCGGAGGTGGCAATTCTAGCTTGATGCGTCGCAACGATCGCAATGGTGGCCGCGTCGAGAAGCGCTTCGATCGCATGGAGCGCAACGGGGAAAACCTGCGCAGCATCCGGTGGGATCAGGTAAAGTTGGAAGCGTTTCAGAAAAATTTCTTCCAACCCGCTAGCAGCGTCCTGACTCGCTCGCGGGCCGAGGTGAACCAGTACCTGGACAAGAACGAGATTACGGTGTACGGGAAGGATGTGCCCGCCCCGATT…	2208	2118	96	0.9593	0.523648	1		57.654	2L	5826320-5831336	+ exons:5826320-5826411,5826492-5827735,5830393-5830571,5830644-5831336	segs:1-92,93-1336,1337-1515,1516-2208	AGAP004912-RB	0	AGAP004912-RB	4377	2208	2208	100	100	0	0	1	1	1		FOR
TCONS_00000198	XLOC_000119	AGAP004912	AGAP004912-RA	j	q1:CUFF.305	CUFF.305.3	89	5.33491	4.95475	5.71506	11.8249	q2:CUFF.342	CUFF.342.1	51	2.69535	2.44042	2.95029	6.92625	0	0	1	AAAAGATTTTCTTCATTGTACGCCATCTTGTCTCGGGGCAGCCAGCTGTGCTTTCGATTTGCTACTCGCGCAATATTTCAGTGCTTTTTGTGTGAAATAGGGGCTAAAAGATGTAAGTTTTTGCGCTGGCGGTGAAGTGGCGAGTGCGGTGCAGCGTTGCGAGTAACAGTTTGCCCCTGCCATTTCTCGTAGGATTCGTCGTGGAGGTCGCGACAGCCGCAGCGCTGAAAGGAGTAGCCGCAGTTTCGGAGGTGGCAATTCTAGCTTGATGCGTCGCAACGATCGCAATGGTGGCCGCGTCGAGAAGCGCTTCGATCGCATGGAGCGCAACGGGGAAAACCTGCGCAGCATCCGGTGGGATCAGGTAAAGTTGGAAGCGTTTCAGAAAAATTTCTTCCA…	3976	1287	32	1.2297	0.67749	0.999979		51.7354	2L	5826300-5831712	+ exons:5826300-5829027,5830393-5830571,5830644-5831712	segs:1-2728,2729-2907,2908-3976	AGAP004912-RA	0	AGAP004912-RA	2512	2231	2231	100	100	0	0	1	21	3	NOINT	FOR
TCONS_00000199	XLOC_000119	AGAP004912	AGAP004912-RA	j	q1:CUFF.305	CUFF.305.4	100	6.01554	5.50321	6.52788	13.3335	-							1	0	0	CGCCATCTTGTCTCGGGGCAGCCAGCTGTGCTTTCGATTTGCTACTCGCGCAATATTTCAGTGCTTTTTGTGTGAAATAGGGGCTAAAAGATGTAAGTTTTTGCGCTGGCGGTGAAGTGGCGAGTGCGGTGCAGCGTTGCGAGTAACAGTTTGCCCCTGCCATTTCTCGTAGGATTCGTCGTGGAGGTCGCGACAGCCGCAGCGCTGAAAGGAGTAGCCGCAGTTTCGGAGGTGGCAATTCTAGCTTGATGCGTCGCAACGATCGCAATGGTGGCCGCGTCGAGAAGCGCTTCGATCGCATGGAGCGCAACGGGGAAAACCTGCGCAGCATCCGGTGGGATCAGGTAAAGTTGGAAGCGTTTCAGAAAAATTTCTTCCAACCCGCTAGCAGCGTCCTGA…	2666	2040	77	0.961	0.543279	1		54.051	2L	5826320-5831714	+ exons:5826320-5827735,5830393-5830571,5830644-5831714	segs:1-1416,1417-1595,1596-2666	AGAP004912-RA	0	AGAP004912-RA	4240	2231	2231	100	100	0	0	1	1	2	NOINT	FOR
TCONS_00000200	XLOC_000119	AGAP004912	AGAP004912-RA	i	q1:CUFF.307	CUFF.307.1	100	10.8471	8.45136	13.2428	24.7277	-							1	0	0	CTGGCAACTGCGATACGTTAAATAGGGGTTAAATGGTCAAATTTCCATTTTTTAAACGGCGGCGAGTTCGTTTCATTCTCTTCCTTTCACAAACGGTATTTTGGAGAAAATGGCAGATATGCTACCAATTCCTGGAAAGCAAATAGTTTGTACTGCATTCATGTGTAATTGCAATGACTGACCAATTCCGTAGTTTTATGTTGTGTAGTTTGAGTATAGTTTTTTGATGGTTTTATTATTGCTGTCTGTACTTTGGTGGCGCGTATTAGCTGATGTTCTGAATTACACAGTATCAGGAGCAGCTGAACAGAACAACATTACGAATCATATTATAATACAGAACATTCTATTTTGCGTTTCAACCTGA	367	141	38	0.83	-0.678376	0.0318553	Yes	36.7847	2L	5830013-5830379	+ exons:5830013-5830379	segs:1-367
TCONS_00000204	XLOC_000123	AGAP004918	AGAP004918-RA	x	q1:CUFF.1430	CUFF.1430.1	100	345.356	339.546	351.165	774.741	-							1	0	0	ATTTTACTAAGCATGTACATCTGGTTCTCGTCAGCTATCTCAAACTGATCGTATCTGGCGAACGTTTTGTTGCCATCGAAATCCTCCAGCAGTACAACCAACTCATATGGCTGCGACACAGTCAACTGATAAATACGATCCAAACCCAGCCAAAACTCTCCATCCAGATTTCCGAACCCATTCTTGTACTCCTTCCAGTTACGATAGAAGTTTGTCGATCCGTCAAAACGATGCTGTATCACAATCCAGCCGCCTGATTCGTACTCTTGATCGCACAGCACAGTAATTGGCTCTTTAAATGGCTTTTCAGGCTGTATCATGTACACTCCAGTAGTGGGTGTCTCCTTACAGGACCTGTAAACATCGTCTTTGGTCTCGTTGAACACCGGAAGGGTTGTT…	827	180	22	0.8869	-0.45403	0.0268244	Yes	40.9915	2L	5997149-6009396	+ exons:5997149-5997577,6008999-6009396	segs:1-429,430-827	AGAP004916-RA	0	AGAP004916-RA	856	652	938	100	70	0	0	4	1	1		REV
TCONS_00000205	XLOC_000124	AGAP004919	AGAP004919-RA	=	q1:CUFF.330	AGAP004919-RA	100	362.349	355.264	369.433	793.82	q2:CUFF.384	AGAP004919-RA	100	718.312	708.966	727.657	1811.08	0	0	1	TTTCAGCAAATTGTCCACGAGGGTCTATCCTCACACGAGTTGAAACATGGGGGCATATCGATACGTCCAGGAGCTGTACCGCAAAAAGCAGAGCGATGTGATGCGCTACCTGCTGCGTATCCGCGTTTGGCAGTACCGCCAAATGACCAGATTCCACCGTGCACCGCGTCCGTCGCGCCCGGACAAGGCACGCCGTCTCGGATACAAGGCCAAGCAGGGCTTCTCCATCTTCCGTATTCGTGTCCGTCGTGGCGGCCGTAAACGCCCGGTCCCCAAGGGTTGCACGTACGGCAAGCCCAAGAGTCATGGTGTCAACCAGCTCAAGCCGTACCGCTGCCTGCAGTCCGTCGCTGAGGAACGTGTCGGTCGCCGGCTGGGAGGTCTGCGCGTGCTGAACTC…	768	615	80	0.8655	0.429011	0.998638		55.599	2L	6015229-6016503	+ exons:6015229-6015249,6015517-6015850,6016091-6016503	segs:1-21,22-355,356-768	AGAP004919-RA	0	AGAP004919-RA	1522	768	768	100	100	0	0	1	1	1		FOR
TCONS_00000207	XLOC_000125	AGAP004920	AGAP004920-RA	=	q1:CUFF.386	CUFF.386.1	20	3.71542	3.41093	4.01991	8.29231	-							1	0	0	CGGCACTATAATTAGTCACGCCTTGTCAGTAGGTTGTTGCAGAGTCTGCGGAAGAGATATTTTACACTGCAAAACCATGAACACATCAACACTCTCTACCGCTTTCGATGAGGTGGACAACAATACCCGGGTTTTATCACTCGTAGCAAGCGTTCCAGAAATCATCTCTTCTTCAGTGATTCATGAATTAGAGCCTGTTGACGACGCTCATTACAATATGAGCCATAACCGGCGTGGTGTGGCAGCAGTTTTTAATCATCGGAAATTTCTCCATGCCTCCGAACGCAAAGGTACCGATGCGGATTGTGACAATATTAGACAGGTGCTGATCTATTTACAGTTTGAGGTGCGTGTGTACGATGATTTAACGAGGAAAGAGATAAAACAAGTGCTCGACGA…	3445	930	27	0.8006	-0.162267	0.958284		41.6546	2L	6046882-6050385	+ exons:6046882-6047016,6047076-6050385	segs:1-135,136-3445	AGAP004920-RA	0	AGAP004920-RA	1844	930	930	100	100	0	0	1	77	2	NOINT	FOR
TCONS_00000209	XLOC_000127	AGAP004929	AGAP004929-RA	=	q1:AGAP004929	AGAP004929-RA	100	7.88399	7.1472	8.62078	17.6832	q2:CUFF.364	AGAP004929-RA	100	18.1891	17.1809	19.1972	47.1059	0	0	1	AACAGAACATTTTCTCTTGGATCGGTGCGGATCTGTGCAAAATTCTAAACATGTGCAGTGTTGATAATACAAAGCGTATCGCAACCTTCCTGGAGGTTCCGCTTGGAAAAGTGGGATACAATGCTGAAAAGATCCTGACGAGAACGAAATCCGCCCAAGAACCAAGCATTTCCGGGTTTTCCTCAATCATCCAGTCTTTAATCCGAGAGTCGAAAAAGTCGTCGGTTCGGCAGGCTCATTCCGATTTCGAAACAGAATGCCAGATATTGCAGTGGCTGGATTACGCCGTACTGTTTGTGGCTCCATCAAACAAGGACAAACACACCGCCAAGAGCCTGCTGGACGAACTTAATTTCTACTTGCAAAGCAGATCCTATTTGGTAAATGATACCCTCAGCG…	838	543	65	0.9528	0.0382321	0.988554		41.5274	2L	6114439-6115700	+ exons:6114439-6114569,6114841-6115053,6115122-6115217,6115303-6115700	segs:1-131,132-344,345-440,441-838	AGAP004929-RA	0	AGAP004929-RA	1661	838	838	100	100	0	0	1	1	1		FOR
TCONS_00000214	XLOC_000129	AGAP004931	AGAP004931-RA	o	q1:CUFF.326	CUFF.326.2	100	1.47753	1.12115	1.83391	3.33147	-							1	0	0	GTTTGTCCGAGCTGATGGAAAAGCGGACGCCTCTACCGGACCCGGACAGGACGGCAATCAATCGACACAAAATTAAACCCCTGTTGCTGGTGTTTTCGACGGTGTGATACGGCTTACTAAAGTAGAGATACACATGACAAACACATAACCAAATCTGATTAACAAAACTCAATCTCGTAACATTGGTCCTACATCTGGACTGTGTATTAGTACTTTCGAGACAATATTATATTCAAGAACCGGGGTAACCTCTTGCCTTTAATGCATTTTTAACCATTTTACACTATTACTGTACGATTTTAGCCGCTGTTTCTCAAATTGCAACATGGAGACGATAAACAACACACAAAAGCAATGTTAGACTCTAAGATTGTTCAGTACTCACGAGCGCACACTAAA…	649	132	20	0.6367	-0.536557	0.00976894	Yes	37.4422	2L	6131313-6132022	+ exons:6131313-6131335,6131397-6132022	segs:1-23,24-649	AGAP004931-RA	2e-23	AGAP004931-RA	109	55	948	100	6	0	0	894	22	1		FOR
TCONS_00000215	XLOC_000130	-		u	q1:CUFF.327	CUFF.327.1	100	11.5876	10.6956	12.4797	25.8031	-							1	0	0	GTTCGTCCGGCTGCGGTGCGTGTCCTTCGCAGGTGCCGGAATCTGTAACGAAAATCAAAACAATTATCCAAAGTATTCTTTAAAAAAAGCCCAGACCTGAATGAGTGATGGTTTTCCTTGCGAAATCAACATGAGTGCGACTGATACTGCGGTACCTACGAGCAGTGCTGTGATCGCCCTACGGCGATAAAGTGCAAACGAAAGTGACGACAAAAAAAGTGAGAACAGAAGCAGGATTTCAAAATTTGTGTTTATTTTGATAACGAAAGTTTCAATCAAATCGTCCAATGTGCATGTGCTATTGAGTGTTATGTGAACGCTCATGTAAAGCGTACAGAATCAGGGCAGAACGAGTTTTTGGCGAATTTAACCCGTCCCCACCACTGACCCCCAGTTCCC…	1053	627	60	0.82	0.426664	0.997092		51.377	2L	6133784-6157773	+ exons:6133784-6133881,6151633-6151991,6157178-6157773	segs:1-98,99-457,458-1053
TCONS_00000218	XLOC_000131	AGAP004932	AGAP004932-RA	j	q1:CUFF.345	CUFF.345.2	100	52.1913	51.2566	53.1261	115.794	-							1	0	0	CTCTCGTTCTCTTCCACAGTCAAGATCATCAATATTTCGCGGTGTGATACTATGTCTCTGCTTGAACCTTACCTTCGCCAACGTGGTCCGGTTCCCGCGGGAACTGCAGCTGCATGGATCCGCCTTCCTAGTACCTTACGTTATACTACTCCTTCTAGTCGGCCTCCCGGTGGTACTGCTCGAAATATCGCTCGGCCAGTTTCTTGGCCAAGGTTCGGCGCACATGTGGCGCGCAGCTCCCTTCCTGAAGGGTGCCAGTCTGGTGGGACGTATTGCTTCGTGGCTGGCGGCGATATGGACATCGATGCAATCCGTGATTGCACTGCTCTACATCGGAATGCTAGCATTCAAATCTGTGCCATTGCGGGAGTGCTCCAAATCGGTTACGATCAACCCGCA…	4359	1872	43	1.2964	0.590115	1		52.2597	2L	6183595-6190597	+ exons:6183595-6183845,6186038-6186195,6186309-6186352,6186498-6186590,6186673-6186939,6187047-6188046,6188052-6190597	segs:1-251,252-409,410-453,454-546,547-813,814-1813,1814-4359	AGAP004932-RA	0	AGAP004932-RA	3653	2345	2445	100	96	0	0	101	18	2	NOINT	FOR
TCONS_00000220	XLOC_000133	AGAP004936	AGAP004936-RA	j	q1:CUFF.331	CUFF.331.1	100	3.50985	3.06971	3.94999	7.84316	-							1	0	0	TCTGGCTTGCCCACACGCTGGTGGGGCATTTACGTTTCAGAACGTTATCAGGCACTCGTTCTTCTGCTGTGGGTTGTTATCAGCCACGTTTCGTCAGGCTCGTCCCGCTCTTCCTGTAGTTATCTCGCTTGCTTCCATGGAAATGTTATACGTACGGTCCAGTGCAGACGAAAAGAGAAACAAAATAACACACCGAGCATCGTGCAACCATGCATCGGGTGTGAACGCAGCCAGCCTTTCGGATGCTGTACCAACCCCAGCGACCAAGTTAGTCGCTGACTGAACGCGAACAGCTTCACTCGGCAGGGCAGAGTCAACGGCAAGAAAAGCCACCAGAGCGTACGCACGGTGCTCCTCTGTGCTTGATGTAGCGTTGTAGTTTGGCCAGGTGTATTCGTC…	1505	399	27	0.6833	0.0982672	0.290865	Yes	48.4385	2L	6207444-6209447	+ exons:6207444-6208030,6208308-6208456,6208577-6208706,6208809-6209447	segs:1-587,588-736,737-866,867-1505	AGAP004936-RA	0	AGAP004936-RA	1380	696	701	100	99	0	0	6	586	1		FOR
TCONS_00000221	XLOC_000133	AGAP004936	AGAP004936-RA	=	q1:CUFF.331	AGAP004936-RA	86	3.03017	2.35797	3.70237	6.77126	q2:AGAP004936	AGAP004936-RA	100	2.69542	2.20124	3.1896	6.96382	0	0	1	CTTACAGTGGCCGTACTTATCAGGTCGACGCAGAGCTGCGATCTGGACCAAACGCAACAGGGATGCCGGATAGATAACGGTCAGTGCACTTGTGCGTTTGGCTGCAAATCGGAATTTCGCTACGCCACCAAGAAGGAGTGCCAGGATGCATTGAAGGGACGCTCCAGTGACATCTGCAACCGACAGCCATGCATGAACGGGGGTACGTGCACGCAAGTAACGACAATGCCACAGTACAAGTGTCGCTGCGAAGGAACCGGCTACTGGGGTAACCGATGTCACCGAATGTGCCCTAAACCCGACCAGCTGCCCCCGGGCACCAAGTTCCCTCACGAGTGTGTCGTTATTTAGATAGTGGCTTTTGATTCCGTTCCTCCGTCACATAGTTAGATCCAATTA…	701	159	23	0.7451	0.12877	0.054071	Yes	49.786	2L	6208301-6209223	+ exons:6208301-6208456,6208577-6208706,6208809-6209223	segs:1-156,157-286,287-701	AGAP004936-RA	0	AGAP004936-RA	1390	701	701	100	100	0	0	1	1	1		FOR
TCONS_00000223	XLOC_000135	AGAP004940	AGAP004940-RA	j	q1:CUFF.372	CUFF.372.1	100	11.5629	11.2519	11.874	26.0792	-							1	0	0	GCTAGAACTGAAGTGAAAGCTACCAGCCGTGCGTGCGAGCTGTGAAAAAGTGACCACCTTGTGAAGTACCAAATCATCCGTCTACAGTCCGTATCCTGTACCCATTGACCACATCCACAGCGTGCGTGTTACTTCAAACGTTTTCCAGCAGTGCATTCGTGCATCGTTAGTGAGCTAGTGGTGCGAGCAGTGTGAGAAGTGCGTGACGATAGTGTGTCGGTAGTGTCTGTAAAGTTGAAACTCTCGACCATACTTCCTCGGCCCTTTTGGATACGTCACATTGTATCGTCCCATTCAAGGTGAACTAAAGTTTCGATAGTTGATTGCGACCTCAAGGAATAACCCAGCATTAATCCCCTCGAAGGCTCGACAGACAGATTACGCAAGACAAACGAACTA…	7328	1146	16	1.0271	0.0971215	0.0185577	Yes	38.1687	2L	6228853-6267359	+ exons:6228853-6228918,6230435-6230745,6244186-6244429,6258523-6258704,6259655-6259755,6259840-6259941,6260007-6260154,6260242-6260317,6260424-6260606,6261155-6262083,6262374-6267359	segs:1-66,67-377,378-621,622-803,804-904,905-1006,1007-1154,1155-1230,1231-1413,1414-2342,2343-7328	AGAP004940-RA	0	AGAP004940-RA	2016	1493	1493	100	100	0	0	1	399	2	NOINT	FOR
TCONS_00000224	XLOC_000135	AGAP004940	AGAP004940-RA	j	q1:CUFF.372	CUFF.372.2	38	4.37522	4.14742	4.60302	9.86794	-							1	0	0	GCTAGAACTGAAGTGAAAGCTACCAGCCGTGCGTGCGAGCTGTGAAAAAGTGACCACCTTGTGAAGGTTGTTTTATTTTTTCTTTGCCGCCATTGAAGCGCTTTCCGGTCCCGCACTCCGTGCTTCCGGCCGAAACTGGTGCAGTTTTACCCATCGATAGGCGACGGTGCTGTGCTCCAAGTCATACTGTGCCAGTGTGTCCAGAAGGCGTCGCGAAAGGTGGTGTTTGCTGCCCGGAGGATCGAAGCAGTCGTGTGACAGTGCGTGCGTGTTACTTCAAACGTTTTCCAGCAGTGCATTCGTGCATCGTTAGTGAGCTAGTGGTGCGAGCAGTGTGAGAAGTGCGTGACGATAGTGTGTCGGTAGTGTCTGTAAAGTTGAAACTCTCGACCATACTTC…	6533	1137	17	1.0845	0.204879	0.208681	Yes	39.752	2L	6228853-6267359	+ exons:6228853-6229115,6230489-6230745,6244186-6244420,6258523-6258704,6259655-6259755,6259840-6259941,6260007-6260154,6260242-6260317,6260424-6260606,6262374-6267359	segs:1-263,264-520,521-755,756-937,938-1038,1039-1140,1141-1288,1289-1364,1365-1547,1548-6533	AGAP004940-RA	0	AGAP004940-RA	2896	1493	1493	99	100	9	9	1	542	1		FOR
TCONS_00000225	XLOC_000135	AGAP004940	AGAP004940-RA	j	q1:CUFF.372	CUFF.372.3	73	8.41256	8.11242	8.7127	18.9738	q2:CUFF.487	CUFF.487.1	98	15.2932	14.956	15.6304	39.7099	0	0	1	CACTGCTAGAACTGAAGTGAAAGCTACCAGCCGTGCGTGCGAGCTGTGAAAAAGTGACCACCTTGTGAAGGTTGTTTTATTTTTTCTTTGCCGCCATTGAAGCGCTTTCCGGTCCCGCACTCCGTGCTTCCGGCCGAAACTGGTGCAGTTTTACCCATCGATAGGCGACGGTGCTGTGCTCCAAGTCATACTGTGCCAGTGTGTCCAGAAGGCGTCGCGAAAGGTGGTGTTTGCTGCCCGGAGGATCGAAGCAGTCGTGTGACAGTGTACCAAATCATCCGTCTACAGTCCGTATCCTGTACCCATTGACCACATCCACAGCGTGCGTGTTACTTCAAACGTTTTCCAGCAGTGCATTCGTGCATCGTTAGTGAGCTAGTGGTGCGAGCAGTGTGAGAA…	6652	1146	17	1.0899	0.197048	0.17725	Yes	39.7775	2L	6228849-6267411	+ exons:6228849-6229115,6230435-6230745,6244186-6244429,6258523-6258704,6259655-6259755,6259840-6259941,6260007-6260154,6260242-6260317,6260424-6260606,6262374-6267411	segs:1-267,268-578,579-822,823-1004,1005-1105,1106-1207,1208-1355,1356-1431,1432-1614,1615-6652	AGAP004940-RA	0	AGAP004940-RA	2960	1493	1493	100	100	0	0	1	600	1		FOR
TCONS_00000233	XLOC_000142	-		u	q1:CUFF.350	CUFF.350.1	100	1.68744	1.16668	2.2082	3.77272	-							1	0	0	CGATTCCTATCGTCCATCGCACATAGTTTACTCAACTCAATTTCAGCCCGCGTTTGAATCGTgagacagagaaagagagagaaagagagaAACACGCTAAGGAAACGTATCAGAACGAACACTCAATTACAATCAATAAGCTTAGGATAATCCCAAGGGGAAAGTTTAGCGAGAAGAATAAAACAATACACAAAAACACATAACAAAACATAAGAAAGAGCTTAACTTACTCTGCGTTTGCATAAACATAACGGCAGAATTTACGTTCCAAATGCTGCATAGTACAATGATTGGTTTCGGTAGTGCATACTAATTGTGATAGTGAGAAAGTGCTGGAAATAGGaaaacaaaacaaaaaaaaacacaaaaTAAATACTTTTTTACATACCACGGACACTA…	745	69	9	0.9904	-0.12035	0.00901278	Yes	39.0604	2L	6916173-6916917	+ exons:6916173-6916917	segs:1-745
TCONS_00000237	XLOC_000142	-		u	q1:CUFF.351	CUFF.351.1	100	3.51324	2.61359	4.41289	8.04094	-							1	0	0	AAATATATATAATGCTGTTACACTACTTGTTTCTTTCTTCTTTTACTCGCACAGTTTCGTGTGAAACTGCTCGTTTAGCAAAACATAAAAACGCATTCATCATAGTCTATAGGGCTCTAAGAGACAAATGGGATGGTACGGTTTGCTTTCTTTTCGTATGGGTTTCTAAAGTTTTTTCGACTGCTAAGGAATTCGAAGGAATACGGTGAAACTTACTTTGCCTATATGTTAATACATAAAAAGAGTGTTATTTGTTTCGATAGCTTCAAGCCCTAATCAACAACTAAAGCGTAAAATTTGCGACACAGGAATTAGTTTTAAATAGTGCATTAGCAGTGTGGCAATAAGCCTCGATTAACAGCACTTAGCAATTATTCAACATATTGTTATGATTTGAGC…	581	198	34	0.5865	-0.829482	0.0233037	Yes	30.809	2L	6995212-6995792	+ exons:6995212-6995792	segs:1-581
TCONS_00000238	XLOC_000143	AGAP004952	AGAP004952-RA	=	q1:CUFF.358	AGAP004952-RA	100	7.47414	6.87241	8.07588	16.5959	q2:CUFF.404	AGAP004952-RA	100	8.58802	8.00174	9.17431	22.0016	0	0	1	CATAAAATCCATTCTAAACAAAACAAAACAAGACCCATCTCCTAAAATTTATCAATTTCCTTAATTTTTCTTTACCTGCAAGATCCAAAAGTAATCCGCGAAAATGGGGAAAGGTTTTAACAATTACATGTGCAAAAAGTTTTTCCATCCCGCCTCACGGGACAATCTCAAGCGGGTATGGATGGCGGAGCAGCAAGCTGACGCGTACAAGAAAAAACAGGAAGAGCTCCGGAACCAGTATGAAAAGGAGCAGGAATTGCACGACAACAAGGCTATGCTCAGCCGCGACAGTAAGGACAAACTGAGCGTCAACTTTATGTACGAGCTCCCCCCGGGCATGAAGAAGGAGCGTGAGCAGGAATCAAACGAATCCGAGTACAAGTTTGAATGGCAGCGCAA…	1354	1038	77	0.8793	0.346274	0.999997		49.1137	2L	7172678-7174184	+ exons:7172678-7172852,7172931-7173211,7173287-7174184	segs:1-175,176-456,457-1354	AGAP004952-RA	0	AGAP004952-RA	2684	1354	1354	100	100	0	0	1	1	1		FOR
TCONS_00000240	XLOC_000144	AGAP004955	AGAP004955-RA	=	q1:AGAP004955	AGAP004955-RA	100	2.11839	1.72158	2.5152	4.76314	q2:AGAP004955	AGAP004955-RA	100	4.26142	3.7484	4.77443	10.9897	0	0	1	TTTCGATCTCTTACCAACGCCTGTACTGCTATTTGGTGTTAACTATGGCCAACGCTATACGAAGATCCATACCTAAGTTGAATCGAGCGTTAGTATTACCTGCATTCCGATCATTTCATGATGAGTTTTCGTCGAAAATTCCCCTAGAAGATATCCGCAAACAAACGAAGGGCAAAGAGCAGCACGTCCCAAGCGCTCGCTCAATTGCTGCCAAATATCAGGTGTTTCGAGATACCGACGCTCCGGTAATTCTAGACGTGGACGAGGAGCGGCAGATTCACGAAGCGGGTTTACAACAGCCGGAAAAGATTCACGATTTGCCAGACATGTACAGTGGAATCAATTTGTCCAGAGGCAAAACAGGAGTGTACGAGATAGAAGATTTGGTAACGGTACTGC…	854	765	90	1.0576	0.153554	0.999894		44.7307	2L	7181937-7182959	+ exons:7181937-7182287,7182386-7182646,7182718-7182959	segs:1-351,352-612,613-854	AGAP004955-RA	0	AGAP004955-RA	1693	854	854	100	100	0	0	1	1	1		FOR
TCONS_00000243	XLOC_000146	AGAP004959	AGAP004959-RB	=	q1:CUFF.363	AGAP004959-RB	100	2.85355	2.46965	3.23746	6.35981	q2:CUFF.408	AGAP004959-RB	100	3.0775	2.71607	3.43894	7.9444	0	0	1	ACGCGCAACAGCAGCATACGCAGAAAAAGAAACATTAGCTCTGCCACTCCGTTAGCTTATGCGTGTGTAGTAAACAAAGAAATGGTGAAGTTTTCAAATTTAATAGGCACTCTGTTCAGTAAAAGTGCAGCATCGAAGCTAGAGACCGATGCTGCTCCATTGCCGCCCCGACGAAAGGCCGATGCTTACGGGGACGAGACTATGGCTCACACCAACACTCCTGCTGCTGCTGCTGCTACGCAAAATGGGAATTTCCCAAATGGTGTGCAGGTTGTGCCAGGAATGGAAAACTTAGCACTTGTTCCGGGCGGATCGTCACAGTCGTTAGAACCAGTTGCGGGGGAGCATCACACAGCGACACCGCAGACGGTGGTGAACAATGTGCAGCACAACACGCTC…	1197	840	70	1.1093	0.119154	0.999931		47.0343	2L	7194587-7195863	+ exons:7194587-7195339,7195420-7195863	segs:1-753,754-1197	AGAP004959-RB	0	AGAP004959-RB	2373	1197	1197	100	100	0	0	1	1	1		FOR
TCONS_00000246	XLOC_000149	AGAP004965	AGAP004965-RB	=	q1:AGAP004965	AGAP004965-RB	100	0.891485	0.616367	1.1666	2.01746	q2:AGAP004965	AGAP004965-RB	100	1.70271	1.33398	2.07144	4.40081	0	1	0	CAAATTTAGCAGCAGGATGGAAGAGGCTCAATATTCCGAGGATTTATTTAGCACGCAAGATGAAGCAGCATTTGGAAATGCAAATTCTGAGCAAGAAGCACCCACCCACAAGTCGACAGAGGAGAAAGATGTTCCTGCACAACCCGGAAAAGATACTGCAAGCGCAGCTGAAAAGGAAGTGGGTGCATCCGCTGAGCAGGAAACTCCCGATCTCGTATTTTCGGAGGACATCGATTTCGGTAAAGAAAGCAGCGAAAAGGGAGATAATTCTTCGAGCAACGCTGGTGTCACTTCGGACAATTTCGAAGAACCTATGGAACCCGATGTAAATGTGGAAAATGCCGATGAAAGAACAGAAACTGAAGAGGTGGTAGAATCGAGCGTCCCTAACCCAAATGC…	718	669	93	1.1363	0.0141829	0.999511		45.4039	2L	7278148-7288775	+ exons:7278148-7278569,7288480-7288775	segs:1-422,423-718	AGAP004965-RB	0	AGAP004965-RB	1423	718	718	100	100	0	0	1	1	1		FOR
TCONS_00000247	XLOC_000149	AGAP004965	AGAP004965-RA	=	q1:AGAP004965	AGAP004965-RA	0	0	0	0	0	q2:AGAP004965	AGAP004965-RA	60	1.02326	0.740733	1.30578	2.6447	0	1	0	ATGGAAGAGGCTCAATATTCCGAGGATTTATTTAGCACGCAAGATGAAGCAGCATTTGGAAATGCAAATTCTGAGCAAGAAGCATCCACCCACAAGTCGACAGAGGAGAAAGATGTTCCTGCACAACCCGGAAAAGATACTACAAGCGCAGCTGAAAAGGAAGTGGGTACATCCGCTGAGCAGGAAACTCCCGATCTTGTATTTTCCGAGGACATCGATTTCGGTAAAGAAAGCAGCAAAAACGGAGATAATTCTTCGAGCAACGCTGGTGTCACTTTGGACAATTTCGAAGAACCTATGGAACCCGATGTAAATGTGGAAAATGCCGATGAGAGAACAGAAACTGAAGAGGTGGTAGAATCGAGCGTCCCTAACCCAAATGCAGCCGATGCTGCAAAC…	739	669	91	1.0895	-0.0165089	0.999394		44.249	2L	7288007-7288812	+ exons:7288007-7288412,7288480-7288812	segs:1-406,407-739	AGAP004965-RA	0	AGAP004965-RA	1465	739	739	100	100	0	0	1	1	1		FOR
TCONS_00000248	XLOC_000150	AGAP004967	AGAP004967-RA	j	q1:CUFF.368	CUFF.368.2	100	6.04076	5.75444	6.32708	13.5628	q2:CUFF.407	CUFF.407.1	100	5.90294	5.648	6.15789	15.245	0	0	1	ACCAACACAACCCAACCGGTATGGTGTACGTGATCTCGGGGTAGTTTGATGTCAAAAGAGTAGCCATTTTAGAAAATCAAAACAGTGAAAATTCTGTGTGAGCGCGTGAAAGCGCACAAAACGGTGTTTGGCTGGTGATGAACGCGCTAGAAATGTTTTGAACGAATGGAAAGCGTGTGCCGTGCAAGTCAAAATGTGGCTGCGAAGCGAGACTAGAGATCGTCGACTGCGTTCAAGTAGTACGCGAAGCGCGGTCAAGTTCAAACCATCCCCACTCAAAGTGGCTAGCCAAAAAGCAAAAAAGAGTTCATCCGTCGAACTCGTAGTGTCTTCGTCTCGGCGATCCGTACCATCAGCGGTGCCCAAATGTCGACCAGAAGTGTCAACGACGATTGCCGA…	4546	2622	58	0.8775	0.192887	1		45.4685	2L	7289241-7296444	+ exons:7289241-7289428,7291716-7293661,7293792-7294183,7294263-7294382,7294462-7294564,7294648-7296444	segs:1-188,189-2134,2135-2526,2527-2646,2647-2749,2750-4546	AGAP004967-RA	0	AGAP004967-RA	3190	1609	1609	100	100	0	0	1	2135	1		FOR
TCONS_00000254	XLOC_000156	AGAP004983	AGAP004983-RA	x	q1:CUFF.373	CUFF.373.1	100	1.17637	0.591272	1.76146	2.61208	-							1	0	0	TGCGATTGCTGTGTTTATGTAACTCGAACGCCACTTATCGACTATTATTTACGCTACCAAAACAACAAGACGGTTGGGTTTACTCACTGTTCAACTTTTCGGTCATCATCATCGCGTTCAATTCCGACGGAGTGCGAAAGTAGTCTTCTAACAGTAGCACCTTTTTGTCGTTGATTTTATACCTCGACTCTTGCCATGGTAAAACACCACCCGGAGGAACTGGGGTTACCTCTCCCTGCTGAAAATGTAACAATGTTGCATGCTGA	266	69	26	1.2059	-0.39636	0.0375972	Yes	43.985	2L	7537856-7538450	+ exons:7537856-7538099,7538429-7538450	segs:1-244,245-266	AGAP004983-RA	2e-89	AGAP004983-RA	327	165	723	100	23	0	0	559	80	1		REV
TCONS_00000255	XLOC_000157	AGAP004984	AGAP004984-RA	=	q1:CUFF.375	CUFF.375.2	30	1.05568	0.8304	1.28097	2.35961	q2:CUFF.412	AGAP004984-RA	100	5.3155	4.74596	5.88504	13.6661	0	0	1	TGAAGCTTATTTGTAAACAAACTAAACTAATTCCAGCCATTCGCACGGGCAGCAAAAATTCTGCAAAATGAATATTTTGCCAAAAAAGAGATGGCACGTTCGCACCAAAGACAACATTGCTCGTGTCAGGCGAGATGAAGCTAAGGCAGCTGAGGAGGAAAAGGAACGATTACGCCGTGTAGCGCTAGCCGATCAGGAGGCACGGATCAATTTGCTTCGCCAGAAGGCCCGAACCGGTTCAGATAAACCGATAGAGTCCGAAACCGAGGTTCGCGTAACGGCCAAAGAGCACGTTAACTTTTTCAGCGAACTCGAGGAAGGAAAACACGACGGTGTCAAGCGATCGAACGCGGAACACGAGAAGGAAAAGAAAGAGGAGCAGGAAAAGTACGAAAAACA…	2159	1041	48	1.0544	0.202238	0.999973		48.7726	2L	7538800-7541037	+ exons:7538800-7538889,7538969-7541037	segs:1-90,91-2159	AGAP004984-RA	0	AGAP004984-RA	2264	1142	1142	100	100	0	0	1	1	1		FOR
TCONS_00000256	XLOC_000158	AGAP004986	AGAP004986-RA	=	q1:AGAP004986	AGAP004986-RA	100	31.2149	29.4172	33.0126	69.9076	q2:CUFF.411	AGAP004986-RA	100	36.019	34.2535	37.7844	92.5734	0	0	1	ACTGTAAACAATCTCTTTTGTACGTGTAGCATCATCACTTGCTCGCCCGGAAAGCCCAGCGCATTAATTTTATCATCAAAATGCGACTCTTTGCCATTACGTGTCTCTTATTTTCGATTGTGACTGTGATTGGTGCAGAATTCTCCGCCGAAGATTGCCGGGAGCTGGGGCTTATCAAATCGCAACTGTTTTGTTCGTCGTGTAGTAGCTTAAGCGATTATGGACTGATCGAACTGAAAGAGCATTGCCTAGAATGTTGCCAAAAGGACACTGAAGCCGATTCAAAGCTAAAGGTGTATCCGGCGGCAGTGCTGGAGGTGTGCACGTGCAAGTTTGGCGCATATCCGCAGATTCAGGCGTTCATTAAGAGCGACCGACCGGCCAAGTTTCCCAACCTAA…	668	492	74	1.0236	0.240238	0.989002		45.3593	2L	7541759-7542559	+ exons:7541759-7541886,7541954-7542063,7542130-7542559	segs:1-128,129-238,239-668	AGAP004986-RA	0	AGAP004986-RA	1324	668	668	100	100	0	0	1	1	1		FOR
TCONS_00000259	XLOC_000161	AGAP004990	AGAP004990-RA	=	q1:AGAP004990	AGAP004990-RA	100	22.2712	21.329	23.2133	49.996	q2:CUFF.427	AGAP004990-RA	100	37.1608	36.0663	38.2553	95.859	0	0	1	GATCCTGCAATTCTAGAAACGTCGAATCTTCATTTTCCTTCGATTTGAAGCAAACTCGCAGCAAAGAGGGAAATAGCAACGCAGAGACTAAATTTGGAATCGCACTGACTTTTTTTCTTCTATTGCTCCAACTCAACCTGATCTCTTGCTAAGCCGTGCTCAGCAAATTGTGTGTTCGTGCACTTGTTTTCTGTGTTAATTTGTACGATATAAGTCGAACGGAAGCCAACCAGTGCAAAGATGTCGGAAAGCGACTGGGACACAGTGACCGTATTGCGTAAAAAGGCTCCAAAAGCGGCCACACTAAAGACTGAATCGGCCATCAATAAGGCACGCCGTCAAGGAATTCCAGTGGAGACCACACAGAAATTCAACGCTGGAACCAACAAACAGCATGTT…	1480	444	30	1.0464	0.309848	0.763772		45.6757	2L	7585796-7587650	+ exons:7585796-7586165,7586445-7586605,7586702-7587650	segs:1-370,371-531,532-1480	AGAP004990-RA	0	AGAP004990-RA	2934	1480	1480	100	100	0	0	1	1	1		FOR
TCONS_00000260	XLOC_000162	AGAP004992	AGAP004992-RA	=	q1:AGAP004992	AGAP004992-RA	100	10.3591	9.62975	11.0884	23.0765	q2:AGAP004992	AGAP004992-RA	100	12.5119	11.7835	13.2404	32.0756	0	0	1	GACGTTTGTTGTTTTGTTATGAAAACCCGGCTGATTACGACAAAATAAGAAATTTTATCGGCAGATAGGTGCATTATATTTGGAAATaaaaaaaaaCCCACTCACCGGCCGTATTTGCTACAGTTTACGTAATGGCAACGTTCCGCTTGGGCGCTATTGCATCAATTGCAACGAGGATACCGCATCAAAATGTGGCAAAATTGCAGCGAATCAATCTCGTCCGTCGGATGGCTACCGGAGCGGCACCGAAAAAACCAACCAGCACACTGGGACTGGCTGTGAAGGGAATGGCAATCGGTGCCCTGGTCGGCACCGGCTGGTCCGGTTACAGCTACTTCAAGGGCGGTCCCACAGATCATATGCTGCACGAGCATGTAGGGCCGAAGGTTCTCGACAAGC…	1354	1176	87	1.0795	0.32536	1		48.8183	2L	7589632-7591130	+ exons:7589632-7590131,7590199-7590539,7590618-7591130	segs:1-500,501-841,842-1354	AGAP004992-RA	0	AGAP004992-RA	2684	1354	1354	100	100	0	0	1	1	1		FOR
TCONS_00000265	XLOC_000167	AGAP005004	AGAP005004-RA	=	q1:AGAP005004	AGAP005004-RA	100	5.27215	4.81196	5.73234	11.7537	q2:AGAP005004	AGAP005004-RA	100	6.22592	5.77454	6.6773	15.9871	0	0	1	CATGCTTTTGCCCAACCAGAGAAAAGTGTCCCGAAATTATTTCGTTCCGCAACAGCAGCAGAACAATCGACCTGCACAAGTATGGTAGCCCGTCGGTAATGAGAATTTTTCAACTGCTCGTGTACAAACTGCTGGCACGAGCGATCGACACGGTGAACAGGTACTTTGACGTGCGAAGACTGCACTACATCCGGGAGGTGCTGGAAATAAACATTGGGACACTGGTACACCAGCTCAACGAGAGCAGCCAAACGATGGCAAAGCGCAAAGCCATCTACGCGTTTCGGCCGTTCGAAGTGTGTGACGTTGATTACCGGagcagcagcagcagcagcggcggcagcaccagccttaccagcagGCTCGGCACTGGCCGACACTTTCCGAAGGCTCGCAGTG…	1888	1401	74	1.1949	0.496285	1		52.0657	2L	7792331-7794417	+ exons:7792331-7792962,7793086-7793297,7793374-7794417	segs:1-632,633-844,845-1888	AGAP005004-RA	0	AGAP005004-RA	3743	1888	1888	100	100	0	0	1	1	1		FOR
TCONS_00000266	XLOC_000168	AGAP005005	AGAP005005-RA	=	q1:CUFF.402	AGAP005005-RA	75	7.1704	6.78517	7.55563	16.1294	q2:CUFF.426	AGAP005005-RA	100	8.99599	8.62643	9.36555	23.2888	0	0	1	GAGCGAGTTCACGCTCTGACTGGGGGGGAAAAATTGCGCCGCGTGTGTGAAGTGAAAAAGCCGATAAAAATGTATATATTTCAAGTGATTTGATAACAAACCCGCTCCGCGTAAGGCGTACCAATTGCTGCAACTAACACCAGTCAAGCCGCTCAAGTTCGGGAACCGTAGCTGTTCGTACAGCAGGCGATTGAAATACCACGCCACAGCGCACCTTGCCCCGGCACAATCGGCGAGGAGCATCGAAGGATATAGGCGCCTTTTCCGGTTTTACATAATTGCCGTCGTAGCTGAGACACCCGGAACCGGACTGTTGTGATCATCTGCGCGGTGTTGGAACCAAATCTCGCTAGCCAAAATCATCGTCATCACCATAGCAGCAGCCAGCAACGAGCAACA…	3685	1251	34	1.2813	0.600521	0.999983		44.4505	2L	7794965-7806455	+ exons:7794965-7795414,7796066-7796133,7796892-7796929,7797460-7797497,7801964-7802092,7802178-7802528,7802620-7802950,7803047-7803228,7804358-7806455	segs:1-450,451-518,519-556,557-594,595-723,724-1074,1075-1405,1406-1587,1588-3685	AGAP005005-RA	0	AGAP005005-RA	7305	3685	3685	100	100	0	0	1	1	1		FOR
TCONS_00000267	XLOC_000168	AGAP005005	AGAP005005-RA	j	q1:CUFF.402	CUFF.402.2	100	9.51546	9.1348	9.89611	21.4044	-							1	0	0	CTTCGTGCGACTGTGCGTGCAAGCGATGGCTTTTGCTCATTGTGTAGAATTGATTTGTGTTTACTGACGACGGTCGCCCTTGTATCGCTTGCAGTGTACAAGTTTCAGGAAAACTTGCTCCGTACGATGATACAGATCGAGAACACATACTTTGAGCTGGGCAGGACGAGCAACAAAAACTGTTTGATCATCTGCGACCGTGGTTTTATGGATGCGAGTGCATACATCTCCAAGGAAAAATGGGATCGTATGATGCGTTCCAACAACTGGAACCCGGTTGAGCTGCGCGACAATCGCTACAATCAGATCATCCACATGGTGTCGGCCGCGAACGGTGCGGAACAGTTCTACGCCACCGAGGAACATTCGTGCCGGTCGGAAGGCGTCACACTGGCACGC…	4331	1110	26	1.0728	0.573093	0.996678		42.1843	2L	7801870-7806472	+ exons:7801870-7802092,7802178-7802528,7802620-7802950,7803047-7806472	segs:1-223,224-574,575-905,906-4331	AGAP005005-RA	0	AGAP005005-RA	4161	3093	3685	100	84	0	0	593	93	2	NOINT	FOR
TCONS_00000269	XLOC_000169	AGAP005006	AGAP005006-RA	=	q1:CUFF.383	AGAP005006-RA	100	1.81624	1.58295	2.04953	3.99741	q2:CUFF.415	AGAP005006-RA	40	0.857977	0.689748	1.02621	2.17723	1	0	0	ATGGGCAAGCGTCCGATGTCGCGGAAGGAAATCGAAGAGCAAAAGAAGCGGGAGGACGAGGCGGCAGCAGCCCACGCTTTCAAAGAGTTTGTGGAAACATTTCAAGAAGCGCCATCCAAAATATCGAAGGTATGGGTAAAGGCCGGAACGTACGATGCGGGCTCGAGAAAGGAAGATACGAAGGACAGGGGCAAGCTTTACAAGCCCCAGTCCCGTCTCGACATGGATCACGAGAAATCGATGGACTACGTAAAGATGGTTGCCAGCGAGAGCCGCAAAGATTCGTCGGCGATGGGCAAGAAGCGAAACCAGGAAAAGAAAAAGAGCAATCTGGAGATGTTTAAGGAAGAGCTGCGCCAGATTCAAGAAGAGCGCGAGGAACGCCACAAATACAAGCAT…	3555	3309	93	1.1017	0.758529	1		57.834	2L	7807839-7812066	+ exons:7807839-7807913,7808094-7808187,7808258-7808619,7808692-7809233,7809298-7809525,7809598-7810027,7810097-7810454,7810528-7811053,7811127-7812066	segs:1-75,76-169,170-531,532-1073,1074-1301,1302-1731,1732-2089,2090-2615,2616-3555	AGAP005006-RA	0	AGAP005006-RA	7047	3555	3555	100	100	0	0	1	1	1		FOR
TCONS_00000270	XLOC_000170	AGAP005009	AGAP005009-RA	=	q1:AGAP005009	AGAP005009-RA	100	0.416075	0.273362	0.558787	0.931209	q2:CUFF.421	AGAP005009-RA	100	1.04333	0.835183	1.25148	2.67834	0	1	0	TGTCTACAAAACTAACGCTAGTTTGTAGAGTGAGTTCCGCTAGAGCACAGCAAATTTATTTCCGCAGCGCAGTGTACAGAAATGAGTAAATTATTAAAATTAGGGTTTCTTGGTGGAGGAAAGATGGCTCAAGCTATGGCTAATGGTTTTATTTCTGCTGGATTGACACGAGGCGAAAGCATGACGGCTAGTTTCCATCCCTCTGACCACGCCAACATAGAGGCGTTCAAAGCATTTGGAGCCAAGACATACGTCGAGAACCTGCCGGTGGTGAGCGGTTCCGAGATCATCTTCATCTCCGTCAAACCCACAGTCGTCTCGAGCGTGCTGGAAGCCGTCCGTCCCGCTAGCGCTGGTAAACTATTCATATCGATCGCGATGGGCGTTACTTTGCGGGAG…	1634	816	50	1.0435	0.298503	0.999637		49.388	2L	7897791-7899967	+ exons:7897791-7897950,7898304-7898551,7898664-7899081,7899160-7899967	segs:1-160,161-408,409-826,827-1634	AGAP005009-RA	0	AGAP005009-RA	3239	1634	1634	100	100	0	0	1	1	1		FOR
TCONS_00000272	XLOC_000171	AGAP005010	AGAP005010-RA	j	q1:CUFF.391	CUFF.391.1	100	2.44242	2.27497	2.60987	5.47451	-							1	0	0	ATGCAGGGTGGAAGCTCACTGGGCTCGAGTGCGGTTTTGAGTCTGCTCGTTAGCGGAGGACAGACGACAACCGCAAGCTCCCAGTCACCGATCTCCGCCACGAACGCTCCCTCGCTCAGTCCCGGTGGTTCGGCCACGGGGGCTCCGTCCGGTGCCCTCAGTCCCGGGGCCGTCTCGCAAACCTCGCAAAACAATGCCTCCCTAggtggtggcggtggtggtggcggaggcggcggcggcggcggtggtggtggACCCACGACATCCTGCTGTGAGAATGGCCGCCCGATCATGACCGATCCCGTGTCCGGACAGACGGTTTGCTCGTGTCAGTACGACTCCGCCCGGTTAGCGCTGTCCGGGTACTCGCGCATTCCCACCGGAAGTGTCGGTGTGTAC…	5178	2400	46	0.9908	0.610726	1		48.6481	2L	7973481-8027294	+ exons:7973481-7973522,7973570-7974004,7990660-7990778,8010517-8010839,8019505-8020945,8021076-8021489,8024891-8027294	segs:1-42,43-477,478-596,597-919,920-2360,2361-2774,2775-5178	AGAP005010-RA	0	AGAP005010-RA	2323	2345	2349	100	100	0	0	1	1	2	NOINT EX	FOR
TCONS_00000273	XLOC_000172	AGAP005011	AGAP005011-RA	=	q1:CUFF.392	CUFF.392.1	100	4.17985	3.96682	4.39287	9.33797	q2:CUFF.430	CUFF.430.1	100	3.02366	2.86028	3.18704	7.8145	0	0	1	CGAAGCCGTCGTGTGTTGCATGCTGCTGTCTGCCTTCGCCGTCGTCGTCGTTGTCGTTGTCGCAGCAGCCGTGCAGCAGTGGAAACCTTCTTGCGTGAGTTTAGCGGAGTTTAGCGTGGCGCTGATTTGGCGCTACTGCAAGCTACCGTGATTAATCTCGCGATTCCGAGTGCGTAGTCGGGTTTTCGGAGTACAAACACTAGGCCGCGCGATTTGTGAAAACGTTTGCTGTAAACAAAGCCTCACCGGGTTAGCGCATGTTGTCGGGTGAACGCGAGTGAACCAAAGAGCGGTGCTCCGGTGCTTTACAGTGCAGCGAGATATCGCAAAACAATCACACCGCAATTACAACTGCTAAACGTTCTGCAACTACTGTGTGAGTGTGTGTGCTAATCGAAC…	5133	1728	34	0.8136	0.575672	1		48.3343	2L	8077337-8138776	+ exons:8077337-8078392,8114352-8114753,8122598-8122704,8135051-8135358,8135517-8138776	segs:1-1056,1057-1458,1459-1565,1566-1873,1874-5133	AGAP005011-RA	0	AGAP005011-RA	3426	1728	1728	100	100	0	0	1	952	1		FOR
TCONS_00000274	XLOC_000173	AGAP005012	AGAP005012-RA	=	q1:AGAP005012	AGAP005012-RA	100	1.1608	0.94044	1.38115	2.54698	q2:AGAP005012	AGAP005012-RA	100	0.478955	0.349791	0.60812	1.21125	1	0	0	CGTACGCATCCGAGGCAGCAGCAAGGTACAACTCCTCCCGGAGCTCCCGAGCGTCGGTCATTGTGCGGGTAAACAAGCCGAGAAACAGCTGACGTGATACAGTGAGGTGCAGTGAGCCGCTTCCGCCGACGCAGCTTACATTTACGCCGGCCGGTACTTTACGCAAAACCCGTTTGCACTTGTCGCGCGTTTGCGGAAAGTGCGAGCATTGTTTTGTTTACATCTCGCAGCGCCCTCGATTGCTTGGCCCTGTGCGTGCGTGTTGAAGTGGTGTTAGTGAGCTCGAACAGCGCGCTGTGTGGTTGATTGCTTGGTGGTTCGTGCACGTGCTAGTGATGGCCAACGATCGGAGCGACCTCTGCGTGCAAGTACTCGAAGCGGCGCCCGATTGTAGGCGGC…	1769	1434	81	1.1589	0.320724	1		53.4765	2L	8286672-8288868	+ exons:8286672-8287143,8287253-8287420,8287480-8287687,8287755-8288020,8288080-8288336,8288398-8288590,8288664-8288868	segs:1-472,473-640,641-848,849-1114,1115-1371,1372-1564,1565-1769	AGAP005012-RA	0	AGAP005012-RA	3507	1769	1769	100	100	0	0	1	1	1		FOR
TCONS_00000275	XLOC_000174	AGAP005014	AGAP005014-RA	=	q1:AGAP005014	AGAP005014-RA	100	2.07126	1.821	2.32152	4.60541	q2:AGAP005014	AGAP005014-RA	100	2.97524	2.70221	3.24827	7.60029	0	0	1	AAGTGTACATCGTTTCCAGCAACCAGGCGCAGTGCGATTTTTGTGAAATTCTGCTGCTAAAATGGACACCATAGAATCCCAACTGGCGGTGCGAAACAAATGCGAACAGATGCAGAAATCTATTAAAGAGCTGTACGAATGGGAAGAGCAAATGAAAAGCGCCAACACCGCCAAAGTGCAGCCAGCTGATAATAGTGAGAAGAAAGCTCTACCCCCGGTGCGAAGCGACGTGAAGGCAATGAGCAAATTTTCCGAGGACGTTGCGTCGCTGGAAAAACAAGATGAAGCGGAGAGCGAATCAGCGAAGAAAAAAATGATGGCCGATGCGGAAATTCTGAAGGAGAGGGGTAATAAGCAGTGCAAGCTTGGCAACTACCAGGAAGCCATTGAGCTCTACAC…	2143	2082	97	1.0548	0.383437	1		50.8166	2L	8297037-8299619	+ exons:8297037-8297235,8297359-8297458,8297534-8298933,8299002-8299163,8299251-8299443,8299531-8299619	segs:1-199,200-299,300-1699,1700-1861,1862-2054,2055-2143	AGAP005014-RA	0	AGAP005014-RA	4248	2143	2143	100	100	0	0	1	1	1		FOR
TCONS_00000278	XLOC_000176	AGAP005019	AGAP005019-RA	=	q1:AGAP005019	AGAP005019-RA	100	0.025973	0	0.07792	0.060795	q2:CUFF.467	AGAP005019-RA	100	2.66726	2.17077	3.16375	6.81476	0	1	0	ATGGCTGAGGCAAACAAAACAACCGCAAGGCAACAATTTCTCGATTCGTACACAGCATTAGTGAATGGAATTAGTACCGCACGGTTCGATGAGTTCAAGGATTTCTTTGCCAACGAAAATGATTTTGAGGTGGCGGTGCAGGAATTCCGCGACGGATTGCAGCAAGAACTGGTGACGAAAGTGAACAGATTGTGGAATGAATGCGACATCGATACCAATGTGGAGATTTTGGAAAGCTTAAAGAGCAAAGCGGCAGGCAGCTCGAACAAAATGTGGCGCCCCACGGGCAAAAGTGTCAGCGAGCAGGTTCGCCCGCTGGTGGTGAACAAACTGAAGACGTCGCTGAAGTTTTACCAATTGCAGCTTGGATTTCAAAAGGAGCGTACCGAGGTAAGTGTT…	666	483	73	1.0187	0.161721	0.984949		47.2973	2L	8328944-8329672	+ exons:8328944-8329017,8329081-8329672	segs:1-74,75-666	AGAP005019-RA	0	AGAP005019-RA	1320	666	666	100	100	0	0	1	1	1		FOR
TCONS_00000281	XLOC_000179	AGAP005026	AGAP005026-RA	=	q1:AGAP005026	AGAP005026-RA	100	0.678102	0.198611	1.15759	1.43679	q2:AGAP005026	AGAP005026-RA	100	2.31203	1.4678	3.15626	5.83469	0	1	0	ATGACCGGCCGCGGCAAGGGAGGAAAAGGACTGGGCAAAGGCGGAGCGAAGCGTCATCGCAAGGTTCTTCGTGATAACATCCAGGGCATCACCAAGCCGGCCATCCGCCGTCTGGCTCGCCGTGGTGGAGTGAAGCGTATTTCTGGCCTGATCTACGAGGAGACGCGTGGCGTACTGAAGGTGTTCCTGGAGAACGTGATCCGTGATGCCGTGACGTACACCGAGCACGCTAAGCGCAAGACCGTCACCGCTATGGATGTTGTCTACGCGCTGAAGCGCCAGGGCCGCACACTGTACGGTTTCGGAGGTTAA	312	312	100	1.0592	0.707298	0.952814		59.6154	2L	8464364-8464675	+ exons:8464364-8464675	segs:1-312	AGAP005026-RA	1e-177	AGAP005026-RA	618	312	312	100	100	0	0	1	1	1		FOR
TCONS_00000284	XLOC_000181	AGAP005029	AGAP005029-RA	j	q1:CUFF.410	CUFF.410.2	29	2.66528	2.34887	2.98169	5.91639	q2:CUFF.451	CUFF.451.2	55	4.31497	3.96262	4.66733	11.0222	0	0	1	GTTTGACAGGGACAGGTTTCGTGAAAACAAGAGACATTTTTTCCTCTCTTGTGGTTTTAGCCATCGACACTTTCCATCTTTACGTGTTTGTGGTGTTGTGCCATTTCGTGTGCGTGCGGAGAAATCTGTCTGTTCGGTGCCTCGCTTTCCGCTACCTCCGTTAACTGTGTTCCCTGCACCGTGTTTGCGTGAATCGTAGTGTGTGCCGCCCGACAAACCTCCCCCCTCGCTCGGAGAAGGTGTACGTGTAGCGAAAAGTGTAGCATATACCACCGATTTCCTTCCCTTTTCTTTGTACGACCAACATGAAGCAAATTCCGCTGACCTGTTCCGGCCATACGCGCCCCGTCGTGCATCTGGATTTTAGTGGCCTGACCGAGTGTGGATATTTTCTCATTT…	2536	1107	44	1.1942	0.828622	0.999994		52.2082	2L	8574692-8581420	+ exons:8574692-8574751,8574821-8575171,8579191-8579856,8579962-8581420	segs:1-60,61-411,412-1077,1078-2536	AGAP005029-RB	0	AGAP005029-RB	4379	2209	2301	100	96	0	0	93	59	1		FOR
TCONS_00000285	XLOC_000181	AGAP005029	AGAP005029-RB	=	q1:CUFF.410	AGAP005029-RB	100	9.12437	8.54305	9.70569	20.2543	q2:CUFF.451	AGAP005029-RB	100	7.8929	7.39055	8.39525	20.1617	0	0	1	ATTTTTTCCTCTCTTGTGGTTTTAGGTACACGAAATTTAGCAATTTAATTTCTAGCAAATGCAAACACCCTAGATCACCTCTCATTCTCTCCAGCCATCGACACTTTCCATCTTTACGTGTTTGTGGTGTTGTGCCATTTCGTGTGCGTGCGGAGAAATCTGTCTGTTCGGTGCCTCGCTTTCCGCTACCTCCGTTAACTGTGTTCCCTGCACCGTGTTTGCGTGAATCGTAGTGTGTGCCGCCCGACAAACCTCCCCCCTCGCTCGGAGAAGGTGTACGTGTAGCGAAAAGTGTAGCATATACCACCGATTTCCTTCCCTTTTCTTTGTACGACCAACATGAAGCAAATTCCGCTGACCTGTTCCGGCCATACGCGCCCCGTCGTGCATCTGGATTTT…	2301	1107	48	1.1942	0.828622	0.999997		53.9765	2L	8574727-8581151	+ exons:8574727-8575171,8579191-8579856,8579962-8581151	segs:1-445,446-1111,1112-2301	AGAP005029-RB	0	AGAP005029-RB	4561	2301	2301	100	100	0	0	1	1	1		FOR
TCONS_00000286	XLOC_000182	AGAP005032	AGAP005032-RB	=	q1:CUFF.414	CUFF.414.1	65	5.08743	4.755	5.41986	11.3438	q2:CUFF.465	CUFF.465.1	68	12.6777	12.2034	13.1521	32.5093	0	0	1	CTAAAATTCGCTGATTATCTTATTTACATTCTCGGCTGCAGTGTGAACTCATTCTCTCCGATCGAGATACATTTCTGTGGAACAAAACTGGCTACAGTTTTGGTAAAACGTTGTACGGGCAACTTGCAACGTGCACGAGCAATAATAATATTAATTTCATTCAAAGTTTTTGCCCAGTGTTTGGCTGCAGTGCTATTGGTAGCGTCGTGTGAAAAGTAGCTGCACAGAGCGGATGTTCGCATCATTTTAGGGAGTTTTAATTTGATTATCCTTCCCACGAAGCCCAAAAAGTGTTTGCTCCCCTATCGCGGCGCTGTGTTCGTTCCGCGCACAACGTTGATTGAAGTGCTGGGAAGCGAACGAACGGGCGTACCAGCAGAGGCTTGCTCCCCTCGACCC…	4447	1899	43	1.0588	0.481753	1		49.0443	2L	8623005-8628893	+ exons:8623005-8623777,8623926-8624336,8624412-8624545,8624648-8625236,8625311-8625451,8626089-8626208,8626615-8628893	segs:1-773,774-1184,1185-1318,1319-1907,1908-2048,2049-2168,2169-4447	AGAP005032-RB	0	AGAP005032-RB	5394	2721	2721	100	100	0	0	1	630	1		FOR
TCONS_00000289	XLOC_000184	AGAP005042	AGAP005042-RA	j	q1:CUFF.413	CUFF.413.1	100	3.91982	3.69943	4.14021	8.75133	q2:CUFF.454	CUFF.454.1	100	5.88094	5.65296	6.10893	15.1261	0	0	1	tggctgtgtacgtgtgtgtgtggatgtgtTTTCTTCAAGGATGACGATGATAATAGCGAGGGTGTTGTGAAAACGAAAAATGAATTACGGAATAAAATCTGCGACTGCAGCAGTGTCGTGCGTGTAAAAGTTTCCGTTCTTCTCCTAGCATTTAAGTGGTGCAGTCGACTTGTTTCAACACATTACGAACTCTCTGTTTCTCCCACCCATCGTCCCGTACCTACTACCCTTCGCGACTGCGTCACATATTTTCCGTGCGTACGTTCTGTCCATACCATCAATTGCCCCGATGCTTTGTCTGTAGAAACAGTGTACTTCTTGTGCCGTTGTGAAGCTTCGTGTAAACGTTTTGTGGTTGCGCGTGTGTGTTTTGGAATAACGATGACAAAAATCGCGGAA…	5961	3729	63	1.2414	0.600613	1		50.5955	2L	8750129-8760574	+ exons:8750129-8750811,8751463-8752402,8752983-8753000,8753130-8753187,8753256-8754622,8754729-8754940,8755022-8755581,8755671-8755831,8755907-8756137,8758844-8760574	segs:1-683,684-1623,1624-1641,1642-1699,1700-3066,3067-3278,3279-3838,3839-3999,4000-4230,4231-5961	AGAP005042-RA	0	AGAP005042-RA	7297	3681	3739	100	98	0	0	59	682	1		FOR
TCONS_00000291	XLOC_000184	AGAP005042	AGAP005042-RA	j	q1:CUFF.413	CUFF.413.3	37	1.43481	1.28033	1.58929	3.20334	-							1	0	0	ATGATGCAAACTAATAGCATATGTTTGTGTGTGGCCGTCCCCGTTTGTCTGTTGTCACAGGTGCAATCACTCGCCGGGAGCATCTATCAAGAGTTCGAACGGATGATTCAACGGTACGACGAGGATGTCGTAAAGACGCTGATGCCGCTGCTTGTGAACGTGCTCGAATGTCTCGACTCGGCGTACCAAACCAACCAGGAGCAGGATGTCGAGCTGGAGCTGCTGCGCGAGGACAACGAGCAGCTGGTAACGCAGTACGAGCGGGAGAAGAATGCCCGCAAGCAGGCCGAGCAGAAGCTGCTGGAGACGGAAGATCTGGCCGAGCAGGAGAACAAGGAGCTGGCCAGCCGGCTCGAGTCTCTGGAAAGCATCGTGCGAATGCTGGAGCTGAAGCACAAG…	5605	3699	66	1.1397	0.55129	1		49.8305	2L	8751403-8760574	+ exons:8751403-8752402,8752983-8753000,8753130-8753187,8753256-8754622,8754729-8754940,8755022-8755581,8755671-8755831,8755907-8756137,8756893-8757159,8758844-8760574	segs:1-1000,1001-1018,1019-1076,1077-2443,2444-2655,2656-3215,3216-3376,3377-3607,3608-3874,3875-5605	AGAP005042-RA	0	AGAP005042-RA	7150	3739	3739	100	100	0	0	1	1	2	NOINT	FOR
TCONS_00000294	XLOC_000186	AGAP005046	AGAP005046-RB	=	q1:CUFF.447	AGAP005046-RB	100	677.803	668.432	687.173	1510.35	q2:AGAP005046	AGAP005046-RB	100	1105.65	1094.43	1116.88	2839.64	0	0	1	TCGCTAGCTCTTTCTTACTTCAGCTATCGCCCGGAAAAGCCATGTCTCCCGTGGAGAAATCGGTCAATGCGGTGAAAACCAAGCCTGCTGCTCAGAAGCCGGCTCAGAAGAATGTGCTGCGCGGCAAAAATCCCATCAAGAAGAAGCGTGAGCACCTTCGGTATGGCATCGATTGCACCAACATCGCCGAGGACAACATCATGGATGTGGCCGACTTTGAAAAGTATCTGAAGGAGCGCTTCAAGGTAAACGGAAAGGCCGGCAACCTCGGCAGCAACGTGAGCTTCGAACGCCAGAAGATGAAGGTGTACGTCAACTCGGATGTGCATTTCTCCAAGCGCTACCTGAAGTACTTGACCAGGAAGTACTTGAAGAAGAACAGTCTCCGCGACTGGATCC…	610	444	73	1.2069	0.736968	0.99326		49.5082	2L	8792215-8793286	+ exons:8792215-8792267,8792638-8792802,8792895-8793286	segs:1-53,54-218,219-610	AGAP005046-RB	0	AGAP005046-RB	1209	610	610	100	100	0	0	1	1	1		FOR
TCONS_00000296	XLOC_000187	AGAP005048	AGAP005048-RA	=	q1:CUFF.418	CUFF.418.2	100	0.786786	0.624227	0.949346	1.73091	q2:CUFF.483	CUFF.483.1	100	1.17885	1.01347	1.34423	3.02248	0	1	0	ATGCCGAACGACGCGGAAACGCAGCGATTGTTAGATAAAGTTTTTCCCGTTTTCAAGAATGAACTTAAAGCAGAACCCATTACCGTGGAGGAATTGGAGCAGCTGCATCAACGCCTGAAAACCAACGAACTGCTGTCGGAGGTGTACGAATCGTTCTTCGCAAAGATCGAAAACATTCTGCAGCATGTTGTGGTGCCCCAGTTCTGGTCACGCTTCAGATCCAAGCTGCCTCAAGAGCCATCCCGCGATAGCTTCATCCAGTATCAGCATGCGGTTAAAGAGCTGTACGACCGGTTTGCTTTTTTCCGGCGCCAGTTAAAGCGGCTGGAAACGGTTTGCCCGGCAAAGGATGTTCCGTTCGTGCACCGGAAGCTACCGAACGAAGTGGTTGTGTTTTGT…	3058	2352	77	1.2615	0.624732	1		51.8967	2L	8818559-8821784	+ exons:8818559-8818621,8818695-8820534,8820630-8821784	segs:1-63,64-1903,1904-3058	AGAP005048-RA	0	AGAP005048-RA	4662	2352	2352	100	100	0	0	1	1	1		FOR
TCONS_00000299	XLOC_000190	AGAP005055	AGAP005055-RA	j	q1:CUFF.425	CUFF.425.1	100	1.1855	1.0376	1.3334	2.66181	-							1	0	0	GGTAGTGTACGACAACTCCATTGTAGCAGACTTAAAGGAAGCAGTGGTGCGTGTGCGAGTGTGTCGCGTCTGTGTGTATTCTCTTTCGAGTGCCGTTCGAGCAGTTGTCCCTTCACAATGTGTTCCCGCAATCTAGCAATTTCGTTGGCATTGATTATCGCACTGGTACCACTGTCAACTGTCGCCTTACCTCACCACAGCATCGTGAAGCGCAGCTCTTTTTTTGACATAGAATGTAAAGGACAGTTCAACAAACAGATCTTCTACCGGTTGGATCGAATATGCGAAGACTGCTACTCGCTGTTCCGGGAGCCCCAGATTCTGTCCTTCTGCAAGAAGCAGTGTTTTACGACAGATTACTTCAAAGGCTGTATAGACGCGTTACAGCTAACGGATGAG…	2517	342	14	0.9262	0.108968	0.00918307	Yes	43.5042	2L	8869516-8885864	+ exons:8869516-8869632,8880678-8880895,8883127-8883735,8884292-8885864	segs:1-117,118-335,336-944,945-2517	AGAP005055-RA	0	AGAP005055-RA	678	342	342	100	100	0	0	1	118	1		FOR
TCONS_00000300	XLOC_000190	-		u	q1:CUFF.424	CUFF.424.1	100	1.82678	1.44587	2.20769	4.14193	-							1	0	0	CATCTCTGTATCTTTCTCTTATGTTCGAAGTTTTGAAGCAAAGCTCCATTAATGGAAAGTCAAGATCGACTTACCACCCTCCCTCGTCAACCAGGGAGTGTGATGATCCTCTCCCCATCTCAACCGCTTGTGTAAAATGTGTATTTATGTTTTCAGCGAGGAACAGGGAGAAGCGAGAATTATGTATGTTCTATATATTTGAAATCTAGTCCAGAAAGCACACACACTAACTTTTAGTTTTTATTCTAATGCTATATTATTGTAATAGCgtgtgtgtttgtgtgtgtgGGCACGTGTTGACACGGTAAAGATGCTGATCACACATAGAGTAAAACACACGACAATGGATTAACACTGAACTGAACAGAAGTGAAAACAAAAATACCGTCATACATACAC…	1300	189	15	0.5451	-0.676875	0.00249613	Yes	36.3846	2L	8885960-8887259	+ exons:8885960-8887259	segs:1-1300
TCONS_00000302	XLOC_000191	AGAP005057	AGAP005057-RA	j	q1:CUFF.437	CUFF.437.1	98	1.55836	1.36514	1.75159	3.47551	-							1	0	0	TTGACCGGTCCGATACGCTGCCTTACCGTGCCGAAGGGGGAAATTTTCCCGGTTTTATTTTGGTTTTCCATTTAGTTTCATTTCCGTTCCTGTTTGTTGTGGCCTCGATTTTAGTTACGCTAGTATATCCTCAAAAATAATACGAAATTTTCTGCTAGTTCGAAACAAAGCTAAAAATTGCCTATTTTGTGTACACGAGACGAGTTTACACAATTAGTAAACACGGGGTTCATTAATATTGCACGAAGAAGCGCGAAACAGCGTGCGGTAATAAGCTTTTTGTGCGTGTGTGTAGTGCAGTGGTGTAGTGCGAAAAATCAACCATTCTTGCCAGTGAATTAAGTGTGAATCGAAAAGTAGCGAGAAAAATAGGCTACCAGATAAAAAGTGTTTCACGGT…	3344	1554	46	1.1197	0.314261	1		46.6806	2L	8892480-8912235	+ exons:8892480-8892706,8893620-8894340,8895730-8895861,8896238-8896380,8901467-8901604,8901818-8901941,8907380-8907588,8910371-8910700,8910775-8910921,8910982-8911066,8911148-8912235	segs:1-227,228-948,949-1080,1081-1223,1224-1361,1362-1485,1486-1694,1695-2024,2025-2171,2172-2256,2257-3344	AGAP005057-RA	0	AGAP005057-RA	4101	2493	2493	100	100	0	0	1	771	4	NOINT EX	FOR
TCONS_00000303	XLOC_000191	AGAP005057	AGAP005057-RA	=	q1:CUFF.437	AGAP005057-RA	0	0	0	0	0	q2:CUFF.473	AGAP005057-RA	86	2.60552	2.37535	2.8357	6.70926	0	1	0	ATGGCCACGGCTACCGGGCATCGGATGGAGTCGAACAGCGGGATGGGGCCGCGAAAGACCATGATCATCATGGTGACGGTCGTCGGGTGTGTCGCCATACTGTGGCCCAAGGTTTTCTATCCCATGATGGTTGGCAATGGGCAGAACAAGAATGTCATCAAGGACCATCGAGGAGCCGCCAGCAGCAACAGGAGCAGCAGAATCTATTCCGCAAACGAAACTTTGCGCCTTACGTCGACATTGACAGTAGGTTCCCGGGGCAAATGTTTGCGCGTGTGTATACGACAGGAACGACCACCTCATTTGCGGCCAGAAGCTATGCATCCTGCGATGCGCGAACGTGGTCGTGCTATTCCGCAGCCCGGCTCAATCCACGGAGGCGATCGTCCCCAGTCTGCG…	2493	1473	59	1.2065	0.254309	1		46.1693	2L	8894163-8912235	+ exons:8894163-8894340,8895794-8895892,8896238-8896384,8901519-8901604,8901818-8901941,8907380-8907588,8910371-8910700,8910775-8910921,8910982-8911066,8911148-8912235	segs:1-178,179-277,278-424,425-510,511-634,635-843,844-1173,1174-1320,1321-1405,1406-2493	AGAP005057-RA	0	AGAP005057-RA	4942	2493	2493	100	100	0	0	1	1	1		FOR
TCONS_00000304	XLOC_000191	AGAP005057	AGAP005057-RA	j	q1:CUFF.437	CUFF.437.3	100	1.59302	1.41731	1.76873	3.5528	-							1	0	0	GCAACGGCAGCCACAAATGGTGAGCTAGTTGTTCCGGTTAGCGTTTCGCCGGTCAGTAACGCTGTACCCGCTGCTGAACCTGCTTCTTCGGTGCAGTCTGAACTTACGATCGACTACGAACAGCTGTCGAAGCAGAAAGAAGTTACAAAGCCCGATGAGAACATTGTTGCTGAGCGAATCGCTTTGGTACAGGAAGCCGCTAGTGTGGAAACATTCGAAGCGACCGAAACTGTGTCTGAGGAATGTGTGGAAGAAGATCACGACCAGCAACCACCTCACGATCCCACTACCGAAAAGGTAGTCGATGGAATCGTTGTGCAAAAGGTTGTTCCGGTCGATGCATCTGCTGAGCCTTCTCCCCGCCCGGTTGTAGATGATATTGAAACACACGAACCTAAC…	4677	3144	67	1.0887	0.0808307	1		45.1785	2L	8904298-8912235	+ exons:8904298-8907324,8910371-8910700,8910775-8910921,8910982-8911066,8911148-8912235	segs:1-3027,3028-3357,3358-3504,3505-3589,3590-4677	AGAP005057-RA	0	AGAP005057-RA	3275	1656	2493	99	66	1	0	838	3022	1		FOR
TCONS_00000305	XLOC_000191	AGAP005057	AGAP005057-RA	j	q1:CUFF.437	CUFF.437.4	65	1.03305	0.887855	1.17825	2.30394	-							1	0	0	GCAACGGCAGCCACAAATGGTGAGCTAGTTGTTCCGGTTAGCGTTTCGCCGGTCAGTAACGCTGTACCCGCTGCTGAACCTGCTTCTTCGGTGCAGTCTGAACTTACGATCGACTACGAACAGCTGTCGAAGCAGAAAGAAGTTACAAAGCCCGATGAGAACATTGTTGCTGAGCGAATCGCTTTGGTACAGGAAGCCGCTAGTGTGGAAACATTCGAAGCGACCGAAACTGTGTCTGAGGAATGTGTGGAAGAAGATCACGACCAGCAACCACCTCACGATCCCACTACCGAAAAGGTAGTCGATGGAATCGTTGTGCAAAAGGTTGTTCCGGTCGATGCATCTGCTGAGCCTTCTCCCCGCCCGGTTGTAGATGATATTGAAACACACGAACCTAAC…	4941	3408	69	1.1251	0.0880027	1		45.335	2L	8904298-8912235	+ exons:8904298-8907588,8910371-8910700,8910775-8910921,8910982-8911066,8911148-8912235	segs:1-3291,3292-3621,3622-3768,3769-3853,3854-4941	AGAP005057-RA	0	AGAP005057-RA	3693	1863	2493	100	75	0	0	631	3079	1		FOR
TCONS_00000311	XLOC_000192	AGAP005058	AGAP005058-RA	j	q1:CUFF.433	CUFF.433.2	100	1.03136	0.898761	1.16395	2.31255	q2:CUFF.472	CUFF.472.3	100	5.39033	5.15869	5.62197	13.9006	0	0	1	CTGACATCGACGGAAGCGTGTGCAACGTAACGAAATCGCACGCTTCAAAACTCGACGCACACAGCCTGCTCACTAGTATTCGTAGTTTCGTTCCCAAGCACGCGCGCGTGTGTACGCATCGTTTTCGCTAATTCGACCAGCCATTCCCCCAGTGCGTTGGCAGACAAAAGTGTGTTGTGTGGTGGACTGTTGTGTTACTTCGAGTCGAGCAACGTAACCTTACGGGGGACGTCAGCGCGATTACATCCCGCTGCAATTACAGGGAATTACGATCTCAGAAACCGACGTCGACGACGTGCATGTGTGTGCTGTGCTGCATTCAACCTCGCCCCGAGCTAATAATCGCTCATCTCAATCCAGAATAGAAGAAAgtgtgtgtgtgttgacgtgtgttgcggt…	4801	954	20	1.1462	0.251289	0.68132		48.4691	2L	9006569-9032337	+ exons:9006569-9008226,9022755-9022867,9023202-9023319,9029006-9029148,9029309-9029430,9029560-9029706,9029838-9032337	segs:1-1658,1659-1771,1772-1889,1890-2032,2033-2154,2155-2301,2302-4801	AGAP005058-RA	0	AGAP005058-RA	1893	955	1377	100	69	0	0	423	1658	1		FOR
TCONS_00000313	XLOC_000193	AGAP005061	AGAP005061-RB	=	q1:AGAP005061	AGAP005061-RB	100	213.088	207.945	218.231	466.124	q2:CUFF.492	AGAP005061-RB	100	457.816	450.751	464.88	1154.02	0	0	1	CTCCACACGTCATTTGGTGGTTCCCGGTTTGCGGCGTTTCTTTCTCTTTCCGGGTCAGAAGTTCAACGAGGCAACACGTACGTGTTCGGCCCGTCGTGAGCAAAAATGGTGAACCACCGTATTCCTTCGGTCTTCTCCAAGACCTACGTTACTCCCCGTCGTCCGTTCGAAAAGCCACGTCTCGATGCGGAATTGAAGATTATTGGCCAGTACGGCCTGCGTAATAAGCGTGAGGTATGGCGTGTGAAGTACACGCTTGCCAAGATCCGCAAGGCTGCTCGTGAGTTGCTCACGCTGGAAGAGAAGGATGAGAAGCGCCTGTTCCAAGGTAACGCCCTGCTGCGTCGTCTGGTTCGCATCGGTGTGCTGGATGAGTCCCGCATGAAGCTCGATTACGTG…	789	588	75	1.1981	0.634514	0.999124		54.7529	2L	9150880-9153646	+ exons:9150880-9151207,9151431-9151617,9153373-9153646	segs:1-328,329-515,516-789	AGAP005061-RB	0	AGAP005061-RB	1564	789	789	100	100	0	0	1	1	1		FOR
TCONS_00000314	XLOC_000194	AGAP005062	AGAP005062-RA	=	q1:CUFF.445	CUFF.445.2	10	0.843185	0.734705	0.951665	1.88173	q2:CUFF.479	AGAP005062-RA	100	15.8368	15.3011	16.3725	40.5658	0	1	0	AGCGGCTACAGCCGGACTGACAAATGTCGAACGTCGGAAAAAATAAGTTTCTCCACTGAGGAAAGTACTTTTTCGTGCAATTGGTATCCATCAAACGCTGCAGTTTACTTCATCGCGCAAGTAAAGTATGAAAAGTGTGGTAGAGCGTTAGTATTTTGTCCCCCAAAGATAGTTGAAAGTAACGCTGTGTGCAGAGGGAAGACCGGCGAAGTGCAGAAGAAGCGGAAAAGCTAGTTTTTGTATCGCTGGTAATTTGTAGTGGTGGTAGTGCAGAGAGGACCGCTATATCTGCCTGTGTGCTGTCCGTGTGGTGGTGGTGTCATCGACGGTGTAAAAGAGCTTTACACAGTCGCGCTGACTGAAGCAGAGAAAGATGGCCGATGGCGTTGAAATCGATCT…	5729	1935	34	0.9658	0.542955	1		48.4552	2L	9155189-9161673	+ exons:9155189-9155627,9155893-9156651,9156729-9156879,9157013-9157499,9157620-9157925,9158087-9161673	segs:1-439,440-1198,1199-1349,1350-1836,1837-2142,2143-5729	AGAP005062-RA	0	AGAP005062-RA	7107	3585	3585	100	100	0	0	1	1	1		FOR
TCONS_00000316	XLOC_000195	AGAP005064	AGAP005064-RA	=	q1:AGAP005064	AGAP005064-RA	100	1.14358	0.968165	1.319	2.53107	q2:AGAP005064	AGAP005064-RA	100	1.05056	0.90048	1.20064	2.6954	0	0	1	CCGTTCCGGTGCAAGCGTCGTCCGGTGGGGGCCGTACCGTTCCTTTTTCCCCGTGCCAAAGTTCCTGTGGATTTCCGTGCTGCTGCAGCAAATAGTGATTCAGTTTGCCGCAAATATCAATCGTTTTGTTTTCCGACAAGTGCATCAGTGATCAAATCTGTGTTGTGCGTGTTGTGATTTGGAAGAAGTATTGTTTTGCTTTGCGGGTTTTATGAGCAATTTGCGAAGTGTTTGTGCAACGAGATCCAATTGGTCGACAAAAGCCACTTGCTGAAAAGAATGACAAAGTACAATAACATATAAAAAGGAAAATTGTATTCTCCAGGGTGTGTATGTGTGTTTTTATGTGTCGTCTCTGTCCAAGACAAGGTTGCTGCTCCAGTTCCGTGCACAGACGGT…	2405	1428	59	1.2934	0.57515	1		47.817	2L	9201062-9217445	+ exons:9201062-9201581,9206283-9206446,9215725-9217445	segs:1-520,521-684,685-2405	AGAP005064-RA	0	AGAP005064-RA	4768	2405	2405	100	100	0	0	1	1	1		FOR
TCONS_00000317	XLOC_000196	AGAP005065	AGAP005065-RA	=	q1:AGAP005065	AGAP005065-RA	100	3449.82	3431.52	3468.12	7571.82	q2:CUFF.759	AGAP005065-RA	100	5814.09	5791.55	5836.62	14725.2	0	0	1	CGCAAAGTACATCCATCAAGATGGTTCGCCGTAGTTCGGTCGTGGTTGGTCTGGTTTTGGTTGCGTTCCTGGGCACGGTACTGTCCGTACCAATCTGGAACCGCATCGTCGGCGGGCAATTGGCTGAAGACACCCAAATGCCGTACCAGATTGCGCTCTTCTACCAAGGCAGCTTCCGGTGCGGTGGCTCGATCATTGGAGATCGCCACGTCCTGACGGCGGCCCATTGCGTAATGGATGACGATGTGCTCCTCCCGGCGTTCAAGTTTGGTGTTCATGCCGGGTCCGCACACTTGAACGCCGGTGGTAAGCTGTTCAAGGTTCGGGCAGTGTACCCGCACGAGGGCTACGGCAACTTCCAGCACGATATCGCCGTGATGGAGATGAAAGAACCGTTTG…	852	741	87	1.2201	0.620344	0.999947		55.6338	2L	9220270-9221206	+ exons:9220270-9220519,9220605-9221206	segs:1-250,251-852	AGAP005065-RA	0	AGAP005065-RA	1689	852	852	100	100	0	0	1	1	1		FOR
TCONS_00000322	XLOC_000201	AGAP005075	AGAP005075-RB	=	q1:CUFF.493	CUFF.493.1	100	18.3796	17.8866	18.8727	41.4252	q2:CUFF.512	CUFF.512.1	0	0	0	0	0	1	0	0	ACACACGTACATAACTTTGTGGTGCTGTCGAACGCGCATATCGCGCTCATCGACGgtgtgtgagtgtgagcgtgtgtgtgtgtgtACATGTGACTGCACAACACACACTGTCAGGCGGTGAGAAACGAGCGAGTGCCTTCCACAAAAGCAGATGAGGTACAGAAGCAGCGCCAGCAGCAAGAGAAGCAAGCATTTAGCCCTGTAGCGAAAAAGGAAATCAATATATAAAATTCGTGCCTAAAGACAAAAGTAATCCAGTGACACAACAAAGAGTTTTCGAAGGACCTGGAGGAGCACTGGGTGGAGTGACTTATCTCTAAGTGAAATACTCAACACCATCATCACCGAATATCATCATGGAAAAGCGTATTTTGTTGGAAAAACGAGGTCGACCGGATG…	4279	942	22	1.0932	0.599291	0.935679		42.323	2L	9642823-9654697	+ exons:9642823-9643035,9645611-9645801,9649094-9649470,9649549-9649598,9650630-9651034,9651655-9654697	segs:1-213,214-404,405-781,782-831,832-1236,1237-4279	AGAP005075-RB	0	AGAP005075-RB	2724	1374	1374	100	100	0	0	1	163	1		FOR
TCONS_00000323	XLOC_000201	AGAP005075	AGAP005075-RA	=	q1:CUFF.493	CUFF.493.4	0	0	0	0	0	q2:CUFF.512	CUFF.512.4	44	12.7462	12.3359	13.1566	33.0039	0	1	0	GCCTCCGGCCAGCAGCGCCGCGTCCTCCTTTATGTAGTCTCTTTTTGTCTGTGCATGGCTTTATTCATGCTGAAAGGAAATCAATATATAAAATTCGTGCCTAAAGACAAAAGTAATCCAGTGACACAACAAAGAGTTTTCGAAGGACCTGGAGGAGCACTGGGTGGAGTGACTTATCTCTAAGTGAAATACTCAACACCATCATCACCGAATATCATCATGGAAAAGCGTATTTTGTTGGAAAAACGAGGTCGACCGGATGATGAGATCACAGAGCTCATTCTGGACAACTGTCGGAGCACGTACATTGATGGGCTCACAGACAGCTTCACAGCACTCGAAACGCTCAGCCTCATCAACGTCGGGCTGGTTTCGCTGAAAAATTTTCCCAAGCTGTCC…	4142	942	23	1.0932	0.599291	0.957262		42.0087	2L	9643863-9654697	+ exons:9643863-9643938,9645611-9645801,9649094-9649470,9649549-9649598,9650630-9651034,9651655-9654697	segs:1-76,77-267,268-644,645-694,695-1099,1100-4142	AGAP005075-RA	0	AGAP005075-RA	2773	1399	1399	100	100	0	0	1	1	1		FOR
TCONS_00000324	XLOC_000201	AGAP005075	AGAP005075-RA	j	q1:CUFF.493	CUFF.493.5	20	3.7009	3.42352	3.97828	8.34134	q2:CUFF.512	CUFF.512.5	27	7.84735	7.50135	8.19335	20.3191	0	0	1	GTGCACAGTACGCGAACGCGTTTTCCACACAATCTTGGAAATCAATATATAAAATTCGTGCCTAAAGACAAAAGTAATCCAGTGACACAACAAAGAGTTTTCGAAGGACCTGGAGGAGCACTGGGTGGAGTGACTTATCTCTAAGTGAAATACTCAACACCATCATCACCGAATATCATCATGGAAAAGCGTATTTTGTTGGAAAAACGAGGTCGACCGGATGATGAGATCACAGAGCTCATTCTGGACAACTGTCGGAGCACGTACATTGATGGGCTCACAGACAGCTTCACAGCACTCGAAACGCTCAGCCTCATCAACGTCGGGCTGGTTTCGCTGAAAAATTTTCCCAAGCTGTCCAACCTCCGCAAGCTGGAACTCTCGGACAACAGAATATCG…	4103	942	23	1.0932	0.599291	0.962015		41.8962	2L	9645055-9654697	+ exons:9645055-9645091,9645611-9645801,9649094-9649470,9649549-9649598,9650630-9651034,9651655-9654697	segs:1-37,38-228,229-605,606-655,656-1060,1061-4103	AGAP005075-RA	0	AGAP005075-RA	2625	1324	1399	100	95	0	0	76	37	1		FOR
TCONS_00000326	XLOC_000202	AGAP005076	AGAP005076-RB	=	q1:CUFF.468	AGAP005076-RB	0	0	0	0	0	q2:CUFF.504	AGAP005076-RB	56	1.53194	1.33637	1.72752	3.93607	0	1	0	TTCTCTCTCGCGTAGTGCGAATCGTAGGAAGAACGGTGCGCTGGTGTTTTTAGTTTTACCGAACGACATCCGGTAACCGGAAGTTGTAGTGAGCGTGAGTGTGCGAGGTCAAAGTACGAAAATTAGCAAAGAAGTATCGCGTGTGCCAAATCCGTTCGAATCCGCAAGCGACAGCAAAACAGCAACAGTGCACGATGGCAGAAAATAAAGGAATGCTGCTGGCGAAATCCGTCCAGAAACATGCTGGCCGCGCCAAGGAAAAGCTCCTACAAAATCTTGGCAAAGTCGACCGAACGGCAGATGAAATTTTCGACGAACATTTGACAAACTTCAACCGACAGCACACCTGTGCAACCAGGCTGCAGAAAGAATTCAGCAACTACATCCGATGTGTTCGTG…	2851	1074	38	1.2543	0.643343	0.999961		46.1592	2L	9657060-9693793	+ exons:9657060-9657111,9657926-9658136,9686725-9686860,9686962-9687152,9687259-9687363,9687432-9687684,9687899-9687994,9691898-9692040,9692130-9693793	segs:1-52,53-263,264-399,400-590,591-695,696-948,949-1044,1045-1187,1188-2851	AGAP005076-RB	0	AGAP005076-RB	5652	2851	2851	100	100	0	0	1	1	1		FOR
TCONS_00000327	XLOC_000202	AGAP005076	AGAP005076-RC	=	q1:CUFF.468	AGAP005076-RC	100	3.86458	3.569	4.16016	8.60506	q2:CUFF.504	AGAP005076-RC	100	2.72812	2.47996	2.97629	7.00945	0	0	1	TTCTCTCTCGCGTAGTGCGAATCGTAGGAAGAACGGTTTTACCGAACGACATCCGGTAACCGGAAGTTGTAGTGAGCGTGAGTGTGCGAGGTCAAAGTACGAAAATTAGCAAAGAAGTATCGCGTGTGCCAAATCCGTTCGAATCCGCAAGCGACAGCAAAACAGCAACAGTGCACGATGGCAGAAAATAAAGGAATGCTGCTGGCGAAATCCGTCCAGAAACATGCTGGCCGCGCCAAGGAAAAGCTCCTACAAAATCTTGGCAAAGTCGACCGAACGGCAGATGAAATTTTCGACGAACATTTGACAAACTTCAACCGACAGCACACCTGTGCAACCAGGCTGCAGAAAGAATTCAGCAACTACATCCGATGTGTTCGTGCCGTACAAAATGCCTCG…	2834	1074	38	1.2543	0.643343	0.999963		46.1538	2L	9657060-9693793	+ exons:9657060-9657094,9657926-9658136,9686725-9686860,9686962-9687152,9687259-9687363,9687432-9687684,9687899-9687994,9691898-9692040,9692130-9693793	segs:1-35,36-246,247-382,383-573,574-678,679-931,932-1027,1028-1170,1171-2834	AGAP005076-RC	0	AGAP005076-RC	5618	2834	2834	100	100	0	0	1	1	1		FOR
TCONS_00000328	XLOC_000202	AGAP005076	AGAP005076-RA	j	q1:CUFF.468	CUFF.468.3	35	1.33606	1.15673	1.51538	2.97493	q2:CUFF.504	CUFF.504.4	71	1.92487	1.72758	2.12215	4.94561	0	0	1	TTCTCTCTCGCGTAGTGCGAATCGTAGGAAGAACGGTTTTACCGAACGACATCCGGTAACCGGAAGTTGTAGTGAGCGTGAGTGTGCGAGGTCAAAGTACGAAAATTAGCAAAGAAGTATCGCGTGTGCCAAATCCGTTCGAATCCGCAAGCGACAGCAAAACAGCAACAGTGCACGATGGCAGAAAATAAAGGAATGCTGCTGGCGAAATCCGTCCAGAAACATGCTGGCCGCGCCAAGGAAAAGCTCCTACAAAATCTTGGCAAAGTCGACCGAACGGCAGATGAAATTTTCGACGAACATTTGACAAACTTCAACCGACAGCACACCTGTGCAACCAGGCTGCAGAAAGAATTCAGCAACTACATCCGATGTGTTCGTGCCGTACAAAATGCCTCG…	3539	1689	48	1.1476	0.523535	1		48.6861	2L	9657060-9693883	+ exons:9657060-9657094,9657926-9658136,9686725-9686860,9686962-9687152,9687259-9687363,9687432-9687684,9687899-9687994,9689438-9690052,9691898-9692040,9692130-9693883	segs:1-35,36-246,247-382,383-573,574-678,679-931,932-1027,1028-1642,1643-1785,1786-3539	AGAP005076-RD	0	AGAP005076-RD	3582	2590	2672	100	97	0	0	83	245	2	NOINT	FOR
TCONS_00000331	XLOC_000204	AGAP005079	AGAP005079-RA	j	q1:CUFF.500	CUFF.500.1	27	3.18257	3.02353	3.34162	7.14043	-							1	0	0	CTGGATGGAGCTGTACAGTTCTGCTCACAGCGCACATCACTAGTGGAAGAGCGCAGAAAAAGCAGCTAAGAAAAAGTCTTTTCTTTTCACGGTAAAAGAAAACGGTGGCGATTTTGGCCTGCCTTCGCAAACGAAATCGAGCCGGAAAAGTGCATCCGGTCGTGCAGTCCGGGAAGCAGTTGCGTTCGCGTGTGCGTGTTGTTTGCGGAGCCTTCACGCCCCGAAGCTGTGCAGAAAACATATCCGCCGATCCGCCGAGGCCCAGCTAGAGCGACGACGACCGCGTCATCTTAATGGCCGATTGAGGAACCGTGCGCGTATTCCCGTGTGTGTCGACAGCAGCGCCTCTTGCCGTGGTGTACGTGAATGCGTGCTCCTGGTACCAGCTTTCGCCACCCG…	11543	1062	9	1.0844	0.2736	9.63e-09	Yes	45.1962	2L	9725748-9755453	+ exons:9725748-9726621,9736334-9737664,9741874-9742058,9742225-9742379,9742780-9742908,9744527-9744656,9744735-9744888,9745414-9745521,9746446-9750746,9751278-9755453	segs:1-874,875-2205,2206-2390,2391-2545,2546-2674,2675-2804,2805-2958,2959-3066,3067-7367,7368-11543	AGAP005079-RG	0	AGAP005079-RG	2460	2133	2251	100	95	0	0	119	875	2	NOINT	FOR
TCONS_00000342	XLOC_000204	AGAP005079	AGAP005079-RG	=	q1:CUFF.500	CUFF.500.8	100	11.9659	11.7076	12.2243	26.8468	q2:CUFF.557	AGAP005079-RG	0	0	0	0	0	1	0	0	GCGATCACAGCGATCTTTGTAGCAATATCTTTAAAACAGTTGTTTTTATCGCTCATTGGTTATTCAATCTTGTGGAACAATTCACAAGGAAGCTTCACTCTCTTGCGTGTTTCGGAAATTTTCGTTGGTTATGGTTTCCGTTGTTGCGTGGAGCCCGCGCGTTTGATGATACGTCTTCACCGGTGCACTTCCGTTCACTTGCTGCGGTAGCACAGTGACATTAccccccccACACACACAAAGTAAGGCAACAGGAACCTACCGCAGACGCAAGCCAGGACGGCAGAGGTGAAGTGTGGTAGTACAGGCCACCACAAACCCAGCGGAGATACATCTACAAGCGAGACAGGCCGCCGCCGGCACCACCCCGGGTTACTGTGCTGCACGGAAGGATAGAGA…	11108	1062	10	1.0844	0.2736	3.79e-08	Yes	43.7523	2L	9735450-9755453	+ exons:9735450-9735567,9736334-9737227,9737438-9737664,9741874-9742058,9742225-9742379,9742780-9742908,9744527-9744656,9744735-9744888,9745414-9745521,9746446-9755453	segs:1-118,119-1012,1013-1239,1240-1424,1425-1579,1580-1708,1709-1838,1839-1992,1993-2100,2101-11108	AGAP005079-RG	0	AGAP005079-RG	4462	2251	2251	100	100	0	0	1	1	1		FOR
TCONS_00000343	XLOC_000205	AGAP005081	AGAP005081-RA	=	q1:AGAP005081	AGAP005081-RA	100	17.3539	15.9883	18.7195	38.2007	q2:AGAP005081	AGAP005081-RA	100	19.228	17.8801	20.5759	49.1093	0	0	1	GCATTCCCATCAACAAACAAGGCTGTTTGCAATATTTACTCAACAATATGAAGAAACTACTCGCTTTAGCCGTACTTTGTCTGCTTTTCAACAGTTTAACCGTGGCGAAAAAGTTCAAAGAAGGTGAGAAACCATCATGGGCGAAGAAAGACATCCGCGATTTCAACGATGCCGACATGGAACGCTTGCTAGAGCAATGGGAGGAAGATGACGATCCACTCGAGCCGGACGAGCTGCCGGAACATTTGCGCCCACCGCCCTCGATCGATATGGGCAGCGTGGACGCGTCGAATCCGGAAAACATTCTCAAACTGTCGAAGAAGGGCCGCACCCTGATGTCGTTCGTGTCCGTCAACGGCAATCCGACGCGGGAGGAAACGGAGGACATCACCAAGCTGT…	715	546	76	1.2679	0.811802	0.999001		52.5874	2L	9758828-9759668	+ exons:9758828-9759030,9759157-9759668	segs:1-203,204-715	AGAP005081-RA	0	AGAP005081-RA	1417	715	715	100	100	0	0	1	1	1		FOR
TCONS_00000344	XLOC_000206	AGAP005082	AGAP005082-RA	j	q1:CUFF.491	CUFF.491.1	57	13.4637	13.0451	13.8823	29.8338	-							1	0	0	CAGAACAATGCCAGAACCACATGCACGGCTCACAAGTGCGCACTTGTGAAAACGGTGGTTCTCTTCTGTCTGTAAAATCCGGAACGCAGATAGTGAAGTGACAGtttttgtttttttGCTTTCTTAAAAAATATTCATGTGACTCATCGGAGCGGTGTAAAtgtgtgtgtgtggtgtgtgCGATAAGGCGAGCGAGACGGGTCAGCAAGAAGGTGCCGTACGTCTTGATTACTGGCACCCCGTCGTCATCACTACCGCACACCGTGCACGTTCATAATCCACCGTGTGGGGTGGATTTGTAGTAAGAGAAGAAAAACAACAGACGGGGCGAGGAAAATCGTTCCCCGGTTGGACTCTATAGCAGGCGGAATCGGGTACACCTTTGGTGGAGAGAATAAA…	8305	7224	87	1.2669	0.54927	1		52.2697	2L	9760018-9773887	+ exons:9760018-9761198,9764201-9765445,9765518-9765776,9765847-9766098,9766166-9766938,9766999-9767375,9767445-9767763,9768554-9768666,9768739-9769512,9769577-9769697,9770597-9770776,9770850-9772996,9773067-9773399,9773473-9773600,9773691-9773778,9773873	segs:1-1181,1182-2426,2427-2685,2686-2937,2938-3710,3711-4087,4088-4406,4407-4519,4520-5293,5294-5414,5415-5594,5595-7741,7742-8074,8075-8202,8203-8290,8291-8305	AGAP005082-RA	0	AGAP005082-RA	11980	7011	10278	100	68	0	0	1	1082	2	NOINT	FOR
TCONS_00000345	XLOC_000206	AGAP005082	AGAP005082-RA	=	q1:CUFF.491	AGAP005082-RA	69	16.4383	16.0133	16.8632	36.4251	q2:CUFF.533	AGAP005082-RA	84	15.3785	14.9949	15.7622	39.354	0	0	1	ATGGTGTTCGAAAGCATCGTCGCCGACGTGCTGAACCGATTCGTCGGGGAGTACGTGGAAAACTTGGACAAGAAGCAGCTGAAAATTGGCATCTGGGGTGGCGATGTCGTGCTCAACAATCTCATCCTGAAGCAGAGTGCTCTCAAAGAGCTCGACCTGCCAGTGACAACGTTGTACGGGCATCTGGGGAAGCTGGTGCTGAAAATCCCCTGGAAAAATCTCTACAGCGCCCCGGTGGAAGCGATCGTAGATAAGCTGTACGTGCTGGCCGTGCCCAACACGGACGTGCGCTACAATGACGAAAAGGAGCAGCGCGTTGCGTTCGAGGCGAAGAAGGCGGAGCTGGCCCGCATCGAGCAGGCGAAGAAAAACGAGGAAGAGAAGGAGAAGGTAACCCCG…	10278	9873	96	1.2615	0.591035	1		52.7729	2L	9761099-9779657	+ exons:9761099-9761198,9764201-9765068,9765267-9765445,9765518-9765776,9765847-9766098,9766166-9766938,9766999-9767375,9767445-9767763,9768554-9768666,9768739-9769512,9769577-9769697,9770597-9770776,9770850-9772996,9773067-9773399,9773473-9773600,9773691	segs:1-100,101-968,969-1147,1148-1406,1407-1658,1659-2431,2432-2808,2809-3127,3128-3240,3241-4014,4015-4135,4136-4315,4316-6462,6463-6795,6796-6923,6924-7011,7012-8553,8554-9086,9087-9509,9510-9648,9649-10278	AGAP005082-RA	0	AGAP005082-RA	20380	10278	10278	100	100	0	0	1	1	1		FOR
TCONS_00000346	XLOC_000206	AGAP005082	AGAP005082-RA	j	q1:CUFF.491	CUFF.491.3	100	23.7309	22.9412	24.5207	52.5847	-							1	0	0	AACAGTTGTGTTTCCAGGGATGAAGCCAACGACGAGAATACCAACATACTGTACCATCCGCCCGAGTACGAGGGTCCGATACTGTTCTCCTTCCGCGAGAAGGTATTCTTCGGCAAAAAGAAGGCAGCGATCCGGGTCGACACCGGGGAGTGGAGCGACAAATTTTCGCTCGACGTGGCCGGCTCGAGCGGCGTCGTACTGTGCCAAGCTAACAACATGACCTACCAGATCGGTGTTAACAACACGCTGACGCACAATTCGCTCACGAAGCAGATCGTGTTCATGCCCTACTTTGTGCTGATCAATCGGGCAAACTTTGACGTCGAGGTGCAGGAACACCTGCGACCGGGAGATCCGTGGACGAAGGTCGGCGTGAATGAGTGCGTGCCGCTGTGGCCG…	3506	2340	67	1.2613	0.743798	1		51.7684	2L	9775370-9780011	+ exons:9775370-9775393,9776025-9777566,9777646-9778178,9778243-9778665,9779028-9780011	segs:1-24,25-1566,1567-2099,2100-2522,2523-3506	AGAP005082-RA	0	AGAP005082-RA	4952	3267	10278	100	32	0	0	7012	25	2	EX	FOR
TCONS_00000348	XLOC_000208	-		.	q1:CUFF.490	CUFF.490.1	100	23.7587	22.8095	24.7079	52.7948	q2:CUFF.510	CUFF.510.1	100	23.7035	22.5506	24.8563	60.7701	0	0	1	CACGGTCACCGCTCGGAACGTTCGCCAGCAACGATTTAGTATTTTTCGAATCAGTCAGTATTTAGTTGTTGTCGAGAGCGCAATTGGTTGTGTGTAGAGGGTGCCCCGACAGTCGCGTTTTATCGACAGAGAAGTGAAGAAAAGGTGCAGAGGAGTTATCGTACGTACGAAAAAggcagcatcagtatcagcaacttcagcagcagcaactgcagcagcagcagcagcagagcactagcaatcgccccagcatcagcaatcgaagcaacaTTTCAGATTCCAGTGTGGATAAGCCGACCAGCGCAGGCAGACAGTGGTGTGACAGCCCCGTTTGCCCTCTGTGACGATCGCCAGCTGCAAGGTGGAATAGATCCAGCAAATAAGTGTGCGTTAGTGCGT…	1744	165	9	0.8023	-0.716281	0.000606715	Yes	47.7638	2L	9831332-9835372	+ exons:9831332-9831601,9833899-9835372	segs:1-270,271-1744
TCONS_00000350	XLOC_000209	AGAP005088	AGAP005088-RA	o	q1:CUFF.534	CUFF.534.1	100	66.6498	66.0733	67.2264	149.811	q2:CUFF.554	CUFF.554.1	100	28.3608	27.9802	28.7414	73.3213	0	0	1	CGCGAACCGCGACTAGGAGCGCACTGCTCAGTGTCGTTTCGAACGACAGCGTGAGGTGGTGCGTTTCACGAATTCTCATCGCCGCGGACGATAGACCGTTTGTGCGGAACTTTAAAAGTTCCCGACTCTTACTCCCAACGGATCATGGACAGCTATCATGTACAGACGCAGCAGAACAGTTACGGCAACAGCTGCACGAATGGCACCACCGGCCGCCACGGCGGTGCCGCCGGACCAACGACGACGATCTACACCAATGCACACGCCTACCCGGTGGCTTCGTTCAACTACGCCACGATGAGCTACGCGCACTCGGAGGGTGGCTCCGTGTCGCCGCCACCGTCGCCCCGCTCGAACAGCTCCATCTCGTCGGCCTACTCGTCCGCATCGTCCACGGCC…	9780	1830	19	1.2784	0.962936	0.975613		45.818	2L	9873564-9884892	+ exons:9873564-9873665,9875215-9884892	segs:1-102,103-9780	AGAP005088-RA	0	AGAP005088-RA	4427	2233	2233	100	100	0	0	1	145	1		FOR
TCONS_00000354	XLOC_000211	AGAP005091	AGAP005091-RA	=	q1:CUFF.575	AGAP005091-RA	100	24.3168	23.4991	25.1345	54.8088	q2:CUFF.573	AGAP005091-RA	77	26.1131	25.3585	26.8677	67.5711	0	0	1	GGACCAGCAAACCGATGACAACGACTTGGTATGCCGCGACCTGCACGCCGTTTTCTTTTAGCCAGTTTTCTTGCAACCTACCTGCCGCGCGGTTCGCGTAACGGGTTACCCGACCACATCTCTCTCGCTTTGTGGGGTGTGTTGCTTATTATTGCTAACAGCTGTGCGTGTCTCTATTTCGCGACTGTGGTATGATCGATTGTTTCGATCGGTGCAAAGGATAAACGCGTGTGCTAAAAATGTGTGTGCTGTAGAAGCCCTCGAATTGTGGAAGGCGTGACACAAGGGCCAGTGACGTAGTGCTGTTTGTAATATTGTTCCCCGAGCAAGGGGAATCAATTAATGCGTTATCGGCAGTGAGACGAACATACCTGGCAGATGATAGCGGTTCCCTTTGCT…	2944	807	27	1.095	0.390338	0.979845		49.1168	2L	9916711-9941997	+ exons:9916711-9917160,9920961-9921211,9922185-9922327,9922469-9922601,9922727-9922836,9922902-9923141,9925405-9925529,9926681-9926778,9929359-9929382,9940281-9940434,9940517-9940656,9940840-9941038,9941121-9941997	segs:1-450,451-701,702-844,845-977,978-1087,1088-1327,1328-1452,1453-1550,1551-1574,1575-1728,1729-1868,1869-2067,2068-2944	AGAP005091-RA	0	AGAP005091-RA	5836	2944	2944	100	100	0	0	1	1	1		FOR
TCONS_00000356	XLOC_000211	AGAP005091	AGAP005091-RE	=	q1:CUFF.575	CUFF.575.4	95	23.0649	22.5126	23.6172	51.9871	q2:CUFF.573	AGAP005091-RE	0	0	0	0	0	1	0	0	ACGGCACTCGACTTTTCAACAGTCGAAGAAGTTGTTTTCCCCGGGTTTGCGCACACGAGCAGTGGCGGTGGCCTTTTGTTGCGTTTGAAGTTATTTGGCGTTTGTTCGGTCAGCTCTCCTATCGTTGAGGCATCAGCAGCAAATCGGGGGAAAAAAGCAGTTCATAAAAAGTGTTTTGTGCGAGTGTCATAATAAGAGAAAAAAACCACCCATCATATTTACCCTTCTCATCATCATCGTCGCACGACAAGCCTTCACCTTCCGCCGTCTTGTAAAACATGGCCCAAATGGTGACAATGGAATCGATCGATCTGAGCGATGCGACCATCAGCATACCGCCCGAAATCCAGGTGGACCAGATACACATCGAAACGCCAGAGGAAAGATACGAACGACTGC…	5239	657	13	1.2952	0.518099	0.00353329	Yes	41.9355	2L	9930857-9945481	+ exons:9930857-9930967,9932149-9932422,9940281-9940434,9940517-9940656,9940840-9941038,9941121-9945481	segs:1-111,112-385,386-539,540-679,680-878,879-5239	AGAP005091-RE	0	AGAP005091-RE	3441	1736	1736	100	100	0	0	1	20	1		FOR
TCONS_00000357	XLOC_000211	AGAP005091	AGAP005091-RD	=	q1:CUFF.575	CUFF.575.5	43	10.38	9.98301	10.777	23.3961	q2:CUFF.573	AGAP005091-RD	0	0	0	0	0	1	0	0	ACGGCACTCGACTTTTCAACAGTCGAAGAAGTTGTTTTCCCCGGGTTTGCGCACACGAGCAGTGGCGGTGGCCTTTTGTTGCGTTTGAAGTTATTTGGCGTTTGTTCGGTCGTGCGTGGTTTCTCGGTttcttcttcttcttcttcttcttctGGCCGGTTGCATTTTCGGCTGCATCGCTCGCGCGCGCTACACATCATTGTGCAACTGCTCCTGCTGCTGCATCGTGTGATTTGTGTGCTTTTTCGCGGATCAATTTCGTTTTGGCAAACCAACTGTTGGTGAGCTCTCCTATCGTTGAGGCATCAGCAGCAAATCGGGGGAAAAAAGCAGTTCATAAAAAGTGTTTTGTGCGAGTGTCATAATAAGAGAAAAAAACCACCCATCATATTTACCCTT…	5412	657	12	1.2952	0.518099	0.00205179	Yes	42.2025	2L	9930857-9945481	+ exons:9930857-9931140,9932149-9932422,9940281-9940434,9940517-9940656,9940840-9941038,9941121-9945481	segs:1-284,285-558,559-712,713-852,853-1051,1052-5412	AGAP005091-RD	0	AGAP005091-RD	3822	1928	1928	100	100	0	0	1	1	1		FOR
TCONS_00000358	XLOC_000211	AGAP005091	AGAP005091-RB	j	q1:CUFF.575	CUFF.575.8	45	10.9308	10.5024	11.3592	24.6375	-							1	0	0	AGCTGGCTGCTGGTGGGGCGTCAAGATACGAACGACTGCTGCGACGTGCTAAAACGGAAGACCTGTCGGAAGTTTCTGGCATCGGATGTCTCTATCAGAGCGGCGTAGACAGGCTCGGCAGACCGGTGGTCGTGTTCTGTGGCAAATGGTTCCCCGCTCACAACATCGACCTTGAGAAGGCCCTGCTCTACCTGATCTATTTGCTCGATCCGATCGTTAAGGGCGACTACGTGATCGCCTATTTCCACACACTGACGAGCTCGAACAACTACCCATCTCTGCAGTGGCTGAAGGACGTCTACAGCATACTGCCCTACAAGTACAAGAAGAATTTGAAAGCCTTTTACATTGTGCATCCCACTTTCTGGACAAAGATGATGACCTGGTGGTTTACAACGT…	4879	201	4	1.2067	0.496809	1.21e-06	Yes	41.5659	2L	9938276-9945481	+ exons:9938276-9938300,9940281-9940434,9940517-9940656,9940840-9941038,9941121-9945481	segs:1-25,26-179,180-319,320-518,519-4879	AGAP005091-RE	0	AGAP005091-RE	2722	1373	1736	100	79	0	0	364	23	1		FOR
TCONS_00000359	XLOC_000212	AGAP005093	AGAP005093-RA	j	q1:CUFF.552	CUFF.552.1	100	55.2681	54.3789	56.1573	122.681	-							1	0	0	AGTAAAAATGAATGTTCCTCGCCAACACTCACTTTTGTTGGCCAGTTTCCAACAGAGCCTGAAGTATCGACCACGGTGGGTGTCGGCTACACACTGGCTCAGCACGAAGTGAGCAACGTTCTCTCCGTCAAAGTCAATCCAAGTCAAACAGGTTTGCCGGTGTACATCGATGCAGTACTCGCAGACGGCCGGTTGCTAATTAAAACGAGCGCTCAGTTCGCTGATTACGAAAAGCTAGATGATAAATTGTTCTTTTTTAACCGTGTCGTCTTTACCTGCACTTCGGGCTCTGTTCGCGAGATGAATTTCAGGCAGTCGATCAAGGAAGAGAACAACCATGCGCCGTTGTTCTCCAAAACCAGCTACGACATTACAATTCCATTGCCATTGCCGAGGGAA…	6706	6207	93	1.1537	0.133184	1		47.1071	2L	9949394-9957269	+ exons:9949394-9949403,9950210-9950625,9950692-9950880,9950955-9954789,9954852-9955058,9955150-9956314,9956386-9957269	segs:1-10,11-426,427-615,616-4450,4451-4657,4658-5822,5823-6706	AGAP005093-RA	0	AGAP005093-RA	7747	5727	5727	100	100	0	0	1	544	3	NOINT	FOR
TCONS_00000360	XLOC_000212	AGAP005093	AGAP005093-RA	=	q1:CUFF.552	AGAP005093-RA	72	39.9531	39.0782	40.828	88.6858	q2:CUFF.534	AGAP005093-RA	59	23.2504	22.6366	23.8643	59.5491	0	0	1	ATGGCGAATTTGATAACGAAACAAACGCTTACGAAAATACAACCACCGATCACAGTGCAGATTACTGCTATGGATGAATGGAACCCTCCGAAAACATCGACGGCAAGGATCACCATTGTTGGCGATCCAGTGATTTCGTTCGTAACACCACCAGACTTTGAACAAAGCTTTTACAAAACAGTCTACAAAGTAGGGGATACTTTTACACCCATTCGAATTGCTCTGTTGGCCAACACATATGATACCAGCGTCCGTTACGAAGCTTCTGGAGAGGATGCGGATTATTTCACCATCACACCAGCAACAGATCGGAGCAGCGTTACGGTAGCGTTACGTTCGGGCACACAAATCGATACAGAAAAGAAGCTGCTTAGCTTAACGATCACCGCTAGCCGAACG…	5727	5727	100	1.1251	0.14561	1		47.7213	2L	9950809-9957070	+ exons:9950809-9950880,9950955-9954789,9955150-9956314,9956386-9956813,9956844-9957070	segs:1-72,73-3907,3908-5072,5073-5500,5501-5727	AGAP005093-RA	0	AGAP005093-RA	11350	5727	5727	100	100	0	0	1	1	1		FOR
TCONS_00000361	XLOC_000213	AGAP005095	AGAP005095-RA	=	q1:AGAP005095	AGAP005095-RA	100	234.984	231.469	238.498	516.147	q2:AGAP005095	AGAP005095-RA	100	220.6	217.527	223.674	555.976	0	0	1	CAGTCATCAGTTTAGCTTTCGTGGCGTACGGTCGTCCCTAGATTCATTTATTCGCTGTGTAACCAGTACCCAAAACCAAACCAGCCAAAATGTGTGACGATGATGTTGCCGCATTGGTCGTAGACAATGGATCCGGTATGTGCAAGGCCGGTTTCGCTGGTGATGACGCACCCCGCGCCGTCTTCCCCTCGATCGTCGGTCGCCCACGTCACCAGGGAGTGATGGTCGGTATGGGTCAGAAGGACTCGTACGTCGGTGATGAGGCCCAGAGCAAGCGTGGTATCCTCACCCTGAAGTACCCGATCGAGCACGGTATCATCACCAACTGGGATGATATGGAGAAGATCTGGCACCACACCTTCTACAACGAGCTGCGTGTCGCCCCAGAGGAGCACCCAG…	1594	1131	71	1.1989	0.825763	1		55.458	2L	9969229-9971786	+ exons:9969229-9969357,9970241-9971227,9971309-9971786	segs:1-129,130-1116,1117-1594	AGAP005095-RA	0	AGAP005095-RA	3160	1594	1594	100	100	0	0	1	1	1		FOR
TCONS_00000364	XLOC_000216	AGAP005100	AGAP005100-RA	=	q1:AGAP005100	AGAP005100-RA	100	53.4285	51.5457	55.3113	118.835	q2:AGAP005100	AGAP005100-RA	100	56.2129	54.4377	57.988	144.262	0	0	1	ATGATCCAACCTGCCGTTTCTTCAAAAATCGTAGAAATACAAACAAACAACCTTGCTGCACGCAAAGACGAGCAACAAATCACGGTGAAAAACTAATCCTTTCTTGATTAATTCGCTCTGCGTACGTAGTGTAAAGATGAACCGTTTGTTCGGTAAATCGAAACCCAAAGAACCGGGCCCAAGCATCAGTGATTGTATCAGCGGGGTCGATGCACGGGCGGAAGCAATCGAGGGAAAGATCAAAACGTTGGACAATGAGCTGCGCAAATACAAGGACCAGATGGCCAAGATGCGCGAGGGGCCGGCCAAGAACGCCGTCAAGCAGAAGGCGATGCGGGTGCTGAAGCAGCGCAAACAATACGAAAGCCAGGTAGAGAACCTGCGGAACCAGTCGTTCAA…	1046	678	65	1.2609	1.0038	0.999844		51.2428	2L	10116617-10117747	+ exons:10116617-10116821,10116907-10117747	segs:1-205,206-1046	AGAP005100-RA	0	AGAP005100-RA	2074	1046	1046	100	100	0	0	1	1	1		FOR
TCONS_00000365	XLOC_000217	AGAP005104	AGAP005104-RA	j	q1:CUFF.497	CUFF.497.1	100	1.31106	1.10816	1.51397	2.98337	-							1	0	0	ATCAAAACAAAAAGCTGTTTACGTTTGTTCTGCAGAAATTCTCAACTCGCGATAGCTTTTAACTGTTTTAAATAGCATTTTAGGGATTAGTACTTATCTAAAACGTGACTGTGGTCCTTTCGGGGCATTACTGTTGAACCTAGATTCATTCTATCTCATGAATCATTTTTTTCGCGCTAAAATTGGTTAAGACCATATAACATATAATTGAATATCATCAAAACAACCCTTTTTGAAATATGGAAGAATATTTGGATGATCCACTAATAGAGTTTGTGAAAGTGGAGGGAAATGATGATTCTGACAATCAATTCGTCGACGACACGGAAATCGAAGATCCCAATTTATTATCACGTCCCAAGAAGATTCGGAAAATAATGTGTTATCAAACCGACAACC…	1593	777	49	0.9936	-0.273859	0.997928		39.4225	2L	10146096-10148131	+ exons:10146096-10146286,10146381-10146804,10146870-10146943,10147029-10147434,10147634-10148131	segs:1-191,192-615,616-689,690-1095,1096-1593	AGAP005104-RA	0	AGAP005104-RA	1955	986	986	100	100	0	0	1	31	1		FOR
TCONS_00000366	XLOC_000218	AGAP005105	AGAP005105-RA	j	q1:CUFF.498	CUFF.498.1	100	1.28025	1.01853	1.54197	2.86791	q2:CUFF.518	CUFF.518.1	100	1.14262	0.924352	1.36088	2.96123	0	0	1	CCCGATTTGAAACAGCGGAATAAATTAATAAATACGTATGTTAAACATGAACAATCTAATGTGATCAGTCGGATGTTATTTGCGTGCGTGAAAAAATTGTATTCTTACTAATCAGTGATCAAAAAATCGTCCAATAACTAGAAATATGGAATCGTGCAAAAAACAACCAGCGACCGCTGGTTCTGCTAGCCGCAGTTCGAGAGGCAAAAAGACTGGAACCACGAAAAAGCAAACAAGCGATAAGGATAGAGAACGAATCGTTAATGCATATTTGAAAGGATTCGGTGCAAAAATGATCAGCAACATGCTTAACATCAACATCTACACCGTGTACTACATCCTGAAGCAGTACAGAAGAACCGGCCAAGTGTTTTccgcagaacgtggaggacacaatgc…	1374	1191	87	0.8381	-0.119073	1		42.4309	2L	10149041-10150824	+ exons:10149041-10149181,10149370-10150106,10150195-10150247,10150382-10150824	segs:1-141,142-878,879-931,932-1374	AGAP005105-RA	0	AGAP005105-RA	2070	1044	1044	100	100	0	0	1	293	1		FOR
TCONS_00000369	XLOC_000219	AGAP005106	AGAP005106-RA	=	q1:CUFF.504	AGAP005106-RA	100	1.26772	1.04086	1.49458	2.85483	q2:CUFF.524	AGAP005106-RA	100	1.94549	1.68921	2.20176	4.97685	0	0	1	CTATCCGTGTTTCAGCGTGTGTAAAGCTATTGGGCACTCGGGTAAATTGTACCAAACTAACGCGAATTACGATTGATTCGTAAGCGTATTGATCCGCCGTGGAATTGGATGGTTACATTTGTAACAGAACAATTCATTGTTCAGCAAATCAGATCCAAATTCCGTGGTGCCAGTCCATCGACGCTGTGTTGGGCATCTTGTTTCCGTACCTACAATCATGGAGAATTCACAAACCAAGCGTAGCACCAGATCAGCGGCACCTCCTGCGGTTTCCGCCGAGATGCCAGAACTCAAAGAAGAACCTATCGATGACGACATTTCCCTCGATCACACAAGACAGGCTGCAACAGAAACCACACATCAGGAGGGTTTCCTAAGCAGTGGTGCTAGAGATCCATT…	1771	1554	88	0.9737	0.0452977	1		48.0519	2L	10154540-10167856	+ exons:10154540-10154807,10155111-10155384,10155479-10155558,10166708-10167856	segs:1-268,269-542,543-622,623-1771	AGAP005106-RA	0	AGAP005106-RA	3511	1771	1771	100	100	0	0	1	1	1		FOR
TCONS_00000370	XLOC_000220	AGAP005108	AGAP005108-RA	=	q1:CUFF.516	AGAP005108-RA	100	17.9869	17.2984	18.6754	40.1623	q2:CUFF.541	AGAP005108-RA	100	53.6694	52.6266	54.7121	138.045	0	0	1	ACGTCTTGCTTGCAAAACAAGAAGAAGTGAAAATCTGCCGCGTCAAAAGCGAAACGTGCGTACGGTGGTGGCGTACAGTTTGCGATTGTAAATCTATCTCCATACCAGAGCCGCGTTTTACGAGATTTCAGAGGTGCGCATCAGCTCGCTGGTGGTGTCTGAAAAGTGTTCAAAGTGCAACAGGGTACAAAGTGATTTCCGAAATTATCTTCCTTCGGACAGAAGCTGCGCTGCTCTAACCATGGCTCCAGTCGAAAAGCAGACCGACCAGGAATTGACGATTGAAGATCCGACCGTCATCGAAAAGTACAGAATAGCCGGTGATGTTGTGAACAGAACCCTCCAAGCAATTGTCAAAGAATGTGTTGCTGGTGCTTCAGTGAAAGAAATTTGCCAGAA…	2205	1242	56	1.2621	0.488481	1		47.8005	2L	10198419-10202718	+ exons:10198419-10198753,10199316-10199413,10199841-10200455,10201204-10201336,10201695-10202718	segs:1-335,336-433,434-1048,1049-1181,1182-2205	AGAP005108-RA	0	AGAP005108-RA	4371	2205	2205	100	100	0	0	1	1	1		FOR
TCONS_00000372	XLOC_000221	AGAP005110	AGAP005110-RA	=	q1:CUFF.519	CUFF.519.1	41	18.6478	17.9725	19.3231	41.6872	q2:CUFF.540	CUFF.540.2	42	31.5325	30.7451	32.3198	81.0252	0	0	1	CAGAAATTGCTGTGACAGCAATTGAAGAAGAAGTTTATGCGGATAAAATTAAACTAGATGTATCATTATCAGAAGAACGATAATAGCATTGTGCATATAGTTGAACCGTACTAAATAGTTCCAATTTCTGCAAACCACTACGGCAATTGGTCAACATTGAGATATCATTTGCAGTGAACCAACAAACAGCTAGATTGCCTTGTGTCATCGTGgagaagcggaagaagaagaagaagaagaaAAACCAACAACTCAGCTCGAAGCTCCAAGACCCACAGTGCTTAGGTGTGGTTTTGTTTTGTCGAAATATAGGGACGTTCTTATCGGTAAAGAATTCCTGCGCTTACGAGACGGATGGCCTGTTTCTAACAGTCAGATTAGGAAAATAACGGTATTATC…	2895	1257	43	1.2058	0.472208	0.999998		44.0415	2L	10203849-10207253	+ exons:10203849-10204364,10204524-10204704,10204803-10205571,10205649-10205731,10205824-10205907,10205992-10207253	segs:1-516,517-697,698-1466,1467-1549,1550-1633,1634-2895	AGAP005110-RA	0	AGAP005110-RA	4179	2108	2108	100	100	0	0	1	16	1		FOR
TCONS_00000374	XLOC_000222	AGAP005111	AGAP005111-RB	=	q1:CUFF.530	AGAP005111-RB	100	4.85258	4.44535	5.2598	10.8453	q2:CUFF.548	AGAP005111-RB	100	6.90348	6.46395	7.34301	17.6858	0	0	1	ACAGGATTGGTTCTGTCATCATCACCTTCCATGTATGGTGATCGCGGCTGCCCCGAAAGCTGCAGCAGAATTTGTACGCCTGATTGAACAAGCAGCATCCGGCAGATTCTTCTGGTGCAGACGGTTCGCGCAGTAGGCCGCGTCGGATGTTGTCCTTAAAGAGCACATGCTGCGGCACTTGTGTAGTGGAACAAATAGTCGAAAAAATCTAACCGcttgtgtgtgtgcgcgtgtttatgtgtgttgttttatgtgttcttgtGTCCGAGTTTTGCTTTTTGTTCTACGCCTTCAACCTGTACACTGCAGCTGTGCGATACGCCGTTTTTGTTTTGTTTTTGGAGCATAATTCTGACTGACCGACTGAAATGTAAACCTGCCCTTCCTCGTCGGGACAGT…	3125	2430	78	1.062	0.431689	1		52.544	2L	10207803-10228414	+ exons:10207803-10207876,10213470-10213761,10218396-10218882,10218948-10219293,10219376-10219487,10219572-10219726,10219822-10219943,10220047-10220176,10221517-10221601,10227093-10228414	segs:1-74,75-366,367-853,854-1199,1200-1311,1312-1466,1467-1588,1589-1718,1719-1803,1804-3125	AGAP005111-RB	0	AGAP005111-RB	6195	3125	3125	100	100	0	0	1	1	1		FOR
TCONS_00000375	XLOC_000222	AGAP005111	AGAP005111-RB	j	q1:CUFF.530	CUFF.530.3	30	1.45106	1.30757	1.59456	3.24307	-							1	0	0	GTAAAAATTGAAGACGAATTTTGCTTTCCAAAACGCTTGCCATTCGATGGAAAACCGCTCCGGTGTTGGCCCATTGGTGCGGGGAAGTGCGATCTGGCCGTAGTGCGTGTCTGTGCGTGTCTGTGGAAAAAAACAAGTGTGTTCTTTTCAGCGATTAGATGTACGCCTGATTGAACAAGCAGCATCCGGCAGATTCTTCTGGTGCAGACGGTTCGCGCAGTAGGCCGCGTCGGATGTTGTCCTTAAAGAGCACATGCTGCGGCACTTGTGTAGTGGAACAAATAGTCGAAAAAATCTAACCGcttgtgtgtgtgcgcgtgtttatgtgtgttgttttatgtgttcttgtGTCCGAGTTTTGCTTTTTGTTCTACGCCTTCAACCTGTACACTGCAGCTG…	8928	2430	27	1.062	0.431689	1		50.1232	2L	10212279-10234130	+ exons:10212279-10212439,10213470-10213761,10218396-10218882,10218948-10219293,10219376-10219487,10219572-10219726,10219822-10219943,10220047-10220176,10221517-10221601,10227093-10234130	segs:1-161,162-453,454-940,941-1286,1287-1398,1399-1553,1554-1675,1676-1805,1806-1890,1891-8928	AGAP005111-RB	0	AGAP005111-RB	6052	3053	3125	100	98	0	0	73	160	1		FOR
TCONS_00000377	XLOC_000223	AGAP005116	AGAP005116-RA	=	q1:AGAP005116	AGAP005116-RA	100	2.85971	2.43692	3.2825	6.37376	q2:CUFF.537	CUFF.537.1	0	0	0	0	0	1	0	0	GCGAATGAGTCTGGAAAGTAAACATCGACAATAGCTTTGTTTATATCATTCCTCTTCAATTTCGATAGTGATTCTGCATTTAAATTGACGAAATCAACTAATCACAGTGAATGTTTCTAGTGTTAAGATAAAATAAAGCTTTTTAAGAGTCGCAAAACGCCATTGCATTAGAACTCGCCATTGGCTAACTTTGCGTGCGGGGGGTACTGATTTCGTGAAGTAACAAAACAACACAGTGCAGCCATGCCTTTAACGGCGGAACAAGCAATGTTGCAAGTGCAGGAAAGGCTCAAATCACTCAAAACACTGGTCTGCGAAATAGAAACGGAGCGCAAACGTAACGAAACCAACATCAACAACGTGATGCGCTTAACCAAGATGTCGAGCGAGGACAAATCA…	2540	867	34	1.2346	0.731787	0.999263		42.7953	2L	10238979-10241589	+ exons:10238979-10239260,10239332-10241589	segs:1-282,283-2540	AGAP005116-RA	0	AGAP005116-RA	2526	1274	1274	100	100	0	0	1	66	1		FOR
TCONS_00000378	XLOC_000224	AGAP005118	AGAP005118-RA	=	q1:AGAP005118	AGAP005118-RA	100	6.81217	6.11871	7.50563	15.2039	q2:AGAP005118	AGAP005118-RA	100	8.07808	7.39778	8.75838	20.794	0	0	1	CCATCTTTTGCCGGTGGCCaaaaaaaatcgctaaataatttcaaaatataaaataaatctatttaaaaGATGTCACGGGTTCACGGCTCAGATTAAGTTCTTTTTTAATCCATTTTGCAAAAATAACTTCAAAGGATAATACGAAAAAAATAAGCTGACATATCTATATACCTTGGCAACATGTTGACAATGACAATCTTTGCCGGTGTGTGTGGTTTTCGAAGCATTGTAACTAAAAACAATAAATAAATCCAGTCCCAATTCTATCCACATTTGTGCTCGCACGCCGCACGCTTACTTCCAAACACGATGGCTAGCCGTGTAGCAATGCTGTTGGGGCAAGTAGTGCCATGTGTTAAGGTGAACGCATCCAAAATACGAGTGCGACGAATGGAGCTG…	864	468	54	1.2607	0.616075	0.989609		45.9491	2L	10244435-10245368	+ exons:10244435-10244851,10244922-10245368	segs:1-417,418-864	AGAP005118-RA	0	AGAP005118-RA	1713	864	864	100	100	0	0	1	1	1		FOR
TCONS_00000379	XLOC_000225	AGAP005121	AGAP005121-RB	j	q1:CUFF.520	CUFF.520.1	12	5.50198	5.07946	5.92449	12.2854	-							1	0	0	GTGAAGTGCAAAAACAAGAATGATATCATTCTGTCAAATTATTCTAAACGACCAACTCACGCAAAAATTGTGCAAGTGGGCTTTTCTCGGTCCGTACAACAATAATAAACGCAAGAAGAAGTGCGGATCGCCTTCCCCATCGCTGTGCTGTGGCTGTTCCGTTCATTGATTTTGTGACCGAAGATTTGATATTGTTTGTTGCAGTGGTGTCGAGTGGCGAACGCGGATATTGCACTGCACTTACGTGTACCACCTCCCAAGATGACTACCACGCAGGGATCGGGCTCGCTGGACAATCTGCATCTGGCACCGCTTCGTTCGCTGAGCGACTTCCTGCTGGAGTCGGCCCGCTTTCAGCTGCCCAACTTCCAGGACTGGGAAAAGTGGGGCAAGCGGGTG…	3347	573	17	1.2766	0.565725	0.218574	Yes	49.5967	2L	10251682-10255156	+ exons:10251682-10251811,10251866-10252432,10252507-10255156	segs:1-130,131-697,698-3347	AGAP005121-RA	0	AGAP005121-RA	2060	1039	1084	100	96	0	0	46	130	1		FOR
TCONS_00000380	XLOC_000225	AGAP005121	AGAP005121-RB	=	q1:CUFF.520	AGAP005121-RB	100	45.3874	43.4431	47.3316	101.345	q2:CUFF.539	AGAP005121-RB	100	71.5447	69.2038	73.8857	183.301	0	0	1	TTCTAAACGACCAACTCACGCAAAAATTGTGCAAGTGGGCTTTTCTCGGTCCGTACAACAATAATAAACGCAAGAAGAAGTGCGGATCGTGGTGTCGAGTGGCGAACGCGGATATTGCACTGCACTTACGTGTACCACCTCCCAAGATGACTACCACGCAGGGATCGGGCTCGCTGGACAATCTGCATCTGGCACCGCTTCGTTCGCTGAGCGACTTCCTGCTGGAGTCGGCCCGCTTTCAGCTGCCCAACTTCCAGGACTGGGAAAAGTGGGGCAAGCGGGTGGTGAACAATTTGCTCTACTACCAAACCAACTACTTCCTGATGAGTGCGGCCGTCTTTCTGCTCGTTGGCCTGATCCACCCGATGAAGGTGCTGCTCGGGCTCACCATCATTGTGG…	1053	573	54	1.2766	0.565725	0.997408		48.7179	2L	10251723-10252977	+ exons:10251723-10251811,10251940-10252432,10252507-10252977	segs:1-89,90-582,583-1053	AGAP005121-RB	0	AGAP005121-RB	2087	1053	1053	100	100	0	0	1	1	1		FOR
TCONS_00000381	XLOC_000225	AGAP005121	AGAP005121-RA	=	q1:CUFF.520	AGAP005121-RA	0	0	0	0	0	q2:CUFF.539	AGAP005121-RA	46	33.1103	31.3577	34.8629	84.8302	0	1	0	GCCGTCGACCGTTCCCTGCCAGACTCTTGGATTGAGATATTTTTAGCCTTCCCCATCGCTGTGCTGTGGCTGTTCCGTTCATTGATTTTGTGACCGAAGATTTGATATTGTTTGTTGCAGTGGTGTCGAGTGGCGAACGCGGATATTGCACTGCACTTACGTGTACCACCTCCCAAGATGACTACCACGCAGGGATCGGGCTCGCTGGACAATCTGCATCTGGCACCGCTTCGTTCGCTGAGCGACTTCCTGCTGGAGTCGGCCCGCTTTCAGCTGCCCAACTTCCAGGACTGGGAAAAGTGGGGCAAGCGGGTGGTGAACAATTTGCTCTACTACCAAACCAACTACTTCCTGATGAGTGCGGCCGTCTTTCTGCTCGTTGGCCTGATCCACCCGATG…	1084	573	53	1.2766	0.565725	0.997143		48.9852	2L	10251820-10252977	+ exons:10251820-10252432,10252507-10252977	segs:1-613,614-1084	AGAP005121-RA	0	AGAP005121-RA	2149	1084	1084	100	100	0	0	1	1	1		FOR
TCONS_00000382	XLOC_000226	AGAP005128	AGAP005128-RA	=	q1:CUFF.528	CUFF.528.2	100	2.26983	1.97446	2.56521	5.03381	q2:CUFF.550	CUFF.550.1	100	3.33895	3.0128	3.66511	8.53446	0	0	1	ATATAGTTCCTGGGCCTTCGCTTACCAAAACATTAAAAAATGACCGACTAATTTGAGCGAAAAAAAGCGCTTATTTTGTTTCTAGTCCTAGGAAAGGGAGCATAAACTTCCAAACCTATACCAGTATGTCGTTTGTAGTGGGAAGGTTTCTGTGCCACCGTAAAGTATCTCGGTTATTTAAACAAATCATTCAATCTCCCCTGAGCCCATCAAGCATTGCATCACAGACCTTTGGTTCGGGCGGACAGCGCGGTCTTTTGAACCGAAGGCTCCTGAGCACAACGGCTGTCGGCAAAGCACAGCAGAAGGAGGAACACTGCAATGTGGGTACTATCGGCCATGTGGACCACGGCAAAACGACGCTCACCGCTGCCATCACCAAGGTGCTTTCGAAGGATG…	3103	1392	45	1.2271	0.58004	1		53.3999	2L	10336767-10339940	+ exons:10336767-10337225,10337297-10339940	segs:1-459,460-3103	AGAP005128-RA	0	AGAP005128-RA	2981	1504	1504	100	100	0	0	1	14	1		FOR
TCONS_00000383	XLOC_000227	AGAP005130	AGAP005130-RA	=	q1:CUFF.539	AGAP005130-RA	100	1.82624	1.55476	2.09773	4.03152	q2:CUFF.586	AGAP005130-RA	100	3.4602	3.12332	3.79708	8.76694	0	0	1	TTTGCTTCAACAGGCATGTGATTTTCAAACGCACTCTACAGTAAACAATAAAAGTGTGAAAAGAACAGCTCCACGACACTGCAGGGTCTGAAAAATAACCCGAAACCATGAGCCTGTGGACGGATAAGAAGTTTTCCGATCTGGGGTTAACCTACTGGATAACACGGCAAACCGAAAAGTTGGGACTGCGCCGGCCGACACCGATTCAGGTAGAGTGCATACCCCGCATTCTGCAGGGTCAGGATTGTATCGGTGCCGCCAAAACAGGATCCGGCAAAACGTTTGCCTTCGCGCTGCCGATTTTGCAGAAGCTTAGCGAGGAACCGACGGCAAACTTTGCCCTCGTGCTGACACCGACGCACGAGCTAGCGCATCAGATAGCGGAACAGTTCATCGTTG…	1724	1596	93	1.236	0.566876	1		53.5963	2L	10340218-10342062	+ exons:10340218-10340400,10340458-10341525,10341590-10342062	segs:1-183,184-1251,1252-1724	AGAP005130-RA	0	AGAP005130-RA	3418	1724	1724	100	100	0	0	1	1	1		FOR
TCONS_00000384	XLOC_000228	AGAP005132	AGAP005132-RA	=	q1:CUFF.551	CUFF.551.1	100	3.35461	3.15389	3.55532	7.49663	q2:CUFF.577	CUFF.577.1	100	3.78996	3.60327	3.97666	9.76228	0	0	1	CGAAAAGGAACAACAAATAAAGCAACAACACCGCACCGTACGAAAAAAATGCAAAGAATGGGAAGTGAAAACGTAAACACATAGAACTTGCACTGCTCTTTCGTCCCATTGTTCATTGCCTTTTGCATCGAGAGAACGGCCGCAAGGAATTGTGAAGCTAGTGTTTACGAAGTTAGCTTTCATTTGCCAACATTGCCCATCAAGGTTGCAAACGCTTTACCTCGGAATTGGTGTCTACAAAAGCTACGAACAGTTCCTAGCCTGTAGGCAGCCAGAGTAGATTGTAATCCTTGAAACTGGTTTTAGATCCCCGAAAGCGGTCCTGTTTCCTCGCTCCATTTGCAATGGTGGACCCAACATGGATAGAAGTCAATGAAATAAAGGGCTTTATAACGTTTC…	8084	513	6	1.178	0.214111	1.26e-08	Yes	46.6353	2L	10343473-10351802	+ exons:10343473-10343879,10343979-10344096,10344178-10344326,10344393-10351802	segs:1-407,408-525,526-674,675-8084	AGAP005133-RA	0	AGAP005133-RA	5015	3079	3198	100	96	0	0	120	3679	6	NOINT	REV
TCONS_00000385	XLOC_000229	AGAP005134	AGAP005134-RA	=	q1:AGAP005134	AGAP005134-RA	100	296.509	293.281	299.737	654.467	q2:AGAP005134	AGAP005134-RA	100	443.858	440.311	447.404	1129.4	0	0	1	AAGACGATCTCCATTTTCACGAAGGAAGTCGCGCAGTTCGTGCGAAGAAGTTGTAGGAACCCCATTACTCAACGACGACCGTGGAACTTTAGGCGTTAGTTCAGCAGTACTCTAAATCCAGCAGCAGCCGCAAACAACAACGATGTCGATGATTTCTGTCCGTCTGGCGGCCTCGGTGGCCCGCAGCCTGCCCAGAACCGCGACCCAGGTTGCCAAGATTGCCGTTCCGGCTGTTTCGGTTGCCGCTCGCAACTTCCACGTCTCCACTGCCCACCGTGGCGCAGAGATCTCGGCCATCCTCGAGGAGCGCATCCTCGGAGCGGCCCCGAAGGCTGACCTGGAGGAAACTGGCCGTGTGCTGAGCATCGGTGACGGTATTGCCCGTGTGTACGGTCTGAA…	2335	1656	71	1.2693	0.946353	1		56.0171	2L	10355282-10358610	+ exons:10355282-10355489,10356242-10356478,10356580-10356920,10357062-10358610	segs:1-208,209-445,446-786,787-2335	AGAP005134-RA	0	AGAP005134-RA	4629	2335	2335	100	100	0	0	1	1	1		FOR
TCONS_00000386	XLOC_000230	AGAP005136	AGAP005136-RA	=	q1:AGAP005136	AGAP005136-RA	100	11.3913	10.0465	12.7362	25.4119	q2:AGAP005136	AGAP005136-RA	100	23.1931	21.4398	24.9463	59.3817	0	0	1	AATGTCGGCAAAGTACAAAACAAAGCCTCATCGTTCGAGATTGTAGAAACTTTAATCTTTAATTAAGATGCTATTCTATTCCTTTTTCAAATCTCTCGTCGGGAAGGATGTCGTCGTCGAACTGAAAAATGACCTGAGTATTTGCGGAACGCTACATTCGGTTGATCAGTATCTAAACATAAAGCTCACAGACATCAGCGTGACCGATCCGGAAAAGTATCCACATATGCTGTCGGTAAAGAATTGTTTCATCCGAGGTTCGGTCGTACGGTACGTGCAGCTACCAGGAGACGAAGTGGACACACAGCTGCTGCAAGACGCAGCTCGAAAAGAAGCTGTAACAAGCGTACGATAAGTAAAGGCATCGCGTGAAGTTGTGTAAACATGGAGTAAGTGTGC…	446	288	65	1.117	0.0539929	0.746193		43.722	2L	10370242-10370878	+ exons:10370242-10370311,10370376-10370443,10370571-10370878	segs:1-70,71-138,139-446	AGAP005136-RA	0	AGAP005136-RA	884	446	446	100	100	0	0	1	1	1		FOR
TCONS_00000387	XLOC_000231	AGAP005141	AGAP005141-RA	=	q1:CUFF.538	CUFF.538.1	100	2.11086	1.90313	2.3186	4.7452	q2:CUFF.565	CUFF.565.1	100	2.98928	2.7701	3.20847	7.70477	0	0	1	AAACAATCGAAACGAAAAATAAAAGTGGTGTTCATGCAGCCAGACACGAGAGTTAGATAGTGAAAATAGTTTGTAGTTTGCGTTTCCAAATTGCCCTCGTCCTGCGGGGACTATCATTCCCGTTCGGCAGCTGGACGGCATCGAATCCGTAACAATGGACATCAACAGAAACAATGCGTTTTTCGAAAAGTTGAAACAAAACGTTACGGATTCGTTCGATCGATTGCGCAAAGCGATTGATCTGCGAGAGAAGCTGCTGCTGAGACAGCTGACCGTAGTGGTGCAGCAGGCGCAGCACATCACGTTCGAGTACGATAGCATCCGCTTTCTGGGGGACGGTGAGGATGAGCTGGTCGGACGCATCCGCACGTACGGCAGGTACAATATCGACAATTTTAA…	2917	1620	56	1.2332	0.456196	1		46.5204	2L	10467989-10471003	+ exons:10467989-10468178,10468277-10471003	segs:1-190,191-2917	AGAP005141-RA	0	AGAP005141-RA	3685	1859	1859	100	100	0	0	1	27	1		FOR
TCONS_00000388	XLOC_000232	AGAP005142	AGAP005142-RA	=	q1:AGAP005142	AGAP005142-RA	100	5.96583	5.56987	6.3618	13.0778	q2:AGAP005142	AGAP005142-RA	100	6.95013	6.55744	7.34282	17.5887	0	0	1	GGACTTGCGATTTCTGGTACAACTGTTTGCGTAGCGAAATCGGAAATTTGCTGCACCATCGGATACGTCCTCCAGTGTACTGTGCTTGGCCATTGGCCCCTGAAACCTACGGCGAATACGAAGCTGTAGGGGCAAGGAACGTATTACAGCGTTTGCTGGAGCCATCGAAAAGCGACGATGACGGTGCAGTGAGCTGCTACAAAAGACGTTTAGGTACAACGGTACAACTCGGGGGAAACGGCTCCTCGATTCCGCCAGAATATTCCCCCCGTCGGGATTATTGGTAGTGGTTGTGTAGAGCTACCACCGCCGCACATCATCCCCGTGTGGAAGACAAGCAAATCTCACTCACTCACTCACCAGCTATGTCTCGTGGACCCGGTCCGATCCCGCATCGGT…	2863	1821	64	1.3156	0.908381	1		56.0601	2L	10472272-10475218	+ exons:10472272-10472476,10472561-10475218	segs:1-205,206-2863	AGAP005142-RA	0	AGAP005142-RA	5675	2863	2863	100	100	0	0	1	1	1		FOR
TCONS_00000390	XLOC_000233	AGAP005144	AGAP005144-RA	=	q1:CUFF.544	AGAP005144-RA	85	0.670886	0.445756	0.896016	1.49963	q2:AGAP005144	AGAP005144-RA	100	2.53947	2.17853	2.90042	6.51893	0	1	0	TGTTGCGTGCATGTAATCCATCCATTGCGGTAGCGCTTTCCACAACAAATCGACCTAAATCCGGTGTTATTCGTGTACAGTTTCGTTAGAATGGATGCGAACGTAAAGTCAAACCTTCCGTGGGTGGAAAAGTATCGCCCGGCCAAACTGAACGACCTTATTTCACACGAGGAAATCATTGGCACGATCAACAAATTCATCAAGGAAGAACAACTGCCACACTTGCTGTTTTACGGACCTCCCGGCACGGGCAAAACTAGCACAATTCTGGCCTGTGCCCGGCAGCTGTACAAACCGCAATCGTTCGGCTCGATGGTGCTCGAGCTGAACGCGTCGGACGACCGGGGCATCAACATCGTTCGGGGACAGATTTTAGATTTTGCATCCACGAGAACAATC…	1148	984	86	1.2096	0.446385	0.999998		49.216	2L	10488114-10489563	+ exons:10488114-10488300,10488426-10488876,10488970-10489184,10489269-10489563	segs:1-187,188-638,639-853,854-1148	AGAP005144-RA	0	AGAP005144-RA	2276	1148	1148	100	100	0	0	1	1	1		FOR
TCONS_00000395	XLOC_000236	AGAP005148	AGAP005148-RA	=	q1:AGAP005148	AGAP005148-RA	100	5.15234	4.48717	5.8175	11.4823	q2:AGAP005148	AGAP005148-RA	100	11.1849	10.2769	12.0928	28.9168	0	0	1	GGTATTCTTGATGTAAATATAAACAAACTTCGCCGCTTCATAATGCAGTTAGATAACTAATAATTTATTCGCGCGAAAAGAAACAACAATCGTCCAAAACATGATTTTACGGTTGCTGTCTTCGCTCAATGGTCACCTGGGTAAGCCTACTTCGATTCTAGCTACTCTAGGAACCCGTTACCCGTCCTGCGGGAGTGTGATCCGTTCGACCGTACAGCGGGGGCAGTCGACCCAAGCACCGGCAAACCGCGTGTACGATGTGAACACCAAAGTTCCCAAGGATGTGATGCTGTTTAAGTACGAAAATCCGCGCTTCTTCAAAGTGTTGAACATCTTTGCCGTGTCGCAATTTCTGTTCTGGGGCTATCTGTGCCACTTTTCCTACACCACGCTGAAGGA…	855	702	82	1.2152	0.345907	0.999812		48.4211	2L	10576742-10577666	+ exons:10576742-10577247,10577318-10577666	segs:1-506,507-855	AGAP005148-RA	0	AGAP005148-RA	1695	855	855	100	100	0	0	1	1	1		FOR
TCONS_00000396	XLOC_000237	AGAP005152	AGAP005152-RA	=	q1:AGAP005152	AGAP005152-RA	100	4.49299	3.97331	5.01266	10.0876	q2:CUFF.579	AGAP005152-RA	0	0	0	0	0	1	0	0	GATTTTGGCCGGCTTTTGCTTCAAATAAAACTTTTCAATTAGGCAACTCTCAGTGCTGGTGAACGAAAATTTGTAACAGACTATCGGAAAGTGCTGTAAGAAGAACAAACACACATCGTTGTAAAGGTCCGCAAACTATGAACCAGGAGGATTACCCGAGCGACAGTGATGCCAGCGATGAAGACTTCCGCCCGGACAAAGAGGATGTAGAAACCGGAAGCGAGTTAGATTCGAACGACGAGGAACAGGAAGAGTGTGGTGAGCAATTGGAAGGCAAATCGTCCAACGGAGGTGGTGCAAAGCGCAAGCGAAAATCAGTTCCAACCAGCAGGAAAAAGACAAAGGCAAATGAGAAGGAGGTGAAAGCTCACGAGAAAGCTCACCGATCGGATGAGGAAA…	1019	882	87	0.8325	0.463432	0.999983		51.6192	2L	10589243-10590426	+ exons:10589243-10589368,10589534-10590426	segs:1-126,127-1019	AGAP005152-RA	0	AGAP005152-RA	2020	1019	1019	100	100	0	0	1	1	1		FOR
TCONS_00000397	XLOC_000238	AGAP005153	AGAP005153-RA	=	q1:CUFF.596	AGAP005153-RA	67	209.606	206.296	212.917	467.49	q2:CUFF.589	AGAP005153-RA	100	123.939	121.595	126.283	318.925	0	0	1	CGCTGTGCAAGTGTCGTGAAGCAACATCCTCCCTTATCCTGCAGCAGCTGCTTCGAACTGCTTCCAAACAAAACGGTGTTCCGCATCTCTCTCTCTTTCTCTGTGTTTGTGTGTGCGTATGTTTTGCGTGCTGTGTGCTTATTCAAAGATCTTGTCCAGCACTTGAGAAGACGGACAAATATTTGCTCATTGCTTCTGCTCCACTACCGAAGGGATTTTACCGCTAATTAAGCGCCTCGGCTACGCCAAACACGATCCTTCTGCGCATAGCCCGGATCAAgtgtgtctgtgtgtgagtgtgtgtgtgtgtgagtgtgtTACCCAGAAGAAGGGTGGTGGTTCAAGTGTTTTATTTTCCCTTAACGAGTGCCGCGAGCATCCAAGCAGCCCAACACCAAG…	1464	852	58	1.0636	0.578921	0.999938		52.6639	2L	10600456-10604252	+ exons:10600456-10600909,10602235-10602631,10603640-10604252	segs:1-454,455-851,852-1464	AGAP005153-RA	0	AGAP005153-RA	2902	1464	1464	100	100	0	0	1	1	1		FOR
TCONS_00000399	XLOC_000238	AGAP005153	AGAP005153-RA	o	q1:CUFF.596	CUFF.596.3	100	312.938	304.589	321.287	697.953	q2:CUFF.589	CUFF.589.3	95	117.936	114.562	121.31	303.478	0	0	1	AAGTGTAAGGTCACCTTCTGGAGCAAGTTCGGCAAACGAGAATCCTCTAATGTGAACTAGGACTTGATAGCTGGCAGTCGGCAGATGTATCGAGACTGACGTTTGCAAGTGATAGCAATGAAACGAATGCATGATCATTTTTTCTGCATTTCCGTTAGTGGTAATCCTCCAAGAGAAACGCTAGGGCTGTATTTCAGATAAGATAAGTAAATGAGATTACTTTTAGATTACTGCTCATAATTCAGGGCAAAAGTGTGCTACGAGTGAATAAAATGTCTATAACGATTAAATGGTGTTGTTTGGTATGtttttttttAAAATTAAGTTACAAAGTTTTGTTAGCCAGCTCAACATCGGAAGCGAATAATTCAATAAATATATATTTAAACAATAAAAATG…	470	198	42	0.6047	-0.693504	0.0427377	Yes	35.9574	2L	10604064-10604622	+ exons:10604064-10604111,10604201-10604622	segs:1-48,49-470	AGAP005153-RB	8e-22	AGAP005153-RB	103	189	1110	100	17	0	0	922	1	2	EX	FOR
TCONS_00000400	XLOC_000239	-		.	q1:CUFF.559	CUFF.559.1	33	2.14917	1.66226	2.63608	4.78118	q2:CUFF.572	CUFF.572.1	22	1.47869	1.08466	1.87272	3.77138	0	0	1	CAACAACACACCGTCGTCAGCTGCCGTAAAGCTTACAGGGCTGTGTGTGCGTGTTTCGTTTCGTTCGCTCAGTTTTGTTTGAAACCTCGGGCGAATATTTGGTGACGGACCGTGTGATGGTTGGTTGGTAGTACGAATTTTACCAGCTCCATCTAATCAGTTGCCGTGTGCGCTGCCCAGCACCAGCGCTCACCCAGAAGAACAACCGTGAACCACTATCGTCATTATCATTTgcaacatcatcatcatcaacaataactgcaacaacagcaccgccaacagcagcagTTCCCGATGAAGGTTAAATAGTAGCAACTGCAAAACTCTCAAGAGCAACAAACATCGCCCATCGTCTCGCACTGCCTAGCAACGACACTTTCGACGAACACTGACCATCGC…	1211	201	17	1.0493	0.532854	0.0894469	Yes	53.6746	2L	10608486-10614365	+ exons:10608486-10608684,10610897-10611028,10613486-10614365	segs:1-199,200-331,332-1211
TCONS_00000401	XLOC_000239	-		.	q1:CUFF.559	CUFF.559.2	100	6.52648	5.80745	7.24552	14.5192	q2:CUFF.572	CUFF.572.2	100	6.58364	5.91139	7.25589	16.7915	0	0	1	CAACAACACACCGTCGTCAGCTGCCGTAAAGCTTACAGGGCTGTGTGTGCGTGTTTCGTTTCGTTCGCTCAGTTTTGTTTGAAACCTCGGGCGAATATTTGGTGACGGACCGTGTGATGGTTGGTTGGTAGTACGAATTTTACCAGCTCCATCTAATCAGTTGCCGTGTGCGCTGCCCAGCACCAGCGCTCACCCAGAACACAGGAACAACCGTGAACCACTATCGTCATTATCATTTgcaacatcatcatcatcaacaataactgcaacaacagcaccgccaacagcagcagTTCCCGATGAAGGTTAAATAGTAGCAACTGCAAAACTCTCAAGAGCAACAAACATCGCCCATCGTCTCGCACTGCCTAGCAACGACACTTTCGACGAACACTGACC…	1216	201	17	1.0493	0.532854	0.0881723	Yes	53.7007	2L	10608486-10614365	+ exons:10608486-10608684,10610892-10611028,10613486-10614365	segs:1-199,200-336,337-1216
TCONS_00000403	XLOC_000241	AGAP005155	AGAP005155-RA	=	q1:CUFF.569	CUFF.569.2	100	14.3169	13.9047	14.7291	32.0744	q2:CUFF.584	CUFF.584.2	100	11.7284	11.3821	12.0748	30.2765	0	0	1	ATGAATGACCAACAGCACAAACGGGATTGGGTTGGACTGAAGAAATTTCTCGCCCAATATCCGGCCCTGTTCGAGATAAATGGCGACTTTGTGCACATCAACTCGTATCAGTCGAGCAGCCAGGACGATTCGTCCGTCTCGGGCAAGCGGGACTACATCAAGGAGGCGAAAGACTACTTCAAACACAAGCTGCTGCAGTACGGCAAGGGTACGGAGGTGCCGATCCGCAGCCTGCTGGGCCACCGGAGCCAGGCCTCGCCCCAGGTGCGCCACATCTCCGGCCAGCACATCCGCGAGTTCACCGAGTTTCTGCTGAAGCACCCGGACACCTTCCAGGTGATCGACAACGAAAACGTGGTGCTGGTCGGGTGCGAGGACGAGGAGGAGGTGCCCGCCTCG…	5245	3195	61	1.2423	0.784939	1		50.4099	2L	10640058-10646234	+ exons:10640058-10640091,10640486-10642374,10642444-10642691,10642781-10642975,10643061-10643430,10643630-10643727,10643824-10646234	segs:1-34,35-1923,1924-2171,2172-2366,2367-2736,2737-2834,2835-5245	AGAP005155-RA	0	AGAP005155-RA	7210	3637	3637	100	100	0	0	1	1	1		FOR
TCONS_00000405	XLOC_000243	AGAP005161	AGAP005161-RA	=	q1:CUFF.571	AGAP005161-RA	100	0.525875	0.441668	0.610082	1.16886	q2:CUFF.590	AGAP005161-RA	66	1.75481	1.61595	1.89368	4.50554	0	1	0	GTTATTCGCGAAACGCCGCTTTCATGGAAATCGCACAGAAAAGTTGTGGCCAAAACTGAATGTTGTGTACTTTGTATTAGTTTCTGCTTGTAATCTTCGTGCTCGGTGCTGCGTTGCGTGTACGTGCAATCACAATCAACCAGTTCGTGGTTAATTGAAGGCATTGAAAGGTTAGAAACAGGTCGCTTCGCTGTTGAATAATGGGCAGCAAGAACAAGAATCGTAAAAAATATACTCATCCCACAAATGGGGAACCAAAGCCGGTAGAATTGGACGTAAAGACAGGCATGAGGAAGCCGGCAAAGGAAGCTACAAACTCAAAAGCTAAAACAGCCTACCAAATGCAGGGAGTAAAGGTAGAGTCGGCAACAATGGAAAGTAAGAAAAAACAGAACAAAG…	4138	3198	77	1.138	0.521891	1		49.4442	2L	10811841-10816977	+ exons:10811841-10812021,10812112-10814988,10815836-10815975,10816038-10816977	segs:1-181,182-3058,3059-3198,3199-4138	AGAP005161-RA	0	AGAP005161-RA	8114	4138	4138	99	100	15	0	1	1	1		FOR
TCONS_00000406	XLOC_000244	AGAP005163	AGAP005163-RA	=	q1:CUFF.579	AGAP005163-RA	100	15.0414	14.1469	15.9359	33.4308	q2:AGAP005163	AGAP005163-RA	100	19.661	18.717	20.605	50.0999	0	0	1	ATGGTCGTCGGAAGTAGGTCTCTGCTGGGCTGTATTGCATTGGCGGCTGTCATACTAGCCGGCACGTGCAGAACGTCCAGCGCCGCTAAGATACTGGCCGTGTTTCCGAGCATCAGCAAGACGAACTATCTCTTTGGACAGGTGCTGTTTGAGGCACTCGCAGCCAGAGGTCATAATGTAACCATCGTAAGCCCGTTTGAGGTGCAGTATGCGTACGAGAACATTCGACAGCTGAGGATAACTGGACTGTTTAGCCACATAGAAGATTATGGACTCCACGCGAACGTGTTTACCAAGCGTGACAAATCGAGCTTCTATGGCAATACCAATGTCATCTATGGCACGGCCGCACTGGCCGACTATACGCTCGGCCATCCAGCGCTTCAGGAGCTGCTAAAG…	1653	1653	100	1.2614	0.479565	1		52.6921	2L	10907702-10909701	+ exons:10907702-10907878,10907953-10908040,10908119-10908314,10908440-10909288,10909359-10909701	segs:1-177,178-265,266-461,462-1310,1311-1653	AGAP005163-RA	0	AGAP005163-RA	3277	1653	1653	100	100	0	0	1	1	1		FOR
TCONS_00000412	XLOC_000249	AGAP005169	AGAP005169-RA	=	q1:CUFF.585	AGAP005169-RA	100	19.1565	17.9029	20.4101	42.4311	q2:AGAP005169	AGAP005169-RA	100	19.8693	18.6782	21.0605	50.621	0	0	1	ACTATCCGTTTCGCGAACCGGGCCGACCGTCTGTTGGGAACGAACGGGAGCACgtgtgtgtgtgtgtgtgtTTTGCAGAGGAGGTCCGGAGGTGGTGGATCCGTTTCGGCTTGCCGACGGTGGTGTAGTGCTGTACAAACCATACCGGTCCGTCAGTGTGGAGCAGCAGAAGGTCCGAGAAGGTCTAGTGTAGAGCAGAAGGATCAGAAGAAGAAAACATACACACAATGACAGATCACGAACACGATCACGACCATGACGACGACCACGACCACGACCATGACCATCCCTCGGTGCTGTTGCGACTGCACGGTACGCTCATGGTAGTTGCTTGGCTGTTCTTCAATTCCCTCGGAAACACCGTTGCAAGGTATTTCAAAACAACATGGACCACCCGTC…	1043	702	67	1.1864	0.277033	0.999594		53.116	2L	11274226-11275949	+ exons:11274226-11274459,11274603-11274738,11274838-11274895,11274988-11275222,11275345-11275457,11275587-11275646,11275743-11275949	segs:1-234,235-370,371-428,429-663,664-776,777-836,837-1043	AGAP005169-RA	0	AGAP005169-RA	2068	1043	1043	100	100	0	0	1	1	1		FOR
TCONS_00000414	XLOC_000251	AGAP005175	AGAP005175-RA	=	q1:CUFF.604	AGAP005175-RA	16	2.41333	2.22664	2.60002	5.33412	q2:CUFF.619	AGAP005175-RA	12	2.07561	1.91798	2.23324	5.28579	0	0	1	CGTGTCTACCACGACGAGCTCTGCGGTGCCAGCTTTTTCTTCGGCGTGCTCCAACGGGACCCACACCACGCAGAGAAGAGCGAGCCTGGTGCTGAAGATGAAGCTTTTCTGATTCCGAGCTGTCGTCGTGTCCGTGACCCGTGTGCGTGTGTGCCGTTTGTGGCTTGCAGAAGGTTGTGGAGAGCAGTATTATAAAACGGGAAAAGTGTACCTTTTTTGTTGTTGTTGTGTTCCTTACGCGGTTCCGGGCGGTGAAAAACCCCGGAAAGGGCAACGCACGAgtgtgggtgtgtgtgtgtgtgtgtCTAGATCTTACAGAGGAAGCCGAGGAAAATCGATTACCCAAGAGTGAAGAGGCAGGTTTTCCTTCCCTACACACAGGCGGCCGGTGTGAAGCTC…	8954	7284	81	1.2942	1.03198	1		58.7224	2L	11378371-11405181	+ exons:11378371-11378811,11389028-11389553,11395719-11395836,11396753-11399952,11400038-11400300,11400375-11400537,11400605-11402724,11402803-11403077,11403161-11403502,11403596-11403730,11403811-11405181	segs:1-441,442-967,968-1085,1086-4285,4286-4548,4549-4711,4712-6831,6832-7106,7107-7448,7449-7583,7584-8954	AGAP005175-RA	0	AGAP005175-RA	17750	8954	8954	100	100	0	0	1	1	1		FOR
TCONS_00000415	XLOC_000251	AGAP005175	AGAP005175-RA	j	q1:CUFF.604	CUFF.604.2	100	15.1511	14.7715	15.5307	33.4881	q2:CUFF.619	CUFF.619.2	100	16.9025	16.5429	17.2621	43.0443	0	0	1	CTCATCGGTACCAAGCGCGATCGACCACAGCTCAGTCGTGGCCCGTGAAAGTAGCGCAAAGGCAGCACAACGGGAGCGTTTTGGTCTAGGTCCGGTTCGGTGGTCAGCGACAGTGGTCAGACGCACCAGCAGCTAAGTGACGCGAGTACTGCGGACGGTTGTGACACAGAACCACCCATCGTAGTTTTGACGAACGGCAACGGTTCCGCGCAGGCTCAGCCGATCGTTGACGCGGCAGCAGTGGAGCTGGTCGCACAGCAGCTCAAGCAGCAGGTGTCCGTGTCGAACGCCAACTTCCTCTACGACCGTCCGCAACCACGCCGGCAGCAAAAGCAGAAGCGACTGAATCGTCCCCAGGACCGTCCGTGCTTGGTAAACGGTCGGCAGGAACGGTGCGCT…	8659	6972	81	1.2744	1.0569	1		58.9906	2L	11382404-11405191	+ exons:11382404-11382539,11389028-11389553,11395719-11395836,11396753-11399952,11400038-11400300,11400375-11400537,11400605-11402724,11402803-11403077,11403161-11403502,11403596-11403730,11403811-11405191	segs:1-136,137-662,663-780,781-3980,3981-4243,4244-4406,4407-6526,6527-6801,6802-7143,7144-7278,7279-8659	AGAP005175-RB	0	AGAP005175-RB	16880	8903	8903	100	100	0	0	1	54	2	EX	FOR
TCONS_00000424	XLOC_000258	AGAP005187	AGAP005187-RA	j	q1:CUFF.696	CUFF.696.1	97	2.41937	2.29847	2.54026	5.40538	-							1	0	0	GCAAAATCTACGCGCTGGCCGGATTGTTTCGCATTCGTGTGTTTCCTTGCAGATACAAGTATTGGTCTTCCCGGACCGGATCGTAAACCTGGCCTTGCTGCAGAGTCGAAGGGCATGTTTACCACTTTCATCGGTTTAATTGATATTCAATCATGGTGGGAGGTGCCCTGCATTGCGCACTTTTGTTCGCTGTTTAGTACCACCTTCCAGCTGCCTAGGTTTGACATTGAGGATCTCGAAGAGGCCCTTCTAACGGATGCCGATGCCGAGGGTGAAGTAGATCTGAAAGTGTACACCGTGCGCCTGCTGCCGGAGCTGATCGTCGCACTGTTGAAGGGCTGTGATGCGCTTGCACAGATCGGTTCACACATCAGCCCGAGCAACTATCAGATGTTCCTG…	14054	8976	64	1.051	0.56053	1		52.7608	2L	12117908-12138442	+ exons:12117908-12117956,12119843-12119935,12120815-12120903,12120974-12121168,12121250-12121419,12121493-12121762,12121840-12122073,12123173-12123195,12123264-12124036,12124931-12125068,12125151-12125275,12126296-12127050,12127303-12138442	segs:1-49,50-142,143-231,232-426,427-596,597-866,867-1100,1101-1123,1124-1896,1897-2034,2035-2159,2160-2914,2915-14054	AGAP005187-RA	0	AGAP005187-RA	9402	8553	8553	100	100	0	0	1	1691	5	NOINT EX	FOR
TCONS_00000426	XLOC_000258	AGAP005187	AGAP005187-RA	j	q1:CUFF.696	CUFF.696.3	100	2.4877	2.36158	2.61382	5.55805	-							1	0	0	TGGCGACATTGGCGGGAAGACCGTTTTCGCACACACAGTGCAAAGCAAAAGAATCGGCACTACATGCGACGTCTGATCCGACCCTACTATCCTCGACGACCATCCCCCCCTCGACCAACAACAAAAACATCGTCGTTCGATAGCACGAGAAAAAAGAAAACCGAACCGTTCCGTGACAGACGTGAGAAGCGTGAAACCATGTTTGTGATTGAAGAATAGATGTGTCGATGCTTTAGTTTTGTTCTGCTTCCTCTAGCGCGGGCTTCCTTTGCTTGCTAATATATCTCGATCGAATTCCGTCACAAGTATAGTTTCGCCAACCGCAAGCTCCCCAGACGAGGCATCCCTTCTCACGCGTGATTTTATTTTTCAGCCACGAAAAGAAAACGCGTTCCGTAG…	13133	8805	67	1.0825	0.542203	1		52.3567	2L	12122472-12138442	+ exons:12122472-12122753,12123173-12124024,12124166-12124249,12124835-12125068,12125151-12125275,12126296-12128221,12128444-12128630,12128793-12130105,12130313-12138442	segs:1-282,283-1134,1135-1218,1219-1452,1453-1577,1578-3503,3504-3690,3691-5003,5004-13133	AGAP005187-RA	0	AGAP005187-RA	14200	8553	8553	100	100	0	0	1	941	2	NOINT	FOR
TCONS_00000428	XLOC_000259	AGAP005188	AGAP005188-RA	=	q1:CUFF.676	AGAP005188-RA	100	15.5994	14.8413	16.3574	34.3419	q2:CUFF.626	AGAP005188-RA	56	2.70721	2.32426	3.09017	6.92598	0	0	1	ACGGTGCCATACACGCCACGGCGAGGTTCGTGCTTGATCGATTGTTGTACTAGAAAGTAACAGAAAGTGTAACCTGTCGACGACCATTTTCATTGAAAAACATGACGAAAATGAACTGAAAACAGTGGCAGAACAGTTtgtgtgttatatgtgtgtgtgtacgtgtATCGGTACTGTTAGAATAGAGTGAAATCCTTCGTTTCGAGAGTCTCCTTCCCACCAGGAGCTACCGTTTGCCAACCAATATTTGGCCCAATCTATCTACCCTAATTTCGGAAAGGGGTAGAACACGCCACGAGGGAACAAAGGCGCCCCGCCCCGCTGGCTCATGATTATATTTCACTGTCGTAGGCAGTTTTAGCTTCGGTTCTTTCGCCCGTTTCGTTCGTGCTGAAGACG…	2449	2031	83	1.2847	0.743523	1		55.982	2L	12140996-12147331	+ exons:12140996-12141061,12143182-12143594,12144108-12144283,12145316-12146110,12146180-12146349,12146432-12146735,12146807-12147331	segs:1-66,67-479,480-655,656-1450,1451-1620,1621-1924,1925-2449	AGAP005188-RA	0	AGAP005188-RA	4855	2449	2449	100	100	0	0	1	1	1		FOR
TCONS_00000429	XLOC_000260	AGAP005191	AGAP005191-RA	=	q1:AGAP005191	AGAP005191-RA	100	1.31148	1.12601	1.49695	2.85245	q2:AGAP005191	AGAP005191-RA	100	3.19775	2.92988	3.46563	8.10572	0	0	1	ACGTGAAGTCTAGCACGGTCCAAAACGCGCCGATCTTTACGCAAGTGTGGGAAATGGTGTAAATTAGTGTTAAAACCAAATCAAAACTTAACTTTCAGCCTTACGGTGTGTCGAAGAGAGGTAATAATTCACCGTACGATCGAATCGAATCGAGAGTTTTGCTCCGTTTGATGCTGAAAGTAGCCGCTGGTGGGACCACGTTTTCGACCGGCAAGCGACAAGCGGCACAATGTTGACAAACAAAGTGTTTATGAAAAAAACGAAACGCGGCAATATTCTGAAAATTGTCCGCGAGCACTACCTGCGCGATGATATCTGGTGCGGCTCGGCCGCCTGCCAAACCTGCCCGGCGGACGAGAACGCGGCGCTGCTGGACGAGGTGCCAGAACCGGTGAGCGA…	3190	2904	91	1.2766	0.962356	1		59.906	2L	12152364-12155553	+ exons:12152364-12155553	segs:1-3190	AGAP005191-RA	0	AGAP005191-RA	6324	3190	3190	100	100	0	0	1	1	1		FOR
TCONS_00000430	XLOC_000261	AGAP005193	AGAP005193-RA	=	q1:AGAP005193	AGAP005193-RA	100	0.947995	0.828559	1.06743	2.07875	q2:AGAP005193	AGAP005193-RA	100	1.84484	1.6907	1.99898	4.64679	0	1	0	ATGGAAGACATCAACGGCGATATCATCCAATGGAGGAAGCTGTGGCAGTTTGTTTCGGGCATACATTACGGCACACCGAACGCGGATGTTAAGGAGAAGCTGTTCCAGGTGTCGAAGGAGCTGGTCGACGGGATACTGCACTACAAAAAGCCTACCAAAGCGTCGGAGGAAAAGCTGCAGAAGCTGATCAAAGACAGGAACCAGCTGAAGCTGCAACCGTTCGCCAACAAATTGCACCAATATTTGGACATCGATGCGGTACAATCATGGCAAATACTGTGCTACTATCTGGTGAACGAGTACCGCGGTGCGGCAACGGCACTGGCGGAGTACATTTCCACCGAAACGTCGATGGTGAAGCTGCTGCACGACATCTGGACGTACCACACGCTGGAGCGC…	5988	5988	100	1.2871	0.747289	1		56.6967	2L	12161061-12167511	+ exons:12161061-12161086,12161206-12161425,12161496-12165503,12165580-12165867,12165999-12166385,12166453-12167511	segs:1-26,27-246,247-4254,4255-4542,4543-4929,4930-5988	AGAP005193-RA	0	AGAP005193-RA	11870	5988	5988	100	100	0	0	1	1	1		FOR
TCONS_00000431	XLOC_000262	AGAP005198	AGAP005198-RA	=	q1:CUFF.681	AGAP005198-RA	100	2.50211	2.10703	2.89719	5.57894	q2:CUFF.636	AGAP005198-RA	100	4.01514	3.62233	4.40796	10.282	0	0	1	CGACAACGAAATAAACAAACACCGTGCATAACAATGGGCGCTTAAAAATGTGAAATTACGTCGTGAAAAAGTTACCTTTTTAGAGATAAAAACATCCAGAAACTACCAGCATGGCAACCTTATTATCCGCTTCCCGGCACGGCGCCATGTTCCGTCCTTCGGTACCGAACGTGTGGCTTCTTACCTGGCTAGTCAGCTATCAGCGCAAAAGTACCAACATCAGTGCGGTTGATTCCTTTATCAGTGAGCTGATGGACAACAAAAAGCTAAAATGGAAGGTTTTGAACAGCCGACATCGTAACGGGCAACCAAAAACGTCACCCAAAACCGCCGACCTAGCTCCGTCTGAATTGGCTGCCAGCCTTCGTACACCCACGGAAACCATCCAACGCTCCTCGT…	1447	1251	86	1.156	0.207335	1		47.0629	2L	12189849-12191436	+ exons:12189849-12190881,12190951-12191084,12191157-12191436	segs:1-1033,1034-1167,1168-1447	AGAP005198-RA	0	AGAP005198-RA	2868	1447	1447	100	100	0	0	1	1	1		FOR
TCONS_00000432	XLOC_000263	AGAP005202	AGAP005202-RB	=	q1:CUFF.787	CUFF.787.1	17	6.36587	6.16268	6.56906	14.1789	q2:CUFF.715	CUFF.715.1	23	14.0077	13.4675	14.5479	35.7775	0	0	1	CGTCAGCGCAATTGTCACAATGACTGTCAACTAGTGGAGCAAAAATACGCCATCGCGGTTGCCGAGAATCTACGCCAAGCAACATGGATATCGACGAGGAAGAGTTCGAGGCACCGACGTCCAGCAGCAGCCGAGGTGAGCGGAAGAGGTTCGAGGTCAAGAAGTGGAACGCGGTAGCCTTGTGGGCCTGGGACATCGTGGTGGACAACTGTGCGATCTGCCGAAATCACATCATGGATCTGTGCATCGAGTGCCAGGCGAACCAAGCGTCCGCCACCAGCGAGGAATGCACGGTGGCTTGGGGTGTGTGTAATCATGCGTTCCACTTCCACTGCATCTCCCGATGGCTGAAGACCCGGCAGGTCTGTCCGCTCGACAACAGAGAGTGGGAGTTCCAGA…	9876	615	6	1.2698	-0.0580418	2.43e-10	Yes	41.2718	2L	12198691-12208711	+ exons:12198691-12198756,12198902-12208711	segs:1-66,67-9876	AGAP005202-RB	0	AGAP005202-RB	1927	972	972	100	100	0	0	1	28	1		FOR
TCONS_00000434	XLOC_000264	AGAP005206	AGAP005206-RA	=	q1:AGAP005206	AGAP005206-RA	100	6.85974	6.07927	7.64022	15.2892	q2:AGAP005206	AGAP005206-RA	100	10.8064	9.89634	11.7165	27.7689	0	0	1	ATGGATGCGCCAGCCAGCACAGAATCTCGACCAAAAAAACGCCCCAAAGCATCGAAAAAGCCGCAAAGCTCCTCGAAAGGTGAATCTACCAAAGACCGGACACCCAAATTCCAATCGGCGAGAAGTGTGTTCAATGCGTTTCAGAAGCATGGTGCTCAAAACACGGAGGAAATTGAAAAGACCCTACAGAAACTGGTATCACCGGACGCTCTGGCAAAGTACGTGAACGAGTTTGCCACCATGAGCGAGGAAAATGTGTTGGACAAGATGAAAAACAGTCCGGAATTTGTGCAGTGTGCGTCATGGAGCGAAATTCTCGACTCGGTCGGGTTTCGCGAGACGTGCAACAACGAGCTACCGCTGGCGCTGCAAATCATTGCTCACACGGAGCAGTTTCCC…	781	723	93	1.1924	0.248037	0.999877		47.7593	2L	12222491-12223348	+ exons:12222491-12223015,12223093-12223348	segs:1-525,526-781	AGAP005206-RA	0	AGAP005206-RA	1548	781	781	100	100	0	0	1	1	1		FOR
TCONS_00000436	XLOC_000266	AGAP005210	AGAP005210-RA	j	q1:CUFF.684	CUFF.684.1	24	1.04824	0.876589	1.2199	2.31688	-							1	0	0	CGGCGAACGAGCGGCCAGTGGATTGTGATTTACACGTGCATGTTTTGTAAACCATCACTGTAATTGGGAATTTCCTAACGCGATTAGAATCAATAGAGATCAAGCCGATTGATAACGCCATTCACATTATTCCCTCATTTTTTGCATAAACTAAGATTGTTTATATACTTATCTTGGTTGTTGACGCATCGCAAACGTCATCACACAGGCCGCATAAAATAACaaaaaaaaaagaaaacaaaaaCACGAGGATTTGCACAAACTGCACTCTTTTCTGAGCTTAGAATTaaaaaaaaTATCGCCAATGGGGCAGCTAGAATTTCAAGCGATTGTCCTGGCCGCCGGAAAGGGAACCCGGCTGCCCGAAATTTTAGAAGGACGACCGAAATGTTTGCTCCC…	3773	1014	27	1.1811	0.491332	0.996541		50.3578	2L	12356839-12360892	+ exons:12356839-12357299,12357374-12357521,12357586-12358084,12358156-12358619,12358692-12360892	segs:1-461,462-609,610-1108,1109-1572,1573-3773	AGAP005210-RA	0	AGAP005210-RA	2058	1494	1494	100	100	0	0	1	239	2	NOINT	FOR
TCONS_00000437	XLOC_000266	AGAP005210	AGAP005210-RA	=	q1:CUFF.684	AGAP005210-RA	100	4.34768	3.84881	4.84656	9.60947	q2:CUFF.642	CUFF.642.1	24	2.00367	1.7868	2.22053	5.11776	0	0	1	CGGCCAGTGGATTGTGATTTACACGTGCATGTTTTGTAAACCATCACTGTAATTGGGAATTTCCTAACGCGATTAGAATCAATAGAGATCAAGCCGATTGATAACGCCATTCACATTATTCCCTCATTTTTTGCATAAACTAAGATTGTTTATATACTTATCTTGGTTGTTGACGCATCGCAAACGTCATCACACAGGCCGCATAAAATAACaaaaaaaaaagaaaacaaaaaCACGAGGATTTGCACAAACTGCACTCTTTTCTGAGCTTAGAATTaaaaaaaaTATCGCCAATGGGGCAGCTAGAATTTCAAGCGATTGTCCTGGCCGCCGGAAAGGGAACCCGGCTGCCCGAAATTTTAGAAGGACGACCGAAATGTTTGCTCCCGATTGGACCCT…	3694	1359	37	1.2497	0.423655	0.999997		50.4331	2L	12356850-12360893	+ exons:12356850-12357299,12357374-12357521,12357586-12358084,12358156-12358323,12358393-12358619,12358692-12360893	segs:1-450,451-598,599-1097,1098-1265,1266-1492,1493-3694	AGAP005210-RA	0	AGAP005210-RA	2962	1494	1494	100	100	0	0	1	228	1		FOR
TCONS_00000438	XLOC_000267	AGAP005212	AGAP005212-RA	=	q1:AGAP005212	AGAP005212-RA	100	0.913082	0.73975	1.08641	2.01905	q2:AGAP005212	AGAP005212-RA	100	1.21763	1.03761	1.39765	3.10923	0	1	0	GTCAACAAACGGGTTTTCTCTTTTCGCTCTCTGCGGAAATGTTTCGCGGAAATAGTGCACCACTCTAGTAAACGCATACGAAAGGCAGCAATGAAATAGCTATGTGTGACTCAATATGTCGAGCAAATCTTCCAAGGCACCGGGCACCCACGATGGCGGCAACAGCAGGGTGCAAAACATCACGGCCAAGTTCGAGACGCTCATAACAACgcagcagcaaaagcaacaggtgcatctgcctcctccccagtcgccccagcatcagcagcatccgcagcatcagcaacagcaagagcaacggTCCGGCCATATATGGCCAACGAAGGGAACAGGTTCGGTGCGTGACGATAAGAAGCTGGCCGACGAGGCGACGGCACTTCGCGATCTGGAGGCTCGACG…	2245	2130	95	1.2405	0.518981	1		54.5212	2L	12361038-12363355	+ exons:12361038-12362979,12363053-12363355	segs:1-1942,1943-2245	AGAP005212-RA	0	AGAP005212-RA	4450	2245	2245	100	100	0	0	1	1	1		FOR
TCONS_00000439	XLOC_000268	AGAP005216	AGAP005216-RA	j	q1:CUFF.700	CUFF.700.1	100	5.17626	4.91912	5.4334	11.5181	q2:CUFF.666	CUFF.666.1	100	9.33316	9.0306	9.63573	23.9159	0	0	1	TGAAAACTGAAAAATACAGTACTAAATGTTGTGAGGTGACAGAACATTCTTGCATTTTATGACGCATTTACGACTAGGCAAACAATCGTGTTTATTATACGCGTTTTTTAAAGCTGTAATAATCGTGTTTACTGTTTCTTTAGAGTTTACTGTCTAGTAACAAAATTGCTCCCCATTACTAACTACTGACTTCTTCTTTGCCTGGAAATATATCGACTTTAGCCCACTTGCATGCTATGTTCGCTTCTTTTACATCATCGATAAGACTATCGCCGATAGGGCACTTTCCGCTTATATCAACCTGCTCGTACTTCGTCGTCATTTCGGCAGTATCTTTCGCCAGCAGTTTCTCCATGCCGTTCCACGCTATCATTGTGCCGTTATCGGTGCATAACTTTT…	7045	5637	80	0.8855	0.251718	1		49.4109	2L	12409133-12418419	+ exons:12409133-12409787,12411072-12411332,12411433-12412151,12412221-12413925,12414176-12415060,12415137-12416736,12416822-12416918,12417001-12417464,12417544-12417707,12417774-12417935,12418010-12418148,12418226-12418419	segs:1-655,656-916,917-1635,1636-3340,3341-4225,4226-5825,5826-5922,5923-6386,6387-6550,6551-6712,6713-6851,6852-7045	AGAP005216-RA	0	AGAP005216-RA	8710	5713	5713	100	100	0	0	1	478	3	NOINT	FOR
TCONS_00000440	XLOC_000268	AGAP005216	AGAP005216-RA	=	q1:CUFF.700	AGAP005216-RA	92	4.73789	4.45283	5.02296	10.5426	q2:CUFF.666	AGAP005216-RA	48	4.43975	4.17708	4.70242	11.3767	0	0	1	CACCGCCCGAAACGACTAAACTGCGGTGTGGTTCGGCATCGGAAAAAAGTTTGCGCCGTTCACAGTACTCAATCGCGCGCTGCGTTCGGTGCAGCATGTGCCGTGTGACTCCTTTCAAGAAACAAGCACAAAACGCTTCATAATCGGGCAGCAAAGCATCAGGCGCAAGATCTGAAGGATAATAAAATCAAAACAAACCACATCAACGACCACCTTCGCTATATACAGCTTGTGCGCGTGCGGTTTGACAGCGATGGAAAATTATTTGGCATTGAAGCAAACAAAAGCCACAAAAAAGTGGCGAAAGTGTTGGGCGATCTACGAAATTCTGGTCTGTTCTTGCAAATCTAATCAGCTGTTAGTCATTCGTACCAGCGGCCCTGCTATCGTTTTCGGTGT…	5713	5286	93	0.8905	0.285045	1		50.0963	2L	12409610-12418274	+ exons:12409610-12409787,12411072-12411332,12411433-12411642,12412221-12412890,12413092-12413925,12414176-12415060,12415137-12416736,12416822-12416918,12417001-12417464,12417544-12417707,12417774-12417935,12418010-12418148,12418226-12418274	segs:1-178,179-439,440-649,650-1319,1320-2153,2154-3038,3039-4638,4639-4735,4736-5199,5200-5363,5364-5525,5526-5664,5665-5713	AGAP005216-RA	0	AGAP005216-RA	11330	5713	5713	100	100	0	0	1	1	1		FOR
TCONS_00000442	XLOC_000270	AGAP005221	AGAP005221-RA	=	q1:AGAP005221	AGAP005221-RA	100	2.34066	2.09325	2.58808	5.16395	q2:AGAP005221	AGAP005221-RA	100	11.7432	11.2301	12.2563	29.9225	0	0	1	TCAGGTTGCGATATCCACGCGCCGTGTTAGCCTTTCGTTTTCGTTTGCTTTTGTGAAGTGTTGTTAGGATGGGCCGTAAAATAAATCTCGAGAGACCGAAAAAGGGACCTGGCCGAAAGGCCCGGAAACAGCCAGAACCAGAGTTTCAGTTCAAAAAGGGCGAGGATGAGGATTCCAACAAGAAGCTGTCCCGCCATCAAATCCAGCGGCTCAAGAAGCGCGAAATGCTAAAGCAAAAGCAGAAGGAAGAGAAGAAGACGAAAAAAGCGACAAAGAACGCGGCGAAAGTAGCCGCCGTCCCGAACACGTTCGATCCGGCGGAGATTTTCAACATCGAAAAAAGCCGACAGAAGTACCAGCAACTGGGCCAAAAGAGCAAAACACCACAGCCCGTCGCAA…	2638	2475	94	1.2339	0.773122	1		54.6247	2L	12501101-12503861	+ exons:12501101-12501265,12501389-12503861	segs:1-165,166-2638	AGAP005221-RA	0	AGAP005221-RA	5229	2638	2638	100	100	0	0	1	1	1		FOR
TCONS_00000448	XLOC_000273	AGAP005227	AGAP005227-RA	=	q1:CUFF.709	CUFF.709.1	100	7.22417	6.89411	7.55423	16.0798	q2:CUFF.663	CUFF.663.1	100	10.6446	10.2812	11.0081	27.2628	0	0	1	GAACGATTCACCCACAGTGCGTAGTCATCATCAATTTTTGTGGAAACGACGACGATTGCAAACATTGCCAAATTCCACTTTTTCAACAGGTTTAGAGAAGAAAGTGGCTAAAAGGGGACGAATTCGTTGCCATCTTTGTTGTTCCACAATTGGCGCGCTCTTGTGATAGCAATATTTCGCAGCCCATCGTACCTCATAACCGACCGCAGCTCCATTTATAGAAAAGTGAATATGTGACGGAGCTATAAGCAAAACAAAACAGTTTCGTTGATTGTTTCCCTTTCGCTCCAACCACTCTGCTGCTGCAAGGTGTACACTTGCCACATCGAACCAAGAAAAGCGAAGATTGTTGTATCGTACGACGAAGAAGCGCGCTTTACCAGGTCACCCTAGCTGCCG…	4647	2169	47	1.252	0.643567	1		52.7007	2L	12534992-12539907	+ exons:12534992-12535881,12535991-12536514,12536600-12536983,12537059-12539907	segs:1-890,891-1414,1415-1798,1799-4647	AGAP005227-RA	0	AGAP005227-RA	4500	2270	2270	100	100	0	0	1	632	1		FOR
TCONS_00000449	XLOC_000274	AGAP005237	AGAP005237-RA	j	q1:CUFF.716	CUFF.716.1	26	2.89627	2.59922	3.19331	6.46498	q2:CUFF.668	CUFF.668.1	22	3.27233	2.9889	3.55575	8.39829	0	0	1	tccggagccgattctgatgctggaatcgattctgattccgaagttgactccagaactgattccggagttgactaaggagccgattccaaagttgactctagagtcaaatcactctagagcgaaatcaattccggggccgattctaatactggaatcgattccgattccgaagttaactctagagcctattccggacttgactccggagccgattccgaagttgactcccgagccgattcccgaatcgaatccgattccgtattcgattccggagccgattccgaaatcagatcgggagtcttgatgagaacggattatggaatgcctattcttataaaaatgctgaaaccgactccgatttcaaagcaaactccgatgccggtaccaattctagagcta…	3045	1578	52	1.0371	0.32698	1		49.5895	2L	12694448-12704069	+ exons:12694448-12695651,12697566-12697670,12698029-12698108,12701113-12701193,12701264-12701906,12701979-12702191,12703284-12703386,12703454-12704069	segs:1-1204,1205-1309,1310-1389,1390-1470,1471-2113,2114-2326,2327-2429,2430-3045	AGAP005237-RA	0	AGAP005237-RA	3630	1831	1874	100	98	0	0	44	1203	1		FOR
TCONS_00000450	XLOC_000274	AGAP005237	AGAP005237-RA	j	q1:CUFF.716	CUFF.716.2	100	11.1971	10.5089	11.8853	24.9938	-							1	0	0	CGACGGTTCACTTAACGGGGGGCGCAACCCGCCACGTGGATGTGAAGATAGGGCATCAAAGATCAGGGCTAAAACGCGTTGTTCGAGCATTATAATTAGCGTATAATTAGGTGATTAAGAATTACTAACGGCCGACGAGaaaaaaaaTGACTTTCAGTGCTGATCCGGCGCAACAGAACCGTGAAGAAACCAGATGGACGTTTTGGCTGATTACTGCCGGTTTATCAACTACCTTCGGTGCAGCAGTACCAACCGGTTACAATATAGGCGTCATAAATGCACCGGCAAATTTTATTAAAAGCTGGTGCAATGATACGATTTACGAAACGTACGAGAGCGTCTTTTCGGAGGGCAACCTGGAGACGTTCTGGTCGGCGGTTGTGTCCATCTTTTTGGTTG…	2026	1524	75	1.003	0.314021	1		49.6545	2L	12696748-12704069	+ exons:12696748-12696932,12697566-12697670,12698029-12698108,12701113-12701193,12701264-12701906,12701979-12702191,12703284-12703386,12703454-12704069	segs:1-185,186-290,291-370,371-451,452-1094,1095-1307,1308-1410,1411-2026	AGAP005237-RA	0	AGAP005237-RA	3626	1829	1874	100	98	0	0	46	186	1		FOR
TCONS_00000451	XLOC_000274	AGAP005237	AGAP005237-RA	=	q1:CUFF.716	AGAP005237-RA	46	5.10865	4.56666	5.65065	11.4034	q2:CUFF.668	AGAP005237-RA	100	15.1723	14.4937	15.851	38.9391	0	0	1	CCCTGCTCTAATAACATTTCTCGTATTTATTTCATTGTTTTGCAGGAAACCAGATGGACGTTTTGGCTGATTACTGCCGGTTTATCAACTACCTTCGGTGCAGCAGTACCAACCGGTTACAATATAGGCGTCATAAATGCACCGGCAAATTTTATTAAAAGCTGGTGCAATGATACGATTTACGAAACGTACGAGAGCGTCTTTTCGGAGGGCAACCTGGAGACGTTCTGGTCGGCGGTTGTGTCCATCTTTTTGGTTGGCGGTGTAATTGGATCGCTCGGCGGTGCATGGGTTGCCGACAGACTCGGCAGGAAACGATCCTTCCTGTTGTGTGGATTTCTGCTTTTTGTCGGCGGCGTATGCTTCCAGTTCTGCCAGACGCTCAGCTCGGTGGAGCTG…	1874	1128	60	1.1465	0.373572	0.999999		49.5731	2L	12697521-12704057	+ exons:12697521-12697670,12698029-12698108,12701113-12701193,12701264-12701906,12701979-12702191,12703284-12703386,12703454-12704057	segs:1-150,151-230,231-311,312-954,955-1167,1168-1270,1271-1874	AGAP005237-RA	0	AGAP005237-RA	3715	1874	1874	100	100	0	0	1	1	1		FOR
TCONS_00000453	XLOC_000275	AGAP005238	AGAP005238-RA	=	q1:CUFF.711	AGAP005238-RA	100	8.7966	8.06696	9.52623	19.5257	q2:CUFF.661	AGAP005238-RA	100	3.01636	2.62314	3.40958	7.71011	0	0	1	AGTCAGTGTCGTCGCAGAGCTCACGCAGAGCAGAACAATGGACCTGACATTGCCGGAATCCGGCTGGACGTTACGATTGGTCGGACTCGGTGCAATCACTAGCTTGGGCGCGTCGATACCAGTCGGCTACAACATAGGCGTGATAAATGCACCCACCGAGTTCATAAAGCACTGGAGCAATGAGACAATCTATCGAAGGTACAACGTGCTGCTGTCGGATAATTCACTGCGCGCGATCATTGCGTCGATCATTTCGATTGCGCTGATCGGTGGCGTCATTGGATCGCTTCAAGGAGCCTATCTGGCGGATAAGTATGGAAGAAAAAAATCATTCCTATGCTGCGCACTCCTACTCACCGGCGGTGCACTATGCTTCCTTTGCTGCCGTGCCGTATCATC…	1651	1479	90	0.9067	0.194446	1		50.8783	2L	12704418-12707969	+ exons:12704418-12704472,12704544-12704809,12706425-12707046,12707126-12707338,12707400-12707502,12707578-12707969	segs:1-55,56-321,322-943,944-1156,1157-1259,1260-1651	AGAP005238-RA	0	AGAP005238-RA	3273	1651	1651	100	100	0	0	1	1	1		FOR
TCONS_00000455	XLOC_000275	AGAP005238	AGAP005238-RA	j	q1:CUFF.711	CUFF.711.3	24	2.14237	1.83915	2.44558	4.75539	-							1	0	0	TTTGAAGTGCTGGTATGGCAAAAATTTAGTATACGCATGTCCCATTCCGGCCATTGTGTCTCGTCAGCTAACACCGCTCGGGATGGAACTTAAGCTTCCTGACACTGGATGGACATGGGGCCTTTGTTGGTTTGGTGTAATAGTGAACCTTTCCGTGTCCGTAGCCGCCGGCTATCAAGTGAGCTCGATCAATGCACCAGCTAAACTCATCCAAGACTGGCTCTGCACCGTCTTTGTTGACCGTTACGGAGTACAGCTTACAGCCAATGCACTCCAAATCGTGTGGTCCGTAATAGTGTCTACAGTGTTACTCGGTGGAATTATTACCTCCCATTTCAGCGGCTACATAGCCACAACCTATGGCAGAAAAAAATCATTCCTATGCTGCGCACTCCTACT…	2838	1479	52	0.7789	0.0967393	1		51.1276	2L	12705798-12709111	+ exons:12705798-12705897,12705978-12706082,12706180-12706340,12706425-12707046,12707126-12707338,12707400-12707502,12707578-12709111	segs:1-100,101-205,206-366,367-988,989-1201,1202-1304,1305-2838	AGAP005238-RA	0	AGAP005238-RA	2644	1338	1651	99	81	1	0	314	359	1		FOR
TCONS_00000456	XLOC_000276	AGAP005240	AGAP005240-RA	=	q1:CUFF.708	CUFF.708.1	16	1.21666	1.0149	1.41842	2.69104	q2:AGAP005240	AGAP005240-RA	100	7.58083	7.0774	8.08427	19.3325	0	0	1	GAAAATTCTAAAACATAAGTCGCACAAAGATTCGTCCCGTACGGAGAAATGGTTCCGCCTGTTGGCCAAAATATAGGTTTTACATAGCAGTAACCTTCGACTATAGGTGAAAATGGTGCAATATTCAATAATTGTTCTACTGGTGGCCTTGTGCGGCGCTTACGGAATAGGCTACGAGAAATATGATTTGGTTAGCTCCGAAATATGCTACGAGCGGCGCTACTCCCTGTTAGCCCATTTCGATTCTCTGCTAGATTCGAAAAAGTTGGTCCGACTGATGCCCGATTTTGGCACGGGGGTGATGTACGGGCAGAGCTGGAACTCGTCTTCCTTCAAGCGCTACAGCGAGTGCAAATTCACGCTGCAGGCGCTGCCGGGCCACGGGCTGTTCCTGACAGT…	2859	1113	39	1.2263	0.659157	0.999981		50.8919	2L	12710771-12713815	+ exons:12710771-12710952,12711139-12713815	segs:1-182,183-2859	AGAP005240-RA	0	AGAP005240-RA	3689	1861	1861	100	100	0	0	1	36	1		FOR
TCONS_00000457	XLOC_000277	AGAP005241	AGAP005241-RA	=	q1:CUFF.714	CUFF.714.1	71	21.8512	20.765	22.9373	48.3357	q2:AGAP005241	AGAP005241-RA	100	13.7448	12.7606	14.7291	34.8194	0	0	1	CGAGGGCTCTGTTGTTGTCGCGAATGCCTGCAAAAATCACCCACTTCGAGCGAGGGTACGTGTAGGTGGTAGTGGTCGTATTGTTTTATCTGATCAGATCAACAAGCCCCTGGGGACGGGTGCTGGGTATAAAACCGTGCTCCTTGGAGATGTGAAATCTTTGACTTGATAGTTCTCGACCGAGCCTATACGAGATACATTGCCGTGTCGTCTACCGCGAACAAATCTTTGGCCACACAAACGCACACCCACACGAGAGGCTCGGTACAAGAAAGTGAAGCGAAACCTGTCGCACCGAGCACTAGCAGCAAAAGAAACTTTCAATTTCTACGGTGTCAACGGTGTTCTAGTCGATCTCCTTCTGGTTCCTGAGATGGATCTCTTCCTGTTGTGATTGTT…	1969	747	38	1.144	0.469146	0.997584		49.3652	2L	12713972-12716441	+ exons:12713972-12714589,12715012-12715164,12715244-12716441	segs:1-618,619-771,772-1969	AGAP005241-RA	0	AGAP005241-RA	2266	1143	1143	100	100	0	0	1	177	1		FOR
TCONS_00000458	XLOC_000277	AGAP005241	AGAP005241-RA	j	q1:CUFF.714	CUFF.714.3	100	30.8604	29.277	32.4438	68.2644	-							1	0	0	GCATTTTAGCACTTTTCGTGGCCGGAAAGGTGCAGTGCCTACCGGACCGAGTGGAACCAGCGGGACAACTGACGACGGTCCCGGAGCGGGTCGATGGACCGACGGAATCCACTACAGACGACGTTGCTGCCACGGTCACCGAAGACGATCTCTACTTAGTAGATACCACCACCACCACGCAGCAGAGCATCAAAACGACGACACATGATCGGGTCCTGTTTACCGATACGCCTGTCATGGACGCTATTACGATCGTATGGTACCTGGCCACCTTTATCGCGCTGATATCGTTCTTCCTGGTGATGGCCTGTGCCGATCACAACCGCTGCCGGTCGCGCAAACCATCGTCCAGCGAGCTGACTCCACCGCCGACACCGGCTCCCTCCTACCATCACTTTG…	1360	474	35	1.0459	0.493404	0.92128		50	2L	12715003-12716441	+ exons:12715003-12715164,12715244-12716441	segs:1-162,163-1360	AGAP005241-RA	0	AGAP005241-RA	1392	702	1143	100	61	0	0	442	9	1		FOR
TCONS_00000459	XLOC_000278	AGAP005242	AGAP005242-RA	j	q1:CUFF.761	CUFF.761.1	100	8.90788	8.63318	9.18257	19.9968	-							1	0	0	TTAGTGTTGAGCTTGGAAGGAAAAGTTCCAGATGGTTTGACGTTCGCGCTGCGCGTTGTTGTTCGCGTCTTCCGTCCGCTCGCTGGTTCGATCGCTGCTGCGTCCGGAGCGAGATCACTGAAGAGGTAAAAGGAAGCGCCATTGCGCTCGGGTCACACTCTGTGCCTGAACACCCTCGCGTGTGCGTGTGCTGCCGTATCCCGGTCACGGGTCCAATATGACCGATCATTGCTGCTGCCGCTGTGGCTAGGATGCTGCCGTGGTCAAGTGTAGTGCTGTGTAGGCGCATCGCAACCTAGCGACAAAGAAGCAGGGAGGGAAAGCGAGCAGCGAGGAAGGGGCAGAAGAGCATTGCCCAGTAAAACCAAAGTGCGTTCCGGTCGCTCGGTGTGCCTCTGT…	7561	1662	22	1.0436	0.510592	0.997824		45.2718	2L	12718499-12732617	+ exons:12718499-12719283,12724748-12725049,12725514-12725959,12726077-12726107,12726538-12726853,12726937-12732617	segs:1-785,786-1087,1088-1533,1534-1564,1565-1880,1881-7561	AGAP005242-RA	0	AGAP005242-RA	3090	1559	1632	100	96	0	0	74	786	1		FOR
TCONS_00000461	XLOC_000278	AGAP005242	AGAP005242-RA	j	q1:CUFF.761	CUFF.761.3	23	2.04089	1.87421	2.20757	4.58148	-							1	0	0	CGTATGTGTGCGGCGCGTGACGACACGCCCGCTCGTCTTTGCAGCGGAACCTGTTCTTGGCATGGCCGTTTGGTTGAAAGGTCCACACGTCTGGgtgtgtgtgtgtgtgggtgtgtTACGTTGTTGGATGTACATTCTTTTCGAGTGCGTTCTATCGCATTGCGATGAGCAGCAGCAGCACATACGCACCGCTCGAAACAATCCGCCCAACCACGACCGCACGAGCACATGTCAGTTTGTGGCTCCCTGCTCATCCAGCCTAGCCAAGGGCAACGATGCGCAACAAATAGCTCGCACACTAGCTCACCCGCACGCCCGTGCGCGGTCATGGCTGCGGGAGTGGTGCTAATTAGTTCGAGCGAAAAATGGTTCAAAACCTCTCTCCCAATTGATCTAACT…	6809	1047	15	0.9611	0.566009	0.0273778	Yes	43.9125	2L	12725053-12732617	+ exons:12725053-12725864,12726538-12726853,12726937-12732617	segs:1-812,813-1128,1129-6809	AGAP005242-RA	0	AGAP005242-RA	1546	1257	1632	100	77	0	0	376	462	2	EX	FOR
TCONS_00000462	XLOC_000279	AGAP005245	AGAP005245-RG	=	q1:CUFF.1281	CUFF.1281.1	100	7.45024	7.22671	7.67377	16.6891	q2:CUFF.1231	AGAP005245-RG	0	0	0	0	0	1	0	0	GCGCAATCGAACATTCGGAACGGGACCTAGCGATGACGGATAAACGAAGGTGTATTGTGTATGTTTGTGATATTCAATGAAGACTGTGCTATTTAAGAACCGacacgcataaacaagacaaacaaaatctacacaacataaaacaaacacacaGTCCACGGTCGAAGGAAGGCTCACACCATGGACGATGATCAGCAGTTCTGTCTTCGATGGAACAATCACCAGAGTACGCTCATCTCGGTGTTCGACACACTGCTGGAGAATGGTACACTGGTCGATTGTACGTTGGCGGCCGAGGGAAAATTGCTGAAGGCACACAAAGTCGTTCTGTCGGCATGCAGTCCCTACTTTGCGACCATACTCTCCCAGCAGTACGACAAGCATCCGATCTTCATACTC…	6779	1905	28	1.0169	0.566251	0.999998		42.7644	2L	12875373-12951063	+ exons:12875373-12875469,12908979-12909235,12909358-12909645,12909744-12909897,12910658-12911275,12945699-12951063	segs:1-97,98-354,355-642,643-796,797-1414,1415-6779	AGAP005245-RG	0	AGAP005245-RG	4096	2066	2066	100	100	0	0	1	20	1		FOR
TCONS_00000474	XLOC_000279	AGAP005245	AGAP005245-RH	i	q1:CUFF.1294	CUFF.1294.1	100	162.056	141.759	182.352	361.352	-							1	0	0	GGCAGGTTCAGTTGCCATCGGCGCGTCCATGAAATCGTGTCGCTTGGTTCGTGGTTGCGGCCTCGAAAGCGGCGTGTTGTGAAGTGCGGCGCACATCAGCCCaaagggaagaaaaacggaaaaagaaaaggaaaagCGCACAACAATCTTCTTTCTCTCTCTCCCTTCCACACCTATCCGTGCTGCTGTGTACACTAAGGTAAACCCCGA	210	54	26	0.688	-0.325705	0.0136335	Yes	52.8571	2L	12902620-12902829	+ exons:12902620-12902829	segs:1-210
TCONS_00000475	XLOC_000279	AGAP005245	AGAP005245-RC	e	q1:CUFF.1281	CUFF.1281.14	53	3.97463	3.80654	4.14273	8.90349	-							1	0	0	CTTAGCTTTGATTCCAATACACACGTATGCTGTGTAAATTAATTTAAttttttgtttttggttttGTGATCGAACAATTAATATCTATTTGGTGATTGTGTAGTGTTATGTAACTTCTCCCCCTCTTCCCTGTGTTTGCAACATATCGTTATGCGTAGTACTACACTTGTTATTAGCTATATATATATACATATCTTTAGTTCACTTAGGCAATAGGTATACTTAAGTTTGTTGAAATGCATTAGTTTGGTAATCAAGTAATTGTGTTTTGTGAAGGATTTTACCCTCCCCTCTCTTTCTCTCTATCTCTCTTTCCACACCTGTGTTTGCCTTTTTCCTTTCTCCCACACCCTCCTGTACCTTCCATTTATGTTCATATCATGTGTTTTTTCTCATATG…	8467	756	9	1.1907	-0.00622779	3.01e-07	Yes	40.1559	2L	12915103-12923569	+ exons:12915103-12923569	segs:1-8467	AGAP005245-RC	0	AGAP005245-RC	2282	1151	2546	100	45	0	0	1396	7305	1		FOR
TCONS_00000478	XLOC_000279	AGAP005245	AGAP005245-RH	i	q1:CUFF.1313	CUFF.1313.1	100	17.9456	17.2104	18.6809	40.6658	-							1	0	0	GTTGCTTCCACCTCGTCGTCGGCGTCGACGTCCTCTTCGGTCTCCGTTTCGTCGTACACTGCTCCTTCCGCCGCCTCCGCCGCTTCCACCTTCATCAGTACCTCCTCTTCTTCCTGCTCCTCCTCCGGCGCTGCCACAATACAGGTAGCAGCACCGCCTCCGCCGCCGCTCGCAACGTCACTTACGCTCGCTTCCGGTACAAGAACTGCCATCCTTGTCGCGCCCGCCGCGATCACCGAGGTGGAGGTCGAGACGGAAGAGCAGGAGGACTCCACGCAACCTCCCCGGACGCGACTGTCTCGCAGGCGCATCCGCCGTGTGGTTGCGGGCACGGGTATTGGAGGGGGCCAACGTGCACACATCATTTACTATTAAAGCATGTGCGTGCGTGCAGGCTGT…	3096	294	9	0.6053	-0.577059	9.12e-05	Yes	40.1486	2L	12955129-12958224	+ exons:12955129-12958224	segs:1-3096
TCONS_00000479	XLOC_000280	AGAP005247	AGAP005247-RA	=	q1:AGAP005247	AGAP005247-RA	100	16.7164	15.7639	17.6689	37.5172	q2:CUFF.676	AGAP005247-RA	100	10.9165	10.2275	11.6056	28.2032	0	0	1	CGCGCACCAGCATTTACGTGGATTGGAAGCTGCCGTCCTGTTTCGGACGCTCGATTAAGTGGAGAATTATTGCCATATTCGATCTGGAACGTTCTATACAGCGCGTTGCCAGGCAGTTTGTTGTGTGTGTTTGCTTGCTTGCTTCCGATTTTGTGCACATTCGACACCCACGCACGCACAAATATCATTTGCGTTTAGGCTTGTATCGTTTCGCCAGCAATCACAATGGGCCAGCCGCTAGTCAGCTCCTGCTGCCGATGTTATTCGCTCCGAAGCGGATCCATTGCCACGGGAGTACTCGGCATTCTGCTCTCGATCATCTCGATTATTCTAATTTTCACCGTGCGCATCGACTTCAAGACCATTCTCATGGACTGGCTGCCGCAAAATGTGGTGAAA…	1162	498	43	1.1892	0.3443	0.972839		41.9105	2L	13062866-13068104	+ exons:13062866-13063049,13066957-13067240,13067340-13067493,13067565-13068104	segs:1-184,185-468,469-622,623-1162	AGAP005247-RA	0	AGAP005247-RA	2303	1162	1162	100	100	0	0	1	1	1		FOR
TCONS_00000481	XLOC_000282	AGAP005250	AGAP005250-RA	j	q1:CUFF.727	CUFF.727.1	100	7.52857	7.11616	7.94097	16.7245	q2:CUFF.683	CUFF.683.1	100	6.29241	5.93223	6.65259	16.0706	0	0	1	CTTGACGTCACCCAACATGTCCAGCGGAGTGAGTGCGTCGAGCACACTGTTCCAACAAAAAATATATGTCACTCGTAGAGAAGAATAGaaaaaaaaCTTGCCGGGATCTTGGCAACGAAACACCTGCAAATTTATCTCGTTATAAACAAAGTATACTGCGTAATAGTTATTTTTAATTCGTTATCGCAACCGGCCATCGTTTATGCTGTGCTAAGCGCATCTCCGCCATCACAACAAAAAATGTCGACGAAAGATTTTAACATCTCGCGGGACGAGTTCCGCAACATCACCCGCTGTTTGGACAACGAGGAGTTCCGGAACCTGTTCATGGAGTACTGCACCGAGCTGCGGGACAACCGGAAACAGTACGAGGACGAGCTGTCCATGCTGGAGGCGCAG…	3240	2679	83	1.2625	0.703193	1		53.4259	2L	13129549-13132973	+ exons:13129549-13132061,13132126-13132246,13132368-13132973	segs:1-2513,2514-2634,2635-3240	AGAP005250-RA	0	AGAP005250-RA	3707	2742	2742	100	100	0	0	1	88	2	NOINT	FOR
TCONS_00000482	XLOC_000282	AGAP005250	AGAP005250-RA	=	q1:CUFF.727	AGAP005250-RA	0	0	0	0	0	q2:CUFF.683	AGAP005250-RA	43	2.7135	2.40456	3.02243	6.93016	0	1	0	GaaaaaaaaCTTGCCGGGATCTTGGCAACGAAACACCTGCAAATTTATCTCGTTATAAACAAAGTATACTGCGTAATAGTTATTTTTAATTCGTTATCGCAACCGGCCATCGTTTATGCTGTGCTAAGCGCATCTCCGCCATCACAACAAAAAATGTCGACGAAAGATTTTAACATCTCGCGGGACGAGTTCCGCAACATCACCCGCTGTTTGGACAACGAGGAGTTCCGGAACCTGTTCATGGAGTACTGCACCGAGCTGCGGGACAACCGGAAACAGTACGAGGACGAGCTGTCCATGCTGGAGGCGCAGCGGGGATACGACGTAAAGTTCCTCAAGCCTTCGCCGGGTTACGTAATCAAAACAATCGTCGACGGCAAGGGCAAGGGATTTATCAAT…	2742	2589	94	1.2625	0.713196	1		55.2881	2L	13129636-13132652	+ exons:13129636-13131504,13131595-13132061,13132126-13132246,13132368-13132652	segs:1-1869,1870-2336,2337-2457,2458-2742	AGAP005250-RA	0	AGAP005250-RA	5436	2742	2742	100	100	0	0	1	1	1		FOR
TCONS_00000489	XLOC_000287	AGAP005261	AGAP005261-RA	j	q1:CUFF.742	CUFF.742.1	100	2.45997	2.12298	2.79696	5.48818	q2:CUFF.698	CUFF.698.1	100	3.67623	3.30322	4.04924	9.43944	0	0	1	CACACAGAAAAGAAAACACAAACATCTTGCAAAGGAAGCTGGCGCTGCAAAGAAATTAACAAAAACGAATAATATCTTCCACCTAGCTTGTGCAAACAACGGAGAAAGCGACTACCCGTAGACCAACGCAGTGACTTTCAGCGCAGTGTAAATATATTGCAGAACAATTGCTACGAAACGCAACAAAATGAGTGCGAAAAAGTATCTAAAGATGCCAGCCCAACAGCCAGCGCAGCCTGCGGCCAAAACGGAAAAGGAGGAGCAATTATGGAACGCACTGAAGCGCCACATCATGCGGGAACGGGAACGGAAAAAGCAAGAGCTCCAGGCCGAGGTAGAGGAGGAGCGGTTGCGACGGGAGCGGGAGGAACGGGAAAAGCAGGACGTCATGACGCTCGG…	1754	1302	74	1.2861	0.690762	1		54.0479	2L	13357736-13362536	+ exons:13357736-13358055,13358148-13358355,13358448-13358719,13359430-13359483,13360840-13361360,13362158-13362536	segs:1-320,321-528,529-800,801-854,855-1375,1376-1754	AGAP005261-RA	0	AGAP005261-RA	1538	1409	1409	100	100	0	0	1	27	2	NOINT	FOR
TCONS_00000490	XLOC_000287	AGAP005261	AGAP005261-RA	=	q1:CUFF.742	AGAP005261-RA	28	0.687809	0.419883	0.955736	1.5345	q2:CUFF.698	AGAP005261-RA	28	1.03207	0.719046	1.34509	2.65004	0	1	0	TTGCAAAGGAAGCTGGCGCTGCAAAGAAATTAACAAAAACGAATAATATCTTCCACCTAGCTTGTGCAAACAACGGAGAAAGCGACTACCCGTAGACCAACGCAGTGACTTTCAGCGCAGTGTAAATATATTGCAGAACAATTGCTACGAAACGCAACAAAATGAGTGCGAAAAAGTATCTAAAGATGCCAGCCCAACAGCCAGCGCAGCCTGCGGCCAAAACGGAAAAGGAGGAGCAATTATGGAACGCACTGAAGCGCCACATCATGCGGGAACGGGAACGGAAAAAGCAAGAGCTCCAGGCCGAGGTAGAGGAGGAGCGGTTGCGACGGGAGCGGGAGGAACGGGAAAAGCAGGACGTCATGACGCTCGGCGAGACGAAGGAGCAAATACTGATGC…	1409	1248	89	1.2742	0.696754	1		57.2747	2L	13357762-13362271	+ exons:13357762-13358055,13358148-13358355,13358448-13358719,13360840-13361360,13362158-13362271	segs:1-294,295-502,503-774,775-1295,1296-1409	AGAP005261-RA	0	AGAP005261-RA	2793	1409	1409	100	100	0	0	1	1	1		FOR
TCONS_00000491	XLOC_000287	AGAP005261	AGAP005261-RA	j	q1:CUFF.742	CUFF.742.3	44	1.08462	0.817671	1.35156	2.41978	q2:CUFF.698	CUFF.698.3	38	1.41356	1.21087	1.61624	3.62959	0	0	1	CACAAACTCGTTTGTGCACTGCGGTGACTCGTTTCGTTGTGCAATACTCTGCCGCCAACGGTTTGAATGTTTTAATCACATCTTTTGTTTCTAGCCCTCAGTCCCAGTTCAGTTCATGAAGTGTCAACCTTTCAGTTCATAAGCCGTCTCTCACCCATTTGCTGGAGGGTTTTGCCGCTGCAAACACAAGAGTTTTGTGAATTAATTGTCGTCCCCTTGTTGTTTTGTGTTTATTATAAAAACAAAAACTTATACCATTACGATAACAGACTATGCTGATGTGTGTTTCGCATCATTTTAGCTTCATCTCACCAAATGCCTCTTCTTGGTCGCTGCGTAAACAAGATGCGCCTACGAACCACCAACGCCTTATTTGGCTGCCCTTTGATTTGATGTAAC…	1929	432	22	1.2439	0.906105	0.726522		48.7299	2L	13358864-13362148	+ exons:13358864-13359483,13360840-13362148	segs:1-620,621-1929	AGAP005261-RA	0	AGAP005261-RA	1035	522	1409	100	37	0	0	774	620	1		FOR
TCONS_00000494	XLOC_000288	AGAP005263	AGAP005263-RA	j	q1:CUFF.756	CUFF.756.1	100	8.11318	7.8164	8.40996	18.2307	q2:CUFF.704	CUFF.704.1	100	9.35459	9.06608	9.64311	24.1488	0	0	1	CGCATCTTTTCCTCTTTCGCGCAGTTCGGAACTTGGTGGTGCCTATTTTCCCGTGTTCGATAGTGGCCAAGAGTGCGGATAGTTTTCACCGAAATTACTCGCCACGTTAGCGAATAAACCTCTATTAAAGCGTCCACTACATCTGGATGATGTCTTATCCACCACAATATTATGGAATTCCCAACGGTTTCCCACACACttccaatggccaaagtccgcagtatcagtacccacaacaacagcagcagcagcagcaaccacaacaactccagcagccgcaaagtcaagaccagcagctgtataagGGACAATCTGGAGACGCATCGAACGTATCCAAGGGACCTACATTGCCGAATGGTCCTCCGCCAGCGATAGCGAACAGTCAGCTTCCGCCCACTA…	5841	3966	68	0.9989	0.207845	1		47.9028	2L	13377923-13387430	+ exons:13377923-13378041,13380567-13382428,13382509-13382611,13382691-13382817,13382910-13383019,13383126-13383357,13383432-13383589,13383697-13383770,13383860-13384011,13384111-13384364,13384463-13384828,13384905-13385110,13385186-13385283,13385361-1338	segs:1-119,120-1981,1982-2084,2085-2211,2212-2321,2322-2553,2554-2711,2712-2785,2786-2937,2938-3191,3192-3557,3558-3763,3764-3861,3862-4000,4001-5841	AGAP005263-RA	0	AGAP005263-RA	9026	4553	4553	100	100	0	0	1	150	1		FOR
TCONS_00000502	XLOC_000293	AGAP005275	AGAP005275-RA	j	q1:CUFF.763	CUFF.763.2	100	14.1099	13.7728	14.4471	31.7324	-							1	0	0	GTTTCCCATCGTAGCTACAAGCAACATAGCGATTCCATGCAGAATAGCAGCAGCAGAAGCAGCATTCTTATGCAGTTACCGGCGATGGAAGTGAAAGGAATGTATAAAGTGCACCCCAATTATTATCATCATCCCTCGAAGAAGACGGCCACCGCCGCAGCCAACATGCGATAGGAACGGTGGTGGTTGTACATCACACACAGCGGCTCTCGGTATCGGCAGTGCACACAGAGAAGTGCGAGGGAAGCACGGGAGGAGACGTCACCGttttttttttgcttttttCAAAAGAACCGCCCGAGAGAAAGAGCGAGAGCGAAACAGTAAAATCGAAGAGCAAAGCGGTGCAATCATCGATACAGCACGCCACAGGAAAATGTACCCCTACTGAGAGGgtgt…	5929	2562	43	0.6777	-0.0787642	1		46.2135	2L	13532519-13544850	+ exons:13532519-13532562,13534601-13536042,13536135-13536291,13536493-13536719,13539904-13540020,13540105-13540242,13540310-13540444,13540537-13540598,13540689-13540816,13540896-13541015,13541112-13541257,13541332-13541652,13541724-13541870,13542005-1354	segs:1-44,45-1486,1487-1643,1644-1870,1871-1987,1988-2125,2126-2260,2261-2322,2323-2450,2451-2570,2571-2716,2717-3037,3038-3184,3185-3385,3386-5929	AGAP005275-RA	0	AGAP005275-RA	3770	3047	3091	100	99	0	0	1	1	3	NOINT EX	FOR
TCONS_00000503	XLOC_000294	AGAP005279	AGAP005279-RB	j	q1:CUFF.791	CUFF.791.1	100	4.60925	4.40224	4.81625	10.281	-							1	0	0	TTGGACGGGCGGCTGGAGCGCGGACGCGTAAACTCTCGCGCAACGTAACTGGATTTCGTCCGGAGGAGGCAGCAGCAGCAGCAGCAAATACAACACACATTTCGTTCGGTTCCGTGGTGCGTGTCGCGTGCGCGGATCCAGTGAGCCCCCAGTGAGAAAGGAATGAAGCTAATAAATACATACGCGTACGCCGCGTTGCGCGCTAGTGTGTACCTAACCTACACATAGTTGAGTGCAGCAATAATCAGCAGATGGAATAAAACGATAGAAAAGCGCACTGGAGCGCAGcagtgagtgagtgagtgagtgagtgagtgagCGAGCGCGCGAGTCAGTCCCTCTCCCTCTATCCTTGTGTTGTTGTTGATGTTGCCCGTTGCTACGACGCTTCTGAGTGCG…	9736	5127	53	0.9189	0.529129	1		52.085	2L	13545249-13590491	+ exons:13545249-13545374,13547942-13549061,13560354-13560476,13560705-13561667,13561770-13561815,13580453-13580524,13580595-13580746,13580843-13583003,13585189-13585384,13585469-13585759,13585842-13586108,13586195-13586374,13586453-13590491	segs:1-126,127-1246,1247-1369,1370-2332,2333-2378,2379-2450,2451-2602,2603-4763,4764-4959,4960-5250,5251-5517,5518-5697,5698-9736	AGAP005279-RB	0	AGAP005279-RB	6675	6000	6000	100	100	0	0	1	686	2	NOINT	FOR
TCONS_00000505	XLOC_000294	AGAP005279	AGAP005279-RA	=	q1:CUFF.791	AGAP005279-RA	0	0	0	0	0	q2:CUFF.724	AGAP005279-RA	72	3.16869	2.93786	3.39952	8.14951	0	1	0	ATGCACCGCAGGATGTCCAGCATTCGGGAGTACAAGTTTTTCCGCAGCTTTTCCGCCAAGATCGAGAACTGGCACATACGCAAGGCGGAATCGCTGTGGAAGAAGATGCGGGAAAGGAAAATTGCAGAAATCGAAGCGATTGAAGCATGCCGTTGGTTACGTGCCGCCGGCTTTCCACAGTACGCCCAAATGTACGAAGATCACCAGTTTCCCATCATCGTGGAGGACGTGGCGAAAGATCACCCATTCCTGGAGCCCGACCCACTGCAGTCCCTGTTCCGTCGGCTGCACACGCTCAACCGTTGCGCAAACATGCATCTCGATGCGCATCAGCATACACCAAAACCTTCGCAACGCGACGACTCGGACGATGACAGCTGTGCGCTCAGCGAAGCCTGG…	4434	3381	76	1.0514	0.578862	1		53.3378	2L	13566089-13587620	+ exons:13566089-13566215,13580453-13580524,13580595-13580746,13580843-13582292,13582473-13583003,13585189-13585384,13585469-13585759,13585842-13586108,13586195-13586374,13586453-13587620	segs:1-127,128-199,200-351,352-1801,1802-2332,2333-2528,2529-2819,2820-3086,3087-3266,3267-4434	AGAP005279-RA	0	AGAP005279-RA	8790	4434	4434	100	100	0	0	1	1	1		FOR
TCONS_00000507	XLOC_000296	AGAP005282	AGAP005282-RA	=	q1:AGAP005282	AGAP005282-RA	100	19.7498	18.9251	20.5745	44.1608	q2:AGAP005282	AGAP005282-RA	100	22.473	21.6916	23.2545	57.9215	0	0	1	GTGCAAGCACGATTTGTTACATTGAGTAACTGTGATTTTCACAAATTATATTAATTTTGATTTCATAAAACAGTCAATTTGAAAAATAAGGCTTATTTCTGCGCGCAACATGATAAAGCATTGttttttttttCATATATAAAATATTATATTTTAGGCATTCGTGCTAGACGAAACCATAAGGGTTAAATTCGAATGTTATcaacaaacacaaaacaaaaaaagaaaacaacCCGCAACCCCAATCAGCGTAAAAAAGTGTCCCTTCCGGCAATTTGGTATGAAACGTGTAGCCGTGCGGCAGCTTTAATATTTAGCTCTCCATCACGATGAAGCAGGTTTTTATTGGTCAAATCGTTCACTCCAAATCGCTCGATGAGCTCGAGGTTCTGGAGAATG…	1798	1380	77	1.1811	0.38445	1		47.8865	2L	13620351-13622456	+ exons:13620351-13620775,13620865-13621113,13621196-13621350,13621419-13622068,13622138-13622456	segs:1-425,426-674,675-829,830-1479,1480-1798	AGAP005282-RA	0	AGAP005282-RA	3564	1798	1798	100	100	0	0	1	1	1		FOR
TCONS_00000510	XLOC_000299	AGAP005288	AGAP005288-RB	j	q1:CUFF.955	CUFF.955.1	78	3.28372	3.16944	3.39801	7.33486	-							1	0	0	GAACTTTACACGGCACACGCACACACACACTCGCTCAAAACGAGAATAAATTTGAACGAAGAACGTACAtgtgtgtgcgtgcgttgtgacgcttttttgtgtgtgtgtttgctgcaggtgtatgcgagtgtgGTCTGCGCGTTTGCCTAGCGAGCGTGTGTGGCGGTGGCGCTGCTGCCTGGCTCTGTGTGTATGGATGGTAAAGAACGCAAGCAACAGTTGAGCAGGCAAGACCGTTTTCTGCGTGGTGCGTTGAATGGTCCGGGCCAGATCTTTTGCATCACCGTGGCGGGGGCCATTGAATCTCGCGTGTGCGTGACCATCGACAGTAGCAAGTGCGTTTTGACAATCATTTGTGTGTTGTGTTAGGTATAAGGTAGAATAaagaagagagaagaa…	19749	12906	65	0.8694	0.609671	1		53.861	2L	13687602-13715698	+ exons:13687602-13688130,13689844-13690016,13690538-13692951,13693019-13693666,13695776-13695902,13696464-13702818,13702856-13704777,13707708-13708093,13708182-13708436,13708515-13708822,13708903-13709111,13709276-13715698	segs:1-529,530-702,703-3116,3117-3764,3765-3891,3892-10246,10247-12168,12169-12554,12555-12809,12810-13117,13118-13326,13327-19749	AGAP005288-RA	0	AGAP005288-RA	18820	9495	9495	100	100	0	0	1	3981	1		FOR
TCONS_00000512	XLOC_000299	AGAP005288	AGAP005288-RC	=	q1:CUFF.955	CUFF.955.5	100	4.22026	4.03239	4.40813	9.4268	q2:CUFF.925	CUFF.925.5	100	4.2486	4.08148	4.41573	10.9401	0	0	1	ATGGGCAAAGTGAAATGGTGGAAGAAGAAAAAGCGCACCGTCCACAGCTATTCACACTTTAAATCACAGGAAAAGGAAAGTGTTAGTGTTGTGAACATTTCAAATGCAGAGGAAACCAAGGGAACTGTCTCCCAGCACAGCAACTCGCGCAAGGAACCGAATAGGGGAAATGCTTCCGCCTATAGGGGAGGTGTATCGACTGGCAGGGAAAGAAAACGTACCCGAAGAAGGTGGAAATTGAAGCTGTTTGGCTGCTGTGCGAGTAGAAAAGGGTCAGCGAAAGGAGGTGGTGGAAGCGCTGAAGCGCGGACGACTGATCGAACATGTGGCTGCAGTGCCCTGTTACGCTGGAGTGGTTTGTTATGCTGCTGTTCGTGGTGTCGTTGCTGGCGGTGCTGT…	8356	2082	25	0.7718	0.422764	0.999985		43.1546	2L	13706538-13715698	+ exons:13706538-13707312,13707708-13708093,13708182-13708436,13708515-13708822,13708903-13709111,13709276-13715698	segs:1-775,776-1161,1162-1416,1417-1724,1725-1933,1934-8356	AGAP005288-RC	0	AGAP005288-RC	4127	2082	2082	100	100	0	0	1	1	1		FOR
TCONS_00000514	XLOC_000301	AGAP005291	AGAP005291-RA	j	q1:CUFF.772	CUFF.772.1	41	1.22088	1.09751	1.34425	2.7244	-							1	0	0	AAAAAAATCATTGTGGGATCCTGCTCCGCACGAAAACGTGGTTTCGTGAAGGAAACAAAATATTTATCCGTGCTAAAATCCGTGCTCACCAGCTTCGACCAGCTCTATTAGCCGCGTGGCACGCAGTTTTACGATACACGATAAGCGCCAGCCTGCGACCGAACATGGAATACGGTGCATTAGCCTAGCGCCCGGCTTGCGagcgaaagcaatggcatcaacacaggtatcacatggaaccagtgttagcaacgcagcaaataacaacaacaacaacaacaacaacaataacaacaataccaacagcagcaacaacaacaacaacaacaacTCTAGCTCTTCGTACGCCAACGTGTTGTTGAATCTGAAGGAGCAGCAGGGCAAAGACGTTTCGCATCA…	8080	5772	71	0.9255	0.543453	1		53.9728	2L	13737154-13748452	+ exons:13737154-13737352,13739412-13740428,13740549-13740786,13741223-13742483,13742593-13745057,13745151-13745523,13745926-13748452	segs:1-199,200-1216,1217-1454,1455-2715,2716-5180,5181-5553,5554-8080	AGAP005291-RA	0	AGAP005291-RA	12420	6878	6878	100	100	0	0	1	19	2	EX	FOR
TCONS_00000515	XLOC_000301	AGAP005291	AGAP005291-RA	j	q1:CUFF.772	CUFF.772.2	100	2.96702	2.80732	3.12672	6.62091	q2:CUFF.737	CUFF.737.2	100	9.64484	9.40511	9.88457	24.763	0	0	1	GTTAACCTTAAAAAAATCATTGTGGGATCCTGCTCCGCACGAAAACGTGGTTTCGTGAAGGAAACAAAATATTTATCCGTGCTAAAATCCGTGCTCACCAGCTTCGACCAGCTCTATTAGCCGCGTGGCACGCAGTTTTACGATACACGATAAGCGCCAGCCTGCGACCGAACATGGAATACGGTGCATTAGCCTAGCGCCCGGCTTGTGACGGCGAAGAAGTGGCAGGGGTGAACGGCGCCGGGGGTGTTGGCCGGTAAAGTTGttttctttgtgaacattttggtttttattttttGGGCAATTATTTTGTGATTGTGACCACCCGAATTTGCGGTGTGCGAAGAAGAAGAAGAAGCAGAACGGCGTGCTAACCGGAAGCTGAGCTTTTTGTGAAAG…	8743	5967	68	0.9579	0.539124	1		53.5514	2L	13737145-13748476	+ exons:13737145-13737352,13738977-13740428,13740549-13740786,13740945-13741042,13741126-13742483,13742593-13745057,13745151-13745523,13745926-13748476	segs:1-208,209-1660,1661-1898,1899-1996,1997-3354,3355-5819,5820-6192,6193-8743	AGAP005291-RA	0	AGAP005291-RA	9932	6878	6878	100	100	0	0	1	28	2	NOINT	FOR
TCONS_00000518	XLOC_000302	AGAP005293	AGAP005293-RA	=	q1:CUFF.768	AGAP005293-RA	48	9.82502	9.06052	10.5895	21.7422	q2:CUFF.722	AGAP005293-RA	66	21.2828	20.2857	22.2799	54.1813	0	0	1	GTAGCCCGTCACCCCCCATCCAATTGTGGAACACGTGCACACACAACACAAAATAACATTATCATCCCACCGGCTATTATCGGCGGTCGGCAGCGCTCGTAGTAGTACAGTGCTGCTGCTGTGTTGTGCGTATTCGTGCCATTACCAGTCAAGTGGCTGTGCTGGTATTGGTTAACAACAACGATTGGCCATGGGTACGGTGTGTCGCGCGCGCACTGCTAACCGTTTGGCGCTGCGTTCGGGGTCCGCTTTGGTGTCGTCATTCGGCGCTGTTCAGTAGCAGGCGAACCGCGAACCCGAGTGGCACAGAAACGAAGCGACCGCGCGAGCGTACGGCCCCAGGTGTCTACTTACCACACTGTCCACTGTACCGCGCGCAACGGCAACTGCTCTGCCCTG…	2368	1518	64	1.2746	0.725107	1		54.3074	2L	13791811-13796657	+ exons:13791811-13792461,13793511-13793745,13793838-13794067,13795022-13795189,13795297-13795464,13795677-13795941,13796007-13796657	segs:1-651,652-886,887-1116,1117-1284,1285-1452,1453-1717,1718-2368	AGAP005293-RA	0	AGAP005293-RA	4694	2368	2368	100	100	0	0	1	1	1		FOR
TCONS_00000519	XLOC_000302	AGAP005293	AGAP005293-RB	=	q1:CUFF.768	AGAP005293-RB	100	20.3958	19.3626	21.4289	45.1347	q2:CUFF.722	AGAP005293-RB	100	32.1074	30.9027	33.3121	81.7382	0	0	1	GTAGCCCGTCACCCCCCATCCAATTGTGGAACACGTGCACACACAACACAAAATAACATTATCATCCCACCGGCTATTATCGGCGGTCGGCAGCGCTCGTAGTAGTACAGTGCTGCTGCTGTGTTGTGCGTATTCGTGCCATTACCAGTCAAGTGGCTGTGCTGGTATTGGTTAACAACAACGATTGGCCATGGGTACGGTGTGTCGCGCGCGCACTGCTAACCGTTTGGCGCTGCGTTCGGGGTCCGCTTTGGTGTCGTCATTCGGCGCTGTTCAGTAGCAGGCGAACCGCGAACCCGAGTGGCACAGAAACGAAGCGACCGCGCGAGCGTACGGCCCCAGGTGTCTACTTACCACACTGTCCACTGTACCGCGCGCAACGGCAACTGCTCTGCCCTG…	2200	1350	61	1.3126	0.803263	1		55.1364	2L	13791811-13796657	+ exons:13791811-13792461,13793511-13793745,13793838-13794067,13795022-13795189,13795677-13795941,13796007-13796657	segs:1-651,652-886,887-1116,1117-1284,1285-1549,1550-2200	AGAP005293-RB	0	AGAP005293-RB	4361	2200	2200	100	100	0	0	1	1	1		FOR
TCONS_00000521	XLOC_000303	AGAP005294	AGAP005294-RA	j	q1:CUFF.775	CUFF.775.2	100	5.62047	5.12354	6.1174	12.258	-							1	0	0	CTGAATTCAATACCCGAATTGGTCGGGTACGGGTCATTTTGCCTCCCAGAAGGCTCCGCAAAGTGTGTCCACAGGGCAGGAGGAACAAAATTCGAAAGGTGCATTGACTCCTCGGTCGGTAGGATCGGTTTAAAGTGTTTATGTTGATGTTTTAATTTCGCCCCTTTGGTGTGTGGCTGTGTGTTTATCAACAAAGAAAATTTTCTATTTTGGTACGTTTTCGTGTCTTCTTGGTTGCGCGGTTCCCCGTGGTCTTACCGCAAACGCTGTGTGTTGTGAAATAACGCCCGCTTTGTTGCATCGGCCGAGCGAACAAGCTTAgacgctgctgttgctgctgttgctgctgacgatgatgatgatgatgatgtgttgggcgcgttgGGGCGGGGGAGATCA…	2478	1716	69	1.2799	1.01637	1		57.5868	2L	13798382-13801246	+ exons:13798382-13798972,13799179-13800619,13800801-13801246	segs:1-591,592-2032,2033-2478	AGAP005294-RA	0	AGAP005294-RA	3463	1822	1822	100	100	0	0	1	21	2	NOINT	FOR
TCONS_00000522	XLOC_000303	AGAP005294	AGAP005294-RA	=	q1:CUFF.775	AGAP005294-RA	89	5.02751	4.39279	5.66223	10.9648	q2:CUFF.735	AGAP005294-RA	100	4.71415	4.19253	5.23577	11.8779	0	0	1	GGTCGGGTACGGGTCATTTTGCCTCCCAGAAGGCTCCGCAAAGTGTGTCCACAGGGCAGGAGGAACAAAATTCGAAAGGCGGGCGACCACCAGCACCAGCTCTCCGATGGAATCTAGCTTCTTCGACCTTTTCGGTCCGTCCCCGCCGTCGGGCTCATCCAGCTCGGGCAGCGACTCCGACCTTCGCAATGGCAACAGCAACGACGACGACGGCGGAGGCGGCGGCAGCGGCAGTAACGAGCGGATCGATTCCATCGGCCAGCTGCTGCAGCGTGGCCACCACCATCACCGCGACGGCAGCAGCTACGAGCTGCTGCAGCAGAAAGGCTTCGACTTTAACCGTGGCTTTCTGCCGCCCGAGCCGCAGGTCGGCAACATCGAGTACAAACTGAAGCTAAT…	1822	1716	94	1.2799	1.01637	1		62.0198	2L	13798402-13801103	+ exons:13798402-13798479,13799179-13800619,13800801-13801103	segs:1-78,79-1519,1520-1822	AGAP005294-RA	0	AGAP005294-RA	3612	1822	1822	100	100	0	0	1	1	1		FOR
TCONS_00000524	XLOC_000305	AGAP005297	AGAP005297-RA	=	q1:CUFF.776	CUFF.776.2	100	1.00801	0.815416	1.20061	2.24309	q2:CUFF.742	CUFF.742.1	100	2.19163	1.97319	2.41008	5.59793	0	0	1	CGAAACGTCACAAAGCGCGGCAGAATAGCGTAAACAGAGCGCGATTTCCTTCGTACGTTTTTCTACCCCGAGTATGAACGTTTCAGGAAGAAGAACAATAAATTAAACCGTCTCAGCAGTTGTACATGGAGCAGTTTCCGCCCGCGGTGCAGTGCGTTTGAACCATTTGTGTTTCGTGCTTGGGCTCGGATTGTACACAACCGGACACGGCTTTTGGGCCCTGGGCATCATGGATCCACCGTCGAACAAGGGCAGGCTGCCGTTAACTAACGTTTCCAACAATGTTAATCAGCGACAGTGTAAAAGCAACGTACCACCGCCGCACCACGATCCACTGTCGGAAGAGCAGCTCAAATACGCACCTCATGGCAGCGAGGAAGCATTCTTCATGTACCGGAA…	3109	1179	38	1.218	0.531385	0.999985		53.5542	2L	13805521-13808830	+ exons:13805521-13805951,13806013-13806642,13806716-13806875,13806943-13808830	segs:1-431,432-1061,1062-1221,1222-3109	AGAP005297-RA	0	AGAP005297-RA	2900	1463	1463	100	100	0	0	1	16	1		FOR
TCONS_00000525	XLOC_000306	AGAP005299	AGAP005299-RA	=	q1:CUFF.796	AGAP005299-RA	100	4.21794	3.86796	4.56792	9.33203	q2:AGAP005299	AGAP005299-RA	100	4.62059	4.28949	4.95169	11.8785	0	0	1	CGTCAGAAAAGAAGTGTTCGACACGGAAGaaaaaaaaGTGCATCACCATAACACCAGCTTGGAAGGGGGGCAACATTCCTTCCTTTATTCTCTCATTCAGAGTTGTTTTGGTGTTTCCCCGTCACAAACCTAAGGCACTGCGATAGTGTTCCCTACCAACAGAGAACAGTGTCTCCGTATCCCGTTTTTGGGGTGGCCCCGGATGCAAGAGGAATGGAGAGCGATTCGCCCAATCCGCAGCAGAGTGGTGACAGTGCTCCGATCCCCAGTGGCAGCAATGAACGGGACATAGCCAGCCGAAGAAACCGTCTAATGCGCATCACGcagcgaacgattgatacggacgaaagtggtcgcagcagtagcagcagcagcaacagcagcTTCGACGCGATGGAG…	2388	1539	64	1.1387	0.620052	1		50.9631	2L	13809195-13811906	+ exons:13809195-13809794,13809876-13810207,13810295-13810658,13810736-13810954,13811034-13811906	segs:1-600,601-932,933-1296,1297-1515,1516-2388	AGAP005299-RA	0	AGAP005299-RA	4734	2388	2388	100	100	0	0	1	1	1		FOR
TCONS_00000529	XLOC_000310	AGAP005305	AGAP005305-RA	j	q1:CUFF.793	CUFF.793.1	100	5.53779	5.12263	5.95294	12.112	-							1	0	0	AAGAAGTCCAGTTCTATACATTTGATCACTGTGCGTGGTTTGGAAGTTTTGCGAGCGACTTTTCTGCGCCAAGttttttttACACCCGTGCGAAAGTTTCGTTTTCCTCGTTTTCCGCGCTGAGTATTCGAGTGTTCGCGTGTCGCGTGCCCCCAGCCGACCAGTGATGGATCTTGCCAAACTCAAGGTGGCCGACCTAAAGGCCGAGCTTGCGGCGAGAAATTTGGACACCAAGGGAGTGAAAGCGGTGCTACTGGAGCGCCTGAAGGAAGCGATCGAACGCGAAACCAACGCGGCTGCCACCAGCGTTGACCCGagcggccaacaacagtatctggcacagcagcagcagcagcatcaacaacaacagttgctactgcagcaacagcaactgcaggc…	3243	3075	95	1.0447	0.64241	1		57.8785	2L	13900452-13904898	+ exons:13900452-13900993,13901768-13902541,13902619-13903529,13903603-13903725,13903797-13903925,13903993-13904164,13904244-13904739,13904803-13904898	segs:1-542,543-1316,1317-2227,2228-2350,2351-2479,2480-2651,2652-3147,3148-3243	AGAP005305-RA	0	AGAP005305-RA	5892	2972	3099	100	96	0	0	1	167	1		FOR
TCONS_00000530	XLOC_000310	AGAP005305	AGAP005305-RA	=	q1:CUFF.793	AGAP005305-RA	59	3.29083	2.93791	3.64374	7.19757	q2:CUFF.746	AGAP005305-RA	0	0	0	0	0	1	0	0	ATGGATCTTGCCAAACTCAAGGTGGCCGACCTAAAGGCCGAGCTTGCGGCGAGAAATTTGGACACCAAGGGAGTGAAAGCGGTGCTACTGGAGCGCCTGAAGGAAGCGATCGAACGCGAAACCAACGCGGCTGCCACCAGCGTTGACCCGagcggccaacaacagtatctggcacagcagcagcagcagcatcaacaacaacagttgctactgcagcaacagcaactgcaggcgcagcagcaacagcacgcccagcagcaacttttggctcaacagcaacaactacagcagcagcagcagcagcagcaaaatgttgcagttgccgagcagcagccactgccccaagagcaaaCGATTGAGGACCTTTCTATGTCAAGCAAGCGAGTTGACACACCGGTA…	3099	3099	100	1.0393	0.630562	1		57.8896	2L	13900618-13906104	+ exons:13900618-13900993,13901768-13902541,13902619-13903529,13903603-13903725,13903797-13903925,13903993-13904164,13904244-13904729,13905977-13906104	segs:1-376,377-1150,1151-2061,2062-2184,2185-2313,2314-2485,2486-2971,2972-3099	AGAP005305-RA	0	AGAP005305-RA	6143	3099	3099	100	100	0	0	1	1	1		FOR
TCONS_00000531	XLOC_000310	-		u	q1:CUFF.793	CUFF.793.3	100	9.25036	8.84778	9.65294	20.881	-							1	0	0	CCATGCGTGTGTAATACAACTGTCCATTCTATGTTGCTGTGCATTTAGGATCATTAACGCCACTGAAGGAAGAGGCATGCGCGCGCATAGTGCTTTGACTGTGCCCTCCCCACAACAACCCTCCCCATACAACCCCCACCCTCCCGAGGATTAGATATAGCGAGTAATACCGccaccaccaccacacacacactcacacacacTCTTCTGACTGACTGAATATGAATATATATATTGAATGAATGAATGGTCCGATTCACCACCACCACACTCCACACTACCGCGAAACTTTCTGCAGGCAAGATAGAAATGCTGCGATGCCCGGCTCTTCTTTCGCGTTCGCAATGCAGGTGCGTTCGGGCGGAAGCGTGGATTAGCCCAAATGGTTGTGTGTGTGTG…	3532	240	7	0.5818	-0.215643	1.45e-05	Yes	44.111	2L	13906341-13911196	+ exons:13906341-13906958,13908283-13911196	segs:1-618,619-3532	AGAP000973-RA	4e-19	AGAP000973-RA	97.6	83	3206	90	3	8	0	547	1956	1		FOR
TCONS_00000532	XLOC_000310	-		u	q1:CUFF.793	CUFF.793.4	30	2.81631	2.52312	3.10951	6.35732	-							1	0	0	CTAAACACGTAACACGCGGTTTGTTGTTCGAACCTGAACAACCTGCTTGCGGCGAACGGTGGCAACGCGGACGGATCGGCGGCCGCTTCCTCCTCCTCCTCCTCCGCCGCCACCGCCCACCAGTGGAACCAGTACGGTGGTGCCAGCGGGCATCAGTCCTCGTCCTCGTACGGACATTACAACGCGAAGGGTTCCGGCGGCAGCATGGGATGAAGGCAGCGGCAGTAGACGACGCGCATGGGGACGGCACCGCAGCAGAGAAACGGTTTTCGATTTGCACCCAATTGAACCTGACTGTAGTTTGTAATGTAAAATGAATTAAGCGACTTAGTTGAAATTTTATGCTTAAAATACACAACACCGATCCACCCACCCTTCACCCACCACCATTCATCGTCA…	2941	240	8	0.5818	-0.215643	9.36e-05	Yes	43.1826	2L	13907747-13911196	+ exons:13907747-13907773,13908283-13911196	segs:1-27,28-2941	AGAP000973-RA	3e-19	AGAP000973-RA	97.6	83	3206	90	3	8	0	547	1365	1		FOR
TCONS_00000552	XLOC_000330	AGAP005307	AGAP005307-RA	=	q1:AGAP005307	AGAP005307-RA	100	2.83954	2.41268	3.26641	6.34161	q2:AGAP005307	AGAP005307-RA	100	2.9144	2.52143	3.30738	7.54448	0	0	1	AGCGTTGGTCGGGGAGGACACCGGATCAATCGAATAACACCGGATTAATCGGATAATAATATACAAATTGACTTGAAGTTTACACTCAGTTCATGTGGCATACGTACGACTGGAAGTAGAATTAACAACACAAGTCTTTCTCAGTTTCTACGAAAGCTTCACTTGCTTCTGTGATGGATCGGCAACGAAAAAAGCGTGTTGCTGCCGCGAAGCAAACAACGGAGAACGTGCGCGACCACCAGGAAGAGATGGAATACGACAGCGAGGATACGATGATTGAGTTTATCAAGGTGGAATGCGGCACGAACCAAGATGGTGATCCGTTCATCAGCAACGTTGTAATAGATGATAACGAGCTATTTCAGGACGGCATGTTTGAGGAGGTGAGTGTGCGTAAAA…	1106	933	84	1.2074	0.340775	0.999995		47.1971	2L	13947985-13949275	+ exons:13947985-13948214,13948285-13948510,13948626-13949275	segs:1-230,231-456,457-1106	AGAP005307-RA	0	AGAP005307-RA	2192	1106	1106	100	100	0	0	1	1	1		FOR
TCONS_00000554	XLOC_000332	AGAP005310	AGAP005310-RA	=	q1:CUFF.2274	AGAP005310-RA	100	21308.7	21264.8	21352.6	47109.1	q2:CUFF.1583	AGAP005310-RA	100	9281.83	9254.93	9308.73	23569.7	0	0	1	GTTAGTGAACGGTGTACCTTGGCGAAAAAACACAACGTAAAGATGAACTTCTCGGTGGCAGTTGCTGTGTTGTTGGCAGTGGTGTCCATTGCGCACGCCAATGTAGTTGGACGTGTTGCTGATGGCAGTGACGCCCGACGGGGTCAGTTCCCATACCAGGTGGCAATGACGCTCAAGCGCCAAACCGTGTGCGGTGGCGTTATGGTGCATGAACGCTTCTTCCTTACCGCTGCCCATTGCTTCTTCAAGGGTGAAACTCCACTCCCACTGGAGCAGCTGAACGTGTTCTACGGCTCGGAAAAGCTCTTCTCCAACGGTCGGTACAATCGCGTCAAAACGGTACACTTCCACGAGCAGTACGATCACGGCACCAAGTACGATCTGGCCGTGGTGGAGGTA…	946	771	82	1.1788	0.567627	0.999953		53.6998	2L	13967698-13968811	+ exons:13967698-13967957,13968034-13968418,13968511-13968811	segs:1-260,261-645,646-946	AGAP005310-RA	0	AGAP005310-RA	1875	946	946	100	100	0	0	1	1	1		FOR
TCONS_00000556	XLOC_000334	AGAP005319	AGAP005319-RA	o	q1:CUFF.811	CUFF.811.1	40	4.22653	3.53683	4.91624	9.32201	-							1	0	0	ATGGTGGGCCAGTAATTGGTATGATTGGTCGCAAACTTCTCGCTTCCCGCGCTATCAGCGACTGTGATTCACGCGTTGCCGTTCGTCACATGAACGAGGTGGTGGCAGGTGGCAAAACCATCATCGATATCATCAATTCGAGGCGGGTTTTGTTGTGAGTGTTAGGCGTTTCAGCGTTTTGGGAGTTGTAACGGGACAAACATTCGCTAGGCTCGTCGTACCGTTAGAGCAGGTTCAGCGTACGAGCACGTAGGTTGTACCGTGTCGCGCGCGCCTAGACGAGATTACTCGCGCCATCCGCTTGCGCGCATCAGCTGCGCAATCACACATTATCATCCGGCATCGGTCCGGCTTGGGCTGGACCGGGTTCTTCCGGCAACATTGTGCTCCGGAGTACGC…	1200	363	30	0.8489	-0.053519	0.362219	Yes	53.3333	2L	14029076-14030382	+ exons:14029076-14029558,14029666-14030382	segs:1-483,484-1200	AGAP005319-RA	1e-151	AGAP005319-RA	533	269	1599	100	17	0	0	1	781	1		FOR
TCONS_00000557	XLOC_000334	AGAP005319	AGAP005319-RA	j	q1:CUFF.811	CUFF.811.2	100	10.6116	9.99908	11.2241	23.4049	q2:CUFF.764	CUFF.764.1	100	13.3889	12.8348	13.9431	34.1147	0	0	1	AATCAATGTACCATACCTACCTGTGAATCGTTATCACTTCCACCTCCCACGGTGGTTCATCCCTCCCATTCACCCGTAGCGCACTAATGGTGGGCCAGTAATTGGTATGATTGGTCGCAAACTTCTCGCTTCCCGCGCTATCAGCGACTGTGATTCACGCGTTGCCGTTCGTCACATGAACGAGGTGGTGGCAGGTGGCAAAACCATCATCGATATCATCAATTCGAGGCGGGTTTTGTTGTGAGTGTTAGGCGTTTCAGCGTTTTGGGAGTTGTAACGGGACAAACATTCGCTAGGCTCGTCGTACCGTTAGAGCAGGTTCAGCGTACGAGCACGTAGGTTGTACCGTGTCGCGCGCGCCTAGACGAGATTACTCGCGCCATCCGCTTGCGCGCATCA…	2756	1599	58	1.1855	0.632393	1		54.1727	2L	14028990-14032113	+ exons:14028990-14029558,14029666-14030230,14030408-14031656,14031741-14032113	segs:1-569,570-1134,1135-2383,2384-2756	AGAP005319-RA	0	AGAP005319-RA	3170	1599	1599	100	100	0	0	1	867	1		FOR
TCONS_00000558	XLOC_000335	AGAP005320	AGAP005320-RA	=	q1:AGAP005320	AGAP005320-RA	100	1.37008	1.0844	1.65576	2.99571	q2:CUFF.762	CUFF.762.2	23	0.767556	0.608833	0.926279	1.94485	1	0	0	TGCCGACTCCGTCAAACCATGCGGTTTGTTGTTCTTCGCCACCACGACGGGCAGGAATTGTGCGCGTAATTCAGAATCAAAATGAGCAAAGCTGGAAATACTAAAACGTCCCTGTTTCAAGCTGGCCGTAAGCAGCATGAAAAGTTCAACCGCAAGCGTGCAAAAGGCGGCCCGAAGGGTAGCGATATTCCGCCGGCCAAAGTATCGCGCCAGGACTACGACGAAGATATCGACAGTGACGAAGAGCTAGAGAAGGAGCAGCAGAAGCAGGCAGAAGTGGAGGATGAGTTGGCCACGCTCGAAACCACCCAGGACAAGCGCATACGTTTGGCCAAACAGTATTTGCGCCAGGTACAGGAGCAAGAGCAGGAGCGATACGATGAGGAAGCGGACGAGAGC…	3426	1383	40	1.2706	0.71625	1		55.3999	2L	14033559-14037059	+ exons:14033559-14033714,14033790-14037059	segs:1-156,157-3426	AGAP005320-RA	0	AGAP005320-RA	2964	1495	1495	100	100	0	0	1	1	1		FOR
TCONS_00000559	XLOC_000336	AGAP005322	AGAP005322-RB	o	q1:CUFF.817	CUFF.817.1	54	1.36247	1.25329	1.47164	3.05076	q2:CUFF.774	CUFF.774.3	89	2.30271	2.17615	2.42928	5.94918	0	0	1	TGACATTGAAGTAAATTTTCTTGCTAGAGCTGCTAACGATAAAAAAGGTAAATTTTGAAGAGCAATATAATCATCGGGTTAGCTTTACCCTTTTCCCGTGCTCTCTCGCACGATTGCAGTGCaaaaaaaagaaagagggaaaagaaaccggaaaaCGCTGCATTCGGCACAAGCAGGAAAACGCTCCACCCCGCCAGTGAAGCATCTTGACAGGTGCGCATTGTCCGTCGGTGCGCATCATCTTGGGATCCGTGCGTGTGTGCGAGCGGAGAAGCAGCTGCGAAAAGGGCAACAACAGCAACAACGGACACTAGAGGCAGCTTGAGCAAAAAAAGAACGAGTAAAACTTGGTCCGTTTTAGTTGCCTCCCTTTCCCCGCGGTTTCCGTTTCGTGTTTGT…	9822	2379	24	1.2712	1.00907	0.999999		48.259	2L	14040624-14052659	+ exons:14040624-14040970,14041399-14045491,14047278-14052659	segs:1-347,348-4440,4441-9822	AGAP005322-RA	0	AGAP005322-RA	5499	2774	2774	100	100	0	0	1	1096	1		FOR
TCONS_00000561	XLOC_000336	AGAP005322	AGAP005322-RB	j	q1:CUFF.817	CUFF.817.3	100	2.51721	2.37704	2.65738	5.63638	-							1	0	0	CTTGTTTAGGCTTCCCGCGAGCGCTTCCCACCTTCCGCCGCAGATCGCAGTAGACGTTTCCCCCCTTTTCTCCTCGTTGCTCGGAgtTTGGTCCGTTTTAGTTGCCTCCCTTTCCCCGCGGTTTCCGTTTCGTGTTTGTTTCGTGCGGCGTTACGTTGCCTGAGCCATCGGTTCGTCCGGAAATCCCAACAATCCGGGCcgccacaagggctgtgaacggtgggaagaaaggatcggaaaagtaccaaaaccagcagcagcagcagcagcatcggcagcattagcacagttgcataagcCTAGAGGAGGACCAATCCCTACAATTCTTTTTGTTCTCGTCGAAGCCCTGCGCTCACCACCTCCGTAATCCTCCGGTGGGGGGCAGAATATTATTATTGT…	9169	1986	22	1.2358	1.09993	0.999851		47.6933	2L	14041214-14052659	+ exons:14041214-14041300,14041399-14043402,14043796-14045491,14047278-14052659	segs:1-87,88-2091,2092-3787,3788-9169	AGAP005322-RB	0	AGAP005322-RB	4101	2285	2285	100	100	0	0	1	836	2	NOINT	FOR
TCONS_00000564	XLOC_000337	AGAP005323	AGAP005323-RA	j	q1:CUFF.813	CUFF.813.1	100	37.1626	35.595	38.7302	82.0718	q2:CUFF.768	CUFF.768.1	82	14.1762	12.8752	15.4771	36.0825	0	0	1	TGTGTGTGAAGTACGCGAGCTGCTGCACTCACACTAACCGCGTAATCGCCCTATCGTTGTCGAATCGACCAGTCCCGTTCCAGCTTCTCGACCGGCTGCATCCTTCAGTTTCGTCTGTACAGGAAATGGATTTCAGACGCGTACAGCCACTGGGACGAACTGCGCCGGACGGAACATTCAGCCCGGGCCGGTGTGTGCCAGATGTCGGGGTACATTTTTTCCAGCCGAGATCCGGCCATTGTACGGAATCACTACATCGAGAAGGTCCTGCCCGTGTACCGTGCCGCGACCGAGCAGGAGCTTACAATCTGTCCGGGCGAATGGAAGTATGGGTCGTTTTTCACCACCATCCTTGCCGAGTGTCGGCTGTTTCAGCCGTGGGCCACAGAAAGGTTTCTT…	1319	738	56	1.2288	0.761232	0.999813		54.4352	2L	14057324-14073472	+ exons:14057324-14057445,14071996-14072119,14072201-14072346,14072546-14073472	segs:1-122,123-246,247-392,393-1319	AGAP005323-RB	0	AGAP005323-RB	1626	1147	1147	100	100	0	0	1	83	2	EX	FOR
TCONS_00000565	XLOC_000337	AGAP005323	AGAP005323-RA	=	q1:CUFF.813	AGAP005323-RA	51	19.0435	17.634	20.453	42.0566	q2:CUFF.768	AGAP005323-RA	29	4.96325	4.27503	5.65146	12.6329	0	0	1	GCTTCTCGACCGGCTGCATCCTTCAGTTTCGTCTGTACAGGTACGTTGGAAAGGTGGCAGGCCAACCACAGTTTCGCCATTGTCGCCGTTGCAGCATCCCCGAACGAATCGCGCTTGAACGCAGCGTGTTGCGTATCGCGTAAAGTTACACAATCAAAGGCTGATGCGTGAGTTAGGTCGTTGCCATTAGTGACGGAAGAGGAAAAATAGAGACCGATCCCTCAGGTGTATAGCTTTCCGTCAGCTTCAACCATATCCTTGGACGGACGGTGGATCACAATCCAGTGGACTTGGTGAACGGTGGACGCaaaaaaaaCCTTATCGACAATGAATATATGCGTCGTCGGGGCCGGTGTCGTCGGTTTGACGACCGCACTGGAGCTACAGCGCGAGATGCGG…	1332	1005	75	1.2176	0.684769	0.999999		58.6336	2L	14057406-14073092	+ exons:14057406-14057630,14061111-14061400,14071996-14072119,14072201-14072346,14072546-14073092	segs:1-225,226-515,516-639,640-785,786-1332	AGAP005323-RA	0	AGAP005323-RA	2640	1332	1332	100	100	0	0	1	1	1		FOR
TCONS_00000566	XLOC_000337	AGAP005323	AGAP005323-RB	=	q1:CUFF.813	AGAP005323-RB	34	12.5117	11.1695	13.854	27.6315	q2:CUFF.768	AGAP005323-RB	0	0	0	0	0	1	0	0	GCTTCTCGACCGGCTGCATCCTTCAGTTTCGTCTGTACAGGTGTATAGCTTTCCGTCAGCTTCAACCATATCCTTGGACGGACGGTGGATCACAATCCAGTGGACTTGGTGAACGGTGGACGCaaaaaaaaCCTTATCGACAATGAATATATGCGTCGTCGGGGCCGGTGTCGTCGGTTTGACGACCGCACTGGAGCTACAGCGCGAGATGCGGAACGCCAATGTCACCATACTCTCGGACCGGTTCGAGCAGGACACGTGCAGTGACGTTGCGGCTGGCCTATTTCGCCCCGGAACCAGCTTTTCCGGCCCGACCGAGGAAATAACCAGGAAATGGATTTCAGACGCGTACAGCCACTGGGACGAACTGCGCCGGACGGAACATTCAGCCCGGGCCGG…	1147	1005	88	1.2176	0.684769	0.999999		59.6338	2L	14057406-14073092	+ exons:14057406-14057445,14061111-14061400,14071996-14072119,14072201-14072346,14072546-14073092	segs:1-40,41-330,331-454,455-600,601-1147	AGAP005323-RB	0	AGAP005323-RB	2274	1147	1147	100	100	0	0	1	1	1		FOR
TCONS_00000567	XLOC_000338	AGAP005324	AGAP005324-RB	=	q1:CUFF.816	AGAP005324-RB	57	4.28534	3.92838	4.64231	9.61004	q2:CUFF.769	AGAP005324-RB	100	4.43475	4.12945	4.74004	11.463	0	0	1	ATGTTTACCACTGCTCAAGCAAACTCGCCGCACTGGGGCTCAGTGATAAAAAAGAAAACAAATTTTTATACTGTGCAAACCAGAAAAACCGACCAATCCCCCCGAAAAAGTATTCTGCGCCAGCAAAAGTATTTTCGTAGCCCGTCCTGTGCTGTGAGTGTGTGTGTGCGGGTTCCGGTTCCCTTGAATGGTGTAAATTCTATGAGCAAACCCGACTGCTCCAAAAAGACGGCAATGAGCCCGTCCGAGAGACGCCTCCAGAAGGAACTGATGTCTTTAATAAAGGAACCCCCACCAGGAGTGTCAGTGGACGAAGAAAGCGTTAGTCAAAACCTTACTCAATGGATAATAAACATTGACGGTGTGGAAGGAACACTGTACGAGGGTGAACACTTTCAG…	2662	690	26	0.5903	-0.180086	0.613429		40.1202	2L	14075295-14100657	+ exons:14075295-14075543,14097918-14098009,14098095-14098197,14098269-14098354,14098444-14098589,14098672-14100657	segs:1-249,250-341,342-444,445-530,531-676,677-2662	AGAP005324-RB	0	AGAP005324-RB	5277	2662	2662	100	100	0	0	1	1	1		FOR
TCONS_00000568	XLOC_000338	AGAP005324	AGAP005324-RA	j	q1:CUFF.816	CUFF.816.2	100	7.54492	7.19132	7.89852	16.9198	q2:CUFF.769	CUFF.769.2	87	3.83702	3.60078	4.07326	9.91796	0	0	1	CGCGGTTTGTACCAGTAGCCGCGCGCACTGTGTTAAGAAACGCACGGATCATCAGCCGCGAACAGTACTGCACACGCGCGCACCGTCTCCCCTTCTCGTTGTCTTAGATTTGTTGTCGTGTGTGAAAGTGAACGTCTGCCGCTACCCGAGGGGAAGCGAAAACTGCCCGTAGGAATAGAAGATACGCTTGCAGTGTTTGGCTGGTTAGGGatttttgtttcctgtttatttcgttttttttGCTGCTCGGTGCCGTCCTTGGATCATTTTCCCGACCAATTTTCCTCCACCGCCTGCGGGACCTGCGAGCAGTAATATGCACCGATAGAGAGTGGCGCTCAAACATTAGCGATCGCCGCTGGTTGGCAGAGCTTCTGCTACTGATTAGTGTGTTTTCCT…	3887	573	15	0.7258	-0.0353817	0.00576324	Yes	43.1181	2L	14079587-14100657	+ exons:14079587-14080529,14097201-14097731,14097918-14098009,14098095-14098197,14098269-14098354,14098444-14098589,14098672-14100657	segs:1-943,944-1474,1475-1566,1567-1669,1670-1755,1756-1901,1902-3887	AGAP005324-RA	0	AGAP005324-RA	5576	2813	2813	100	100	0	0	1	1075	1		FOR
TCONS_00000570	XLOC_000339	AGAP005325	AGAP005325-RA	=	q1:AGAP005325	AGAP005325-RA	100	1.07074	0.91456	1.22693	2.39203	q2:AGAP005325	AGAP005325-RA	100	5.86212	5.53326	6.19098	15.1183	0	0	1	GCGCGAGTCTAGTGCGGTTCGGTTGCGTTTGTCTCTTTGCCAATAGGAGACGCGTGTAGTGTGCCGTACATTTACTGGAGTTAATTGTTGGCTATAGCAGCATCTGGACCGCGTCGTGAACGAATCCAAACGTGTGAAAAGTCTCAAGTGCAGTGCAAGCGAACAGAACCAACACCGCGCGCGTAACACCATGTCGGCCAATTCGATTTTGCTCGATTTTTCACTCGACCCCGCCCGTATCATCGACGAGGTGTCGCGCAAGGACATCGTGCGGGTGTGCAAGGAGGGGCTGGAGAAGTATCTGGCCGGGCTGAAGATTTCCTACGACATGCTGACGACCGATGGGTATCTGTGCATTCTGAGCGAAACCGGCACCGGAACCATCGTGACCATTCGCTT…	2480	1125	45	1.2866	0.729139	0.999996		47.621	2L	14101665-14108886	+ exons:14101665-14102139,14105201-14105309,14106749-14106871,14107041-14107477,14107551-14108886	segs:1-475,476-584,585-707,708-1144,1145-2480	AGAP005325-RA	0	AGAP005325-RA	4916	2480	2480	100	100	0	0	1	1	1		FOR
TCONS_00000571	XLOC_000340	AGAP005326	AGAP005326-RA	=	q1:AGAP005326	AGAP005326-RA	100	1.78588	1.5677	2.00406	3.95475	q2:AGAP005326	AGAP005326-RA	100	3.0094	2.75063	3.26816	7.67644	0	0	1	ATGGCCAACGAAGTGCATCGTGCTAAATTTAAACCGGACTGTTTCAAAAGTTTCCCGCTGCACCGTGCCGCGGCCAGTGGATCGGTAACCGAGTGTAAGCAACTGCTAGCTGATGGCACGAACCCCTACCAACCGACACCGGATGGTTGGTCCGCACTGCATGCGGCCATAGCGAACCGGGCGGAAAGTGTTGTGGATTTGCTACTCAACCAGTACGAAGCAGATTGGACGATCGTGCGGCAAACGATCCAACATCAGTTCCTGTGGAAGACGGAGCAGACGGGCTGGAAAAGCAGACCGTGCCTGATTGCCTGGACGGAGGAGGACTGCGAGCAGACGGTACCGCTTGTCGCGAGCTGCCCGGCTGGGATTCCACTCAGCCTGCAGGTGTTTGTACTG…	2724	2724	100	1.1004	0.263272	1		51.7254	2L	14109749-14112539	+ exons:14109749-14111234,14111302-14112539	segs:1-1486,1487-2724	AGAP005326-RA	0	AGAP005326-RA	5400	2724	2724	100	100	0	0	1	1	1		FOR
TCONS_00000572	XLOC_000341	AGAP005327	AGAP005327-RA	=	q1:AGAP005327	AGAP005327-RA	100	75.0849	72.1732	77.9966	165.981	q2:AGAP005327	AGAP005327-RA	100	80.706	77.8902	83.5218	206.18	0	0	1	ATTTCTGTCCCGTATCTCTGAAATTCTCAAGCTGTTGTGAGAAGATTGTCTACCGGCGGCCCTCAGTCGCTCTTGTGCAGTTGCCGTAAACAGTTCGCCGAAGCAATCCCCGCAGTAATTTTCACATTTCGATGATGTCGTCGATCGTACGCAAAGTGATCTCCACCAAGAAGTGCCCGAAAGCGCTGGCACCGTACAACCAAGCCATCGTGGCTGACCGCACGGTGTACTGTTCCGGTGTGCTCGGTATGGAGCTGGATACGCTGAAGCTGGTGCCGGGTGGTGCGGCCGCCCAAACGGCGAAAGCGCTGGAACATCTCACCAACCTGCTGTCCGAGGCGGGCTCCGGCATTGATAAGGTTGTTAAAACGACCGTCCTGCTGGGCGATATGAACGATT…	736	417	57	1.2991	0.697506	0.985022		52.4457	2L	14114567-14115657	+ exons:14114567-14114765,14114833-14115062,14115351-14115657	segs:1-199,200-429,430-736	AGAP005327-RA	0	AGAP005327-RA	1459	736	736	100	100	0	0	1	1	1		FOR
TCONS_00000577	XLOC_000344	AGAP005334	AGAP005334-RA	=	q1:CUFF.814	AGAP005334-RA	100	13.0329	11.7745	14.2914	29.0605	q2:CUFF.772	AGAP005334-RA	100	10.6782	9.62603	11.7303	27.4804	0	0	1	ACCTGTCTGTAGCCTTCTTCACGCATACCTCTTATCATCGCATCCCAATCGCAGTTGTACAGAAGGTGCTTCTACGATCATTCAAGCTCACTCTCAGAAAACGTATAGTCTTTAGAAGTTTGTGTGGTTTTCTGTACTGTTATACTGTGTTCCTTTTTACAGAAAAAGTGGTAAACCATTTTTAAAATGAATTTAATGATCACAATTCTAATTGCTGTCATCACAGTGGTTCGTGGTGACCTATCGGTTCCTAAAACTGTGGATGATATTCTTCAACAAAACCCATGCCTTTGCCCATGCAAACCGTTCGAGGAGAAAGAATACTTCATTCCCATCAGTCGGACGAGCGACTGGTTCGGTGCCGTTGCCTACTGCCACAGCGTTGGCATGGAGCTGGCC…	749	525	70	1.125	0.288475	0.994392		48.3311	2L	14232533-14233424	+ exons:14232533-14232797,14232873-14232949,14233018-14233424	segs:1-265,266-342,343-749	AGAP005334-RA	0	AGAP005334-RA	1485	749	749	100	100	0	0	1	1	1		FOR
TCONS_00000578	XLOC_000345	AGAP005336	AGAP005336-RA	=	q1:AGAP005336	AGAP005336-RA	100	5.4388	4.96225	5.91536	11.9332	q2:AGAP005336	AGAP005336-RA	100	6.95086	6.46331	7.43841	17.7143	0	0	1	GTCAGTGGTGTTGAATGGATTTTTGGCTTGGCTTTATTTTCGGGGTCGAAAAAGTGGAATAAAATAAACAATTTGCTCAATTCATCGTTGCAACGAAACGTTCCACAATGTCGCAGCGATTTCCTGCGGCCAACGTGAATGCGGGTCCAGGCTCGCAGCGTTATCCTGCTTCACCGGGCCAAAATAATCAGCCGCCCGTGATGCGTCCATACGGACCGGGTAACAATTTTTCGCCTCGTGCGTACACTCCACCACCGCAGATGGGAGGTGGCGGTGGGCCGGCTCAAAATCAGCATCAACGCCCGATGCAACCCGGCTTCCAGGGCGGCAGCATGCGGGGCTCACCAATGTCCGCCTCTTCCGGAGGAAAGCGAAATGCCGAGAGCCGTGCCTCAATGA…	1859	1509	81	1.2388	0.750241	1		54.0075	2L	14237025-14239080	+ exons:14237025-14237257,14237372-14237556,14237640-14239080	segs:1-233,234-418,419-1859	AGAP005336-RA	0	AGAP005336-RA	3685	1859	1859	100	100	0	0	1	1	1		FOR
TCONS_00000579	XLOC_000346	AGAP005344	AGAP005344-RA	=	q1:AGAP005344	AGAP005344-RA	100	24.8046	23.5107	26.0985	55.022	q2:AGAP005344	AGAP005344-RA	100	34.6713	33.276	36.0665	88.3793	0	0	1	GGCAAATCCAATGCAAAAGTTTCGTCGCAGTGCTGTGAAATTTATTATTTTTGGTTATTCTTCTTAAGTTAAGCGTGTGTTCTGTTCGGTAAAACGGAATACATCACGCGGAGGTCAAATTACACTCGCCATCCCTTCAATGCCGTGCGTAAAACAGTCTGTTCGTGATTGAAAACTAGGCAGCACAAAGTACAAAGAATCTCCCAACACCCGAGAAGTAATTGTACCACGCACAAAAATGCAGGATAATCGACCAGAGCTGTACGAGGAGGTGAAGCTCTACCGGCAGGCGAGGGAGCGAGAGAAGTACGACAACATGGCCGATCTGTTCGCTCTGGTCTCTACGCTGCAAAATCTGGAAAAAGCATACATCCGGGATTGCATTACGCCGCAGGAGTA…	1124	633	56	1.2217	0.950576	0.999429		49.911	2L	14295648-14296771	+ exons:14295648-14296771	segs:1-1124	AGAP005344-RA	0	AGAP005344-RA	2228	1124	1124	100	100	0	0	1	1	1		FOR
TCONS_00000582	XLOC_000349	-		u	q1:CUFF.818	CUFF.818.1	100	2.77647	2.04096	3.51197	6.25735	-							1	0	0	CTTCAAAGCCCGCCCGCTAAGTGTGTGCAGTAGTAAGTGAGTGAACGTGAAGCAGGCaaaaaaaaCCCAAAATAATTGCCACCCCGAGGCCGCCCTCACCGCGGAGTGTGCTTAGCAGTGGTGCCCTTTCCTTCTAACTGCCCACGTCGTGTCGTGGTGCTCGTTGTGTGCATTTGCAGTGTCTCAAAGCGTGTGGTTGTGTGTAACGCCGTATTGCATAACTCACTCACCGGCGTGCGCCCTAAAACCGAGCGCACCTTCGGCTAAAAAGGGTTCGTCGCCGACGCTGCCGCCGCCCGCACGAGCATTGAAATCGTTCGATCGAATTTGGATTTGCGCGATTTGTCTGTCGGTGATTGTGGTGGTGTTGGTTTGTGGTAGTGTTTCAAGTTGGCGTTA…	650	51	8	1.231	1.52641	0.204582	Yes	53.3846	2L	14388286-14388935	+ exons:14388286-14388935	segs:1-650
TCONS_00000584	XLOC_000351	AGAP005350	AGAP005350-RA	=	q1:CUFF.819	CUFF.819.1	100	2.07386	1.82817	2.31955	4.59005	q2:CUFF.780	CUFF.780.2	100	1.70817	1.50756	1.90878	4.35374	0	0	1	ATGCGGGTCGACGTCGCACTGCCGTCGGAAAACTTCTCCAGCGAGGCCGTCTATCTGGACGGTATGAAGGGCTATCCGGATCCGAAGTGTAAGCCCACCATACGGGAGAATCTGGCCGTGTTTGAGCTTTCGCTCACCAACATCTACGATTGCGGTGTGACACGGGTGATCAATCAAATTACGGGGAAGAAAGTTTTCTATCATCGGATCATCGTCGAGACCGGGCCGGACACTGGCAAGGAGATCGTGAGCGTAAAGTGCATCACCACCGGGCCGAGCTACAATGTGACGCACGGTATCGTGAAGCGGGATGTGCTGCCCGCCGGCTTCCAGGAACCAGAAGATCTCGAAATAACGACCTCGATCACGGAGAATGCCCCCGAACCGTCACTCGGTATT…	2313	1197	52	1.2853	0.813172	1		52.4427	2L	14436243-14440956	+ exons:14436243-14436425,14436533-14436690,14438808-14439038,14439138-14439424,14439503-14440956	segs:1-183,184-341,342-572,573-859,860-2313	AGAP005350-RA	0	AGAP005350-RA	2373	1197	1197	100	100	0	0	1	1	1		FOR
TCONS_00000585	XLOC_000352	AGAP005352	AGAP005352-RA	j	q1:CUFF.838	CUFF.838.1	100	5.27166	5.02612	5.51721	11.7693	q2:CUFF.795	CUFF.795.2	100	5.43979	5.20031	5.67926	13.9623	0	0	1	GGCTACCTTCGGCACGCAGACGGTGGAATTTATTGTAGCTCGCAAAAACCCACAAGAGGCAGAAGCATCAGCACCACGAGAGCAGGAAAGCAAGAACACTGACCGCTAGAAGAAAAAGGCTTTTTTCACGGCTACCGTCGCTACCTCGCTGCTTTTAGTTTGCCTGTGGCTGTTTAATTTTTCATCACCAAACACAGCACCGCTTATACTACCCGTGTTACGTGCGCGTGTATGTGcagggtgttgtaaagcggcatcatcatcatcaccatcaccatcgtcttcgcagtgCAGGCGGCTCGCGGAAACACCAATTTTCCATTTCCATCGCTCTGTTCCGACGACACAGCGCGTTACGTTTTGTGAGCGGTGAAACGAACGGTGGAAAATGAAGTGAAC…	6223	1782	29	1.2242	0.720996	0.999999		49.6866	2L	14451379-14475132	+ exons:14451379-14453400,14470085-14470258,14470353-14470615,14470703-14470928,14471017-14471163,14471273-14471664,14471743-14471891,14472123-14472210,14472371-14475132	segs:1-2022,2023-2196,2197-2459,2460-2685,2686-2832,2833-3224,3225-3373,3374-3461,3462-6223	AGAP005352-RA	0	AGAP005352-RA	1929	1547	1548	98	100	17	15	2	2021	2	NOINT	FOR
TCONS_00000586	XLOC_000352	AGAP005352	AGAP005352-RA	j	q1:CUFF.838	CUFF.838.3	22	1.18287	1.04195	1.3238	2.64085	-							1	0	0	CACGCAGACGGTGGAATTTATTGTAGCTCGCAAAAACCCACAAGAGGCAGAAGCATCAGCACCACGAGAGCAGGAAAGCAAGAACACTGACCGCTAGAAGAAAAAGGCTTTTTTCACGGCTACCGTCGCTACCTCGCTGCTTTTAGTTTGCCTGTGGCTGTTTAATTTTTCATCACCAAACACAGCACCGCTTATACTACCCGTGTTACGTGCGCGTGTATGTGcagggtgttgtaaagcggcatcatcatcatcaccatcaccatcgtcttcgcagtgCAGGCGGCTCGCGGAAACACCAATTTTCCATTTCCATCGCTCTGTTCCGACGACACAGCGCGTTACGTTTTGTGAGCGGTGAAACGAACGGTGGAAAATGAAGTGAACGTAGTGGCAGCA…	6346	1917	30	1.1153	0.717531	1		50.1418	2L	14451391-14475132	+ exons:14451391-14453400,14470085-14470258,14470353-14470615,14470703-14470928,14471017-14471167,14471292-14471491,14471573-14471664,14471743-14472210,14472371-14475132	segs:1-2010,2011-2184,2185-2447,2448-2673,2674-2824,2825-3024,3025-3116,3117-3584,3585-6346	AGAP005352-RA	0	AGAP005352-RA	2492	1547	1548	100	100	0	0	2	2009	2	NOINT	FOR
TCONS_00000587	XLOC_000352	AGAP005352	AGAP005352-RA	j	q1:CUFF.838	CUFF.838.2	22	1.14308	1.0008	1.28536	2.552	-							1	0	0	CACGCAGACGGTGGAATTTATTGTAGCTCGCAAAAACCCACAAGAGGCAGAAGCATCAGCACCACGAGAGCAGGAAAGCAAGAACACTGACCGCTAGAAGAAAAAGGCTTTTTTCACGGCTACCGTCGCTACCTCGCTGCTTTTAGTTTGCCTGTGGCTGTTTAATTTTTCATCACCAAACACAGCACCGCTTATACTACCCGTGTTACGTGCGCGTGTATGTGcagggtgttgtaaagcggcatcatcatcatcaccatcaccatcgtcttcgcagtgCAGGCGGCTCGCGGAAACACCAATTTTCCATTTCCATCGCTCTGTTCCGACGACACAGCGCGTTACGTTTTGTGAGCGGTGAAACGAACGGTGGAAAATGAAGTGAACGTAGTGGCAGCA…	5153	1944	38	1.0505	0.750015	1		51.7174	2L	14451391-14478113	+ exons:14451391-14453400,14470085-14470258,14470353-14470615,14470703-14470928,14471017-14471167,14471292-14471491,14471573-14472210,14472371-14472496,14476749-14478113	segs:1-2010,2011-2184,2185-2447,2448-2673,2674-2824,2825-3024,3025-3662,3663-3788,3789-5153	AGAP005352-RA	0	AGAP005352-RA	2196	1472	1548	100	95	0	0	2	2009	3	NOINT	FOR
TCONS_00000589	XLOC_000353	AGAP005353	AGAP005353-RA	x	q1:CUFF.822	CUFF.822.1	100	5.62792	4.97889	6.27695	12.6499	-							1	0	0	CGCTGATCCAAAACAAACTCCTCAAATCAGCATCGGCTACAGCAAGTTTGCGATTTAATTTTGCATTTATTTCTCTCGAAACGGGTCCGATTTTAGTCCGATAAAACGTAGACATACACCATGTTCACTTTGTGGTCACTAGTGGAAGCATCGTTGCTATTTCTGAACGCAGTGTGTGTCCTGAGCGAGGAACGATTTCTTTCCAAATATGGTTGGGGTATGTCCGCACAAGTGCAAGGGTTTGGAGAACCGGCCTCGACCAAAGCACAGATCCTGCTGCTCGTACGATCCATACGAACAGTGGCCAAGAGTAAGTGTAGTTCCGCAGCTTCCGTAGCAATGGAGCAAAACGCATTCATCTAATGGGCTAACGAACTTCTTTGCGTTTATTTACAGTTC…	1151	285	25	0.8961	-0.328489	0.0892234	Yes	47.3501	2L	14479951-14481192	+ exons:14479951-14480158,14480250-14481192	segs:1-208,209-1151	AGAP005353-RA	0	AGAP005353-RA	777	698	706	100	99	0	0	9	365	2	NOINT	REV
TCONS_00000594	XLOC_000357	AGAP005359	AGAP005359-RA	j	q1:CUFF.842	CUFF.842.1	65	3.00402	2.80848	3.19956	6.70303	-							1	0	0	TCGGCTGCGGGAGAAGAAGGTTGTGCCCATCACTACCAAACAACACTCCGAAACGCAAGTGCTCTGATGCTGTCGAATCGCGCTCGTAGCTAAATTCATCGATTCCACAGGAAAAGATTGATGGTGTCCCGCAGTGTAACATCAACTCATAGTACGCCAACCACCACACAGTGCATGCAAACGCGATACGTCGTCTTTGTCGCCGTGTCGAAGAATGGCAGAACAATGTACCGTCAGCATTGAAGCCAGCAAGCAGCAACAAGAGCAACCCGTCACAACTACCCTTGCCGCAGCCGCCGCCACCGCCGCCGCTAGCCATCCAGCCAGTCCGCTAAGTTGTATCAAATCGCCCACGTGCGCCGCTACAACCGGTGCGACAACGCATCACCACGAGGACGA…	7894	4956	63	0.8721	0.554864	1		54.003	2L	14613197-14645243	+ exons:14613197-14613312,14621514-14621542,14636927-14640415,14640487-14640600,14640686-14641204,14641301-14641482,14641565-14641790,14641861-14642071,14642139-14642310,14642408-14645243	segs:1-116,117-145,146-3634,3635-3748,3749-4267,4268-4449,4450-4675,4676-4886,4887-5058,5059-7894	AGAP005359-RA	0	AGAP005359-RA	8673	4375	4375	100	100	0	0	1	796	1		FOR
TCONS_00000595	XLOC_000357	AGAP005359	AGAP005359-RA	j	q1:CUFF.842	CUFF.842.2	100	4.64713	4.43405	4.86021	10.3694	-							1	0	0	TCGGCTGCGGGAGAAGAAGGTTGTGCCCATCACTACCAAACAACACTCCGAAACGCAAGTGCTCTGATGCTGTCGAATCGCGCTCGTAGCTAAATTCATCGATTCCACAGGAAAAGCAGTGTGCGTTTTTTTGTTTAGTGTCATATGTTATTTTCACCTCGTGTTGTAAGTGTGTGTGTGTAATTTATAAATCGTATCtgttgtgtgtttgtgtgtgtgtccggcgtggtgtgtAGCGCACAGTGTGGTCAGTATTTCTTTTTTGTTTTGTTACTTGTGGATTAAGgtgtgttgtggcgtgtctgtaggtcccctgtgtcctgtgtgcccctgtgtgtgtgtctctttgtgtttgtgtgGAAAAAGAAGTGCGCGTACAAGCGAAATACTAAATGCACA…	8665	4956	57	0.8721	0.554864	1		53.745	2L	14613197-14645243	+ exons:14613197-14613312,14614977-14615747,14621514-14621542,14636927-14640415,14640487-14640600,14640686-14641204,14641301-14641482,14641565-14641790,14641861-14642071,14642139-14642310,14642408-14645243	segs:1-116,117-887,888-916,917-4405,4406-4519,4520-5038,5039-5220,5221-5446,5447-5657,5658-5829,5830-8665	AGAP005359-RA	0	AGAP005359-RA	8673	4375	4375	100	100	0	0	1	1567	1		FOR
TCONS_00000596	XLOC_000358	AGAP005360	AGAP005360-RA	=	q1:AGAP005360	AGAP005360-RA	100	4.16136	3.7039	4.61882	9.23434	q2:AGAP005360	AGAP005360-RA	100	2.22509	1.92641	2.52376	5.68508	0	0	1	GCGCAAAGCAGCAGTTGTGTTGCGGCAGGCAGTGTTCCGGTGCGCTTTCCGCGTCCGACCGGGAAATTTAAAATCATCGCCCCGGACAAAATTAGTACCAATCATCAAGGTGTGCTACTACACCCCATAATAATAGCTGAATTTTCGAACCTCCTCGCTCGGTAGCGTAAACGATGGCATCGGTGTGAGGTAAAGGAAGGTGTGCAAACAGCCAGTTACGCGACGATACTTCATCGGTGCAAATCATCATCATCTGCAGGCGCATTAGCAGCGTGTCAGCCTACCTGATTGAGCGTCTTTGAACCGATCGACATAATTGACGACCGAAATGGGCCTGCTGGACGAGAGTGGCATCCTGTACGTGATAGCGGACGTGCTGTCGATCGTCACCATCGCGTC…	1358	639	47	1.2964	0.860334	0.998931		50.3682	2L	14645741-14647433	+ exons:14645741-14645849,14646024-14646632,14646711-14646831,14646915-14647433	segs:1-109,110-718,719-839,840-1358	AGAP005360-RA	0	AGAP005360-RA	2692	1358	1358	100	100	0	0	1	1	1		FOR
TCONS_00000599	XLOC_000359	AGAP005361	AGAP005361-RA	=	q1:CUFF.830	AGAP005361-RA	0	0	0	0	0	q2:CUFF.793	AGAP005361-RA	100	1.2874	0.932091	1.6427	3.25833	0	1	0	ATGGATGCCCTTTCGACCGTACGTACTTACGAGCAGTTCCAGCAGGATTTCCCACACTGGCTGCTGAACGTGCGCAATCCGGCGGAACTGTTCAACGCGCAACCGAGCTACGTCGTTAGTCAAGCTCTCTGCATCATTGGTGGATTGCTGAGCCTAGCACACGCCTTACACCGGGGCGGCAGATGGCCCTTCCTGTGGATGGCCGGTGCGCTAACCGGGGTGCTGGTCGAAGGTTCCATGTACTTTTCGCCGTACGGTGAAACGATCTGGTTCAGCCCGACCGTGATCGATCTGTTTCATCAGCGTATACCGTTGTTCATATTTTTCGTCTATCCCTTTTTCTACTATCAAGCTTGTTGGGCTGCTTCGAAGCTGCAGCTCAAGTGTCGCTGGTCGGAA…	1122	1122	100	0.9747	0.284871	1		54.5455	2L	14647712-14649059	+ exons:14647712-14647756,14647825-14648110,14648190-14648712,14648792-14649059	segs:1-45,46-331,332-854,855-1122	AGAP005361-RA	0	AGAP005361-RA	2224	1122	1122	100	100	0	0	1	1	1		FOR
TCONS_00000600	XLOC_000360	AGAP005364	AGAP005364-RA	=	q1:AGAP005364	AGAP005364-RA	100	6.82525	6.40632	7.24417	15.2739	q2:CUFF.801	CUFF.801.2	100	8.66141	8.29282	9.02999	22.2479	0	0	1	GCgaaagaaaaacaacaacaaaaaggctaccaaaaaaactaattacataaaaaaaaaaCTACCAATACATGCTGTAGATTTTGCATTTCACGTTTCCTGTCCGCTCGGCTCCGCTTCCACGACGGGGCTATGATGCTGTGTTAGATAAGTGCGGGCCCCTCACGTTGGATATGTATAGATTGGTGATTAGACAACGATTCCGCGCAGTCTATCACCGAAGAACACTCGAATAGCTCTCCAAACACGCACTCGCGGGTCAGGAAGCGAAACCTTCGGCGACAAGGTAAACCAGCAGCAGTGTGGCGTAGTGGCGAATCATTGTCGCCTGCCGAACAAAACCCTCCACACCATTACCGTGGGCATCCTGTCGGGCTGAGCGTGGAGCGAGAAAGTTGTTGT…	4583	1560	34	1.2686	0.578892	0.999999		50.2946	2L	14654367-14660187	+ exons:14654367-14654967,14655081-14655134,14655240-14655553,14655641-14655780,14656393-14656646,14656728-14657077,14657165-14657304,14657379-14657515,14657595-14660187	segs:1-601,602-655,656-969,970-1109,1110-1363,1364-1713,1714-1853,1854-1990,1991-4583	AGAP005364-RA	0	AGAP005364-RA	5206	2671	2671	99	100	15	0	1	1	1		FOR
TCONS_00000601	XLOC_000360	AGAP005364	AGAP005364-RA	e	q1:CUFF.832	CUFF.832.1	100	6.94974	6.34914	7.55035	15.5525	-							1	0	0	ATAGAGCCCATGCTGATCGAAGGCCGCACGAAGCTGGTGACGCAATGCAATGGGCAGCGGAACAAGGTAAAAACGGCGGACGGAAACGAAATCGACACGATCGTGGTGGACAACCGGAACAAGAGCGCAAATGGTAAAACGCTCGTCATCTGCTCGGAAGGCAATGCGAGCTTCTACGAGATTGGCATCATGTCGACGCCGCTAGATTTGAAGTATTCCGTGCTCGGCTGGAACCATCCCGGATTCGCCGGCAGTAGTGTAAGTTAGTGCGCAATGCCCTTCTCGTGATGTTTATGAGAGATCTGTTAATTTCCGCTTGCATTATCACCTCCCTTACAGGGACGCCCGTACCCAGACCAGGATCAGAACGCGATCGACGCTGTGCTGCAGTTTGCAATC…	2242	387	17	1.3082	-0.30239	0.0526237	Yes	45.0045	2L	14656389-14658630	+ exons:14656389-14658630	segs:1-2242	AGAP005364-RA	0	AGAP005364-RA	1352	1563	2671	100	59	0	0	1109	4	5	NOINT	FOR
TCONS_00000602	XLOC_000361	AGAP005366	AGAP005366-RA	=	q1:CUFF.833	CUFF.833.1	100	4.88373	4.66673	5.10074	10.8445	q2:CUFF.797	CUFF.797.1	100	5.7568	5.54293	5.97068	14.7267	0	0	1	TTTTGACGTCCGCTGTCTCTGTCCAattttttttgccgtattttttCTCTCTTCTGCTGCTTGCCCGAGAACGCCATTTTGCAAAGGCCGCGCGTACACTTTATGTTTGCGGGCGGAAATCTTGCTGGCAAAGTGTGAATCTAGCAAGCGACACAATCCGGAACCGCGTTGGCCAAGGATGTGTTCACCTTAAGCGAAAGCAAGTGGGTGCTTCCAGTGCACGGGTAAAGTTGGACCGCGTTCCTTCTCACCGTCCCATATATCCAACTACCCGCCGGGGTGGGTGGCAGTGCGTGGTGAGGAGAGGTGGTCGGCCCGGACGAGTACTGCCGCAGCCGCCGTTGCCGCCGCCGTCGCAAACGTTTTGCCGGGATCGGTCGAGTGAAAAAAGTGGAAAAA…	6327	4095	65	0.9445	0.551258	1		55.6346	2L	14660621-14667904	+ exons:14660621-14661198,14661515-14662577,14662758-14662959,14663037-14663699,14664084-14667904	segs:1-578,579-1641,1642-1843,1844-2506,2507-6327	AGAP005366-RA	0	AGAP005366-RA	9821	4954	4954	100	100	0	0	1	83	1		FOR
TCONS_00000606	XLOC_000364	AGAP005375	AGAP005375-RA	=	q1:CUFF.840	AGAP005375-RA	100	5.80653	5.24519	6.36786	12.829	q2:CUFF.803	AGAP005375-RA	100	17.623	16.7124	18.5337	44.7593	0	0	1	GGAACGCGCACATGTTGTAAATTGTACCTTTTGCAAAAGAGAACGGTGCCGTGAACAACATGGAGTACATTAATAATGCTTCGACCGGAGCAATTTCGTCCGGTTCCGGAGCGGTGAACAAAATCCTGTGCTGCGAATGTGGCGTCCCGATCGAGCCGAATGCCTCGAACATGTGCGTACCGTGCCTTCGGTCGCACGTCGACATCACGGAAAACATTCCGAAGCAGGCGGTGATATTCTTCTGCCGGAACTGCGAGCGCTACCTGAACCCACCGAACGAATGGGTCCAGTGCACGCTAGAATCAAAGGAACTGCTCAGCCTCTGTCTGAAGCGCCTGCAGGGGCTGCGGCAGGTGAAGCTGGTCGATGCGGGCTTCGTTTGGACGGAGCCCCATTCGA…	1652	1533	93	1.2756	0.834473	1		53.753	2L	14724450-14726177	+ exons:14724450-14725397,14725474-14726177	segs:1-948,949-1652	AGAP005375-RA	0	AGAP005375-RA	3275	1652	1652	100	100	0	0	1	1	1		FOR
TCONS_00000607	XLOC_000365	AGAP005377	AGAP005377-RA	=	q1:AGAP005377	AGAP005377-RA	100	8.68405	7.521	9.84711	19.4364	q2:AGAP005377	AGAP005377-RA	100	23.4058	21.6106	25.2009	60.2386	0	0	1	TTCTCCACGAATCGGTCGGTTTTGCACCAGCGCGCGACGAAATAGCTGTGATAACATGACTCTAGCACGCAGCTTATTGCGGTTAGTTTGGCGAAGCAATGTGCACCAACTAGCTACACCAGCACAGACAAGGACAACATACCGCTTGGCCAGCTTGGGATGGAATTCCAGTCCACGAAATTCGTTTTGCACTAATGTTACAGCGCTTGAAGCTCAACAGAGTGGCCCAAATGAAGAGGTGGGTAGGATACAGCCCCGCAAAATGAACCTCATATATACGTGCAAGGTGTGCAACCATCGGAACATGCACATGATATCCAAGCAAGCTTACGAAAAAGGTGTCGTGATAGTGACGTGCGATGGATGCAGCAATCATCATTTGATCGCAGACAACCTGAA…	487	432	89	0.745	-0.0407845	0.944744		47.4333	2L	14728293-14728858	+ exons:14728293-14728474,14728554-14728858	segs:1-182,183-487	AGAP005377-RA	0	AGAP005377-RA	965	487	487	100	100	0	0	1	1	1		FOR
TCONS_00000608	XLOC_000366	AGAP005379	AGAP005379-RA	=	q1:AGAP005379	AGAP005379-RA	100	1.7537	1.28913	2.21827	3.92832	q2:AGAP005379	AGAP005379-RA	100	5.08111	4.35151	5.81072	13.1451	0	0	1	ATGAATTGGAACCTGCTATTAGTGCTAAAGCATGTAATCTTGTGTTGTGTTTGTGTGATCGGTGATAAGCTGGGCGAATCCGCGCAGAAGCCGGCTCTTGTGCGAGCCTGCATTGACAATGCCACGCACGCCTTTATCGGGTGCATAGTCGCGGAGCTGGTCCTTTTCAACTTCAAACATCAACTTACGCGACACGAGTACTGCTGGCTGCTTTTCGTGGCAACGATTATTTCATCATGCATTGATTTGGATCATTTTATAGAAGCAAAGTCATTCAGACTACAGGATGCCACCAATCTCGACCGAAGACCATTTCTTCACAATTCAACGATATGTGTAGTAATTTTTATCTTATTTATCCTTACGAAGCGCGCTAGCAATCAATTGCGTATGTTGATT…	615	615	100	0.9195	-0.1965	0.997726		44.3902	2L	14829847-14830528	+ exons:14829847-14830131,14830199-14830528	segs:1-285,286-615	AGAP005379-RA	0	AGAP005379-RA	1219	615	615	100	100	0	0	1	1	1		FOR
TCONS_00000609	XLOC_000367	AGAP005380	AGAP005380-RA	=	q1:CUFF.873	CUFF.873.1	100	9.73505	9.22724	10.2429	21.5837	q2:CUFF.827	AGAP005380-RA	100	16.3009	15.3629	17.2389	41.6326	0	0	1	TTTTGCTTATTTACCTGTCAATAAAACATATCTCATCAAAGCAGAAAACGGAGAACAAAAAACGGAAAAACATCACGATTGTGCAAGGAAATCCCTCTCTAGCGAGTGCTTTTTGTCGATATCTGTGTCTTGTGTTCCGTCAAAGTTACAGAATAGTTGACGCAACCAAAGGAAAGTGAAACGGCACACGGTACGATTGCCATTTCTTGAGCGCGAACCAACACTACCCACCACAACGAAACAAACAAACACACATCACAATGGCGATAATCGAAAGCATTCGCCAGGCGTACTGGTTCGAAGTGCTTCCCCGAAGAACGATCCTTGCGACGGTGGTAGCAGCACTGCTGTTCTTCTCCGGATGGTGGATCATCATCGACACGGCATCGGTCTACCCGA…	4637	516	11	1.1443	-0.448701	0.000201699	Yes	52.6418	2L	14831025-14835818	+ exons:14831025-14831374,14831460-14831591,14831664-14835818	segs:1-350,351-482,483-4637	AGAP005381-RA	0	AGAP005381-RA	3495	2183	2183	100	100	0	0	1	1622	2	NOINT	REV
TCONS_00000610	XLOC_000368	AGAP005382	AGAP005382-RA	=	q1:AGAP005382	AGAP005382-RA	100	9.04157	8.25976	9.82337	19.9487	q2:AGAP005382	AGAP005382-RA	100	9.61902	8.87412	10.3639	24.437	0	0	1	GTGCTTTGTTTACGTCTGCATTTGCCACTGGTGCTGCAGCGTTCGGATAGAAATTTTATCATAATCAACGAATTAAAAGTGTGATACATTCCTGAATCATCCGTAATTCTCAAGCCCAAAGACAAACGCACCGCCCCACGATGGATCCCGCTCTGTTGCGCGAACGAGAGGCCTTCAAAAGGCGGGCGATGGCAACGCCAACCGTTGAGAAGAAGGCAAAAACGGAAAGCTCGTTTGCCGCACCGAAGGACATCAAGAAGCCAAGGCCCGCGAGTGCCGCACCGAAGATCGATGCCTCCAATTACAAAACTATGTCCGGTAGCTCCCAGTATCGCTTCGGTGTGTTGGCAAAGATCGTGAAGCACATGCGCACCCGCCATCAGGAAGGTGACGATCATC…	1127	888	79	1.2031	0.87792	0.999995		51.9965	2L	14836158-14837553	+ exons:14836158-14836359,14836457-14836555,14836639-14836801,14836891-14837553	segs:1-202,203-301,302-464,465-1127	AGAP005382-RA	0	AGAP005382-RA	2234	1127	1127	100	100	0	0	1	1	1		FOR
TCONS_00000612	XLOC_000370	AGAP005391	AGAP005391-RA	=	q1:CUFF.846	CUFF.846.1	100	3.80216	3.57937	4.02495	8.44712	q2:CUFF.808	CUFF.808.1	100	3.52552	3.34515	3.70588	9.04359	0	0	1	CGAAAACAGGTTTCGCGATTCTTTGCAGGCACGGGCAAAAGTGAAAATTAATTGTTCGAAAACTCACCTAAAAATCGTTGCTACTGGCCAGCAAACAGTGCGAACCGCGGTGCCAAATGTAGCCAAAGCGAGTGAACGGTGAAAGAAATCGCGGTCCGTACGCAGCAACCCGCACGGGACGGATCTTTGTGCACGGGGGCTTGCATCGAACTACTGTAAACAAACCCCGCCATCAAAACACACACACGAAAGGCGGTCACGTTTTAGTTTTCCAGGACGGGGAGGTTTTTCCTACTGCCAGAGATTTTCCTTTTTGGGAATCTTTTCCGTTGGGTGTGTTTGGGTGCGTGATTAGAATTGCTCGACTTTCATTGCCCGTATCGAGTGAGTGGGCAGTTC…	5943	3393	57	1.2496	0.962611	1		53.4578	2L	14897552-14903562	+ exons:14897552-14898146,14898215-14903562	segs:1-595,596-5943	AGAP005391-RA	0	AGAP005391-RA	7864	3967	3967	100	100	0	0	1	415	1		FOR
TCONS_00000613	XLOC_000371	AGAP005393	AGAP005393-RA	=	q1:CUFF.850	CUFF.850.1	48	18.5935	18.0375	19.1495	41.5361	q2:CUFF.885	CUFF.885.1	100	20.8625	20.4119	21.3132	53.4723	0	0	1	CAGAATCAGAAGTCGCAGTCACTTTTTCTCGTCCGAGTGTGTTTTTGCTGGCCCAGACCCCGAAAACCTTTAACAAAGAGATAAACACGTCCGTATTGCAGGCAAAAGTGTCGAGAATTGATTATTTCCCCCTTTTTTCTCTCTCGATTGAATTGCCTTCCCTCGTAGTTTTGACTTCGCCCCAGTGTCGTCGCCGCTAGTCTGTACGATATTTTGCATCCGAGTGTGTTATGCGTGTGTTTTCCACAGTGCCACGGCCAAGTACGCAGTGAAACGCTCTAGTCACAACACGGGAGTGATCTGTGCTCACTCCACTACAAGAgtgtgtgtgtgtgtggtgtgAAGAAGCAACATAAAAGCGAACGGGGAAGGTCGTGTGTGATAACAGATTTCGTGAAA…	5912	642	11	1.2357	0.830165	0.000488265	Yes	46.4141	2L	14905541-14914036	+ exons:14905541-14906106,14908515-14908830,14908907-14909087,14909188-14914036	segs:1-566,567-882,883-1063,1064-5912	AGAP005393-RA	0	AGAP005393-RA	3027	1527	1527	100	100	0	0	1	29	1		FOR
TCONS_00000614	XLOC_000372	AGAP005396	AGAP005396-RA	=	q1:CUFF.854	CUFF.854.2	100	5.49312	5.18736	5.79888	12.1786	q2:AGAP005396	AGAP005396-RA	100	0.44938	0.323528	0.575231	1.14144	1	0	0	CGGCGTGTGGTTCGCGTGTGTAAGTCGTCGCGCTGGCGTTTCGTTGTTTCGAACGTGTGAAATCCGGCTCACTCACGGTAACGGCACACGTGAGCCGTAATCCCTCCACCTTCACCCATCACCACCACCGTCATTTCCGTGGTGGCCGCATTACCGGAAGTGGTGTGCGCCCATCGGCACATCGATTCTGTTTTCACACCCTACTCAGAGACAGTGAGAGAGAGAGAGCAGCGTCAGGCATGTAATGCAGGAGAAGCGTCGCGACCCAACGGCTGCATCTGGCGAATGTGTGATAAATCTCATCCAGCGTTTGTGATAAATCAATTTCCAATCCAAGCCTCCCAGCACAGTGATGTCCTTTCTGCGTTCGTTTCGTACGAATTTGATACTCAGTACTGC…	4543	1650	36	0.9759	0.701542	1		55.0737	2L	14974487-14980009	+ exons:14974487-14974822,14975717-14976213,14976300-14980009	segs:1-336,337-833,834-4543	AGAP005396-RA	0	AGAP005396-RA	4167	2102	2102	100	100	0	0	1	1	1		FOR
TCONS_00000615	XLOC_000373	-		.	q1:CUFF.852	CUFF.852.1	100	8.48516	7.85663	9.11369	19.08	q2:CUFF.813	CUFF.813.1	100	8.3871	7.82451	8.94968	21.7372	0	0	1	TACAGTTCAAATCACGCAGCAGAGCAGACGCTAGAAAGTGCACCATCTTCAATCGCTACGATGGGTCTTGGAAATTCAAAATCCGAAAACAAACCAATTCGCCACGGAAAGGGGAGCAATGTTGGTCACAGTCATTACGGAAACCTGCCCAAGAACGTGGCCAAGGGTGAGGGAAACCATCGTTATGTGTATGTAAACTCGCACCAACCCGTGTCGGATTGGCCAACCAGCGTCGTCCGTCCTCCGAGAcagttgcagcatgctgaaaagcaacatctacaacaattgcatcatcaacaccggcaaccggagcatcgtcaccagcagcagcagcaTTCCAAGAAAGTGTTGGTTGAACGGAACAAACCCCAATCGAAGCGTGAATGTAATGTTTGTGGG…	1346	510	38	1.0641	-0.0881905	0.901705		42.2734	2L	14982714-14984133	+ exons:14982714-14983283,14983358-14984133	segs:1-570,571-1346
TCONS_00000616	XLOC_000374	AGAP005397	AGAP005397-RA	e	q1:CUFF.853	CUFF.853.1	100	1.00303	0.815144	1.19091	2.20966	-							1	0	0	CTTTGATCGTAATTGCTTCTCGCTCGCGTGTGTGATTTTGTCGCCGCCGGGGCAACAACAGTTCCACAAATCCGTCCAGTCCGTCCCGTTCGCGTGCCTGTGTTGCTGTCGAATTTCATGACTGTTGGTACAAATCCATCCACATTTTTGACTACAAAATTGCATCTCTATCTGTGCTGTGTGTTTGTACAAGTTTGTTGCACTTTGTTGGATCGATACGCTGCGATCAATCGGTGTTGAAAAGTCACGAAAGAGACGCAGAGCAGAAATTGTGTCGTAAAGTAGACGTAATACAAAGAAATCGATTGTGTTTTTGTCCGCTCTTGCTCTGTGGATTGCGTTTATGTATTGGGTCGTGGCTCCAAACCGGCAAAGTGATCGTGTGCCTTAGCTTCAGCG…	1973	402	20	0.882	0.49759	0.23146	Yes	50.4308	2L	14986694-14988666	+ exons:14986694-14988666	segs:1-1973	AGAP005397-RA	0	AGAP005397-RA	2030	1069	1069	100	100	0	0	1	82	2	NOINT	FOR
TCONS_00000618	XLOC_000375	AGAP005398	AGAP005398-RA	j	q1:CUFF.856	CUFF.856.1	76	1.89888	1.48288	2.31489	4.2235	-							1	0	0	CGGCGCACCAACTTGTGGCCACGCGTGTGTTCCGGGCGTTACTAGCTGAGTGTTAGCCAAACGAAACCGATCGCCGTGTGCGTTGTGCGTTCGCGCGCGCGATCTAAAAGTGGACGCGACTATATTGCCCGGCCACCTAGGAGGTAGAGCGCCCGGCTGCTGCTGTTCCCGGCTaaaaaaaaGTGGAAAAGAACGTATGGCCCGTGTGGGTTGATGTTAATCCGGTGCTAATGGACCACGAGCGATGAATCCAATCAGTAACTATCATCGAAACACAGTGTCAAAACAAACCAACAAACAAACGAACGAAACACACCGGAAAATGTAgtgtgcgcgtgtgtgtgtgtgCAGTACAAGTGATCGTTTGATCGCAAGTTCGACAAACCGCCGTAATTGCAG…	1388	927	67	1.2202	0.525716	0.999991		54.683	2L	15000754-15020798	+ exons:15000754-15000924,15016644-15017088,15019328-15019499,15019592-15019793,15020401-15020798	segs:1-171,172-616,617-788,789-990,991-1388	AGAP005398-RA	0	AGAP005398-RA	1850	933	933	100	100	0	0	1	456	1		FOR
TCONS_00000621	XLOC_000375	AGAP005398	AGAP005398-RA	j	q1:CUFF.856	CUFF.856.3	100	2.49561	1.99313	2.99808	5.55074	-							1	0	0	TCGTGTGCGTATATGCTGGGTGTTGGCTaaaaaaaaGTGGAAAAGAACGTATGGCCCGTGTGGGTTGATGTTAATCCGGTGCTAATGGACCACGAGCGATGAATCCAATCAGTAACTATCATCGAAACACAGTGTCAAAACAAACCAACAAACAAACGAACGAAACACACCGGAAAATGTAgtgtgcgcgtgtgtgtgtgtgCAGTACAAGTGATCGTTTGATCGCAAGTTCGACAAACCGCCGTAATTGCAGTGTGATACCGACGGAAAAAAGCGGGAAATAGAAAAACCACACACACAAAAAGCAGCACGACGATGCTAGACCTGCAGCGACACGCGGACTGTCCACTGTGGGACGCCCTGGCCAGCCCGGTCGTGCCGTGGCCGGGGATGCGGTAC…	1242	927	75	1.2202	0.525716	0.999994		53.6232	2L	15001299-15020798	+ exons:15001299-15001323,15016644-15017088,15019328-15019499,15019592-15019793,15020401-15020798	segs:1-25,26-470,471-642,643-844,845-1242	AGAP005398-RA	0	AGAP005398-RA	1850	933	933	100	100	0	0	1	310	1		FOR
TCONS_00000623	XLOC_000377	AGAP005400	AGAP005400-RA	=	q1:CUFF.879	CUFF.879.1	87	15.6077	15.152	16.0634	35.0441	q2:CUFF.841	CUFF.841.1	100	17.2848	16.82	17.7495	44.659	0	0	1	GCAGTCTGGCGTGAGCAGAACACGCACGGTTCACACAGTCCGCAACCAGCTTAGCTTAAACATAGTAACGAAAAGTTCTTCTCGTGGAGAGAACAAAACAGTGCCTTTTACTTTGCCTGCCTATCAGCTCCCCTTCCGTTTCTTAGTGGGAAATTCAAACCGAAAAAGAGAGTCAAATCGCGCGTGTCGCTATTCAGAAATCTGAGGAAGTGATTTTTCTTCCGTGCTCCAGTGTGCGTGTGTGCGTGTTTAGAGCTTAGAACTTTCTTCCCGACAAAACTCTTCTCCTTCGCACAATGGCCGACGTTGATGTAATGCGTTCGCAGACGGTCGAGGTGAAGAAGACGCGCAAAGTGAAAAAGACGACCACCACCAAGCGCCGCGAGTCGTCCGATCAGA…	4204	1062	25	1.1706	0.796303	0.996856		44.3149	2L	15054804-15077066	+ exons:15054804-15055281,15058802-15058991,15059114-15059288,15073518-15073687,15073793-15073979,15074063-15077066	segs:1-478,479-668,669-843,844-1013,1014-1200,1201-4204	AGAP005400-RA	0	AGAP005400-RA	4462	2251	2251	100	100	0	0	1	5	1		FOR
TCONS_00000625	XLOC_000378	AGAP005402	AGAP005402-RA	=	q1:AGAP005402	AGAP005402-RA	100	7.66344	6.93193	8.39495	17.2462	q2:AGAP005402	AGAP005402-RA	100	23.2221	22.0555	24.3887	59.8506	0	0	1	TTTGGTCGGCAAATTGCATAGCGCACACGCTCGCTTCTGTTATTGTTGTATTTTTGATCAATTTTTAACAGAAAAACCACCGCAAAAAGCACCCCAACAATCTCCACCGCATCACACAGGATCTGTAGCAATGAGTTTCAAGTATGAGTGTGCCGATTTCTCGCAGTTTCAGGAGCAACTGAAAAAGATGCGCGATCTGGATGACAAAATCATCTACGCACTGAACACAACCATACCGACGGAATCGTTCAAAGGTCAGGTCGATGCTGAAGCAAAGTGTCGCGACCTGCACGGACAGCTAGAATCGGGCTACAGCCACCGGCAGGAAGCGATCAAGAAGTGTATCGTCGTGTGTGCCGATACGGTCAAGACACTCAAGGACAAGCGGGAGGAAAACAA…	916	423	46	1.1664	0.520619	0.95912		46.7249	2L	15084467-15085590	+ exons:15084467-15084638,15084780-15085052,15085120-15085590	segs:1-172,173-445,446-916	AGAP005402-RA	0	AGAP005402-RA	1816	916	916	100	100	0	0	1	1	1		FOR
TCONS_00000630	XLOC_000381	AGAP005413	AGAP005413-RA	=	q1:AGAP005413	AGAP005413-RA	78	3.73787	3.12833	4.34741	8.31842	q2:CUFF.839	AGAP005413-RA	94	3.76134	3.18813	4.33455	9.65165	0	0	1	GCATCTTTTATCCCAACAATTCCAACCAACTTCTGTTTCCTTTCGCCATCGCACCGCAATCTGTGCCCCGTCCGTTTTCCTTCCCGGAATAGCCGAGCTATGCAATTGCATTGAAAGTTTGCGCAAAGTGCACGCGTTATGCAGCAACGGGACGCGTTCTAGTGCACAGAGGTTAGTAAGGCAGCACATCAATCGCACCACAGTATGGAGGTGGACACGATACAGAAACCAGCGCTGGCAGTTGAACCGCCGGATGCCAACTTTGACCCAAACCTGACGCCGGAAACCGGCGAACAGTACCTGCAGAAGGTGATGTACGAGCGGGGCAAATGTCCGGTGGTGGTGGTGGCCGAGAAGCCGCAGCCCCGCCGCCAGCAGAAAGCTCTCTCCGGGCTGGCC…	1207	849	70	1.2376	0.83969	0.999987		54.5153	2L	15337110-15338402	+ exons:15337110-15337520,15337607-15338402	segs:1-411,412-1207	AGAP005413-RA	0	AGAP005413-RA	2393	1207	1207	100	100	0	0	1	1	1		FOR
TCONS_00000631	XLOC_000381	AGAP005413	AGAP005413-RB	=	q1:AGAP005413	AGAP005413-RB	100	4.76563	4.09213	5.43914	10.6057	q2:CUFF.839	AGAP005413-RB	100	3.98738	3.39298	4.58177	10.2317	0	0	1	GCATCTTTTATCCCAACAATTCCAACCAACTTCTGTTTCCTTTCGCCATCGCACCGCAATCTGTGCCCCGTCCGTTTTCCTTCCCGGAATAGCCGAGCTATGCAATTGCATTGAAAGTTTGCGCAAAGTGCACGCGTTATGCAGCAACGGGACGCGTTCTAGTGCACAGAGGTTAGTAAGGCAGCACATCAATCGCACCACAGTATGGAGGTGGACACGATACAGAAACCAGCGCTGGCAGTTGAACCGCCGGATGCCAACTTTGACCCAAACCTGACGCCGGAAACCGGCGAACAGTACCTGCAGAAGGTGATGTACGAGCGGGGCAAATGTCCGGTGGTGGTGGTGGCCGAGAAGCCGCAGCCCCGCCGCCAGCAGAAAGCTCTCTCCGGGCTGGCC…	1136	747	66	1.243	0.492958	0.999862		53.8732	2L	15337110-15338402	+ exons:15337110-15337520,15337607-15337902,15337974-15338402	segs:1-411,412-707,708-1136	AGAP005413-RB	0	AGAP005413-RB	2252	1136	1136	100	100	0	0	1	1	1		FOR
TCONS_00000635	XLOC_000385	AGAP005419	AGAP005419-RA	=	q1:AGAP005419	AGAP005419-RA	100	2.73103	2.37087	3.09118	6.0393	q2:AGAP005419	AGAP005419-RA	100	3.57472	3.19311	3.95633	9.10451	0	0	1	CGTTCGCAGCAACATTCGTCACGCTTTTACGACCCTCCACGCATAGTTTATCTGATAAGCGTAGCTGTTGCAGTATAGAACAGTGGCAAATGCTCGCGTTACATTATCGTTTTTGCTAACCATTGTGCAAATCATCTCACCGCTAGGTGTTGTCTCAATTGGGGTGCAAAGCGTTTGCTTGGCAGCATGTTGCGGAAAGTATTACCTACCTCAAGCGCGGTGAAAGTTGCCCGCAAATGTGTGTTCAGGAATGCCAGCACGGCGGCACCGATACGGCCACGGATCTGTATCGTAGGTGCGGGACCGGCTGGTTTCTACACTGCCCAGTACATCCTCAAACATTTGGATAACTCCGACATTGACATCGTGGAGAAGCTGCCGGTTCCGTTCGGATTGGTG…	1650	1464	89	1.0691	0.30128	1		52.7879	2L	15363274-15365288	+ exons:15363274-15363674,15363748-15363904,15363975-15364190,15364256-15364427,15364516-15364854,15364924-15365288	segs:1-401,402-558,559-774,775-946,947-1285,1286-1650	AGAP005419-RA	0	AGAP005419-RA	3271	1650	1650	100	100	0	0	1	1	1		FOR
TCONS_00000636	XLOC_000386	AGAP005421	AGAP005421-RA	=	q1:CUFF.877	CUFF.877.2	61	2.26498	1.89923	2.63073	5.02158	q2:CUFF.842	CUFF.842.1	34	3.89817	3.47658	4.31977	9.9571	0	0	1	CAAACGACTGACAGCTGTCTTTCTGCACCGTGTTTTGTTGCGTGATTTCTGCCCTGCACACCCGCTCAATTCTACAACTTTTTTTCGGCATTTTCACGGAAAGTAAGCGGCGGAAGCATTTGCAAAGTCTGGAGGAAAAATGCTCTCCCGAGCGTGTAGACTTGTGTCCAGGAATTCCTTACATGGAAGGGTTGTTTGTGTGCGGGAAGGAGCAGCAGTACCAACCAGTGTCCACCGAGGGCGCGATTACCACATTGCCTCGGGACATGCGACAGCCACCCTGCTAAACGCGAGGTTCTCTCCCGTCAAACCCATCACGGCTACAGTGCTGATGCGAAATCTCAGCACAGCCGATGGCGACAAAAGTGCGCTGCTGGAAACGATCCCGGAACCGCCCGC…	2162	1260	58	1.273	0.62259	1		54.2091	2L	15373073-15375395	+ exons:15373073-15373277,15373368-15374397,15374469-15375395	segs:1-205,206-1235,1236-2162	AGAP005421-RA	0	AGAP005421-RA	2910	1468	1468	100	100	0	0	1	28	1		FOR
TCONS_00000637	XLOC_000387	AGAP005423	AGAP005423-RA	=	q1:AGAP005423	AGAP005423-RA	100	32.6836	31.0484	34.3188	72.6577	q2:AGAP005423	AGAP005423-RA	100	72.3192	70.0475	74.5908	185.545	0	0	1	CGACTCGACGCAAATCAACTGTGGCAATCAAATCCGCAATTCATCGTACAATTTGTGGTGCGGAGCAAAAGCAAAAGGTGTTATTTTACCGTGTTTTGATTCACAGTTCGCTCCGTTTGTGTGCGCAGCCTAGTACCAATTACCGCCAGTGGAAACAATGTCGTCCCGTTACGATCGCGCCATCACCGTCTTCTCCCCGGACGGCCATCTGCTCCAGGTGGAGTATGCCCAGGAAGCGGTCCGCAAGGGCTCGACCGCAATCGGTGTGCGCGGTAAGGATGTTGTGGTGCTCGGCGTGGAGAAGAAATCGGTCGCCAAACTGCAGGAGGAGCGCACCGTGCGAAAGATCTGCCTGCTGGACCATCACGTCGTGATGGCGTTCGCGGGCCTGACGGCCGA…	1086	750	69	1.2514	1.09713	0.999962		57.8269	2L	15375471-15376556	+ exons:15375471-15376556	segs:1-1086	AGAP005423-RA	0	AGAP005423-RA	2153	1086	1086	100	100	0	0	1	1	1		FOR
TCONS_00000638	XLOC_000388	AGAP005427	AGAP005427-RA	=	q1:CUFF.893	AGAP005427-RA	100	354.292	347.083	361.501	786.428	q2:CUFF.876	AGAP005427-RA	100	658.446	648.999	667.893	1688.51	0	0	1	CTGGAATCGAAGTCCACAGCAGGTCTTTCCGATCTTGTCAGCCGACACAAGAGAAGCTTGAAATAATCATGGCATCGTCCCATCTGAACTGGTTGATCGTGCGCGATCACAACGCGTTCCTGCTGAAGCGGAGGGACATCCGGAAGCCGTTCAGCACGGAGCCCGGAAACCTGACCAACTTGAGCTCGTTCCGTTACAGTGGGCTGGTCCACCACAAGACCATCACGATTACGCCGGCTGAGAAGAAGGGCGTCAACTTTGTGTACAACCGCAAGAAGGTCTTGAACAAGCCAGCCAAGGCGCCAGTCAAGGTCACGCTCAAGGAGGGACCGCGTCGTACGCTGAAGAAGATTGCCAACATGATGAAGGCCAACCGGTACCGTGCGGATCTGCGCGGAG…	675	474	70	1.2547	0.738193	0.995816		56.5926	2L	15420858-15422462	+ exons:15420858-15420910,15421237-15421341,15421710-15421835,15422072-15422462	segs:1-53,54-158,159-284,285-675	AGAP005427-RA	0	AGAP005427-RA	1338	675	675	100	100	0	0	1	1	1		FOR
TCONS_00000640	XLOC_000389	AGAP005429	AGAP005429-RA	=	q1:CUFF.887	AGAP005429-RA	100	2.34144	1.9276	2.75527	5.22433	q2:CUFF.850	AGAP005429-RA	100	3.55691	3.08047	4.03334	9.12001	0	0	1	TCAGAAAATAAACAACGCTCCGCAAACTCGCAGCATCCAACCATGATCGACATCAGTCGCTGCTACTACACGACGATACACTCGCAAACACTGTCGACCGATGGCCGGTTCCTGTTTTGTGGAAGCAATTTTGGGGAAATATTTTTGTTCAGTGTGGAACGGATAACGTCCTGCAATGCGGCGGATTCGCCCCCGCTGGAACTGGACCAACTGCCCACCGTTCCCCTGCAGACGCTCTCGGTTACGGACCGCTGTCCCATCTACAGCCTGTCGTTTCACAAGGACTTCCTGATCGTGGGATTGAACGGGGAGATATGCGGCTTCCAGTGGTCGAGCAAAGCCGGCACGATTGGCAAGAAGGCTTGGACGGTAAAGCTGCCAGCCCCGCCCGAGAGCGCG…	1183	1005	85	1.0937	0.584233	0.999999		55.4522	2L	15423894-15425229	+ exons:15423894-15424045,15424128-15424532,15424604-15425229	segs:1-152,153-557,558-1183	AGAP005429-RA	0	AGAP005429-RA	2345	1183	1183	100	100	0	0	1	1	1		FOR
TCONS_00000641	XLOC_000390	AGAP005431	AGAP005431-RA	=	q1:CUFF.890	AGAP005431-RA	100	1.57067	1.24554	1.89581	3.46245	q2:CUFF.853	CUFF.853.1	100	6.16085	5.69125	6.63045	15.6381	0	0	1	CaaaaaaaaTCAAATTCTCTTTGCATTTGTGTTATCAAGGGCTACGATTACGATACAGCAACAAAGTTCTGCCTAGTTTAATTTATTGCATTCTCGCCATGTTCGGTTATTGAACGAGAGaaaaaaaaCTTTCTCCACATACCTTGCTGCCGCAGCTGTGCACCTTTCAAACCCGAAAATTAATAAAATGTACACGCTGTGCAAGCTACTGATTGCGCTGTGCTGTTTCACAACGTTAGCCCACAGTTCCCGGGTGCTAGAGCTAAGCGATCGGTTTCTGGACGTGCGGAACGAGGGCCAATGGTTCGTGATGTTCTATGCGCCCTGGTGCGCTCACTGCAAAAAGCTCGAGCCGGTGTGGGCGCTCGTCGCCCAGGCGCTGTACAACACGAACATCCG…	2505	1287	51	1.2873	0.929071	1		56.1277	2L	15426495-15429190	+ exons:15426495-15426718,15426805-15427057,15427163-15429190	segs:1-224,225-477,478-2505	AGAP005431-RA	0	AGAP005431-RA	3297	1663	1663	100	100	0	0	1	29	1		FOR
TCONS_00000642	XLOC_000391	AGAP005433	AGAP005433-RA	=	q1:CUFF.896	CUFF.896.2	100	1.35474	1.19277	1.5167	3.01992	q2:CUFF.856	CUFF.856.2	100	2.46317	2.27508	2.65126	6.38354	0	0	1	ATGGCGGGAATTAAGCCGAACGTTTACGCCGTGATAGTGACCTCGGTGGGATTCCTCTGTCTGGTCATCAGTGCGACAGCCGTCGGCGTGCCGGTATGGGCGTACTACGAGGGCCGTGTAATAGAGGATCGTGGCTATTTCGGTCCTTGGCAAAAGTGTCAGGTGCTCAGCTATCGGGAACGGTGCGGTGATATTGGACGCTTCAAACCGGACGCCGTCGTGTTCGTGAGCGGACTGCTGGCGGTCGGCGGATGCGCCCTGTTCGGCATCTTCTGCATCCTGAGCATCATCCAGATAGCGATGATATCGTCCCGCGATCGCGTCTGCATGAGCTACAAAGCGCTCGTCCTGCTCAAGCTGGTCGCCACCATACTGGCAGCCGGTCTGTCGATAGCGGCC…	3306	960	29	1.1589	0.676547	0.998279		46.9449	2L	15452768-15459380	+ exons:15452768-15452891,15452976-15453065,15456223-15456675,15456742-15459380	segs:1-124,125-214,215-667,668-3306	AGAP005433-RA	0	AGAP005433-RA	1903	960	960	100	100	0	0	1	1	1		FOR
TCONS_00000645	XLOC_000393	AGAP005438	AGAP005438-RA	j	q1:CUFF.898	CUFF.898.2	100	1.62483	1.41972	1.82995	3.56671	q2:CUFF.861	CUFF.861.2	100	7.22353	6.83477	7.61229	18.3299	0	0	1	CCGTGCGCACATGTTCGTTCAAAGTAAACAGTTCACAGTTTTTGTATTGTCCACAGCACGATGGCGATCGGCGGAGGAAAGTTTAAAAAGAAAAGCGACAAAAAGCGCTACTTTGAGCAGCAGGCGGACGAATCAGCAACGCCAGAACCACAGCCGAGTGAAGTGCAAGCCCGTCCGGCCAAAATCGTATTCGACGATGAAGGTGAGCAACGCGTGGTGCCGATTGATTACACGGCTGGCGAAACCGGCACATCGTCGCGTGCTACCGGTGCGAGGCGCAAGAAGGCACATGCGGACGGTGAAGATGAGGACCACGAGGGTGACGAGGATGAGGAGGAGGACCAGCTGACCAAGCTGTGGTACAACAACTTCGAATCATACAATCTGGTCGGCGAGATG…	3418	3165	93	1.2436	0.882585	1		57.402	2L	15469592-15473169	+ exons:15469592-15471548,15471640-15471889,15471959-15473169	segs:1-1957,1958-2207,2208-3418	AGAP005438-RA	0	AGAP005438-RA	5715	3141	3141	100	100	0	0	1	1	2	NOINT	FOR
TCONS_00000656	XLOC_000402	AGAP005462	AGAP005462-RA	=	q1:AGAP005462	AGAP005462-RA	100	24.1625	22.8654	25.4596	52.8996	q2:AGAP005462	AGAP005462-RA	100	39.1577	37.6262	40.6892	98.9927	0	0	1	GCAAAATACCGAAAAATCATCGTCATCGTCGTCGCGCTTTGTTGCCGAAGCCCCTAAAAACAGACAAAACTGTTCCGCCGGGGGTTGTGCCGTAATTCTGCCTACAGTTTCGTGGATATTGCATCCATCGTTTTACGGGAAACTCCACGACCTACTGCAGTTGCATCTGTGCCGAATTGTAGCTACAGAAATGGCGGTAAAAGCCATCAACGACGAGGGACACTTCCAGGCCGAGCTGTCGGCCGCTGGTGGTAAGCTGGTGGTGGTCGATTTCACAGCGACCTGGTGCGGTCCGTGCCGCAACATTGCACCGCTGTTCGAGCAGCTGCCGACCAAGTACCCGAAAGCCGTGTTCCTTAAGGTGGACGTAGACAAATGTGCCGAAACGGCGGCCACGCA…	1229	861	70	1.2619	0.97871	0.999992		55.7364	2L	15814662-15816029	+ exons:15814662-15815103,15815173-15815283,15815354-15816029	segs:1-442,443-553,554-1229	AGAP005462-RA	0	AGAP005462-RA	2436	1229	1229	100	100	0	0	1	1	1		FOR
TCONS_00000659	XLOC_000404	AGAP005464	AGAP005464-RA	p	q1:CUFF.914	CUFF.914.1	100	0.739568	0.38784	1.0913	1.69609	q2:CUFF.883	CUFF.883.1	100	1.11892	0.704232	1.5336	2.90181	0	1	0	AAAAATCACTAATAACCAATTTCTTCCTCTTCCCTTCTTTCTCTCTGTTCCATTCTTCCAATCttttttttttcttttCACCCCCATCCAGGTTTTCCCAGTTTTCCCGACCAGAGTCGATGAATTTTCCACCCGTCCCATGAGCGTAAAGCCGTTACGGTATTGATGAAATGTTTCCTGCACTGTTTGCACTAATCGaaaaaaaaCAGCAACAGAGCATGCTGTGAGCGACCTGCTGAGATGGGATGAGGAATTGAATGAACGAAAACGATACGCGGTCACTACAGATAGTaaagaaagagagagtgagagagaaaagagagagaagtagaagagaaagagcttggctagaaagagaAGGAAAAGGTAAACTAATTAAATCAAGGGAAATAAATAATA…	1006	285	28	0.6488	-0.727799	0.0442963	Yes	38.0716	2L	15856153-15857158	+ exons:15856153-15857158	segs:1-1006
TCONS_00000661	XLOC_000406	AGAP005467	AGAP005467-RB	=	q1:CUFF.952	AGAP005467-RB	63	12.0663	11.6144	12.5182	27.0451	q2:CUFF.952	AGAP005467-RB	100	28.183	27.5667	28.7994	72.573	0	0	1	GTGCGTGTGGCTCGAGAAGGAAAGGCTGTTTCGTGTTATCTGCGCCGAGTTTTCTACCCGTCAAAGCCAAGTGCAGCAAACTGGAGTCTCCAACGAGGACTACCCCCATCTAATCCCGGATCTTTGATAAACGCAGTACATTGTACTGTAAAAAACTTGCAACGAAATAGGACTTTTCTTTCCAAGCAGTAGCAACAAGCCGCGGGGCACCCAGTCAGGATGGAGGATTCGACGAACGCAATGGGCATGATGGACCAGCAGCAGCACGGTGGGGCGGCAGGCTACGAGAACAACGGGCCGGCGCCGGCCCCGACACCCTGCTACGACGATCTGTTCCCGGCGCTGCCGGAGAGTGAGCCGCCGCGCTTCAACAGCACGCTGTCGCCGGCCACGCAGAAC…	5266	3915	74	1.2496	1.26416	1		57.8807	2L	15963587-15976588	+ exons:15963587-15963645,15966299-15966379,15971371-15973703,15973796-15976588	segs:1-59,60-140,141-2473,2474-5266	AGAP005467-RB	0	AGAP005467-RB	10440	5266	5266	100	100	0	0	1	1	1		FOR
TCONS_00000662	XLOC_000406	AGAP005467	AGAP005467-RA	=	q1:CUFF.952	AGAP005467-RA	100	19.0876	18.6925	19.4828	42.7825	q2:CUFF.952	AGAP005467-RA	74	20.8139	20.4317	21.196	53.597	0	0	1	GTGCGTGTGGCTCGAGAAGGAAAGGCTGTTTCGTGTTATCTGCGCCGAGTTTTCTACCCGTCAAAGCCAAGTGCAGCAAACTGGAGTCTCCAACGAGGACTACCCCCATCTAATCCCGGATCTTTGATAAACGCAGTACATTGTACTGTAAAAAACTTGCAACGAAATAGGACTTTTCTTTCCAAGCAGTAGCAACAAGCCGCGGGGCACCCAGTCAGGATGGAGGATTCGACGAACGCAATGGGCATGATGGACCAGCAGCAGCACGGTGGGGCGGCAGGCTACGAGAACAACGGGCCGGCGCCGGCCCCGACACCCTGCTACGACGATCTGTTCCCGGCGCTGCCGGAGAGTGAGCCGCCGCGCTTCAACAGCACGCTGTCGCCGGCCACGCAGAAC…	7151	3915	55	1.2496	1.26416	1		53.6708	2L	15963587-15980283	+ exons:15963587-15963645,15966299-15966379,15971371-15973703,15973796-15975513,15977324-15980283	segs:1-59,60-140,141-2473,2474-4191,4192-7151	AGAP005467-RA	0	AGAP005467-RA	14090	7151	7151	99	100	15	0	1	1	1		FOR
TCONS_00000665	XLOC_000408	AGAP005470	AGAP005470-RA	=	q1:AGAP005470	AGAP005470-RA	100	1.20731	1.05046	1.36416	2.64121	q2:AGAP005470	AGAP005470-RA	100	0.544361	0.445386	0.643336	1.33511	1	0	0	ATGTCGTTCTGTCGCATCACGGGCAAATGTCGGTCGCTACCGAAGCCCAACTACTTCCCGATGCTGCCGCCGATCTCGCCGGCCGCCGCCAAGCGCTACTGTCGCGTGACGGGCAAATCGTACGGCCTCCCATCGCACCACTTCATCCCCGTGACGCTGGTGAAGCGCAGTGCCGGCGCGGACCGCTGCCGGGTGACGAACGTTTCGGCCGAGCTGGAACCGCACCACTACCAGCCCGGTGTGTACGGACGGCGCCGGCACGAGGTACTGTGCGCCTTTCGGTACGTCCTGCCCGTGCTGGACGATAGTGACGAGGCGCAGCGTACCCTTACCGCCATCCTGCAGGCCAAAACGAAACCCCTCGAGCAGAGCCTGTACGTGTATCGGGTGGACGAGCGC…	5122	4902	96	1.215	0.844319	1		61.597	2L	16007846-16014206	+ exons:16007846-16012600,16013840-16014206	segs:1-4755,4756-5122	AGAP005470-RA	0	AGAP005470-RA	10150	5122	5122	100	100	0	0	1	1	1		FOR
TCONS_00000667	XLOC_000409	AGAP005471	AGAP005471-RA	j	q1:CUFF.944	CUFF.944.2	100	1.81444	1.72489	1.904	3.97442	-							1	0	0	ATGTACGATATTTTGGTTGTGAACAAAAACTACGATGCCGAAGGTCCGGACTCGATCTCGGTGCGCGTTGGCGATCTGGTCGAGGTCCTCGATATGGGCGATTCGGCCGTCAATGCGGCAAAGAAGCCGAAGCTCGATCCGCAGATGAACATTGGCCAAAGCGAGGACCGGCTCGACAGCTCGGCCTCGAGGCACAAGCTGGCGGTGAAGCCGAAGAAGAACCACCAGAGCTCGTCCCATCGTCGTAGCGTCAGTCCACAGCCACCGTATCAACCGAAACCGAACGAGAAGTGGAAAGTACGAATCTTTGACGGTGACGACAACGCGAAAGCCGGCTGGATACCGGTGTCCGTGCTGGACATCAATCATACCGAGCAGGCCGTGTTCGGCGAGAAGTCC…	17131	15900	93	1.2222	0.865327	1		56.9844	2L	16024036-16057772	+ exons:16024036-16024157,16024252-16024419,16024535-16024666,16024732-16024908,16025005-16025170,16035181-16035351,16035475-16037985,16038325-16038856,16039107-16040201,16041015-16041149,16041858-16042097,16042169-16042310,16042496-16043447,16043524-1604	segs:1-122,123-290,291-422,423-599,600-765,766-936,937-3447,3448-3979,3980-5074,5075-5209,5210-5449,5450-5591,5592-6543,6544-7459,7460-7780,7781-7915,7916-8695,8696-8862,8863-8977,8978-9476,9477-9580,9581-10043,10044-10183,10184-11363,11364-12576,12577-13998,13999-15430,15431-15656,15657-15762,15763-17131	AGAP005471-RA	0	AGAP005471-RA	15800	16653	16653	100	100	0	0	1	1	3	NOINT EX	FOR
TCONS_00000668	XLOC_000410	AGAP005471	AGAP005471-RA	i	q1:CUFF.945	CUFF.945.1	100	1.07827	0.607672	1.54886	2.33298	-							1	0	0	ATCGATCCGGAGTTGCTAGGATTTCCTCGAACAAAACAGATTGTGCCCGCGTCTCTAAAGTCAGTGTGTGTGTGTTGGTTCCGTTTGCCAACCCACCCGTCCTGTTCGCGCAGGGATCGCAGGGGACGGTTTAGTGCGATCGCTGCTGGAGTCGCGATCGCGAAACGTACGTGGCTCGCGGTTCGAGTTTCGAAAATTAAAGTTTACTATAAAGAGCTATCGGCGAACATCGACGACGATAAAAGTCTCACCGAGCATCTGAAGCTTCCGATCCAGCGTATCAACGATTACAAACTACTCTTCAAGGTAAG	311	0	0	0	0	0.00154728	Yes	50.4823	2L	16029995-16033691	+ exons:16029995-16030207,16033594-16033691	segs:1-213,214-311
TCONS_00000672	XLOC_000413	AGAP005480	AGAP005480-RA	=	q1:AGAP005480	AGAP005480-RA	100	1.16322	0.930577	1.39587	2.55241	q2:AGAP005480	AGAP005480-RA	100	1.10478	0.89314	1.31641	2.8042	0	0	1	ATGAACCAAGCCGAACCAGCCGCGGTATCGTCCGAAAACGAAATGGATGAAAAGTGTCGCCTGTGCTTAGAATGTTGCAATTCCACCAACGCGACACCGATCACGGACGGCGAGTTTGGTTCGAAGCTACAGAAGGTGTTCAAATTCCCGATACTGCCGGAAGATACGCTACCGGAACGGGTGTGTCACGAGTGCGTTACGATCGTGTCGGATTTTCACACGTACAGCCAGCGGATTCAGTCCAATCAGGAGCAGCTGCAGACACAGCTGAAGGAGCAAAAGTTTCAACCATTCGAGGTGGTTAAAATTGAAACGCTAGAAGACGACGATTTCTACGATGCCGAGATGGAGGAAGCGCGCGAACGGCTCGAAGAAGACGCAACGGAGCAAACGGTACAT…	1734	1653	95	1.2789	0.792766	1		57.9585	2L	16080494-16082326	+ exons:16080494-16080643,16080743-16082326	segs:1-150,151-1734	AGAP005480-RA	0	AGAP005480-RA	3437	1734	1734	100	100	0	0	1	1	1		FOR
TCONS_00000685	XLOC_000423	AGAP005501	AGAP005501-RA	j	q1:CUFF.973	CUFF.973.2	49	15.5746	14.259	16.8901	34.4378	q2:CUFF.929	CUFF.929.1	0	0	0	0	0	1	0	0	TCAAACTCCAACCAAACCGTGCATTGCAAAACAGTCGCAACTGAACCGTCGAAGGGTTTGTATCGCTTCTTTCGGCGTTATTGTACCGTACTTGTGTGGCCAGTAAGTGTCAAATAGAACATTCCAAACGATAGCACGATGGAACGCTGGCGTGGAAAGGTGGCCATTGTGACCGGTGCTAGCTCCGGCATAGGGGCAGCAACGGTGAAAGCTCTCGCCAGTGCCGGTATGATCACGTTCGGCCTGGCCCGCCGTGTCGAACGGGTGGAAGCACTGAAGGACGAGCTGCCGGAGGATGCACGCGAGCGGCTGCACGCACTGCGCTGTGACGTTACGAAGGAGGAGGACATTTTGGCCGCCTTCCGGGAGGTCGAACAACGGTGCGGCGGTGTCGATGTG…	968	735	76	1.1842	0.699079	0.99992		55.5785	2L	16244988-16249381	+ exons:16244988-16245692,16249119-16249381	segs:1-705,706-968	AGAP005501-RA	0	AGAP005501-RA	1358	705	971	99	73	5	0	1	33	1		FOR
TCONS_00000686	XLOC_000423	AGAP005502	AGAP005502-RA	e	q1:CUFF.974	CUFF.974.1	100	5.90458	5.33101	6.47816	13.0559	-							1	0	0	CTCGAACCGACCTCCGAACGGATCGGAACACACGCACGCGTTAACAGTTGGCTCCTTCCTTCGTTTCTTATCAAAAAGCTCGTCACACAGCCATGGAACGCTGGCGTGGAAAGGTGGCCATTGTGACCGGTGCTAGCTCCGGCATTGGTGCAGTGACGGTGAAAGCGCTCGCCAACGCCGGTATGATCACGTTCGGTCTGGCTCGCCGTGTCGAACGGGTCGACGAGCTGAAGAAGGACCTTTCTGCCGAGGCAGCGGACCGGCTGCACAGTGTCCGGTGTGACGTTACGAAGGAGGAGGACATTTTGGCCGCCTTCCAGCTGGTGGAGGAAAAGTGTGGCGGTGTCGATGTGCTGATCAACAATGCCGGTCAGTTGAAGCGCGCGGTCAGTGTGCTGG…	2254	672	30	1.1182	0.461298	0.973299		46.5839	2L	16247138-16249391	+ exons:16247138-16249391	segs:1-2254	AGAP005502-RA	0	AGAP005502-RA	1221	784	784	100	100	0	0	1	44	2	NOINT	FOR
TCONS_00000689	XLOC_000425	-		.	q1:CUFF.951	CUFF.951.1	100	1.66427	1.17038	2.15817	3.68375	q2:CUFF.920	CUFF.920.1	100	3.49464	2.81242	4.17685	9.01631	0	0	1	AAAACCCGTGAGCAATTCGTGGAAAGTGCACTCAGCTGTTCCTGCTTATTGCCCTTTTCTGGCTTTCTGTGTGAATCGAAACCGCTCCCGTTTGGCCTAAATCATTCGTTCCACAGTGTAGCAGCAGCATCAAACCAAGTGCTTAAAGCGATCCGCCGCATCCTAGTGACCCCTGTGCTCTGTGGTGGTGTAGTAGTGTGTCAAAATACGTGCGGTTGTGTGTATGTGTCTGTTTGTCAGTGTCATCAGTGCTGTGCGTGCGTGCTGAAGGGTTCGTGCAAATCTCAAGCAAAAGCAAAAGCTCAAAACAGAAACCTCTCACCTCTTTGCTTCTCCGCGTTTCTGGGTGCGTGTTGGTGCAATTGTGTTTCACACTGTGACCACAGAACCTCCGGAGAA…	715	45	6	0.7721	-0.477712	0.00213691	Yes	49.6503	2L	16293242-16295583	+ exons:16293242-16293389,16295017-16295583	segs:1-148,149-715
TCONS_00000690	XLOC_000425	-		.	q1:CUFF.951	CUFF.951.2	61	1.01827	0.620305	1.41623	2.25387	q2:CUFF.920	CUFF.920.2	83	2.90495	2.23574	3.57417	7.4949	0	0	1	TTTCGCTCCTGCTTTATCGCTGGCACTTTATTGTGGCACACCGACCCAAACCCCCGGGCCCTGTCGCGAATTTCGTCAAGTCTTCTATCGTCAAGCGGTGTGTGTTGGTGCCTGCTGCTTTTCTGCTGCTTGCTCTTCCGAAGAATAGTTTCGATTTTAGTGTGCTGAGCGATCCGCCGCATCCTAGTGACCCCTGTGCTCTGTGGTGGTGTAGTAGTGTGTCAAAATACGTGCGGTTGTGTGTATGTGTCTGTTTGTCAGTGTCATCAGTGCTGTGCGTGCGTGCTGAAGGGTTCGTGCAAATCTCAAGCAAAAGCAAAAGCTCAAAACAGAAACCTCTCACCTCTTTGCTTCTCCGCGTTTCTGGGTGCGTGTTGGTGCAATTGTGTTTCACACTGT…	736	45	6	0.7721	-0.477712	0.00200038	Yes	50.5435	2L	16293629-16295583	+ exons:16293629-16293797,16295017-16295583	segs:1-169,170-736
TCONS_00000693	XLOC_000426	AGAP005506	AGAP005506-RA	=	q1:CUFF.979	CUFF.979.2	100	2.56886	2.46333	2.67438	5.77943	q2:CUFF.926	CUFF.926.2	0	0	0	0	0	1	0	0	TATAAAAAAGCGAGCCTTTTTGTGTCCCTTGTCGGTTGCATAGCGTAAGCTCACTAGAAGCAGCTAAAAAGGCTCTAACTCTTTGACGTAGTCGGAAAGGAGCTAGCGGTGTGACCTCTCTCTAGGCGCAGAGCAAACATTTCGGTGTGGTGCAAATTGAAATTAACGGCTTCGCAAAGTTGCGACAAAACAACAACGACGACGACGAGCACAGAGAACGCACAGaaaaataaaaataaaaaaGcgctcacacacgaatgcatatcctcgagagcaaacaggaagcaaaacacggcaCTAAAACGCTCTAAGGACGAACGCTCTCGACGACGACGGCcgtttgttgtgtttttgctttgcaggtgaatgtatattgttgtttgttgtttgtATCCACCC…	11917	561	5	1.1608	0.553678	3.23e-13	Yes	42.8128	2L	16333146-16351464	+ exons:16333146-16334378,16335153-16335306,16335482-16335712,16335882-16335939,16341224-16351464	segs:1-1233,1234-1387,1388-1618,1619-1676,1677-11917	AGAP005506-RA	0	AGAP005506-RA	7664	3866	3866	100	100	0	0	1	258	1		FOR
TCONS_00000699	XLOC_000428	AGAP005509	AGAP005509-RA	=	q1:CUFF.971	CUFF.971.1	100	1.6921	1.51855	1.86566	3.752	q2:CUFF.933	CUFF.933.1	100	7.85772	7.47475	8.24068	20.0984	0	0	1	CCGCACGGTACAAAAACGGCGAGGGCCGCGGTCACAGTCGCGAGAAGAAAGTGCGCGTTGGTCGATATTCATCTCCCTAGAGTTGCTGGCAGCAGTAGTCGTCGTCGGAAAGGCGCGTCCAATTATTTCGTTGCCCGTCAGCTGGAGGAGTTCGGTGCTGTGTGGTCGTCGTCGTCGTCATCGCTGTGCCGTAAGGGTGGTTACTGCGCGGCATCAAAAGCCCTTTTATTCGGTCGGGCGGAAGATTTGATTGCGTGATTGTGTCGTGTGACGATTGGCTCCGCGCGGTTCAGTGTCGAAGCCATTTATTAGTAAACAAAACGGTGGTGGTGAGCGTGAAGGCGATCGTGAAGGGAGCAGCAACCGATTTGCGTAAGGGAAGTGAAAGCCTACACGCTA…	2730	672	25	1.3096	0.94261	0.965556		45.3114	2L	16467657-16486862	+ exons:16467657-16468302,16484779-16486862	segs:1-646,647-2730	AGAP005509-RA	0	AGAP005509-RA	2357	1189	1189	100	100	0	0	1	1	1		FOR
TCONS_00000707	XLOC_000435	AGAP005522	AGAP005522-RA	=	q1:AGAP005522	AGAP005522-RA	100	5.78217	5.07708	6.48727	12.8949	q2:AGAP005522	AGAP005522-RA	100	6.79493	6.09408	7.49577	17.4011	0	0	1	AAAGGAAATTAAAAACGTAAACAAACACCACGGAGGGCGATCTTCGCTCCTCGTTTTCCTTAAATTTAACATCAAACACACAGCCAGCACAATGGAAAACATACTGGAACCAAGCAGCTCGGACGACAACATGCCGTCGGATAACAAGAAGGATCTGCAATCGCTGCTCTCCTCGGAGGACGACTTCTTCGATCCGCCCCCATCATCGAGCCGCCGGGATTCGTCTGGCAATGAAGATAAACCGGACTTACGGACCGACTTCGAGGACATCATCATGCCGGAAATGGGACACGATAATAGCATACTGATGGTGAAGGACCAGAAAGACCGCGAGCGTGACAAGCGCAAGGAAACCAAGAGCAAGCGCGAGCTGGAGGAGGAGGAGCGCGAAAAGATGCA…	800	630	79	1.2607	0.658731	0.999663		50.125	2L	16608769-16609635	+ exons:16608769-16609167,16609235-16609635	segs:1-399,400-800	AGAP005522-RA	0	AGAP005522-RA	1586	800	800	100	100	0	0	1	1	1		FOR
TCONS_00000708	XLOC_000436	AGAP005523	AGAP005523-RA	=	q1:CUFF.989	CUFF.989.2	47	6.25058	5.75257	6.74859	13.9764	q2:CUFF.949	CUFF.949.1	39	7.65616	7.16346	8.14887	19.671	0	0	1	CACAAATCTTCAACAAAAAAGTCCAAACCGCATCATTTCGGATGCGGTAAATATTTTGCGGGCAAAATCGTGTAAAATAAAGCATATTTCGCCACCAAAAGTGCGTAAACTACGCATACATCTTTCCTGTGTGTGATTGTGCCGTGAGTTGTTGCAAAAATGACGATCGGCAAAAATAACAAAATGATCCAGCTCCTGAACTACAGGGTGCGGATCGTTTTGCAGGACTCGCGTACCTTCATCGGCACGTTCAAAGCGTTCGACAAACACATGAACCTCATCCTGGGGGACTGCGAGGAGTTCCGGAAAATTAAGCCGAAAAACACGAAGCTGCCGGAGCGGGAGGAAAAGCGCGTGCTCGGGTTTGTGCTGCTGCGCGGTGGCAACATCGTATCGCTC…	2286	609	27	1.0498	0.723508	0.930259		49.0814	2L	16609745-16612190	+ exons:16609745-16609906,16610067-16612190	segs:1-162,163-2286	AGAP005523-RA	0	AGAP005523-RA	1959	988	988	100	100	0	0	1	2	1		FOR
TCONS_00000712	XLOC_000438	AGAP005528	AGAP005528-RA	=	q1:AGAP005528	AGAP005528-RA	100	85.8141	83.6725	87.9556	191.203	q2:CUFF.951	AGAP005528-RA	100	115.325	113.084	117.567	296.503	0	0	1	AGACGTCATTCCAATGGAGTGGAGGAGACGAGAAGAAAAACACGAATCTACGCAGAGCATAGAAAATTAGTCATATACTTTTATATTGCTTAATCCAGTGTAATATTGACGGCTTAACGATGCAAGGGGATCAGCAGCAGTTCTTCAGCAGTGGTACGTCCTATCCGCAGCAACAGCCAGGATATGGTATCGGGTTTGCCCCGCAGCAGGCCGGAATGCAGCCCGGCTTTCACCCGAGCGCGTTCGCGCCATCGGCTGGCTCGCCGGACGGTTACTCGCCGTACGATGCGGAATCCGCCACGGTCAAGGGGTTCGATTTTAACGATCAAACCATCCGCCGTGGCTTCATCAAGAAGGTGTACTCCATCTTGACCCTGCAACTATCGATCACGTTCGTGT…	1475	864	59	1.2626	0.563028	0.999965		49.5593	2L	16649975-16651754	+ exons:16649975-16650100,16650256-16650503,16650586-16650834,16650903-16651754	segs:1-126,127-374,375-623,624-1475	AGAP005528-RA	0	AGAP005528-RA	2924	1475	1475	100	100	0	0	1	1	1		FOR
TCONS_00000713	XLOC_000439	AGAP005529	AGAP005529-RA	=	q1:CUFF.1102	AGAP005529-RA	0	0	0	0	0	q2:CUFF.1019	CUFF.1019.2	100	32.9312	32.166	33.6964	85.2777	0	1	0	TTTCGCTGCGTCAGTTGTCCACAAAGCAACACAGCGATCGGTTTTGTTAGTGTGTGCGCCCGTTCAATAGAAGAAACAACACGCAATACCGCTCCGGCAGTTCTAGCGCTTCTCGAGAAAGTGTACCCTTGCACTAGCAGTGTTTGGCTGTTGAGCATAGAAATCTCGAATTACCCCCGAACGACTCATCCGACGCCGACGGAACTCGCAGACTGATAAGATTGCTGGTGTGCaaaaacattaaaaaaaaaacgtaaaaaaTCTCCTCGAAGCAAAGATAAAATGCAAGGTGGCTTGTAATTGAATTAAACTGCACAACCCTCCCCCCCAGCCCCACACGAATCGCGAAACCCTCGTGTGCGCTAAAagagagagagagagCGCGCATTGAGAAGTTAG…	3801	963	25	1.2526	0.789665	0.994787		45.7511	2L	16652951-16659219	+ exons:16652951-16653170,16653683-16653751,16654430-16654693,16655769-16656091,16656188-16656436,16656544-16659219	segs:1-220,221-289,290-553,554-876,877-1125,1126-3801	AGAP005529-RA	0	AGAP005529-RA	2894	1460	1460	100	100	0	0	1	26	1		FOR
TCONS_00000716	XLOC_000440	AGAP005532	AGAP005532-RA	=	q1:AGAP005532	AGAP005532-RA	100	13.7363	12.8022	14.6704	30.1306	q2:AGAP005532	AGAP005532-RA	100	9.40369	8.69182	10.1156	23.7153	0	0	1	GGCCAGTTCGTCGTCAGTAGCAGATTAGACAGGGCAATCGAAACCACCAGTAAAGGCAAACAGTGGAATCGGCTGGAAAACAAAATGAAGAACCTTGCAGAGCGTTCCGCTGGGTCGCTTTACTGGTGGCTGCTGGCCACACTATTCCTACCGATAGCCATTCCCGGTCTAGTGCTGAAGCTGCTGACGATGATGAAGGAACAACGCAACGCGCGCCATTTAAACGGGAAGGTCGTTCTCATTACTGGCGCTAGCTCGGGCTTGGGGGAAGCGTTGGCGCACAGCTTCTTTCTGGCCGGGTGCAAGGTAGTGCTGGCCGCCCGGCGTAAGGATGAGCTGGAACGGGTGCGAAAGGATCTGCTTGAGCTGCATGCGACCGTGCCGACCCATCCGCCGATT…	1213	954	79	1.2529	0.626348	0.999998		54.8228	2L	16667876-16669304	+ exons:16667876-16668106,16668174-16668317,16668398-16668863,16668933-16669304	segs:1-231,232-375,376-841,842-1213	AGAP005532-RA	0	AGAP005532-RA	2405	1213	1213	100	100	0	0	1	1	1		FOR
TCONS_00000718	XLOC_000442	-		u	q1:CUFF.994	CUFF.994.1	100	10.2563	5.65464	14.858	22.8719	-							1	0	0	CGAGAAGAGGTGCGTGCGCGTTTCGAAACCGAACACTTCCTTCTTGCATTGAGGGAAGCaaaaaaaaacaaaaaaaaaaaaTACCCCCGGACCGCGGAGCAAAAGGGAGAAAACAAAACGTGAGATGTCCACCGTAAGAGGTTAGCTCGTGCAAATGCTGCAGGCATTGATTTTCACAAAACCGCGTTGTATAGTTTGCTGAAAAGTATGTTTTTGACGCCTGACGCCCTAAGATAAGCGG	241	48	20	0.8989	-0.795428	0.00739917	Yes	45.6432	2L	16717594-16717834	+ exons:16717594-16717834	segs:1-241
TCONS_00000720	XLOC_000442	-		.	q1:CUFF.993	CUFF.993.2	100	0.912121	0.666722	1.15752	2.03405	q2:CUFF.954	CUFF.954.1	100	1.48374	1.23981	1.72767	3.80739	0	1	0	CAAACATTCAAAGTTCTTCTTCGCTGTCGAGAAGAGGTGCGTGCGCGTTTCGAAACCGAACACTTCCTTCTTGCATTGAGGGAAGCaaaaaaaaacaaaaaaaaaaaaTACCCCCGGACCGCGGAGCAAAAGGGAGAAAACAAAACGTGAGATGTCCACCGTAAGAGGAAACAAAATGTAAATGGTGCTATAATAGTTTAGCTACTCCGTGCTGAACCGGTGCTGTGGAGTGTGGAAGCATAATTATCATCGAGCGAAAGCACGTTGCTGAGTATATTGTGTTGTGCAAATGTAGTGAAGTGTGCTGCACGAGAAGAAAAGAGCACAAGTGAAAGTGTTTTATAAATGATAAACCTGTGCTTTACATACAGTGCAAAAGCTTGAgtgagtgtttgtgtg…	1259	195	15	0.8919	-0.143722	0.0162775	Yes	48.054	2L	16717567-16729582	+ exons:16717567-16717733,16728491-16729582	segs:1-167,168-1259
TCONS_00000721	XLOC_000443	AGAP005536	AGAP005536-RA	=	q1:CUFF.1000	CUFF.1000.1	100	1.03954	0.954148	1.12492	2.34278	q2:CUFF.958	CUFF.958.1	100	1.10266	1.03153	1.17379	2.85108	0	0	1	GTTGTCTCGTTGCAGATCGCGGACGTCGCCACGGTGGAAACGACGGACAGCTCGAGCTACAAACGACTGATATCAACCACATCCAGTAACGCCCCAACGGCAGCGGCTACGACGACGATCGTGGCACTGCAGACGCCCACCGCGACCACCCCAACCGTAATGCTGCTGCACGGTGACGACGAGATGGAGGAGGACGATGCGCGGCGGGCACTGAACGGTGCGGCCGTGCGACGAATCTCCGAACAGGACCGGCCCCTGTTCGAGGCACTGATGGCGGAGGAGCGCGGCGAGCTGCCCCGGCGGCGGCACGCCTGTACCGGCCGCTTCCTCACCATGCACAAGCGCCGCAGGAAGAAGCTGCTGACGCGCAGCCTCGCCCTCGATCAGGCCATCCTGGAC…	8055	2805	35	1.2568	0.903944	1		46.8901	2L	16799714-16844152	+ exons:16799714-16799786,16829199-16829612,16831168-16833189,16833273-16833710,16839045-16844152	segs:1-73,74-487,488-2509,2510-2947,2948-8055	AGAP005536-RA	0	AGAP005536-RA	7204	3634	3634	100	100	0	0	1	1	1		FOR
TCONS_00000724	XLOC_000444	AGAP005538	AGAP005538-RA	=	q1:CUFF.1005	AGAP005538-RA	100	2.30313	1.89757	2.70868	5.09014	q2:CUFF.966	AGAP005538-RA	100	6.80167	6.16323	7.4401	17.4001	0	0	1	AACAACGCTGCACCGGCGTACGAACATACACACGCAAAACACACCGCCAACCAACAAAACACGTCTGTTTTGCGCTCAAACGCAGTTTACAACGCATTGTTTTCCTTGCAAACAATACAAAAACCCACCCAACACAATGCAGAACAATGTAAAGAACATATTCGACAGCTTCAACGACTATCTCGTGAAGGAGCAGGAGCTGCGTACGGAAATACGTGACATCGTCCGGGACATAGATCAGGCAGCGAAAGAAGCGGCCATCGCGCTGCAAGTCATCCACAGCAGCATCGCCGACGTGTCGACGGCCTGCGCGAAGGCGCGCACCTTCTTCGATACATGTCGCGAAGGGTACGCAAAGCTGGCCGCCCTCATCCCGGCCGGACAGTACTACCGGTACCA…	1064	759	71	1.3126	0.666407	0.999944		51.1278	2L	16849765-16851074	+ exons:16849765-16849972,16850056-16850356,16850439-16850518,16850600-16851074	segs:1-208,209-509,510-589,590-1064	AGAP005538-RA	0	AGAP005538-RA	2109	1064	1064	100	100	0	0	1	1	1		FOR
TCONS_00000726	XLOC_000445	AGAP005541	AGAP005541-RA	=	q1:CUFF.999	AGAP005541-RA	100	0.91785	0.793826	1.04187	1.9784	q2:AGAP005541	AGAP005541-RA	100	1.71104	1.56907	1.85301	4.26692	0	1	0	ATGGTCGTTTCGAAGGAAGGCAAGCGCCGGCGTAAGGTGACCGCCATCGCACAAGCAACCGGTGGGGGCAGCTCCAATCCATCCTCCGGCAGCGGCACCAATGGGCCGAATGTAGCGCCCGAGCGGGATCTTTCGCCACCGGAAATCCCGAAACGTCCGAAGGTACATGCACAGCGAAAGTTTGCCCAGGGCCAAGGGACGGCCTCCTCGTCCTATCTTAGCTACTCGTCTGCCCCACCAACAACGCCCGGCAAAGATGGGCCGAATCGGGCAACGCACTCCGGCGCCGGCAATGGCACCACGCCGACCGGTCCCGGCAGCGGTACCGGAGTGGACGCCACAGCACAGGTTCCGGAACTGCTGCCCAACATGCGCCCCAGCACGGACGATTTTCTTACG…	7608	7608	100	0.9757	0.712679	1		62.0662	2L	16860344-16868999	+ exons:16860344-16860498,16860562-16867315,16867383-16867541,16868460-16868999	segs:1-155,156-6909,6910-7068,7069-7608	AGAP005541-RA	0	AGAP005541-RA	15080	7608	7608	100	100	0	0	1	1	1		FOR
TCONS_00000727	XLOC_000446	AGAP005545	AGAP005545-RA	=	q1:CUFF.1006	CUFF.1006.1	100	6.4787	6.17439	6.78301	14.486	q2:CUFF.961	CUFF.961.1	100	4.19384	3.99302	4.39466	10.7324	0	0	1	tctgCCTATCGGGACGGAAACAATCACAGACACAGTTCCCAGACTGCGCAGTCAAATTTCGGGAAGTGGAAAGGATTGTGCaaaaaaaaaaaGAAGTCATCTCCGAGCCTCTCCCGACCGCTAGTGCGCCTGTTTTCGGCCACACATCGATCGCAAAGACGCATTATTTGTTGGTGCGTATTTGCGTTCACGGCAGCGACAGGttttttttATTATTGTCGGTTCGAATAAACCCACATACTCGCCCTTCGGTGTTGGTCAGCTTCCCTTTGCCAGTGCTCTGGCAGAAGAAGCTAGTGTGTGTGCGTGTATGGTGGCGGATGCAAAACAAATCGCCCAGCAGAGCGGCGCCGTGTTGTGATACGAACACGCGTAATTATTGAATCGTACATTTGTAAT…	4882	2253	46	1.2121	0.957673	1		50.3892	2L	16882650-16888271	+ exons:16882650-16883599,16883850-16884322,16884659-16885708,16885782-16885934,16886016-16888271	segs:1-950,951-1423,1424-2473,2474-2626,2627-4882	AGAP005545-RA	0	AGAP005545-RA	6534	3296	3296	100	100	0	0	1	60	1		FOR
TCONS_00000731	XLOC_000449	AGAP005549	AGAP005549-RA	=	q1:CUFF.1015	AGAP005549-RA	100	6.37832	6.058	6.69864	14.1065	q2:CUFF.973	AGAP005549-RA	100	16.5882	16.0898	17.0865	42.3163	0	0	1	TTTTCTCTCCTACTTCCTGCCGACGCGGACGAAAATTTCAGGGCGCTTGCCCTTTTCGGTATCGCTCGCTGTTGGCTAGTTGAAATGTAGTTCAAGTGATTACACTATTCGCACCTGAATAAAACTCTCTGCGTGGAGTTGCCTTCCGTGCTGCGCGCAATAAATATTAACGTAGCGAAGTTTCGCTCAGAGACAGAGAGATAGAAATTGTTGGATAGTTGGAAATAAGGCACCCTCCCGGAGATGTATCTGTACAACTTCATTCTGCAACGTGCCACGGGCATCACGCACGCGGTGCACGGAAGCTTCGCCGGCACCAAGTTGCAGGAAATTTTGCTTGCCAAGGGCAAAGGCCTGGAGCTGGTTCGTCCGGATCCAAACACGGGCAAAGTGCACACG…	4746	3654	77	1.2976	0.932005	1		56.0683	2L	16957543-16966306	+ exons:16957543-16957677,16957839-16958172,16958585-16959760,16960495-16960802,16960999-16963047,16963241-16963290,16963504-16963619,16963843-16963927,16964172-16964223,16964656-16964718,16964994-16965058,16965271-16965326,16965599-16965653,16965887-1696	segs:1-135,136-469,470-1645,1646-1953,1954-4002,4003-4052,4053-4168,4169-4253,4254-4305,4306-4368,4369-4433,4434-4489,4490-4544,4545-4612,4613-4746	AGAP005549-RA	0	AGAP005549-RA	9408	4746	4746	100	100	0	0	1	1	1		FOR
TCONS_00000733	XLOC_000450	AGAP005551	AGAP005551-RA	=	q1:CUFF.1012	AGAP005551-RA	79	3.67225	3.34002	4.00448	8.1423	q2:CUFF.963	AGAP005551-RA	100	2.85481	2.53741	3.17221	7.26187	0	0	1	ATGGATAAGGTGGAAAAGATATTCTCCATCAAAACGCCCCGCATCAAGCAGAAGGATCTGAAGTGCCGCAACGGGTGCGGATTTTATGGCAACGCGCAATGGAACGGCCTGTGCTCGAAGTGTTATCGCGAGCGTGATCAGCAGCAAAAGTCCGGCGCGGATCAGGCGTCCGCTTCCCATAGTCAGTCGGTGCCacaacaacaacaacaacaacagcaacaCTCCCACCAACAGCAATCGTTGCACTCGAAATTGATCCCGAAGCTATCGGGTGAGCGGGACGAGAAGAAGAAAAAGTTGAATTTGATAGACTTTATTAAAAAATCGACCCCCGGGAGAGATTCGGAAAAATCGCGCCATCACAGCAGGCAACCGATCGAGAAGCTCGAGCAGGAGTAC…	2570	2382	93	1.2133	0.719401	1		56.0311	2L	16972792-16975845	+ exons:16972792-16972925,16973183-16973388,16973467-16974200,16974276-16974518,16974593-16975845	segs:1-134,135-340,341-1074,1075-1317,1318-2570	AGAP005551-RA	0	AGAP005551-RA	5095	2570	2570	100	100	0	0	1	1	1		FOR
TCONS_00000734	XLOC_000450	-		u	q1:CUFF.1014	CUFF.1014.1	100	3.32689	1.99613	4.65764	7.36572	-							1	0	0	GAAAAATCTAAACAATCGAAACAACAAGCTTGATTCGTTCCGTTCGATGGGTGCAAAACAGCACGATCAGCAAAAACCGCATCGAATGCATTTAAAAAAAGAAAACCAATGCTCAGTTGACTCGGAGAGACCGAACGAGCGTTAGACGTGATTCTTGAGGTTGCGTCCAACCGTTCGCTTGTGTGATGTGCTGTTAAAATGTTATCATAGTTCTGTAAAACAACTGTAGCGAGTTACACGTAAACTCACTGATTACTATAAATGGAAGTTCCAGCTCTTGGTCTCGCCTGACCAGAGCCAGTGTGATATCGCAACCTTGGAAAAAGGGCAAACAAACACGGAAATGTCGAGTTCTGGTAATACTTG	366	99	27	0.8981	-0.301401	0.031458	Yes	42.623	2L	16976055-16976420	+ exons:16976055-16976420	segs:1-366
TCONS_00000736	XLOC_000451	AGAP005552	AGAP005552-RA	=	q1:CUFF.1018	AGAP005552-RA	100	2.85967	2.58397	3.13536	6.37811	q2:AGAP005552	AGAP005552-RA	100	1.30654	1.11591	1.49717	3.33503	0	0	1	CACGCCACACCGTTCATCCGTTCAGTTCTATCAGTGAAATACCACCCGTCCTCTCTACTGTCTAGCGAGCCCAGGAGTGTTGCCATTAAACTGCCACGCGTACGTGCACCCCGTCACAAAGTGTCTGACCCGTGGCGGAAAGTTCAAAGTGAATCAATAATTAATCGTCAAAACATAAAGGAACGAGCAAAAAAAGAACCATTGCTACCGTGATTAGTACACGATTCCTCTAAGTGAAAACGAATCTCTTCCCTTATCGCTGAAACGCCGACGCGGCTACCCGAAACGGCCCACACCGAAAAAGCCTATGAAGTTGTGCGGCACGTGGCGATCGCGCTCCATCGCACTTTCCATCCAGCAATCGAAGTGTGCAGACGGGTGTGCTGAGGTCTGAGGAGT…	2558	843	33	1.2656	0.744918	0.998857		54.7303	2L	16977124-16983609	+ exons:16977124-16977974,16981764-16982039,16982102-16982440,16982518-16983609	segs:1-851,852-1127,1128-1466,1467-2558	AGAP005552-RA	0	AGAP005552-RA	5071	2558	2558	100	100	0	0	1	1	1		FOR
TCONS_00000739	XLOC_000453	AGAP005557	AGAP005557-RA	j	q1:CUFF.1021	CUFF.1021.1	52	1.00833	0.760326	1.25633	2.2312	-							1	0	0	TACGCGGCCGTGGAACAATCTCCCTCGGCCGAGCTGGTCGATCCGGAGGTGCTGACGCGGTATTTTGCCAAATTCGACGAGCAGTTTTTCCACTACTGCGACAGCGAACTGGCCAAAATCAACACCTTCTATTCAGAGAAACTTGCCGAAGCGACGCGCAAATTTGCCAACCTCCGGACCGAGCTGAGCGAAACGCTCGAGATGGAGGAGAGCACCAAGATGAAGAAGAAGGACAATCTGCACAAGATGAAGAAGAATCTGCTGCGCAAGAAGAACGTGTCGGTGCGCAAAATCCAGGAGCTGAAGCTTGCATTTAGTGAGTTCTATCTGAGCCTGATCCTGCTGCAGAACTACCAGAACCTCAACTTTACCGGCTTCCGGAAGATACTGAAGAAGCAC…	1936	1728	89	1.3053	0.868873	1		56.0434	2L	17024930-17029035	+ exons:17024930-17025065,17026848-17028259,17028570-17028812,17028891-17029035	segs:1-136,137-1548,1549-1791,1792-1936	AGAP005557-RA	0	AGAP005557-RA	3816	1925	2227	100	86	0	0	88	1	1		FOR
TCONS_00000741	XLOC_000453	AGAP005557	AGAP005557-RA	i	q1:CUFF.1022	CUFF.1022.1	100	3.44653	2.55664	4.33643	7.75084	-							1	0	0	AAGCTTAGTTGTTGATGGATGTTTTTATTTGTCTGTTTTTATCCTATTTTCGCCAGTCTACATCGTATCCGTTGATCATGCAGCACCAACAGGATCATCACAACCCATTCGGATTCCACGCTTGAGGATGGTTTTTATCATTTCGTATCACTTCATGCTTGAAGAGAACATTTTTGAAGAGTACCTTAAAGGACGCACTGATACTTCAATAGAAGTACTAAGGAATTATGGATCATTGCATTTTTTATTTGAATGAAAGTAGAATCAAACATCGTTATCCCATTATTTCATGTTCCCTTTCTCATTTATGGACAAGCTTCTTTTTTAAACGTGGCTCATAGAACTCATCCGTAGCTCGATATACGTGTGTACTTAGTGGATTAGGAGCATAGCATCCTT…	582	129	22	0.6336	-0.554916	0.0109341	Yes	38.6598	2L	17029128-17029709	+ exons:17029128-17029709	segs:1-582
TCONS_00000742	XLOC_000453	AGAP005557	AGAP005557-RA	e	q1:CUFF.1021	CUFF.1021.3	100	1.92539	1.38112	2.46966	4.26046	q2:CUFF.972	CUFF.972.4	100	1.78906	1.31392	2.26419	4.6099	0	0	1	TTTTTCTGTGTTTGTGCTCGTTGTGTTTCATGTGCTCTTTTTCAATCCACAGCAGCGACAGTTCTAAAAGGCAGGTGCAGTGGGAAATTTAACAAATTGGCAAGCAGGTGTGTGAAGGATTCGTACTCCCTGACTGCACCTGAATCCTCAAATCATGTAGATGAATGAAGAACACGGTTAGGTATCATCACCAGGAGGAACCAAACATTGGCTAAGACTATAGAAAACGGGTTAAATTTATTTAAAAAAATGATACTGTGCAACAGTGAAACGGTAAATTTGTAACTAGTTTTGGTCTAATGAGTTTGGAAGGAGGAACTAAACTGCCCCGTTGTGATTGGGAAAGAATAAATTGTTTCAATGTAGCGTTTTTCGTTCTTACTAGGTAATATGTCGCAC…	440	90	20	0.6001	-0.822714	0.00468366	Yes	38.1818	2L	17029786-17030225	+ exons:17029786-17030225	segs:1-440	AGAP005557-RA	1e-119	AGAP005557-RA	426	215	2227	100	10	0	0	2013	53	1		FOR
TCONS_00000743	XLOC_000454	AGAP005558	AGAP005558-RA	=	q1:AGAP005558	AGAP005558-RA	100	47.3826	45.6675	49.0977	103.284	q2:AGAP005558	AGAP005558-RA	100	65.2619	63.3529	67.1708	163.265	0	0	1	GTGCGAACAAGAAGAATTTTCGATAACACGAAAAGTTTGTCGTAACACCAGGTTTTCACCATCGCAGTGCAGAGTGCCCGGGCAAAAAGGGGGAAAAACGTAGCGTAAATGGCCTCGCTGTTGAAACTGTCCACGGCCGTGCGGCGCCAGATGCTGCTGGCCGGAAGCCGTGCCGGATCGTCGTACGCGGCCGCGTTCCGCTCCGCCCTCTCGAACGAGCCCGCAACCGAGGTAACCACACTGGACAGTGGGCTGCGCGTTGCGAGCGAATCCGTGCCGTCGCAGGTGGCCACGGTCGGGCTGTTCATCGATGCCGGGTCCCGGTACGAGGACAAGCACAGCAACGGAACGGCAAACTTCTTCGAACACCTAGCGTTTAAGGGAACGACCAAACGATCA…	1650	1419	86	1.2492	1.08957	1		63.8788	2L	17030571-17032220	+ exons:17030571-17032220	segs:1-1650	AGAP005558-RA	0	AGAP005558-RA	3271	1650	1650	100	100	0	0	1	1	1		FOR
TCONS_00000744	XLOC_000455	AGAP005559	AGAP005559-RA	=	q1:AGAP005559	AGAP005559-RA	100	22.8109	21.6847	23.9371	50.4721	q2:AGAP005559	AGAP005559-RA	100	35.1238	33.8378	36.4098	89.191	0	0	1	GCATTTTGCGTCCGTCCGGAATATTATTGCTATTTTTCGTCCGAACATTTTCGGTTGTGCTCGCGCAAAGCATTGTTTTCGTGCAATCTTGCACAAATAGCTGCTAAATTGTTCACTTCCAGCAAAAGGGGGTATCAACACGACGACGCTGCCCAACAAAGCAACCGTGCCCGAAGCATAACGTAGTGTACCGCCACCACCGCCAAACCACAAAGCACAGCAAGATGGTGCTGGAAAGTACGATGGTTTGCTTCGACAACAGCGATTACCAGCGCAACGGCGACTACTTCCCGACGCGGCTGAACGCCCAGAAGGACGGCGTGAATCTGGTCTGCCTGTCGAAGGTGCGCTCCAACCCGGAGAACAACGTCGGGCTGATGACGCTCTCGAACACAACGG…	1759	1245	71	1.2514	1.12068	1		59.1245	2L	17032428-17034254	+ exons:17032428-17032555,17032624-17034254	segs:1-128,129-1759	AGAP005559-RA	0	AGAP005559-RA	3487	1759	1759	100	100	0	0	1	1	1		FOR
TCONS_00000745	XLOC_000456	AGAP005561	AGAP005561-RA	=	q1:AGAP005561	AGAP005561-RA	100	5.82029	5.2628	6.37777	12.7849	q2:AGAP005561	AGAP005561-RA	100	5.63895	5.13659	6.1413	14.3677	0	0	1	ATTCTGTTGGCAAGATTTTCCCCTTATCTTCACAACCACGGAATTAATCCTCATCAGCAGATTGAATTTGGGGCAAAAAAACGAATCTATAATACACACAAGATGGTTGAACCGACAGAGCATCTGCTGGCTCTAAAAGTGATGCGCCTCACACGGCCCACCTTGATCAGCCCCCAGATACTGACGGCTGAACCGAAGGATGTACCGCAGTACTCGTTTCAGAAGATCCTCCACAGCGATGCGACATCGGTGGCAGGCTGTGAGACGATTACAGCCGGCCAGTTTATGCTGCTGCCGCAAAGCTTCGGCAACATCTATCTCGGCGAAACGTTCTCGAGCTACGTGTGCGTGCACAACTGTCGGGCCCATCCCGTCACGAACGTTTCGGTGAAGGCGGAT…	1545	1290	83	1.2541	0.702431	1		53.8511	2L	17045942-17047716	+ exons:17045942-17046080,17046160-17046547,17046622-17047063,17047141-17047716	segs:1-139,140-527,528-969,970-1545	AGAP005561-RA	0	AGAP005561-RA	3063	1545	1545	100	100	0	0	1	1	1		FOR
TCONS_00000746	XLOC_000457	AGAP005563	AGAP005563-RA	j	q1:CUFF.1071	CUFF.1071.1	100	22.4972	21.9499	23.0445	49.8506	q2:CUFF.1014	CUFF.1014.1	100	14.256	13.8545	14.6576	36.4566	0	0	1	GAACGCCTCTGCATCAACAGCAAGTGGACGACAACTCCTCGGCGCTCACGGATAGCGCCAATTCAAGAGCTCTCAGCAGCGCACGGAAACCCATCGGATCAGTACGGCGACTTGGCAAGTTTTATTTTCAATGTGTTGAACTCGGATCCCCCGCGACTTGACGAGCGCATGTGTGTGAGTGCTAGCTAGCGAACTCAATTGAAACAGAAAATGATATATAAGCTCGTCGAAGCATTGCGCAGCTTTTCAAACCTTATCGTCTACAGATCGTGCGCGAAACTCGCGGGTTTTGTGTTTCCAATGTAAAGTGCGGCAGCCACCGCGAAAAGGTGAACGCAGTCGtttttcttttaaatatttttttgtttgcggagtttttttttCGTTCACCAAAACGTG…	5026	2424	48	1.3047	0.840403	1		51.2535	2L	17066301-17082025	+ exons:17066301-17067322,17071026-17071412,17071480-17071785,17071862-17072095,17077978-17078103,17078918-17079089,17079158-17080057,17080147-17082025	segs:1-1022,1023-1409,1410-1715,1716-1949,1950-2075,2076-2247,2248-3147,3148-5026	AGAP005563-RA	0	AGAP005563-RA	7937	4004	4073	100	98	0	0	70	1023	1		FOR
TCONS_00000751	XLOC_000458	AGAP005567	AGAP005567-RA	j	q1:CUFF.1036	CUFF.1036.1	100	4.04897	3.81854	4.2794	8.99626	-							1	0	0	GGAGCTTGCACGCGAGAAGAACGAAGATCTCGAAACTGCGCAAGTGTGCAACACGCTGTCCCTTCGCGAATACGCAGAGCGAAAAACACACAAAAAAATACATACAGATGTCTGCCCCAATAGTACAGATTCGCGTTTCGTCGGTTTCGGTCCGGTGTTGTGCAGGGTCGTAAAATCGTTCCGTTCGAAGTGTTTTTACGGCGCAAAGGAGAGCAGCaaaaaaaaaaaacaaacaaaaaTGCAATTCTGTAACTAAAATACGTTGCACAAGCAGTGTGCAGTTTGCCGTAGCGaaaaaaaaaCATACCGGACAACTGACCCAAACACCCCGAACATGACCTATTACACTGGCGATAAACATTGTGAACCCACCTAAAGCAAACAACGATATAGAATGTT…	4936	2847	58	1.2172	0.77025	1		53.3225	2L	17308886-17317714	+ exons:17308886-17309195,17310597-17311004,17313054-17313202,17313273-17313366,17313453-17313867,17313971-17314116,17314190-17315484,17315596-17317714	segs:1-310,311-718,719-867,868-961,962-1376,1377-1522,1523-2817,2818-4936	AGAP005567-RB	0	AGAP005567-RB	5354	2701	2799	100	96	0	0	99	717	1		FOR
TCONS_00000756	XLOC_000460	AGAP005576	AGAP005576-RA	=	q1:AGAP005576	AGAP005576-RA	100	19.3475	18.4114	20.2835	42.1888	q2:AGAP005576	AGAP005576-RA	100	29.6632	28.5946	30.7319	74.5956	0	0	1	CCCACTCGCACCTAAACACTTCCACGAACGAGCCGAAACGTCAAACGACGTGGTGTGCTAGCCTCCCTTGAACTTGATGCAATTTTTCGTCCTCCTGCGCTCACCATTGGAAATGCGAGAGCATTGCGGCCGATTGTAATCAAAAAGTGTGTTTTTATAAGTTGTGTTTCCCTTCAAAGTGTTGTGTTTTGCAGACGGTACTCTGAACAGAGACGATGGTGACCGAGACGATCAAGGAAGAGCCGGTTGGTGCCGGTGCGGAAGCGACATCGAAGAAGGCCGCGAAAAAGGCAGCCAAAGATGCGGAGAAGGCGGCAAAGAAAGCGGAACATAAGGCAGCGGCAGCGGCTGCCGCAGGTACGGGGGGAGCGGTCGCTGACGACACCGGTGCCGACGGTG…	1967	1632	83	1.2118	0.981695	1		58.9731	2L	17345840-17348553	+ exons:17345840-17346033,17346482-17346607,17346741-17347485,17347570-17347804,17347887-17348553	segs:1-194,195-320,321-1065,1066-1300,1301-1967	AGAP005576-RA	0	AGAP005576-RA	3899	1967	1967	100	100	0	0	1	1	1		FOR
TCONS_00000757	XLOC_000461	AGAP005577	AGAP005577-RA	=	q1:CUFF.1052	CUFF.1052.1	13	4.37096	4.04704	4.69487	9.75766	q2:CUFF.997	CUFF.997.1	26	4.20986	3.91696	4.50276	10.7723	0	0	1	CCGCACACTAATGCAAACTCCAGCTAACACCAATCAAATGTGTGTTTGTGTGTTGGGGGTTTTGGGGTGTAGCACGATAAGGGTTTTGGATGGGGAGTGGTGAAGCTTAATCAAAACAAAAACCCTTCTGGGAGAAAGGATGTACCATATCGTCGTCCTCACGGCATAACCGGTCGCGTGCTCATGCGAACCGGATGTTTCACTCAGTTATTAGGAGATTGTGTCAATCGTGAACCAAGAGTGCATATATTACGACAAGGTGTCACTGTTACTTATGACTGTGGGTGTTTGGCTGTGTTTTTTGTGCTGCTAGTGTGCCCTGTTTTTTCTTCTAGTGATGTGATAAGATAGGCGAGAGCATAGCAAGTGTAGAGCAACAACACTCCAATTAGCAACAGC…	3859	1386	36	1.1992	0.532858	0.999997		49.7797	2L	17349000-17363228	+ exons:17349000-17349602,17351030-17351144,17359680-17359879,17359946-17360067,17360131-17360220,17360304-17360541,17360635-17360966,17361070-17363228	segs:1-603,604-718,719-918,919-1040,1041-1130,1131-1368,1369-1700,1701-3859	AGAP005577-RA	0	AGAP005577-RA	3864	1949	1949	100	100	0	0	1	145	1		FOR
TCONS_00000759	XLOC_000463	AGAP005581	AGAP005581-RA	=	q1:CUFF.1043	CUFF.1043.1	43	5.01485	4.50291	5.52679	10.9817	q2:CUFF.994	CUFF.994.1	22	4.06732	3.72618	4.40846	10.2257	0	0	1	AACCGGGCACTCGCTGCACAACACCAGGCTGCTCCACCACAGTACCGAGCAAATAAACGACCGTAGCGGAGCGTTTCTAGCGGCTGAACACAGCTCTCGCCAACTTCACAGTTGCCCGTGCCAGATCCACCCGGTGTGCCGATCGGATTGCGTTGTGTGGTTAGCGTGTGGTAGCAGCCCCAGAACAGTAAAGCaaaaaaaaaaaCCATCGAAATGGCCTACCGTGTACTGACGCGTACCGCCGgcagcagccagcagcagcagcagcTCAAGTTGCTGTCCGACCTGTTGATCCGTTCGTTCAGCAGCGGCCCCAAGAATGTTGGGTTCATCGGGCTCGGCAACATGGGCGGTCCGATGGCAAGCAACCTGATGGCGAAGGGCCACAAGCTGCACGTG…	3117	993	32	1.2516	1.11558	0.999809		54.7642	2L	17369364-17373448	+ exons:17369364-17369744,17370633-17370872,17370953-17373448	segs:1-381,382-621,622-3117	AGAP005581-RA	0	AGAP005581-RA	2288	1154	1154	100	100	0	0	1	53	1		FOR
TCONS_00000760	XLOC_000464	-		.	q1:CUFF.1041	CUFF.1041.1	100	2.95155	2.66688	3.23623	6.50253	q2:CUFF.992	CUFF.992.1	100	3.43932	3.13971	3.73891	8.79076	0	0	1	CGTCCACTTGTAAGTGGTCCATCGGTCGACGGAagcagcagcttcggcagtggctgtcagcagcagcgaaaaagcagcagcagcagtagtcagtagcagggcaggcgagcagcagcacggtgcagccagcagaatccaagagACGGCCTCCCCCCACCACCGTGCGTTCGTGTCGACGGTGTGAAAAGAAAGGACAAAGAAAGTTGTAACACTAATCGCTCTCTGCGGTCGGTTACTACTGTGCTTGGAAGCAGTATTTCCAATCGGAACTCGGATTCGAATCGAATTCTAACGCGAGGTGACAGAGCTGTGTGATAAAAAAGGATGAAAGTGTGAGAAGAAGAAAAGGAAAGGAAAACGAACACCCAACTTGCGGGCCCGGCTGTGAACGCGAAGAAG…	2629	162	6	0.4798	-0.439598	2.99e-05	Yes	54.3172	2L	17375641-17379977	+ exons:17375641-17378222,17379931-17379977	segs:1-2582,2583-2629
TCONS_00000761	XLOC_000465	-		u	q1:CUFF.1046	CUFF.1046.1	100	3.33701	3.04148	3.63254	7.39582	-							1	0	0	gtcgtcgtcgtcttcgtcgtGCGTTGATAAGGACTTAAGACCGTCGTTTCAATTGCACTGAGGAAGAGGAACCTGCCGGCCGGCAGCAGTGGGGCTCCTTCTCAGCTCCATTAATCTTTCTCTTGCGCCCGCTCGGTCGCTTGCTCTCTCCCTTCCTTTGGTGGCCCGGTTTTCTTTGGCGGCCAAAAAGTCTCGTGTGTCGTAAAACGGAATTACGCGAAGATAATCGCAATCGCGCACAACACCGCGCGAAGAAGAACGCGCGCGAGCAAGAAAGTTGTGATTCCATTCCCCTCCGATGTGTCAAATGTCAAGCAATGCATCGGTCGGACTGGATGCAGCCTTCACACCACGGCAACCCTGTCACCAGTGTAAACGGTAAACGGTTTGCGAAGCAGC…	2557	420	16	1.1482	0.934651	0.201231	Yes	51.9359	2L	17395038-17403469	+ exons:17395038-17395352,17400972-17403119,17403376-17403469	segs:1-315,316-2463,2464-2557	AGAP007450-RA	4e-09	AGAP007450-RA	63.9	40	1254	95	3	2	0	1016	2173	1		FOR
TCONS_00000762	XLOC_000465	AGAP005583	AGAP005583-RA	j	q1:CUFF.1079	CUFF.1079.1	100	9.47709	9.30068	9.65349	21.3844	q2:CUFF.1042	CUFF.1042.1	100	6.22883	6.07338	6.38428	16.1277	0	0	1	CGCCGCTGGAAAACATTGACCCCGTTGTGTACAGCGGGGGCACAGCGCGCCAGTACATCGGTACCGTTCCCGCCGGTACCTGCGTGTCCATCGGTTGCGCTTGCgttgccggtggtctgcagcaacaacagcatcagcaccaacagcagcagcagcaacaacaacagtcacaacaaaccgcgatctctgacgctttcggtgggctgcggctagccagcagcggcaccacaccgggcaccaCCGATACGACCGGGTCCAATGCGGAAGAGCTCTACGTGAAGTGCGTAACGCCCGCCACGGTGCTAAAAGATCCAGCACTAAAAGATGAAATGGCTAGTAGAACCAGTAACAGAGCTCACGCGACCGAGTTTGTTTATTTTGTAACACCCATTATATGTT…	15791	3021	19	1.2601	0.820834	0.999548		46.8241	2L	17403388-17423463	+ exons:17403388-17403702,17406527-17406616,17407654-17407701,17407803-17407912,17407992-17408126,17408199-17408994,17409069-17409273,17409372-17423463	segs:1-315,316-405,406-453,454-563,564-698,699-1494,1495-1699,1700-15791	AGAP005583-RA	0	AGAP005583-RA	5448	2748	2748	100	100	0	0	1	603	1		FOR
TCONS_00000763	XLOC_000466	AGAP005585	AGAP005585-RB	=	q1:CUFF.1050	AGAP005585-RB	0	0	0	0	0	q2:CUFF.1003	AGAP005585-RB	19	8.12182	7.43703	8.8066	20.9139	0	1	0	AACGCGTGCACAAGTCATCCGCGAACCATTGTCCGGTGTAGACACACGGCGTGCTTTCTGTGGGGCCGGTTCGTGCCAGCGTCTAAACAAAGTTAAACACCGGCCGTCGTCCGTTGGGTGAGGGAGTTTTTTCGGGCGTTTGAAGTGGTTAATGTGTTACGTTCCGAATGATCGGATGTGAAATCGTCCTGCATCGTGCAAAGCAGAGCTTCCCGGGAACTGAACAGTGTGTTTGGTGTGATTTCAGTGAACTGTGAACTTGTGCATTTCTTTTCTATATGTGATGTAGAGTGAAATTTTGCGTACAATAGCCCTTGCCACAGTTATCTAACCGCATTGGGTGTGTGTGTTGTGAATAGAAAATTGAAAAATAATTGACGATCGCATTAAAAAGCAATT…	1489	678	46	1.2074	0.385106	0.997911		47.683	2L	17424809-17441217	+ exons:17424809-17424992,17436162-17436566,17440156-17440230,17440317-17440570,17440647-17441217	segs:1-184,185-589,590-664,665-918,919-1489	AGAP005585-RB	0	AGAP005585-RB	2952	1489	1489	100	100	0	0	1	1	1		FOR
TCONS_00000765	XLOC_000466	AGAP005585	AGAP005585-RC	=	q1:CUFF.1050	AGAP005585-RC	73	26.5433	25.1987	27.8879	59.4343	q2:CUFF.1003	AGAP005585-RC	0	0	0	0	0	1	0	0	ACGGTGGACAGGTGGTATGATTCACCGCGTGCAAGAAGCTATATTGCTCTCCACCGTCCCGGTAGAGTTACTTTCGGACCTTAAATCTCGTCCTGCATCGTGCAAAGCAGAGCTTCCCGGGAACTGAACAGTGTGTTTGGTGTGATTTCAGTGAACTGTGAACTTGTGCATTTCTTTTCTATATGTGATGTAGAGTGAAATTTTGCGTACAATAGCCCTTGCCACAGTTATCTAACCGCATTGGGTGTGTGTGTTGTGAATAGAAAATTGAAAAATAATTGACGATCGCATTAAAAAGCAATTAAACGGCCGCCTGTGCATGTAAACGACCGTGTAAAAGATGTCGACCAAAATCAGCAACGGCAGCAGCGGAGGTGGGATCAACACTGCACCCAACAC…	1393	678	49	1.2074	0.385106	0.998455		47.1644	2L	17429154-17441217	+ exons:17429154-17429241,17436162-17436566,17440156-17440230,17440317-17440570,17440647-17441217	segs:1-88,89-493,494-568,569-822,823-1393	AGAP005585-RC	0	AGAP005585-RC	2761	1393	1393	100	100	0	0	1	1	1		FOR
TCONS_00000766	XLOC_000466	AGAP005585	AGAP005585-RA	j	q1:CUFF.1050	CUFF.1050.4	100	36.4797	35.2547	37.7047	81.6835	q2:CUFF.1003	CUFF.1003.4	100	42.7864	41.543	44.0298	110.176	0	0	1	ACGGTGGACAGGTGGTATGATTCACCGCGTGCAAGAAGCTATATTGCTCTCCACCGTCCCGGTAGAGTTACTTTCGGACCTTAAATCTGTGAGAACTGTTTAACGATCTTCGGCAAAGGTGCCACAAAATCGTCCTGCATCGTGCAAAGCAGAGCTTCCCGGGAACTGAACAGTGTGTTTGGTGTGATTTCAGTGAACTGTGAACTTGTGCATTTCTTTTCTATATGTGATGTAGAGTGAAATTTTGCGTACAATAGCCCTTGCCACAGTTATCTAACCGCATTGGGTGTGTGTGTTGTGAATAGAAAATTGAAAAATAATTGACGATCGCATTAAAAAGCAATTAAACGGCCGCCTGTGCATGTAAACGACCGTGTAAAAGATGTCGACCAAAATCAG…	1718	678	39	1.2074	0.385106	0.995711		45.4598	2L	17429154-17441500	+ exons:17429154-17429283,17436162-17436566,17440156-17440230,17440317-17440570,17440647-17441500	segs:1-130,131-535,536-610,611-864,865-1718	AGAP005585-RB	0	AGAP005585-RB	2595	1309	1489	100	88	0	0	181	127	1		FOR
TCONS_00000769	XLOC_000469	-		u	q1:CUFF.1051	CUFF.1051.1	100	1.85601	1.39559	2.31643	4.2054	-							1	0	0	gcgtgtgcgtgactgtgtgcgctgcgcgtgtgcgtgtgtgcgcgcgactgtgtgtatgtgagtgtgtgtgtatTTTGCAGCACACCCCGTGACAAGTTCGGTCAAGCTACGGAAGGAAAATAATGAAAAATATTAACAAATAAAATCGAAACAGTGCAATCAACCCAAAGATGTCTCAGTGCAGTTAAACCACAGTTATTACGCAGTGTAAAAGTGCAATCCTTACAACCCCCCTACAACAGAAAACAAACACACTCACAGATACACGTGGTAGTGGTGGTGGCATTCGTGATTCATTTCCGTGTTTGTGTTTGAAGGGCCAATTCTCCGTTGCGAATAAATCTTCTTCCAAACCCCTTCTTGTGGTGTATGTGTGTGCGCGTGTGTCCTTGTTAGTGC…	535	45	8	0.8225	-0.417441	0.00462864	Yes	45.9813	2L	17569869-17573906	+ exons:17569869-17569960,17573464-17573906	segs:1-92,93-535
TCONS_00000770	XLOC_000470	AGAP005595	AGAP005595-RA	j	q1:CUFF.1061	CUFF.1061.1	100	2.69397	2.57671	2.81124	6.05116	-							1	0	0	GTGCGCCCTGCCCGagcagccaagcagcaggcgtgcggtcagcagtttcaccggaatcgtcagttccttcaggctgtgacggcgggggtggagcggacactggcagcaacagcaacagcagtagtagtagcagtagtagtagtggaaacgccatggcaaacggccaaacagacacaagcgctccatcggggggcggaggaggagctgatggacagcagcagcagcagcagatgcagcaacagcaaggcgactcctcacagcagcagcaggatcaaccacccatttccggcccccgcCCTGCATCCGGCGGTCGACAGCAACGGATTGCTGGTGGAAAAGGCAAGCATTTAACCCGCAGTCACGCGATGCGTGAGTCAACCTCGCCGCCCCGAACACCGA…	10467	6471	62	0.9607	0.696599	1		54.1225	2L	17580054-17609757	+ exons:17580054-17580376,17595428-17597302,17597647-17597799,17597971-17598173,17599597-17599800,17599885-17600276,17600348-17600475,17600543-17601106,17601183-17601567,17602400-17604624,17604722-17604815,17605837-17609757	segs:1-323,324-2198,2199-2351,2352-2554,2555-2758,2759-3150,3151-3278,3279-3842,3843-4227,4228-6452,6453-6546,6547-10467	AGAP005595-RA	0	AGAP005595-RA	12070	6858	6858	100	100	0	0	1	366	2	EX	FOR
TCONS_00000776	XLOC_000474	AGAP005602	AGAP005602-RA	=	q1:AGAP005602	AGAP005602-RA	100	34.9024	33.1294	36.6754	78.3975	q2:CUFF.1024	AGAP005602-RA	100	71.9226	69.5737	74.2716	185.315	0	0	1	AAACGAAATCCAGAGAGAAAATTTTGCATGCCAAGCACACGACTTTGTACATATTCCGTTGATTTCCCCCAAAACCTTTAACTAAAACGCACTTCCCGTACAAATTACGATGGCCCGTGGACACCAGAAGATCCAGTCGCAGCAGAAGGCGCAGGAAAAGGCTGCCAAGATGAAGAAGCAGCAGGGGCACGGGCTGAGCGACCAGATGAAGGCGGCCCAGAAAGCGCTCGTGTTCTCCTGCGCGGTGTGCAAATCACAGATGCCCGACCCGAAAACGTACAAGCAGCACTTTGAAAACAAACATCCCAAAAATGATCTCCCGGCAGAGCTGAAGGACGTCGTCTAAAGGCGAGCGGATGCGCAAGGGTGCACCACGCCGACCAACCACACACACTAACC…	710	237	33	1.2079	0.764728	0.666059		47.7465	2L	17801168-17802186	+ exons:17801168-17801273,17801583-17802186	segs:1-106,107-710	AGAP005602-RA	0	AGAP005602-RA	1407	710	710	100	100	0	0	1	1	1		FOR
TCONS_00000779	XLOC_000476	AGAP005606	AGAP005606-RA	j	q1:CUFF.1062	CUFF.1062.2	100	4.06863	3.86614	4.27111	9.06949	-							1	0	0	CTCGCTATGCCTGCTGCTGCGTTAACTTTCCGTTCCTGTGCTATTAGTTCTGTTCACCGCACCACAGTTTTTCATTGTTGTCGAGCTCGTGCAGTGCAGTGCGTACGCTCGAGCCGTACTTTACTCCTTTTTTTGTATTTTGCACAATTGCATGCACGTGTGTGTGTGTGAATCACAGAGGTAAACCATTTTTAGTGTAGTCAACCCAGTGCAATCACACACTGAACGAATGCTCAACGTGCTTCTTTCTCCACCAAACACCGAACCAGTGTTGTGCAGTGTGAAGGAAAAATCATCAACCAGTTGGCAAAAATTTGCATAACACGGCTCAATTTTGAAGTTTTGTGATTGTGAACAAAAGCAATAAAGAGCGAGAGAGAACTGTGCGTGTGTGTGTGG…	6352	3969	62	1.0595	0.699343	1		53.6209	2L	17805981-17830390	+ exons:17805981-17806160,17814519-17814959,17818529-17818743,17822756-17822874,17822942-17825977,17827551-17827688,17828168-17830390	segs:1-180,181-621,622-836,837-955,956-3991,3992-4129,4130-6352	AGAP005606-RA	0	AGAP005606-RA	7912	3991	4096	100	97	0	0	1	1	1		FOR
TCONS_00000781	XLOC_000477	AGAP005609	AGAP005609-RA	=	q1:CUFF.1063	CUFF.1063.1	100	9.21318	8.78735	9.63902	20.515	q2:CUFF.1013	CUFF.1013.1	100	10.4521	10.0355	10.8688	26.6914	0	0	1	GTCAAACACGTTGCAACGTCAGAGCGTGTCACGTCAAACTGTGTGTGAAAAACGAGAAAAAAAGCAAGAGAAAACTAAAGTGCTGATTGTATTGCTTCATCAAAAGCTCCCCTTTTGGGCTGGAATAGTTGGGCCTTTTCTCCCCATTCAAAAGCGGACGGAACAGTGCAATAGTGGAAAACCAGTGCCGTATGTTTGCCCCACAGTAACGCCACAACAACAGTCCTTGTTTTTCCACGTATTGGTCGCGTTGTGATTACGCTGGAATTTCCCCATCGGTAGCGCGGACTGTCCTTCCCACACCCAACCCATCCCTCCTTCCAAAAGGTGATACGTGTTTGCTGCCATTGATCGACCCCCGGGGGAGGAAAGATTAGTTGGCCTCAACCCGTAACGaca…	3641	1914	53	0.7475	0.558848	1		51.3046	2L	17833800-17838353	+ exons:17833800-17834295,17834478-17834669,17834764-17834895,17835268-17835426,17835613-17836396,17836476-17838353	segs:1-496,497-688,689-820,821-979,980-1763,1764-3641	AGAP005609-RA	0	AGAP005609-RA	4760	2401	2401	100	100	0	0	1	47	1		FOR
TCONS_00000782	XLOC_000477	AGAP005609	AGAP005609-RB	=	q1:CUFF.1063	AGAP005609-RB	68	6.24	5.62519	6.8548	13.8946	q2:CUFF.1013	AGAP005609-RB	65	6.83416	6.21983	7.4485	17.4522	0	0	1	GAAAAACGAGAAAAAAAGCAAGAGAAAACTAAAGTGCTGATTGTATTGCTTCATCAAAAGCTCCCCTTTTGGGCTGGAATAGTTGGGCCTTTTCTCCCCATTCAAAAGCGGACGGAACAGTGCAATAGTGGAAAACCAGTGCCGTATGTTTGCCCCACAGTAACGCCACAACAACAGTCCTTGTTTTTCCACGTATTGGTCGCGTTGTGATTACGCTGGAATTTCCCCATCGGTAGCGCGGACTGTCCTTCCCACACCCAACCCATCCCTCCTTCCAAAAGGTGATACGTGTTTGCTGCCATTGATCGACCCCCGGGGGAGGAAAGATTAGTTGGCCTCAACCCGTAACGacacacacacacacCCCCGAACATGGCTGGTGGAAGTTCGCCCTCAAAG…	2208	1836	83	0.825	0.688156	1		56.7029	2L	17833846-17837057	+ exons:17833846-17834295,17834478-17834669,17834764-17834895,17835268-17835426,17835613-17836396,17836476-17836799,17836891-17837057	segs:1-450,451-642,643-774,775-933,934-1717,1718-2041,2042-2208	AGAP005609-RB	0	AGAP005609-RB	4377	2208	2208	100	100	0	0	1	1	1		FOR
TCONS_00000788	XLOC_000482	AGAP005615	AGAP005615-RA	=	q1:AGAP005615	AGAP005615-RA	100	8.93847	8.05132	9.82562	19.7098	q2:CUFF.1026	AGAP005615-RA	100	11.4211	10.4753	12.3669	29.1654	0	0	1	GGGAAAGAAATCGTGGTGTCGGTCTTTCGTAACAATAATAATATTCAATAATTACCATCCATGAACGCGCTCGCCAAGCTGAAAACGCTCACCCCCAGCGTCAATCAAATCGTACGCACGTACGCATTAAAATCGGACCTCAAAATCAAATGGGTCCGACCGGAGAAGATCCCGTGCTACAAGCCGGAGAAGTCGGGCGATTTGCAGTCCCTGCCGATGTTTGCCGGCACCGAGCTGATGAAGGATTACCGTGACTCGAAGGAGCTGGAGACGGCCAACGAGCATGTGCGCAATCTGTTCACCATACAGCACAATCGGCGCCGGGAGATGGTGGAAAACTTTAAGGAGGACATGGTGCGAAGGGTGTACCGACACGAGCTGGACTACGGTTCCATCGAG…	990	837	85	1.3114	0.726457	0.999991		51.7172	2L	17874129-17875269	+ exons:17874129-17874534,17874610-17874805,17874882-17875269	segs:1-406,407-602,603-990	AGAP005615-RA	0	AGAP005615-RA	1963	990	990	100	100	0	0	1	1	1		FOR
TCONS_00000789	XLOC_000483	AGAP005617	AGAP005617-RA	=	q1:CUFF.1142	CUFF.1142.1	93	50.5616	49.8694	51.2538	112.537	q2:CUFF.1039	CUFF.1039.1	61	6.44677	6.19983	6.6937	16.5221	0	0	1	CGGCGCGCGGCTATGCGTAGTCTGCCAGCGCACAATCTGTCTGTTGGAGAGAGTGTCTAGTATGTGTGTGTGTGACGAAGGCACCTCCATTATCACTCGCCTGTGTGTATACGTGTCACTGCCGTGTATAAAACCCATCCCGGGTGACTGGCAAGCTCCCACAAGTTTTGCAACCGGCATCGCAAGCGGATCGTACGCGAAAGTGATCACACACAAGTGCACTGTGATTCTGTTAGTCGTTTCGTTTCAATTTCTTGACGTTTATAAGGTGTCTTCCAATGGAAAGTGCAAAGCAATCCGTGCTTTGAAGTGTGACCAGTACTTCCCAAGCCAGCTGAAGCTGACACACTCGGAAGTCGTTTGTGAAGTGAGGCGATCATAAAGGGAGTGGTTTTACGC…	7633	2967	39	1.135	0.783726	1		49.4563	2L	17908314-17921333	+ exons:17908314-17908850,17912226-17914361,17916374-17921333	segs:1-537,538-2673,2674-7633	AGAP005617-RA	0	AGAP005617-RA	6663	3361	3361	100	100	0	0	1	442	1		FOR
TCONS_00000790	XLOC_000484	AGAP005619	AGAP005619-RA	j	q1:CUFF.1078	CUFF.1078.1	75	1.20335	1.09786	1.30884	2.70983	-							1	0	0	TGTGTGCCGAGCAAAAGCAAAAGGGTCGTGCGGCAGCGACGGTGACGGTGGCGGTCCCTGTTGTTGTGGAAACCAAAGCGCACTAAAAGTTGGACCTAGTGCGGCTGCaaaacaaaaagaaaaaaaaaaCCTCCCGAAACGATTGCCTTTCGCCACGAAAAGGTCCATCGAACGGGGCGCAGGGAAGGTGGCAGTTTGTAAAGTGTTTGTGTGTGAGGAAAAGTTTTAGTGATTAAGAGCGGTTTAGAGGGAAGGGCAGTTAAAGCAAAAAGAAGACACAACACAAAAGCAAAAAGTTAAAAGTGAAAATCCGCTCGGCTCCTTCCGCCCACCTTCCAAACAGAATGGAGCGCATGGAGGTGGACGATTCGGCCGTGGTCGACCTTAGCCTCGGTTCCG…	7483	2667	36	1.1971	0.784691	1		47.481	2L	17922007-17932652	+ exons:17922007-17922193,17923678-17924673,17924759-17924969,17925151-17925234,17926266-17926370,17926438-17926636,17926874-17927761,17927840-17932652	segs:1-187,188-1183,1184-1394,1395-1478,1479-1583,1584-1782,1783-2670,2671-7483	AGAP005619-RA	0	AGAP005619-RA	4843	2583	2583	100	100	0	0	1	345	2	NOINT	FOR
TCONS_00000791	XLOC_000484	AGAP005619	AGAP005619-RA	j	q1:CUFF.1078	CUFF.1078.2	100	1.59701	1.47848	1.71553	3.59631	-							1	0	0	CAGCGAACGAGTAAAAAAAGGTGGCAGTTTGTAAAGTGTTTGTGTGTGAGGAAAAGTTTTAGTGATTAAGAGCGGTTTAGAGGGAAGGGCAGTTAAAGCAAAAAGAAGACACAACACAAAAGCAAAAAGTTAAAAGTGAAAATCCGCTCGGCTCCTTCCGCCCACCTTCCAAACAGAATGGAGCGCATGGAGGTGGACGATTCGGCCGTGGTCGACCTTAGCCTCGGTTCCGGGCGCTCCTCGATCACGATCACACCGTCCACGGCGCGCGATCTGCGTGCGCTGGCGAAAAACTCCGGCCTCACCATCACGCCCGCCCTGCCGCCCGTTTCCGCCTCCCATCATCACGGAAGCAACAGTGCTGGTAGTGGTGGGAACCTAGGCAGTGCTATGAGTCCG…	7316	2667	36	1.1971	0.784691	1		47.3073	2L	17922481-17932652	+ exons:17922481-17922500,17923678-17924673,17924759-17924969,17925151-17925234,17926266-17926370,17926438-17926636,17926874-17927761,17927840-17932652	segs:1-20,21-1016,1017-1227,1228-1311,1312-1416,1417-1615,1616-2503,2504-7316	AGAP005619-RA	0	AGAP005619-RA	4843	2583	2583	100	100	0	0	1	178	2	NOINT	FOR
TCONS_00000793	XLOC_000485	AGAP005622	AGAP005622-RA	j	q1:CUFF.1086	CUFF.1086.2	100	10.5079	10.3053	10.7105	23.6448	-							1	0	0	GATCGAACGGCGGTCGTGGTTGTGTTCCAGTAGTAATTGCCCTGACAGTTGCATTTAGATCGCCCCCCaaaaaaaaaCCTACTTCTTGTAAAACATGAAGCTCAATTTTAGTTTACTACTGCTGTACGgtttggtgttgatgctggcgcactccgccactcacgcaaaacccctgcgcgaaggtgacagtcagctgataGCGAGACTGCAGCGATACAAGCGACAGTTTTCGCTCAACTTTGGCGCCACGCACGAGGATGGGTACGGGACGGACGTGAACGCGGAAGCGATCGCCAGCCTGTGGAAAAGCCAGAGCGGCAACACCAAGCTGGACGGTTCGGCTAGTTACACGCAGCATTTCGGCGGCCTTTCGGGCGATGGTAAAGCGCGCATTAGCGG…	11001	1641	15	1.1866	0.379947	0.00630655	Yes	44.296	2L	17932982-17944694	+ exons:17932982-17933183,17933264-17936051,17936214-17936369,17936447-17936554,17936630-17936741,17936830-17937222,17937302-17937379,17937451-17937684,17937765-17944694	segs:1-202,203-2990,2991-3146,3147-3254,3255-3366,3367-3759,3760-3837,3838-4071,4072-11001	AGAP005622-RA	0	AGAP005622-RA	3221	1625	1625	100	100	0	0	1	2857	1		FOR
TCONS_00000795	XLOC_000486	AGAP005624	AGAP005624-RA	=	q1:CUFF.1084	AGAP005624-RA	100	8.21869	7.44491	8.99248	18.118	q2:CUFF.1037	AGAP005624-RA	100	10.8649	10.0791	11.6508	27.836	0	0	1	CACCCGATTTTATTCGTTTTACTCTTCATCTGCTATTAATGCTGTAAGTTTTAATGATGAAAATTATTCGCTAAGCGTTTAAAGAAACTCTACCAAACGACCTTTTTGCTGTAATACGCAAAACCAAGCATCCGTCTCCATACGTTGACAGTCACTTATCAAAACACGCAGTAGCGCAACGATGAGCTACTTACGTACCATTAGAACGATTGGCCACACGAGCGCCTTTGCGCGCCATCCACACCGAACGGTGGTGGCACGCAGCACCATCACACCCGGCCACTTTCAGGTCGTCAGCCAGCGACACTTTTCCTACGAGGCCACCGTCGCCGGCTTCTGGCAGACGCTCTCCCAGAGTGCCCCCGTTGCGTACGTCCAGCAGGGGATGATCAATCTGCA…	1415	1056	75	1.2784	0.464555	0.999999		52.0848	2L	17947266-17949376	+ exons:17947266-17947433,17947923-17948382,17948447-17948722,17948793-17948903,17948977-17949376	segs:1-168,169-628,629-904,905-1015,1016-1415	AGAP005624-RA	0	AGAP005624-RA	2805	1415	1415	100	100	0	0	1	1	1		FOR
TCONS_00000796	XLOC_000487	AGAP005626	AGAP005626-RA	=	q1:AGAP005626	AGAP005626-RA	100	51.7586	50.1774	53.3398	114.884	q2:CUFF.1036	AGAP005626-RA	100	44.5926	43.2436	45.9415	112.968	0	0	1	CACCGTCACCGTCGTCAGCGTTGTTGTGCACCGTGCAGTTCAGTCGTGCCAATTGTAGTGGAATTAGAATTAAATTCCATTTTTTTCTCTGCGTCCTCCGTGACAAACGCGCGCTGTGACTAACCGGCAGCAGACCAAAGTCCCGATATTTCACACAGCAGTAAAAAATAAAACAACCCATCTGACATCTTCACCGGAGCGGCTACGGCGTGAGAGCGGTTCTACGGTTGACAGCGATAGCAAAACACCACCACCATCGCACAGTCGTTTTCGACATTGCTGTTGGTGCTGTTGTTGTCGTTGCTGTGGCCTGCTTTGTGACCGTACGACCGTCAGTTGTGCTCGCCTTTACAACGGATCGTCGTCCTACTCAGTGCTTACTACGTGCGTTTTGCGTAC…	1695	873	52	1.102	0.458584	0.999903		56.8142	2L	17959373-17969463	+ exons:17959373-17959812,17961624-17961713,17968299-17969463	segs:1-440,441-530,531-1695	AGAP005626-RA	0	AGAP005626-RA	3360	1695	1695	100	100	0	0	1	1	1		FOR
TCONS_00000797	XLOC_000488	AGAP005627	AGAP005627-RD	=	q1:CUFF.1197	AGAP005627-RD	82	94.7768	92.3694	97.1843	209.877	q2:CUFF.1389	AGAP005627-RD	100	539.655	534.939	544.371	1374.08	0	0	1	CGCGATCACGCACTTGTTCAATTTCGTTTGAAATCTCGTTCAGTTCAGCGGTTGGAAAAAGAAACAAATCAGACACCATGGTTGACGCAGCTGTTATGGAAAAGATGGAGGCTGGCTTCGCCAAGCTGGCTGCCTCGGACTCCAAGTCCCTGCTGAAGAAGTACTTGACCAAGGAAGTCTTCGACGCTCTGAAGAACAAGAAGACCTCCTTCGGCTCGACTCTGCTGGACTGCGTCCAGTCTGGTTTCGAGAACCCAGACTCCGGCGTCGGCATCTACGCCCCGGACGCTGAGGCGTACTCCCTGTTCGCTGATTTGTTCGACCCGATCATCGAGGACTACCACAAGGGCTTCAAGAAGACCGACAAGCACCCGGCCAGTGACTTCGGTGATGTGAACG…	2118	1068	50	1.3029	1.12441	0.999998		55.4297	2L	17980924-18000152	+ exons:17980924-17980984,17998002-17998183,17998278-18000152	segs:1-61,62-243,244-2118	AGAP005627-RD	0	AGAP005627-RD	4199	2118	2118	100	100	0	0	1	1	1		FOR
TCONS_00000799	XLOC_000488	AGAP005627	AGAP005627-RA	=	q1:CUFF.1197	AGAP005627-RA	100	115.468	113.428	117.508	255.696	q2:CUFF.1389	AGAP005627-RA	35	190.265	187.732	192.799	484.457	0	0	1	CCGCGCGTGTACAACTGCCGCGGGCTTCGAGAGGGTCGCGCGTGTGTCGAGTGAAGAGAAGACAGCATCAGCACACCACCAACAGAGCCAAAGACAACACTCGCAGCGAGATACATTTTATTGTACCAAAAAGCCTAGCAGCAAATAGAgtgtgtgtgtgtgtgtgtgtAGACACAGGCCAAGTGATTTTTACTAAACCAAAAAGACTCAATCCGTTTTTTTGAGAGAGATTGCATTTTACTGCATTTACCTAGTGAATAAGCGAGAGCAATAAGAAGCGTGTGGACGTTGGGCGTGTTCGTTTTTAAGAAGACAGATTGCCCAAGCCACCACTACCACCACCACCCCCTAGTGTGTTCACTACTTATTAGTGTGTACTCTGTTCTCGGAAACTGGGCG…	2922	1194	41	1.2895	1.0978	0.999998		54.5859	2L	17990853-18000152	+ exons:17990853-17990914,17996350-17997152,17998002-17998183,17998278-18000152	segs:1-62,63-865,866-1047,1048-2922	AGAP005627-RA	0	AGAP005627-RA	5792	2922	2922	100	100	0	0	1	1	1		FOR
TCONS_00000801	XLOC_000490	AGAP005629	AGAP005629-RA	=	q1:CUFF.1088	CUFF.1088.1	100	1.07382	0.928362	1.21927	2.39813	q2:AGAP005629	AGAP005629-RA	100	1.13288	0.927747	1.33801	2.83012	0	0	1	GTAACGTCAAACGCGTACATTTTTCTACAATTATTCTTTACCTAAGTGTACGGACGCTTCCGAATTCCTCGACACGCACTTGCCTTTGTTGGCTGTACCAGCTTGTTGTAACTTCATGTACCGTCTGCCGTTATGTTTGTGCTATGAACGACGCTTGGACTTGTCCCGGTTACAGCCTGCGCTTCGGTCGGAGCCGTTCAGTGTGTTGAATGTTGATTAGTGTGCCTGTCCCCCCAGTGTCCAAGTGCTGTGTTCTGGTCGGGGTGCTCTGGTGGTGCTGCAGCAGGGGAACTGTACTATGCTACACGGTAGGAAGAAGCCCGTCCCTTTGTAGTGTCTCTGTTAGCGCGATCACACTGCTTTCCCGGTAGATGATCGTGCACGCGAGAGAGTCAAGCG…	3471	2112	61	1.1541	0.440907	1		53.7885	2L	18004185-18007726	+ exons:18004185-18005681,18005753-18007726	segs:1-1497,1498-3471	AGAP005629-RA	0	AGAP005629-RA	4187	2112	2112	100	100	0	0	1	588	1		FOR
TCONS_00000802	XLOC_000491	AGAP005632	AGAP005632-RA	=	q1:CUFF.1095	CUFF.1095.1	100	8.44073	8.12779	8.75367	18.9336	q2:CUFF.1049	CUFF.1049.1	100	10.1872	9.88372	10.4907	26.2413	0	0	1	ATATATACTTCGCTTTGAAAGTTTTACCTATCGTTGTACGTTTTCAGTTACTGTTCTACGCCGTGATCCTGTCATACCAGGATTGCCCCTACTATTTTGACACAAAGAATTCCAAAGGCGTGTGAGCTGTCACTGCGGGACGTGAAGAAAAATTTTATATCAATAAATTCGATTGTCGTTTTTGCTGGTGGAACCCTCCGTGACGATTTCGTGCGAGTTTGGGTGTTCCTCTGCAAATTCTCTACCATTCTCTCGTGCTGAATAAGTTTCCCCTCTCTGCCCTGTACAGCGACGTGTAGACGTGTGTTTGTGCAAATCATCATCCGGGTGGAAGTGTTTACCGTACGAATAGCAGGAGATCTAGTCCCCAGGAAAAACAGTGCACCTCGGCTGGAATCC…	4291	969	23	1.1458	0.811586	0.974607		44.5817	2L	18017382-18022106	+ exons:18017382-18017898,18018014-18018081,18018165-18018475,18018547-18018822,18018900-18019094,18019183-18022106	segs:1-517,518-585,586-896,897-1172,1173-1367,1368-4291	AGAP005632-RA	0	AGAP005632-RA	1939	978	978	100	100	0	0	1	456	1		FOR
TCONS_00000806	XLOC_000496	AGAP005640	AGAP005640-RA	=	q1:AGAP005640	AGAP005640-RA	100	10.6516	10.1099	11.1932	23.3941	q2:AGAP005640	AGAP005640-RA	100	12.5149	11.9612	13.0687	31.4569	0	0	1	CAAAAGCCGCGATCGGAGAATCACGCGCAAAACTCTATTTACTTTGCTATTTTAGTGTTTTTCTGAGATAAAAAGTGTTTAGTAAGCTGTAAATCATGGCACACATACCAGCGGCAACGTTGGGCAACAAAAACAAAAAGCATTTTCTCGGCGTTCCTGCCCCACTCGGCTACGTTGCCGGTGTTGGTCGAGGTGCTACCGGATTCACCACCCGTTCGGATATTGGTCCAGCCCGTGATGCGAATGATGTGTCCGACGACCGACATGCACCGCCGGCGGCAAAGCGCAAAAAGAAGGAAGAAGAGGAGGAGGACGACGAAGATCTGAACGATTCCAACTACGACGAGTTCAGCGGGTACAGCGGTTCGCTGTTCTCGAAGGATCCGTACGACAAGGACG…	2891	2796	97	1.159	0.976936	1		60.8094	2L	18121372-18124666	+ exons:18121372-18121564,18121658-18121717,18121802-18124103,18124216-18124326,18124442-18124666	segs:1-193,194-253,254-2555,2556-2666,2667-2891	AGAP005640-RA	0	AGAP005640-RA	5731	2891	2891	100	100	0	0	1	1	1		FOR
TCONS_00000809	XLOC_000498	AGAP005643	AGAP005643-RA	=	q1:AGAP005643	AGAP005643-RA	100	1.0328	0.843451	1.22216	2.28242	q2:AGAP005643	AGAP005643-RA	100	1.2949	1.10079	1.48901	3.30384	0	0	1	AAACGGCTTTTTGGAGCGTTAAACCAGCGTCGGTCTGGGTGATATTGTACATTTTAGTTACCTGTAAAACAAATGGACGACCAGGAAGAGCCCGACGATCCGGCCAGTGTGGCTGCGAACGAAGTAGTGCCTGCACCGGAAGCGGATACTACGGCGACGGAGGAGGAAGAAAGCACGCGCGACAGCTCGCTGGAAATGTTCGAACAGCCAGCTCCATCACCGCCACCACCACTGCCACCGCCTGTGAACGTGCTGGACGAGCCCGTTGTGCATATGGAGATTGAGCTCGCTCGGATCCAGCAGGGCATGCTGTCGCCCGTCATTGTCATAAGCAACATAAACAATGTGCCGGAGGTGCAGGCAACGGTAGAGATCAGCACGGACCAGGGTAACGAGGAG…	2344	1992	85	1.2205	0.68662	1		56.0154	2L	18166375-18168796	+ exons:18166375-18166921,18167000-18168796	segs:1-547,548-2344	AGAP005643-RA	0	AGAP005643-RA	4647	2344	2344	100	100	0	0	1	1	1		FOR
TCONS_00000810	XLOC_000499	AGAP005648	AGAP005648-RA	j	q1:CUFF.1104	CUFF.1104.1	100	2.26264	1.74457	2.78071	4.98361	q2:CUFF.1054	CUFF.1054.1	100	2.79878	2.26749	3.33008	7.0222	0	0	1	aaaaaaaTGTCGCAGCTAGAAATGGCAAGAAGAAGACATCGTTTGTCACTTTGAAATGAGCAACTTCCAAAAGAAAGATGTAAGCGGTATGCCTTCATCATCAAGACCACGAGGAATGTCTGGGGCTGGATCGGGCGGATCTGGCCGACCAGCTGTTACGACGCCAATGTCCGAACGTCAGCAGATGGCATTGCTAATGCAGATGACTTCTGGCTCCAACGATGCAGAAATGAGTCCCGGAGGTGCCAGTAGCGGTTCGGCACATTCGAGATCCTCCCGGGACAGGATTAACGAACGGGGCGAAACGGCGCTCCACATAGCGTCCAAAAAGGGCGATCAGGATTCGGTGAAGAAACTGCTCGAGCAGGGAGCCAATCCGAATGTCACCGATTTTGCTGG…	738	606	82	0.8532	0.367306	0.998312		49.729	2L	18230037-18233100	+ exons:18230037-18230112,18230643-18230793,18230859-18231029,18232761-18233100	segs:1-76,77-227,228-398,399-738	AGAP005648-RA	0	AGAP005648-RA	856	432	432	100	100	0	0	1	230	1		FOR
TCONS_00000811	XLOC_000500	-		u	q1:CUFF.1105	CUFF.1105.1	100	82.9367	60.3642	105.509	178.338	-							1	0	0	GGCGACTGTACGTGCATCGGTACGCAACCCgcagcagcagcagcagcagcaAAACCCCGCAGAACGCAGGGGCACACAACGCGCACGCAACACCACGGGCTCTCCGGGTGCCACACGCGGGACGGAAGAGCaaaaaaaaaGTAACGTTTCGCGTCCGTCGTCG	163	0	0	0	0	0.00246409		62.5767	2L	18241457-18241619	+ exons:18241457-18241619	segs:1-163
TCONS_00000812	XLOC_000500	AGAP005649	AGAP005649-RA	j	q1:CUFF.1115	CUFF.1115.1	54	6.04872	5.69016	6.40728	13.2223	-							1	0	0	AGACGGCAGAGTTGTTGTTTGTTATCGCGTCTCCTGCCACTGTTTGCTTGAAGCGCCTCATCTGGAGCGAACTTCATTTGAGATCCAATAATATGCGTCACAGTGTGTAGGTACTTCACGTCTACAGCGGAAGGTTCCATCTGGGCTTATTGGTTGGCTTTTTCATAAGCGCCGCACACCCACCGCCCTGCCGGGCGAGGTACGACACCGGGGCGGGTGTGTAGTGGCGATTCATTTCGTACCACCCAAATCGCCTCCAGTAGTACGCCTTGCACTATGCGAGATGCAAGGGTCGGTGGTGATGTAACTACACAGGCCAGCAAGTGAGTGTAGGCGAGAGGTGTGTTGGTGGTGGGCATAATACGCCCCGGCAGCAGTTCTCCTACTGGGGCAGATGCT…	5175	3051	59	0.9793	0.752303	1		56.0386	2L	18250963-18270472	+ exons:18250963-18253003,18267272-18268520,18268588-18270472	segs:1-2041,2042-3290,3291-5175	AGAP005649-RA	0	AGAP005649-RA	6143	3099	3099	100	100	0	0	1	2077	1		FOR
TCONS_00000814	XLOC_000501	AGAP005651	AGAP005651-RA	=	q1:CUFF.1108	AGAP005651-RA	100	1.8854	1.52065	2.25016	4.17548	q2:CUFF.1061	AGAP005651-RA	0	0	0	0	0	1	0	0	TCGCCAACGAGAAATTATCCCACGTTGTGCAAAGTTAGCACGGAAAAGACTAATTTATACAGTATTGTTTCTCGGTTTTAGACGCTTTCCGGCCATCATGTGCAGTATCGTGGAGGACGACTTTGGTGACGAGGGCGGTGCACACGCCATGAAGGAGGACACACCGCAGCCGGAGCTGGGCGGTAATGAGCTGTGCCGCAAGTGCAACACCGAGCAGGCCGTTTTGAAGCTCAACCAGAAGGAACCGCAGTGTCGGGTTTGCTTTCTCAACTACGTGCGGCACAAGTTTCGGGCTTCGCTGGGTTCCACAAAAATCGTGCGCCGAGGATCGCGCGTGCTCATCATCCTTACCGGAGAGCCGGCGAACGTGACCCTGCTCGATATGGTACGGTTCGGGCT…	1398	1254	90	1.1191	0.390864	1		51.7883	2L	18273270-18274769	+ exons:18273270-18274366,18274469-18274769	segs:1-1097,1098-1398	AGAP005651-RA	0	AGAP005651-RA	2771	1398	1398	100	100	0	0	1	1	1		FOR
TCONS_00000815	XLOC_000502	AGAP005652	AGAP005652-RA	=	q1:CUFF.1160	CUFF.1160.1	0	0	0	0	0	q2:CUFF.1077	CUFF.1077.1	100	15.0503	14.6781	15.4225	38.8176	0	1	0	GCGCTTCAGAGTGTTCGTGAGCAAAACCGGAGAAGGTCGTGCAATTCACACCGTGAACTTTATTTTTCCCGATTTTGCCTCGTAATCTGCAGCAACCCCCCTCAAAATATACTAAAAATgtacgGAAATCGCCCACAGCCTGGTAATGGTTTCGGACGCGGTGGAATGCACGGTGGCGGTCGTCCGGGAGGTCCGATGGGCGGTGGTTTCCGTCGCGAGGGTGGAGCTGGCGGTTACGGTGGCGGCAACGGGGGGTCGTTTGACCGCCAATCGCAAAATGGCAAGAACCTCCGCAACGTGAAGTGGGAGCCGGAGGATCTGACGCCGTTCGAGAAGAACTTTTACCAACCGTCGGCGGGCCTGATGGGCCTGAGCGTGTCCGACATTGACAGCTACCTC…	4417	2187	50	1.1345	0.911304	1		52.0942	2L	18293864-18302947	+ exons:18293864-18293982,18294488-18295752,18299822-18300000,18300094-18302947	segs:1-119,120-1384,1385-1563,1564-4417	AGAP005652-RA	0	AGAP005652-RA	5071	2558	2558	100	100	0	0	1	11	1		FOR
TCONS_00000816	XLOC_000502	AGAP005652	AGAP005652-RA	j	q1:CUFF.1160	CUFF.1160.3	100	27.788	27.3532	28.2228	62.3664	-							1	0	0	GTAAGTGTTTACGTTCCGCCAGTTGCTGGCACGGTTTATCTAGGATTCCCGTACATCCATACTATCCTCCTTGAAGCAAGGATCAGAAGTGTGTGGCAGACTTTGAACGCAATCGCTCCCTCTCTCTCCCCCCCTGAAACAAACATTGCCAACGGTAAATGTAGAGATTGGCCCGCTCTGGCATATTTTGTAAGCATTGCAACCGTCAAAGAGTTTGACGTTGTGTTGCAGGGCTGCATCATACCGCTACAGGGGACAGTCTAAATATTTACCATTAGATGTTAAATACCACTTTATCATCCTTCAAAAAAGCATACAGTCTCTTGTAAAATCTACACACGCGCCTTACACACTATTCATACGTTCCGGACTTTGctctctctctctctTTAACTCACT…	7102	702	10	0.9926	0.752545	1.98e-05	Yes	44.5931	2L	18295753-18302947	+ exons:18295753-18300000,18300094-18302947	segs:1-4248,4249-7102	AGAP005652-RA	0	AGAP005652-RA	2349	1185	2558	100	46	0	0	1374	4069	1		FOR
TCONS_00000817	XLOC_000503	AGAP005654	AGAP005654-RA	=	q1:CUFF.1131	AGAP005654-RA	100	5.43863	4.76896	6.1083	12.007	q2:CUFF.1069	AGAP005654-RA	100	6.09734	5.49213	6.70255	15.5952	0	0	1	TGTTGTTGAAAGGAAAAACGTAAACAAACGGGCGCACTCATTACTGTTTCGTGAAATTTTATTAAGAAAAGCTAGTTAAATTATGACCCGCCACGCTAGAAATTGTACTGCCGGGGCCGTTTACACGTACCACGAGAAGAAGAAGGATGCGGCCAACTCGGGCTTCGGCACAACGTCCCGTCGCATCGGGAAAGATTCGGTCAAGAGCTTCGACTGCTGTTCCCTCACCTTGCAGCCGTGTCGGAATCCAGTAATAACTAAAGATGGCTATCTGTTCGACAAGGAAGCGATCCTAACGTACATCATCTCGAAGAAGAACGAGTACAGCCGGAAGATGAAGGAGTACGAGAAGCAGATGAAGCAGGACGAGGAGGAGGATGCGGCCAAAGCGAACGCGGA…	1028	879	86	1.2561	0.741533	0.999995		50.4864	2L	18310062-18311366	+ exons:18310062-18310319,18310384-18310598,18310673-18310979,18311052-18311160,18311228-18311366	segs:1-258,259-473,474-780,781-889,890-1028	AGAP005654-RA	0	AGAP005654-RA	2038	1028	1028	100	100	0	0	1	1	1		FOR
TCONS_00000819	XLOC_000504	AGAP005655	AGAP005655-RA	j	q1:CUFF.1132	CUFF.1132.1	100	2.33753	2.12991	2.54516	5.19012	-							1	0	0	GCTGGATTGGTGTCCACTCCGCTCCGCTCTACCGTTCCGTAGGAAGTGATAAAAAGCCACCAGCACCAGTCAGTACTACCGTGGCGGCGGTGCTAACGCGGCGAAACGCGAAACTCCGGGTGCGTGTGGCTTGATCGTCGAGGCCAGCGGCTGGTTGACGAGGCTGGATTAGCGTGCCAGCGGTACTGTGTGTTTGTGAACAGCACACTGCTCTACTAGCACACTGGCGCAGTCGGTGCGCATTGACATTAACCTGATTCCAAGAGCCCCCCGCCGCTATGAGCCCGTCCCTGGCAGCTTGGGCAATCGGACACGGAACTTGAACTTGAGCTCACTCCGAGGCCCTCGTGCGTCTACACATTCTGCTGCACAATCTGCTGTGCTGTGCATTGGGCTGGA…	4026	1776	44	1.0962	0.634195	1		53.6761	2L	18314579-18338321	+ exons:18314579-18315908,18332057-18332275,18335168-18335239,18335329-18335659,18335728-18335845,18335910-18336095,18336170-18337172,18337467-18337700,18337789-18338321	segs:1-1330,1331-1549,1550-1621,1622-1952,1953-2070,2071-2256,2257-3259,3260-3493,3494-4026	AGAP005655-RA	0	AGAP005655-RA	1737	2219	2293	100	97	0	0	75	1550	3	NOINT	FOR
TCONS_00000831	XLOC_000515	AGAP005684	AGAP005684-RA	=	q1:CUFF.1151	AGAP005684-RA	100	5.29061	4.75888	5.82234	11.682	q2:CUFF.1093	AGAP005684-RA	100	4.90994	4.44072	5.37915	12.5265	0	0	1	GCGCAAGGGAAAGGAACAGAGTGTAGAAACTAATTCCGCGCCCACCCCCCTTCCGTGTCACGATCGATTTGCGTTCTTTGTTTCCACTTTCGATTTTGATAAGATTTGACGTGAATTCGTTGTTTTGATTGGGCCCTATTTCTGTTGTGTGCTTGTTGCGTCGTTATCGCTGCACATAAGCGTACGGGCCCTTGTTTGGCCCCAAATCAGAACAGTGCCCAGAAGGATAGTGATCGCAAGAACGGAACAACGTAAAAGCTGCTCCACACAGCAAAAACACAACACACATACACACCATGGAACCGAACGACGGGGACGAGAAAATCCCATTAAAGCTGGCACAAATATCGATCGACAAGTTTAACCAGACGATACCACAGTACCTGACGGTGCTGCGGA…	1499	942	63	1.2454	0.86869	0.999995		54.6364	2L	18744613-18746180	+ exons:18744613-18745230,18745300-18746180	segs:1-618,619-1499	AGAP005684-RA	0	AGAP005684-RA	2972	1499	1499	100	100	0	0	1	1	1		FOR
TCONS_00000832	XLOC_000516	AGAP005689	AGAP005689-RA	=	q1:AGAP005689	AGAP005689-RA	100	2.30902	1.78275	2.8353	5.00356	q2:AGAP005689	AGAP005689-RA	100	2.36102	1.86327	2.85877	5.9139	0	0	1	ATGAGATCATTCGTGCTTGTATTCGCTGTTCTGGCCGCCGTTGCCAGCGCCGAATGGATCGACATCGATTGGTCCACGGTGCGTCCGATCGAGGAGTTCGATCACTACTGGGAGCGTCTGCCAGCTGAGCTGCAAGTCTACCGCGAGAAGCTTCCGTCGCACCGCATCACCAACGGGCAGGAGGCGACACCTGGCCAATTCCCGTTCCAGATCGCTTTGATCAGTGAATTTGCGTCCGGTAACGGTCTTTGCGGTGGCTCCGTCCTGACGCGCAACTTTATCCTGACCGCTGCTCACTGCGTCGTGTCCGGTGCCTCGACCCTGGCCTCGGGTGGTGTCGCCATCATGGGAGCACACAACCGTAACATTCAAGAATCAACTCAGCAGCGCATCCGCTTT…	903	903	100	1.0509	0.403351	0.999995		58.0288	2L	18756789-18757691	+ exons:18756789-18757691	segs:1-903	AGAP005689-RA	0	AGAP005689-RA	1790	903	903	100	100	0	0	1	1	1		FOR
TCONS_00000833	XLOC_000517	AGAP005690	AGAP005690-RA	=	q1:AGAP005690	AGAP005690-RA	100	2.49092	1.96285	3.01899	5.4214	q2:CUFF.1095	AGAP005690-RA	0	0	0	0	0	1	0	0	CtacgcttccaacagaggcagaagaactcctcgggagccaaagcctctatcaaccgtaccaacagcaacCCCATCACTCTACCGGCAGGATGAGATCGTTCGTGCTTCTATTCGCTGTTCTGGCCGCCGTTGCCAGCGCCGAATGGATCGACATCGATTGGTCCACGGTGCGTCCGATCGAGGAGTTCGATCACTACTGGGAGCGTCTGCCAGCTGAGCTGCAAGTTTACCGCGAGAAGCTTCCGTCGCACCGCATCACCAACGGGCAGGAGGCGACACCTGGCCAATTCCCGTTCCAGATCGCTTTGATCAGTGAATTTGCGTCCGGTAACGGTCTTTGCGGTGGCTCCGTCCTGACGCGCAACTTTATCCTGACCGCTGCTCACTGCGTCGTGTCCG…	992	903	91	0.9588	0.383838	0.999991		57.6613	2L	18760040-18761031	+ exons:18760040-18761031	segs:1-992	AGAP005690-RA	0	AGAP005690-RA	1966	992	992	100	100	0	0	1	1	1		FOR
TCONS_00000834	XLOC_000517	AGAP005691	AGAP005691-RA	=	q1:AGAP005691	AGAP005691-RA	100	3.07142	2.48572	3.65711	6.74706	q2:CUFF.1095	AGAP005691-RA	100	16.543	15.2676	17.8183	41.5406	0	0	1	ATGAAATCGTTTGTGATTTTAGTCGCCCTTCTGGCCGCTGTTTCCAGCGCGGAATGGATCGAGATCGATTGGTCCAAGGTGCGTCCGATCGAGGAGTTCGACCACTACTGGGCGCGTCTGCCGGCTGAGTATCAGTTTCTACGCAACATGAACCGAACGAACCGCATCACCAACGGACAGGAAGCGACACCCGGCCAGTTCCCGCACCAGATCGCGTTGCTTAGTGAATATGCAACGAGTACTGGACTTTGTGGAGGATCTATACTGACTCGCAACACTATCCTGACCGCTGCTCACTGCGTCGTGTCCGGACCGTCTACACTGGCCTCAGGAGGTGTCGCCATCATGGGAGCACACAACCGTAACGTTCAGGAGTCAACTCAGCAGCGCATCCGCTTC…	906	906	100	0.9535	0.216748	0.999991		55.8499	2L	18763872-18764777	+ exons:18763872-18764777	segs:1-906	AGAP005691-RA	0	AGAP005691-RA	1796	906	906	100	100	0	0	1	1	1		FOR
TCONS_00000841	XLOC_000524	AGAP005700	AGAP005700-RA	=	q1:CUFF.1175	CUFF.1175.1	100	4.1748	3.9088	4.44081	9.27562	q2:CUFF.1111	AGAP005700-RA	0	0	0	0	0	1	0	0	gCCCACAGCTTCAGAAGCTAAAAAAAGCCAACTCAAGGAAAAGATCGGCAGACTCACCCGTGTACAGTGGACAAAAGCCCGTAAAAAGTGCTGCATTTTCCGGCTTTTCCACCACAAACGCTGTCCGTGCTTACGGATTAGCTATGTTGCTTCCCGTGTAAAGTGGAGGAGCTCGTTTCCGTCTACTTTTGGTGTTGCGAAAAGGGAAGCAATAAAACGGTGCTGTGTGCTATGGTGAAAGCGTGCAGAAAGAGGAGCCCCGTTTAATGTCGGTAACGATTTAGCTTCTTTATATCCTCTTCGCACGGGAACAAGAACAACCGACCGTGATTAGATCCGCACGTTCGCGGTGTTCAGTTTGGTGGCAAGTGTACGTTTTACGGTAGTTTTTGCGAAATA…	7792	4920	63	1.2183	0.83342	1		57.174	2L	19150853-19160098	+ exons:19150853-19151427,19151493-19152927,19154103-19156224,19156292-19156506,19156578-19157309,19157386-19160098	segs:1-575,576-2010,2011-4132,4133-4347,4348-5079,5080-7792	AGAP005700-RA	0	AGAP005700-RA	10080	5085	5085	100	100	0	0	1	421	1		FOR
TCONS_00000842	XLOC_000525	AGAP005704	AGAP005704-RA	=	q1:CUFF.1162	CUFF.1162.1	89	21.9615	20.997	22.926	48.5155	q2:CUFF.1104	CUFF.1104.1	100	6.93152	6.3884	7.47464	17.6267	0	0	1	gttcatatatttatCTCATTAAGTACATATTAATAATCAGCTCAAGCTGAGCTTCAGGTTAGCCTGCTTTATTGAAATATCCTAACGTACCAGACTTAACTTTACGATGCAACTCAGATAAGCAGCCCTCCAGAGTGATTACAGTTCTGCATAAACCCCAATTGACGTGCAAAACGAGAGTGCAATCGCACAAAATCTTATCAGCaaaaattagaaagaataaaaaccaaaaaaaaaCACTAAACCTGCAACAGCCGTCGTGTTTAAACCATACTGAACAATCCCATTCCACTCTAGTTGCATAGCAAAAGCCATCCAAACCCAATCAACACCCCTCCCGGAACAATGCGTGCGTTGTGGCGAGTGATTGCGCTTAGCGTGTGCCTCCTGCTGCCTGCC…	2497	918	37	1.1385	0.33279	0.999415		52.3028	2L	19203490-19206177	+ exons:19203490-19204160,19204233-19204384,19204504-19206177	segs:1-671,672-823,824-2497	AGAP005704-RA	0	AGAP005704-RA	1877	947	947	100	100	0	0	1	317	1		FOR
TCONS_00000843	XLOC_000526	AGAP005710	AGAP005710-RA	=	q1:CUFF.1246	CUFF.1246.1	35	10.1653	9.87177	10.4588	22.6812	q2:CUFF.1179	CUFF.1179.2	18	10.3131	10.0532	10.5731	26.4769	0	0	1	acacgctctcgctctcCCGCACCGTTGTCGCACTCTCGTGCACCGAAAAATGGTTATTTACTCTCGCGCAGTCACAGCGGACGGACGTGCGTGTGCGGTACGTGGTCCGTGTGTTCGCTCCGAATGTTTTGGCGTTAGAAAAGGCCACACCAAAAAGGCAACAGTGGAGGAGGTCGTGCAAAGAAGCTGAAACGATCCAGCGCAGCAATAGAACAGCGTGCGGTGGCGCCGGGCCAAAGCGGTGTGCATTTCAATTAGGGAAAGAAAAAGGAATCGTGCTGCTTTTTTCCCCGTGCACTGCGACGCAGAGTAGTGTGCCCGGTGAGGGGGAGTCGCCGCCCCGGTTGTGTCTGTGATTGCTGTGTGAAGGATAGTGCAGTGTGCGTTATTTAACAGTTT…	7927	2838	36	1.2928	0.867408	1		48.6439	2L	19213693-19258835	+ exons:19213693-19214606,19233718-19233737,19241959-19242559,19242628-19242901,19242996-19243348,19243432-19243556,19245290-19245735,19245814-19246306,19246379-19246522,19246590-19246928,19247001-19247122,19248783-19248833,19249591-19249719,19254920-1925	segs:1-914,915-934,935-1535,1536-1809,1810-2162,2163-2287,2288-2733,2734-3226,3227-3370,3371-3709,3710-3831,3832-3882,3883-4011,4012-7927	AGAP005710-RA	0	AGAP005710-RA	8029	4050	4050	100	100	0	0	1	77	1		FOR
TCONS_00000844	XLOC_000526	AGAP005710	AGAP005710-RA	j	q1:CUFF.1246	CUFF.1246.3	95	27.434	26.7123	28.1557	61.2121	-							1	0	0	ACTGACAAAGTATTCTCTATGAGATTCTGGGATGCATCATGGTTCTAGAGTCTGAATAAGCCAACCCATTCCTCGCCACCATCATCGTTCCCACCGACAACCGACAGAGGGTGCTGTACTGTCGTGCTCTTCTTCCATCCAAGCCGTATTACTGTCACTGCCTCACAAACCAACGAAACCAAAGTGGCCAAGCTACGACCGTCTGCCATCACATACACACTTTGCCAATCTTCCTGAAACGCTGGACATCATCACACGGCGTAAGGAGTAGTAGGATCGGTGCATCGAAAACACGTCACCGACTGACCGGTCGCCTGTATTCGCATCCCATTTGCCATTAGTGTCGTATCGTCAAGCCCGCTCGCAGCATCACAAAACTTCCCCCCAACGACACTATGG…	3964	2547	64	1.2928	0.896835	1		51.2361	2L	19233756-19248148	+ exons:19233756-19233796,19241959-19242559,19242628-19242901,19242996-19243348,19243432-19243556,19245290-19245735,19245814-19246306,19246379-19246522,19246590-19246928,19247001-19248148	segs:1-41,42-642,643-916,917-1269,1270-1394,1395-1840,1841-2333,2334-2477,2478-2816,2817-3964	AGAP005710-RA	0	AGAP005710-RA	5745	2898	4050	100	72	0	0	858	41	1		FOR
TCONS_00000845	XLOC_000527	AGAP005711	AGAP005711-RA	=	q1:CUFF.1163	AGAP005711-RA	25	2.19639	1.90517	2.48762	4.86808	q2:CUFF.1106	AGAP005711-RA	0	0	0	0	0	1	0	0	CGCGCGTGGAAGGCAAATGCGCCTTTTTTGCGTAGCCGTTGCGTTTGAACCGCGGGTCGATTGATATACTAACATTGTAGTGCAGCAGGATAAAGCTTCCGTGGTATGCTTGTGTGCGTGTGTGCGGTGAATCAGATAGTGATCGCGTGAACCTCACTACCATGGTGTTAGTGAGATGGTGCGTCGTGGTGAAATACGAGTTCGCCTAGTGGAACACGGCCGATGACGTAAGCGGCGGTACAGGTAGTGTACTGATGAGTTTTTTGGGTAATAGGTGGCGCCACCAGCGCGTGAAGCAGTGTATGAAAAGTGCCAATCAATAGTGTTAGGAAATGTTACAAAAGTACCCAAAAATGATTTGAAAGTGATAAAATTATTGTCGTAGAGGAATATTTATAA…	3860	3321	86	1.195	0.699914	1		57.9275	2L	19260916-19275432	+ exons:19260916-19261010,19266638-19267035,19271346-19271478,19271775-19271953,19272025-19272355,19272437-19272653,19272740-19273051,19273174-19273643,19273708-19275432	segs:1-95,96-493,494-626,627-805,806-1136,1137-1353,1354-1665,1666-2135,2136-3860	AGAP005711-RA	0	AGAP005711-RA	7652	3860	3860	100	100	0	0	1	1	1		FOR
TCONS_00000846	XLOC_000527	AGAP005711	AGAP005711-RA	j	q1:CUFF.1163	CUFF.1163.2	100	8.67475	8.29239	9.05711	19.2267	-							1	0	0	CTCGTTTACGTCTCTAGCTTCCGTGGTATGCTTGTGTGCGTGTGTGCGGTGAATCAGATAGTGATCGCGTGAACCTCACTACCATGGTGTTAGTGAGATGGTGCGTCGTGGTGAAATACGAGTTCGCCTAGTGGAACACGGCCGATGACGTAAGCGGCGGTACAGGTAGTGTACTGATGAGTTTTTTGGGTAATAGGTGGCGCCACCAGCGCGTGAAGCAGTGTATGAAAAGTGCCAATCAATAGTGTTAGGAAATGTTACAAAAGTACCCAAAAATGATTTGAAAGTGATAAAATTATTGTCGTAGAGGAATATTTATAAAAACGTGTAGTGCGTGGTTCACACTGAAACAAAACAAAAAACGGACAATAGTGTGAAGTTACGCGACATCCTGGAGAG…	5049	2985	59	1.2622	0.713754	1		54.8029	2L	19266621-19276332	+ exons:19266621-19267035,19271346-19272355,19272437-19272653,19272740-19273051,19273174-19273643,19273708-19276332	segs:1-415,416-1425,1426-1642,1643-1954,1955-2424,2425-5049	AGAP005711-RA	0	AGAP005711-RA	6058	3767	3860	100	98	0	0	94	16	3	NOINT	FOR
TCONS_00000849	XLOC_000529	AGAP005715	AGAP005715-RB	=	q1:CUFF.1178	CUFF.1178.2	100	30.298	29.6763	30.9198	67.9468	q2:CUFF.1140	AGAP005715-RB	0	0	0	0	0	1	0	0	AGCATGGTGACGTACCGTCTGCGTCTGGTGAAAAGTTTCGCTCCATTGAAAAGAAAGTGTTTCAAGTGCGTGTAGAAAGCAGCTTCATCGGCTACGGGCGCTCCCGCTCTTCCGTTTTCTGTTTAATTTCTGTTCAGTTTCGCAATTGTTTCCCATCGATTAATTTCCTTCAGCTTCACGCACACGACGGCAGAAAAGGATCGTTTAACATCTCCATCACCGACCAGCAGTCCATCCTTGATGTGCTTGTCGAGACGAAGAAAATCCTCGCCGACGGTGGGCAGCATGAATCGATCATCACGCGACTGCCACTGTGCGTAGAAATCTCACTCCAAACGGCCGAAGGTGGTAGCATGATATTGGAGTGCTGGACGCTGAGCATCAGGACGGACCAAACGA…	4241	1254	30	1.2421	0.864387	0.999936		47.0644	2L	19512975-19539652	+ exons:19512975-19513177,19518373-19518742,19531639-19531834,19536181-19539652	segs:1-203,204-573,574-769,770-4241	AGAP005715-RB	0	AGAP005715-RB	3533	1782	1782	100	100	0	0	1	88	1		FOR
TCONS_00000852	XLOC_000531	AGAP005719	AGAP005719-RA	j	q1:CUFF.1169	CUFF.1169.2	100	3.52671	3.35573	3.69769	7.86715	-							1	0	0	CCGGCCCAGTCTGCCACGGACGGTGGTGGTCCATGAAAAAACGCCTAATCGTGTGTGCGTGTGTGACGATTTCGATTTGCCAGGAACCCTACTCCGCCTTCGTTTCGGTTTTTAATTTAGTTTCGCGAGCGTTTTTCACTTAAAAAATGCTGCCCCCGGCATAGCAATGGCCATCGCACGAAAAGAGTGAAACCAAACAAAAACAGATCAAACCCCCAGCTCCGCAGAGGAGGCAGAAAAACCCTGCACATGCCCCCTGTACAAGCAGTGCGCGCGTGTGTGTTACGTCAAACGGTTGGTGCCGCGGGCGAAGGAAGATGAATGTGTTGTCGGTGGCGGAACGAAGAAGAACGCATCGGGTGTTTATTTTCCGTTCCCTGCCGTGCGGCGTGACTGTCG…	7494	4110	55	1.1599	0.638496	1		54.0165	2L	19575583-19594676	+ exons:19575583-19575751,19577873-19579779,19582505-19582669,19583686-19583859,19585282-19585821,19586898-19587236,19590213-19591358,19591427-19591600,19591699-19591824,19591923-19594676	segs:1-169,170-2076,2077-2241,2242-2415,2416-2955,2956-3294,3295-4440,4441-4614,4615-4740,4741-7494	AGAP005719-RA	0	AGAP005719-RA	7041	3552	3559	100	100	0	0	8	2264	1		FOR
TCONS_00000853	XLOC_000531	AGAP005719	AGAP005719-RA	=	q1:CUFF.1169	AGAP005719-RA	41	1.46045	1.23638	1.68452	3.25788	q2:CUFF.1114	CUFF.1114.5	0	0	0	0	0	1	0	0	ATGCACAGACAGCCGGGTTCGACGCTGCTGCTGAAGAATGAGCAGGGCCAGTTTCAGCTGCTCCGGATCGGACCGGCACCCGCCGGTACCCAAATAACGCCCGCCGGTCTGACGGGGTCGTCCGCGAATCAGACGATACGGTTGCAAACTGTACCAGCTACACATTCATCCGGTTCCGGTGCAATAATAGTAAGCTCTCAGTCGATAACGACGACCCCGGCCAGCTACATCTCGACCCAGCCGACGCCGGTCGCATCGGTCGCGCCGGTACCGGCCCTGGCCGCGCAGCAAAATATCACGATCACTCACTCGCCGTCCCAGGTGGGAGGGCAACCGACCGTGCTGgcggcacagcagcagcagcagcagcagacgacgacggtcgtcgcaacacctcat…	5270	2640	50	1.2382	0.721348	1		52.6945	2L	19582843-19594708	+ exons:19582843-19582849,19583708-19583859,19585282-19585821,19586898-19587236,19590213-19591358,19591427-19591600,19591699-19591824,19591923-19594708	segs:1-7,8-159,160-699,700-1038,1039-2184,2185-2358,2359-2484,2485-5270	AGAP005719-RA	0	AGAP005719-RA	7055	3559	3559	100	100	0	0	1	1	1		FOR
TCONS_00000856	XLOC_000533	AGAP005722	AGAP005722-RA	e	q1:CUFF.1177	CUFF.1177.2	100	1.46965	1.14613	1.79318	3.22393	-							1	0	0	tttttttATTATATTCTACCTATCACATAATTTTACCTCGAATCGAATTAATACATACTTTCTACATCTCCATTACAGACGGTTAACATTAATTAACCTTCGATTGGTGCTGGTCAACTCAGCCACGAAGCCGGCCTGCTTCACGACCCGCTTCTATCGTCTCCGGGACGATGATTACAACTTTAAATCTTACCACGAAATCATGGATATGGAAGATTCGCTAGAAGCTGGCCTAACATTTCACCATGAGTGGGTAGCAGAAAAGGTATTCCGCAGTCCTCCGATTCCGTTTAAATTTCTCTTTTCTCATAAAACCGTTTGTTTGCCGTGTTCCAGGAAAACGTTCTATATTCGGAAGAATGCGCCGTGTTTATAGCAAGCTGCGACCTGTCCTCGCTA…	1203	414	34	1.1561	0.393756	0.86186		49.6259	2L	19624701-19625903	+ exons:19624701-19625903	segs:1-1203	AGAP005722-RA	0	AGAP005722-RA	942	921	1191	100	77	0	0	13	77	3	NOINT	FOR
TCONS_00000857	XLOC_000534	AGAP005723	AGAP005723-RA	=	q1:AGAP005723	AGAP005723-RA	100	7.42698	6.71315	8.14082	16.6237	q2:AGAP005723	AGAP005723-RA	100	9.80768	9.05985	10.5555	25.1093	0	0	1	CACATTTTTGTTATCATCAATTTCGGCCGGGGATGCTGCGTGCGATTAGAAGCAACTAACTAAACAAATAATCTGCCAAAGCTGAAATCATTCCAACGCGCAACGAACATACTCGCGACAATCTCCCTCTGGAAGTGGAAGTGTGTGAACGTGTGTAAATAGCTCCAGAAAGCGCGAAAGTATGTCCGCCGATCAAAGTGCAAACGTTGAACTGATTAAGAAGCACATTGGCGAGTATCCCGATTTCCCGAAGAAAGGAATACTTTTCAAGGACATATTTACCGCCCTTCGGCATGGTGAGGTTTGCAAGGCAATCAAAAGTGTGCTCGTGTCGTACGTTCGGGAAAGCTGTCCGGACGTGCAGGTGATCGTTGGGCTGGAGGCACGTGGCTTTCTGTT…	1032	564	55	1.1374	0.489136	0.995621		48.1589	2L	19626929-19628095	+ exons:19626929-19627198,19627266-19627503,19627572-19628095	segs:1-270,271-508,509-1032	AGAP005723-RA	0	AGAP005723-RA	2046	1032	1032	100	100	0	0	1	1	1		FOR
TCONS_00000861	XLOC_000538	AGAP005729	AGAP005729-RA	x	q1:CUFF.1234	CUFF.1234.1	100	10.3251	9.85715	10.7931	23.1737	-							1	0	0	CGGAAATGGCCACACAAAGCGGGCTGCCGGACAGACAGCTACAAAGAGGATTGGATTCATTTCATTTTGATTATCGCTTATGATTGAACTGTGCCAGCTACGTAAGGAttgcaatgtttctaatgtccagtgtgtgtgtgtgtgtgtgtgtgtgtgtgtgtgtgtgtgtgtgttagtgtatgtgtgcgtgtTCATCCGTTTCACCATCTGATCCCTGAGAGAAAACGAATTATTTCGTATGCTTACTTTCCTGATGATGTATCAAAGAAGGGCCAGAAAGATGGGaaaataaaaaagaaaaattacaaatgattaaataataacgtaaaacaactaaataaacaaaaacggtagttatgtaaaaaataaattaaTTCCATCGTATGTGTAGTTTAAAGA…	3355	252	8	1.0632	0.049457	0.000135693	Yes	44.9478	2L	19789052-19792475	+ exons:19789052-19789096,19789166-19792475	segs:1-45,46-3355	AGAP005729-RA	1e-147	AGAP005729-RA	521	730	1460	100	50	0	0	731	2388	4	NOINT	REV
TCONS_00000863	XLOC_000540	AGAP005735	AGAP005735-RA	e	q1:CUFF.1187	CUFF.1187.1	100	2.12936	1.88873	2.36999	4.73409	q2:CUFF.1129	CUFF.1129.1	100	1.31227	1.13922	1.48532	3.34353	0	0	1	GTCCAACCAAGGTGACGCACAAATTACGTATTATTTCATTACATGGTGTTATTCATTTTTAATTCGCGCGTGTATAGAATTAATAGCTGTAGCCAATATTTGTGTCTGTGATAGCGAAACAATCTAGTGTGTTTTACAGCAAATCAATACGTACCAGTTGCCTGTTTGGAGTTAGTGTTGAAATAACGTATCCGTGCTTTTAGCAAGCGACACCACCACCAGAGCACAACAATGAAACCTCAGCCAGAAGCGATGGACGAACAGCCGTCGAAAATATTTATCAATCCAAAGTTTGCTAAAGCACACATTAACCCGATGTTTTTAGCATCCAATGGTTCGTTCAGGCAGCCGGAAGTGCAGCAAGTCGTGCCAGCGTCCCACCAGAGCAAGATACACCTC…	2709	1137	42	0.8616	0.146895	0.999961		49.8339	2L	19966372-19969080	+ exons:19966372-19969080	segs:1-2709	AGAP005735-RA	0	AGAP005735-RA	1826	2301	2301	100	100	0	0	1	55	3	NOINT	FOR
TCONS_00000865	XLOC_000541	AGAP005736	AGAP005736-RA	=	q1:AGAP005736	AGAP005736-RA	100	2.41259	1.98273	2.84246	5.34654	q2:AGAP005736	AGAP005736-RA	100	4.89988	4.32835	5.47142	12.3886	0	0	1	ATTCGCCGGTGCGGTTGCAGTGTGTGTTGTGGTTCCGTTTCGCAAGCAGCTAGAGGGAAGTGATATGATGTAATAAAGCAACAAAAATCGTGCGTTTCTGGTCCAATTTGTTTGCGTCTGCTGGCCGTAACCATGTCGCTGACATTGTTGCGTACGCTGTGCCGCCACCAGCAGCACGTGCTACAGCAGCGGCAGCCCGTTTCGTTCGTCGGCAGCGGCGCGTTTCGTGGTGCAATCCGCCTGCAGAGCACCGCCGGTGGAGACGGTCCGAAACAAGACGGTGACAACGACAAGCAATCCACCAAAGAGCGGCTGGCGGCCAAGTACAGCCGGGAGAATGTGAAGCGCAACGTGCAGGGGTACGTGTTTTCACGGTTTTTCGACTACGTGAAAAACTAC…	1278	1146	90	1.3306	0.749272	1		55.8685	2L	19970366-19971945	+ exons:19970366-19970646,19970791-19971168,19971244-19971538,19971622-19971945	segs:1-281,282-659,660-954,955-1278	AGAP005736-RA	0	AGAP005736-RA	2533	1278	1278	100	100	0	0	1	1	1		FOR
TCONS_00000866	XLOC_000542	-		u	q1:CUFF.1186	CUFF.1186.1	100	3.5074	2.71817	4.29662	8.0283	-							1	0	0	GTTAACGTATCAGCAACAAAACGCCAACGGCTTATCCACTATTTCTTACAACCTTCAAGTGCTCGAAAAAAACGAGAAAGTGCAATTTCTGTACATTGCTTTCGCTGCAGAACACATGAACTCTCTTCAGAAACAGAAACAGTGCCGAGGCTGATACAATTAATGTAAAGCTTGTTTTTACATCCTTTTCTTGCAATTGTCAGCTACAATACTTTCTGCTGATTGTTATTAGTTTCATGACTGCTGTTTACTACACTTTATTCTCTTTCTGGCATACTTACCAAGAGGATTTATGCCATTTAAAAGTaaaaaaaaatgaaatatataccttacaaaggtgaaaaaaaaC	349	105	30	0.4567	-1.0309	0.00433258	Yes	34.6705	2L	19972005-19972421	+ exons:19972005-19972050,19972119-19972421	segs:1-46,47-349
TCONS_00000868	XLOC_000544	AGAP005739	AGAP005739-RA	=	q1:AGAP005739	AGAP005739-RA	100	1.1387	1.00356	1.27384	2.49989	q2:CUFF.1144	AGAP005739-RA	100	0.581119	0.490639	0.671599	1.46641	1	0	0	ATGTCCCGTATCCGATTGCGCCCCCCATTTACGTTTTCCCGGAAGCCGGAGACGTTTCTGGCAAACGAGCCAATTTTACCGCCCGATCAGTCGATCGGCAAGTGCCGTTCCATCGGCAACGTAGCCGAGTGCAAACGGTACCCGGTCGGGTACCAAATCGGAGATGAAATGATCGTTCTGTTCTTCGGCGTAATGGCAAACTACGTGTCTCTGCGCAGCCCTGGCGAGCCGGAATCGACCGTACTGGAGGAGCAGCGGACGGGGATCGTAGCCGAGCTGACCGCCGTATCGGTGGCCGTTGCTGCGGCCGCGTCCGACAAGTCGACGAGCGATCGCAACTCGTTCGCCGGCAATTTGGAGGGCGCGCTGAAGGAAAAGAACATCCCGGTGCAGAAGAAG…	5400	5400	100	1.0843	0.693535	1		57.8333	2L	20046252-20060651	+ exons:20046252-20046384,20047127-20047198,20048204-20048919,20049233-20050893,20057485-20059846,20060135-20060361,20060423-20060651	segs:1-133,134-205,206-921,922-2582,2583-4944,4945-5171,5172-5400	AGAP005739-RA	0	AGAP005739-RA	10710	5400	5400	100	100	0	0	1	1	1		FOR
TCONS_00000870	XLOC_000546	AGAP005741	AGAP005741-RA	o	q1:CUFF.1195	CUFF.1195.1	100	1.2607	1.11109	1.41032	2.79748	q2:CUFF.1145	CUFF.1145.1	100	0.670719	0.560453	0.780984	1.69858	1	0	0	CGTGATCGCACCGGCACCACCGCTGGGACCGAAGCCTCCCCTACACTCGGGTGATGTGGCGAACCGGATGAAGGATCGCCCACTACCACCACCACCGCGCCCCACGCGCAAACCACGCCGCCCGGACGGTAGCGACCATCACGATCTGGACGGTGGAGCGGAACGCATCATACCGCTCACAGTGCCGAACGACAGCTCGATCGACGAGGTCGAAACGGCCACCCAAACTGACCCCGTCTCGGAAGACTTCGGCCTCGACGCCGAAATAGCGGCCGTAACCGAGCGTGCCGCCCGCGCCCACGATGGCGACCAGCTGGAGGGAGCACTGAACCGCTTCCGCGAGGGCAACGCAAAGGCCCTGTCCGAGCGGCCGAAGTCATCGCGCTCGGGCAGCCGGCC…	3287	2001	61	1.2454	0.838319	1		54.0919	2L	20061802-20065088	+ exons:20061802-20065088	segs:1-3287	AGAP005741-RA	0	AGAP005741-RA	3967	2001	2001	100	100	0	0	1	68	1		FOR
TCONS_00000872	XLOC_000547	AGAP005743	AGAP005743-RA	=	q1:AGAP005743	AGAP005743-RA	100	0.45051	0.324342	0.576678	0.97706	q2:AGAP005743	AGAP005743-RA	100	2.71347	2.43285	2.99409	6.83648	0	1	0	TCGAACTTGCCGGTTGGAGAAATAGCACCGTCGTGAATCAGTATCATAAATCCCAAAAATACTACGTTATTGAAAGCATATTTTAGTGCCACTTTCCAGTAACGATGAAGCGGGGAAGATTTAACCAAAACAGGCACCGATCGGGGCCGTTCCAGTCCCGCGGACCATTCCAGTCTCGTGGGCCGTCGGGGAACAATAATCGTCCACCCCGGAGCACGAACACCATTCGCACGTCCTGCATTGCGGAAAAGGATATCTTCTGTACGGAATACGTTTCGAAGCTGGAAGGCTTTCAAGGCGTCTTGAAGTCAAGATTTTCCGACTTTCATGTGAACGAAATCAACGCCGATGGAGAGGAAGCGATCCTAACCGACTTTTCCGTACCCAAACCGGTCGCAG…	2284	2106	92	1.2474	0.634626	1		55.5604	2L	20161872-20164292	+ exons:20161872-20162184,20162252-20163891,20163962-20164292	segs:1-313,314-1953,1954-2284	AGAP005743-RA	0	AGAP005743-RA	4528	2284	2284	100	100	0	0	1	1	1		FOR
TCONS_00000873	XLOC_000548	AGAP005744	AGAP005744-RA	=	q1:CUFF.1210	AGAP005744-RA	100	15.2834	14.5951	15.9717	34.15	q2:AGAP005744	AGAP005744-RA	100	21.4407	20.7197	22.1617	55.0445	0	0	1	CCCAAGAACAACAACCAGTGCGTGCTGAAGAAATAAAAGCCGAACAAGAAGCACTCCCTTTTTCGGAGGTGAAAAGATTGACCATTGTGTTTGTGTGTATCTGCGAGTGGAATACATCGCCCAAACGCAATGAATTTGATCAAATTTCTTGCACTTCTACTAGCTGTAGTGCATTGCTCTACAACGATTGCCGCCCAAAGCTTGAAATGTGCGAACGAACAACTGGAATACGCCGCCGACAAACGGGATGAGTTTTGTGTGTTCCGTGCAGTTGTGGTGAAGAAAGGAGCGCCGGAACCCGTGTTCGAGAACAGTGCCAGCACCAAGGTGGCGTTCCTCGACTCTAACTTTACCCGCCTACCGGACCAGTTCTTCCAGGCCTTTCCTCAGCTTGAATGG…	1902	1227	65	1.109	0.408941	1		47.3186	2L	20167021-20168922	+ exons:20167021-20168922	segs:1-1902	AGAP005744-RA	0	AGAP005744-RA	3770	1902	1902	100	100	0	0	1	1	1		FOR
TCONS_00000874	XLOC_000549	AGAP005747	AGAP005747-RA	=	q1:AGAP005747	AGAP005747-RA	100	1.08744	0.920145	1.25474	2.38971	q2:AGAP005747	AGAP005747-RA	100	1.09697	0.93399	1.25995	2.78318	0	0	1	GTTCTGCTGTTCAGTAAAAGGAAAAAAGAATAAGGGATCATCATGAAATATTAATTACTCTGCCTAAAAGAAAGTTAACATACGATTGCTAACAGAGAGTTGAGAGGGTGGATAATTCGACTATCCTTAAGAAGTTTGTGAAAGTTTGCGGCGGCATCAGCACTAGTACACCATTGCTGACGACGGAGTGCTTGTTCCATTGGAGTCAGTTTTTGGGGCCGTTCCGCAGCGACAATGGCCTCCACGCCCGCCTACCACTGCATCGTCTGCACGCTCACCAAGATCCCGTTCGCGTCGCTGAGCAAGGAAAGCCAGCAGAAGATCGTGCGGACGGGGCGACCGGTAACGCAGATGCCCAACCTAACGTCCCGCTGCCTGAATTCGCTCAACCTGCACGTG…	2996	2490	83	1.0461	0.50462	1		55.1402	2L	20185911-20189559	+ exons:20185911-20186114,20186369-20187164,20187281-20187413,20187483-20187579,20187651-20188706,20188780-20189077,20189148-20189559	segs:1-204,205-1000,1001-1133,1134-1230,1231-2286,2287-2584,2585-2996	AGAP005747-RA	0	AGAP005747-RA	5939	2996	2996	100	100	0	0	1	1	1		FOR
TCONS_00000875	XLOC_000550	AGAP005748	AGAP005748-RA	=	q1:CUFF.1348	AGAP005748-RA	100	1.39968	1.25131	1.54804	3.10819	q2:CUFF.1278	AGAP005748-RA	100	1.21166	1.08585	1.33747	3.07707	0	0	1	ATGAGCAAATCGCACGAGCAGCAACTAAAATGGAGGGACACCGAGGTCGAGGAGCTGATTGCCAGCATGAAAGAGCGAGAGCTGCTGGCGCTATCGGACGGCAAGAAGCGCCGCTCGCTGGAAGTGTTCGCGGTGGTACGGAATGATCTGCTGCGCAAAGGCTACTTTCGCACCGAGGAGCAGATACGCCGGAAGATGAACGAGCTGCGGAAGCAGTACTTCGAGGCGAACCGGTCCGAGCTGGACAGTCGCTACGAGCTGTGCGACCATTACGAGGCGCTGCACGATCTGTTTACCGATGCGCAGCGCAAGCTGGACAGGCGGTCGGACCGGTCCCGGATCCGCACCAAGCGTCGCCGTCAGTCGCAGAACGGAGGACAGGAGATGGTGGTTCCGTCA…	4625	3798	82	1.2606	0.731061	1		56.9946	2L	20191213-20196458	+ exons:20191213-20191288,20191497-20192106,20192307-20192403,20192523-20195429,20195524-20196458	segs:1-76,77-686,687-783,784-3690,3691-4625	AGAP005748-RA	0	AGAP005748-RA	9168	4625	4625	100	100	0	0	1	1	1		FOR
TCONS_00000878	XLOC_000553	AGAP005757	AGAP005757-RA	=	q1:AGAP005757	AGAP005757-RA	100	13.865	13.0875	14.6425	30.5833	q2:AGAP005757	AGAP005757-RA	100	8.1959	7.6363	8.75551	20.8467	0	0	1	CGCGCGAACGGAACTGATCCCATTGGGTTGAACGCCGTAGTGGGTTTCCGTAGTCCGTTTGGAACGTTATTTGgtgtttgtgtgtgtgtgtgAATAGGTGACAGACCACGATGGTACTAACCCGGGCACGTGTGTTGTACGATTTTGCGTGCGCCCTGTTGCACATCGCGTACGGTTTGGTGCTGTTTGTGCTGCAGCATCGATGGATCCGATTCTGGCCACCACCTGTACGTCCAGTTGTAAGTGTGCGGCAGGGTAAGGTACGGGGCGTCACCTCGACCCTGCCGAACGGTGGCCAGTATCACTACTTCAAGGGTATCCCGTATGCGGAACCACCGGTCGGGCGGCTACGCTTTCGACCACCCGTTGCGCTGGAACGGTTCCGCAAACCTGTCGTCG…	2013	1767	88	1.1599	0.528299	1		56.4829	2L	20290151-20293785	+ exons:20290151-20290878,20290987-20291114,20291236-20291372,20292676-20293267,20293358-20293785	segs:1-728,729-856,857-993,994-1585,1586-2013	AGAP005757-RA	0	AGAP005757-RA	3990	2013	2013	100	100	0	0	1	1	1		FOR
TCONS_00000881	XLOC_000555	AGAP005761	AGAP005761-RA	j	q1:CUFF.1226	CUFF.1226.1	90	3.58828	3.28533	3.89122	7.98312	-							1	0	0	CGTACGGTGGGTTTGACGTTTCTCGATGCGTTGTGTTTGTTTTGTGTTGTCAGCTGTTGCCCGAAAGCACCTAACCACACACACACAGACGCTCGTTCGAATCATTCTCTTCACCCCGCAAAACAGGGTGTTCGTTACTCACCCCCTCTAATCACTAAGAGGGGGGACATTTTTTGGCGGGGCGTATTAATCGCAAATGCTGTTTCCATTGACCAATTTGCGTTGACCTTCGGCGTAGCGCGCAACCAGTTTCTCCCGACGCTTCTGAAGCGGCCGCAGTGCAAAACGCTGTGCTCTGTCTGGATGTGTGATGTGCAAAAGTGTTTTCCAGTGTGCCAGCAATAATGATTGAATATACGGACCGTTTCTTTCGCGGACTGGACCTGTGGTCACTAGGGG…	4284	1461	34	1.0017	-0.0594131	0.999989		53.8049	2L	20336319-20344485	+ exons:20336319-20336803,20336866-20336993,20337080-20338094,20338171-20340491,20344151-20344485	segs:1-485,486-613,614-1628,1629-3949,3950-4284	AGAP005761-RA	0	AGAP005761-RA	4244	2945	2945	100	100	0	0	1	345	3	NOINT	FOR
TCONS_00000884	XLOC_000557	AGAP005765	AGAP005765-RA	=	q1:CUFF.1235	CUFF.1235.1	100	1.05475	0.965927	1.14358	2.33176	q2:CUFF.1165	CUFF.1165.1	100	1.19726	1.11141	1.28311	3.06348	0	0	1	GCGAACGGCAAAAGAGAAATTTCCGAACACACATACACACTTTTACCCCGGGTCGAGAAGAAAGTGTGGCCATCCGCATTCGCTCCGAAACGGGTCGGACCAGGGCTAAAGAAGGATATTTTTTCGCGATTTTGTGAACATCCGGCAAGTGCGTATGTACTTTGGTGCTTTTGTGCTTAACTCTTTATCCCGAAAGGAGGAATGTGCATTTACTGCGACGAACAAAAGGTGCGCGACCGCGATATAAAGGCGCTCCCGTAGACGAACGATAATAGGCCTGTGCTGTGATTCCCAAGAAAAAATTCTCCCCAAAAGGCAGCAAAACTACCAAAGTGTGTTTTGGTGGTTACCCGTGGAAATCGAAAGCACCGGAATGCAGTGCGAATGAAAATCGGATAG…	9638	6996	73	1.1974	0.832579	1		56.6093	2L	20357717-20375003	+ exons:20357717-20358166,20364313-20368345,20368510-20368632,20368721-20369118,20370370-20375003	segs:1-450,451-4483,4484-4606,4607-5004,5005-9638	AGAP005765-RA	0	AGAP005765-RA	14740	7433	7433	100	100	0	0	1	215	1		FOR
TCONS_00000886	XLOC_000559	AGAP005772	AGAP005772-RA	=	q1:CUFF.1263	CUFF.1263.2	100	1.29674	1.17887	1.41462	2.91494	q2:CUFF.1172	AGAP005772-RA	100	2.85342	2.58043	3.12642	7.32763	0	0	1	GCAAAAACAATTCCGCACGCATTTGTTTTTGCTAGTCGCGTATAGTTTGGGTGCATTAGCTACGCaaaaaaaaaaTACAGGTCATTATTTTCAGGCTAAAACATATCTCTCCTCCACCCATACAGCCGTTGCACTACCACCGCCCGCAGCAACCCCTCACCATGCAGAAGTACGAAAAGCTCGAAAAAATCGGCGAAGGTACGTACGGTACCGTGTTCAAGGGTAAGAACCGGGACACGCTCGAAATCGTCGCCCTGAAGCGGGTCCGGCTGGACGAGGACGACGAGGGTGTGCCGAGCTCGGCGCTGCGCGAAATCTGTCTGCTGAAGGAGCTGAAGCACAAAAACATCGTCCGGCTGTACGACGTGCTGCACTCGGACAAGAAGCTAACGCTCGTGT…	9326	870	9	1.2895	1.0113	1.37e-06	Yes	44.3813	2L	20427981-20437388	+ exons:20427981-20428862,20428945-20437388	segs:1-882,883-9326	AGAP005772-RA	0	AGAP005772-RA	3640	1836	1836	100	100	0	0	1	1	1		FOR
TCONS_00000888	XLOC_000561	AGAP005775	AGAP005775-RA	=	q1:CUFF.1278	AGAP005775-RA	100	120.34	118.549	122.131	269.04	q2:CUFF.1205	AGAP005775-RA	100	140.887	139.171	142.604	362.253	0	0	1	GGCAAGGTGAAAAGACGTAATTGCTCGTCAGCGCTCAAGTTAAAAACATTTCTGTACGCCCATAAAAGCCAAAACACAGAGCCCGTGCTTAAAAGCAGCGAGCAAAGTTAGCGAAGAAAAAGTTCTGCATACACAGACAGACAAACAGCCAAAGGCATCAAAGAGTGCATCGGTCTCTTAGCCAAAAGTGAATTTTGGTGTTGAAATTCTAGTGCAATTGAAACCAGTTGTTTCCAGTGTTATTTTCCTCCAGTCATGGCCACGTCATTTGCAAACTTTTCGTTTGAGCGACTATCGCAACAAATGGGTGCAAAATTGGATCCTCGGCTGCGCCAACATCTGTCCAAAGTGTACGGCTGTTTGGCTGCCACCTGCAGCACGGCCACGGTCGGTTCGCTC…	2147	726	34	1.2716	0.803569	0.997271		46.8561	2L	20498196-20501158	+ exons:20498196-20498512,20498823-20499276,20499783-20501158	segs:1-317,318-771,772-2147	AGAP005775-RA	0	AGAP005775-RA	4256	2147	2147	100	100	0	0	1	1	1		FOR
TCONS_00000889	XLOC_000562	AGAP005777	AGAP005777-RA	=	q1:CUFF.1265	AGAP005777-RA	62	7.11434	6.67815	7.55053	15.8659	q2:CUFF.1194	AGAP005777-RA	71	9.30398	8.85634	9.75163	23.8811	0	0	1	GGCAAGAAGAATCTATCGTCGTGGAATTTTTGCATTCGCGTTCGTGTATGTGCATCAAATCCGGCCCTCCAGTTGGCACGATCACAGTTGGAACCGTCGGACGGTGGTCAAAAAACAATAGTTTCGTGTAAACAACGGGATTGCAATAGCAGAACACATCCTGTAAGGTGGGGTGTACGTGTACGCTGGCCGTGTGAAGGAATTCTGAACGTGCGTGTGTGTTTGTGTCTTGCGTATGTGTGTTCCTACCAAGTGTGAGGTGTTTCGGTGACGTGGCAGCGGATCGCCGTAGCTGAAAGCTAAAAACACAAGCGTCACGTTGCTGCTGCGGGTCGCAAAAGTATGGAAAAGTTTCCCCTGAAAGGCACCGGCAACATCAGCAGCAGCAACAACCTTTCG…	4045	2754	68	1.2785	0.657233	1		53.1768	2L	20505393-20521711	+ exons:20505393-20505603,20506343-20506599,20510569-20510950,20512083-20512246,20512324-20513160,20513248-20513462,20513547-20513755,20513839-20513979,20519770-20519879,20519958-20520058,20520135-20520298,20520378-20520591,20520672-20521711	segs:1-211,212-468,469-850,851-1014,1015-1851,1852-2066,2067-2275,2276-2416,2417-2526,2527-2627,2628-2791,2792-3005,3006-4045	AGAP005777-RA	0	AGAP005777-RA	8019	4045	4045	100	100	0	0	1	1	1		FOR
TCONS_00000890	XLOC_000562	AGAP005777	AGAP005777-RB	=	q1:CUFF.1265	AGAP005777-RB	100	11.3909	10.8666	11.9153	25.4033	q2:CUFF.1194	AGAP005777-RB	100	13.1104	12.5967	13.6241	33.6513	0	0	1	ACAGTTTTTGATCGTTTTTGGGCATCGTGACGCATAGAAACAATCCTTACCaaaaaaaaaCCCCCCCGGGTTCTGATCGTTCCCCATTCTCCGATCTTCCTCCCTTCCAAACAGTGCGTGTGTGTTTGTGTCTTGCGTATGTGTGTTCCTACCAAGTGTGAGGTGTTTCGGTGACGTGGCAGCGGATCGCCGTAGCTGAAAGCTAAAAACACAAGCGTCACGTTGCTGCTGCGGGTCGCAAAAGTATGGAAAAGTTTCCCCTGAAAGGCACCGGCAACATCAGCAGCAGCAACAACCTTTCGATATCATCCGCCGCCACCAACCATCCGCTCAGTGGTGATCATCCGTCTTATCAGTCAGTTGGCAGCAAGCCCGGCAAAGGTTCTCCAGCGTCCGGTG…	3948	2754	70	1.2785	0.657233	1		53.2168	2L	20506229-20521711	+ exons:20506229-20506599,20510569-20510950,20512083-20512246,20512324-20513160,20513248-20513462,20513547-20513755,20513839-20513979,20519770-20519879,20519958-20520058,20520135-20520298,20520378-20520591,20520672-20521711	segs:1-371,372-753,754-917,918-1754,1755-1969,1970-2178,2179-2319,2320-2429,2430-2530,2531-2694,2695-2908,2909-3948	AGAP005777-RB	0	AGAP005777-RB	7826	3948	3948	100	100	0	0	1	1	1		FOR
TCONS_00000891	XLOC_000563	AGAP005780	AGAP005780-RA	j	q1:CUFF.1255	CUFF.1255.1	100	4.17579	3.94011	4.41147	9.39854	q2:CUFF.1184	CUFF.1184.1	100	3.97638	3.76194	4.19083	10.2961	0	0	1	GGGGGACAGCTTTTGTTTTGATTGGTTTCGTTCTCCGCTTCGTCGTCGGTTTTTGTTCCCCCATTCGCGCGTTTTAATTAATTCGCTGTCCCTTCGAGGCATCAAGTTGCCAGCAAAACGCGTGTGATTCCGCGTGTATCGTGGAGCTTCTAGAATTAAAACATATCTATCGCTCTGCGCCCGCACACACGCACGTTTGGCACGTTACCTTCGCCATCGCCGTCGAGGTCGGGTCATGCAGGTTACATAAATAAAGAGGGGAACCGCTTCCTTTGCAACCTTCCAAAACAAACCGGTGGCGAACATTCCGTCGACGCTTGGCCGGGTGCAAAGTGCGACCCAAGCGTGGAACGGAGCGGGTGTGCCTTCCGGTGGCGATGAAAGTGTTCTTATGACGGC…	4855	1650	34	1.2168	0.677555	1		47.8682	2L	20528181-20546016	+ exons:20528181-20529045,20529148-20529344,20542049-20542461,20542545-20543078,20543171-20546016	segs:1-865,866-1062,1063-1475,1476-2009,2010-4855	AGAP005780-RA	0	AGAP005780-RA	1735	1223	1596	100	77	0	0	374	1060	3	NOINT	FOR
TCONS_00000894	XLOC_000563	AGAP005780	AGAP005780-RA	j	q1:CUFF.1255	CUFF.1255.4	49	2.0384	1.83505	2.24176	4.58788	q2:CUFF.1184	CUFF.1184.4	80	3.1755	2.95376	3.39723	8.22239	0	0	1	ATGGAATCGGTCGGGCACCACGTGGCGGTACCGTTGCGCGTCGGCGGCAAGAAGATGCGCAAGCGGCGCGAACTGGACGCGCTCGTCGCCCACTCGCTGGCGAAGGGTGCGAAGGGCGGTGGCCGTCACGCGGCCAGCAATGGTGTAGCCTCGCACGATCAGCTGCTATCGAACTCGACGGATGAGCAGGAAGATTACTCATGGCAACCGAAAGTGCGCACACAGTCCCGGTGCCGGACGAAACGGTTCTCCTGCCTGCGTACCTGCGGTCCGCTGCTGTTCGTGTCCTGCATCTTCATCTCGCTCGGCTTCATGTACTGGCTGTACTTTGACATCCGGCAGCAGATATCGCAGTATCGCATCCGCATCGAGCAAGTTTCAGCAACTAGTCAAAATGTT…	4071	1590	39	1.1869	0.792896	1		47.7524	2L	20538082-20546017	+ exons:20538082-20538285,20538369-20538540,20542049-20542185,20542264-20542466,20542571-20543078,20543171-20546017	segs:1-204,205-376,377-513,514-716,717-1224,1225-4071	AGAP005780-RA	0	AGAP005780-RA	3118	1596	1596	99	100	6	6	1	1	1		FOR
TCONS_00000895	XLOC_000564	AGAP005781	AGAP005781-RA	=	q1:CUFF.1256	AGAP005781-RA	100	2.53332	2.24892	2.81772	5.6015	q2:CUFF.1182	AGAP005781-RA	100	3.03064	2.73874	3.32254	7.74756	0	0	1	CGATCATTTGTCGCGCATTATGCTTCCCTTTCGTTCGCGTACAAAACCGGTGCGTCGCGCATCGTTCCCCAACGACATCCATAACGACGCGCGTTTGGTTGCTATGCGATCCGGTCCATTCGCTCGCACTCGTTTTCGCTCTCTCACGTTTGTAATTATGGATCCTTTTTGGCGCATTTTTCTCTCTCTCCCGGTACCGTTCTCTCATTCTGCCCGTTAGATATACAGCAAGTTGTTAGAAATTGAATTGGTATATAGCTTGTCTACCGCCGCCTACCAACCAAACGGGGGCACTCGGTTCGCTTGCGCACACTTGCGCACGGAGCAATATTAACAACCGGGCACTAGTGGTTGTTTGCGCTTCAACCAGTACGGACGGGGCGGACGGTTTTCGGTTAG…	2787	1281	46	1.2392	0.62389	0.999999		51.9914	2L	20546129-20549634	+ exons:20546129-20547070,20547718-20547920,20547993-20549634	segs:1-942,943-1145,1146-2787	AGAP005781-RA	0	AGAP005781-RA	5525	2787	2787	100	100	0	0	1	1	1		FOR
TCONS_00000900	XLOC_000568	AGAP005799	AGAP005799-RA	=	q1:CUFF.1410	CUFF.1410.2	100	14.6695	14.3229	15.016	32.9011	q2:CUFF.1217	CUFF.1217.2	100	14.295	14.0041	14.586	36.8412	0	0	1	TCCCCTTACGCGAACGGAACGGACGTGTGTGCCCGTACTTGCGTGGCCAAAACTCATCGTTTCAGTGTTGTAGCGTTTGTTCATCTTGActgctgctgctgctgctgctgTACCGTGTTATACTCTGTTTTCACCCGGAGCGCAGGGAGCAAAAAGGGACCTGGTAGAAAGATGTTCGCCTCACCGTGTCTACACTAACGGCATTAAAAAAACATAACTAGTAGCAGACCCCATCCTGTGTGAAAAGTGTGTCCCATGTGTATGGTGCAATAGTGCAATTGCGAATTCCCCCTCTTACCCCTTCCTACCCCTTACCGCGGGGGGAAGGTTCATCGTATCCGTGGCCGTCGTGTGTCTTTTTTCCGTGATTCGGTTGAACGCGTAGTAGTAGTAGTCGTG…	7669	1824	24	1.2871	0.786352	0.999951		47.1378	2L	21040466-21168771	+ exons:21040466-21040666,21041728-21042479,21132971-21133132,21140842-21141412,21141525-21141711,21161389-21161573,21162773-21162977,21163239-21163362,21163490-21168771	segs:1-201,202-953,954-1115,1116-1686,1687-1873,1874-2058,2059-2263,2264-2387,2388-7669	AGAP005799-RA	0	AGAP005799-RA	5063	2554	2554	100	100	0	0	1	1	1		FOR
TCONS_00000901	XLOC_000568	AGAP005799	AGAP005799-RB	j	q1:CUFF.1410	CUFF.1410.3	65	9.51867	9.21603	9.8213	21.3487	q2:CUFF.1217	CUFF.1217.3	34	4.92321	4.72065	5.12577	12.6881	0	0	1	TCCCCTTACGCGAACGGAACGGACGTGTGTGCCCGTACTTGCGTGGCCAAAACTCATCGTTTCACATTAAAAAAACATAACTAGTAGCAGACCCCATCCTGTGTGAAAAGTGTGTCCCATGTGTATGGTGCAATAGTGCAATTGCGAATTCCCCCTCTTACCCCTTCCTACCCCTTACCGCGGGGGGAAGGTTCATCGTATCCGTGGCCGTCGTGTGTCTTTTTTCCGTGATTCGGTTGAACGCGTAGTAGTAGTAGTCGTGGTGGTTAAATGGTCTTCGTTCGGTCCTCTCGATCAAAGCAATCCGTGCGCGTGTATGTGTCGCTGTGTGGGTTAGTGTATTGTTGTGTACAGTGCGTTTTGGGGTGGTGAAGTGTGCATCTGAAGCTCAGAAGTGGC…	7532	1824	24	1.2871	0.786352	0.999968		47.0526	2L	21040466-21168771	+ exons:21040466-21040529,21041728-21042479,21132971-21133132,21140842-21141412,21141525-21141711,21161389-21161573,21162773-21162977,21163239-21163362,21163490-21168771	segs:1-64,65-816,817-978,979-1549,1550-1736,1737-1921,1922-2126,2127-2250,2251-7532	AGAP005799-RA	0	AGAP005799-RA	4664	2554	2554	100	100	0	0	1	1	2	EX	FOR
TCONS_00000902	XLOC_000569	AGAP005801	AGAP005801-RA	=	q1:CUFF.1270	CUFF.1270.1	100	25.3808	24.7329	26.0287	57.0396	q2:CUFF.1199	CUFF.1199.1	100	22.4041	21.8534	22.9548	58.1039	0	0	1	CTCAATCTCGATGGCAAGCATAAACTGACAACATCGCCCTGTGCTtgtgtgcgtgtgtgtgtgtgtgtgACGATGTTTGGATTTTTCCTCGTTCGCAGAGCACACAaaaaagaaggattgaaagcttgaaaagcaaagaaaagaaaaaaaagataaaaCTTTTATTTGCCCCCGTCTCTGTGCAACGCACCCGTGCAGAGGGTTGTGTGTGACATATCGCGTTGAATAAATAAACCCGTATTATTATCTCTAGCTGTGTTTAGTCCGAGTTTAACGCACGGGCATTGTAAAGTTCACGATTTACGATTTTGCAACACACAACACAACGTCGTAGGGATTATTTAATACGCGTAGCGGAAGGAGAGGGCGCGCGTTCGAAGCGCACCAAAGGTCGCCGTC…	2883	705	24	1.1973	0.924142	0.962147		46.965	2L	21195366-21198626	+ exons:21195366-21195905,21196284-21198626	segs:1-540,541-2883	AGAP005801-RA	0	AGAP005801-RA	2432	1227	1227	100	100	0	0	1	63	1		FOR
TCONS_00000905	XLOC_000572	AGAP005807	AGAP005807-RA	=	q1:CUFF.1352	AGAP005807-RA	71	4.3465	3.99925	4.69375	9.68963	q2:CUFF.1267	AGAP005807-RA	30	4.28425	3.97488	4.59361	11.0125	0	0	1	GGTGGTTTGGTGTTCCGGACGTTTCCTCCACAGCGTTTTCCAGCACAATTTTCCATATTCAAAgtgtgtgtgtgtgtttatgtgtgAAGCGGTAATGAATAGATAGGAGCACCGCTCGTCTCCACCACTGCAGGTTGTACGGAATTTAGAATTTCTATTTTAATCCACGAGCCTCACGACACTACCCCAAGACATCACACCCCGGTTGGGCAAGAAGACATACCAGGATCGACCGGTTCTCGGTGGGGCGCCATAATTCAATCACCAATTTGTTTAATTTGAGCGCAAATCAAATTGAAACGAAGCAGAGTTTCAACGAAACGTTTTCGCCGATTGATTGCAACGTTGAGCTCAACTTTTGACACCTCACCCACCTCCACGATGGCCGCGATGCAGCGC…	3036	1458	48	1.0266	0.523002	1		50.4611	2L	21508765-21610766	+ exons:21508765-21508797,21509288-21509423,21517320-21517656,21531406-21531509,21565493-21565758,21586301-21586786,21590685-21590946,21598827-21598954,21609483-21610766	segs:1-33,34-169,170-506,507-610,611-876,877-1362,1363-1624,1625-1752,1753-3036	AGAP005807-RA	0	AGAP005807-RA	5929	3036	3036	99	100	15	0	1	1	1		FOR
TCONS_00000906	XLOC_000572	AGAP005807	AGAP005807-RC	=	q1:CUFF.1352	AGAP005807-RC	100	6.14699	5.71839	6.57559	13.7035	q2:CUFF.1267	AGAP005807-RC	19	2.6627	2.38983	2.93558	6.84438	0	0	1	GGTGGTTTGGTGTTCCGGACGTTTCCTCCACAGCGTTTTCCAGCACAATTTTCCATATTCAAAgtgtgtgtgtgtgtttatgtgtgAAGCGGTAATGAATAGATAGGAGCACCGCTCGTCTCCACCACTGCAGGTTGTACGGAATTTAGAATTTCTATTTTAATCCACGAGCCTCACGACACTACCCCAAGACATCACACCCCGGTTGGGCAAGAAGACATACCAGGATCGACCGGTTCTCGGTGGGGCGCCATAATTCAATCACCAATTTGTTTAATTTGAGCGCAAATCAAATTGAAACGAAGCAGAGTTTCAACGAAACGTTTTCGCCGATTGATTGCAACGTTGAGCTCAACTTTTGACACCTCACCCACCTCCACGATGGCCGCGATGCAGCGC…	2550	972	38	1.1854	0.588604	0.99986		48.4314	2L	21508765-21610766	+ exons:21508765-21508797,21509288-21509423,21517320-21517656,21531406-21531509,21565493-21565758,21590685-21590946,21598827-21598954,21609483-21610766	segs:1-33,34-169,170-506,507-610,611-876,877-1138,1139-1266,1267-2550	AGAP005807-RC	0	AGAP005807-RC	4966	2550	2550	99	100	15	0	1	1	1		FOR
TCONS_00000907	XLOC_000572	AGAP005807	AGAP005807-RD	=	q1:CUFF.1352	AGAP005807-RD	67	4.09151	3.73117	4.45184	9.12117	q2:CUFF.1267	AGAP005807-RD	100	14.2452	13.7114	14.7791	36.6169	0	0	1	CGCGAAACGATCCAACGATCCGGACATAAAGCAGCAGCAGCCGCCACTGAGCTTGCGAGTGAATCCACTGGAAGTTGGTGATTTTTTGTTCATCCAATCACATCTCGCATACATCCCCAACCACGACTGGGCGCAAAAGATTGTGTTTCTGAGGTGCTTCTGGGTGGAATTTTTTCACGCGCGGTCTTCAGTTCCCGGTTCGTTTAGTTAGGTTGAGAAGCCACCGCTCCGTACCCGGAGAAGAGTTGTGGTTCGCGATTTCGCGAATAGATAGTCCCTTCGATCGAACGTGTGAACGAGTTTAGGGCAGCGATTAACGAATAGTTCGGATTGTACGCGAACGGCTTCCTAGAGGGAAGTGACTGTTGTACGCGTTTGTACGAAAGTGTTGCGTTGATT…	2521	894	35	1.0732	0.480043	0.999114		48.6315	2L	21523280-21610766	+ exons:21523280-21523756,21531406-21531509,21565493-21565758,21590685-21590946,21598827-21598954,21609483-21610766	segs:1-477,478-581,582-847,848-1109,1110-1237,1238-2521	AGAP005807-RD	0	AGAP005807-RD	4908	2521	2521	99	100	15	0	1	1	1		FOR
TCONS_00000910	XLOC_000575	AGAP005811	AGAP005811-RA	j	q1:CUFF.1325	CUFF.1325.1	100	1.05476	0.913369	1.19615	2.3258	-							1	0	0	CAAGTCACGACGACGGCGGTTCTTAATTAGATGTAATTTGATTCTTCGCACCGATCCACGTAATCGTACGTCGTAGGCAGTGTGCTGGTTCGTCCAATTCTGTGCATGCGTCGACAGTTTTACTCGACTGGCTAGTTAACACGTCTTCGCTTTTTTCAGGGTTGATTTTTGTACAACACGAGCAAGTGAACATAGCTGCCCTTCCTTTGCGCGCCACGATCATGTCCATCGCGGGTAGGTGAATGCATTGGTGCGTCCGGAATCGATCGCTCCGTACAGTTCGGTAGCATTCTCCTGTCGCAACCCAGAGCAATCCAGTCTCCAATGCACACGCGATTGAAAGGTCCACGTGCAGTGTTCCCTCCAGCCTAGCAACCGCTCACCGTCCGTCTGGTAGGT…	4817	2796	58	1.3007	0.648666	1		54.1001	2L	21627131-21632169	+ exons:21627131-21628190,21628273-21628415,21628480-21628640,21628717-21632169	segs:1-1060,1061-1203,1204-1364,1365-4817	AGAP005811-RA	0	AGAP005811-RA	5049	2718	2718	100	100	0	0	1	426	2	NOINT	FOR
TCONS_00000912	XLOC_000576	AGAP005813	AGAP005813-RA	=	q1:AGAP005813	AGAP005813-RA	100	120.949	117.036	124.862	266.796	q2:AGAP005813	AGAP005813-RA	100	126.042	122.253	129.83	320.232	0	0	1	CCACACCACAACGCAATTGTTTGTCGAGGAGTGCAATCGTGCTTGTGCGTTGAACCTGCTTGAGGAAAGTAACATTGAAATCGTTTGTGAATCGAAACACTCAACCCTCACAACTATCATCATGTCTCTGCCGCGCAACATCGGCACCCTGCTGAAGGTTTCGCGTGCCCGCAGCGTACCGGCCGCCCTGTACCATCAGAACGTGCTGGAGCACTACGAAAACCCGCGCAACGTCGGATCGCTCGATAAGAAGGACAAGAACGTCGGCACCGGGCTGGTCGGTGCTCCGGCCTGCGGTGACGTGATGAAGCTGCAGATTAAGGTGGACGAAAATGGGAAGATCATCGACGCCAAGTTCAAGACGTTCGGGTGCGGTTCGGCCATCGCTTCCAGCTCGCT…	728	456	63	1.2514	1.09816	0.996253		53.9835	2L	21632619-21633346	+ exons:21632619-21633346	segs:1-728	AGAP005813-RA	0	AGAP005813-RA	1443	728	728	100	100	0	0	1	1	1		FOR
TCONS_00000913	XLOC_000577	AGAP005814	AGAP005814-RA	j	q1:CUFF.1327	CUFF.1327.1	100	1.55819	1.34365	1.77273	3.44655	q2:CUFF.1222	CUFF.1222.1	100	2.01694	1.85374	2.18013	5.12576	0	0	1	GCGGTTTGTGCAAAAACAAATCGCGCACAGCTCACGGAACGTGAAATTGTTCAAAAAAGTTGCAAAAAATGCATACAATCAAGCTTTAGTTAGTGTAATAATATTTAGTGACGCATCCCCACACCATTGCACAATCACAATTTAGTGCCAGCTAGCAGAAACACACATCAATCACGTGTCGAAAAAAACGTTCCGGAGTAGGGGAAGGCTTTGTTTGCGTCGTCCTTAAACTTCTTCCCCCTCCTTCTCGCTCGCTACGGCAATATCGATTGAATTTGCTCGGGCGAGGGCAAACACCCTGTCGAAGGCAAACCAGGTAGTCCAAAAGGGTTCGCTACTATTCCAAGCTTCCTGCATAAACGAAACGATGTCACACCGCGAGATACTGCAGTCCATCCG…	3660	2166	59	1.1968	0.729351	1		51.8852	2L	21634045-21637782	+ exons:21634045-21634682,21634761-21637782	segs:1-638,639-3660	AGAP005814-RA	0	AGAP005814-RA	3049	2161	2161	100	100	0	0	1	307	2	NOINT	FOR
TCONS_00000920	XLOC_000578	-		u	q1:CUFF.1342	CUFF.1342.1	100	2.08889	1.83787	2.33991	4.7288	-							1	0	0	GTGTTGGAGCATTGAAGAAAACACGCGTGTTTGCTTGTCCGTTCGCGAAAGGCGCGCATACAAAATTGCACACAAACTACAACAACAGAAACAATCGCTATCCATCCGATTCATCTCGTGTTCGATTTTTGTGTGTAGAAATTCACATTCTATTCTAACTTCTTATACACTGCCTCCTATTTTCCAAGCTTTAGCATAACTTGTATTCCAGAAACCGAAAGTCGTGTTTTAACGCACATTTAGTAGAGATTTCACTTTAATTACTGTGTAGACGACAGCTATAGCACGTTTTTCACAGCACACAGATAACAATTCAGTAGCAGCATAATCATGTGGCACAACCAAAATAGCCCCATAATAGCATCGGTGGTATGTTAGATTAAACTCTCATTTCTTTTC…	3092	249	8	0.4014	-0.866882	1.52e-05	Yes	38.2277	2L	21822560-21825651	+ exons:21822560-21825651	segs:1-3092
TCONS_00000921	XLOC_000579	AGAP005818	AGAP005818-RA	=	q1:AGAP005818	AGAP005818-RA	100	3.0544	2.55395	3.55485	6.78995	q2:CUFF.1226	AGAP005818-RA	100	1.8311	1.41316	2.24904	4.67471	0	0	1	CACCGTCCGTAAACAACACGCTCGCTCACGTTAAACTCAGTAAAAAGGTGTTAAGAAAGCGGCCTTTAAATCGATCGCAGCAAAATGATATCGTTCAAGCAACTCGTTTGCTTCCTGCTCTCACTGCTCTCCTTCATGTCAGTGTTTTACTCCGTGGGCAAGCTCGGCATATTCCTGGCAACGCCCAGCCGCGCCCAACCGACGGCAACCCAAGCCTTCCCAGCGACCCGTGCCGAGCTGCGGGCGACACTTTTTCCTCTGTTTTTCAACACAATTTGGGTGGTTCTGTTCGTGTTGCAGCACAGTGGCATGCGGGCTGAGAGGGTGAAGCGGCTCTGGAAAGCGATCGGTCTTGAACTGGCCGAAAGAAGTCTGTACAACATTGCATCGTCCTACTGC…	1040	765	74	1.3116	0.490649	0.999937		51.9231	2L	21831271-21832371	+ exons:21831271-21831675,21831737-21832371	segs:1-405,406-1040	AGAP005818-RA	0	AGAP005818-RA	2062	1040	1040	100	100	0	0	1	1	1		FOR
TCONS_00000924	XLOC_000582	AGAP005824	AGAP005824-RA	=	q1:CUFF.1350	AGAP005824-RA	100	20.5243	19.205	21.8437	45.205	q2:CUFF.1245	CUFF.1245.2	10	2.89	2.57657	3.20344	7.35581	0	0	1	GTGTTTATTTTCCTAATCACACCAGCAGAAAGCCAAAGAAAAGAGAGAAAATAGAGAACGGAAAATTTGTACAGCTGATAGGCCGATACGGTCGATAAGAAGCGGCAGATAAAAGCAAATCTATCTTCCATACTCTAGTTAGTCAGAAATCTCGTCCGCCGACCGTCAGTCCAGCTGCTCCTGTCCGTGTGCATCTGTCGCACGATCTGCGTCATCGTCATCATCGTCATCGTCGACAGGGCCCGAAGAATATTTATTTTTAAAAAGAATATCAATCAAGTGCCAAGATGGGTGAAAGTGTCGATTCCAAGACGCGCCTGGAGGAGGGCAGAAATATCCCGCCCGCCCTGAAGAAGCTGCTCGAATGGGACGTCGTGATGACGAAACAGTTTGTCAGCT…	2642	663	25	1.2302	0.67952	0.943209		53.785	2L	22051819-22054542	+ exons:22051819-22052117,22052200-22054542	segs:1-299,300-2642	AGAP005824-RA	0	AGAP005824-RA	1998	1008	1008	100	100	0	0	1	1	1		FOR
TCONS_00000925	XLOC_000583	AGAP005826	AGAP005826-RA	j	q1:CUFF.1355	CUFF.1355.1	100	4.69361	4.4602	4.92701	10.4351	q2:CUFF.1253	CUFF.1253.2	100	3.73372	3.5408	3.92664	9.56855	0	0	1	CAGCAGCAGAAGTGCATAAATATTCTGAGCAGGTTCACCACACCGAAAAATGTTTGCTGCTAATTGTGCGCGTGTGCTTTAGCTGGTGCAACAAACGTTCCACCCGTTCGTTCAACAACCTTCAGCCGGTGTTGGAAAGTGATTGAAATCGTGTGCGTTCGAAAAACAATCCGCAGAACCACAGGAAAACATCGGACATCTTGCTGCTGCTGTTCTGTGCTGTGCATACAGTGCAAacacacacacacacaccgacacatgcacgcacacCGAGAAGGGGGCACATACCAGCACACACACGCACATTACATCGGCCACCATCATCGTCATTGTTGGTTGTTCCCTTATTTTTGCTCACCCATCGGCAATTCCGCTGCATCCGTGGTCTGGCGCGGATGA…	6296	2778	44	0.8154	0.519195	1		51.9377	2L	22055335-22067831	+ exons:22055335-22057573,22062030-22062355,22062484-22063716,22063787-22063856,22065185-22065442,22065523-22065756,22065823-22065933,22066007-22067831	segs:1-2239,2240-2565,2566-3798,3799-3868,3869-4126,4127-4360,4361-4471,4472-6296	AGAP005826-RA	0	AGAP005826-RA	1869	2734	2734	100	100	0	0	1	1936	5	NOINT	FOR
TCONS_00000928	XLOC_000583	AGAP005826	AGAP005826-RA	j	q1:CUFF.1355	CUFF.1355.3	32	1.51702	1.3084	1.72564	3.37272	-							1	0	0	CAACATTGGCGCAATCAATATGGCCGATGCGGTCAACATGGCGGACACGGTGGTAGAGACGAGGGCACCGACCCGATCGACCAGCAACGGGGCGGCAGCAGTAATGGAAACGGACGTGTCAAACGAAACCGAAACGACCATGCTGAATCATTCGGTGGTGGGAGAGGCAGCAGCAGTGGATCCGTCACAGCACCACCACAACAGCCAACAGGCGGCAAAGCGTACACCACCGGCGGCCTACAACCCGTACGGCACGTACCAGAACGAGGAAATGATGGGCTTTCGCTCGATGGACTACACCAACCGGGAGACGATCATTTGCGAGGCAAAGCTGGGCCAAACGGTACCGAACGCGGAGGCGTACTCGAACCTGGACGTCATCATCGAACGCTCCCAGTC…	3686	2307	63	0.8686	0.499625	1		51.6007	2L	22062421-22067834	+ exons:22062421-22063716,22063787-22063856,22065185-22065442,22065523-22065756,22066007-22067834	segs:1-1296,1297-1366,1367-1624,1625-1858,1859-3686	AGAP005826-RA	0	AGAP005826-RA	2516	2105	2734	100	77	0	0	630	63	4	NOINT	FOR
TCONS_00000934	XLOC_000587	AGAP005840	AGAP005840-RA	j	q1:CUFF.1469	CUFF.1469.2	46	7.33721	7.02039	7.65403	16.2179	-							1	0	0	CCCAGAAGCTGCTCGGTTGTTCGCCGGCACTGACGCGTGTTTCGAGTGTGCGGGTGGTGTTAGTTTATTTTACCTAttttttttACTTCTCTTTTCGTCACAAGTGTTTCGGCAACACGTGAAACACGAACTAAGGTACGAAAAGCTCGAGCCttttttttttGTTTGTTGATAACAGTTCGCCCGAGCGTGAAAGTGTTGAAGGAAAAGTTAGCAAACGAAAAATGAGTTTCCCGTGCAAGCGCGTAGTGAAAAGTGAAGTCGCACGTTCGCAATCCACAGTTCACAGTTCTGACAGCGGTTTTTGTGCTTTAAGCAACGCAACGGACCGCATCATCTCGTAGGCCCGTTGGGGTTTGACCCGTATCATTCGCACCCAAAACCACCGAAAGCAAAACA…	6823	3888	57	1.0534	0.489189	1		51.3557	2L	22376630-22420421	+ exons:22376630-22376839,22379659-22379971,22393110-22393202,22393304-22393521,22393590-22393752,22404379-22404526,22407910-22408071,22410258-22410291,22410383-22410453,22410880-22411670,22411894-22411952,22413991-22414086,22414159-22414447,22414518-2241	segs:1-210,211-523,524-616,617-834,835-997,998-1145,1146-1307,1308-1341,1342-1412,1413-2203,2204-2262,2263-2358,2359-2647,2648-3320,3321-6823	AGAP005840-RA	0	AGAP005840-RA	6835	4313	4313	100	100	0	0	1	1	2	NOINT EX	FOR
TCONS_00000935	XLOC_000587	AGAP005840	AGAP005840-RA	j	q1:CUFF.1469	CUFF.1469.3	47	7.48089	7.11899	7.84279	16.5354	-							1	0	0	CAAAACGTTGCAAAAATAAATCTATAAAATCGGGAAGACACGGCTTCTATCCACTCTGGACAACCTACATCTGCTACTGCTGCTGCTGCAGTGACGTACCGTGCTCGAAGTGATAATTTGTATGCGAAGCCAATTAGTAACGGTGCGCTTCAATGACAACGTACCCTGCGTTGGGCTGTGCGTTTGTGTTGGAGGTTGCGACGGTTGAGAGCAtgtgtgtgtgtgtgtTTGGTTGGAGGGAAAGGTTGTTGGTGATAATGTGCAATCACGTACGGGGAGGAAATAGATAAGCGCAGGTACGAGTGCGAGATACTTTGGGCCGTTTGGGCCGGAGACTAGAGGCAACCGTTCCACACGAGGACACTGAACAACTTCCGATGCACGGTGCTGGGGCGGCTG…	6035	3384	56	0.9399	0.440129	1		51.7481	2L	22382309-22420421	+ exons:22382309-22382812,22384152-22384689,22393110-22393202,22393304-22393552,22393609-22393752,22404379-22404526,22407910-22408071,22410258-22410291,22410383-22410453,22410880-22411670,22411894-22411952,22413991-22414086,22414159-22414447,22414518-2241	segs:1-504,505-1042,1043-1135,1136-1384,1385-1528,1529-1676,1677-1838,1839-1872,1873-1943,1944-2734,2735-2793,2794-2889,2890-3178,3179-3302,3303-4541,4542-4762,4763-6035	AGAP005840-RA	0	AGAP005840-RA	4484	3792	4313	100	88	0	0	522	1041	2	EX	FOR
TCONS_00000936	XLOC_000587	AGAP005840	AGAP005840-RA	j	q1:CUFF.1469	CUFF.1469.4	100	16.0598	15.5435	16.5761	35.498	-							1	0	0	CAAAACGTTGCAAAAATAAATCTATAAAATCGGGAAGACACGGCTTCTATCCACTCTGGACAACCTACATCTGCTACTGCTGCTGCTGCAGTGACGTACCGTGCTCGAAGTGATAATTTGTATGCGAAGCCAATTAGTAACGGTGCGCTTCAATGACAACGTACCCTGCGTTGGGCTGTGCGTTTGTGTTGGAGGTTGCGACGGTTGAGAGCAtgtgtgtgtgtgtgtTTGGTTGGAGGGAAAGGTTGTTGGTGATAATGTGCAATCACGTACGGGGAGGAAATAGATAAGCGCAGGTACGAGTGCGAGATACTTTGGGCCGTTTGGGCCGGAGACTAGAGGCAACCGTTCCACACGAGGACACTGAACAACTTCCGATGCACGGTGCTGGGGCGGCTG…	5466	3462	63	1.0463	0.573699	1		52.4881	2L	22382309-22420421	+ exons:22382309-22382867,22384152-22384689,22393110-22393202,22393304-22393552,22393609-22393748,22407845-22408071,22410258-22410291,22410383-22410453,22410880-22411670,22411894-22411952,22413991-22414086,22414159-22414447,22414518-22414641,22417162-2241	segs:1-559,560-1097,1098-1190,1191-1439,1440-1579,1580-1806,1807-1840,1841-1911,1912-2702,2703-2761,2762-2857,2858-3146,3147-3270,3271-3972,3973-4193,4194-5466	AGAP005840-RA	0	AGAP005840-RA	3223	3757	4313	100	87	0	0	522	1096	3	NOINT EX	FOR
TCONS_00000937	XLOC_000588	AGAP005843	AGAP005843-RA	=	q1:AGAP005843	AGAP005843-RA	100	34.9326	33.2426	36.6226	78.0558	q2:AGAP005843	AGAP005843-RA	100	42.2774	40.5571	43.9976	108.654	0	0	1	cagtcgaaaacctaagagcggtacgtctttgaatgtggctttattaagcataggctttataaaacatagaagactacatcctgctccacaaaagaagAAGAAGAGAAGATCGTGTGTGCTTTTCGCAGCGGAGGGATTTGTTGATGGTCGCTAAAAAATGTTCCACCACAGGCATTTAAATGGAGTTGCGTCACTTGTGCGCAGTTTCAGCCGCATCGCACTCAGAGAACCGGCCACAGCTGCGCTGTTTCCGATGGTCGCACTGAAAACTCGCACCCCAAGAACGCAACAAATACCCCTCAAAGGACACGAATCCTCAATACTGCTTCCGATACGTCCACTAGAGCTTCGTTCCACGGTTAGGAATGTGGAGATTGGCAATAGCATCCGGCGGAATCC…	879	693	79	1.1662	0.406717	0.999761		52.2184	2L	22422914-22423937	+ exons:22422914-22423095,22423169-22423635,22423708-22423937	segs:1-182,183-649,650-879	AGAP005843-RA	0	AGAP005843-RA	1742	879	879	100	100	0	0	1	1	1		FOR
TCONS_00000940	XLOC_000591	AGAP005848	AGAP005848-RA	s	q1:CUFF.1370	CUFF.1370.1	100	1.46357	1.11459	1.81254	3.25155	-							1	0	0	GATGTTCAGAGCATACTGAAGAGTTTATTTTTTGCTCGATAGCAGAGCGATTTAGAGATAATAATTTTAAGCTGATACATATGAAGCGATATTAGTCGTGGAGTCTCAGGCCTCGAAAGCCGCTTCAACCGTAAATCGGTTTGCTAATGACTGGAAGGAATACCACTTTTGATAATCTCTAGTTATGTTTCATGGAAGCATTTAAAACAAAACGTTAAATAAACAAACACGTTGCATACTTTAGAACAAAACAAAACCATTCAATATAAGCTTCCTACGTGTATATTACACATTTCCTCGACATCATCACTCTTCACTACAAACAGGCAACTGAGTCCTCTTAGGGTCAAAGTAGTAGCAGCCAGCACATATTCATTCTCCACACTATCGCTTTATCGG…	1368	255	19	1.0305	0.298708	0.098599	Yes	49.4152	2L	22488401-22489840	+ exons:22488401-22488916,22488989-22489840	segs:1-516,517-1368	AGAP005848-RA	0	AGAP005848-RA	2627	1333	1333	99	100	2	0	1	7	1		REV
TCONS_00000941	XLOC_000592	AGAP005851	AGAP005851-RA	=	q1:AGAP005851	AGAP005851-RA	100	1.53129	1.22805	1.83452	3.42783	q2:AGAP005851	AGAP005851-RA	100	2.50982	2.15488	2.86476	6.43946	0	0	1	CAGTGCCGGCTCGGAAGATAGAATTGTCCCCAAAAAGTGTACCACATTTTAAACTGCATATCGAAGTCATGACTTCAGACTACGCTGATTATCGGGATCCGAACCGACCCGTCCATCGCAAAGGGATGCTGATGAACTTTCGCACCAAACAGTACACGGAAATTCGGCCACAGGATGTGTATGGCAAATGTCGCTACGTATCGTCGTTCCAGAAATGTAACCGTGTTGGCGAAGGCACATACGGAATCGTTTTTCGTGCCCGAGATACAGTTTCAAATGAAATTGTAGCCCTCAAGAAGGTTCGCCTCGATCAGGACATATTCAAGGACGGATTTCCGATCAGTGGGCTGCGCGAGATTCAAATCCTGAAAAACTGTAGCCACGAAAACATCGTCCGGC…	1309	1212	93	1.1881	0.462738	1		51.4897	2L	22608607-22610192	+ exons:22608607-22608684,22608765-22608865,22608923-22608995,22609067-22609897,22609967-22610192	segs:1-78,79-179,180-252,253-1083,1084-1309	AGAP005851-RA	0	AGAP005851-RA	2595	1309	1309	100	100	0	0	1	1	1		FOR
TCONS_00000942	XLOC_000593	AGAP005853	AGAP005853-RA	=	q1:CUFF.1374	CUFF.1374.1	45	1.40843	1.1985	1.61837	3.12545	q2:CUFF.1281	CUFF.1281.1	46	1.85896	1.64887	2.06905	4.73129	0	0	1	GCAAAGGAAAACAACGAAACTGGTAACGTCACCGAGTTTGGCGCAGGTAGACGAATTTTCGCTGAAATAATCCCAAAAATGACCGACGAATTGTGTGAAAAAATTGAACATGACGAGTTTTACAAAAATTTCTTGGCTGATAAGCCAAGCCCGGAACTCCAGCTAACAGTGGCCATTAGCGACCAGATCGCCAAACTCTCGGACGGTATCGAACAGCTGTCCAGCGCGCTGCAGAAGCAGGTACGGGAGCAGTACGGTGCCCTGATATCGCAGGCCAAACATGCCGGTACGCTTAACGCTTCGATCGAATCGATTACGAGCCACATCGAAACGCTCCAGTTCGGTGCGGAACGTTTGCGCCGGCAGATAACCGTGCCTTACGATCTGCTCGAAACGCAA…	3115	2262	73	1.2472	0.59249	1		49.7913	2L	22610788-22614102	+ exons:22610788-22610902,22610964-22612307,22612379-22612567,22612636-22614102	segs:1-115,116-1459,1460-1648,1649-3115	AGAP005853-RA	0	AGAP005853-RA	4615	2328	2328	100	100	0	0	1	13	1		FOR
TCONS_00000944	XLOC_000595	AGAP005855	AGAP005855-RA	=	q1:AGAP005855	AGAP005855-RA	0	0	0	0	0	q2:CUFF.1292	CUFF.1292.2	100	9.55822	9.13754	9.9789	24.1444	0	1	0	atgacggTTGGTCCGATCCTTTCCACCCTCTCGACCGTGGTGCTCGTGAAGGCAAAGATCGTCCTGGTGGGTCTTTTTTTAGCTGGAATTTACTTCTTTGGGCACAAAATATTTCCGGGTGGCTTTTTCGGCTCATCGTTCATTAGCGAGACACCGCCACCGTTCCTGGAGTCGAGCCCGTACACCAGCTACCATTCGGGGCACGAGATCATCTCCAGCTACCCGGGACCGGAGCCGACGTTCACCAGCTTCGATCATTCGTCGAGCAGTTACGGCACACCGGCTGCCTCGTACGGGCCACCTTCGAACGCTTATCTGCCACCATCGTCCGACACTTCGTCCTACTCATCCTACTCGAAGTACAGTGGAACGAGGCGCAAGCGTGATGCTGAGGCGGGT…	5079	897	18	0.8379	0.340975	0.155352	Yes	57.0585	2L	22622057-22628789	+ exons:22622057-22622063,22623567-22624011,22624087-22624230,22624307-22628789	segs:1-7,8-452,453-596,597-5079	AGAP005856-RA	0	AGAP005856-RA	5816	3724	3724	100	100	0	0	1	1167	3	NOINT	REV
TCONS_00000945	XLOC_000596	AGAP005857	AGAP005857-RA	=	q1:CUFF.1378	AGAP005857-RA	0	0	0	0	0	q2:CUFF.1284	AGAP005857-RA	27	1.59702	1.28616	1.90788	4.10206	0	1	0	ACAAACCGATGCCGGTCGTCCTGGCTTGAGGAACGCAGAGTGAATCGAAAACGGAAGCAATAAGCTTCCCAAAAACCTTTCCCTCATCATGGGCGACAATAACGCGTTCGTGCTGGATAATGGTGCATTCTACGCCAAGCTTGGTTTATCCGATGACCCCGAACCGAAAACCATCCTGAACTGCATCACAAAAGCCAAATCCGAACGGAGGCGACCGTTCATCGGCAACCAGATCGAAGAGTGCCGCGACGCGTCAGGCCTGTTCTATATCCTTTGCTTTCAGCGCGGCTACCTGGTGAACTGGGATGTGCAGAAAACGGTCTGGGACTACCTTTTCAGCCCGGACTGCTGTCCGGTGCAGTTTGCCGACACGCCGCTCCTCATCACCGAGCCGCTGTT…	1586	1224	77	1.2898	0.806657	1		54.918	2L	22632771-22634748	+ exons:22632771-22632938,22633011-22634024,22634098-22634273,22634521-22634748	segs:1-168,169-1182,1183-1358,1359-1586	AGAP005857-RA	0	AGAP005857-RA	3144	1586	1586	100	100	0	0	1	1	1		FOR
TCONS_00000946	XLOC_000597	AGAP005861	AGAP005861-RB	=	q1:AGAP005861	AGAP005861-RB	62	36.8862	34.7637	39.0087	82.1149	q2:AGAP005861	AGAP005861-RB	61	55.7261	53.3129	58.1393	142.953	0	0	1	ACGAGCGAGTTTGGCCTGCCAACATAACATAATTTCTGTTCGACGTGTACACTCCGCCGTCGCCGCTGCCAAGGAAGAAAGTATTTACATTCGGCTTCCCGTTTTGCTCTCAATCGGCACAGTACTCGCGAGTTTTGCAACGATGAAAAGCTTCCTGTACGCTCTGCTAGCGCTGCTCGCCGTCAGCCAGCTCGGTTTGGCGAACGAGGAAAACACCGCCCGGTTGCTGGTTTCGAAGCACATCCTGAACAAATACCTGGTCGAGGCTCGTGATATCGTGGTGAAGTACACGCTGTACAACGTTGGCTCCGGACCGGCTGTAAATGTGCGCCTGGTTGACAACGGATTCCATCCGGAAGTGTTCGAGGTGGTCGGTGGCCAGCTGACCGCGTCGATCGA…	1138	579	51	1.2693	0.982467	0.998533		54.2179	2L	22641732-22643038	+ exons:22641732-22641868,22641949-22642146,22642236-22643038	segs:1-137,138-335,336-1138	AGAP005861-RB	0	AGAP005861-RB	2256	1138	1138	100	100	0	0	1	1	1		FOR
TCONS_00000947	XLOC_000597	AGAP005861	AGAP005861-RA	=	q1:AGAP005861	AGAP005861-RA	100	59.9172	57.4966	62.3379	133.386	q2:AGAP005861	AGAP005861-RA	100	91.5639	88.8154	94.3124	234.887	0	0	1	TTCTGTTCGACGTGTACACTCCGCCGTCGCCGCTGCCAAGGAAGAAAGTATTTACATTCGGCTTCCCGTTTTGCTCTCAATCGGCACAGTACTCGCGAGTTTTGGTAAGGAAACTGCAACGAACGCAACGGGTGTTGTGAAAGTGAGATTTGTAATCGGAAAAGAGGCGTTCACCCCCATCCAGCAACGATGAAAAGCTTCCTGTACGCTCTGCTAGCGCTGCTCGCCGTCAGCCAGCTCGGTTTGGCGAACGAGGAAAACACCGCCCGGTTGCTGGTTTCGAAGCACATCCTGAACAAATACCTGGTCGAGGCTCGTGATATCGTGGTGAAGTACACGCTGTACAACGTTGGCTCCGGACCGGCTGTAAATGTGCGCCTGGTTGACAACGGATTCCAT…	1185	579	49	1.2693	0.982467	0.998299		54.0928	2L	22641765-22643038	+ exons:22641765-22642146,22642236-22643038	segs:1-382,383-1185	AGAP005861-RA	0	AGAP005861-RA	2349	1185	1185	100	100	0	0	1	1	1		FOR
TCONS_00000948	XLOC_000598	AGAP005864	AGAP005864-RA	=	q1:CUFF.1384	AGAP005864-RA	100	1.59159	1.39482	1.78836	3.53432	q2:CUFF.1288	AGAP005864-RA	0	0	0	0	0	1	0	0	CAGTCGTTCAAAGCAAAGCAACTACGTCGCATCGAATCTCACCCGAAAATGACCTTCCAATCAAAATTTGTGCAAGATTTATGCACAACCGATACGGAAGCGCACGAGCAGCTGATACAGCTCGCACAGAGCGAGCAAATCTTCCTGCAGAATGTGCACAATCTGCACAAACCATCGCTCGAAGCCCTGGTGTACGCGCTGCTGATGAAGCAGCGGGGAAAACTACCCGCCTCGCTGCTGCATGGCGTTAACCTGCAAACTATCCTGTCGCTCGTGGACGGCAACCACGACCGCCTGCAAGGGGATAGCGATTCACTCCGCTGGACTTTGAGCGCCCTAGCGCTGACGGCACTGCTCGAGTCCGATCTGCAGATCGTGATCCGGGAGCTGACAACGTTT…	4440	4161	94	1.1757	0.345774	1		51.5991	2L	22649439-22654222	+ exons:22649439-22652176,22652365-22653367,22653445-22653773,22653853-22654222	segs:1-2738,2739-3741,3742-4070,4071-4440	AGAP005864-RA	0	AGAP005864-RA	8802	4440	4440	100	100	0	0	1	1	1		FOR
TCONS_00000949	XLOC_000598	AGAP005864	AGAP005864-RA	j	q1:CUFF.1384	CUFF.1384.2	91	1.44997	1.26437	1.63556	3.21983	-							1	0	0	CAGTCGTTCAAAGCAAAGCAACTACGTCGCATCGAATCTCACCCGAAAATGACCTTCCAATCAAAATTTGTGCAAGATTTATGCACAACCGATACGGAAGCGCACGAGCAGCTGATACAGCTCGCACAGAGCGAGCAAATCTTCCTGCAGAATGTGCACAATCTGCACAAACCATCGCTCGAAGCCCTGGTGTACGCGCTGCTGATGAAGCAGCGGGGAAAACTACCCGCCTCGCTGCTGCATGGCGTTAACCTGCAAACTATCCTGTCGCTCGTGGACGGCAACCACGACCGCCTGCAAGGGGATAGCGATTCACTCCGCTGGACTTTGAGCGCCCTAGCGCTGACGGCACTGCTCGAGTCCGATCTGCAGATCGTGATCCGGGAGCTGACAACGTTT…	4527	4206	93	1.2173	0.3443	1		51.469	2L	22649439-22654264	+ exons:22649439-22652176,22652247-22652291,22652365-22653367,22653445-22653773,22653853-22654264	segs:1-2738,2739-2783,2784-3786,3787-4115,4116-4527	AGAP005864-RA	0	AGAP005864-RA	5428	4440	4440	100	100	0	0	1	1	2	NOINT	FOR
TCONS_00000951	XLOC_000599	AGAP005865	AGAP005865-RA	=	q1:CUFF.1382	AGAP005865-RA	100	0.520162	0.299732	0.740593	1.13145	q2:AGAP005865	AGAP005865-RA	100	2.74948	2.35769	3.14126	6.92948	0	1	0	GGAATTAGTTATCGACCGTGAGCGCTATCGCGAGGTAGCATACGAAACGTTGGCTCTTCCCCGCTTGCCGTCGTTAGCGACACTCGTCACAGTGCTTTGTGTCTGCATTCCGTGCCCGTCGTCTTTGCTACCGGAGCTATCCACGAACCCGTCGACGCCCGGCCGAACCATGTCGTTTGTTACTGTGCCGCAGGGAAGCGATTTCCCGCTGGAGAACCTTCCGTACGGTGTGTTCAGCACCGCCGGCAACCCTACTGCCCGTATTGGCGTGGCAATCGGTGAGCAGATCCTTGACCTGTCCGCGGTGCTCAGCTTCTACCCGGAGCGAGTGCAGGGTGCGCTAAAGTCGACCGTCCTGAACGATCTCATGTCGCTCGGCTGGGAAGCGTGGGATGAGGT…	1577	1251	79	1.2192	0.924284	1		61.2555	2L	22654574-22656498	+ exons:22654574-22654823,22654918-22655001,22655091-22655826,22655992-22656498	segs:1-250,251-334,335-1070,1071-1577	AGAP005865-RA	0	AGAP005865-RA	3126	1577	1577	100	100	0	0	1	1	1		FOR
TCONS_00000952	XLOC_000600	AGAP005869	AGAP005869-RA	=	q1:AGAP005869	AGAP005869-RA	100	28.0883	27.3843	28.7924	63.0634	q2:AGAP005869	AGAP005869-RA	100	15.5822	15.1112	16.0532	40.2506	0	0	1	CAGCAGGGCCCCGTCAGCGGACCCAGCGCCCGCGACCTTAGCAAGGAAGATAATCAACAAACACCTACGACACGGTTTTCTGTATCGCAAACGCTTTACACCGCCTTCGTCTCCCGCTCGCAGGGGCTGATAATTGATCCCGGAACGCGATAGATCGATACCGGAACGCGGGATTTGGCGGGACGCACGGTGGCCAATTATCGACGGTATCGCTGTAACACGCTGATAAAGCAATTTGAAGGAGCCATCGTAATCCGCAGAGGAGGTGTTCGATAGCGAATCGGGCTACAAAAATCGGCTCGCTCGCAAACGGTTCGTGCAGTGATAATTGACGTGACTGTTCGGTTGCACGCAGCGAACGGATTGATGCAAACCAAGCCCAATTTTACACCATTGGAG…	3115	657	21	0.8249	0.365457	0.457234		47.7047	2L	22677296-22684106	+ exons:22677296-22677812,22678849-22679108,22680068-22680195,22681897-22684106	segs:1-517,518-777,778-905,906-3115	AGAP005869-RA	0	AGAP005869-RA	6175	3115	3115	100	100	0	0	1	1	1		FOR
TCONS_00000953	XLOC_000601	AGAP005871	AGAP005871-RA	=	q1:AGAP005871	AGAP005871-RA	100	2.31534	2.09019	2.54049	5.10643	q2:AGAP005871	AGAP005871-RA	100	6.3689	6.02184	6.71597	16.1745	0	0	1	ATGGCGGACGATAGTTCCCACACCGAGGCCAAAAAGGCCCACAAGAAACGCCATTCCGGCGTAAAGGCGGACAAAAAGAAGGCCAAAAACAAACCGACCGATCGGACCAAGAACCCGAAAGCGTTCGCCATCACGAAGGCCCGCTCGGCGGAGAAACGCTTCCGGTACAAAGAGGACATCATCACCAAGAAGCAGCACATCCCGCTCGTCGACAAAACGCCGGAAGAGCCGCCGCCCGTGCTGATCGCGGTCGTCGGTCCACCGAAGGTCGGCAAAACCACGCTCATCAAGAACTTGATCAAAAACTTTACCAAAACGAGCGTGACGACAATAAACGGCCCGATTACGGTGGTCACGTCGAAGAAGCGGCGTATTACGCTGCTCGAGTGCAACAACGAC…	3576	3576	100	1.2322	0.914538	1		56.2081	2L	22708657-22712387	+ exons:22708657-22708714,22708796-22712094,22712169-22712387	segs:1-58,59-3357,3358-3576	AGAP005871-RA	0	AGAP005871-RA	7089	3576	3576	100	100	0	0	1	1	1		FOR
TCONS_00000955	XLOC_000603	AGAP005873	AGAP005873-RA	=	q1:CUFF.1387	AGAP005873-RA	100	26.5968	24.644	28.5497	59.5367	q2:CUFF.1294	AGAP005873-RA	100	47.4448	44.9964	49.8932	121.994	0	0	1	CGTTTGCTGGACGGCGTGCTGCGGCGTGAATTTTCCAGAAAAAGTATCTTGAATTTCAGCACACTTTTCCACCATGGATGATGGCGATTACGATAACGATGATGTCGGTGGGGATGAGTTCGATGATGTCGAGGAGGACGACAACATTGACGAGCTGAACCAGGAGGAGGATGGGGATAACATCGAGATCATCAATCCGGGCCAGGCCGGTGGCGGTGTGCCGAAGAACAAGCGCATCACGACCAAGTACATGACGAAGTACGAGCGAGCGCGTGTGCTTGGTACGCGCGCCCTGCAGATCGCCATGTGCGCACCGATCATGGTGGAGCTGGAGGGCGAGACGGACCCGCTGCAGATAGCGATGAAGGAGCTGAAGCAGCGCAAAATTCCCATCATCAT…	560	396	71	1.3041	1.10735	0.993723		52.5	2L	22716169-22716812	+ exons:22716169-22716270,22716355-22716812	segs:1-102,103-560	AGAP005873-RA	0	AGAP005873-RA	1110	560	560	100	100	0	0	1	1	1		FOR
TCONS_00000958	XLOC_000606	AGAP005883	AGAP005883-RA	j	q1:CUFF.1395	CUFF.1395.1	100	15.9826	15.5652	16.4	35.8727	q2:CUFF.1306	CUFF.1306.1	100	26.7467	26.2509	27.2425	69.0304	0	0	1	CAATTTTCCACCGCATAACCTCCCAAAGGGCGCCTTTGTGTTGATCTAATCTCTCAAAAACAGGGACCACCTTCGCTGTGGACAGTTAAAAAGGCCGGAGAAGGGAGGGAGACGAAAGCCTGCATGAGCGAACCTCCCGCCCGTACACTTTTGATATAAATATTCGGCCTGCTGTCAAAAACGGCGAGAACGAAGAAAAGGAAAGCACGAAAAATATCGGCAAACATAGCAGGAGGAGGAGGAGGAAAAAAGTGATTTCGTGCAATAAAATTTCAACAAAAGCTTACATCCGGTCCGGACCAACGCGGCGGCGTGCGATACAGCCCGGACGGGGGAAAAAAAGATAGCCAGTGCAGTGCGTGCGTGCGTGCGTGTGTAGTTCGACGGTGAAGGTTTGTT…	5161	1314	25	1.2867	1.01546	0.999747		47.8396	2L	23134740-23141457	+ exons:23134740-23135171,23136298-23136422,23136502-23136592,23136869-23137302,23137379-23141457	segs:1-432,433-557,558-648,649-1082,1083-5161	AGAP005883-RA	0	AGAP005883-RA	2605	1314	1314	100	100	0	0	1	442	1		FOR
TCONS_00000959	XLOC_000607	AGAP005884	AGAP005884-RA	=	q1:CUFF.1396	AGAP005884-RA	100	17.1312	16.379	17.8833	37.723	q2:CUFF.1305	AGAP005884-RA	0	0	0	0	0	1	0	0	ATGCCGGCGGACCAGCAGCACACTCACCCCAACCCCACCACCACCGCTCACGGCGTGCTCGGCTGGAGTTGCGAAAATGTAAGCGACTGGGCGCGGAAGGAGGGCCTGTCGCGGTGCATCATCGATTGGATCGCCCGGGAGGACATCGATGGGCGCTGTCTGCTCGCGATTACCGAACAGGATGTGCACGATCTACCGCAACACTGTGCCTCGCCGCTGCGCTTTGGCGACATTAAGCGCTTCTGGTTTGCCACGCGGCTCCTGCAGCGGCAACATTTGGCCACGACGGGCCCGCTAGGTTTGGCGGGGCTGTGGACGCCCGACTACAGTATGAACGATATCGCCTCCTCCGTCGGACACCATCATCCGATGCATCATCAGCCTCACCACCATCAGCAG…	2375	1992	84	1.271	0.637775	1		54.7789	2L	23144468-23152286	+ exons:23144468-23145101,23149991-23150195,23150329-23150469,23150687-23150844,23150953-23151125,23151223-23152286	segs:1-634,635-839,840-980,981-1138,1139-1311,1312-2375	AGAP005884-RA	0	AGAP005884-RA	4708	2375	2375	100	100	0	0	1	1	1		FOR
TCONS_00000961	XLOC_000608	AGAP005886	AGAP005886-RA	j	q1:CUFF.1394	CUFF.1394.1	100	2.93955	2.54855	3.33056	6.50255	-							1	0	0	GTTTCGGTTTGTTTTTGGTTTCGTTTGGTTCACTTTCGTTTCAATTAGCAGATCAATTGCAGTAATTTGACTATTTAAAGATAACGAAACGGCGGTACGGTGTGAAAATGTGAATCAATCGGCTTGCCGGCACGAAAGAAAAGACGCGCGCGTAAACCCAAACCCCTTTTTGCGGAAGAAGTCACCGGAGAGAGTCGCCGATAGATTAAGCCCGACTACTACTAATTGGACGGAGGAGGAGCGGATAGGATGGAGGCGGCGGACGGACGAAATAGTACACCCGCGTGACGTACACCAAAATCACCCTCCGCTTCTTGGCAGGGCGCAAGTGTGCGCTTGCGCCAGTCTGTAGCGAACCCTCTTCCCGCGCTAGCAAGGCGTAGTGAGAAGGCGGTAGCA…	1590	348	22	1.1856	0.458373	0.377015	Yes	51.195	2L	23155825-23165306	+ exons:23155825-23155904,23156654-23157827,23164971-23165306	segs:1-80,81-1254,1255-1590	AGAP005886-RA	1e-123	AGAP005886-RA	442	223	4455	100	5	0	0	18	1255	1		FOR
TCONS_00000962	XLOC_000608	AGAP005886	AGAP005886-RA	j	q1:CUFF.1394	CUFF.1394.2	38	1.1306	0.988542	1.27265	2.50098	-							1	0	0	GTTTCGGTTTGTTTTTGGTTTCGTTTGGTTCACTTTCGTTTCAATTAGCAGATCAATTGCAGTAATTTGACTATTTAAAGATAACGAAACGGCGGTACGGTGTGAAAATGTGAATCAATCGGCTTGCCGGCACGAAAGAAAAGACGCGCGCGTAAACCCAAACCCCTTTTTGCGGAAGAAGTCACCGGAGAGAGTCGCCGATAGATTAAGCCCGACTACTACTAATTGGACGGAGGAGGAGCGGATAGGATGGAGGCGGCGGACGGACGAAATAGTACACCCGCGTGACGTACACCAAAATCACCCTCCGCTTCTTGGCAGGGCGCAAGTGTGCGCTTGCGCCAGTCTGTAGCGAACCCTCTTCCCGCGCTAGCAAGGCGTAGTGAGAAGGCGGTAGCA…	6233	4254	68	1.1615	0.653861	1		55.3506	2L	23155825-23171882	+ exons:23155825-23155904,23156654-23157827,23164974-23165193,23166902-23168041,23168112-23168305,23168388-23170803,23170874-23171882	segs:1-80,81-1254,1255-1474,1475-2614,2615-2808,2809-5224,5225-6233	AGAP005886-RA	0	AGAP005886-RA	8794	4436	4455	100	100	0	0	20	1254	1		FOR
TCONS_00000964	XLOC_000608	AGAP005886	AGAP005886-RA	j	q1:CUFF.1394	CUFF.1394.4	38	1.13047	0.973466	1.28746	2.50069	q2:CUFF.1304	CUFF.1304.1	100	1.86298	1.69444	2.03151	4.71727	0	0	1	GACAGATAAGCCATGGTCGTGTGGTCGTCGTAATCCTCCCAATAACTCGCTGGTGTCTTATCATTGCCTCCCCACTGACAGTGGCACCAATCCAGATCAGATTTTTATACGAAGCTTATAAAACAATCCTGTATCTAAAGGGTGTTTGTGGCGCGAGCGTGTGATTTCTTTTTTTACCTTCCTAACCGTTGTTCGTCTTCTTTAATTGCTCCCCATTCCAGCAGACAGTTCCCGTTCAGCGCGGATCAGGTGCGCATTTTGGTGTTCAAGGAGTGTGACATCCGCGGCCGGAAGCTCCTGTTCGACTCCAGCACGGTCGAGAAGGTGTCGTCCGATAGTAACAGTGCGGCGGCAGCGGCCGCCTTCGCCAGCGATCATCATCCACCGTCGGTGCCGCAG…	5080	3900	77	1.1181	0.65983	1		56.4173	2L	23164750-23171759	+ exons:23164750-23165193,23166902-23168041,23168112-23168305,23168388-23170803,23170874-23171759	segs:1-444,445-1584,1585-1778,1779-4194,4195-5080	AGAP005886-RA	0	AGAP005886-RA	8798	4438	4455	100	100	0	0	18	222	1		FOR
TCONS_00000966	XLOC_000610	AGAP005888	AGAP005888-RA	=	q1:AGAP005888	AGAP005888-RA	100	4.79718	3.9025	5.69186	10.7289	q2:AGAP005888	AGAP005888-RA	100	23.7363	21.8898	25.5827	61.0201	0	0	1	GGAAACTGACCAGTCCGCCCGGAGACGCTGCACAGTAAATAGCTCAGTACAGTTTTGTGAGTGAAGCGAAGTATAGCTTAACATTGCCATCATGACTAAATGGGGACCTATTTTGTTGGCGATCTTTGTCATCGTGGCGATTGTCGCCGTTCAAGCCGACCATGGTGGTGAACACGGTGATCACGACGATCACGAAAAACATTCAGAACACCACGGATCGGTTTCGCACCATGGCCACGGAAAGAACGGCAAGAAATGCGATCATGGACATACACATGGAAAGGATCATGCTGCGGGACATCACAATCACGATCATGATCATGGTCACTCGCGCGGATCGGATCACGGGCATCAGGATGGGCACGGACACTAGGGGAAATGTGATCATGCTGTAAAGAT…	472	282	60	1.2934	0.0907259	0.786017		45.5508	2L	23177221-23177796	+ exons:23177221-23177323,23177428-23177796	segs:1-103,104-472	AGAP005888-RA	0	AGAP005888-RA	936	472	472	100	100	0	0	1	1	1		FOR
TCONS_00000967	XLOC_000611	AGAP005889	AGAP005889-RA	=	q1:AGAP005889	AGAP005889-RA	100	0.102038	0	0.24634	0.238836	q2:AGAP005889	AGAP005889-RA	100	1.89559	1.30351	2.48767	4.90752	0	1	0	GCGAACAAGCGAACGCGTCTGTTAATACATTTTGGAGCAGTTTGAACGAAGGTCGTGTGAAAGCATAAGATGGCAAAGTTTCTGATGTCTTCCCTGTTTCTGGTGATCGCCATCGTCGCGATGGTTAGCGCACAAGGTGGACACGGTGGCCACAATGATGGACACGGACATGGCGGATTTGGTGGCCAGGGACACAATGGCGGTGGCCAGCACGGAGGCTTTGGCGGTGGCCAGCACGGCGTTGGCGGTGGACACCAGGGAGGCTTTGGCGGTGGCCATGGACAGAAGAACGTGCACGGAGGTGGTGGCCAGCACGGAGGACACGGCCAGGGCTTCGGAGGACACGGCCAGGTCGGTGGTCACGGACACGGCCAACAGCATGGTCATGGTGGATACAAG…	482	345	72	1.2864	0.577977	0.965934		54.7718	2L	23180993-23181795	+ exons:23180993-23181076,23181197-23181248,23181450-23181795	segs:1-84,85-136,137-482	AGAP005889-RA	0	AGAP005889-RA	955	482	482	100	100	0	0	1	1	1		FOR
[truncated: 22,413 more rows]
[truncated: 167 more columns]
