# Supplementary material for: In depth annotation of the Anopheles gambiae mosquito midgut transcriptome
Source: BMC Genomics. 2014 Jul 29;15(1):636. doi: 10.1186/1471-2164-15-636 (PMC4131051; doi:10.1186/1471-2164-15-636)
Supplement: Supplementary file 5 — Additional file 5: Table S5: Microarray validation of novel transcript expression from the Anopheles gambiae midgut. List of microarray probes used for the validation of novel intergenic An. gambiae midgut transcripts. The probes with a positive signal are indicated as “Detected”. (XLSX 143 KB) [file 12864_2014_6335_MOESM5_ESM.xlsx]

## Sheet: microarray validation Table S3
Table. S5. List of microarray probes used for the validation of novel intergenic An. gambiae midgut transcripts. The probes with a positive signal are indicated as “Detected”.
Probe ID	Transcript ID	detected by microarray	Total tested by microarray	Probe Sequence
10592-1_EXONS	TCONS_00011403	Detected	Tested	TATTATAAATGCCGACTGTCTGGTCAGGGTCAATTGCGAACGTGTAATGACGTGCTCAGT
1062_UNKN_P_23105955_23107031	TCONS_00034676	Detected	Tested	TTACTGAAGAGGAAGAACTGAGTGAGACGATTAAAATTGGAGAAAAAAGACCCAGGGGTC
10729-2_EXONS	TCONS_00024283	Detected	Tested	GAAAACATTATCAACACCTCCAAAGAAAACCTGCAACAGATGCAACGAACCAGTCCAACA
10742_X_-_15399896_15401604	TCONS_00038990	Detected	Tested	AATAAGCCCACCTGTAGTTTATCTAATCACATTGGTCTTGGATGCCGGATGGAAGCCTGA
11199_X_-_7322904_7324939	TCONS_00037152	Detected	Tested	TTCAGTTACTATCTTCAGTTGCCCGCGCTCGACGATCATTATCCGTTTACGGAACAAACA
11618_2R_-_39753106_39753411	TCONS_00016855	Detected	Tested	GTGCTCACCGCTAAACCGAAGATTAAATACATTGTAGTACCTCCGGAGAGTATAACGTGA
1177_3R_-_46611846_46614135	TCONS_00030671	Detected	Tested	GTTTCAACTAACTTCGCCAAATCGCGACACATCTACACTGAGTGCAACAACTGTTTTCGG
11801_X_-_20428987_20429349	TCONS_00038150	Detected	Tested	ATTGGCTGCACTAACATTCTTAAAAATCCGCGCTGCCGTTCGGTAAAAGAAATAGGCGCT
11804_3R_-_15435688_15435987	TCONS_00026010	Detected	Tested	AAACGCAAACACGACCACGACCAGAGGGGCCAAAAACCGGTTGCTCGAACGCATTCGCAA
11805_3R_-_13265416_13266093	TCONS_00029761	Detected	Tested	CTCATGCGGGAATCGCTGCAGATCGGTGTATCGCAGGCTGATGTGTCTTGCGTCAATTAG
12574-3_EXONS	TCONS_00024731	Detected	Tested	ACCAATAAAAACAATCTGCAAGACGTTTGTGGACAACGCCATTCGTAGCGAGGCTACAGA
1268_X_P_1583609_1584174	TCONS_00007407	Detected	Tested	TGTATTGAACTGTCATTTCTCAACAGCACGGATAAACGGACAGCCGGATAAAAGGTACCC
12760_2L_-_3158856_3167585	TCONS_00033100	Detected	Tested	GCCTTAACTGCGCTAGAGCAAGAACACTCACAACACCGTGAATTAGAAGATGTCGAATAA
13241_2R_-_60840604_60841145	TCONS_00018220	Detected	Tested	CAAATTTTCTCCCGTTCGACTCGAGTACTTCTGACGGAATTGAATGTCATTCGAGCAATA
14516_3R_P_13754672_13755092	TCONS_00029780	Detected	Tested	ATGGAGATCTTATCCTGGGCACGATCAACACGGGTGATCGTATTCTCTACTCACAAGTTA
14541_UNKN_P_5476998_5478629	TCONS_00034249	Detected	Tested	TGATGCACACCGTCCTATATACCAATAGAGCAACCAGAGCAACTTCCAACACAATATTAC
1487_3L_P_21387632_21388417	TCONS_00024624	Detected	Tested	TTTAGCGCCCACCGACCTTACCAAACAAAACATTGAGTACGACAACGAAGAGGATGATTC
15038-2_EXONS	TCONS_00029640	Detected	Tested	TCGGTACGCGAGAAGCTGAACAAACAGCAGGACCAGACAGGACCGTCAACCGAGGGTGAT
15428-4_EXONS	TCONS_00029758	Detected	Tested	TGGCAGCCAACAACATGTTCAACTTCAACAAGCTGGAAATACTGAACGAACGGTCCTGTT
15555-2_EXONS	TCONS_00028131	Detected	Tested	AAGGGCCGGAAGATTTGCAAGCGCTTGCAATGTTGCCACGGCCTGAAGCGCTCAAGTGTT
17249-2_EXONS	TCONS_00032591	Detected	Tested	GCCAATGGCAACAACAACCAGCTGCACCATCACCATCATCATCCCGGTGGACGAATCGAG
17348-1_EXONS	TCONS_00030449	Detected	Tested	AAAGTACAAGTTCTCGGTGGAGCTGCACCTGGAGGAGCTGATCGAGGTGCCGTTCCTGAA
17498-1_EXONS	TCONS_00030506	Detected	Tested	ATAATGATGGAAATGACGCTCGGGGCAGGACGCCGCTACGACGAGCAGTGGAAGCTGCGG
17895_3R_-_30559422_30567457	TCONS_00030270	Detected	Tested	ACTGATCGGTGCAAAAAGTGTGTCTGTGTTCGTGTGTGAGTGGAACAAAACCAGTGTTCT
17937_3R_P_17124023_17128347	TCONS_00032262	Detected	Tested	ATGTCCTTTTTGCCTGATGACGATGATAATGATAACGTTGATGAAACTGGCGGGGGACGA
18228-1_EXONS	TCONS_00030708	Detected	Tested	TGCTACTTCTTTTACTATTCGACATGTAAAAAGGGGACGAACTGCGAGTACCGCCATGAG
18728-1_EXONS	TCONS_00034710	Detected	Tested	TTATCGACTTTGTGCAGAAGATTATTCCGGAACCGGAGGAAAACGTATTCGAAACACCGG
19010_UNKN_P_412904_413692	TCONS_00034384	Detected	Tested	GATTGCCAAAAGCGCCTACGGGCGGTTATCAAGTGTAAAGGTGAAAGATTTGAACTAAAT
19301-2_EXONS	TCONS_00034135	Detected	Tested	TGGAAAGCAGCTCGCAAAGCGACGATAAGACGGAGCTGCACGAAAGCCTCAAACGTTCGG
19327-1_EXONS	TCONS_00033792	Detected	Tested	TTCCAGTATCTAATGAAGCTGGGCTACGAGCACATCAACGAGTCGTACAGGAAGAAGTAA
19543-1_EXONS	TCONS_00033819	Detected	Tested	CCCAGCTTCATCCTGCGCAATCGCCCGTTCGTGGACGACTTTCAGGACATTTACGAGTGA
19859-1_EXONS	TCONS_00034823	Detected	Tested	ATTACTCGACGCGCACGCAGCAACAAAAGCATTGCTTGCGCGAAGCGGTTGGTGGCGTTA
20021_3L_-_2501976_2511251	TCONS_00018289	Detected	Tested	ACGCACACTATCGCGAGCATTTCCGGAACTTTTCAGTCATTCAAGGACAACGTATCACAT
20581_2L_-_41103793_41104374	TCONS_00008145	Detected	Tested	AAACATCAAAGAGCGAAATGAAACCCTCACCAAAACACTTGCCACCAACGTGAAGCTGGA
21157_2R_P_53810776_53811162	TCONS_00025192	Detected	Tested	TATTTTTCCAAAGGAATCCGCTATACGCGAAAACTCGAGATACGCTATTGCGCTTGGTCC
21627_3L_-_16286759_16288789	TCONS_00020618	Detected	Tested	GCACAATACTGTCATATACAATCATGGTATTGTTTCTAGCTTCTTTATCCAGACGTTAGA
21677-1_EXONS	TCONS_00039205	Detected	Tested	ACCAATGGCTCTGCAGCCGGCTCCGGACTAACAGCTCTGCATTCACGGCTCCGTTCCAAC
22013_2R_P_10131357_10139016	TCONS_00033695	Detected	Tested	TTCACCGTTTGGTTTTGCAGAGTGAGGAATTTTTGGAACTTCGGCGACAGTTTGCTATAA
24070-3_EXONS	TCONS_00038054	Detected	Tested	TACTGGGAGATCAATTTCCTCTGCCCGACTGCGTGGCTGTGCGGTGAGTTAGCGACTTGA
24187_3R_HAP_29_P_48357785_4836...	TCONS_00031877	Detected	Tested	GTTATCAACAATGCTCACAACACTGTCCAACGCACAGTACGCGTCTTCGATCTGTCTATT
2596_2R_-_28245680_28253313	TCONS_00015014	Detected	Tested	ACATTAGATCATCAGTTCTTGGTCGCGATTGTCGTTCTTGCTCTGGCGACAGTGTTGTTT
26083_UNKN_P_35826405_41422900	TCONS_00034216	Detected	Tested	AACAGTATACACAATGAATTCACGCGACCCCCCACTACGTATCCCGAAAAGGCAGTATAA
26547_2R_P_23512480_23522868	TCONS_00016157	Detected	Tested	TCAGTTGGAGCGGTACGGTTCGATAGTGCGTGTTGTATGAAAAAGTCCACATTATACTGA
26896_2L_P_17400974_17401225	TCONS_00006451	Detected	Tested	GTCGCCGTCAACGCAGCCGCCATCAACGACGATGATGCATCGCAAGAAGCGAAAGTGTAA
27950_2L_P_10146429_10148026	TCONS_00006372	Detected	Tested	GCGGCTGCAAATGCCGAAATGGCAAACAAATATCCCGAGCGAAAAATATGCAAAACATAA
27997_3R_P_21539592_21540680	TCONS_00032362	Detected	Tested	TACTACCTCAATGCTCATCGATCGCTGATCGCCGCTCGTTCATCAAATGGATTTGAATAA
28234_3R_-_7607759_7609497	TCONS_00037303	Detected	Tested	GAATACGAGTTGGTTGCACACAATGTCACCAAGCATGCGATGGTCGCACCAACTGTTTGA
28397_2L_-_26898353_26901565	TCONS_00005520	Detected	Tested	TTTATCACGGATGTGACGGTCAACCTGGAGACGGTCACGATTCGGGAGTGCAAGACGGAG
29060_UNKN_-_24411406_24413114	TCONS_00033894	Detected	Tested	GCAATCGAAAACAATTTGCTAGAAAGAAAACGCAAAACCCTCTGAGGAAGGTACCAGCAG
29887_2L_P_18286552_18292308	TCONS_00007721	Detected	Tested	GCTAAAGAGTTCTTCGCCATTCTAAGAAACATAAGTGCAAAAATTACACAAACTGCAGAT
3042_3R_-_23172243_23173082	TCONS_00030134	Detected	Tested	TAAGAAAAAGAAGTGGACCAAAGTGCCGGTAGACATGGTTCTGTCCTCCTCCAAGCATAT
3783_3L_-_3949316_3949843	TCONS_00018347	Detected	Tested	CAAGGGTTTTTCTTCTCCCAACTGCTCCAGGCATGTACTTTTAGCCAAGATGATTGCTAA
3886_3L_P_38041878_38042484	TCONS_00023582	Detected	Tested	AAATCCAAACTGACCGTGAAACGACAGTACAGTTTCATAGAGCCGGACGCTAAGAAGTGA
4_3R_P_1853742_1855028	TCONS_00031943	Detected	Tested	ACAGACACATACATGCACGAACCAAATTCAGACAACGAAAAATTCGAAATTTTCAACTAG
4140_2L_-_41104782_41105357	TCONS_00008146	Detected	Tested	GAAACAGAAAACAAGAAGCTTCAGGCTAAGATAAACGATAATCCAACCAGCGTACAAGGC
4387_3R_P_32939833_32942133	TCONS_00032544	Detected	Tested	TTAAATCGATCACTTGGAAGTGTTTGTGCCGCCTTTTCGGGGGTTTGATGTCGTCAACAT
4862_3R_-_28546530_28547168	TCONS_00007925	Detected	Tested	TACTGGTTCCGGAGACGGGTGGAGGCCGTAATAGAAGCCGAGGGCGGATATTTTGAATAA
549_2L_P_20611682_20614287	TCONS_00018192	Detected	Tested	ATATAGTACCTATATAGTACCAGTACTCACATACGCCTCTGGGACATGGACACTGTCCAA
5743-1_EXONS	TCONS_00017275	Detected	Tested	TGAATCGGTCGTGAAAGTGTTCCCTCGCTGGTGGTGTGGTGTTGGTGTTGTTCCGGTCAA
595_3R_-_18220270_18227928	TCONS_00029956	Detected	Tested	TTGCTGGTGTTTGGGACGTATCGATGGAAAGCCAACTTTGCCTACAAACAAATCCGCATA
6_3L_P_20051391_20056990	TCONS_00039180	Detected	Tested	AGAGGTGACTATCCGGCTACGTGGTACTCAAGTCCTGAAAAGGCCGGCATGATCGCGTAG
6504_UNKN_-_11754599_11755516	TCONS_00034551	Detected	Tested	CAGTGCCCGAAACCGGGAAACATCAATTATTCTACTGTAAAAAACTAACAAAAGAAAGAA
742-1_EXONS	TCONS_00005000	Detected	Tested	GGATGGCGATTGTAAGGAGTGCTTCAACAAAATGGATGAATTTCTGAATGAATTTACAAT
7787_3L_P_28275843_28277176	TCONS_00024803	Detected	Tested	TAAAAGCTACGATAACAGTCAACAAAGCGAAAGGAAACACCGGAAACGCACAAAGAGCGA
8141_2L_-_10151710_10153850	TCONS_00007542	Detected	Tested	CTCGGATGTAAAGTGTAAGCTAGTGAAAGTAATTGATGATACTGAAGAGCAAAACTTTGT
9072_2R_-_5813904_5818787	TCONS_00014432	Detected	Tested	AATGTGCTGCGTATCCGGCAACAGCAACCTGATTGCTAACCTGACGCATAATCGATCGAA
9236-1_EXONS	TCONS_00015389	Detected	Tested	TCAGCACACGATAGCCGACAGCGGTACGATGCTACCGACAGTGGTGGAGAGCGTGTTTAA
9520_2R_P_43242293_43242571	TCONS_00017872	Detected	Tested	TCGTCAGATTTCGTGCAGCGACTACAACAGTTGCCTGTGCCAGTCGCTGCCGAGGATGAT
9945-1_EXONS	TCONS_00013900	Detected	Tested	GAAAAAGATGCAACCGCCAACGCTGCATACCCATAAACAACCGGAACGATCCGACCCGGC
AGAP001923-RA0	TCONS_00034887	Detected	Tested	GAACGATCCGATCGTGAAGCTACTGAAAGCTGGCGGAAACAATAAAACTATCCTTCAA
AGAP001986-RA4	TCONS_00034138	Detected	Tested	AAACTGATAAATCGATAGCAAGATACAACACTGATTCAAATAAAGTCCATCATATAAG
AGAP003506-RA4	TCONS_00034731	Detected	Tested	GAAAGGCGTGGGGTTTACAATAATGCTAATTATTAATTACACTACCAATAATAATAAT
AGAP003884-RB0	TCONS_00033958	Detected	Tested	TAAGATTAGCGGTTAAATATTATCTACTGTCTTAAATTAATGGTCTTGATCAGAATTT
AGAP004244-RA4	TCONS_00033248	Detected	Tested	TTTAATTTCTTGCTCAATCTATCCCGCTGCAAGCGAAAAATGAACGATGTAGCAGAAG
AGAP004271-RA0	TCONS_00033920	Detected	Tested	ACATACACACAGGATTGTCATTCACAACAAAACACAATTTAGTTGGTCTAAAAATAAG
AGAP004437-RD0	TCONS_00034848	Detected	Tested	ATAAATTATTAAGTTAATTTCCACAAACAAACAACGAAAAAAGTGAAATTGCAAAAAC
AGAP004770-RA0	TCONS_00034288	Detected	Tested	CAACGTTGAAGAATCTATCAGACATCCTCTCTACGATGAGCAGCTCATAATCGATTAT
AGAP004883-RA0	TCONS_00034666	Detected	Tested	TATTTTAATAATTTGAAATATTGTATGTTCTTTTTGAATATCAATCATCTTCAAAACCC
AGAP004929-RA4	TCONS_00034182	Detected	Tested	GGTTTTATGGTTCTATCCCCTTCAAGAGTTTTGTTCAAATTTAATGAAATTATTATAG
AGAP008244-RA4	TCONS_00034357	Detected	Tested	ATTTCAAAAGCGTTTGAAAAAGTGTCGAGCATTTTTGAAACATTAGCCAAAATATTTG
AGAP008488-RA0	TCONS_00028015	Detected	Tested	GATCAGATGGTCGATCTGCTGAAGACGTCCGCCCAGGTGACGGTCACGGTGATTGAATC
AGAP009996-RA0	TCONS_00033167	Detected	Tested	GATTACTACAATGGCAATTTGTTTCACAGAAATATCAAAGGATTCATCGTTCAAACGG
AGAP010980-RA0	TCONS_00024497	Detected	Tested	GAGATGATAGACGCCGACCATTCGGTAAGCCTTAACATGATGCTGGAGGCAATGTTTC
AGAP012011-RA0	TCONS_00019644	Detected	Tested	GAAATATAAGAGCTCTGTTTTGAGAGTATTTGATAACAACATCAACTCAAACAAGTAC
AGAP012299-RA0	TCONS_00033846	Detected	Tested	CTGACGATGCACGAACTGGAAAAGATCGACCTGATCGTGAAGATCATCGAGGACATTG
Clu_1003_centroid	TCONS_00008127	Detected	Tested	AAGAACGTGAATGCTTGGGTTGTCTTTGCTAGTGTGCGTCTTTGCTGGCATTAGGAACAA
Clu_1129_centroid	TCONS_00018391	Detected	Tested	TAAAACTACAACCAAATCATCCAACGCGTCCAATGGGCAGCAAAAATCCTCGAGTGGCAA
Clu_1404_centroid	TCONS_00034598	Detected	Tested	AATTCTTCCTTCCTGGAGAAGCGGTTTATGCACAAGTCCATCGCAATAATACCTGGGAGT
Clu_1678_centroid	TCONS_00022968	Detected	Tested	ATGCACTTTCTAAAAGAAACTACATTGCTTCAACCAACCCTCAATTGGGAACAACCACCT
Clu_1818_centroid	TCONS_00004796	Detected	Tested	AACCTCCATGCTAAATTGATGGAAGAAACCCGTGGAATGAATGAAACTTATGTGATACAG
Clu_1881_centroid	TCONS_00038890	Detected	Tested	ATCATGATCCCGTTACGCAGCGTTACCTGGTCGTTTTCGATGTCCGCCGTGGCTACGTAA
Clu_193_centroid	TCONS_00032906	Detected	Tested	AATGCTACACGTCCTATGACCTTGCGTGTTTTTGAACGCTCGTCAAGAAAAAACGGGTTC
Clu_1978_centroid	TCONS_00038763	Detected	Tested	TTGCTTCTTTTGCTACATTTTATTTGTATTTGCCGATGAGTGCCACTTCCGGCGAGGCGA
Clu_2078_centroid	TCONS_00032148	Detected	Tested	AAGCATAAACGAGATTCTAAAAAGCATAAACGTCGTTCGCGTTCACGTAGCCGCTCACCA
Clu_2100_centroid	TCONS_00022821	Detected	Tested	GAATCTGCTGGAAAAGACGACTTCTCCACGCCACGGCTACCATCATCTGATGACGCTCGT
Clu_2180_centroid	TCONS_00013430	Detected	Tested	AACAGTATCGGAACGAACAATAGTATCGCCTGCAGTATGGGCAACAACATCCCGAACAAT
Clu_2264_centroid	TCONS_00038051	Detected	Tested	TTCTCAGATACAGGGTTTACCAAGTCACTTTGCGATGTGAGCTGCACAATTCATCTCACT
Clu_2537_centroid	TCONS_00026807	Detected	Tested	TTTGCAAATTACGACAAAAACGCATCCAACCATCATCGCAGTAGAGTCACCGGAAAGCCT
Clu_2575_centroid	TCONS_00018663	Detected	Tested	ATACGGATGAAGATTGGGACGAAGTTTATGCGGCTGTTTGGCAACGTTTACCGGTTGTTT
Clu_2994_centroid	TCONS_00007692	Detected	Tested	TTATGTCATTTTATTATCATTCCATGTGCCGCACAATTCAGCGCCATCCGCCAAGTCCTT
Clu_3154_centroid	TCONS_00008244	Detected	Tested	CGGGCCACTGCCCGCCGCCCAACGCTCGAGACTCAGTATTCGCAGGAACTTTCGTGATAT
Clu_446_centroid	TCONS_00021366	Detected	Tested	GCAAATCTAACATATATGATAGATTAATAAGGGGCGAACCGGTGGTATATTCGATAGAAA
Clu_59_centroid	TCONS_00024403	Detected	Tested	ACCAAAAACGGACCCCAAGATTCCGGCAAATTACAGACCGATAAGCATGCTAAGCTGTAT
Clu_737_centroid	TCONS_00033767	Detected	Tested	GGTTTCAGAAGAACGAGAGAGATTCGGCAACCGAATAGATATAAGGATTATACCATGTAA
Clu_766_centroid	TCONS_00007136	Detected	Tested	AATCCCATACATTTTGGCAAAATCGCAACGCATTGCGTCGGAACAAGTACCGCTCTCTTA
Clu_828_centroid	TCONS_00024627	Detected	Tested	TTTCGATTTTTAGTTTCGGCAACCTGTCCCGCTCCGTCTCGACGCCGGACGTGTTCTGTG
CUST_10_PI428820553	TCONS_00002396	Detected	Tested	AAATCTCCGCATCACAAAAACCGAGACCGTCAAAATGATGCATGGATGTGTGTCGCAGAA
CUST_100_PI428820553	TCONS_00006346	Detected	Tested	ACGAGTGTATTCGACTAAAAACAAGAGTCGGAGAGCTTTCAGAGGTGGAAGCACAACTTA
CUST_101_PI428820553	TCONS_00034022	Detected	Tested	TGTGCAATGTGGTTCAGCATTTTCGTAACTTTATTTTGAAGTGATCGTAACATTGTCCAA
CUST_1038_PI428820553	TCONS_00006272	Detected	Tested	CAACTAACATGCCGAACTTGCAAAACTATTTGGTAGTTCATGAATGTGCTTCTTCTGTTC
CUST_1042_PI428820575	TCONS_00014451	Detected	Tested	GACGGTTTTGGTGTCCCGTTTTTCGACGTGCGGACGTGCCTCAATCCAACAAGCAAAAAA
CUST_1054_PI428820553	TCONS_00017060	Detected	Tested	GCCCCCCATTCTTACCAACGTTTGATTTAATTCGTCCATGTTACTCCATGTTTCTAAATC
CUST_1056_PI428820553	TCONS_00017063	Detected	Tested	TCTGTTTGCAAAAAACGGCGTCTTAAACCATTCCTGGGACAACGTAGTGTCCTCATATCG
CUST_1059_PI428820575	TCONS_00014478	Detected	Tested	CGAGAATTTACAGCACTACACTACCCTAATTACATGATGCTAGATTTCGCCGCCCATAAC
CUST_1063_PI428820553	TCONS_00014266	Detected	Tested	AGACACATCGATTGGAAACGCCTCGAAGCTGACCTCTGACGAAGTGAGTATTGTAAATTC
CUST_1064_PI428820553	TCONS_00014267	Detected	Tested	ATCTGAGATGGAGAAAGGAGCCAGGTGTGTGAAATACATGTGTGTATTGTAAAACGATTG
CUST_1072_PI428820575	TCONS_00017231	Detected	Tested	GCGCGTCTGAAGCTACAGTTTCTATTCAATTCAACAACTGTTTTATTCCATTTTGCATGA
CUST_1077_PI428820575	TCONS_00017233	Detected	Tested	AATTATGAGCGGGCAGTAGAGTTTGGGTGTGCAGTTTCTTTCCTCAAGCAGTTTGTAGCA
CUST_108_PI428820553	TCONS_00007504	Detected	Tested	ATCACTACACTAGAAAATAAACAGGTAAGAAGTGAACATAACCGTTCGAGGTATAGTTGG
CUST_1082_PI428820575	TCONS_00016016	Detected	Tested	AGGATCCACATTAAAATCTCCCCGCTGCCTTGACGAAGCAAAGGTATTTTGCTGGATGAA
CUST_1088_PI428820575	TCONS_00017245	Detected	Tested	GAAAAATGCTGTGTGCTGGAATGTTGGGTGTATAGCTCTCTATGAAGAAGCATCGAAAGC
CUST_11_PI428820575	TCONS_00004784	Detected	Tested	GGGTAGTATCCTAGTGAAACTACTTAAACTATATCATCACCGTTACCTAGATTTTACTAC
CUST_1107_PI428820575	TCONS_00017269	Detected	Tested	TTGTGAAGGAGCGGAAGCATTAAGCGGTGCCGTTTATTTGGCAACGCAATATATAAAAAA
CUST_111_PI428820553	TCONS_00004931	Detected	Tested	GACAACACAAAATGATAAATGGAAAGAATTTCAAACCCCGCATTTAGAATGTAAGCGAAC
CUST_1114_PI428820553	TCONS_00014335	Detected	Tested	CGGGAAGGGAAGGCCTGCGGACGGAAGTATGTACATAGATACGGAAATAAAGATTAAAAT
CUST_1114_PI428820575	TCONS_00016046	Detected	Tested	ATATATACTATTGCTTGACGCGCGGGTAGAGAAATCCGAAAAGTGTTCCTGCTGCTGCTT
CUST_1124_PI428820553	TCONS_00017103	Detected	Tested	CGAACCACTCATCAAAATCAACCGAAACGAAAGCTATATCATGTAAATGAAACACCAAAA
CUST_1126_PI428820575	TCONS_00014576	Detected	Tested	GCCCGATGTTATTGCTCGAATAGTTGACGAATGAAAGAAATGAGAAGCGTTGTTGAAGGA
CUST_1127_PI428820575	TCONS_00014577	Detected	Tested	AAACACGGTTCAATGGTGTCAAATTTGGTTCTGTTTTTGTGCGTCCTTTTTCCTTCTTTT
CUST_1130_PI428820553	TCONS_00017107	Detected	Tested	GCGTCTCTTTCAACCGCTTTCATTGATTAGCGATTCCGTATGAAGCGATCGTAAGATATT
CUST_1131_PI428820575	TCONS_00017301	Detected	Tested	TAAGAAGTAAAATCCATTCGGGTTCGAAACCATCTGTGAAGTGCTGGCGGGTGGGAAAAA
CUST_1135_PI428820553	TCONS_00014360	Detected	Tested	GCGCGTATTAACAGTGAAGAGAACTTATTGAGTTGAAATAAAAACGGAATGCTTCTGTAA
CUST_1135_PI428820575	TCONS_00017305	Detected	Tested	TAACTTCAGACTAACTCAGTAGTAGTACCTCTGTTGAGGACAGTGTGTGAGAGAGCGTGT
CUST_114_PI428820575	TCONS_00007505	Detected	Tested	GTGAATTGCGAAACGAATGAAAATAAATCGTGTAGAACTCAAATCTCCGGTCTTCTTATT
CUST_1145_PI428820553	TCONS_00011656	Detected	Tested	CAATACACGAAGGAGGTGCATGCAAGAGGAATAAACACAAAACACGGAACAATAGCAGCA
CUST_1147_PI428820553	TCONS_00014367	Detected	Tested	AATAGCAACAGTGATAGCGAGGGAGTCAGTTCGGCGAAAAAGGTGAAATTGGAAACTGTG
CUST_1160_PI428820575	TCONS_00017335	Detected	Tested	AAGGTACCAACAACGAACAACAAAACACCGCAAGCAGCAAATATAGTTCGACCTCCGATG
CUST_1167_PI428820575	TCONS_00014593	Detected	Tested	GTAAATTGCCGTGTCGCAATGTGAATAATGTGAGTGGAAGGCGAGGAAATAGAAATAAAT
CUST_1168_PI428820575	TCONS_00014594	Detected	Tested	TCACGTTTTCGATGGTTGTTTTTCTACCTTATTGACACAGGAAAACCTCTTTAACTTTAC
CUST_117_PI428820553	TCONS_00004947	Detected	Tested	CCACAGCGTATCTAGTTGATGTATTAAACTAAGTGAGGCGACTGTACATATTAATATCTT
CUST_1176_PI428820575	TCONS_00017354	Detected	Tested	GCGTAAGTGAAAGCACAATGGCGAAGAAACACCTGTAAGAAATGGCGAAACAATTAAAGG
CUST_1181_PI428820575	TCONS_00014614	Detected	Tested	AATTGCCTAAACTTGTCTAGCGTGCCCTGGTTTTGCAACTTATCAAATTACTGTTTAGCA
CUST_1189_PI428820575	TCONS_00017371	Detected	Tested	AATGCGATGCGGTGTGTGAAATTATTAATATCATCAGCTGCCGTTTGCTTCCAGGCTCGA
CUST_119_PI428820553	TCONS_00007518	Detected	Tested	ATCAGGGTAATGTGTAAAGGCTGCAGTTCTAGTTCCCTATACCCAAGCCAGTCCCTTTTT
CUST_1192_PI428820553	TCONS_00015973	Detected	Tested	GGTGTAAAAAACATATACAGGGTTTCCCACGATTTATTGGTTGGTTCCCACGATTTATTG
CUST_1214_PI428820575	TCONS_00017405	Detected	Tested	TTTGCTGCTTTTTAACTAACGCACACGGCCTCACTTTCTACTGTACCGCAAGCTTCAGTT
CUST_1222_PI428820575	TCONS_00012244	Detected	Tested	GCTGGTCGTTCGGTTACCATGCTTTGCGGTTGAAACATGTGCTTTGTGAAGAAAACCTAA
CUST_1232_PI428820575	TCONS_00017430	Detected	Tested	GTTAGCGAATTGCGTTGGTTGTATTAATGTAATTTTAAGCCCCACAATAAACCATTCAAG
CUST_1237_PI428820575	TCONS_00017434	Detected	Tested	AAGTGAACCGTAAGTAACTGAGAGTAAGGTGCTGTTGTGCTGTACAAGCGAAACATTCCG
CUST_1242_PI428820575	TCONS_00017435	Detected	Tested	TTAACAAGTTAAGCTATCGATAGAAGGAAATGGGTGACCGAACATTGGGCCTGAGATAAA
CUST_125_PI428820553	TCONS_00007524	Detected	Tested	TTGAATTGATAATAAATGAACTTGAGTTGTTACGCGCGCATGAAGCTAAAAATTGTTGCC
CUST_1256_PI428820575	TCONS_00017447	Detected	Tested	AATGAGTTCGTTTACGCTTTTCGATACGGTGGATTCGCTCTTCGCAAGAATCAACCAGTC
CUST_126_PI428820553	TCONS_00004959	Detected	Tested	GAATTCAAAGTAAGCAACAAGAACTTATACCAATGGAAAATGGTGCATAGAAGGCGTTTT
CUST_1264_PI428820553	TCONS_00017259	Detected	Tested	CAGTAAAACATAATCCCTAGATAAGTCTCAAACGTGAGTAACTGAACAGAGCGTCATACA
CUST_1267_PI428820575	TCONS_00017462	Detected	Tested	GCCGGTGACACTACTGACACGAAACTGGAAAATTTAAAACTTTTCTAACAAAACGAAAAA
CUST_1270_PI428820575	TCONS_00017469	Detected	Tested	TCAGATGATCCGGCTGCGATGCTTCGCCCACATTTCGCATGATGTCGCTCAGACAGTGCT
CUST_1274_PI428820575	TCONS_00014760	Detected	Tested	TTGTGAATATTAGTTGTGTACGTGTGCAGTGATTACGTTCGTGGCCGTGTTTTGTCCCGT
CUST_1288_PI428820575	TCONS_00014790	Detected	Tested	AATCTCTTGCGAGACAGCTGGCTTAACGGCATACTAGCCAATCCTGTCAGACATGAAAAA
CUST_1294_PI428820553	TCONS_00017297	Detected	Tested	TAATGTAACTAGAAAGGATAGCGTTGAACCACTAACTCTTGGTTTGTGGGGGCGTTTAGA
CUST_1305_PI428820575	TCONS_00014826	Detected	Tested	CGATTATTTATTTCCCGTTGCTGCCGATTCGCAGACTTTCCACATAAACCACAGATGACG
CUST_1311_PI428820575	TCONS_00009448	Detected	Tested	AATATTGCTCCGTGTGTCTAGGAGGATTGGTTCCCGGTGGGATTATTTTAACTGTTCCCT
CUST_1313_PI428820575	TCONS_00014868	Detected	Tested	GACGAATCTCGCGTTGTCGCGATTTCTATTGATCTAATCGTGCTGCTTGTGCCGTTTTTT
CUST_1318_PI428820575	TCONS_00014870	Detected	Tested	ATACGGAATTATGTTAAACTGTACCGATCTCGCCTGCGTCCTGCACCATCACCATTTCTA
CUST_1321_PI428820575	TCONS_00014871	Detected	Tested	TACGCGCTGTATAAATAGAATAAAGATCGCACCATAATGCAATAAAGGATCCATAAAGCG
CUST_1328_PI428820575	TCONS_00017524	Detected	Tested	TTTAGCAGTAGTAAAAGTCGCTGTGGTGTTGTGTTGTCCTTTGATTGTTGTACACATCCG
CUST_1330_PI428820575	TCONS_00014883	Detected	Tested	GTACATTAGAGGGGGGTAGTAAAATCATTAACAAACAGCTACAACAAAATCCCAAAACAT
CUST_1334_PI428820575	TCONS_00017529	Detected	Tested	TATGTTGAAATACTTCCAAAAGTTCGAGCGGACCAGCAAGAAAGAAGGCAAGAAGGGGAA
CUST_1335_PI428820575	TCONS_00014885	Detected	Tested	GTATTTGTGTCTGTGTTTGTGCGGCTATAATATTCCATCTGGCGAAGGTTGTTAATCTCG
CUST_1336_PI428820575	TCONS_00014887	Detected	Tested	CGAGATGGAAGAAAAACTCCAAGTGGTATTTATATTTAACTAACGAAGGCTAAGCAAAGA
CUST_1338_PI428820575	TCONS_00014891	Detected	Tested	ACGCAATAAAACTAGGTGCGACAGGATTAAGTCCACCTAACCATGACCAGAGAGCTGATT
CUST_1342_PI428820575	TCONS_00017533	Detected	Tested	GAAGCCTCAGTTCATACAGCGGTGGGAAGGTGGGAAGAGAAACAATTTGCAAAGAAATAA
CUST_135_PI428820553	TCONS_00007535	Detected	Tested	TCTGCTAAAATACCTTGGAGTAAACGGAGTAAAGAGTAAATGGAAAACCGTGTGCAAGAA
CUST_1357_PI428820575	TCONS_00017564	Detected	Tested	CTCGAATGCCGGAAAGTAACTACGGTGGAGTGATTTGGAAATATAGAGAACCCAACAAAC
CUST_1376_PI428820575	TCONS_00014947	Detected	Tested	TTCGGTCCGGTCTTCGTTTTCAAAATATTATTATTTTTCCCAGCTGAATTCGTACATGAT
CUST_138_PI428820553	TCONS_00006365	Detected	Tested	CTGCATGCATTTTCGGAGTGAACAGTAAACGGCGTACGATTCGTTTTCTCTGCCTTTTTT
CUST_138_PI428820575	TCONS_00007530	Detected	Tested	CAAAACATTATTCTGTACTGGTTTGCCTTGCGTGAACGATGGAATGCGATGTGAAGCGAA
CUST_1392_PI428820575	TCONS_00014976	Detected	Tested	GCAGTAAAACGAAACACAGACATACGCTCACAAACACATCCACGGATACACAAGAAAAAA
CUST_1398_PI428820575	TCONS_00017607	Detected	Tested	ATATATCACACATTATTAGCTCCCATAATACATTCGGCCGCTATGTAGGGGTGTAGCCGC
CUST_1399_PI428820575	TCONS_00017608	Detected	Tested	ATTTTCTACAATCGATCGGTTACGCAGCTCAGGTTAACAACCAAAACCGGCATCATCCCA
CUST_14_PI428820553	TCONS_00007374	Detected	Tested	CACTACAGTTGCAAAAGGCCAATAAACTTACAATTTGTTTCATCGAACTGATTGCTTCAA
CUST_141_PI428820553	TCONS_00007539	Detected	Tested	TGTAATGGGTAAACAGTTTTGGAGTACGCCTCTCTGCTGCACGGTATGACCTTGATCTTA
CUST_1411_PI428820553	TCONS_00017449	Detected	Tested	CACTGCTCCTGATTATGAGATAAAGGATAAGAAATCAAACATGTGAAAACAATACTGTGG
CUST_1417_PI428820575	TCONS_00015016	Detected	Tested	AAACAAAACATCTGTCGGAATGCAACGATGTGGTTTGTGGAGTGCGAAGGAGGTAGTACA
CUST_1423_PI428820575	TCONS_00015025	Detected	Tested	GCAAGCTCTTGTACGAAAGTAAATAACACAAACAAAGAAAGCAAACATACAAACTCACAC
CUST_1425_PI428820575	TCONS_00015027	Detected	Tested	TGTGCGACAGTGCGTGTTGGCGTCGTTACCCGCGGTGCGGTTTCTTTCCGTTGTTTTTTC
CUST_1431_PI428820575	TCONS_00017639	Detected	Tested	GCAGCCGTTTCAGGGGGTATTCTAACGCGACGAACGGGATAATTCATATTTATGTTTAAT
CUST_1433_PI428820575	TCONS_00017643	Detected	Tested	ACACACACACTGGCGCTGGTCCACCGATCCGAACCGAGTACTTTCGAAACAAACAAAAAA
CUST_1435_PI428820575	TCONS_00017647	Detected	Tested	GTTTGGTCTGATAAGTGTGTGCGTGTGTGTTATAAGTGGACAATGAACTGAGGAAGAATT
CUST_1452_PI428820575	TCONS_00016754	Detected	Tested	TTCATATATTCAAACGCCGTCTGTCGCGGAGTGTCAGTTGCAGAATTGCCGTTTTACCAA
CUST_1453_PI428820556	TCONS_00015712	Detected	Tested	CATAGCAATAAGACAGGCATAACAACAAAACAGCCAGCAAAATTGTATAGCAAAGCAAAC
CUST_1465_PI428820575	TCONS_00015079	Detected	Tested	GTCCAATTTACGACGCAACTATTTGTAATAAACCTGGGGCTAATACGAATTCTACGACAG
CUST_1470_PI428820575	TCONS_00015093	Detected	Tested	ATAACGTTGCTGCCTAATGACGGGGTAGAGATTTGAAAATTGCGTTAACATTGTGGAATG
CUST_1473_PI428820575	TCONS_00017685	Detected	Tested	CCACCGCCCGTTGGCTACCATCATCAACGTGGCAACGTGCTGCCGTATCATCATCTGCCG
CUST_1493_PI428820553	TCONS_00016684	Detected	Tested	CTTGTTCTATTGAATCAACTGTTGAACGATACCGAAAAGGCAGAGTGTTGGATAAAAAAT
CUST_1493_PI428820575	TCONS_00015123	Detected	Tested	GTTTTGTTTAGTGCTAACCATATATTGGAAGACGAGATTTGATTGAATCACAGTCATAGG
CUST_1495_PI428820575	TCONS_00017717	Detected	Tested	GTTTTTAAGTTTGCGACTGGTCATCACTTGCCCTGAAGGTATTTCTTTATTGGTGTTTTC
CUST_1498_PI428820575	TCONS_00015134	Detected	Tested	ATACTTCTCATGCTCGTCACTGTGAATAATAATCTGGATACGAATGCGCGGGCGATTACG
CUST_150_PI428820575	TCONS_00007541	Detected	Tested	GTTCATGCAGGAAGACGGTGTTCGGTAATATAATTGGAAGATGTAAGTATTGAGTGAAAA
CUST_1528_PI428820575	TCONS_00017746	Detected	Tested	GACGTGGACACGAATGCAAGCGTACCGGTTCAATGTCAAAGCAGTGTGACAGCACACAGC
CUST_1530_PI428820575	TCONS_00015172	Detected	Tested	CTTGCGTGCGTAATAAAAATAACAAAAGTTCAACTAATAAAGTGAAGAGTGGGGTGGAGT
CUST_1535_PI428820575	TCONS_00017757	Detected	Tested	AACGCAATCGTACCGAACAAGTACAAACAAGTCGTAGATTTTTGCCACGAAAATGGACTC
CUST_1541_PI428820575	TCONS_00015193	Detected	Tested	GGATTGAAGCCAATCAACAAGCCCCTTCTAAGTTAATTATAGAAAAATATTCCCAAAGCA
CUST_1547_PI428820575	TCONS_00015200	Detected	Tested	GTTGTTGGGGAAAGTGAAAAACAACAATCCAAAACTAAACCAGTAATACAACTATTGAGG
CUST_1576_PI428820575	TCONS_00015226	Detected	Tested	TATGTATAGCTATTCCTTTACAATCCTTCCCGTGCACGGGCCGGGTTTTGCTTTTGAGAA
CUST_1577_PI428820575	TCONS_00017784	Detected	Tested	TACAGTTATCAATGTGTGCTTTCACGTGTTTCACGCTTTAACGATCGTCACATTGCGGCC
CUST_158_PI428820575	TCONS_00006921	Detected	Tested	GCAATGTGTAATGGTTTCAAATTCTCTTGACAGTGGTTCAATGCAAACTTCCTTTGTTAA
CUST_1591_PI428820575	TCONS_00017815	Detected	Tested	GAGAATATTCCAAGCAACTATGCAGAATGAAACTTGTGAAAGAGGACATATTTCAGTATC
CUST_1592_PI428820553	TCONS_00015022	Detected	Tested	AGTAAAAATACACTTCACCCACACACACACGGTTAATCGCTTGAGAGCTAATGTTTGGCT
CUST_1593_PI428820575	TCONS_00017818	Detected	Tested	GTTTCAGCTGCAATCCCAGCAACACTATGGAATGTGCAACAATCTCTCTCAATGAGGTGA
CUST_1594_PI428820575	TCONS_00017819	Detected	Tested	GCGATCTTTTAAACACAGCGTTGTGAATGGGGTCGAATTTTGCAAAAAAGATTTATAAAC
CUST_1598_PI428820575	TCONS_00015254	Detected	Tested	AAGTGTTTCGTGCGTGCGTGCTGTGAGTGTGGGTATATTTTTCTTTTGTTCCTTCCACGA
CUST_1607_PI428820575	TCONS_00017829	Detected	Tested	AGCCGTTGTGTGTTGCCCGTTTGCTGCACGAATCTTTGTGACAGAACTGTATAAATGTTG
CUST_161_PI428820575	TCONS_00006922	Detected	Tested	TGCCGTCAAGTTGCGTGGACGATATAGTGAATTAGTATGAAAACAAAAATGAGAAATGGA
CUST_1624_PI428820575	TCONS_00016331	Detected	Tested	TATTCACACCTCTCCTGGGCTACGAATCATCATTCGGTTAATCTTCTATTCTAATTGAAC
CUST_1635_PI428820575	TCONS_00015311	Detected	Tested	AACAACAAGTACAGTATCGGACAGAAAGATAGGGCATTGGGTTTTTAACGCACCGTGCAC
CUST_1691_PI428820575	TCONS_00015391	Detected	Tested	TCTTCGCCGACACGCTGCTGTTTTCATCGTCAATTATTTCGATTGAATGTTTCAAATTAT
CUST_1697_PI428820575	TCONS_00015397	Detected	Tested	TTTACCTCGCCAAAGGAAAAAGGAGGATTCGATGATCTGATGGCTTTCTTTTTAAACCTT
CUST_17_PI428820553	TCONS_00007378	Detected	Tested	GGCACAAGACATTTATTACTGTATGAAGTAGGCAAGTATTACGTCAACCTCGAAAATTTT
CUST_17_PI428820575	TCONS_00007377	Detected	Tested	AATATGAAAGACGAGCGAAAGAGTGTATGTCATACTAGGCGATGAGAGATGTATTGCTTT
CUST_1712_PI428820575	TCONS_00017922	Detected	Tested	ACCTGCGTGTTGACCTTTTTCTGAAAACAGTAAAGGACATTTTTACCTGATTTATCGTTA
CUST_1720_PI428820575	TCONS_00017932	Detected	Tested	ATTTTCATTTTGTCTGCTGCCGTTTAAGCATCCCGTTCGCACAACGATCCAACGATGATC
CUST_1733_PI428820553	TCONS_00015205	Detected	Tested	TTTTGTTGCACTGTCTACTGAGAGACTTCCCGTTTTATAGAATGTACATTCCGCCCTCCG
CUST_175_PI428820575	TCONS_00000401	Detected	Tested	AAACCATAAAGTGTCATCGCATCGTTGCATTCGCTGCAAGAAAGGGAAAATCCGTGTGGT
CUST_1758_PI428820575	TCONS_00017975	Detected	Tested	TTTGTCGGGTGTTGTTAGGTTATCGGTCATCATACGTCAAAGCTCATTTTCAGTCATTTT
CUST_1782_PI428820575	TCONS_00018001	Detected	Tested	AGTTAGCCGCACATTTTGCTACATTTATACAGATTTATTTCGTTCCTCGTCCTTTGTTGT
CUST_1787_PI428820575	TCONS_00018008	Detected	Tested	CAACACGATAAAACCGATATGTAACGGAATTGGATGTATCTCCTTTGAGCAAGTGAATAA
CUST_1789_PI428820575	TCONS_00015564	Detected	Tested	TATTTTGTGCAGTGAACACCAGAGCACAACGCGTTCATGCTTGCAATGATACGACACTTC
CUST_1813_PI428820575	TCONS_00018035	Detected	Tested	TCCACTTCACGTCACATACACACACGCTCCCGGTGACACCAGACTAGACTAGAGTTCGAG
CUST_1814_PI428820553	TCONS_00010540	Detected	Tested	TTGAGTCCCGCATTTCCGGAGTAGGACCGGCACCATTGGCTGATCTCGTTGCGAACCAAA
CUST_1820_PI428820575	TCONS_00018045	Detected	Tested	CCGGTAGCAAAACAGTGAAAATACATGCATAAGGAGTATATGAAAACCAAACGATACATG
CUST_1827_PI428820553	TCONS_00017843	Detected	Tested	TTGTTTTTGAAGTAACGTAGGAATCGTAAGGAGCAAATAGAAGCAACACCGCCCACCGGT
CUST_1832_PI428820575	TCONS_00015632	Detected	Tested	CCGTTCAGAGTTGTGTTAGGAGAACTGTAGTGTGTAAGAAATATCAAGAAATGAAACAAT
CUST_1843_PI428820575	TCONS_00015645	Detected	Tested	ACGGATGGGCGAAACTTAACTTGACTGAAAGTTTTTAAGCATAATGCAGAAGAAACGAAT
CUST_1849_PI428820575	TCONS_00015655	Detected	Tested	TTGGCAAAAAAGAAAACCAGTCTTCAATCGAGCTAATCGTTTGCACCGCTGGGTGTGAGA
CUST_1852_PI428820575	TCONS_00018073	Detected	Tested	TCTTAATATTAATTTAATTTTTCTCATCATATCGCGTTCCTGGGAGCTGGGGGCCAAAAG
CUST_1858_PI428820575	TCONS_00015676	Detected	Tested	ACGGTTATACTTTCCTCTCACGATCGACACTGATGATTTTATGATTTCCATTTCCAAATC
CUST_1875_PI428820575	TCONS_00015713	Detected	Tested	GCTAAAACATGTTTCGAATGGTCTACTAAAGAATTGCTAAAGCAACTGCTATTCATGGTA
CUST_1876_PI428820575	TCONS_00015714	Detected	Tested	AAACATCTAACTACATATAAGGAGAATGTCATGGCGTCTACATTGAAATCTAAAGGGGAT
CUST_1886_PI428820556	TCONS_00020722	Detected	Tested	GCGAAGGTTTGCTGACCATCAAGGTGGATTAAAAATATCAGGTGGTGGATTAGGGCCTTT
CUST_1891_PI428820575	TCONS_00018113	Detected	Tested	TGTTTGTACGAACGTGTCATCCTGAAACACATACTCGTTGGTGGCTATCGTTGTTGCACA
CUST_1892_PI428820575	TCONS_00018118	Detected	Tested	GTCACTGAGCGAATTTTGCCTGCGGTATTAAAGTGAGTAGTTTAAATTGTAACACATAGA
CUST_1904_PI428820575	TCONS_00015764	Detected	Tested	TAATCAATTGACCTGAGACTTGTCACCAGTTGCCATGGCAATCGAACTACCTCGCGTTAA
CUST_1907_PI428820575	TCONS_00015768	Detected	Tested	CATGGGGCAGGATTCTCTACTTCAACATTTGCAAGCCTACTGCAGCAAATCTATCAACGA
CUST_1913_PI428820575	TCONS_00018150	Detected	Tested	TAGGCAAAGATGAGACACGAAAGGAGTGGACTGTTTCTAAATGTACTAGAAATGATCAAA
CUST_1914_PI428820575	TCONS_00015785	Detected	Tested	GCACACGACGATGACTTACATTACTGCATACTCAAATTGAGCGACAACTCTATTATGAAA
CUST_1918_PI428820575	TCONS_00018155	Detected	Tested	ATTGTGATATACATTGCAAGTTTCGTACAAAGTATACGACTCGGAAATGAATGATCTCTG
CUST_1923_PI428820575	TCONS_00018159	Detected	Tested	AGTGGCGTAGACTTTCTGATCAACATGTTTATAGAGTATGTCATAAAATGGATCATAGGG
CUST_1937_PI428820575	TCONS_00014231	Detected	Tested	CTCGCGCGATATTTTTGCTTCATCCGAAATAGTCGAATTATATACTTTGTTTACAAACCA
CUST_1941_PI428820575	TCONS_00015827	Detected	Tested	GGGGTTCGACAGCCCTGATATAATTTGTCAATTGGGAACGAAAAGAAATTTACTTGGAGT
CUST_1945_PI428820575	TCONS_00015844	Detected	Tested	GGGCGCAATCCTACACATCAATAATAAGTGATGTGGATTCTATTAACCTATTTCATCAAA
CUST_1950_PI428820575	TCONS_00015852	Detected	Tested	GCCGAATCGCTTCACAAATACGTAGTTGACGGCCATTTTAAGATTTAGAATGAATGAAAG
CUST_1957_PI428820575	TCONS_00015865	Detected	Tested	TAAGGGGGCATATGGGAATGTTGCTGCAATGTTTGTTCAATGACTACATTTCCATTTTTT
CUST_1963_PI428820575	TCONS_00024236	Detected	Tested	TGCCCTACTTAATTAATTTAGATCCTGCGTGCCACGAAACTCCCTATCCAGTAAACATTG
CUST_1967_PI428820575	TCONS_00021756	Detected	Tested	TTTTGGGATAATTGTACCGTGCCCGTATCCTAACAGTGGGGCCTTTTCCGTTTAAAACTC
CUST_1974_PI428820575	TCONS_00024256	Detected	Tested	GAACTTTGGGCACGATTGGGAACATCACTATAATTGATACGTAGATCAATTTCGTCGTGC
CUST_1980_PI428820575	TCONS_00024262	Detected	Tested	TATGTACGCCTCTTATAATAATGGGGCCCTTTCCGTTTGAAGCTAGTAGGCTGAAATTTC
CUST_199_PI428820575	TCONS_00002819	Detected	Tested	TGATCGTTTTGTCACAGAGATTTTTCCTATCCTCGCTGTGTGTTTCCCATTTCCCCAGTA
CUST_1994_PI428820575	TCONS_00024273	Detected	Tested	CTCGTTTTACACGTTTGATTGCTCTAAAGGAATGAAACTAACCTTCAAAGCTGGTAGGGA
CUST_20_PI428820575	TCONS_00007381	Detected	Tested	AACCTTGAGTGAAAGATCTAGAGCGGTTGGGGTCTTGCTATGTGAGAGGAGGAAGAAAAA
CUST_2000_PI428820575	TCONS_00024281	Detected	Tested	CCAAAAATAAGAGCAGCGGTTACCAAAACTATTTGAACACTCGTTTTTTGCGATTTGAAG
CUST_2003_PI428820553	TCONS_00018016	Detected	Tested	ATATCATAAACAAAAATATGTCCAATCTCCCGTTGCGTGCCTCCTTGCACCCAGAGTCGA
CUST_202_PI428820575	TCONS_00007586	Detected	Tested	CGCTCCGAGGGTGAAGTTACGGTAGCATTACATTACATTTCCACGAAAAACAACAAAAAA
CUST_2029_PI428820553	TCONS_00018044	Detected	Tested	CTCTAAACGTTAATACGAATTTAGGTGGCCCAGATTGGGGGGCCAGATTGTTGTACGTTT
CUST_2032_PI428820575	TCONS_00021831	Detected	Tested	TATGTCAGTCGTAGTGAAAGTTTGAAACGATGCCGATCATATGGTGGTGAGGGAGGCTTT
CUST_2034_PI428820575	TCONS_00024305	Detected	Tested	ACGCTTTCGCGCCAAACGCATCAATGTACAGTTTTATAATGATACTCAACTAAATCATTC
CUST_2035_PI428820575	TCONS_00024311	Detected	Tested	CATCGTCATTCACTACATCAGGTATCCATATTCTGACAGCGTGAACTTGTTTGTAAAAAT
CUST_2038_PI428820553	TCONS_00016968	Detected	Tested	TGCCTACTTTGTGTGTTTCTGTTTTGGTGTTGCCATCACCAGCAAGGAAAAGATTGCCAG
CUST_2065_PI428820575	TCONS_00021912	Detected	Tested	TCGGATTAAAATTACATTGTTCAGAACGCTTCCATATCACTCGGGCACTGCCGAGCAGTT
CUST_2066_PI428820575	TCONS_00021914	Detected	Tested	TCCAGTTTCCATCAATTTTAGCAAATTCTACAACAGATTATGTTTACTGGTCACAGTCGT
CUST_2075_PI428820556	TCONS_00022514	Detected	Tested	CCTTCTATTGCCCTTACTAGAACCAAAGTTAGTAGTGTTTTACTTTCTTCGTACATTCCT
CUST_2094_PI428820575	TCONS_00021942	Detected	Tested	CTGTAGGCTATATTTAGATCACAGATTAAATTTAGCGTTTACTGTAATAGTGTGTGGCGA
CUST_2098_PI428820553	TCONS_00016446	Detected	Tested	AAGTACCGAACAAACAACAACGCAACTCTGGATTACGGATTCGGCGAAGATACCAAAGGT
CUST_21_PI428820553	TCONS_00000017	Detected	Tested	GGGCAGAGTCTTCACGACTAAACAGAAGCTACAATTAGTGCTTACAATTATGCTTCTATT
CUST_2102_PI428820575	TCONS_00023200	Detected	Tested	AGGAGAATCGAGATCTGCGACCACACTCCTCGATCAAGAATGTGTTTCTCAACGATTTCT
CUST_2106_PI428820575	TCONS_00023205	Detected	Tested	ATGCACGTGGTAGTTTTATGAAGAAGTATTTGTCCTGAATAAAAACTCACTACAACCGAT
CUST_2119_PI428820575	TCONS_00023769	Detected	Tested	CCTGCAGCTAGTAGTTTTCAGAAAATAACTCCGAAGATACAATCAATATAAAAGATGAGC
CUST_2124_PI428820575	TCONS_00024385	Detected	Tested	TTGCTTTCCTTCGTCCTTTCTCTATATAACAGGATCGTTGTGCATGCAAGTGGATATAGG
CUST_2135_PI428820575	TCONS_00024402	Detected	Tested	TAATCCAGGCTATTTAAATAGAGCGTGTGTGTGCGCCAAAATCACATGGTGTACTGCGCT
CUST_2136_PI428820575	TCONS_00024404	Detected	Tested	AAATATTAAACGATCATTGCACTGCTCCCTCCCTGGGGGTCTTCTTTATCAATAGTGCCG
CUST_2150_PI428820575	TCONS_00022017	Detected	Tested	AAATTGTGTGTATTGGGTGAACAATAGGGGAACAAACAACTGAAACTTGGCGGCAGGGCT
CUST_2152_PI428820575	TCONS_00034808	Detected	Tested	GTTAATTTTCTCTGTCAATTAGGCAACAGTGTTGGGAGTTTTGTGGACTTATGTAGCGCA
CUST_2153_PI428820575	TCONS_00024420	Detected	Tested	TAATTGATGGTGTAGGCGTGTTTCTGCTTTGCTGGGCCACTATAAAAGCAAGCTGCATCA
CUST_2154_PI428820575	TCONS_00024421	Detected	Tested	CCATTCGAACAGATGGGGAAGGAAACGATAACAGAAACGAGAATCATGTATATATGTAAT
CUST_2155_PI428820575	TCONS_00023245	Detected	Tested	CAGGATGCAAATCTGAACGGACTGTATAGGAACAATGTGAATGCCAAATATATAGTTAAA
CUST_2156_PI428820553	TCONS_00018223	Detected	Tested	TATCATTCAATTACAGTCGGCTTCAGCACCATTTTTCGATCGAAAAAATTCGATCGATCC
CUST_2161_PI428820575	TCONS_00024432	Detected	Tested	GAAGAAATCCCTAACCGTACGTGAGAGCGTGTGCGTGTGAGTGTGGAAAATTATTTTTAC
CUST_2172_PI428820553	TCONS_00024248	Detected	Tested	CATATGATGCGTAAAGTTGGGTCAATTTCAATCACAGCTGCTTTTCTGACCAACATCTCC
CUST_2183_PI428820575	TCONS_00022043	Detected	Tested	CCTCAAATTCTGTAATGTTCACAAAAACAAGCACAACAGTAAGCGAAAAATTGTGCCAAA
CUST_2186_PI428820575	TCONS_00024459	Detected	Tested	AGCTACTCGCTGTACTTTACCGACTTTGTGGGCGAGAAGGTGTTCGGTGGCGATCCGATG
CUST_2187_PI428820575	TCONS_00024461	Detected	Tested	CCGCGCGTATTTGTAGAACTGTGATTAATTGTAACCCTAGCATTGCGTGTGATTGCCACT
CUST_2189_PI428820575	TCONS_00024463	Detected	Tested	TTCGGTATCATTGCCGTCATATGGGTATTTAGCTTCATCCAGTACACACCACTCCCAGTT
CUST_2190_PI428820575	TCONS_00022046	Detected	Tested	CGGGAAATGTGTACTTCGAAAGATGTGCAACACTTTTGTCCAAAAATAGTTACATTTTCA
CUST_2194_PI428820575	TCONS_00022049	Detected	Tested	TACATTTAATGTATCCCGACACTTTCCATAGTCATGCGCGTCAAATGGCACGGTTGGAAC
CUST_2197_PI428820575	TCONS_00023275	Detected	Tested	AGCATACAAAAAAGGAGCAAAAAACAGCAACCCAACCCCCAAAGATGGTGATGCTGGTTC
CUST_2211_PI428820553	TCONS_00018308	Detected	Tested	AATATATGACGGCGAGCGTACTCGCTATTCTCTTTCGGGGACTACCACCTTAGTATTTGT
CUST_2217_PI428820556	TCONS_00024928	Detected	Tested	TGACAACGGATCTTAGCTTTCCACAGAACGGAACATTGCGGAACACAAAAGTGCAAAACG
CUST_2223_PI428820575	TCONS_00022088	Detected	Tested	AGCTTCTCTTTCGCAAGGTAGATGAACTCCGTTTTTCCGTTTCTAAACTACACCACTGCC
CUST_2228_PI428820575	TCONS_00022098	Detected	Tested	AATTTTTTCGTGAATTTTTCTCTCCTCGTCTGCTTCCCCGTGATGTTTTCGTTTGACGGC
CUST_2232_PI428820553	TCONS_00020168	Detected	Tested	CTGTTTATGTGTTACGAGGTTTTTGGACTGTTGCTCCCTAATAAAGAAAAGAAACATACA
CUST_2236_PI428820575	TCONS_00023841	Detected	Tested	GGGAAAATAAGTTAAAGAGCAATCATTGTGCCGTTTGCCGAGTCTTTAAGAAATACAAAT
CUST_2245_PI428820575	TCONS_00022114	Detected	Tested	AGAAAGGTACGAGTGGGGGTTTTTCGGTGAAATCACTAGGTATTATTTTAAAACAATGGC
CUST_2265_PI428820575	TCONS_00022136	Detected	Tested	TTTGCACCACCACGTTTGCTACTATTTCGACATAATCTTGCACATCTTAACTCTACAGCT
CUST_2281_PI428820575	TCONS_00022144	Detected	Tested	CCCTTTACGAATCGTCACAAAAAAGTAATAAACAACAACCGTATATCGAACCCAGTTTAT
CUST_2291_PI428820575	TCONS_00022149	Detected	Tested	TTCACAACTTTCGGGGTCGGAATTTTCGGTGCTTCTGTGTGTGTCTTCTTTCTTAGTAGG
CUST_2297_PI428820575	TCONS_00023868	Detected	Tested	AATCTAAAGTTTCTACGTGCCAAAAACGGTTCCGTGTTCGCCGACGACAACTTGGAGAAT
CUST_2307_PI428820575	TCONS_00022167	Detected	Tested	AGTTCACGGAATTGTTTCACCTCACGCTTGTATGTGGTGCGGCCGTGTACCCGTGCACCA
CUST_2308_PI428820556	TCONS_00034028	Detected	Tested	CCTGCCTAGTATTCACCCGAATGCTGTGCAATTTTTCCTCTAAATTAGTAAACAATAAAT
CUST_2312_PI428820575	TCONS_00024567	Detected	Tested	CTCGCACAACACAACCGAAAACACAAACAAAATCGAATGAAATACAATTTTGAATTCAGG
CUST_2325_PI428820575	TCONS_00018974	Detected	Tested	CACGCAGCGGTTGAACCGTTTTCAGGTTTTATTCTAGTGTTTAGTGACGAATATTTTACA
CUST_2331_PI428820556	TCONS_00023604	Detected	Tested	TTACACACAACCGTGTATTATAGGCGAAGGATAGGAAGGATTAGGAATAAAAGGGAGAGG
CUST_2331_PI428820575	TCONS_00024578	Detected	Tested	GTGGGGATGGGTGGAAGCACCGCCACTACCGCCAGCAGCAGCAACAACAACGGTATCAGT
CUST_2332_PI428820553	TCONS_00020279	Detected	Tested	ATTAATTTGTTGACGCAAGTGTGCAAAAATAACCATTTTGGTTCCACGCCGGACCGGCCA
CUST_2332_PI428820575	TCONS_00022187	Detected	Tested	GCGCCAGCAGTAGTTTAAACGCGGTACGAATGTAGTAGATTCAATGATATAGGATAAATA
CUST_2333_PI428820575	TCONS_00023890	Detected	Tested	CCAGTGCCAGTGTATTGTTTGATAAGCAAACGGGTGGTGTTGATCGTTTAACAAAGGAAA
CUST_2337_PI428820575	TCONS_00024579	Detected	Tested	TCGGTCGGTCAACAGCTCTAGCTCCTTTTCTCCTACAAATTTAATATGCTTCTAGCAGGG
CUST_2340_PI428820575	TCONS_00022209	Detected	Tested	CAGAACACGCATTCAAATCGAGCGTTGGTGAGACGCGTCGTGTGTATTAAACAAAACAAA
CUST_2347_PI428820575	TCONS_00024590	Detected	Tested	TTTCTTCTTTTATTGTCATACATCCGGTCGACTGGGTACATGCTTGAAAATCACAAAAAA
CUST_236_PI428820575	TCONS_00005139	Detected	Tested	ATTATCACAAACTTTTGCGATCACTGTTTACCGTCGTACCAAGTGCATTTTCAATTAACG
CUST_2361_PI428820575	TCONS_00024606	Detected	Tested	ACATTGACAAATACACGTACGTTACCGTTGAACAGAGAGAAATGACGAGAAAGGGGAGGG
CUST_2362_PI428820575	TCONS_00024607	Detected	Tested	GTTCGAGGCATATTTAAGGGTAGTTTTGCACGGGATGCAACAAAAATGCTTTAATAAAAA
CUST_2377_PI428820575	TCONS_00024626	Detected	Tested	TGGATCGGTGCGCCCGAGGATAACAAGGAGAACATTGGCAGTTCCTTTTCGTTCCTGCCG
CUST_2389_PI428820553	TCONS_00020418	Detected	Tested	ACAGCAGCAGCCACCGTTACCTTCCGCAACAGCGACGAATCATGCTACTGCATCGAACAG
CUST_2393_PI428820575	TCONS_00022283	Detected	Tested	GAAAAAGAGATGAGCTACGACGACCCGATCCCGATCGTTCTGTGCTCAATAGTGTAAAAA
CUST_2396_PI428820575	TCONS_00024641	Detected	Tested	TACAGTGGGACATCCGTGTTCCTGCCTGCCAGCATTTGCCTTTCATGTAGTCATTAATTT
CUST_2397_PI428820575	TCONS_00022291	Detected	Tested	GTGAAGCATCGTGCATCAAAAATATGAACTATTAGAAGAATCTTTATACCGTGCTGCTTT
CUST_2406_PI428820553	TCONS_00024460	Detected	Tested	CTAACTCAAAAGGACCTCAATACATTGTAAGCGTTAAATAGATGAATAAACGGCATTCAC
CUST_2417_PI428820575	TCONS_00024669	Detected	Tested	CATTTCAACGGAAAGAGTAAGCGCCGAAGAGAGATCATTATCGTGCGAGTGTCTAGAAAA
CUST_2418_PI428820575	TCONS_00020874	Detected	Tested	TGAAAAAGGTGCAAAAGTGCCAGTTGTTTTACCAGTGAGCGCGAATAGTGCAACGTAACG
CUST_242_PI428820575	TCONS_00007615	Detected	Tested	TGCATCTTTTGGTTCTACATGCAACATGGTCTTCTTACAGGGTTTACCTAGCCAATCCGG
CUST_2424_PI428820556	TCONS_00032031	Detected	Tested	CAGGAAAACTTTCAAACCCAAATCAATCGTGCTTTAAGACGCGTAAAGTCCCGTCTCGCT
CUST_2434_PI428820575	TCONS_00022342	Detected	Tested	CCGTGTCCGTGTCCGTGTGTGTGTTTGTGAAAAAATAATAATATTTAGCGAAAAAGTTTA
CUST_2441_PI428820575	TCONS_00022359	Detected	Tested	AATAGAACACCAAAGCACCACCACCACGATGACAACAACGTCGACGACTGTAATGTTTGT
CUST_2446_PI428820553	TCONS_00022095	Detected	Tested	AAACAGTGTTGCCGTGGTAGTGTTAGGTGTTCGCTTTGCTTTGTTGTTGTTGTTTACGGG
CUST_2448_PI428820575	TCONS_00024704	Detected	Tested	GAGAGAAGAGAACATGAAATCGAGTTGATGTGACCCCCTGGGCAAGGCAATAAAACATAA
CUST_2463_PI428820553	TCONS_00022115	Detected	Tested	ATGATTATATTATTGTGAATAGTTATCGAGCGAAGCGCGAAGGAGGGAAGCAGGAAGGGA
CUST_2469_PI428820575	TCONS_00022387	Detected	Tested	AAAGAGGCAAGAGGTGTTTTCCATGCCTATGCAATAAGAATCGATACACAAGACGGGACG
CUST_2488_PI428820553	TCONS_00023861	Detected	Tested	AACTAACTGATAGTTGGCTAGATAAGCGAAACCGCACTTGTCGTCACACCCTTGATTACG
CUST_2489_PI428820575	TCONS_00024738	Detected	Tested	TATAACCTTTTCAAACTTCTTCATCTCGGCATTACTCTGAACCGTCGGCTGCTCCAGGTA
CUST_2499_PI428820575	TCONS_00024750	Detected	Tested	GAGAGGATCTCTTTATTTAAAAACAAACAAATAACACGTACCCTCCAACCCCCGTTTTGC
CUST_2503_PI428820575	TCONS_00024755	Detected	Tested	GCAGTGATCCATCGTATACTTACTGAGCTGTAGTGAAAATGAATTCCATGATAAATGAAA
CUST_2507_PI428820553	TCONS_00020674	Detected	Tested	TATGAGTATGCAACTGCTAGTGCGCTTGCTATTGCTCCGGTTGGTCGGTGGCATGCTGCC
CUST_2531_PI428820553	TCONS_00018948	Detected	Tested	AATTTCATCATCATCATTACGTTTAATTCCGGCTTCCTTCCAATCGTTCACCGCGATCAT
CUST_2550_PI428820575	TCONS_00022548	Detected	Tested	TCGCTGCAGCAATCTGTAGAGCTCGAAAAAGAAACGGGAGTAGAAGAGCGCAAGTGAGAG
CUST_2552_PI428820553	TCONS_00020757	Detected	Tested	ATCGTGTCGTAGGATCGCGGAAAACCACGCGGCAATATAATATCCTTCCTTTAAGTGTAC
CUST_2557_PI428820575	TCONS_00024806	Detected	Tested	TGTATAGGATTCCATTATCCATTAGACCACAGGATCATACAGGATCATTATTCATTAGTC
CUST_2570_PI428820575	TCONS_00024828	Detected	Tested	AAACAAATTGTTATACTCATACGACCACTACGTCACTGTCCTTACAACTTTGCCTGTCCA
CUST_2576_PI428820575	TCONS_00022577	Detected	Tested	ACAGAAAGATTGGATTTACCCTAGGAACTGTGGTGGTGGTGGACAGGGTGGAAGTGGTGC
CUST_2577_PI428820575	TCONS_00024833	Detected	Tested	ACATAGTGCCGTCCCTGTTGCTGCTGCTGCTGTTGTTCCGCGTGACGTTGCACCGGTGTC
CUST_2587_PI428820575	TCONS_00024837	Detected	Tested	CTTCAAATTGCGAATCTTTTAATCTCCCCTTCATTTTCTCAACCACACTAGGAAAAAAGA
CUST_2592_PI428820575	TCONS_00022599	Detected	Tested	ACGCATCGAAACGGTGGAGCAGAAGATTAACCAGCTCGACCAGAAGGTGCAGCAGCGAAA
CUST_2593_PI428820556	TCONS_00032159	Detected	Tested	TCAATTCTCTCTCAACAAATGTGTTGCTGTCGGTAAAGCTTTATCCCAGCGCCACGTACT
CUST_26_PI428820553	TCONS_00007391	Detected	Tested	GGGAAATGCGCATAGTAAAAGAAAGCCCTTCTTTGATGCGAGTTTTTATAAGAAGAAAAT
CUST_2602_PI428820553	TCONS_00024625	Detected	Tested	AACGATAAACGAAGGTTAAAGCTCGTATCGTATAAAGCAGTGCGTGTGTTGGTGCGTGTG
CUST_2606_PI428820575	TCONS_00022611	Detected	Tested	TTACACACTTTACACGAACAAAAAACCTTCTGCCTTCTGCTGCTGTTGGACACAGGCGAA
CUST_2626_PI428820575	TCONS_00024874	Detected	Tested	CGATCGAGTGAGGATGAAAATGAAAGGCTCAAACACACACCAGACAACAACGAAACAAAA
CUST_2634_PI428820575	TCONS_00024882	Detected	Tested	CAGGAGGGTAAACAAAACTTTACTTGTACAAAAGACAAACTACGAATAGCTGTGGGAAAA
CUST_2635_PI428820575	TCONS_00024883	Detected	Tested	GCATGCTTGCGGATTGTAATAATAATCTGACGATGATGATGAACAATGAAATGTATCGAA
CUST_2645_PI428820575	TCONS_00022671	Detected	Tested	ACATAAAATATGAACCGTTTAACCAGCAAATCGATATCGCCCACCACCATCAGCAGTGGA
CUST_266_PI428820575	TCONS_00006417	Detected	Tested	CAGAGCAAAACGGTAAAGAATAAATTCAATAACACGCAACACAACAAAACCCATTAGCTA
CUST_2665_PI428820575	TCONS_00024911	Detected	Tested	GCTTAGCAACTTAAGTGCTGAACTTCTAGAATATATAGAACGTACTTGTAAAACGGGGAA
CUST_2669_PI428820556	TCONS_00029875	Detected	Tested	GACTAGGGACAGCATAATACATAGATCGAAGTCGTTAATTATTGTGACAAGATTGAAAAG
CUST_2676_PI428820575	TCONS_00022698	Detected	Tested	AAAGCTATCGTGAATCTAATCTAGAAAGGCCATAGCAATGATGGGAATCGAATAAATCTA
CUST_2684_PI428820553	TCONS_00023419	Detected	Tested	TCAGTGTGCTATAGTGACGCGTACCGGGCAAAAGTGTGAGGCTTGGTTTTCAAATAAATC
CUST_2691_PI428820553	TCONS_00023421	Detected	Tested	GTGGCCGAGTAACGAGTGTTTGCAGAAATAAAGGAAAAACAATCACGAATTATACTTAAT
CUST_2694_PI428820575	TCONS_00022720	Detected	Tested	CCCCATCCTTGAGTGTGGCCTTGAGAAGGTGTAATAAACAATGCTCAATTCAATAAGGTA
CUST_2697_PI428820575	TCONS_00024936	Detected	Tested	AAACGGTACTTGTCAGAATGCTTGTGTGGTGGTGTGGTAATGTCAATTCAGCGAACTCGT
CUST_2701_PI428820575	TCONS_00022732	Detected	Tested	CACTGGACGGACGGATGCGGTTTGAGAAAAGATGTTTAATAATTTAAGAAAATAATACCT
CUST_2713_PI428820575	TCONS_00022760	Detected	Tested	TTGTGCTTGTCGATGTGAAGTGGACAGCAAGTGTGCACAAGTAATAAAACAATTGTGAAA
CUST_272_PI428820575	TCONS_00000615	Detected	Tested	GCTTCATAAAGTCCCATACCTTTTGGTGATTGTTACGTGCCATGAATGATATTTAAGATT
CUST_2725_PI428820575	TCONS_00024959	Detected	Tested	GTTTTGTGTAATTGGTTGGTGGTTTGGGGTGTTGTTTTCTTCCTATTTCCTTTTTCCAAT
CUST_2728_PI428820553	TCONS_00022436	Detected	Tested	ATTCTAACTTTTCACTTTCCGTGCTGTGCCGTCCCTTTTTTCTTTCAAAACAAGAACACC
CUST_273_PI428820575	TCONS_00005178	Detected	Tested	CTCCGTTAACAATAATCGACGGAGTTGAAGATGGTGTTAAAGTGAATAAGAACCAACATC
CUST_2752_PI428820575	TCONS_00023538	Detected	Tested	ATGCCGAGGCGTCAATGGCATAAGGGAGCATGGTAGCTTACAAACCCATTTTTGCATATA
CUST_2768_PI428820575	TCONS_00025009	Detected	Tested	CACACCGATTATGTTGATAAGGATAAGATAATGCAGACCTTGTGCTGCAATCAAAATTAA
CUST_277_PI428820575	TCONS_00003007	Detected	Tested	TATCTGTGTTTGTGTGTCTCTGTGTAAGCTGCTGGGGGTGGGGATTATTGCTGGATTTTT
CUST_2774_PI428820575	TCONS_00023548	Detected	Tested	AACCGATGTAAAAGTGTGAAAGTAAGATGATGCTGATGGTGACCGATGCTTTTCTTTTTT
CUST_2775_PI428820575	TCONS_00022806	Detected	Tested	ATCCAAGGTGAGTGCTTTGTCTGTTTATTTCTGCTAAATAGCTGCGTTCCGAAAACCCCA
CUST_2783_PI428820575	TCONS_00022814	Detected	Tested	CCAAGCAAGTGCATCGCTTGCCATTTTCAATTTGTACCAGCGAATGCAATCTAGTCTCTC
CUST_2799_PI428820553	TCONS_00024805	Detected	Tested	TAAACTAAATTATCCACTATTTAGCTACAGTGTGGTCGGTCGCGTACGTGTTGTTTTCGG
CUST_2807_PI428820556	TCONS_00030016	Detected	Tested	CAAACAGTGTGTGAGGGTGTACCATCATCATCAGGTGATAGTTCCAACGAACGATCGTTT
CUST_281_PI428820575	TCONS_00006995	Detected	Tested	ATTCGTCACAATTACCCCAACGAAAAGAGCACACTAAAGACCGACACCGAGAAGACGTTT
CUST_2810_PI428820575	TCONS_00025048	Detected	Tested	TGTGTCTAAGCGCGATTTTGTGACATGCTCTACGTTACGTCAATGTCGAGAGAACCATGT
CUST_282_PI428820575	TCONS_00005193	Detected	Tested	TGTGCAAACATCACACGCCTGTGCCTACTGCGGTGGTGAGTGTGTTTTGTTTAGTAAAAA
CUST_2824_PI428820575	TCONS_00022884	Detected	Tested	CGCGGGGTAGGTGGAAGAAAAATGATGCAAGAAAAAGTGTTTGGCAAAACTAATACATGT
CUST_2829_PI428820575	TCONS_00024115	Detected	Tested	CGTAGAATGTGTGGTGGTGTGTATGTTCAATACATTTTACATGGTAACGACAGTCAATTT
CUST_2832_PI428820575	TCONS_00025065	Detected	Tested	TAACTCCCTGTACCGAGCGCACCATACCATGTTAGTGGATGCTTATCAAAAGAAGAGAGA
CUST_2838_PI428820575	TCONS_00025073	Detected	Tested	ACGGACGATGACGATGATGATGGGTTGTGTGTTGCTGCTGCTGATCCGAGTGGTCGTGTG
CUST_2840_PI428820575	TCONS_00025074	Detected	Tested	AGGAACACACACAGACACTGTGGCACAAACACGGGAGAAAATTGCGAACAAATCACTCTT
CUST_2847_PI428820553	TCONS_00019389	Detected	Tested	CACTTAAACCGTAGCAGCGAGGCCAAAAAGGATTAATTCGATCGATTCTGCACGTCGATA
CUST_2847_PI428820575	TCONS_00025078	Detected	Tested	CCCAGTATGTGTGCGAGTGTTTGTTTGTGCGTTTGGAATAATTGGACTGTTTAAATAAAA
CUST_2858_PI428820575	TCONS_00023590	Detected	Tested	ATTCTTTTCCAGCACAAACTCTACCTTGCCTAGATACTCGGGACAAAATAATGAGGAATG
CUST_2865_PI428820575	TCONS_00019799	Detected	Tested	TCATCATCAAATAATTTTGAACTGTTCGGTTTCACGTGTCGCGTGTCGCACCTTCGCCAA
CUST_2867_PI428820556	TCONS_00031115	Detected	Tested	GTGCGCGCGCTGCTTGATAGTAATTATTATTGAGGTGTAATTGAGTTGTAATTGAGCATT
CUST_2887_PI428820575	TCONS_00022977	Detected	Tested	ATTTGTTACGAATGAAAGCATCTATCGATCGACTGACACTACTTTTGCCCCGCCAACACA
CUST_2894_PI428820575	TCONS_00022986	Detected	Tested	ACTCGATCATCATAAGCACTGCGGCAATCAGTTATTTTTGCGTAACCAACTATCAGACCT
CUST_2896_PI428820575	TCONS_00022989	Detected	Tested	AGTTAAACAACAACCCCGTTAGGATCTACGCGGACAGTAAAGTTTAACATAACGTCCCCA
CUST_2897_PI428820575	TCONS_00025109	Detected	Tested	ATTGTAAGCTGGATTGATGATTGCGTACATGCAGCTCAGTTCCGTGATGGTAGCAAGCTA
CUST_29_PI428820553	TCONS_00004828	Detected	Tested	CCTAGTACTAGGACTGAAGATGAAATGAAAAGAATAACCACAACGTGTTGAATACCAAAA
CUST_2903_PI428820575	TCONS_00022998	Detected	Tested	CAATTCAATACAACCTGAGAGCAACACTGTGAAAACTGTGAAGGAGTGAAGGAAACGGAA
CUST_2912_PI428820553	TCONS_00024035	Detected	Tested	GTGTCGGAAGGCAAAGGATTTTAGAGCAATGATTGAAAATCCTGTTTTGTACTGAAATAA
CUST_2927_PI428820575	TCONS_00023046	Detected	Tested	ATTGTGTCTGTTCTTGCTAGGAGCTGGAGCTTTACCTTGCCATTCTTCAAACATTCTACT
CUST_2931_PI428820575	TCONS_00024171	Detected	Tested	CTTGCTCTTGGGTTTTTTGGGGTGTTAAATTCTACGTTACGCAAAGTATCATATCATATT
CUST_2969_PI428820575	TCONS_00025169	Detected	Tested	AGTTCAAGGAGATCGCAGCTACACGAGATGGGACAGTGGAAGAATGATCAATCTTGAAAA
CUST_2971_PI428820575	TCONS_00023643	Detected	Tested	TTTTTGTTACTACTACTAGACTGCTATGGTTTACACGTGCGGCGTTGAGTTCTCGGTCAC
CUST_298_PI428820575	TCONS_00007669	Detected	Tested	GATTGGTTCCCCAGTAGTTATGCTATTTTACTTGTCGACTTCAAGAAAAGTATTAATCGA
CUST_2988_PI428820575	TCONS_00029433	Detected	Tested	GTGTGCGACACTTTGTCAAACTTTTTGCCTCTTGTTTTTGTATGCATTCATAATAGATGT
CUST_2990_PI428820575	TCONS_00029435	Detected	Tested	AATGATATGCGCTCGATTTAAAAATAAATATGACCTCTACTTGCAACAACCTCAACCGTG
CUST_2996_PI428820575	TCONS_00031934	Detected	Tested	AATCTGCTTTACATACTAGTGCCACGCTACTCATGAGCGCAGTAGTAAGTCTTCAGCTCT
CUST_30_PI428820553	TCONS_00004829	Detected	Tested	AACGCCGTTATATGTACAGTAGGTGACCGCTAACTGGATGTGTTTTAACTGGAGTGCTTT
CUST_3000_PI428820575	TCONS_00029457	Detected	Tested	CCCAAAGCAAAGAATCGCTTGGGAAGAGATCAGGAGCATGATGAAACAAGACAAGATAAA
CUST_3008_PI428820575	TCONS_00029469	Detected	Tested	TACTAAAGCTGTACCATTATGCAACATTGAACGTGGTAAAATAAGGTCAAACCAGAAACA
CUST_3009_PI428820575	TCONS_00029470	Detected	Tested	TGTAAACCATCTCTAGAACACCCTGTTGTTGCCTGTTCATGAAACAAAACTCATAATTTC
CUST_301_PI428820575	TCONS_00005211	Detected	Tested	TTATAGTGCTTGCGGTTATCATTTTTTACCTGGTGCAGTGGTACATACGCGAGTATGATG
CUST_3014_PI428820575	TCONS_00031947	Detected	Tested	AAACAATGAATGGTGGTGATGAGATGTGCGAATGATCTGATTGAAAATAGTCGACACGGA
CUST_3015_PI428820575	TCONS_00031948	Detected	Tested	CCGACATACACATACATTCCATTAGCTTCTAGTTTATATCGAGTAAGGTTTAGAAGAAAC
CUST_3016_PI428820575	TCONS_00031949	Detected	Tested	TTGTTGTTGATTGCGTTCATGTTTTTGCTTCTTGCCACCACAGGGCACGTTTCATTTTTT
CUST_3021_PI428820553	TCONS_00024986	Detected	Tested	CGCTTTCAATTGTTCGGTAGCGGCGGCAATAGAAAAAGAAATAAACAGTGAGAGCGCACT
CUST_3029_PI428820575	TCONS_00031968	Detected	Tested	TAAACAGCTGATAACGGAAACCAAAAACCCAATATCTCGACAGCAGCACTCCCTCTGTGT
CUST_3033_PI428820553	TCONS_00022798	Detected	Tested	AATCCCTAATCCCGTCCGTGTATGTGTGTGTGTTACAGTGCAATACAGCGAAAGGATTTG
CUST_3038_PI428820575	TCONS_00029501	Detected	Tested	CAGAGTCACAATGTAAGCAGGCAAAAACCACACTACATTTGATAAAGTAATTGTATCTGA
CUST_3040_PI428820575	TCONS_00031976	Detected	Tested	TCCTCCCCACCTTATGATCCCTCCGAACCGGAAGATTATCTCATCGACGATCGATGCGGA
CUST_3045_PI428820575	TCONS_00031981	Detected	Tested	ACTAAAACATTCAGTGCAGAGGAACATTAGATGCAAACAAAAACGTCTATCGTCACAGCT
CUST_3048_PI428820575	TCONS_00031983	Detected	Tested	GTGAAATAATGAATGAAGAATGAGAACGTGCCTCCCGTTGCCCGCCTCTGTTGTTAAGAA
CUST_305_PI428820575	TCONS_00007683	Detected	Tested	GGAACCTTAGGGTGGCCCTTTCTGTTAGAATGTTTAGGATATTTCTCACTTAATATTTAT
CUST_3056_PI428820575	TCONS_00025485	Detected	Tested	AATCAATTGTGCAAAAGAAATCACCGCCAACGTGGATTACTAGCACCAGCGCATATCGTC
CUST_3061_PI428820575	TCONS_00032000	Detected	Tested	AGCGACCCTCCTCGAGCGATTTGTTCTGAGGCATTATGCTGGCCGGTTCTTTGCAGGCAA
CUST_3062_PI428820575	TCONS_00032003	Detected	Tested	CTTTTGTTTCCACTGTCACCTCACTGCACTGACGGTTGTTTGGCCTGCGTTAGATAAAAT
CUST_3087_PI428820575	TCONS_00032028	Detected	Tested	AGGATAAAATATAATTACTGCGAAAGCTTTCCCCCTGTTTTGTTTTGCAGTGAGCGGAAT
CUST_3088_PI428820575	TCONS_00029581	Detected	Tested	AGGAGTAAATAAATAAAGGTTTAAAATGTGACTGATGCGATTAAGACGTTTTCACCGGAG
CUST_309_PI428820575	TCONS_00000690	Detected	Tested	TTCGAGTAAGTATTTATTGCCATTGTGTGTGAGCTTCTTGTTGTGTCCTCCTCTCTGTTC
CUST_3092_PI428820553	TCONS_00022885	Detected	Tested	TCCCTCGAACGTACAAAGCAACATCAAATGCATTTAAGGAACTACCACTTTCTTCTAAAG
CUST_3094_PI428820575	TCONS_00029586	Detected	Tested	ACGTAACCTCGATCAGATCGAGGTTTGGCGTCTGTTTAACGTCGGGAAATGTTAATTTTG
CUST_3096_PI428820575	TCONS_00029587	Detected	Tested	GCAGAGTAATAACGAAATTGCAACTTTCAACAATACAGTACAAAATGGGACAAATGCCAT
CUST_3099_PI428820575	TCONS_00027800	Detected	Tested	GAATTGGACAAACATGGTGTACGTATACATACCCAAACGGCAAGCAAGAAATTTGAATCC
CUST_3113_PI428820575	TCONS_00032045	Detected	Tested	TTCGTTAATATTGCTCTAGTTTCTTTGCTCAGTGCTGTGTGCTGTTTGTTGCAATTAAAT
CUST_3130_PI428820575	TCONS_00029625	Detected	Tested	GGAATAAGGAGTTTGGACTGTATTATTGACAAAGAGCTAGAGGCTTTCTTATCATGTTTT
CUST_3141_PI428820575	TCONS_00031542	Detected	Tested	ATACGATACTGGCAACAATTGGTGTGAAATACCGAACTAAAGTAAAATTTTGGTATGCGT
CUST_3142_PI428820575	TCONS_00032076	Detected	Tested	GCAACATCATTTGCCTAGTCGAATTGAAGGTGGAAAAAGCATAATAAACTTTGCTGGGCG
CUST_3148_PI428820556	TCONS_00032517	Detected	Tested	ACGCCTATAGGAAGTACATTATGGATCAAAATGAAATCAAACATGTGAGTGGTTTAAGCA
CUST_3153_PI428820575	TCONS_00032092	Detected	Tested	TACACTAAGTGATGAGTGAGTGTGTATGGATGTGTGTATGTACCGCGAGAAATTGCATTA
CUST_3176_PI428820575	TCONS_00029706	Detected	Tested	AGTGTGGTCATGCGTCGCTTGCGTCGTTCCAGCGATGGAAAAAGGGCACACACACACTCA
CUST_3179_PI428820575	TCONS_00028014	Detected	Tested	TAAAACGTAAACAAACCAGCGGCACCTGAATTCCCGACGGCCATCAATTTTGACATGACA
CUST_32_PI428820553	TCONS_00007411	Detected	Tested	ACTGCACTATCATAACTAATTGAACCCCGTTAATAACGTCGATCAACACTGTACATATTT
CUST_3209_PI428820553	TCONS_00021611	Detected	Tested	TTTGGGGTGTTAAATTCTACGTTACGCAAAGGAAGCAAACCATCAGAGCGTGTGTGTGTG
CUST_3213_PI428820553	TCONS_00023057	Detected	Tested	TATGTACACAAATCACTTCCGTTCGTCTCTCCTGATTCTCCTGCTGCTGCTGCTTATGAT
CUST_3216_PI428820553	TCONS_00023625	Detected	Tested	AGTAGCGCTTTGCTGCTAGCGTGAGAAGAACTGGTTTGAAATTAAAAAGAATTATAAAAC
CUST_3220_PI428820553	TCONS_00034678	Detected	Tested	GCCAGCAAACATTCCAGGGTGCGTAGTTTCGAGACCACTGCAAACCATTGCCGATTGGGA
CUST_3220_PI428820575	TCONS_00032156	Detected	Tested	AAATGAAAATTATTTTCTCACTCGCCAAAGCTAATTAAAGTGGTGCCAGGCATATCTCGG
CUST_3229_PI428820575	TCONS_00029767	Detected	Tested	GCCACAGCCACAAGTGGAAACGGAAAATCAGATGATTAATTTGAGACACAAAATAAAATT
CUST_323_PI428820575	TCONS_00007693	Detected	Tested	TAAACAAAAGAGCGAACAACACCCAACGCAACGTACTGGAGGCTAGAAACGAAAGAAGAA
CUST_3233_PI428820575	TCONS_00032164	Detected	Tested	AAAGTGCAAAATACTATCGACTATTGGTTCACGTTGGTTCAGTGGCATCCCGCAGTGCTT
CUST_3235_PI428820575	TCONS_00029781	Detected	Tested	CTTGTTTGTGCTACATTATTGTATAATAACAACGTGCGAGCAATGCACGGTGGGAAGAAA
CUST_3255_PI428820553	TCONS_00019961	Detected	Tested	GGCGACACAGTTTAAGCATAGACTGGTAAATAAAGAAATTATTGTCGACAATTGAAGGGA
CUST_3263_PI428820575	TCONS_00031610	Detected	Tested	AACTCCAGACAATTTACACACGTTTTCATTTGCGTTCGGTCGTCGTTGTCGCCTCAGTTT
CUST_3267_PI428820575	TCONS_00029838	Detected	Tested	ATAAGGGCAACGTGCTGGTGTGTGTTGGTTTGAATGCAGTTCAAAATGCAACAGACGAAG
CUST_3272_PI428820575	TCONS_00032198	Detected	Tested	GTGTACAAATAGAAAATTGAACCTGCTCCCTTTTGCTTCATCAATCGCAATGTATTTCTT
CUST_3273_PI428820575	TCONS_00032200	Detected	Tested	GTAGCTTTTTATATTTGCAGTACGCTCGGTGGCAACAAGAATGGGACAAATAATATTAAA
CUST_3280_PI428820575	TCONS_00032213	Detected	Tested	AACGGTTTCGGGGGTTTCCCTTCTTTCTTTGTATCTCGTACTTGTTGTTTCTTCTACTCG
CUST_3286_PI428820575	TCONS_00032220	Detected	Tested	GTCGTATTTTTATTCGGTGTAATTTGGATAACGTTTCTCTTGGTGTGTTAGTCCAACTAA
CUST_3289_PI428820553	TCONS_00029466	Detected	Tested	CAAGAGAGCGTAAGCATTTACGCTTAAAAGGGGTGCATCAGTTCTTATCCCAGCAAAAAA
CUST_3289_PI428820575	TCONS_00032221	Detected	Tested	CTATGGCTTATACCTTTTTTAACATTCTTCATCAATACTTTGGGATATTTCTTTAAAAAA
CUST_3291_PI428820575	TCONS_00029881	Detected	Tested	GGCATAAATTGCGTCGTTAGGAGGCTAAAGTGAACTTCAAAGTTATTACGCAGTGTGGTA
CUST_33_PI428820553	TCONS_00007413	Detected	Tested	ATACCAGATTCTAATTCCGCCAACTAAGCTTACCGACTTTAGCCGGTCTCGTAGTACAGT
CUST_3304_PI428820575	TCONS_00029903	Detected	Tested	CAGCTGCAGATTGTTTAGTTAATTCTTACGAAAACAAGGAAGAATCCAAACAACCAACTA
CUST_3312_PI428820553	TCONS_00027592	Detected	Tested	GAGTATAAGCGGTTGACAATAATGTACCTCATTTTATCGGACTTGCTAATTAAAGTGGTA
CUST_332_PI428820575	TCONS_00000760	Detected	Tested	GTAGTTGACCGACTAAAGGGCGAAAACGGCAACCATCATTGGCTCAAACCAACCAAAAAA
CUST_3320_PI428820575	TCONS_00029919	Detected	Tested	GTGTATCGAACGCGATTACTAAAACCCCATAAGGAACACTTTTCTCTTTTTCTCTTATTA
CUST_3326_PI428820575	TCONS_00032261	Detected	Tested	CAACTCGTACTCGAAATGTAGCATTTCATGCGTAGCGTAATAGTAATATAATAGTAATCG
CUST_3328_PI428820575	TCONS_00029927	Detected	Tested	CTCACTGCCACCGTTAGTGACTAGGATCTATGCTTGTGCCATTGCTTTTGTTTTGCGTTA
CUST_3329_PI428820575	TCONS_00029933	Detected	Tested	TTGGTTGCGGTGGTGATCTCGTGTTTGGCGTCGATCTTGTCAAACCTTATTGTTAGCATA
CUST_3337_PI428820575	TCONS_00032276	Detected	Tested	GGAACCAAATGTTTCAATGTCGAATTACGTATACGGCTGCCCTAGGTTGAGTGTTGTGTG
CUST_3353_PI428820575	TCONS_00029983	Detected	Tested	TTACACCACGAGTCACTGTAGCGAACATAAAAAATACACACACACATCCGGTGCTGCTGT
CUST_336_PI428820556	TCONS_00007728	Detected	Tested	GCGAGGGGGAAAGTAAGTCAACCTTACTAATCTACTAAACAACATAGTTTTTATTGTTGT
CUST_336_PI428820575	TCONS_00007700	Detected	Tested	AACGGATCAGAAAAAATCGGAACCTTTCGCGTGTGTGAGTGTGTGTTTGATGCTGATTCG
CUST_3364_PI428820575	TCONS_00026114	Detected	Tested	GGAGCCCTCTGTCTAAGCTTTTTGTTAGTGTATAAGTTTTAATTGTATAACTCGTATCCA
CUST_3370_PI428820575	TCONS_00032305	Detected	Tested	TCCTTCAGCGGGAGTACACAAAACATCGATGTATTTTTCTTTGCCAAAGACAACGGGCTG
CUST_3379_PI428820575	TCONS_00030024	Detected	Tested	GTGCGGAAAAACGGTTCACGCGAAGTGGGTGAAAAAGTGAGGCAAAAGTTTGCAAAAAAG
CUST_338_PI428820553	TCONS_00000659	Detected	Tested	CTGGTTATTCTCGAGGTCATGCCATGAACAGTTTTTGAATGTATTTTTGCTGTAAATAGA
CUST_3396_PI428820575	TCONS_00032337	Detected	Tested	TCTAGGCTGTCGAAGGAGGAAGGTGCATGGTAAGAATGGTAAGGCTCGACCAGTACGGTG
CUST_3405_PI428820553	TCONS_00030926	Detected	Tested	AAGCACTGTATGATGTTTGCAATTTACTCGTCGAAACACACTTCACCCGACGGCATTTTG
CUST_3425_PI428820575	TCONS_00032365	Detected	Tested	ATTAAATTTAAACCGTCTCCAATGTCCTCCTGCACCTCCAGAGAGTATTTGCGGGGTTTG
CUST_3426_PI428820575	TCONS_00031121	Detected	Tested	ACATCCCCTGTGAAAAGGCTTCATATAATGGATGAAAATGAATGCGGCGGAATAGAAAAT
CUST_343_PI428820575	TCONS_00007709	Detected	Tested	AGAAATACAATGACACAAACACAAACCGAAACCCCGAGACCGAGAAATCCGCGCAAATGT
CUST_3450_PI428820575	TCONS_00032396	Detected	Tested	GACATTAACGGAGTCTGCGTGAGTCTTTGATTATGGGTGAAAGGAAAAACAAAACGGAAA
CUST_3463_PI428820553	TCONS_00032108	Detected	Tested	AAGGAAGGATGTTGTTGTGTGTAACCGCTTGAGTTGTTTTAGATAACTTTGCTCTGCTGA
CUST_3464_PI428820575	TCONS_00032418	Detected	Tested	AGTACCGTGTAGTGCGTGAAGTGCGAAATGGAGAAAATTATTTCCATAAATTGAGATACA
CUST_3466_PI428820575	TCONS_00031134	Detected	Tested	GAGCATTATGTTATCGTGCTAATTTGTCCTCTTTTTTACCATCGTGTTAGGAAATAGTGT
CUST_3488_PI428820575	TCONS_00030188	Detected	Tested	GGCCTCTTAGGAATGCCCGTGTAACGTAATTCGATAATTAGTCTATTATTGAAACAAAAA
CUST_3497_PI428820575	TCONS_00032454	Detected	Tested	TTCCATTTTACAGAACTACCAAAACCACTTTCGAGCAGTAGTTGGGGATGTCTAAAAAAC
CUST_3501_PI428820575	TCONS_00032459	Detected	Tested	AAACACATCAAGTGAGCAAAGGGTGTGCAAAAGGAACGGCCCATAACAGCTACACAGAAT
CUST_3507_PI428820575	TCONS_00032469	Detected	Tested	CGAATCTAATCTAGATTTGGATGCGCATGACAACAACAGTCTGTTGTGACATTTAATAAA
CUST_3519_PI428820575	TCONS_00030230	Detected	Tested	AGCTTGAACTTGCTGTCTGCTTCCCTCCCCAAATTTTTAGACGCACTTTTGAGCTATTCC
CUST_3522_PI428820575	TCONS_00032488	Detected	Tested	TAAAAGTGCATCCGTGTCCTGTGTGGTCAGTTCCAAAGGTCCAAAAGCTTGTGATTGAAG
CUST_3524_PI428820575	TCONS_00031202	Detected	Tested	GAAGATTGAGCAGTGAGACGGTATGTTTCCCTATGCTGATGAAATTTTTTAGAATTGTAT
CUST_3527_PI428820575	TCONS_00032494	Detected	Tested	ACAAGGTAAAATGGAAAAAGTATCGACCAACAATCCCATTGGGAGTGAACAGCAGCAAGA
CUST_3533_PI428820575	TCONS_00030255	Detected	Tested	AAACTGCTTCTACTTATGATACAGGGGGTTTCCAAGGGTTCTCATAGTTGTGGTACACTT
CUST_3539_PI428820556	TCONS_00037882	Detected	Tested	ATGTTTAATTGTGGCTCCGCAGCAGGATTTCTTTAGTTTATCATGTGTACAGCAGACTCC
CUST_3539_PI428820575	TCONS_00032498	Detected	Tested	TCCTATTTTAGCATCCCTGTGAATGGCTCAATGGCGGACACCACTATTCTACGGTAAAAT
CUST_3541_PI428820553	TCONS_00031604	Detected	Tested	CGTTTATAGATAGAAAAATAAATAGCTTACTTTGTGCTCGCTTTGGGTTTACCATGGGAA
CUST_3541_PI428820575	TCONS_00032499	Detected	Tested	AGCACAACGCAATAAATGCATCACTGATAATGCGGAAAGGAGAAGGAGCACAGAAGTTAC
CUST_3557_PI428820575	TCONS_00030282	Detected	Tested	TTGCGCAACATGTGCTGACAAAACATCGTGTGTTGTGTGTGAACCGTACTTAAAAGGCAG
CUST_3562_PI428820575	TCONS_00030288	Detected	Tested	ATATATAGAAGTGAGTGAGCGGTTGGCAAAAATGGCACAGGATAGCGATAGCAACGAGGT
CUST_3567_PI428820575	TCONS_00032521	Detected	Tested	GCTGCTGGAAGCCAATCAAGGGAATGATCGTTTCATATTATGTTTCCCAATAAGTAAAGA
CUST_3568_PI428820575	TCONS_00032523	Detected	Tested	GTGGAGCCGTTTTACGTAACGAAATGTGGAAAGAACATATCTTATTGCATGAAACGAAAC
CUST_3582_PI428820575	TCONS_00030322	Detected	Tested	ATGGTTTGTTTCGAATGTTGAGGGAGAGAGAGGTATAAAAAACTCACACACGCGCTACGC
CUST_3585_PI428820575	TCONS_00032542	Detected	Tested	CCCCCCATACATCGTACTCACTAAGAAAGAAGCATGCATTTTTAATGCGTTTTATGCTTA
CUST_3586_PI428820575	TCONS_00030325	Detected	Tested	GGAAATAATAGGAGGGAGGCTGACACGGAGAAATCATCGGGAGTAATAAATGTATTTCCA
CUST_360_PI428820575	TCONS_00007030	Detected	Tested	AGCAAAAGAAAAAGAAGAAGAAGAGCAGCCTTTCTTCACCCCCTCCATCATCGTCATCTC
CUST_3601_PI428820575	TCONS_00032558	Detected	Tested	ATTTTATGTTATGACATTAGTTTTAGCTGTTGCTCGGCCCAAAAGGGGGGTAAGGCATTG
CUST_3606_PI428820575	TCONS_00032567	Detected	Tested	TTCCTGTGAAAGTGTGTGTCTGTGTGGGGAAGATGAAAAACAGCAAATAAAGTGTATTTA
CUST_361_PI428820575	TCONS_00007733	Detected	Tested	TTATCATATCACGAAAGCCTTCGCAGAATATTACCACCGGTGAGGAGTGTTGCACCATTC
CUST_3613_PI428820575	TCONS_00032571	Detected	Tested	ATAAGAATAAAACCGTTTCGTTTCTTCGGCAGAGAGCGAGAGAGGAGGCAGAGGAAGAAA
CUST_3614_PI428820575	TCONS_00032572	Detected	Tested	TTATATCTGGTTTTTAATGATTTAAAACTTTTGGGCCGGTCTGGTGGTACAGTCGTCAAC
CUST_3634_PI428820575	TCONS_00032590	Detected	Tested	GCCGACGCGTCATTGTGGTAAAAGTGTATTATTCGTAGCAAATTATTAACACACAAACAG
CUST_3645_PI428820575	TCONS_00031269	Detected	Tested	TGCTGCTTCTGCATTTATTTTTGAAAGTGAAAATGTGTGTCGGCTTCGTCGATGCGGCGT
CUST_3659_PI428820553	TCONS_00026084	Detected	Tested	TCAAACTACTTAAGAAGTATTAGCGAGGAAAGTGGTAGCAATGCCACCGTCATCACCAGC
CUST_3664_PI428820575	TCONS_00031272	Detected	Tested	GGTCCAGATTGGAAAAACGCATCTTTAGTACAGATAGTGGGCAAAATAAATTATGTGAAA
CUST_3665_PI428820553	TCONS_00031078	Detected	Tested	AACTACCCTGGAATGATTCATGATGGAGGTTGACGCCATAACGTTTCTGGAAACAATGGC
CUST_3684_PI428820553	TCONS_00032298	Detected	Tested	TTGATTATAATCGATTCCGAAGAGCGCTGGAGAGTCTGCTGAGGTATTAAAAATGGAACA
CUST_37_PI428820553	TCONS_00002439	Detected	Tested	CACATATGGCGCAGCTAAGATAAACCTAGGATGTTGACGTATATAATTTTTAATTCATGC
CUST_3703_PI428820553	TCONS_00031099	Detected	Tested	GGAATTCCTCACGCATTTCCAAAGATATTTTTGGACGCACACATTAACGTATTGTTTGTA
CUST_3709_PI428820575	TCONS_00031308	Detected	Tested	TGCCAAAGGAAGAAATCGCGGCGCTGATTGAGTTGCCCAATTTAAGATACGAAGATTTGG
CUST_373_PI428820575	TCONS_00003229	Detected	Tested	AAATTTGTAAAGCGTAGATAAAAATCAATTCCCCGCCAACCAACCCGGCGTGTGTGCAAC
CUST_3730_PI428820575	TCONS_00030518	Detected	Tested	TTGCAATTAGTCGGTGTACTCGTTGCTGTTGTGTTGCGTTCCACTAAAAGGTAGTTTCGA
CUST_3736_PI428820575	TCONS_00030525	Detected	Tested	ATAAACTGTGTGGCATTGTGTGTACCGGTGTTTCAAGCTCAAGCCAGAATGGAAGGTGAT
CUST_3737_PI428820553	TCONS_00032342	Detected	Tested	GCCGTTAATTTAGCTTTTCGAGCAGTTTTGATTGATCCTTTTCTCTATGCTTCCTCTATG
CUST_3743_PI428820556	TCONS_00034735	Detected	Tested	GGCGAATACTTCTCTAAACAAAAGAACAGCTGTACTTTTACAACAAATCAGAAAACACTC
CUST_3746_PI428820575	TCONS_00031327	Detected	Tested	TGAATGGTAGCAGTAATGGAACATCAATGACAAGTGCTTTTAAGGTAGTGACGCCACGCG
CUST_3748_PI428820575	TCONS_00030565	Detected	Tested	ACTTACACAACATGACTGTACTCTGGGTGGAAAAAGTCAACAAGAAAATGAAAGCAGAAA
CUST_3753_PI428820575	TCONS_00030569	Detected	Tested	TTTTGTTTAAATGCTAATTACTCGGCAGTGACGAACCGCCACCAAAAACCGGAGGGAACT
CUST_3756_PI428820575	TCONS_00032695	Detected	Tested	TTTTTTGCATGTTTGCCTTTTGAGGTTTTGGCTTGCGCGTTTTCGGCCTGTTTCGGTTTC
CUST_376_PI428820575	TCONS_00007751	Detected	Tested	TCGTTGCGCGAGGTCTGTAGAACACTTCCCGGAATATGATTAATTTGCGCTCTCAAAAAA
CUST_3782_PI428820575	TCONS_00030596	Detected	Tested	CAAGGCACGCGATCGTGTTAGGAGGATACTGTTTGATAATTTTAATAAAACATTGTTGCA
CUST_3786_PI428820553	TCONS_00032390	Detected	Tested	GGAAGCAGCCGGTTCTACTAGTTGGAATGAGTTATATCTTCTTTAATTGTGCATATTTTT
CUST_3794_PI428820553	TCONS_00032398	Detected	Tested	TTTGTCGCAGACGCTTGGTTATGTTGCCATCTACACACAATACACACGAAGCTTGACGAA
CUST_3794_PI428820556	TCONS_00034801	Detected	Tested	AAATGTTTATACGAATCAGACGTTAGGACACCTTTGCCTCTCCGTATACCTTGGTACCCC
CUST_3799_PI428820553	TCONS_00030145	Detected	Tested	TTTCTCGTGAATGGTTTAAAGTGCTGCTCGCCATCACCACCAAATAGCAATCCAAGAGCT
CUST_3802_PI428820575	TCONS_00030622	Detected	Tested	CCGCAAACAAACCCCTAAAAAATGTATCTCACATTTTGCTTACAATTTGTATCGAAACAG
CUST_381_PI428820575	TCONS_00007757	Detected	Tested	GCGTGTGTGTATGTTACAACAATTGAACTTCTGCATAGAACATGAGTTAATAGAAAAGAG
CUST_3811_PI428820575	TCONS_00031359	Detected	Tested	GCATGTACCGTAATTTCTCATATTTTGCAGATTTTCTCGTCCGTGTTTCAGTTGCCATTT
CUST_3825_PI428820575	TCONS_00032763	Detected	Tested	CTGTTATGCCAAAATCAACGAACAATGGCAGCAGGAAGCAAAAGCATAAACAAAGAAAAC
CUST_3827_PI428820575	TCONS_00030672	Detected	Tested	CATCATCATCATCAGCAGCAGCAGGAAAAACAGGTATCGAGTTCGGTTTGTTGCTTTTTT
CUST_3843_PI428820575	TCONS_00034103	Detected	Tested	ACAATGTTCAGCAAAGCGAATCTTTTCTACGCAAAGTAACAAATCAACGCAACCACCCTC
CUST_3852_PI428820575	TCONS_00029217	Detected	Tested	CAAAAAGGGTGGAAGAAGGACATTCGCTGAGATCTTGAATAACTATCTTTCTGGGGCCAC
CUST_3853_PI428820575	TCONS_00032782	Detected	Tested	CTGTTGAAGAAAACACGATCGAGAATGCTGTAAACCGTTCAACAGTAGTTAGTTAGTAAG
CUST_3855_PI428820575	TCONS_00032783	Detected	Tested	CGATGCAGCCGTACTGAAAACATTCTGAAAGGCACTCTTACGAATATGAATAGTAAAAAA
CUST_3859_PI428820575	TCONS_00032786	Detected	Tested	GGGCAATTTTGTAAATGTAGGTATGCATGCAATGCATATGTGGTATTGTAGTAATTGTAC
CUST_3867_PI428820575	TCONS_00032797	Detected	Tested	CAGCGCTCGCCATAAGTACAAGCAGCAAACGTGAATAAAATGGTTGGGTTCTGTAAAAAA
CUST_3874_PI428820575	TCONS_00031405	Detected	Tested	GCTGATACGCAGCTGTATGTTGGTGATAGTTTTATTTAACTTAGATTTCAATTTAGCGGA
CUST_3881_PI428820556	TCONS_00034150	Detected	Tested	ATATTATACACGATGGTGGTTGGCATTGGGAGAAGCGTACGGGAAGAATAGATAGGTTGC
CUST_3882_PI428820575	TCONS_00034287	Detected	Tested	GAACTGAATGAGATGGATGAGGCGACAAGCTTAAGATTGATAAATGAAATGACATCGTTG
CUST_3893_PI428820575	TCONS_00030760	Detected	Tested	CGTAACCAAAGTACTCTTTGCTGCTCTCTAAGATACTACACAGATAAGGGTGGGAGAAGG
CUST_3899_PI428820575	TCONS_00030770	Detected	Tested	ATATATAGATAGTTTAACCAATCTACCACCTTACCGGCAGTAAGGCTAGTTCATGCCAAA
CUST_3909_PI428820575	TCONS_00032839	Detected	Tested	TCCAATATTTGGTGTATTTTTATTCTCTTTCGCGTGCGGGTTGCAAAAAATCCATATTTG
CUST_3914_PI428820553	TCONS_00026552	Detected	Tested	AACGTTCGGAATTTGAGCTGCTCAGACACTCATCGATCTAATAATACACCTTTGGGGCAC
CUST_3918_PI428820575	TCONS_00030786	Detected	Tested	CGAGTGAATCAAGTTCAGGAAGATAGATAGTGGTCTGATGAAGGAGATGTAGGTTTAAAT
CUST_393_PI428820575	TCONS_00007772	Detected	Tested	TGGACAGCAAAAAAGGTAAACAACTCCTCCAACGCCGCATCTTTTACCTCAACGAAACTG
CUST_3938_PI428820575	TCONS_00030815	Detected	Tested	CAAAAGGTCGGATGGATGGCTACACAGTGTTCATGCTGATATTTTGTATTAAGATCTTAT
CUST_3940_PI428820575	TCONS_00032864	Detected	Tested	GATAGAAATTGTCGCAGACGCTTGGTTTTGTTGTCATCTACACACAATACACACGAAGCT
CUST_3942_PI428820575	TCONS_00032866	Detected	Tested	TCGCAAACGTTCACGCTCCTATCGAAGAGAAAGAGGAAGAGGAGAAGGAGCTATTTTACA
CUST_3944_PI428820575	TCONS_00034026	Detected	Tested	CACACCATCTGGCGCCCCTAGTTCCTAGCATCGTATTCTTTTGCTTCGACAGATGATATA
CUST_3961_PI428820575	TCONS_00033650	Detected	Tested	TCACGTTTTAAAAAATTAGAGTACGAGTGCCACCGCCTTGCAATGAAGTCTCCGAAAAAA
CUST_3968_PI428820575	TCONS_00034413	Detected	Tested	CTCATTGTATTTTTTCGGTTCCCACATGTTTTCCACGATTTATTGGCATCGTTCAAGCTG
CUST_3979_PI428820575	TCONS_00033272	Detected	Tested	GGTCCAAGTGGAATATCTGCTATGCTGAATGTAAACGTTGAAGGAAAGTTACTTATTTAT
CUST_3981_PI428820575	TCONS_00034424	Detected	Tested	TTCGAAAAATACCTGGGGGAGGATGTGTGTATGAAAGAATGTACTTCAGAAAAGAAAGTG
CUST_3995_PI428820556	TCONS_00037104	Detected	Tested	TTACACTACTCGCTACTGCTGCTTGCTCCGTGTTATTGTCTAATTATCTAGCGGTACGTG
CUST_3997_PI428820575	TCONS_00034467	Detected	Tested	CTTGCAACAAAAATGATACAACCGAGCTAAAACATGTAAAGAGAACAAAACGTAGCATCA
CUST_4000_PI428820575	TCONS_00033703	Detected	Tested	GCAGGGTGGATGGACGATCGGACGGTAGATGAGAGAAAAGAGATAAATATTAACATTAAC
CUST_4002_PI428820575	TCONS_00034474	Detected	Tested	CCAACCCGAAAGCATGAACTATTGTATACACTTGTAAATAAACTCTCACTCTAATATCTG
CUST_4016_PI428820575	TCONS_00034514	Detected	Tested	GATGGTCTAACTGAATTTGGAAAAGATGAGTGATGGATGTTTAATAACGATTCAGATCAC
CUST_4025_PI428820575	TCONS_00034531	Detected	Tested	CAAAACGATACGAAAATGAACATAATGAACGTGCGAGTGAATATTCTCGAATGCCGAACG
CUST_4032_PI428820575	TCONS_00034563	Detected	Tested	TTGCTAGATTAACAAGTCATGCACAAAAATGATCCCCATGTGCTGTACAAAAAACGAATT
CUST_4036_PI428820575	TCONS_00033768	Detected	Tested	GTTGAACTTATAAAAGGCACAAAATCGCAAGGCAGAAGAATTAACAGAAGGCTGAAGGTG
CUST_4039_PI428820575	TCONS_00034575	Detected	Tested	TTCAAACGAAATTGAACAAGTGCGTGATCGTGGTGAGATGATTTTATGGCCAGCGCTAGG
CUST_4040_PI428820575	TCONS_00034578	Detected	Tested	AACAGGTGAAATAATTTAGCAGCTCATCAGCATTTTGCGCCTGAACGCAAGCATGACCTC
CUST_4053_PI428820575	TCONS_00033785	Detected	Tested	TGAGACACTTTTCCAAATCTCCACACTTCATTATCGCCGCCTTCGGTTCCGGTTGTTAAT
CUST_4054_PI428820553	TCONS_00030495	Detected	Tested	TATTGGTTGGTTCCCATACTTTTTGGTTGCTTCCCATATTTTTTGGTGTGTTCCAACAAT
CUST_4054_PI428820575	TCONS_00033786	Detected	Tested	AAGCGAGCTCTCGTTCAGACTGGGCGATTCTAGGCGGTTTGGCGAGGCAGAGTGTGTTTT
CUST_4060_PI428820575	TCONS_00033791	Detected	Tested	CCCTGTCGTCGTCGACGAAAAGAGAGCAAAGCAAGAAAATAAAATGTAAATAGCTGTAAA
CUST_4069_PI428820575	TCONS_00033803	Detected	Tested	TTTCACTTTTTTCCCGTCGGAATCACACTGAATCGATCGACAGATTCACACTAATCGCGG
CUST_407_PI428820575	TCONS_00000982	Detected	Tested	CTCAGCAAATGCAACACCCGTATGTATCAGAACACATATATACACACAATGGAAAATATA
CUST_4072_PI428820575	TCONS_00034626	Detected	Tested	TCTTCTTAAGCGTTTGAATTAAAGTGTGTATAAGCATCAGTTAAGCTGTTTGTGTCGAAC
CUST_4094_PI428820575	TCONS_00034651	Detected	Tested	TGCAGGATTGCGAATCGCAGAGTGGGAAGAGGGAAAATTTAAGCAGCTAGGAAGCAGACT
CUST_4096_PI428820575	TCONS_00034654	Detected	Tested	CCAAGCGCCACAGATTAAGCTTAAATGACTGGAAAATTAAATATCAGTTAAAACCGATCA
CUST_4098_PI428820575	TCONS_00034657	Detected	Tested	CACCTAAAACGAATATGCCTTCATCTACTACAGGTGTCCCCCGAGATACGACTGTATTTG
CUST_4099_PI428820575	TCONS_00033837	Detected	Tested	ACTCATCGCCAATAAAATCATTGAAGACAGGGAACATTGGGCGAGCAGGCAATTGAACAG
CUST_4101_PI428820575	TCONS_00033838	Detected	Tested	TGTATGCGCGTATAAAATCGCCTTCCCTACGGTACACACATTTGACTGAAAAGATTTAAA
CUST_4104_PI428820575	TCONS_00033841	Detected	Tested	TTCTCTCGATGCATTTCCTGTATTTGTTTCTTTCCTTCCCAAAAGTCGCGAATGACTAAT
CUST_4105_PI428820553	TCONS_00026906	Detected	Tested	TGGACTATCAAACGTAGTATGCGCCGAATTCTGGCCAAAGATAGCGGCCTAAAAACGTTT
CUST_4112_PI428820575	TCONS_00030737	Detected	Tested	ATATAAAATGTTAGAGCAACACTGTGGACAAAACGGGCAAACAGTAAGGAAGGAACGGTT
CUST_4125_PI428820553	TCONS_00031337	Detected	Tested	ATAAATTGCTTGTGTTTTACCGTCTGCTGCCTGTCAATACATTCACAAAAGGTTGCTTGT
CUST_413_PI428820575	TCONS_00005412	Detected	Tested	AGCTAAACGATGCTAAGATGGGGAGCGCGTTTTTTAGAACAGCGTACGAGAATGATGAGA
CUST_415_PI428820575	TCONS_00007799	Detected	Tested	TATCCGACAACAACAACAACAGCACACGCTCGTCAGCTTGTTGTAAAGTTAAGGCACAAC
CUST_4159_PI428820575	TCONS_00034723	Detected	Tested	GGTCAGAAGAGTTTGTGTACATTCCATTACTTCACACTTTATCGATTTGAGTAGACAAAT
CUST_4169_PI428820575	TCONS_00034737	Detected	Tested	ACAGATTTGGCCACTTTCTGGATATGGTGTTGATGACAGCGCCGCATAATTAGGTCATCA
CUST_4170_PI428820575	TCONS_00033951	Detected	Tested	CTAATCCCATCCATGATAATAGATAAACTGAGAAGATAGACTACATTACAAGCGTATTGG
CUST_4172_PI428820575	TCONS_00033954	Detected	Tested	GCAAAGGGACCTGGAAGACAGCAGCTTGAACAACAGGTGAGTTTTAGCTAATATAAACAT
CUST_4179_PI428820575	TCONS_00034743	Detected	Tested	ACGGATATACTTTCCTCTCACGATCGACACTGATGATTTTATGATTTCCATTTCCAAATC
CUST_4181_PI428820575	TCONS_00033971	Detected	Tested	ATAGCTGTTCTCACCACTTTCCCTCTGCCACAAAAATAAAGAGCAAAACGTATGAAATCA
CUST_4183_PI428820575	TCONS_00033973	Detected	Tested	GCGATGTACTACATATCCTACGCAAAGCGATTCAGGCCAAGCTGTATAATGATTATACGA
CUST_4187_PI428820575	TCONS_00034751	Detected	Tested	TGACCACTTGGCTTTGATAATACATTTGATTTCAGCCCCAAAATTTCACGTTCAATTTCA
CUST_4188_PI428820575	TCONS_00034752	Detected	Tested	GCTCGAGATGGGACGCACAAAACTTGCGTATCTAATCAAGTTTGGTTTGGCACCTTTTTT
CUST_4195_PI428820553	TCONS_00031386	Detected	Tested	CAAAAAAGTATGATTAACGTAGAGCATCGAAACACAATGAAAACAACGCTGCTTGCCGCA
CUST_4197_PI428820575	TCONS_00033153	Detected	Tested	TTCTCGTTTGCGAATCTTTCTTCACTTCACTTGCCGGTTCCGGTTGCAAAGGAAACGTAA
CUST_4198_PI428820575	TCONS_00033999	Detected	Tested	GTACTCTAACAGCTATTTGTTACTGCTACTTTGTTGCGCTCTATTACACCGCTAGTTAGC
CUST_4201_PI428820575	TCONS_00034006	Detected	Tested	CGGGGCGAGTGATGTGAAAATAAACTAATTGGTTTCAATGAAATCGAACAACAGAAACAA
CUST_4203_PI428820553	TCONS_00027165	Detected	Tested	AAGGTGGCAAATGAAAGGCAAAGCAGTCGTGGAATCGTTCACCCACTTCAGTGCAAAAAA
CUST_4204_PI428820575	TCONS_00034778	Detected	Tested	AATTGCTATCAACAAGGATTCGTCTGCAAACCACGACGCTCGAAACATTCGCTGTCAAAG
CUST_4206_PI428820553	TCONS_00027170	Detected	Tested	GCAACCAGCCTGTTGCCAAGGAAAGCGTCAATAAAGAATGATCGCTAAATGTGCAAATCA
CUST_4206_PI428820575	TCONS_00034780	Detected	Tested	TTTCGTACAAAACTTACTCACACTTGTTACCGCTGTTGCTGTTGTTTCGGTGAAGGCACA
CUST_4207_PI428820575	TCONS_00034781	Detected	Tested	AACTAGTGATTGATCAAGCTACTAAAACACCACCACGCCACTATTCCCGTTTCGGCAGAT
CUST_4208_PI428820575	TCONS_00034018	Detected	Tested	GAAAAATGCTGGATCAAGGGCCAACAACAGCGATGGTTTTGATTTTGGAGGCAAAAGATT
CUST_4225_PI428820575	TCONS_00034052	Detected	Tested	TGGCAGGCAGCAAACATTGTTTTCAATAGAATGGCATCAATTAGCAAACAAAAAATCCAA
CUST_4233_PI428820575	TCONS_00034059	Detected	Tested	TGTTGCACGCGATGAATACAGGGTTTTACAAGTCAGAATCGAATGTCAGCAAAACAATTT
CUST_4240_PI428820575	TCONS_00034070	Detected	Tested	AGAAGCAAGTGTAGTGAGGAAATACATTACGACCGGTTTGGAAGGGGCAGAAAAAATGGT
CUST_4241_PI428820575	TCONS_00034818	Detected	Tested	ACGGCACCCGCAAGCGCCGTTTTGAATGTAATAAATTAAAGATAAAAATATGAACCGCAA
CUST_4245_PI428820553	TCONS_00030761	Detected	Tested	TCCACAATTGAACATAACTTGTATTGCCAAGACAGACCTAGACCTAACATATAAGAAGAA
CUST_4261_PI428820575	TCONS_00034109	Detected	Tested	ATTCATCATCGGTACTATATTCCTTCCATCGTGGATCGTTCGGATCGTTCATGTCGCAGT
CUST_427_PI428820575	TCONS_00005429	Detected	Tested	ATGATGGGCCAAGCACGGCGTTTGAAAAATACAAGCGAAAAGACCGAACCAAGTATCATG
CUST_4277_PI428820575	TCONS_00033570	Detected	Tested	TTCACTTCTACGCAGCTAATCCGAGTTGGGCAACGAACAAACGATAATCCTGCTCATCAT
CUST_428_PI428820575	TCONS_00005430	Detected	Tested	TGGAAGTGTAGCTAATATTGTTATCGATATGTTTTGGTCGATTGGCGAAGGGCAGCGGTG
CUST_4283_PI428820575	TCONS_00034153	Detected	Tested	TTTCGTCACATACTTGCAACTGTTTACACCCAGCACTGGTCCACTGGTAGGGGCGGAGGG
CUST_429_PI428820575	TCONS_00006528	Detected	Tested	AAATGAAAACTTTGAATCAAAAGAAACAAAAGAAGGCGTGTGTGCTGTTTTTGAGTCTCG
CUST_4294_PI428820575	TCONS_00034175	Detected	Tested	CAACCTCCAAAGATTGATGGAAATTGCTTTTTATACTGTAGTGGCAAATAAATAGACCGA
CUST_4296_PI428820575	TCONS_00034179	Detected	Tested	TTCTGTCTTCGTTGACGAAAACTTGTGAAGTTATTAGGCGGTGCTCTGTGGCAAATGCGT
CUST_4298_PI428820575	TCONS_00034893	Detected	Tested	TGAAATAGCAGGCAAGCCATTGGAAATTGCACTGTTTGAGTGGCCACTTAGTCCACTCAA
CUST_4302_PI428820575	TCONS_00034190	Detected	Tested	CTGTGATGCACCATACTGTGGAGCAACCATAGAAAAGCTTTTATGATTAAGTTTTATGTA
CUST_4318_PI428820575	TCONS_00034222	Detected	Tested	AGAAACACATACAAAGTATTAAGGCCGGGCTACATTGATCGTACTCGCACGCGTAATTTT
CUST_4323_PI428820575	TCONS_00034914	Detected	Tested	TATTTTCGGTCCCAAATACAGTCGTATCTCGGGGGACACCTGTATATACCTCAGACATAC
CUST_4324_PI428820575	TCONS_00034916	Detected	Tested	CGGAGAAACGCAGGGGAAATAACAAAACAACGTGAGAGAGTGTTTTATAATAAACTTTTT
CUST_4332_PI428820553	TCONS_00032918	Detected	Tested	TCGTGAAAGCAACAGTAACAACTCTGTTGTTGTGTTGTGTTGGTCAAACAATCTGAGATT
CUST_4333_PI428820553	TCONS_00034427	Detected	Tested	GAACCAGTGATGTGGATGGTTACTAGTATCGTAAAAGAAGTGTACACTATTTTAGCTAAA
CUST_4336_PI428820575	TCONS_00036820	Detected	Tested	CAAGACAATAGAATTCTATCGTTGGTTTTAAGTATGCAGCCAATCCTTCGATTCGGCTTT
CUST_4351_PI428820575	TCONS_00038415	Detected	Tested	CAAAATCAAGACAAAAATCTATTGGAGGTAGTGCAATCAACCAGCTTGGTGCACGGTTAG
CUST_4352_PI428820575	TCONS_00038420	Detected	Tested	GGCAACACGTCATAACAGATTATGCCACTAATCGTTTGTTATTATGTTTGTTACTGGGGT
CUST_4360_PI428820575	TCONS_00038422	Detected	Tested	GGGAATGTTATGACTATTACAGGCAGCTAAATCACAACATCGTTAAATCGAAAAGAAAGA
CUST_4362_PI428820553	TCONS_00034510	Detected	Tested	AATGTGTAAACGTATATTCAACAAGTCGTTTGGCGTGCGACAGGGTATGCCTTGTAGTCC
CUST_4365_PI428820575	TCONS_00034952	Detected	Tested	TATCAGACGAATGACGTTCTAACAATAGCCCCGTCATCAATGGTATGACCGATCCGATTC
CUST_4382_PI428820575	TCONS_00038450	Detected	Tested	ACTCAGCGATAGACGCCGCGTAGCACAACAAATGTTCGTTGGAGATTTATTAACAGGAAA
CUST_4404_PI428820575	TCONS_00038475	Detected	Tested	TGTGCGTGTGTTTGTAAGTGTACTGGGAAGGAGCTGATGCTGTTCATGCTAACCTTTTTT
CUST_4405_PI428820575	TCONS_00038477	Detected	Tested	CATATATACAAACACGCACTGTGCTTCTCCCGCTTATCTTCTTACACGTCTTAGTTATCT
CUST_441_PI428820575	TCONS_00001047	Detected	Tested	GAGACAGCAAGACAATTTTGCGAATAAATCAAACCAACACTCCACACTGCGCTCCATGCA
CUST_4411_PI428820575	TCONS_00036908	Detected	Tested	CAATCAAACAAGGTGCTTGGCCGTTGTTTGCCGAAAAGAAAGCAAGAACGGGGGAAAAAA
CUST_4421_PI428820553	TCONS_00034634	Detected	Tested	CGAAATGCAATAGTCAAACGAGTTAAAGGATTCGTTAAATCTTCGGATGCATGTTAGTAA
CUST_4421_PI428820575	TCONS_00037952	Detected	Tested	TTTAAAAAATAAATTCAGTGTAAAAAGGTACTCCGCGCCCTCTCGGCGTTGGCGTCGTGA
CUST_4422_PI428820553	TCONS_00034636	Detected	Tested	CAATGCCTTCGTTCGGCAACCGTTAGAGTTTCGTCAACAAAGACAACAAGGCAGAAAATA
CUST_4423_PI428820575	TCONS_00038508	Detected	Tested	TATTTTCTGTTCGGTTGTTTGGTGGGCTTTGATCGTTGGATTTGGTCGTTTGTGTTGCTG
CUST_4428_PI428820575	TCONS_00036939	Detected	Tested	TAATATAACTCGCCTCCCTCCCTAATGTGCTTGTAGGTAGGTGTAAGGCAGACGCTTATT
CUST_4430_PI428820575	TCONS_00038515	Detected	Tested	CTGACGAAATTATCATGTTAATCTTGCTGAAATGGTTCATTATTGCGCACCTCTGCATTG
CUST_4431_PI428820575	TCONS_00036940	Detected	Tested	TTGCCTGTTCATGCGGTTTATAAGTTAAGCGTTGTGTATTCGGTTTACTATGGTGGGCCG
CUST_4434_PI428820553	TCONS_00033829	Detected	Tested	TTACGAAAAACTGGCAACGAACACCGTCATCGTGAGACGGAGGAAAAGTGGAAAAGCTTT
CUST_4434_PI428820575	TCONS_00036950	Detected	Tested	TATTTCAAAGAATTAAAAAGCGACGAACCCGCATTGAAATGTGCGAATGAAAAGAATCGA
CUST_4436_PI428820575	TCONS_00038524	Detected	Tested	TTGCTGAGCGAGCCGAGCATTCACATTGTTAGCTGTTGCAAAATGGTTTAATAATGCGAT
CUST_4439_PI428820575	TCONS_00036955	Detected	Tested	CATAATTCCTGCAACTCGCTAGTTAGGAAGGATTACAAAGAGAAATAGGAAAATGAAATC
CUST_4440_PI428820575	TCONS_00036959	Detected	Tested	TGTTTGTTTTTGTACAAAACGTTACAGAACCAATGAAGAGAAGAAGGCAGGAAGGGGCCG
CUST_4471_PI428820575	TCONS_00037037	Detected	Tested	TCTGCAAATCGATTGATAAAAATAAGCACCAACACACTCACACACACGCGCGCGTACAGT
CUST_448_PI428820575	TCONS_00007833	Detected	Tested	ATCATACTCTCTCTCACGATCTTCATGGGGGAAATTGCACATCGGCTCGCAATAACGAAA
CUST_4483_PI428820553	TCONS_00033891	Detected	Tested	TATTTTCTGACCTTTCCGCGACGCTTGGATATTTAATTCCTGCTATACGCCTCTCAACTC
CUST_4487_PI428820553	TCONS_00034284	Detected	Tested	AGAGCATAGGAAAAGAAAGCATTCCACTGGCAGCGAATGTGTGTGTCCTATTTGTGGCAT
CUST_4488_PI428820575	TCONS_00037076	Detected	Tested	GCATACTTCTAATTTTCGCGATCAAGTGCGATCGGAATTGTATTTAAACATTTTCCAGAA
CUST_4492_PI428820553	TCONS_00033902	Detected	Tested	GAAAAACTTTTTCTTCACACCAAATCTCTTACTTGGAGGGAGTGTCGGCGTTCCGATTGG
CUST_4499_PI428820575	TCONS_00037099	Detected	Tested	ATGAAACACGATGTTGTGGACTGTTTTGAGACGGAAGAGATACTGTAAAGAAATATATAC
CUST_4501_PI428820575	TCONS_00038637	Detected	Tested	CTTAGCTTAGGCTACATAGTTCATGTATTGCTATGAGAGTGAGGTGTGGGTAGAGAGAGG
CUST_4512_PI428820575	TCONS_00037112	Detected	Tested	GCTGGAGTTGGAATCTGACTACCCAAGCGCCACAGATTAAGCTTAAACGACTGGAAAATT
CUST_4519_PI428820575	TCONS_00038663	Detected	Tested	AAATTTTTGAACAAACATAAATAAGTACAGCAATCGCTAATAAAGATAAATTCATTGATA
CUST_4525_PI428820575	TCONS_00037129	Detected	Tested	GTACCCAACCGGGTACAGCTGCGGGAAGAAATGCGGTTAAATAAAATTGAATTAAAATGC
CUST_453_PI428820556	TCONS_00005674	Detected	Tested	TATAGTAGGATAGATGTACAAAAACCCTCGGCCCTCTGTGTGTGATGCGCACTGTTTTTT
CUST_4533_PI428820575	TCONS_00037149	Detected	Tested	CAAAAGTCTTCCGGTGCGGCTTAATATCACTTCAAAAACAGGATTTAAGGGCACCTCCTC
CUST_4536_PI428820575	TCONS_00038677	Detected	Tested	CATGTTGTTAATTCGTGCGAGTTGACTTTACCTGTTACTAATTGGTTTTCCGGGACAGTG
CUST_4537_PI428820575	TCONS_00038678	Detected	Tested	CACAAGCACTTGTCTTTCGCTTCCCTGCCGGAACGGTTTTGCATTGGCAGCATAGTTTTG
CUST_4538_PI428820575	TCONS_00038681	Detected	Tested	TTCTGTGCGTGTGCGTGTCTCTGCTAAACGGAGGAGGCTTGTTGCATTTCATATCATTTA
CUST_4541_PI428820575	TCONS_00037153	Detected	Tested	TTTCTGTGGGGTTGTGCAAAGATTTTTGGACAAAACCGCAAATACAACAACGAGAAAAAA
CUST_4551_PI428820575	TCONS_00038695	Detected	Tested	TTGATAGTTGTTTGGTTTTCTTTCCTTTTGCCAGCGATTCCACGTCCGATGAGGAGCGAA
CUST_4552_PI428820575	TCONS_00038696	Detected	Tested	AGATTTGTATTGGCTTTTCGTTGTGTCCTGTGTGTATGCGGAGGATTGCGGCAGTTTTAC
CUST_4556_PI428820575	TCONS_00037174	Detected	Tested	TAAAACACGTGGCTAATCACTCCACATTCATAACACATCGCGAAGTTCTTTTGAACACGA
CUST_4559_PI428820575	TCONS_00037179	Detected	Tested	ACGGTCAAAGGACCGAATTCTGCAACTTCTGGAAAATCGCCTCCAAAAATTATGTCCGTC
CUST_456_PI428820575	TCONS_00005515	Detected	Tested	CCCAAGGCTTTGGCTAGGTCAGATATAAAAACGGAAGAGTAATAAAACAAACAAACTGAA
CUST_4567_PI428820575	TCONS_00038715	Detected	Tested	ATCTCGAGAGGAATGGACAGTGTGAAAAGAAACCGAAAGTCAGCAGCTGTCAGTGTAAGA
CUST_4570_PI428820553	TCONS_00034774	Detected	Tested	TCTTCTCCTTTGTTGTCTACTTGTACCAACGGAACCCCTTCAACATTAGAAATGTTTTTT
CUST_4570_PI428820575	TCONS_00038720	Detected	Tested	GTTGGGCGGATTGCGTTCGACTGTTTAGAAAACACTGTTTAGGCATGTACGTGTAATTGC
CUST_4571_PI428820575	TCONS_00038721	Detected	Tested	TGGAAGCGTTGGTAAGGGATTTTGTACGCATTAAAGCCAGTGGCATTAAAATGGAAAAAA
CUST_4577_PI428820575	TCONS_00037205	Detected	Tested	AATCATGTCAGCGTCACGAGCTCTACTGTGATGATCAGTTGTTGCGATCATCACATGCTT
CUST_4583_PI428820575	TCONS_00035361	Detected	Tested	TTTTGCTGTGCGTATATGTGTACCACCGTGGACGAAAAATACCACCAGAGATAATAGAAA
CUST_4584_PI428820575	TCONS_00035362	Detected	Tested	CGCGGACTATGAAGTTGTGTAACATAGCAAGTGCAGAAGGTACAAAATAAACCAACCGTA
CUST_4586_PI428820575	TCONS_00037217	Detected	Tested	TTCTCGGTTGTAGTTGTACTGGCGAATTGTATCGGTTAATGCTTAATACCGAATCCGGGG
CUST_4588_PI428820553	TCONS_00034799	Detected	Tested	GAATATGTTAGATTGGGTTTTTTCTACGCATTGGCACAAATACGAAGTGAAAAAGACAGA
CUST_4594_PI428820575	TCONS_00036310	Detected	Tested	TACATACATAGCTACAGTCACATACAGGAAAGGTGAAAAGTGCGTGAAGTGAGTGCGTGC
CUST_4598_PI428820553	TCONS_00034055	Detected	Tested	TTGATGAAGAATCTATCCAGAAACCTTGCAAAAAACACCACGCAAATTCCCTCCCAACTG
CUST_4603_PI428820575	TCONS_00037265	Detected	Tested	TCTGTGAGCCGCGAATGGACAAGTGTGACCAAGCAGCGAACTTTCGTGCTTCATCAATCA
CUST_4613_PI428820575	TCONS_00038769	Detected	Tested	TTCTAGATGGAAAGTGTGGTGAAAACTAGAGATGAAAATTTTCGTAACAAAATTCGAGGG
CUST_4614_PI428820575	TCONS_00037287	Detected	Tested	AAGAAAGCACTCCACGGGTCATCCGGGTTGGGCAACGAAACTAACAATAAAAACAAAACA
CUST_4625_PI428820553	TCONS_00034087	Detected	Tested	TATTGGGCCAATCTACGTTGCAATACTATTAATGTTAGGGAACGGGACGGGAATCCCCTT
CUST_4626_PI428820575	TCONS_00038781	Detected	Tested	AGCGGAAGCGCTAGTGCTAAGAGAACTTCTTCATAGATGATGATTATATACTTATACATG
CUST_4628_PI428820575	TCONS_00038784	Detected	Tested	CAATGAACGATTAGGCAACCCGATTGGCAACCCGTACTACAACAAAAGTGAGAGAAGAAA
CUST_4634_PI428820553	TCONS_00034845	Detected	Tested	AGCATATTTCAGGCAGCGGCAAAGTATTTGGCCCATAGTTGGTTGGTGAATGATGTGTGT
CUST_4634_PI428820575	TCONS_00037323	Detected	Tested	ATGGAAATTATTTCAACATATGTAACCTTCGCTTCATGTAATCAACGCCATCCCCATCCC
CUST_4647_PI428820575	TCONS_00038805	Detected	Tested	AACGCTGAGCTATAACGGCTTTTTTATAGGATTGCGTTTGGTTTTGTAGCGCCACAGGTC
CUST_4648_PI428820575	TCONS_00038806	Detected	Tested	CGCGCGCCTTTGTCGAATCATATTTTGTTGTCCAGTGTTTTCTTTCTTTGTGAAGTATAA
CUST_4652_PI428820575	TCONS_00037350	Detected	Tested	TGGATATGATCCATTTCCGAGGGGAGGTTGTGGGTGGGCTTGGAAATTCAGAAAGAAAAT
CUST_4654_PI428820575	TCONS_00037352	Detected	Tested	TGCAGGAATTGCCGTATCTCGTTAGGTATATGAACCAGGCGCCACAGGGGGTTGGAGGGA
CUST_4657_PI428820553	TCONS_00034867	Detected	Tested	GCGCCCCAGTCTCGTACAGATATTTTTCAAGTGGTGTTTTATTGAACTCTTCGCTTTTTT
CUST_466_PI428820575	TCONS_00007856	Detected	Tested	ACCCAATATGAAATCATCATGTTGCGGTCTTACTTAAAAAAGGTCGTTACTGCTGATAAC
CUST_4673_PI428820575	TCONS_00038846	Detected	Tested	CAAAAAACGAAAGAAACGCTTGCTGCTTGCGCGGGGGGTGCATTTATGTGTGCGTAAAAA
CUST_4677_PI428820553	TCONS_00034886	Detected	Tested	GAAACGATCCCGTCGAGATCCGCCTCCGAGAAGCGACAGCGTGATACTGGTAGGATGTGC
CUST_4677_PI428820575	TCONS_00035471	Detected	Tested	GAGGAATTTGTGCGAGAGAAAACAACTCAAAACTTAAGCAAACCATAACAACAACACACA
CUST_4685_PI428820575	TCONS_00038863	Detected	Tested	GCTAATCGAAACGGGTCCACTTTGTAACTAAACGATGCACGTGTTCTTTCGATTACAGAG
CUST_4686_PI428820575	TCONS_00038864	Detected	Tested	TTTCAAAATAACTTACGATTAAGAAGTCGCGGCGACATCACATTTCGATCATGCCTCAGA
CUST_4687_PI428820575	TCONS_00037431	Detected	Tested	ACAATAAATATACATGCATATGCTACACACTGACACGTGTATGGGTCAGAGGAAGGGGGG
CUST_4694_PI428820575	TCONS_00038880	Detected	Tested	ATGCGGACAAACTCGGGATGCTGCACACAGTCGTACTATATTAAAAGAAAGAACAAAAAA
CUST_4698_PI428820575	TCONS_00037442	Detected	Tested	GACCGTCGTGCAACAATTAATCTAGATGTGTTTCGCAGGAAAGATAACTTCAATTTAATT
CUST_4702_PI428820553	TCONS_00034209	Detected	Tested	GACCAAGATGTTTGTTTAACGTAATAGTGAGAACATATTCCTCATACGCACTACTTATTG
CUST_4705_PI428820575	TCONS_00038283	Detected	Tested	GAACAATGTGCAATACCTCACAATAAATTGCGACAGTAAACCAAAAGCAGAAAAAGCATA
CUST_471_PI428820556	TCONS_00005705	Detected	Tested	CACCTATCAGAGGTGAAAAACGGCATTTAACATAAAGGTAAGGCATTAAATGAAACGTAG
CUST_471_PI428820575	TCONS_00007864	Detected	Tested	TTCTTCTCAACGATAAAACATCCCATCTGGTTCCGGGATCGTGCATGTGCTTTCCCATAT
CUST_4710_PI428820575	TCONS_00037472	Detected	Tested	GTTGAAATCCCAATTTCAGCAATCGTTACTTTCCTAATGTTCTTGTTTGGATAATGCATC
CUST_4716_PI428820575	TCONS_00037480	Detected	Tested	ATTATCAATCCGTGCAAATGTATGTAACTGCTACGCTGTGTTTCGACCGTGTGTGTATGT
CUST_4718_PI428820575	TCONS_00037485	Detected	Tested	TTGACGTCTCTAACGTCGTGTGTCGCGGATTTGAACGAATTCATTAAAAATAATTCAAAT
CUST_4720_PI428820575	TCONS_00038913	Detected	Tested	AACAAACAAATTAGGTATTTATCCAATGTCGAGCAATGTGTGCATCCCCTCCCTCTGGGG
CUST_4722_PI428820575	TCONS_00038919	Detected	Tested	GTGACGGATTAAGCTAGCGAGGGTGATAATACTATAATACTGTAGAATAAAACAAAACCG
CUST_473_PI428820575	TCONS_00001195	Detected	Tested	GAAGTTATTGTAGTTGCTGTTTGCGCTGCCCTGTCTCGTGTGTGAATTTGTGCATTTTTA
CUST_4730_PI428820575	TCONS_00038926	Detected	Tested	GAGCGTGCAAACCATAAGAATAAACGTTGAAACATTGAAGCCAAACCTTCATTCTTACTT
CUST_4739_PI428820575	TCONS_00037514	Detected	Tested	TTGTTGTTGTTGTTGATTGGGGATGAACGACGCAAAGGAGTTGTGGATCATCAACACACG
CUST_4746_PI428820553	TCONS_00037911	Detected	Tested	GGCTCCAGAAGATGACTTGGAAGAAGCAATGGAATTTTGTCATATTCTGGAAATATTAAA
CUST_4761_PI428820575	TCONS_00038976	Detected	Tested	TTTCACTCGCTCTTTCCCTTTGTTTTCTTCTCTGGTGGTGTACGGTTACAGTGTGTGTGT
CUST_4767_PI428820575	TCONS_00038980	Detected	Tested	TGTATCATGCGCTAACCAGTGTTGAGGTCTACAGGAGCACCATGAAACGCTTTCAATCTA
CUST_4769_PI428820553	TCONS_00038447	Detected	Tested	CGCGCGAGAAAAAGGATAAAATTCTGTCGCAATAGAATGCATAACAAAAATCTAAACAAC
CUST_4774_PI428820575	TCONS_00038100	Detected	Tested	GCGTACAAAAGCAAGTGGTTTTTATCGAAGCAAATAGAAATAATAACTCCAACCATGAAG
CUST_4781_PI428820575	TCONS_00039005	Detected	Tested	TAACGATTGAACGTGAAACGTCTGACGGTTTGCTAGGAAGAAAGACACAGAGAGAGAGGA
CUST_4785_PI428820575	TCONS_00039008	Detected	Tested	ATTATTTTACTCCTTTTTCTTACGTTGCAGTCGCCACTCTTGTCCTGGCTCTTGTGACGG
CUST_4814_PI428820553	TCONS_00035053	Detected	Tested	CACACACACACTCTATCACACGAAGTCAGTCATCAAATCGTAGTAGTTTAAAATGCAATT
CUST_4823_PI428820575	TCONS_00037639	Detected	Tested	CTTGTCGAGATGCATTGAAGTACTTCGGAATTCATTAAAACACGTATTTAATACTGTCCG
CUST_4830_PI428820553	TCONS_00036960	Detected	Tested	CTGTATTGCGCTGGTGTTACGTTAAGCAAAACCCTGCTAACAAAGTTTCAAAAGAAAAAA
CUST_4833_PI428820575	TCONS_00035708	Detected	Tested	AGGCAGGGATGGAGCGTTTGCCTTACATTCTTATTTATGGTAAATAAATCGAACTTGTTA
CUST_4857_PI428820575	TCONS_00037696	Detected	Tested	ATGTATGGACATAGCCACCGCGGGATCTACACACCGTTCGTAAATCTGTTTCTCTTTAAG
CUST_4873_PI428820575	TCONS_00037717	Detected	Tested	GAACTATCCCCAATGAAATCCCCTCCTCCTCGTTTCTTTTAGTTATCAATAAATAATACT
CUST_4878_PI428820575	TCONS_00037723	Detected	Tested	GCGCGTATACAACACAACGTCGTACGCAAGGAAATATTGTGTAATATTAAATACATTTGA
CUST_4882_PI428820575	TCONS_00039100	Detected	Tested	CTTATTTTTATAGAGACTTTGAGGTCTAGCTCATTCGCCTCTTAATAATATGCCTGAACA
CUST_489_PI428820575	TCONS_00005564	Detected	Tested	TTCTTGCGAACCGTTTACGTTTCTATGCTTGTGTGTTTGTGCTTACCTGTGCTTTGCCGA
CUST_4905_PI428820575	TCONS_00037808	Detected	Tested	CACACTGTTAGCTTCTTAGTAGGTTAGAATAGAATTACCATAACGGTTTGTGATACACTT
CUST_4911_PI428820575	TCONS_00039156	Detected	Tested	TGGGCTAGATAAATACATCCCGTCCGGCAAAATGAGTGTATTTTTTGAGTGATTTGAGTA
CUST_4920_PI428820553	TCONS_00038661	Detected	Tested	CACACACACACGGCTCACAATCAACATCAATTATCCATGTATGTACATGTATGTAAAACG
CUST_4921_PI428820575	TCONS_00039187	Detected	Tested	TGGCATTATGTTCCCCTAAGTGACGCAACTTGTTGGAACATAACCACCGGATAGACAGAT
CUST_4925_PI428820575	TCONS_00037867	Detected	Tested	AAGCTACCCTGTCCAATTCAATTCAACACATTTTTCGCCTTCGATTGCACAACGGTCGGA
CUST_4932_PI428820575	TCONS_00039201	Detected	Tested	AGTATGAGGCCACGGACAAGTAAGGCCAGGTCAGACAAATTGATAGTGCATTTCCTTAAA
CUST_4956_PI428820553	TCONS_00038698	Detected	Tested	CTACCAGCAAGGGTCATAATGTAACGGTTTTTATTCAAATCGAAACGCCTTTATCTTTTT
CUST_498_PI428820575	TCONS_00006580	Detected	Tested	AAAGGTAATTTGTAATCGGGCCCCCCTCCACAGTATTTTACGGTTTGATACTGATTAGTG
CUST_5043_PI428820553	TCONS_00037312	Detected	Tested	TAAGCTTTTGAGAGTTTCATGAAAAAATAATCCCTCCCCCTCCCACTCGCTGGATCAAAC
CUST_5068_PI428820553	TCONS_00037351	Detected	Tested	CGCTCCCTGGACTTTTTGAATTGCTGCTTATTTTAGTGATCAAACAAAAATATACAACTG
CUST_51_PI428820553	TCONS_00007442	Detected	Tested	GGAGCATGATAACGAAAATCGAATCTTAATCCTATGCATAAACTATCCTACCCATTTTTG
CUST_510_PI428820575	TCONS_00007913	Detected	Tested	TGTTTGATATCAAAAGACTTCAACCCCCTTGCCATGCTCATTTGGGTAGTGTAAGCGCGA
CUST_514_PI428820575	TCONS_00007918	Detected	Tested	AATTCACCTATCTTGGTTTAAAGGTCAGCAACGACAATAGCATGGTAACTGAGTTGCGCG
CUST_517_PI428820575	TCONS_00005612	Detected	Tested	AGTTTAGTTATGTCCCCTTACCCAAGGTAAGGCTTCTTAACTCCTGCGTTTCCAGTAAGG
CUST_520_PI428820575	TCONS_00007930	Detected	Tested	CTCGCCGTCAGTGTTACACACACTCACACCTATAACAGCCGTTTGAAGCAAAAGAAAAAA
CUST_522_PI428820575	TCONS_00005632	Detected	Tested	CCCCCCGCGACGCCATGTAATGCAACTTAAAACGTCTGTTCAATAAATGGTAGAAACATG
CUST_527_PI428820575	TCONS_00001333	Detected	Tested	AATACAGTACAGGTGAAGAATATTTTGAAGCGAACGACAACCTCTGAAGCCAAGCGTCCC
CUST_5307_PI428820553	TCONS_00037704	Detected	Tested	TCCACCTGTGGTTTTATGTGAACGTGTGCGTGTGTGCACAAAAGAGTGTGACAACCTTTA
CUST_5324_PI428820553	TCONS_00039110	Detected	Tested	TGACGGGTTCCGTAAACCTAGTGTTAAACCTGTTTCTATGTATGTATTGTTTTCTTCTGT
CUST_5325_PI428820553	TCONS_00038350	Detected	Tested	TTTTCTGTTTGTCATCTAGATCAAACACACGCAAACGTTATCTGGTGGGACAGTGGCGCT
CUST_5353_PI428820553	TCONS_00038368	Detected	Tested	CAGTCTTGTGATTAATTGCGTAGAGGAAAGATCGGCAAGTGCAAACGAAAAATAAAATTG
CUST_5379_PI428820553	TCONS_00037891	Detected	Tested	TTTCGGATGGTGGACGGAGATACCTAAAATATGTATTTAAATAAACTGTGCTTTATGTCG
CUST_539_PI428820575	TCONS_00007960	Detected	Tested	ACACAGTTTCATGGCGAGTTTGTAAAGAAATAGGAACTCTGATCATGATGAGCAACAAAG
CUST_545_PI428820575	TCONS_00007962	Detected	Tested	GTTGTTCCATCTCTTGCGTAGCACGTGGGAACTTGTATACCCTTTTAATGTGAAAATCAC
CUST_546_PI428820575	TCONS_00007963	Detected	Tested	TTAATTAGCCTCCGTTTCATCAAACATATGGGTATGTGCTCTGTATTCCACTTTTACTAC
CUST_548_PI428820575	TCONS_00005673	Detected	Tested	CAAAACAAAAACCCCGAGCCGCAATGTTTTCTGCTCCACGTTTTAAAGCTACCGCAAAGA
CUST_562_PI428820575	TCONS_00001399	Detected	Tested	GTTGGGATGTTACTTTTCTAGTAGGGTTTTGTCTCTTTCTATCGTTTCTAATAGTGTCTA
CUST_564_PI428820575	TCONS_00005699	Detected	Tested	GAGGACGTGTAAGTGTGTTACATTTCATTGTAGATAGAAACAAGCATGTTGATACAAGAA
CUST_579_PI428820575	TCONS_00003858	Detected	Tested	AATCGGATTATCGGATCGGTTGGCCGCATCTTTGCAACAAAATTTAAAGAAAGGTAAGCA
CUST_586_PI428820575	TCONS_00005752	Detected	Tested	CCCTGCTATTACTTAAGCTTTACATGTCCTATTTAACGTGAGTCCTTATATTTACCTGTA
CUST_596_PI428820575	TCONS_00005769	Detected	Tested	CAAAGCTCGAACAAATGACGCGAGCACATAGTGAGTTGGTTGGGTTTAAGTGAATATCAT
CUST_603_PI428820575	TCONS_00007175	Detected	Tested	AGTAGGCTGTGGACGGAAAGAAAGTGATCAAGAAATCAATCTTGCCCGATTGCACAATCG
CUST_62_PI428820553	TCONS_00004875	Detected	Tested	CGATAAACTTTAATGTTATGCAACCTGTAGTGACAAAAGTCAATCAAAAAGTGAGATGCC
CUST_628_PI428820556	TCONS_00005995	Detected	Tested	TTTTTTGTCTGTCTGTTTGTTTCGTCAATATATTCGTGTTTCCGAGGGTGGGTGGGCCGA
CUST_665_PI428820575	TCONS_00007206	Detected	Tested	ATGATTTTTGATCACAGAAAACGCATACGGTACGTGAATGCAAGCTTTTGTGGCGCGATG
CUST_673_PI428820575	TCONS_00005893	Detected	Tested	CAGTCTGTGTGTGTGCACGCGCAACATATTAAACATAAATATCTATATGAAGTAAGCAAA
CUST_680_PI428820575	TCONS_00005905	Detected	Tested	CAAACCAAACATCAACAGCAAACAACCTAATAGTTGTCGGGCTAAGTAGTTGTAATTATC
CUST_688_PI428820575	TCONS_00007218	Detected	Tested	GATGATTGACTGCTGAAGAAGAGGCTGGCACCAGTTAGCGCAATTAGCACAAAAAGAAAA
CUST_690_PI428820575	TCONS_00008134	Detected	Tested	CGCTTAAACTGTTGCTGCCGCCCAGTAAGAAGTTACAATCGTTTGATCAAATTATGAACC
CUST_702_PI428820575	TCONS_00004210	Detected	Tested	AAGTGTTTGGATTTGAATCGGCTTAGTGCGGTGCAAACTACTATGACATGGGATCGTGCA
CUST_704_PI428820575	TCONS_00005939	Detected	Tested	GCAGATATTGCAACAACCTTATACGGACGTCACACGAAGCGTAAACTTTGGCGTAAACTG
CUST_708_PI428820575	TCONS_00005943	Detected	Tested	AATAGTGTCCCGGGAGCGTCATATTCGAAGGGCATAATGTTGAGCGTGGTTAAGAAAAAA
CUST_722_PI428820575	TCONS_00008163	Detected	Tested	CTCCCTCATAAAGAACTTTTCACAATGAGTTTTAGTGATGGTGTTAAGATTCTTGCAAGA
CUST_731_PI428820575	TCONS_00008171	Detected	Tested	CTTCTAAGATTGCCGCCTGGTAGTTCAACATTGATAACACTATTCGGTCGGTCGGTTTTT
CUST_755_PI428820575	TCONS_00008186	Detected	Tested	GCGGTAGGATGGCAAGTAACACAATCGATGACCAAAGTTGCTGTATTTATTGAAGAACTA
CUST_765_PI428820575	TCONS_00008194	Detected	Tested	TAGTGGCAGTAACAGTACCACCACCATTAACAAGACAAGCAATAGAGACAAGGCTTGTAA
CUST_766_PI428820575	TCONS_00006044	Detected	Tested	ACACACATACACACTCATGTGCAAAAAGAGAAGGAAGGAAAAACACCGAGACAAGCAGAG
CUST_787_PI428820575	TCONS_00001976	Detected	Tested	ATAATAGAAAGAGACAGCAACAACAGCAGCAGACGCAACTACAACAACAGCAAGCAGGAA
CUST_792_PI428820575	TCONS_00008231	Detected	Tested	TTGTTTCTCTCAGGAGTGGCGTCGGCGATGGTGGTTTATGGATCATTTGAACATATCTCA
CUST_821_PI428820575	TCONS_00008257	Detected	Tested	CTTAAAGAAACACGCAGACAGCATTACGAAACAAAAGACCTCTGGGCAAGATATAAAGAA
CUST_828_PI428820575	TCONS_00006775	Detected	Tested	TTAGCGAGGCAAATATATGTCATCACACGTACCAACAACCTTGCCTACTGCTATCTTCCG
CUST_837_PI428820575	TCONS_00002175	Detected	Tested	TAGTTTAGAGTTCAGTGTGCAACTGTGTAGCTGTTGAGTCCCCGAAAGGAGTACAGCAAT
CUST_839_PI428820575	TCONS_00008280	Detected	Tested	GGTAATTGTCGTCCTGGAACAGTGTGGCAAGGGAGTGTGAATATTCTTTGTGAAAGGTAA
CUST_844_PI428820575	TCONS_00008286	Detected	Tested	AAAGAGCAAAATACTCCCTTCGCCCGGTTCTTTCTCGTGTTTGAAGCAAAATGAACTAAA
CUST_845_PI428820575	TCONS_00008287	Detected	Tested	TTCTTTTGGCCCCCCAGTTGTGTTTGTGTTGAGGAAATATAGTGAAAGTCGTTTTTCTTT
CUST_847_PI428820575	TCONS_00008289	Detected	Tested	AAACACACACAAAACACAAATTTAGCCGAAAATGAGAACCTCGTTGGGACATTGAGAATA
CUST_852_PI428820575	TCONS_00008294	Detected	Tested	TGCAAATTTACAGTGAGAGGCGCCTGGTGTTTTTGTGTTCTACAACCAACGCCACAGTAA
CUST_86_PI428820553	TCONS_00002592	Detected	Tested	CGACCACTATATACAGGATATACGAACACGTCCAAATAATTGCAGGAAAAATTCATTTTC
CUST_862_PI428820575	TCONS_00002272	Detected	Tested	ACCCCTCTCTCAACAGAGGGGGAAACATGGTGGTGATGAAATATGAATAAAAGTAATCAA
ENSANGT00000026537	TCONS_00024050	Detected	Tested	ATCCATCGAACTACTCAGAACTAAGCTTATGCAAACACTTGAAGAAATTAAAGCACTGGT
Hem_118	TCONS_00024254	Detected	Tested	GGCAATGTCGTCGCTGTTGGTGAAATACAAGGCAATTTGTACAAATTGAAAATGGCTGAG
Hem_236	TCONS_00031874	Detected	Tested	TAAATGAGGAACGACAGCGTCCCGGAAAATGTGAATCCATGCGCTGCAGTGATGATTATT
1052_3R_P_6024361_6030698	TCONS_00032023		Tested	ACAGACATTAGTGTGGATTATATTTTGGCCGATTTCGCTCCGGGGGAGCTGGTTTTGAAA
10710_UNKN_-_3969565_3970335	TCONS_00034448		Tested	TTTGAGGTAGGCAAAATAAGCGAAGAACAACTGAAGTGTCTCATCTTCGTGTGCGGGTTA
11587-1_EXONS	TCONS_00024490		Tested	AACCTGCGGACGGTGGATGACATCAGTGGCAGCAACAATTTCTCCTCCGGACGCACCTAA
11959_2R_P_26817436_26823023	TCONS_00012667		Tested	AAAGGGTGCGATGAGCGCATTTCTCCCATTCTCTATCTCTTCAACGTTGTAGATCGATGA
11984-1_EXONS	TCONS_00023343		Tested	ACACTTACTTGATCGATGCCGAACCCCAGACATTTCGGGGGCGCAAACGCCGACGGGAGG
12772_2R_P_25213489_25215828	TCONS_00017577		Tested	ATAAGTGCGAGATCATCCAGCGAAGGCCACACAATTTCAACACCATCATCATCATCGCAT
13434_3L_HAP_24_P_23969093_2397...	TCONS_00024682		Tested	GAAACAAAGACATAAAAGGACCATCAGTAAGACCCCGACGTGTATCGCATATCCACCATT
13691_3R_-_24176999_24180392	TCONS_00032412		Tested	TTCACGGAATTCAGTAAAATGGGCGAGCGTGGGGCGGTATACTATGCTTATTACGTTTGA
14077-1_EXONS	TCONS_00023656		Tested	CGATTTTATGCGATCCTGGAAAATGGTAAGCTGCCTGCTCCTCGACAGCAGCAGCCTTGA
15699-3_EXONS	TCONS_00026035		Tested	CAGCAGAAACTGTTGATAGAGCTGCGAAGGAAGAAACAGGAGATTTTACTCGAGATACAG
16204-1_EXONS	TCONS_00032378		Tested	GCTCTATCAGCATCCCAGCCCGTACCAGTATCATCAGCAGCTATTCCACCAGCGCTCCAA
17785_3L_P_36680910_36682771	TCONS_00024098		Tested	TTGAGGTGGTGAACCAACTGATCGAAGACTGTAGCAAGTTGGATCAGTTTCACAAGAACC
17989_2L_-_29629978_29647266	TCONS_00005585		Tested	TTTTTGCTTCTTGTTCTCCTTCGCGTACACCTTCCCGACAACCAAGTTGCCAATTATTAT
18090_UNKN_P_11898370_11898933	TCONS_00033752		Tested	GCGCTGCTAGTAATGTTTGCTAGCCATTTTCGCTACACTTCTACACTATCTCCGCACTAT
18494_2L_P_38158703_38161982	TCONS_00008093		Tested	AGAAAGCACGCACGTTCGCATGGTAATGGGCGATTTTACACCATTGATTGCACCGTTTTT
19081-2_EXONS	TCONS_00033267		Tested	ATCACCACCGCTATCACCACATTTTGTATCACTAACAGAATCGTCGATTCAGCCGTTGGA
19158_3R_P_19225532_19229853	TCONS_00031097		Tested	CAAGGCACGAAGACGATCAAGGAAACAAGCAAGCAACCAGCCTTTCTCAGTCGATTATAA
19493-1_EXONS	TCONS_00033239		Tested	AATCGAACCGGAAGCAGATCATCTACGGACGCAACGGAACGGGATCGGCTGAGCAGGTTA
19544-2_EXONS	TCONS_00024984		Tested	AATAACAGTAACAATAATAGCAGCAACAAAAGCCTCAACATTGCCGGCAGTGAGACGGCG
19934_3R_-_14007842_14022034	TCONS_00032175		Tested	AAGGCTACTGGTGGCAATACCAAAACCTAAAGCAGAAAGTGTACTATCGACGCAAGCAGA
20414_X_-_11262302_11262625	TCONS_00038883		Tested	AATTCGTAGGAGACAACGGATTTGGGGACACTATTATATCAACGTGAATTGGGCGTTGCG
21366_2L_-_42831653_42840128	TCONS_00007237		Tested	GATATGGAAAGCAACTGTCGCTACACACAGACACCACATATTAGCAAAAATCTGTTCTAA
21938_2R_-_21822965_21824657	TCONS_00017512		Tested	AAACTGTTGCAACATCATCATGCACTATTATTCTATCTTGGTGCAGGCGAGCGGTGTCGA
22624_3L_P_7349430_7353552	TCONS_00020278		Tested	TACCACATTACCCGGCTCATAGGTGCACTAACATTGTTCATACTGAGATACACGGAATGA
22647-1_EXONS	TCONS_00039175		Tested	TAAGTATGATCCACCTTGTTCCCTTAGTCCCGACCCTACAAACACTTTTTCCACTCAATC
22716_3R_HAP_11_-_12547398_1254...	TCONS_00031017		Tested	CCATCCTGCATGAATCCTGTCTTTGAAAAGGCTGTTGTTATTGTGTATCGTGAAAAATAA
23693_2R_P_28257027_28258013	TCONS_00017632		Tested	TAAGTGCGAAGGGACGCCATCTTGTTGGAAACATTGTTATATCAACGCAATGGCATTGGC
2419_X_P_8697677_8700835	TCONS_00038030		Tested	ATTCGATAAAACTGTTAAGGAGGCATGTCAGTCGTTCATCGGGGAAGGCAAGAAGCATAC
24228_3R_P_212481_213288	TCONS_00031924		Tested	GATGAGCGCGGAGAGCCCGACAAGCACATTGCTGTGAAATTGGGAAAGTTTGCACCATGA
28096_3L_P_36266679_36277302	TCONS_00025006		Tested	GATAATCATAGTTGTTCAGTCAGAACCGTTATTGCACAAATTCTACTTACTTACGTACTG
28661_2R_P_28234205_28240372	TCONS_00017619		Tested	ATCAGCAGTACAAGCAGCAGTAATAGCTGAAACTTGCACCGCTCTTCGATGCATCTCTTT
29950_2L_P_2739246_2746771	TCONS_00007410		Tested	TTCCTACATCCACGGAGGATGTTGCTCTCGTCTCAGTAGCTATGACACCGATAAAATCTT
4857-1_EXONS	TCONS_00015904		Tested	TTTGGGTAGCATTCGAGCAGACGATGGCGCTAACAGGTAACAAGTGGCCACCGCTGCATG
492_X_P_11646804_11650130	TCONS_00038895		Tested	TTGAACCGATTTTTGCGACTAATTGCGAATGCCCCCTACTGGACCAGGTTAGATAGATAG
670_UNKN_P_37286961_40590083	TCONS_00034900		Tested	AAAGCATCAAAAAGTAAGTGATGATGATGGTGGTGTTGTAAGCGCCTGCAGCAGCAGTAC
7808_3L_-_5340749_5344357	TCONS_00023175		Tested	AGCGCATCAATGGAAACTGATAATTCGCCGAAAAAGATAATCTTCGAGAATTATGACTAA
890-1_EXONS	TCONS_00007583		Tested	CCCGCGGGCGAATCAATGTGCGCTATATCTAGAGTGTCGTGCGGTCTAGAAGTCGTCTAA
AGAP001078-RA0	TCONS_00034635		Tested	GATATCACTATCAACAGTTTAATCATCTCTTAAAACATTTAAAAGGAAATTCTACATC
AGAP004412-RA4	TCONS_00015734		Tested	ATTTTCTGCACAAAATCAATATTTTACGAATATTTTAAAATGTTTTACATTATTGGAC
AGAP006933-RA0	TCONS_00001740		Tested	CAGTTTTATAGAATTACTTACGATACACGGGCAAAAGACTTGAGAACAAACGGTTTGT
AGAP010300-RA0	TCONS_00015813		Tested	CAGGAAACAAGATACTGTGCATTCCTTGTGGTAGATGGTGCCACATCTCCTGTCTCTC
AGAP012508-RA0	TCONS_00016997		Tested	TTTTATAAAGTTCGTGTTTTTAGGTTAAATGTACGTGCATGTGAATATTGTTATTTTT
Clu_100_centroid	TCONS_00006548		Tested	ACTAATGCACGCACAGAAACAAACACACATAAGCATAAGCATAAGCAAGGTGTATCATGA
Clu_1401_centroid	TCONS_00019352		Tested	TAAAAAAGAATCGCCTAAAACTCTCACTCGTTCACTAGCAGCATCGAGTCGCTCTAGCTA
Clu_243_centroid	TCONS_00024604		Tested	AACTTTTTGGTTGCCTCGAAAAAGCGAATCGAGACATCAAGCTGCTTTACGTCTTCCTCG
Clu_2701_centroid	TCONS_00018124		Tested	AATCTTGCCGCGAATCTACAAGCAGGGGAGAATTTTAAATTCGGCCTGAACATTGCGATG
Clu_2890_centroid	TCONS_00032425		Tested	AAATGAGAAATGCACACCGGGAGCCCGAGTTTGCAAATGAGGTGATGAAGTACATCATTG
Clu_3027_centroid	TCONS_00004925		Tested	TACACTCGTTTATCGAGAAGCGGTAACTCGTGTCATCGAATCCAGATATGGTTCGAGCAA
Clu_3125_centroid	TCONS_00014967		Tested	TACCTTTGCTATCGCTATGTTCAGTGTTACCGTTGATAGTGTGCTGGTGAGAAGGTTGGA
Clu_3129_centroid	TCONS_00022316		Tested	GCATCAAGAAGAGCATGGATATTTCACCAGAAAACCCAGCCAAACTTAACGAGACTGAGC
Clu_3232_centroid	TCONS_00033843		Tested	AAAGCAACTTCTTCACGCCACAGATGATAAAGGATTGCATGAAGAAGGTGATCGCGGTGA
Clu_696_centroid	TCONS_00034094		Tested	TATGGAGCTGCTGGACAGTGGATACATCAACAACGATGCAGGTAATCATGTCGAAGCAAT
Clu_734_centroid	TCONS_00026113		Tested	TCGAACAGTGGGAAGGAGAACGTGTCGGCCGACTTTATCTTCATCCCGCTGAAGGATCGC
Clu_836_centroid	TCONS_00024602		Tested	AAATCGGAAACGACTTGTGAAAAAACGAAAAGGCTTCCACGATGTCTACCAATCGAATCC
CUST_100_PI428820575	TCONS_00006339		Tested	TTTTGCTGTTACTGCTTCTCCTGTTGGTGGATAACAAGCCAACGGATCAGGAGGCTTTAT
CUST_1004_PI428820575	TCONS_00014383		Tested	GCAAAATAACAATCACACAAGATTCTCCATTTTATTTCTCCGCTTGACAATGCTGACCAG
CUST_1005_PI428820553	TCONS_00008311		Tested	ACTTTGCTGCACTAGCAACATGGAAGATGGAAGAATTTGAAGCTAACCTAAGGAACGCTC
CUST_1006_PI428820553	TCONS_00008312		Tested	TTTCATTGTTTTCCGTATGTCCTTCGTTGTTTCTAGAGCTACAGAAGCGGTCTCCTTTCG
CUST_1007_PI428820553	TCONS_00006238		Tested	TTTAAATAATCATTTGCATATGTTTTTATTCCACAGCAGAACGCACGAGAACAAATCGGC
CUST_1009_PI428820553	TCONS_00008314		Tested	TTTTAAAAATTACACTGGTATTACTGGACGGCCTGGATGACTGAAATGGTTTCCCTGTCG
CUST_1009_PI428820575	TCONS_00014394		Tested	ACTACAGTAATCGTTCCAATCCGTGCAGACCGTGCATTCCGAGTGCCTAATTACATAATG
CUST_1014_PI428820575	TCONS_00017160		Tested	TAGAAGAGTTTAGAGCATTCCTAAGACCACTTTTACCGCCGTTCTGAACGCGTAACCTTG
CUST_1015_PI428820575	TCONS_00017161		Tested	TATATTCACTGCCACTTGCACGCTTTGTCTTGATCGAACGACAACAACAACGTTTGGTTG
CUST_1016_PI428820575	TCONS_00017162		Tested	GGCTTCTGTGTTTTTGCTAAATATCTCACAAGATCACTCATTCTCACATACGCACACACA
CUST_1020_PI428820575	TCONS_00014418		Tested	ATTGAATCTTGTCTATTTCACTTCGGCCTGCTGATGGTTATCTCTCACTCTCTCTGTGGC
CUST_1021_PI428820553	TCONS_00006253		Tested	TGTTCTGAATGCTGTTGTTTTAGTTGTCGAACGAGCATCGGACGTTACTTGCTATGGGTC
CUST_1024_PI428820553	TCONS_00008327		Tested	CTTTTGTTGTTCTTACATATTGGCTTTCACATTGGCTTCGAATCGCTTCTGCACGGCAAC
CUST_1029_PI428820575	TCONS_00014431		Tested	AATTATTTATCCCAGAGTTTCGTTTGCTTCGCTCAGCTTCAGCTACTGCTGCTGGAGGAA
CUST_103_PI428820575	TCONS_00007494		Tested	GAAAACCAATGATCCTGTAAAAGTTTACACGCAGCCTGTAAATGTGGCAATCAAACGAAC
CUST_1032_PI428820553	TCONS_00006268		Tested	TTACACCGTTTCACTGACACTCATACGTTCATTGGATGTGCGTTTCTCTCCAACGTTGGA
CUST_1033_PI428820553	TCONS_00006269		Tested	GTTATGCTTAGGAAATCACTTGCAACATAACTGGAATTAGTGGGTCGCACTTTCGCGTTC
CUST_1033_PI428820575	TCONS_00014434		Tested	TGTTAACACGCGTTGTTTCAGAATGCTATTGGCGGAATCTGAAATCGTACATGAGGCTGG
CUST_1035_PI428820553	TCONS_00006271		Tested	CCGCAAAGTATCAAAGTTTAAGAACACTGAAACGGAATTGAATAAGCTGTTGTTCTTGAT
CUST_1035_PI428820575	TCONS_00008698		Tested	AAGCGAGCGAGCAAGCTTTGCCAATTTTGCACACCGAAGGAAAAGTAGCCAAACGTTTAT
CUST_1036_PI428820553	TCONS_00008334		Tested	TGCTTACTTCCGTGGGAAATAACCCCGTATGCATGCTTATACCACATTCATACGGTTTAT
CUST_104_PI428820553	TCONS_00004922		Tested	AATCATCATCCTGCCTGTTTGTCTTTGTTAGTGTTTTCTCCCCTTTTTGCAACAGAGTGC
CUST_104_PI428820575	TCONS_00006343		Tested	ATTTACTCTGCTGTGTGCGATCGCACTAGGTAATGTGTTTCGATTTAAATAGGAATTAAT
CUST_1043_PI428820553	TCONS_00014250		Tested	GAAAAGTTTATGAAATCAAAGTTGGAGCATGCTACTCAACGTTTGAATTTGGAGGGTTCA
CUST_1043_PI428820575	TCONS_00017185		Tested	TCTTTTATGGCTTGGAGAACGATTTTGTTTGTATGACCTGTTTTTCTGAACACTCAAACC
CUST_1044_PI428820575	TCONS_00017186		Tested	GTATAATATTGCTTAAAACCCGTCACCGAACGTGGGTGAAGTGTGCTTGCACTGATAGGT
CUST_1050_PI428820553	TCONS_00014253		Tested	AATAATAATACAAATAAACCGTTCAAAACTGCGCTTTCACTTCCGAACATTCCACTCCTC
CUST_1051_PI428820575	TCONS_00017199		Tested	TGTTGCCTATTAGATCCTACCCGATCAACTTGAATTGCTACTCGTCATGCTGAGAAAAAA
CUST_1052_PI428820553	TCONS_00017052		Tested	ACACTTCGTTTGATGTGCGGACAGGCTAGAATATGTAGCGGCGGTGTGAAGTTGAATAAA
CUST_1055_PI428820553	TCONS_00014257		Tested	CAGAAGTTTTTCCTACCTTTTTTGCCAGTGTTTCTCACTCGAAACGTGCTGCTGCTTGCA
CUST_1055_PI428820575	TCONS_00014471		Tested	TGAAAGTCTGTGCTTCCGCAAAAACCGGCCAAAGCGGCTATTTAAAACCCGAATCAAAGA
CUST_1057_PI428820553	TCONS_00017064		Tested	CAGCAGCAGCATAAATAAAAGTTATTACTCACTCGACCAGTACAACCAGTAATCTCTGGA
CUST_106_PI428820553	TCONS_00007501		Tested	GACGGTAGAGAGTATATTTTGACAGAGGGTGTGAAAAATAATGTCGTATTTTGGCAAAAT
CUST_1060_PI428820553	TCONS_00017066		Tested	AGCCACGTGACTGTAAATTATCGAGAGCTCAACATCTGCATTACAATAATAAACCATCAG
CUST_1063_PI428820575	TCONS_00017220		Tested	AATCGAGCGATAGCAAACCAAGCAAACAAGCCGACAATCTAGGCCAGTTTTGAACACATC
CUST_1064_PI428820575	TCONS_00017221		Tested	ATAAACGAGCAAAGGAATGCAAGGAAACGTGCTGAACGACGTTCAGGAGCAAAACTTTGC
CUST_1065_PI428820575	TCONS_00017222		Tested	TATTCGGGTACGGTAGCAAGTAAGTATAACCCACACATAAAACGATGAAAAAGAACTTAA
CUST_1066_PI428820575	TCONS_00014489		Tested	AACCGCAACAGGCATGATAGACCTGCCTATGGTATTTTATTGCCTTACATCTTCCCGATG
CUST_1068_PI428820553	TCONS_00014271		Tested	TGTGCGTTTTCCCCTTTTTTGTACGACAATAACAAACAAATTTCACAGCTGTCATTCGCG
CUST_1070_PI428820553	TCONS_00014277		Tested	AAACACTTTGCTTCATTTCAATTGCACGTGCCAGACACCCGTGTAACACGATGGACGAAT
CUST_1070_PI428820575	TCONS_00017229		Tested	CAAAATATGTAACCACCATCAGATCATCTCATGTTATGCTACTTAGCTAGTACTAGGTGG
CUST_1071_PI428820553	TCONS_00017079		Tested	AAGGCGTCTTCGATTCGATTCCAATCATTTACCATCGACATTAAAACAACTTGATCAACA
CUST_1071_PI428820575	TCONS_00017230		Tested	TGCTCGATCGACGGTATGATTGACGGACCATTTGTATTTAAAGCGAAGCAGGTACACAAC
CUST_1074_PI428820575	TCONS_00017232		Tested	ACCTGATTAAAACGCACTATGTTTCGCGGGACAACATAAGAGTTGTGCGTAATGTGTGAA
CUST_1075_PI428820575	TCONS_00016012		Tested	TATTTTGTGTGACTGTGGGTTTTGCCGGTCTGAGAAATGTTCGCGCGATAAATTCTACCC
CUST_1078_PI428820575	TCONS_00017236		Tested	GACGAATCAAAATATGTACAAAGGTTGGTAGCACTGCTGTTGTTGGTTACAACATAATTT
CUST_1081_PI428820553	TCONS_00011539		Tested	GCTGGAGAGTTTTCTGCAGGTGAGTTTTCTTCAAAAAGTGGTTTGCGTCTTCTCTTTCTT
CUST_1083_PI428820553	TCONS_00017086		Tested	TGTTTGAACGAAAATTCGCGTAGTAGTTGGCTTAAAGTCACTTCCCTATTCTGCATCCCC
CUST_1089_PI428820575	TCONS_00017248		Tested	GCACAGCACATACACAAAATATAATCGTACGGAAACACTCATACACGCACGTACTCACAT
CUST_1091_PI428820575	TCONS_00017249		Tested	CGTTAACAGCATTTTGTTTTCTGCTCTCTATTTTGAGCGGGGTTTCGCCGTAGGAAAAAA
CUST_1092_PI428820575	TCONS_00017250		Tested	TTTTCCGTCCGCCTGTGTACGCAAGTCTGCCACAAAACTGTCTGGCACACACTTTCGAAC
CUST_1093_PI428820575	TCONS_00034460		Tested	TAAAGTTTTGCTTTACTGACTCATATCAAACCATCGTGCTGCATGGGTGGATACCGGGGA
CUST_1094_PI428820553	TCONS_00015918		Tested	CGGCGAACGACAAAACAGCAACGAATCGAACGCTTAAATAAGTGTCAATTTATCGTAAGT
CUST_1096_PI428820553	TCONS_00014314		Tested	AGTTGCAGGCTGTGTGTCAAGAAAAGTGTGCGTTTCCCTTTCCATCAGCTGACTACTATA
CUST_1102_PI428820575	TCONS_00017264		Tested	TTGCTCTCTATTGTATAAATCATTGGCTCAATCATCAAAGGTCGATTCGCGGTCGGACCG
CUST_1103_PI428820575	TCONS_00014550		Tested	ATGGGGGGTTGGAACGACGACAATCGGCCTACACAAATTAAGAATGGATAGTAAATTTGC
CUST_1112_PI428820553	TCONS_00017099		Tested	AACGGATGTTCAGGTTCCTTTTTCTCTTGTAACTTTTAAGCGAACATGTTTAACGTACAC
CUST_1113_PI428820575	TCONS_00017277		Tested	TGTGTCCGTGTATGCATGTGCACTTGTTTCGATTCTCTACTCTATTAATGTACTCCCCCC
CUST_1115_PI428820553	TCONS_00014336		Tested	CTGCTTGTGTGCGTTTGTGTGATAGTTTGGTTTTGTGATGGCCAAACCATTTTCGCTACC
CUST_1117_PI428820575	TCONS_00017282		Tested	ATTTTGCTGCTGCATTGGATGCATTGAGCAGTGTTGGGAGTTTCTTTTTGTCTGTTGCCC
CUST_112_PI428820553	TCONS_00007509		Tested	ATAATCACCGGCCAACGATACGTATTCAGGAATAATGGCCGCATACGCTCAATTTGGCTA
CUST_1120_PI428820575	TCONS_00014570		Tested	AAACCTTCAACACGCTTCTCCGAAAATCTGCACACGAAAGCTGATTGCTGTTGCAATGTC
CUST_1125_PI428820553	TCONS_00017104		Tested	TTATTTCTCTGCCAACCCTTGCGGAGTTCATCGTTATCAACGTACTTGTGCTGCTGATCA
CUST_1129_PI428820553	TCONS_00014355		Tested	TCACTGAACTTCGGATAGATAGCTTTTTTCTTTACACTAGTTAACGTAGCAATTCCCTTT
CUST_1129_PI428820575	TCONS_00017299		Tested	CCCAACCACACTAATGTTACTTAAGCATAGACATATGAGAAACTAGAACATACACTCACT
CUST_1132_PI428820575	TCONS_00017303		Tested	GTTTTCTAATTCAATTAGGGTGCTCATTAGAAGGAAAACGCTCCTAGGTGTTGTAGGCAT
CUST_1136_PI428820553	TCONS_00014361		Tested	TATGATCTTGGTTGCCAATTCGTAGACATTAAAAATCCTCTCACTATCATTAGCAGCAAT
CUST_1137_PI428820553	TCONS_00014362		Tested	AGTACAGATGCACGTAATTACACATTGTGCCGCTTCACTCGACCGTAAAAAGTGCAGTAG
CUST_1138_PI428820553	TCONS_00017110		Tested	ACTGCGCCTGAATGTTAGGCTATCTGCACAACACAACTATCAATCACTGTTCACTCGACT
CUST_1143_PI428820575	TCONS_00017313		Tested	ACATTTTACACCCCACCCCACAAACTTGTACAAGACGTTGTTCGTGCTTTATGAAGCTTC
CUST_1144_PI428820575	TCONS_00017314		Tested	TAATCGTACATATTTTCCACAAACACACACTGCTTGCTTTCACTTCACGCAAAGAACGTC
CUST_1147_PI428820575	TCONS_00017316		Tested	AATCGCAACCCGTAGTTGTTCCGGTACAATGACGGTGGATCGATGGGACCACTTGCTTTG
CUST_1148_PI428820553	TCONS_00017139		Tested	TTGCGTGAAGAGTGTTTAGGTAGCTAACAATTATTGGCTTCGTAACAGTTAATATACGAA
CUST_1149_PI428820575	TCONS_00017318		Tested	GGTTTTGGGTTTGGTTAAAGCTTTCGTCGTAAGTGTCGCAGTATTGCACCGAACACCTAT
CUST_1150_PI428820575	TCONS_00017319		Tested	TTTAGTGACACGCACCGCATTCGATTCTACCACCAGTCAGAGCAAAAAAGGATAACGATG
CUST_1151_PI428820553	TCONS_00017141		Tested	TCACAACCGCAAATGTTTTAACAACTATGGCACTAGCTTAATGGGACCAGGGACCCATTC
CUST_1151_PI428820575	TCONS_00017320		Tested	TAAAATTCGGGCTGATGGTGAGAAAGAGTTTCCATGAGAAGGGCAAAGAGAAGGTGCACA
CUST_1152_PI428820553	TCONS_00017142		Tested	ACTCTTAGTACGCGTAGTATGCTATGACTTTTGTTGCTATCGATGCTGAGACGCACTGCT
CUST_1153_PI428820575	TCONS_00017323		Tested	TACTAACGCTGATTACTTTTCATCATTCGGTTGTTTGGAAGAAACATGCGCACTCGGCCG
CUST_1154_PI428820575	TCONS_00017324		Tested	CCTTACGTAAATAAATTCTGCAAAGCGTATCCTACTAATCTAGATGTTCGCAGCCGTTCG
CUST_1156_PI428820575	TCONS_00017327		Tested	TCAGGTTTCGCTGAAAGGCACAATTTAAGGTTGCTTCTTTTTCAAGGTGACAAGATTTAA
CUST_1157_PI428820575	TCONS_00017329		Tested	ATATGATGCCTACGGAAAACAGTAAGCTTTTGGCACGCCTATCGCGCCCATCGTAAAAAA
CUST_1158_PI428820575	TCONS_00017330		Tested	AAGCTAAACTTTGCGCACACACAGCGCAAACAAGGCGCGTGTCAAAAGTAATCGTTTGAT
CUST_1159_PI428820575	TCONS_00017332		Tested	ATGTTTATAATTGCATTCCAAACTCCTCCAAACCAGCACACTTGCTCGCGATGTGTGCTC
CUST_116_PI428820553	TCONS_00007514		Tested	TTACATCATTTGTACCGTGTTGATGTTGCGTTGTTTTCTTCACTCCATTTTGGTGACGTA
CUST_1161_PI428820575	TCONS_00017337		Tested	ATTAAGAAGCGAATGTTGGAGAGAGGAGAAAAGCTGATGACATTCCGGCCAAAAGTTCGC
CUST_1162_PI428820575	TCONS_00017338		Tested	AAGGGAAAAGATTTTTCATTTCTTGCCAACCCAGCACATGTTACGGGCTGTTAGGCGAAC
CUST_1163_PI428820575	TCONS_00017341		Tested	GTCGATGATGACACAATTGAAGCTGAGTGAAACGATCAAATGAACAAGTAAAGTAACTTT
CUST_1164_PI428820575	TCONS_00017342		Tested	AACATTCGTACGGACAACAGTATATTGCCAGCCAGTTGGCTTTTGCATTTTGATGAGCGG
CUST_1165_PI428820575	TCONS_00017343		Tested	GCATGTACGGTTCAAAGCGAAAGAAATCATCATCAATATGTGAGTTGGCTAGGCGAAGCG
CUST_1166_PI428820575	TCONS_00016076		Tested	AATGATATTGTATCCGCCAGCTATCGATCGCGTGACAACTTTAAGCAAACCCAACCAGTG
CUST_1169_PI428820575	TCONS_00014595		Tested	AGCGATACGTGAAGAAATCGCATGTTTTCACACCGAGCACAATCCCACTACAAACTTTTC
CUST_1174_PI428820575	TCONS_00014600		Tested	TTTTTGCGAAAAGTTTTGGAAGTAAAACGTGGCCAACAGACACACGCACACACGTACGGT
CUST_1177_PI428820575	TCONS_00017357		Tested	TTGCGTTCAATCGATCTTGCCGAGTGCTTTACTTTATTTGGGTTTGATTTTGTTGTGTCT
CUST_1178_PI428820575	TCONS_00017358		Tested	GTAAAGTTTGCTGTGTACAAGTACGTGTCAACCCTGTGTTGTTCAATAATGCTTAGTCAC
CUST_1180_PI428820575	TCONS_00017359		Tested	TCTATTCCTTCTGGGGAACATTAGGCAGTCCTTCTGGGCGAAACCAAACATGTTTAAACG
CUST_1184_PI428820575	TCONS_00017364		Tested	TTATTTTTTGTTTGTGTTACTTCAGGCTTGCCCATGCTTGCTGTTGGCACGCCATAGAAT
CUST_1186_PI428820575	TCONS_00017367		Tested	TGCAAACTCAACGCCACACAATGGATGGATGACCGATGACTTCTCGGTTTAAAAGCATCT
CUST_1188_PI428820575	TCONS_00017370		Tested	ACACACACTTTCCCACTCTAGGCAAAAGCTCATTAAAAAAGGGGAGAAGCAATCCCATCG
CUST_1190_PI428820575	TCONS_00017373		Tested	TTTGTTTGCTAGTTTGCAAGGTGATTAAACAGATTTAACGCACTCCCAACACTTGTGCAA
CUST_1191_PI428820575	TCONS_00017374		Tested	GTGGTAACGCATCAAATTTCGATGCATAGTCATTGACAGCAAATGAACTGAATGAATGTT
CUST_1193_PI428820575	TCONS_00017378		Tested	CTTTCTTAAGTATCACGTGCAGCTACCGGAATCGACTCAACCACAACAATTAATGCACGT
CUST_1194_PI428820575	TCONS_00017379		Tested	TCGCTTCCACGAAACCATTTGTAAGGGTTGTAAGAAGACAGGTCAACGAATCGTTACCGT
CUST_1197_PI428820575	TCONS_00033888		Tested	TTGCTTCTAATGATACGTTTGCTCTCGTGTACAAATGAAACTTAAGCAGTAAGGCAACTA
CUST_1199_PI428820575	TCONS_00017384		Tested	ACAGTGTGCGATAGCGATTTGTTGAACTTTGGTTTTTGAGGTGTGAAGATAATAGTTTGA
CUST_12_PI428820553	TCONS_00007373		Tested	ATTTCAAAAGCCTGGCGCGGATTTCGCGGTTTTTAAATTGAGACTTCTGTAACGGCCAAG
CUST_120_PI428820553	TCONS_00007519		Tested	CAGGTTCTTGTTTCGTGGAAGGAATTGTGTATTGTGTAACACATGATCATAGATAACAAT
CUST_1200_PI428820575	TCONS_00017391		Tested	GGATTTAAAACATTTGCAATGAACAACGAATTTTCTTTTGAATGTCCTCACGAGAGTGCT
CUST_1203_PI428820575	TCONS_00017392		Tested	ACGCTTGGAAGGACACGGTTAGCAGGGCACGTTAGTGTAAACAGTAACAGGAAGAAAAAA
CUST_1204_PI428820575	TCONS_00014649		Tested	TTGTTCCTGAAGAAATCCTGGACGCCAACTGTGTCTTCTATTCAGCCGACACGTTTCTTT
CUST_1207_PI428820575	TCONS_00014653		Tested	CCCCTGTGGATGAGTGTATGTACGGGGTTACAGTAGGGATGAGAGAAAAAAGAATATCTG
CUST_1208_PI428820575	TCONS_00017396		Tested	AATAATTGAGTGATATTTTTCATATTTCGAGCTCGATGGAAACCCCCTCAATGTATTTCC
CUST_1210_PI428820575	TCONS_00017398		Tested	ATACTCTACTGTTGTGACTCCAAAAACTGTTCAGTCTTGTTCATCCAACAAACTTGTTTG
CUST_1217_PI428820575	TCONS_00017419		Tested	GGTAAGATCCTCGCGTATTACACACTCGCGCACTTATCACCGCGCTTTCACATCAATCGC
CUST_1218_PI428820575	TCONS_00017421		Tested	TAGCAATAGAAGTTGTTCGCTTGCAGTTGCAATGAGCTGATAAAAGGTAGGTAGTTTTTT
CUST_1221_PI428820575	TCONS_00017424		Tested	GTGATTGAAATCCTGCCATGCCTTTGAGCTTTACTTGATACAACAAAAGAAAACACCTCC
CUST_1222_PI428820553	TCONS_00017202		Tested	ACAAAAACACACATACACACGGGAAATGCATCCGATAATCCACGCTAAACAAGGCTTCGC
CUST_1224_PI428820575	TCONS_00012243		Tested	TATGCAGATATATTGAGAGCTACGATAACGCACTGAGGAGCCCGAAGTGGCAAAGTGAAA
CUST_1233_PI428820575	TCONS_00017431		Tested	ATATTATTCAGTTAGTGCAGGTGGTTTACTGTGTATGCAAAGTGACACGGCGCAGCAAAC
CUST_1253_PI428820575	TCONS_00017444		Tested	TCCATTACACGCCCAGCAGCAGCTTTGTGTGATTTTTCTATCTTTTATCCCATACTATTT
CUST_1254_PI428820575	TCONS_00017445		Tested	CCTTTACTCTAGTAAGTCTATCAGCCCTTGCAAAGCCTAACAAATGTGTCTATATTTCGC
CUST_1255_PI428820575	TCONS_00017446		Tested	CGCCTTGGGGCGCGTTTCGTATCAATAAAACAATTGCAACAAACCAAACATTAATGTCAT
CUST_1268_PI428820575	TCONS_00017463		Tested	ATGGGGGAGCCTACTTTTCGGGCTCACCTCACATCTAACAAACGTACCCCGTCAGCACAC
CUST_1278_PI428820575	TCONS_00009363		Tested	TTACCTTCTATTATTGGGCACGTTTTGATTCGTTGATCATCCGGAATGCGGAGTGTGCGT
CUST_1287_PI428820575	TCONS_00017480		Tested	GTCGCACTTCCCCAATGACCATATTTTCAGTAATGGGTCATATTTTATAGACTTTGAATA
CUST_1289_PI428820575	TCONS_00017481		Tested	ACAAACCGCGGCAAAGGTTCCATAAAATGCCAAAATTCTTTTGCCATAAACTTCGCCCCG
CUST_1292_PI428820575	TCONS_00014799		Tested	TGAAACAATCTACTAACAAATGGTGGTGCGTTTAGATTTAATAATATGATGGACCACGGA
CUST_1293_PI428820575	TCONS_00014800		Tested	AGCATAACACGAGAAACAACACTGTTGACGAACCACACTACCAGTAACAGATTACAAAAA
CUST_1294_PI428820575	TCONS_00017482		Tested	GTGACGTACGAGGAGTGGATCGCCAAAAGGGAGCGATTAAAATACGGTTTAAAAAGAAAA
CUST_1295_PI428820575	TCONS_00017483		Tested	TTGCCGCCAGTACAGTACATTAGTAAACAGGATACGAATGAATCTACACGAACTGTAGCT
CUST_1296_PI428820575	TCONS_00017484		Tested	TGAATATCATATCACATCAAATTAAACTATCTTAACGACCTTTATTGTCATCCCCCCACC
CUST_1297_PI428820575	TCONS_00017485		Tested	GCACTCCTCATATCCCATGTTTAGGAGCCTAAAGTTTGAATTATGTGGAACGTAAGTATT
CUST_1298_PI428820575	TCONS_00017487		Tested	AAGGTCATCAAAAGGGACTAGGAAGACATCAAATGTGAGGCGATTTTTTGTTTTATTACT
CUST_130_PI428820575	TCONS_00007523		Tested	AGATGCTAAGCAGAAGGAGATCGACCAAATCGAGAAGCGTCTGGTGAACAAAACGTACAA
CUST_1303_PI428820553	TCONS_00017310		Tested	ATATTTTTGGCGCTTGTTATCAGCCAAAAATTTACTTCCACACCACGAGCACGACGGCTG
CUST_1304_PI428820575	TCONS_00014817		Tested	AATGAGTTTTTCACTACTTCTCGTCGAAAATCTTGGAAGAGTTCATTTCCAAGTGGATTT
CUST_1306_PI428820553	TCONS_00017311		Tested	GGATTACCCTTCTTCGCATTATCTTAATGCAAATACTCATCATTCCCCGCCTCAGTTTTG
CUST_1314_PI428820575	TCONS_00014869		Tested	CAAAAACTCTCACTTTCCGTTCAAGCGCGCGCGTTTGTTTGGTGGTTTTCGTGTTTGTTT
CUST_1315_PI428820575	TCONS_00016142		Tested	TCCGTTTACCCTACGATATGAAAACCGAATGAAATAAACATGAATTACAGAGCCGTGGTC
CUST_1326_PI428820575	TCONS_00017521		Tested	TGATGTGCCGTCGAAATATTTCTAACTTTCTGCCCTACAGAAGTGTCGCCTAAATCGTCG
CUST_1332_PI428820575	TCONS_00017528		Tested	AACACTCCCGGCGTTTGTTTGGACAGGGTCGTTCGAACGCGTTTGATGATGATGGTGGTG
CUST_1337_PI428820575	TCONS_00014889		Tested	TTAATCGGCAGGCATTTGCCATACAGCTCAACTTTACATGCTGGTAAGAGAACCAGAGCA
CUST_1339_PI428820575	TCONS_00017531		Tested	AAACGTCAACACTGACATCATCACAAAGTCCAGTCTGAAGCTGAAGGCATGGACATGTTC
CUST_134_PI428820553	TCONS_00007534		Tested	GTGCAATTTTAAACAGGAAAGAAACACAAGCACACAACACACCTAATGACAACACTTTTT
CUST_1340_PI428820575	TCONS_00017532		Tested	GCAAACATACCTTAATTAGAAAATATCATAAACCGTACCGCAAACGACAAACGTCCCCCA
CUST_1348_PI428820575	TCONS_00017554		Tested	GAATACTGTCGCTAATTGGTGCTTCGTGTCTCTCTGTCTAGCTTACAATAAAGAGAGAGA
CUST_1373_PI428820575	TCONS_00017576		Tested	CTGCAAAAATATGTACGAAATACCTAGAATAGCGGAGCAAACTTCTTCCTACCTTCACTT
CUST_1377_PI428820575	TCONS_00014948		Tested	GCCGGTGGGAAATACTTCTGTAGTGTGTAGAAAGAAACACAACACTCGTTTATCGCGTAT
CUST_1380_PI428820575	TCONS_00016180		Tested	GACTTCTGACAGTACTTTTGTGACAATATTATCCTGAGGATCTTCACCACCCATCATGGC
CUST_1384_PI428820575	TCONS_00014961		Tested	AATGAAACTCTCCTCACTACGCTTCAAATTATCAATTGTATCACAGCCAATTTTATGGGT
CUST_1386_PI428820575	TCONS_00009691		Tested	TTCGAAGTGTAACATCTCATCTCAACCTGCTATGCCTACCCTAACACAGGTAACAGCAGT
CUST_140_PI428820553	TCONS_00007538		Tested	GCAAACATTATGCATTGATGTTGCTTGTTAGAATCCTATACTTAGCGTTATCAATGCTCA
CUST_1429_PI428820575	TCONS_00015033		Tested	TAAGTCAATGATGCGTTTATTGCAAAACAACCATCAACCAAACCGGGCACGGCACGGATT
CUST_1430_PI428820553	TCONS_00016668		Tested	TTTAAACTGCAATACCAACACACTGCAATCGCTGGCCCAGCTACATGGAAAGCTCGATTT
CUST_1430_PI428820575	TCONS_00017638		Tested	TTCAAATCCTGCAACTACTAGATATGCTCCGCTTGCAGCAAACGTTACAGAGCATAGCCT
CUST_1431_PI428820553	TCONS_00017468		Tested	GCGTTACAGAACGAGGTGGCAATTCGATAGAGAGAAAGAGTGTAAGAGAATTAAACACGA
CUST_1439_PI428820575	TCONS_00017652		Tested	CGGGCGGGTGGTGCTATAATTGCGGATACATACTAAAAACATAAAGAAAACTTAAATTAA
CUST_1441_PI428820575	TCONS_00015052		Tested	TGTTTGGGTGTAAACCCTACACACAAACGATCAAACCAAAAACACTACACATGCACGCCT
CUST_1444_PI428820575	TCONS_00015055		Tested	TTATCATGATCATTACACACTCTCATACGGGACGATTCATGCCAAATCATCTTCGTCGAG
CUST_1467_PI428820575	TCONS_00015082		Tested	GTGTTTGCGAAGATGAAGAAGTACATTAGTGAATAGCGACAGAAACATGGGGAAGACCTT
CUST_1471_PI428820556	TCONS_00015744		Tested	CGTCCCGTTCGTATAATTTGCTTAAACTTATAGTTTGTTTTGCGTGTATCTGTTTCATGT
CUST_1472_PI428820575	TCONS_00016225		Tested	TTTGTCAAACACACAAGCTAATAATTCGCGAAAGTTTTGCACGCCTCGATCGGCAACGGT
CUST_1474_PI428820575	TCONS_00017687		Tested	AAGTAAAACCATACATGATGGAATCAGCACGGCGACACACGCACATTGAGATAGTGGGTT
CUST_1485_PI428820575	TCONS_00017700		Tested	TGTTCGCAACAAACCAAACCCGTCGTGTTCCGTCTTCTAGCACCCACACAGGATTTGGCC
CUST_1492_PI428820575	TCONS_00017711		Tested	GATAGTGTAAAACCCCACGCTTTAGATTAGACGATCTAACTTTAAATTTCTCGAACGAAT
CUST_1501_PI428820575	TCONS_00015137		Tested	GTGGAAACAAGTGATAAACTCTCAGCAGAGTTTTACTTAACCGTCATCCCTATTATCGCC
CUST_1503_PI428820575	TCONS_00017722		Tested	AGTTAAAGGCCACTTATCCACTGATCCGATCGTCACAGTTTGGAAACGAGAAATATTAAT
CUST_1505_PI428820575	TCONS_00015140		Tested	GATTTTTTCCTCCCAAAATACGCACAATATTGGCACCGAAACGACCTCACACAACGATTT
CUST_1506_PI428820575	TCONS_00015143		Tested	TTGTGGTAGAAGTGGACGAAAACCGGATAGATTTCTTTGAGCATATTTGAGCTCTAGCGG
CUST_1508_PI428820575	TCONS_00017724		Tested	TGATCTTACACTTGATCGTTAACAAATGAAGCATTGGTCATGTGTGGATTTTCCCTTATT
CUST_1511_PI428820575	TCONS_00015150		Tested	AAATGGGTTTGGACAAAGGGTGGAGAAGTTCGCTTTTCCTACTTTTCACTCGTTTGCGCT
CUST_1514_PI428820575	TCONS_00017732		Tested	GCGTTTAGACGGAATTTTGTCCACTTTTCTTCACTCAATACTTCTTTCACTGATAGTTCT
CUST_1515_PI428820575	TCONS_00017735		Tested	AGTTAAGCGGCGCAAGCCGCAATTATACGGATGCTTATGATCACCATGTTATGAGTTGAC
CUST_1516_PI428820575	TCONS_00015159		Tested	CATCCTAAGATAACGCAATACAGCCTTTTCAAACTGGACAAACGCGTGAAAATGAAAAAA
CUST_1517_PI428820575	TCONS_00034003		Tested	TCAGCACATTTAGCAACATTAACTCGGAAAGGTTCACCTTTTCGCCGAACCCCAACATAG
CUST_1520_PI428820556	TCONS_00018182		Tested	TTCACCGTAAATGCCGAAAGAAACCTACCTAAACACAAAATTAGCTTGTTTACCTATGTT
CUST_1520_PI428820575	TCONS_00017738		Tested	TATCGATCCAATGTATAATATCGAAGTGTGGCCGCATGAGAGGGCTAGAAACTGCGCAAA
CUST_1522_PI428820575	TCONS_00017739		Tested	ACAACATCATCATTCACTGTAAAGTAGTCCAGAGTCCGGGTTGAAGTCGTGATTGGCAGT
CUST_1523_PI428820575	TCONS_00017742		Tested	TAAAACGTTTCACAAATCATTTACTGCGTGCAACATGCGGTTATCTCGCTCGCGCTGCAT
CUST_1527_PI428820575	TCONS_00016262		Tested	ACATATACAGCTTGGTCTGTGTGTTTTAAAAGCCGAAGTGAAGCGAAGAAACAGGCGCAT
CUST_153_PI428820575	TCONS_00007543		Tested	AAAGACCATCTACCGTTATGACGTCCTTGTACAAGTCAAAGTTTGGTATGTCGATGAGGG
CUST_1532_PI428820575	TCONS_00015176		Tested	TATTTGAAGCTTTACTTAAATTTTTGCATCCAGCACCAACAGCGGGGGACCGGGAGAGAA
CUST_1533_PI428820575	TCONS_00017756		Tested	GTTCTCCATCCAACTTCTAAGTACGTCATCCGTACGAGTTCTACAATTCCATCGGGATGT
CUST_1543_PI428820575	TCONS_00034131		Tested	TCAAGCATATCATCGTCGTCATCGTTGAACATATCGTCCATGCAGGGTGATGTGTTGTTC
CUST_1545_PI428820575	TCONS_00017769		Tested	GTACAGCGTAGAGTGACGCAAATGTGTCTTTTCGGTATTAAAAAACACGCGACTTTAAAG
CUST_155_PI428820575	TCONS_00007544		Tested	TTTTCCACTACCCCCAAAGAGGGAAGAGATAGAATGATCGCAATACACATGAGCTGTAGC
CUST_1550_PI428820575	TCONS_00015203		Tested	CACAATTGATCAATATGTCCTTCTGTGGTTAGCTTGCCTTCTTTTTTGGCGCCAACTATT
CUST_1551_PI428820556	TCONS_00034879		Tested	GTCGAGTCTTCTAAGATTGCATCACATTATACATGAAAAGATCAATCGAAAAGTATGTCG
CUST_1551_PI428820575	TCONS_00017773		Tested	TACTACGTTCGATAAAATGTAACCTTTTGGCGGTTATCACACGACGGCCAGTACCAAACC
CUST_1553_PI428820575	TCONS_00015204		Tested	GAAAAAATCCAAACGCTCCAAATCGAGCAGTAAGGAAAAGCGGCGAAAGCATCATCGGTA
CUST_1556_PI428820575	TCONS_00015207		Tested	CCTGCTTTTACTTTAGCCAACTGATCGGCCAGAGGAAGTGATTTAATTTTATTTAAAAGT
CUST_1558_PI428820575	TCONS_00017779		Tested	CTTTTCTCCTTCCACGATTCGCACGATACGATCTTACAAAGTACTCACTGAAACGTGACT
CUST_1559_PI428820575	TCONS_00015208		Tested	AATAAATACTCACCAAACAACGCGAATGCAATTGATAGTAATGATACAGCCGAGGGTGCC
CUST_1561_PI428820553	TCONS_00014970		Tested	CGAATACGAAACAACACACACACTAAACGAAAGTGAAGTGAAGAGGTGAAGTGTTTGCGG
CUST_1569_PI428820553	TCONS_00014987		Tested	TTTTGAGTTGTGCAAAATGATACTGTACTTGTACTTCGCTTGGCTTGCTTTGTGAAATTC
CUST_1571_PI428820575	TCONS_00015218		Tested	CCGTACAGTAACAACAACAGCCCAAAATACAACCCAACATACACCGGAAAGAAACAGGTA
CUST_1572_PI428820575	TCONS_00017782		Tested	TGAACTGTTGGTACATTTCTCGATCTGCTTTTTGCGCATACTGCTTGCGTACTCCACTTT
CUST_1578_PI428820575	TCONS_00015229		Tested	CTAATTACGTTCATAAGCTAACACTGCTTGACGGGACAGATTTATGGCACAGTGCGTTGT
CUST_1579_PI428820575	TCONS_00017785		Tested	TTCGCTCGAAAGAAAGGAAAAGCATTAAATTGCTCACGTGGAAAGCGCGTTTCGCTTTCG
CUST_1580_PI428820575	TCONS_00017791		Tested	AGTTGAGTAATGTGGTAGAAAGTGTTTCCTTTTCGGAAAAAGTACCGCGTGGGGCAATCC
CUST_1581_PI428820556	TCONS_00024289		Tested	GACGCTGGAAATGAAACGATACTCAGAAACTATTGAAATATCTGGCAATACAACATTTTC
CUST_1583_PI428820553	TCONS_00016729		Tested	TTGCATGTAAACTTTACACGCGAAGAACGGTTGTCAATTTGCCAGCATGTGCTTGCAAAC
CUST_159_PI428820575	TCONS_00002747		Tested	TCACATGCATGATCACTGTTATAGTTGAAATCGATCCTTTTGGTTCTTTACATGTTGGAT
CUST_1596_PI428820575	TCONS_00017821		Tested	ATTGCAGCGTTCAAGTGTGTAGCCAACATCCCGTCTAACGCAGAACGTTCAAACTAAGTT
CUST_1611_PI428820575	TCONS_00017834		Tested	ATCGGGGGCCGTTTCACCATGACTCACAACGGACAGTTGGGAATGTAAACAATTCCCGCC
CUST_1616_PI428820575	TCONS_00017837		Tested	CATCACAGTGCAGCGGTACAGATAAAGTTTCGATAAGAGTAAATGAATATGTATCAGTCA
CUST_162_PI428820575	TCONS_00007548		Tested	ATTGCATCCGTATACTGCCCATTATCGTTGCTGTTCGATGCGACTTCACGGGTAATACTT
CUST_1623_PI428820575	TCONS_00010520		Tested	CACCCTGTATTGTGTGAACATGATAGTGAAGATGACGCTAGTTGATTTGTGATGTTGTCA
CUST_1627_PI428820553	TCONS_00012812		Tested	AATAGAGCTCACAGCATCCCCAGAGTGTGGCAGTGCAAAAGTAGAAGAAGAATATCCTTC
CUST_1637_PI428820575	TCONS_00015320		Tested	ATCTGTTTTCACCGAAATAATTACAAACATCGCTCAACGAAACTGTCAAACCCATCCGGC
CUST_1647_PI428820575	TCONS_00017857		Tested	CATTGAGCCTTCAATTTTCATTTCTAATTGAGCAGGCGAGGACGCCTTTTCAAGACGAAC
CUST_1650_PI428820575	TCONS_00017863		Tested	TGTGGGTCACGGGCGTTTCTCTCAAATAAATCGAACTATCCCATCGAAATGACAATAATG
CUST_1657_PI428820553	TCONS_00015108		Tested	ACTCTTGTGTGGTGTCATTAAATGCTATTGGCTAATACAATGATAGAGCATCTATACACT
CUST_1657_PI428820575	TCONS_00017869		Tested	TAGGCACTATTGGAGCACTAGACAACCATCAGAGCATCGAAAGAATGTCCGATTCCGAAT
CUST_1666_PI428820575	TCONS_00016887		Tested	CATCGTTCATATATTGTCCGTTAATCCGAGTCGAGAAAAATGCGTAACCGTCCAGTCCAG
CUST_1671_PI428820575	TCONS_00017874		Tested	CTAGGAACCATTTAAAAACAGCGCTGAACAAATAACATCTTGTATCTCGCAAAAAACTTC
CUST_168_PI428820575	TCONS_00005012		Tested	GCTATCACACCAAGTTCCTATTTGTGGAACAGTTTTTCTTAATTAGCGATTTGAAAGCTT
CUST_1680_PI428820575	TCONS_00015365		Tested	ATCTTTACAGCGACGGTGCCGGTGCTCTTAGTTGTTTGAGTTTTTCGCTCAGAGTTTTTT
CUST_1687_PI428820575	TCONS_00015384		Tested	CGGTCTGTAGCTCGTATGCAGTTCGGCCAGTTGCTGCACCTAACGATGGCCAAATGCTTC
CUST_169_PI428820575	TCONS_00007559		Tested	ATATGATGAAGCTGATGGTGATGGTGACGATGATACGCCTCTATCGACCGCATGAAATGA
CUST_1690_PI428820575	TCONS_00015390		Tested	TTACCTCTATGTACTTCTTTTCTTGTCTTGACGAGCGCAAATGGCTGGTGTGATCGCGTA
CUST_1708_PI428820575	TCONS_00016375		Tested	GTCCAGTTATACAACCACGGAAACTTAATATGTACAATTGCAGTTTGTTACTAAAAAGCG
CUST_1709_PI428820575	TCONS_00017921		Tested	AACACAAATCCGTGCCTCGTGCTCGATTATGTGGTCTTCATAATCGTATGATCGCAGTCT
CUST_1710_PI428820553	TCONS_00015170		Tested	TGCTAGGTTGCCATTTTCAGCTCGGCTTTGACAGTTTCATGAAAAATGTTTACAAACAAA
CUST_1711_PI428820553	TCONS_00017748		Tested	TTTGCTTCACACTTCCGAGCTCCGTACAGGCTACGGGCCAAAATTCATTTTCGATTTTTC
CUST_1713_PI428820575	TCONS_00016912		Tested	CAGAGACGGAACAATTGTTTCACAATAGACTGACGAGACACATACAAACACACACATACA
CUST_1717_PI428820575	TCONS_00015437		Tested	GATCCGGAAGCAAAGATGAACTGCCACTGATGTAACAACAACAAGAACAACAACGGAACG
CUST_1724_PI428820553	TCONS_00013117		Tested	GGTGAATGTATAGCTAAGAACGAAAACACCAAAACAATCTCAAGGTCTGGAGAGCAAAAC
CUST_1725_PI428820575	TCONS_00016922		Tested	GCACAGTCTTAAAGTATTTAAAGATATAGTTTTCAATGTCTTGTTCGCGGATGAATGGCA
CUST_1729_PI428820575	TCONS_00017939		Tested	ATGGATACTCGTAAATTGCGAGATGAGGCCACATTTACGGCACCAACTGAATCGATTTGC
CUST_1735_PI428820575	TCONS_00017945		Tested	GCTCTTGCAGCGAGCCAGAGTGATAATACGATTCCATATACCCCTCATACAAGATCTTCA
CUST_1736_PI428820553	TCONS_00017777		Tested	ACTTATTTTCTCAACGTGACTCAAGCCTGGATTGTCTCACAATCTCTATCGGCAGCTGTG
CUST_175_PI428820556	TCONS_00007566		Tested	ATCCATGGTTTTATCTGATCGAATGCATAATCTCTGCACGTCCCACCCGGGAGAATTTGA
CUST_1756_PI428820575	TCONS_00015504		Tested	AGTTTTGGCATCGTGAACGTTCCCAGGATGTAGCAGGGAGGCTAATAATATCAGTGCAAA
CUST_1757_PI428820575	TCONS_00015505		Tested	GCACGTTTGTTTTAAAATTTGTATGCAGCCGCAACGAATTGCACAACGATTTCGTGTTCA
CUST_1775_PI428820575	TCONS_00017993		Tested	GTATCTTGCAAATCATAAATCTCAAATATTATTTCTCTGGGGGTCCATCGGCAGGAGTGA
CUST_1776_PI428820575	TCONS_00015537		Tested	CCTAGCGCATTCGACAAGATTTGCGGAGATTGCTCCTTTTCCGATAACTTTACACATTAT
CUST_1779_PI428820575	TCONS_00017995		Tested	CACCGTTAGTTGGTATGTCCGTTGTTGTTCGTTTTAATTTTAGTTTTGAGAGTAGTTTAC
CUST_178_PI428820575	TCONS_00007561		Tested	TGACATGCACTCGAATGCTTTAGCTGCATTATGGAACAGTTTTTTAAGAGAAACATTTCG
CUST_1780_PI428820575	TCONS_00018000		Tested	GGTTTTGTTAAGCTTCAATTTGTTGATTCGTCGTCAGTGTTCGCGCATATTTCTATTTTT
CUST_1784_PI428820575	TCONS_00018003		Tested	AATAACTAGCTATACAGAACTGAAGAACCGCGAAAACCTTCTTACCGGCTCGCGGTACAT
CUST_1791_PI428820575	TCONS_00018010		Tested	CCACAGCACTATTATGCAAAGTTTCAGCAAAAATGCATGTCATTCTTTGGGATGAAATAT
CUST_1793_PI428820575	TCONS_00018011		Tested	TACTATTTAGCGCGTGTTAACAAAAATAACGCCCCACCTCTATCAGGTGATTGCCGACGT
CUST_1794_PI428820575	TCONS_00018014		Tested	TGACAAGAAATCATAGACTAAGATGGATTATAATATATACGGCCTTGTACTTCTTCCGTG
CUST_1795_PI428820575	TCONS_00015566		Tested	TTAGAAAATATCTGTGCACGAAGATACAAAGTCACCGATACGCCCGAACGATGATCAAGT
CUST_1797_PI428820575	TCONS_00018017		Tested	GAAACACCTTTTCCACACCTTTGTTGGTTGATGTTTCTGTTTACCCGCTTTTACCTTCCT
CUST_18_PI428820553	TCONS_00006835		Tested	ACAAGTATCGCGCAATGACGTTTATAATCTAAACTTAAGCTAGGTTTATACGTGCATGTT
CUST_1802_PI428820575	TCONS_00018020		Tested	AATCACAAACAATACCGAAAATCGCTGTGGCTGACGACATATTTGTGTGCAGTTGGGACG
CUST_1809_PI428820575	TCONS_00018034		Tested	ATAAACAACAAAAAAGCAAGGCCCAGACTCTTCCCGCTACGTCCGTTTGACGGATAAACT
CUST_181_PI428820575	TCONS_00005022		Tested	ATGCTGCCCTACAGCAGTTTCGTCCTAACTATCTTGCGTCAGTGTAAAAAAGCAGCTACA
CUST_1814_PI428820575	TCONS_00018036		Tested	TTTTACAACGAAACGAAAGGAAGGCGTTTCGCGAAGGAACTATGAAGAGCAGCGTGAACA
CUST_1819_PI428820575	TCONS_00018043		Tested	TTCACAAGTGACGAATCCTTACCCGCTTTGGTGGAGATTGGTTTTGTTTTGCATTTCTTT
CUST_1841_PI428820575	TCONS_00018064		Tested	GCCTATACAAGATTTCCGAGATTTATTAGTATCACACAATCGATAGATAGCCAACCTTTG
CUST_1845_PI428820575	TCONS_00015647		Tested	AGATTGTGTTGTATTGGGTATTGGGTAGCAGCGCTGCTGAAAACTGCTGAAATATGCTCG
CUST_185_PI428820575	TCONS_00007568		Tested	GATGCAGTTGATCCACATGTTTTCCGACATATGTAGGTCAGCCCGAATTTTTCGATCCCT
CUST_1853_PI428820575	TCONS_00015660		Tested	AAATAGCAAGGTTGTTTCGGTGAAATGAAAATCACGTCAGCACTTGAAGCAACGCAGCAG
CUST_1854_PI428820553	TCONS_00010683		Tested	TGAATTGTTGCTACACGCGCCGTGTTGATTTTTTGATTAAAATATTCCCTCCCTGTTAGT
CUST_1859_PI428820575	TCONS_00018081		Tested	TATCATAATCACTAAACACTGGCAAACTGTGGCGCGCCATATAGAGCAACCGTATCGGAA
CUST_1860_PI428820575	TCONS_00015682		Tested	CGATTGATGCAAGAAAGAAAATGAGTTAAATGTGTTAAAACATGCGAAAGATGGCTCTGT
CUST_1865_PI428820575	TCONS_00015687		Tested	TGCAAACAAGCTTGTTTATCATCATACACACACACAATGAAACCACGCAGGGGAACACTC
CUST_1866_PI428820575	TCONS_00018085		Tested	TGGTTGATATTCCAATTAATTCATTCATTCATTCATAAAGCCAACCATACTCATTATTGG
CUST_1867_PI428820575	TCONS_00018087		Tested	GCGTTCCGGTACGACTTTGGCTTTCTTTTCCGATTTTATGATATTTCTTCGTGCCCTTTT
CUST_187_PI428820575	TCONS_00006937		Tested	TGATGACATCACAATGGTGATTGTCACCGGTTGTAGAATCGGGCGTAGCGAGTACTTAAA
CUST_1870_PI428820575	TCONS_00015692		Tested	GACACAAAACCCACGGAGCTATGAGACTCCATTTGCTATAAATATCAGACACGTCTATGT
CUST_1872_PI428820575	TCONS_00018091		Tested	CAGCTGTTCCTTTCTGTTTCCTACCAAGTTTGTTCTGCTTCAATAGCTTTCACTATTGTG
CUST_1878_PI428820575	TCONS_00018095		Tested	AAATCTTCACGGTTTGAATCATCCATTCATTCAGACGACGCACCCAGGAGAAGCTAAAGC
CUST_1881_PI428820575	TCONS_00033987		Tested	TGACGTACCTTCCTGTGGTCTAGCGGGAGATGTATAGTCAGTCCATATTCTTCTGCATTT
CUST_1883_PI428820575	TCONS_00018104		Tested	TGGTTTGCTGTGCTCGTGGTGATAATCAACTGCAAGAAAGTGTAGTAGTAATTTAAGAAA
CUST_1887_PI428820575	TCONS_00018108		Tested	TTGGGATATTTGCTTCTTTTACTTTATTTCACTTTCCGCCCTACAAACTCACATCGCACA
CUST_1888_PI428820575	TCONS_00018109		Tested	TTATAATCTCGTGACACGCAACACACGGGAAGGGGGTTTGTTTTGTTGATAGCTATACCG
CUST_1889_PI428820575	TCONS_00018110		Tested	TTTCTTAACCACTCACTTCCGATGTCACCACCATGGATAGAGGAGGTCTGACTTTTGTTT
CUST_1895_PI428820553	TCONS_00015399		Tested	ACAAATCACTACGCACAACGAATGATACAGAATGAAACACACAATGACACGACGGGCAGC
CUST_1895_PI428820575	TCONS_00018119		Tested	GCACGCATTGGCGCTTTTATTGAGTAGAACTCTCAGAGTAAATACAAACATTGATTAATG
CUST_1902_PI428820575	TCONS_00015759		Tested	TGTAAACTATACCATTGTGTGAATGATTCATTTTACTTGTGCGGGGGGAAAGGTTAACTG
CUST_1904_PI428820553	TCONS_00017920		Tested	GATGCTGATTAGTAAGTGAAAGACAGTTACATGATGCATGTTGAGTGAATGATGTTTGAA
CUST_1915_PI428820553	TCONS_00016917		Tested	TGGCAAACAATTCCAACATCATGAACATCCTGAGTAACGCGAATGGACTGTCGTTGCAAC
CUST_1915_PI428820575	TCONS_00015786		Tested	AAAGTAACATTACAGTAAACCCTGCTGCCCTAGCGTTACGAACATGATCGCTCTTTATAC
CUST_192_PI428820575	TCONS_00005030		Tested	CCGCTTGTTTCTATACATACACTGAGAAATTAGCTACTCAACACACGATATTTTCTCTTT
CUST_1925_PI428820575	TCONS_00018167		Tested	TATCCGCGAAAGTAAAAGATCACGTTTCTCAGCCAAATACATTCGAAAACTTTATACCTT
CUST_1926_PI428820575	TCONS_00018168		Tested	GAACCCGTGTGTCACTTTTCTCAGGGTTTAAAAAGCAATTTTCAAAAATGCGTTCATTTT
CUST_1927_PI428820575	TCONS_00018169		Tested	CGCAACATGTCCGTAGACCTAGTTCTAACGGATATACATGTACTACAATATTGATATTTA
CUST_1928_PI428820575	TCONS_00015803		Tested	CATCCAGCTGACAAAGACAATGTTTTGACAATTGAATAGTGAAACAAATAGCAGACCCTA
CUST_1929_PI428820575	TCONS_00018178		Tested	TAGCTTGTTACCAGTTTGTTCTACTAGTTTGTTTAATGAGCGAGTAACTAAAGCTTGTCA
CUST_1934_PI428820575	TCONS_00015807		Tested	GGTTCTTGAATGAGATCCAGAAGAATGTAACCGAAAGAATACAATAGAAGATAAGTTCAC
CUST_1935_PI428820575	TCONS_00018186		Tested	TATAATTTTCTGGACTTTTCAGGAAACTAGGGGCCCCAATTATATTCCCCGCTTAGGGCC
CUST_1936_PI428820575	TCONS_00018188		Tested	AAACAAAGTGTGTTAACAGCGATAACACGATTATACGACGACAATACGACCATAGCAAAC
CUST_195_PI428820575	TCONS_00005039		Tested	GGACCTAAAACGGCTTTCGAAAGCCTTTGAATCGAAGACAGTTTTAGTTAAATGAAATAA
CUST_1951_PI428820575	TCONS_00018219		Tested	AACGATACCAACATGAACATAATAAACGTGCGAATGGATTTTCTCGAATGCCGAGAGAAA
CUST_1953_PI428820575	TCONS_00018222		Tested	TCAGTCACATGCTACACAGTCGTGAACTCTTCTTCTTCTTTTGGCTCAACTAGCGTTGTC
CUST_1956_PI428820575	TCONS_00015864		Tested	CTACTACTGCTGTCCGGACGGTGAAATAAAGGACTTTTAGTAGATTGGGATCTGTGAAAA
CUST_1972_PI428820575	TCONS_00024250		Tested	CCTGTTGCTGTGTCACCCATTAATGACTTGAAACTTGTGCTTGGTTTATTATATTTTTCA
CUST_1973_PI428820575	TCONS_00024253		Tested	AAAGTGCTTTGACCATTGTTAAAACCGAGTTCGGTGTTACTAACGATAGTTGGATTCTCA
CUST_1979_PI428820575	TCONS_00021789		Tested	AATGTGAATCAGCATTATTGGGCTGAAAATACGACTATACATCTGCCGTAATAATGGAAT
CUST_1981_PI428820575	TCONS_00023697		Tested	GTGCATAGATTGAACAAGTGAATCGAAGTGACTTATACGTATTCAGACACAGGAAATTGC
CUST_1998_PI428820575	TCONS_00024278		Tested	CAACCGCAACCAATTTCGTTACTTTTGTGACAAGTACTGTTTATGTAAGTTGATGCTATT
CUST_1999_PI428820575	TCONS_00024280		Tested	GTTTCACTGGCTGGAAAATATTGTTTAGAGAAGAAAGTGTAGGTTAGAAATACAACAACG
CUST_2003_PI428820575	TCONS_00021808		Tested	CTAAGCTTGGGATGCATTGATGAGGATTCCAAATTTAATCTTTCTTGCTTAGGTGTTTTT
CUST_2004_PI428820575	TCONS_00024284		Tested	CTTTATTTCACTTTCAATTCCGCGACGATACACACAGTAAGCCGAGCCAGAACCTTCTGA
CUST_2006_PI428820575	TCONS_00024285		Tested	CGAACGCTGGAAGGTTCTTTAATGATAATTTTTAGCCATCATTGCCTTTCCTTAGAGCAC
CUST_2008_PI428820575	TCONS_00024287		Tested	TGTTTTATTTTGCGTGCTCAATTGCTGCGACTTTCCTAGACAGCTGTTTCAGCTCACCAG
CUST_2014_PI428820575	TCONS_00021820		Tested	TTTTCTTAGTTCCGGTTCTTAGTGGATGCATCGCAAATACTGATCCGGTAACAATCATCG
CUST_2015_PI428820575	TCONS_00018334		Tested	ACTGCCTTTAAACACCCACGTTCTATGATGAACGTACATACATTGAATCTACTACTTTAA
CUST_2017_PI428820553	TCONS_00013830		Tested	AATTACAGCACAAAACGTACGATTACTTCGAGCAATCAGCGCTATTATCAGCGGCAGTGC
CUST_2021_PI428820553	TCONS_00013841		Tested	ATAAATAAAGTGACAGGTTTAGCCTATCGGAGATACTCAGCGGCCATTTATAGTGCTCTC
CUST_2025_PI428820553	TCONS_00015604		Tested	TCATAGAGTTGATGTGTTAGTGCCGTCTGAGCATGTTCCACCATTCGAAACACCACCAAA
CUST_2026_PI428820575	TCONS_00024295		Tested	TGAAATCGTCTGTTCCAGTACATTATATATTTGAATTCTAGTTGTGTATACTAGTCGCCG
CUST_2039_PI428820575	TCONS_00024320		Tested	GTGTCAGCTTAGTGAAATCTGTTTCATACTCCAACCCGACTTTAAACTACATTTTACTTA
CUST_2041_PI428820575	TCONS_00024322		Tested	GCTGCAATGCGCACATATGTAAGAGTTGTGATTTTTTCTCTCAGGGCACTCAATTAAGTG
CUST_2042_PI428820575	TCONS_00024323		Tested	GGGATCCAAATATTTCACAAGTTCGTTAGGTACTACTACTCTTAAATCTAGCAAGTACTT
CUST_205_PI428820575	TCONS_00007591		Tested	CGGCATTGTACAAATTGATTGAAAGCAAGAAGATGATACGAATGAGATTTCCTCATTGAT
CUST_2064_PI428820575	TCONS_00021910		Tested	AAGAGGCGAAGTTGCTATTCTGCAGTGGAAGGATTCATACAGCTGTTTGCTGAAGTTGTA
CUST_2069_PI428820575	TCONS_00024339		Tested	CCTAATGCCTTATTCATATTCTGTAAGAAACTAATTTATCCTGGTCAAAAGGTGCTAGGT
CUST_2070_PI428820575	TCONS_00024340		Tested	TACCAAAGCCTCAGTTTAGTGCCCTACACTTTTAACAGTAGACCACGGAATTGGCACTAC
CUST_2075_PI428820553	TCONS_00015685		Tested	CGTGCTGCTAACGCAAGGTAATCATTATTCGATCGCATCATTAAAATGACACCAAACAAC
CUST_2076_PI428820575	TCONS_00023752		Tested	GAAGGGCAGTAAAATGCTGTAGAATCAATAAAACACATCAAAGTGCTGATAATCATCTTG
CUST_2080_PI428820575	TCONS_00024346		Tested	CTTTCAAAATACTAGCTCGCAGTCTGTTTCAATCTTTCGATTGTAGCCCTTTTCTTAAAA
CUST_2081_PI428820575	TCONS_00024347		Tested	CCGTTTCGTCTCAGGAGAAAGTTTTTGTCTTCTGTATGTATGTATGTGTAGAAGATGGTA
CUST_2086_PI428820575	TCONS_00024358		Tested	CAACGAAACCCAAAAGGCAACTCCATCGAAAGCCTTTGCAATGGTTATTTTATGTTTTGC
CUST_2089_PI428820575	TCONS_00024362		Tested	AGAGACAAACATCGAAGCTCAGCCCTAGTCCGACCAAGGAAAACTTATCTTAACACCCTA
CUST_2092_PI428820575	TCONS_00024363		Tested	CCGCTACCATCATAGGAAAGGAAAACATGGAGGAAGAAAACAAAAAGCCATACAAGGTAG
CUST_2093_PI428820575	TCONS_00021940		Tested	ATTCATCTCGACTCGGACGGTACCGAGGTGGACGATGAGGACTACTTCCAGACGCTGGAA
CUST_2095_PI428820575	TCONS_00024370		Tested	GTTAACAACACCTGCTTATCAGACGACCTGCACGATAATAAGCTTGTCAGAATGGGTCAC
CUST_2096_PI428820575	TCONS_00024371		Tested	TTTTACTTACAGCTTGGTGTACCATGCTGCAATGGAACAGGCTGGTGCGTGCATTCATTT
CUST_2097_PI428820575	TCONS_00024373		Tested	ATTGTTCCCTTCAGTGGCGAGCGTGAAATCATTGGAATTCATAGAACGGAAACGTGCTAT
CUST_2100_PI428820553	TCONS_00018107		Tested	AAACCAAAACTTAACAAACACTCTTAAAACCTTGCCTCCTTTTCGTTCTATCCATGCTGA
CUST_2108_PI428820575	TCONS_00021958		Tested	AATAAAGGCGTCAGCTCGTGTCGTGAAACCAAGACGGAAAAGCAACAACAATGAGTGTGA
CUST_2115_PI428820575	TCONS_00024377		Tested	ATGTTGTGCACATTCGAAAGAGACTTGGAAATCCATTAAAGTAAGTAGTGAAGAAATGGG
CUST_2117_PI428820575	TCONS_00024381		Tested	TTTTTAGGTTATCATTATCACCACCACCTCATGCGAGTATCACACAACGAAGCTGCCTTC
CUST_2118_PI428820575	TCONS_00024384		Tested	TATCCTATTCTCCTTCCGTTGCAACGTCTGGTGTCAGCTGTTGTGTTTGTAATTGTAAAG
CUST_2128_PI428820575	TCONS_00024392		Tested	CCAGTATCATACGTGCCGACGTCTCGATCATCTTGTAGTAGTCCACATTCACACTATCAA
CUST_2137_PI428820575	TCONS_00023228		Tested	CTATAGCTGATGTCAAATGCTAGCAAGAATGTTTGCAACTTTGCACCGGTGACTCATCGC
CUST_2138_PI428820575	TCONS_00021997		Tested	GTGGATGTGTTTAAAATCAAATCTGGCGGCACTGCGTTCATCGAATTTTCCACCGATACG
CUST_2143_PI428820553	TCONS_00018200		Tested	CCCGTACCAATGTACCTGTGAAGCTGCTGCAATTAATTTTAAACTTACCTGGACTTATTT
CUST_2156_PI428820575	TCONS_00024423		Tested	GACATTTCGTATGCATGTGTTGGGTGTGTTTTGGGATGTGATTTGTTTTGCAGTAAAAGT
CUST_2159_PI428820575	TCONS_00024427		Tested	GTGTTGGTAGAGAGAAGTACAATTTACTTAATCGTGTTAGTATCTACGCCTATACGTCCG
CUST_2160_PI428820575	TCONS_00024430		Tested	ATAGCCAGAAATAGCTGGAAAACAAGTGCGTCCGAAATAATCGTTTTGTACGGGTAGGGA
CUST_2164_PI428820553	TCONS_00024232		Tested	TCTGACATAAACTTCAACTTGAATCGTTGTTCACTTACACACCCATGTTTTCAAGTGTTT
CUST_2164_PI428820575	TCONS_00024439		Tested	CCATTCAGCTCCTAGTTACAGTTAGGATTTAGATAGCCTACCATTCCTCAAAACAAATAG
CUST_2166_PI428820575	TCONS_00018647		Tested	TGCCCTAAAGCGTGTGTTAGATAATTAATGCAGCCGAAAATGCAAGCCGTCCATTTCCTG
CUST_2167_PI428820575	TCONS_00024442		Tested	AGTAAAGACTGTTTACCTTGTGTACAGCTTAAGACGAACACTGAAGTGCTTCTACTGAAG
CUST_2184_PI428820575	TCONS_00024457		Tested	TTTTATCAGCGCTCAACCGGCCCATCTATCTACCCATCTAGCGGCGCGACACAAAACTGG
CUST_2185_PI428820575	TCONS_00024458		Tested	CCTACCTACTGGACGTGAGTCTTCCCGGTGAGTTCTGCCAACTACCAGTGCTATTGCAAA
CUST_2201_PI428820575	TCONS_00022055		Tested	GTGTGATCGTTACATTCCGTCCAAGCGAAAATCCATCCAGACTGTTGCTACTGCTGTTGC
CUST_2202_PI428820575	TCONS_00024466		Tested	TTGCGAATATGGACAGAGCGGGGTTTAGGTTCGGTAGGGTATTGCCAATGCCGGCGGTAC
CUST_2209_PI428820575	TCONS_00023286		Tested	CCAATCTCTCTGGCAAAAAACAGCGGAGATAAATATATCTGTCACAAGCTTCATCAATTG
CUST_2220_PI428820575	TCONS_00024489		Tested	TTCACACGGTACCGGTATATCGCCAAACGATCATTCATTTTTTGGCTCCAGCCACGTATA
CUST_2222_PI428820575	TCONS_00024493		Tested	ATAACATTAGTTTCCTGCTTATAGTCTGGGCTGTATGGGGAGGGATTAGGAAACTTCCCC
CUST_2224_PI428820575	TCONS_00024495		Tested	ATAACTCCGAACGACGTACATTACATTGCACTGTGGTTATTGTTCCGCTGGGGAATCAAC
CUST_2225_PI428820575	TCONS_00024499		Tested	ATTGTTCAGCACCATCTCGGAGGGCTTCGAGCAGGAGGCCACTATCTGTCCACCGACGGC
CUST_2229_PI428820575	TCONS_00024503		Tested	GGTGACATAACCTCTTACACAGTACCGTATAATTATGAAAATTAAATTCCAATGCAGCGG
CUST_2230_PI428820575	TCONS_00024504		Tested	CTATTGTAGTGAAGTTATTAATTTGCAGGGCGCACGTGCTCGATATCGTCTTACCGGTCT
CUST_2239_PI428820553	TCONS_00021846		Tested	TTTTGGCGCTAAGGCATCAATTTTTGACAGAACGCATCAATGTTTGCCTCTATGGCATCA
CUST_2239_PI428820575	TCONS_00023842		Tested	TTTACGCCGTCGTCATCCACAATAGCTGACGACACGTTGTTTGTTTGTTGCTTTTGCTTG
CUST_2243_PI428820575	TCONS_00024516		Tested	ATTTCTATTGTGATAATTGTGTCTGGAATTTCGATTCTCTCGCGTATCGGACGACGGCGG
CUST_2261_PI428820575	TCONS_00022132		Tested	TTTCATTTCCAAACAACCGCTGCGACCAGTATGTACACAGTAGGGGTAACAACAACAGCA
CUST_2264_PI428820575	TCONS_00024533		Tested	TGGATTGTCCGCGATACACTAAACTTCGGCCACCGTGACCGATAACAAAAGCGCACGGCT
CUST_2268_PI428820575	TCONS_00024537		Tested	AATGTACATCGTCGTCGTCCATCTGGACGGAACGTTTCCATCAAACGGAAAACTAACCAA
CUST_2269_PI428820575	TCONS_00024538		Tested	ATCGATCGCGCATCTCCTTACTACCTCACGTAACGATCGTAACAAATGTCTCCGTTTGTT
CUST_2271_PI428820575	TCONS_00024540		Tested	GTATACTTTCGTATACAAGACATTAATTACACCCCTTCACCGATCGACAGCTCCAAACGG
CUST_2284_PI428820575	TCONS_00024545		Tested	CCTTCATATCCCATCCCCTACTTATCAGTGTGTGAATTGAAAACGAAAGTTGTACGTCAC
CUST_2286_PI428820556	TCONS_00024970		Tested	TTTATAAGCGAGTTACATTTGATTATCTTTCGCTTCATCGACGGATGGTTGGAGAGTGGA
CUST_2296_PI428820575	TCONS_00024558		Tested	CTAACGAGACGTGGACGACACCCTCTCAATATTTCTTCCATATTATTGTAATAATTAGTT
CUST_2305_PI428820556	TCONS_00025025		Tested	CCTTGATAGGTTCACTGGAAAAATTCCCCCAATTAAGTGATCTTCATTTTCCTTGTGTTT
CUST_2307_PI428820556	TCONS_00025026		Tested	ATGTCGGTCAGCTTTTCCTTCTCGCAGGAGGACAGAACCTCCATCAGCGGCACCAACGTT
CUST_2308_PI428820575	TCONS_00024565		Tested	CTTGGTTTCGTTGTCAGGGCAACATCGACGAGTGCGTTCGTGCTTATGAAATGAAGTAAA
CUST_2309_PI428820575	TCONS_00024566		Tested	TGTGAAAAATCGAATCCTTCGCTAGGATAACCGGGAAAAAACGAGGCAAAAAACCCAATC
CUST_2311_PI428820575	TCONS_00022168		Tested	GTCCTGACTTAAGCATAGAAAACGCAAAACACAAGAAAAGCGCACAACGTATAAGCGACA
CUST_2315_PI428820575	TCONS_00018949		Tested	ATGTTGTTCGTGGTGGTATCCCTAAAAGGAAAGTGGAGATGGCAATGCACGATACTACCA
CUST_2316_PI428820575	TCONS_00018950		Tested	AAGTGCAAAAATCCAATACCAAATGTCGAGTACACGGACGAGCTGGAAAAGATCGGCCAT
CUST_2317_PI428820575	TCONS_00023347		Tested	AAGCCGAAGAGCAAGCTGATCGAGATCTATCCGAGCATACTGCAGGACGCGTTCTTCGGG
CUST_2320_PI428820575	TCONS_00022177		Tested	ACATAAAATCACTATCACTGTGACATTGAAGCAATGGGGACGAGAGCATTGGCACTGGCA
CUST_2325_PI428820556	TCONS_00022961		Tested	ACTTTGCACTTCCTTCGAGAGCATTTTATCTGGTAAACTGTTTGCCTTTTTAGCAACAAT
CUST_2326_PI428820575	TCONS_00024576		Tested	CACGATGTACATATTGTGAGTTAGCTTGTTCTGTTTTCTCCTTTTGAATGAATTTTCGTG
CUST_2327_PI428820575	TCONS_00018986		Tested	CAAAATCATAAACTTGCCGTGTAAAAAGACGGGGCTAATCTTTTTAGCCTTCGACCCCGC
CUST_2353_PI428820575	TCONS_00024595		Tested	TTTACTGCTGATGATAGGACGCGAAGAAAGTTAGCAAAAATGCCTTACGGTCGGCAAACC
CUST_2354_PI428820575	TCONS_00024596		Tested	ATCTTCAAGTGACACGTGTCCTCTTGTGATGAGTGATTTCTTAGCCAAGGCTGAGTGACA
CUST_2358_PI428820575	TCONS_00024605		Tested	TGACAACAAAACATGGAATTTTCTGCCTCTACTTTATCACCTTTATAAGTAACCTCTCTG
CUST_2360_PI428820575	TCONS_00022229		Tested	AAATACTCCCCATGTCGTATGATAATGAGATAAAACGAAGCATCAAAGGATCAAAGCTTG
CUST_2375_PI428820575	TCONS_00022250		Tested	ACAGGTACACCACGTCCTTCTCGAAGTTCGCCTTGTGGACGGTCGGCTTCATCTCCTTCT
CUST_2378_PI428820575	TCONS_00022262		Tested	TATTGTCCTACACTCTAGCCGCGGAAGTAAAACAAAACGGGAAACTACAGTTGTGCAAGC
CUST_2379_PI428820575	TCONS_00024628		Tested	GCGGGAGCCCGTACACTTGCAATTGGATCAACAAACAACAACAAAAAGCACAATTTATTT
CUST_2382_PI428820575	TCONS_00024631		Tested	AAGACGGGTCTTCAGAATCGTGCCACAGTGAGTGCCACAGTGAGTAGATATGAAAAAGAT
CUST_2387_PI428820553	TCONS_00018665		Tested	GAGCACGCGTTGCGGAAAGAAACATTCTTAATATTGAAGGGCGTAATTGGATTATAATTT
CUST_2388_PI428820553	TCONS_00024452		Tested	ACATTGATGCTCGCCCGGAAGCGGCTGAATATTTCCTCGATGATTTTGTCCCGGTCGGCC
CUST_2388_PI428820575	TCONS_00024637		Tested	ATTATTCCCACGGAGGTTTTGTGAAGTTTTAACCGTCTCTATGTCTCGTCCCTTGCCTGT
CUST_2390_PI428820553	TCONS_00023261		Tested	AACAAATCAGTGTCATTCACTCACTCCCTTACGTTTTAAGACGACTATGGACGGTGGTGG
CUST_2398_PI428820575	TCONS_00024642		Tested	GCACACTTCGTAGTTTGCGGAAAAGTGTTTACAAAACAGTTTACAAATGAAGCTTGCAAC
CUST_2399_PI428820575	TCONS_00024647		Tested	GTTTCCTGTAAAGTTCTTCACACCCAAACCCAAAAAATCCCCGTTTTTATACGCTGCAAA
CUST_241_PI428820575	TCONS_00007614		Tested	AACAACTCGGGACAATCACAGTAACGATGCGTATGCTTTTCATTCGCGAAACGGGGTAAA
CUST_2412_PI428820575	TCONS_00024666		Tested	CGAGGGTGTGTTTTGCATCCGCAAAGAAAAAGAAAGGAGGTTCTAAAGTACACATTACAC
CUST_2414_PI428820575	TCONS_00024667		Tested	ATTAATACGCAACCATAATGACGAACGCACTGAAATTGTATCAGGTTCAGGTACTATTGC
CUST_2415_PI428820575	TCONS_00024668		Tested	TAAAACTCCAATGTCAGCTAATGTCAATTCATTTGCACAACATGGCTAAATCTTCAAGGT
CUST_2428_PI428820575	TCONS_00024683		Tested	GTTCCTCATTCAATATAGAGTGTTCTGTGCTGCTGCTAACATAATTAATTTTGGAGTTTC
CUST_2429_PI428820575	TCONS_00024684		Tested	AGAAAGCTGATTACGGTGTGAAAGTTTCCGTTTTGGCCAACGTGTACTACCTGCGCTTTT
CUST_2438_PI428820553	TCONS_00022075		Tested	AAAGTAGCAAAAACAACGCAACTAATTTTCTACGCCCGCACCAAAACGATCAGCTGGCAG
CUST_2449_PI428820575	TCONS_00024705		Tested	TTACATGTTACGCTATGAATTCATGTGCCTCGCATCCCATTGCGATCACAACTGCTCATC
CUST_2450_PI428820553	TCONS_00023298		Tested	AAATTAAAGTTTCTGCTGCAGTGTGGAGGAAAAATTGCACCAACCTTCTCATAGCCCACA
CUST_2451_PI428820575	TCONS_00024707		Tested	TTTACTACTGTGTGTGCTGTGCCTACAACTCTACAATCAAGCATGAGCAACGCCAAAACG
CUST_2456_PI428820575	TCONS_00024709		Tested	ACACCCTAGTTCTTGTAAACATGTTCAACGGTAAAGCTTCAACTGTTCGGTTCAAACTGC
CUST_2457_PI428820575	TCONS_00022376		Tested	TACAGTTAACTTTGAGTAATGGACCCGGTTGCGACAGTGTCACAGTTGGTTGCCATAGTA
CUST_2458_PI428820553	TCONS_00023304		Tested	ATTAAATATCAAACATATTTCGCCTACTACTCCGGCACTGGGTCATCACGCACACCAGGA
CUST_2458_PI428820575	TCONS_00024710		Tested	GAAAAATTGGGAAATAACCCGCGTTCCTAAACGCGGCTGATAAGTTAACAGGCACACATG
CUST_2464_PI428820575	TCONS_00019221		Tested	AAGGAAAACAATCCGCATCTCTGGAAAGCAGTTTTAAGTGAACCCAATTCTACGTGTTTG
CUST_2467_PI428820575	TCONS_00024719		Tested	ATAGATCAGATTTTCCTCTTCCGAGACCGTATCTTCGCAGGGCGCTTCAATGATTTCGAT
CUST_247_PI428820575	TCONS_00006974		Tested	TTGTCAGTGACTCAATCCTTCGCACAGGGCCAGTAAGAAAACAAAAATCATCCCTCCTCT
CUST_2472_PI428820575	TCONS_00023424		Tested	ACGTGGAAGACATTGTAACCGATACCGGGGCACGTAGCTCGAAACTAATGACATTTATGT
CUST_2473_PI428820575	TCONS_00024722		Tested	GTGCTTACCGACTAAACATGAACATGATTGTAAAAACCTACTGTTTGTAACGAATAGAGA
CUST_2474_PI428820575	TCONS_00022394		Tested	TACGCTTTCCCCGTTGCATACGAAACGGACGAATGCACACACTCACTCACACATTGCTGC
CUST_2475_PI428820575	TCONS_00024723		Tested	AATTTCACTTGAGGAGGACACACAAATTTACGCACATTTCCATACAAAAAGGCGCGCGCG
CUST_2479_PI428820575	TCONS_00024727		Tested	TAGATTGCTTTGATTTCTTTCCTTCTTGGCACACGCGAGACCTAGCACGGTTCTCTTTTC
CUST_2480_PI428820575	TCONS_00022399		Tested	TCTTTGCTCTCTATGTGCCTCTCAATATTTTAACTCAGCTTGAAGAGCGTAACAACGAGC
CUST_2482_PI428820575	TCONS_00024732		Tested	AATGTGACATGCCGAGAGCGTTGCGGGCTTATTTATACCAAAACATCGTTTCCGTCTTGT
CUST_2485_PI428820575	TCONS_00023430		Tested	CCTCAGTAGGGAGGAAGCTAGGATTGATCGATTTTTTGTAGTAAGTAATGATGATCATCG
CUST_2486_PI428820553	TCONS_00023859		Tested	TAAACAGTGTTTTTGACGTCTAGTACGTCAACGACGTGTAACGGAGTAACAATTTTAAAG
CUST_2488_PI428820575	TCONS_00023978		Tested	ATTTGAAAATTTCCAAAGCGCAGCATATTATCCACTATTCGCTGGCGGCAACGTGGTCGT
CUST_2490_PI428820575	TCONS_00024739		Tested	ATCGTATACGTATCGCCCGACGAGTTACCCTGCGACAGACTGCCACTCACTATGGAGGAC
CUST_2492_PI428820575	TCONS_00024740		Tested	ATTTGGCCGTGGACAAAGCGATAGGGAATTAAAGTGAAAAGAAAGCCAACGCATAACTAC
CUST_2493_PI428820575	TCONS_00024741		Tested	GCTGTGTTTTTACCGTGTCCTTTTTTATAGAGTGTTTTCGGTATACAGTTGGTGCTGTTT
CUST_25_PI428820575	TCONS_00007386		Tested	GAGGTTTCACACATTTTACCTCGTCGCCAAAACTGTGTTATGTTTTACTGTGCTTTATTC
CUST_250_PI428820575	TCONS_00007624		Tested	AGACATTAAAATTACCAGTATTCAATTATCGACGACAATTAATACCTTGCCCAATGCCAC
CUST_2505_PI428820575	TCONS_00022449		Tested	GTAGACAGTGTTTTTGGGAAACAACAAAAGCAAAAAACACACCCTAGAAATGACAATTAG
CUST_2516_PI428820553	TCONS_00024560		Tested	AAGAAAGAGCGAAAAAGCAAGACATTCAAACCAGCAAACCAATTGGCAAACCAAGCCCAC
CUST_2517_PI428820575	TCONS_00022467		Tested	TATCGGGAAGAGGGATTTTTATTTGTGTAGGAAGTATGAGGGTTTTAACGATGAAACGGA
CUST_2523_PI428820575	TCONS_00022484		Tested	AAAGGTCGAAAACTCTCACCAATTCCACTCTGACCACTGGAATATCGAACGCTCTTAATC
CUST_2524_PI428820575	TCONS_00022485		Tested	CATGTATCGCTTCACTTTACTAATGTCGTTTGGGTTATTATTTTCAGCACCAACTATTGA
CUST_254_PI428820575	TCONS_00007634		Tested	CTCTGGCACATAGAGCATCTTTCGATTGGGATGGGATTTATGACTGACCTTTAACTTATC
CUST_2548_PI428820553	TCONS_00022188		Tested	AATGATATGATCATTGATCGGTCCCCGATCGTGTGAAGCCCCAAATGCCAATTGTTGAAC
CUST_255_PI428820575	TCONS_00006406		Tested	CCCTTTTTCCTTGTATTTCCCATATGCTCTCCCCTTTACATAAAGCAGTAAGGCTTTAAT
CUST_2558_PI428820575	TCONS_00024807		Tested	GCCTCCGTATTGAAATTGTACGTCTACTGTTATCTACATGTATCATTTATAATGAGTCTG
CUST_2560_PI428820575	TCONS_00024808		Tested	CCACACTGCATTTGACACGAACATTCGCGCTTTGCACTTTTAATAGAAGGCCATTAAAAT
CUST_2561_PI428820575	TCONS_00024810		Tested	TCCCGAGTAATTGGAAATGTCTGGAATCGAACTGAACCGTCGGAGAAACATTATCCAAAA
CUST_2562_PI428820575	TCONS_00024812		Tested	TGGAAGAAGGATGTTTTCTATCACAATGTGCTTCTTCTTGCATGCGCATTTGCTTCCCAC
CUST_2569_PI428820553	TCONS_00023383		Tested	ATTTAGTGCCGTTTGTGTTCCCTGACTGTGAGAGGCTTCTGTGTAAGAAACGTTCAGAGT
CUST_2571_PI428820575	TCONS_00022569		Tested	CACATCTGAAATGAAACGAGACGAAGCAAAAACGGTTAATTGTAGGAGGACAAAAACGTT
CUST_2579_PI428820575	TCONS_00021101		Tested	AAAGCGAAAACGAAAATTGAATTGCGATGCTCTCGCTGATTCTGCAAACATCCCTCACTG
CUST_2588_PI428820575	TCONS_00024020		Tested	AGTGGTTGAAAAAACAAATTGGAGCTATTTCTCCGCTTCCTCACGTTCGCGTTCCGCTTT
CUST_2590_PI428820575	TCONS_00024842		Tested	ATGTTACCGCCTGTTGAATATAGAACGGGACTGATTTTGAAAAACTCGCGGGCAAACCGA
CUST_2605_PI428820553	TCONS_00024629		Tested	GCTGTTTCGTTTGTTGTTTTTCTTTTCGTTTCCCCAAAACATGAAAATGATGTCACTGTT
CUST_2605_PI428820575	TCONS_00021146		Tested	GATTTGTCGTGCACAGAAGTAAAGGAGTGCCAACATTATCATCGATGCAAGAACCACTGG
CUST_2615_PI428820556	TCONS_00032179		Tested	CCACTTTCTAAACGGATGGCTGTTAGAATTGTGTTGCTTTATAACTTTTTGTTCATTTGC
CUST_2616_PI428820556	TCONS_00032187		Tested	CGATGATGGGGCATTGTGAGAGAAAGATCTGCAAAAAAGGAAACAAAGTGCTGACAACGA
CUST_2618_PI428820575	TCONS_00024863		Tested	TTTTAGAACGACTGACGAACAAATTAACAAAACCACCAACACACGCCAACTAAAAGCATC
CUST_2619_PI428820575	TCONS_00024864		Tested	TATTGAAATTTCACCGAAATTCGCCTGAAATGAGTTTGAGCATTGAGTTATGGCATCATT
CUST_262_PI428820575	TCONS_00007640		Tested	CGTTTAAAGGCGTACAGGTTGAACTATATGCTCGGTGGGAATAAATGAGTTAAACATATG
CUST_2622_PI428820575	TCONS_00022635		Tested	GTCTTTTCCAACAATGGTGCACAGCTTCAAGTTCGAGAAAGCAAACGATAATTAAAATGT
CUST_2626_PI428820553	TCONS_00024646		Tested	ATTACATTTGTTACGTGATTTTTGACGTAACAGGATTCTTTTTAAAATTTAACAATAAAA
CUST_2627_PI428820575	TCONS_00024875		Tested	TAACGCACGTGTGTGAAATAAAAATAGCATTTTTACTAGTTGCGTTGGAGCATTGGAATG
CUST_2630_PI428820575	TCONS_00024879		Tested	TTCGATTATGAATTCTATCGAGGAACGCACACTCAATCGAAAGCGCTAGCGTGTAGGGAA
CUST_2638_PI428820575	TCONS_00022663		Tested	TCTTTTGTGTTCGAGGACGTTTTTGTAACAATGCGAACGGAACGATGGCGAGTTTCCGTA
CUST_2639_PI428820575	TCONS_00024890		Tested	CACAACAATAACCACAGTATGGTGCATTCGTACAAATCTAAACCAAATGAAGCGACGGAG
CUST_264_PI428820575	TCONS_00007641		Tested	CAATAGAAATGAACTTATGTTGAGACGACGTAGCGTACAGCGTAGGTGGGAAACTGCATC
CUST_2641_PI428820575	TCONS_00022666		Tested	CATCGTTTGATTTTGTCTTTGATAATCATTTTACGCGCTAGATGGTATTGTTTTGTGTCG
CUST_2648_PI428820575	TCONS_00024038		Tested	TACTTAAACTATAAACAGCTCCACGTACTGGTTCGGGATGAGCGATGGTGTCAGAATGCT
CUST_2651_PI428820575	TCONS_00021172		Tested	CGGACAAGTTCCTTGCGTGGTATCAGAATTATATCTTTGATCTTCCAAATCCTTATCAAG
CUST_2656_PI428820575	TCONS_00024902		Tested	AATATTCGGAGAGTTCAATCGAAATTGGCTTTCACAGTTCCTGTGATCAGCTGTTTGCCG
CUST_2658_PI428820575	TCONS_00024903		Tested	TCGAAGTTGTTGATGTTGTACCCGGTCAGTATGTCCGGGTCGAGCTCGCGCACAAAGCAC
CUST_2660_PI428820575	TCONS_00021180		Tested	TTCATTTGATGCGTTTCAAACGGTTTTCCCAGCAGATCAATATCGACCTTGCTGTAGCGG
CUST_2661_PI428820575	TCONS_00024909		Tested	AATACCTCGCGCATTTTCTTCGCGGACGGCTCATGCTTGGTTTTGATTACCTATGAGTAT
CUST_2662_PI428820575	TCONS_00022688		Tested	ATAGAATATCGGCACTGCAGCATATGCTCAACTGTTGCAGCATGTTCAGGTTCGATAGGT
CUST_2664_PI428820553	TCONS_00023956		Tested	GCCAATTTGATTGAGAGATTTAAAGTAACATGTTTAGAGCTACTCTTACTAAGCTTCAGC
CUST_2666_PI428820575	TCONS_00024913		Tested	TAACAATTACTCCACGACGTTCGATGGTTACGATCAGTTTGCGTACGATGGCGAAAGCAT
CUST_2667_PI428820575	TCONS_00022690		Tested	TTCAGGCCACATTCGTTTGCAACAATCTTAAGCTAAAGCTAAACTGCCGGCAACCATCAG
CUST_2669_PI428820575	TCONS_00022693		Tested	TTTCAGCTGGATAAATGCAACAAACGCACAGTGGAACGCAACGATGCAGAACGCTACATT
CUST_2671_PI428820575	TCONS_00022695		Tested	TGTGAAGCTATTTGAGAGGCACGCGAAATGGACTTTTTGATGATGATGAAGGTATATAAA
CUST_2682_PI428820575	TCONS_00022709		Tested	AATAATAAGCTAAGGAAGCCAGATAAATAAAACGCGACCCGACGCGAATGACGTGCAGTG
CUST_2687_PI428820575	TCONS_00022710		Tested	ATAGAGCGAAATTGATACTTCACACACCAACACACAGAGAAACTGAGCAGCACTCAGCAG
CUST_27_PI428820553	TCONS_00007392		Tested	GTTCATACAAGTTATCCATTCGATGCGATATCTCTTCCATCCTATATTGCTACATATTGT
CUST_270_PI428820575	TCONS_00005177		Tested	TCTGTGTGTTTGTTGTGTCTATACGGCTAAGGGTGAGCAACATTCTCGAGCATTTATCGC
CUST_2704_PI428820575	TCONS_00022753		Tested	ATTTTGATGGCGTTTGATTTCCACACTACACTTGATTGCCGTTACAGAAACACCGACCGG
CUST_2705_PI428820553	TCONS_00024733		Tested	ATCCCAGCCCTCTCTTTAGCACTGTCTAATTGCCTTTTGGAGCAGCAACAGACTAAAAAA
CUST_271_PI428820575	TCONS_00006421		Tested	CCGGCTTAAACTTATACATGCGCAGACACAAAACGATAAGGTACAACAACCCCACTATTG
CUST_2711_PI428820575	TCONS_00024942		Tested	AATGTAGAAAGTATGAAGAGATCCGCTAGATGGCGCTGCTGCCTAAAGCTTTAGCACAAC
CUST_2712_PI428820553	TCONS_00024737		Tested	CCTTTTTGGGGGTTGTTGGAGTTCATCTTCTACAACCGTTAATTGCATTAAAAACTATTT
CUST_2713_PI428820553	TCONS_00023977		Tested	TTCAAAGCGTCGGATAACCTGCTGAGCAGTGTTCCGTTTCTGGCAATTAAAGGTTCGTTT
CUST_2714_PI428820556	TCONS_00032243		Tested	TTCAGCTGCGCTCAAAACACGCAGGAAAGAAAACGAATTCGTTCCGTTGATTTTTCCTTT
CUST_2714_PI428820575	TCONS_00022761		Tested	AATGAGTAGTTTATTAGTGTGGGAAGCTGAAAATTCGACCACAGCTGGGGCGTTTACGCA
CUST_2720_PI428820575	TCONS_00024951		Tested	ATATAATAGAAAGTCTGCTGTTTCAACGACCGGAGAGCGGTTCCCCGATTCAGTACGATT
CUST_2722_PI428820575	TCONS_00024956		Tested	TCCTTTCGGCTTGCACAGCTGGTAGAACTTGTTGAATTAATAGTGTTGTTAATAACCGAC
CUST_2723_PI428820575	TCONS_00024957		Tested	GTACTCTACCCAGTACACGTAAATGTGCAAAAATGAAGGATTTTGTAGAAGAGAGAAAAA
CUST_2724_PI428820575	TCONS_00024958		Tested	GCACGTTATGACTGTGAACCGTAAATTGGGATTGTTTTCATCTGTCCAACATTGCAACAT
CUST_2727_PI428820575	TCONS_00024961		Tested	TTTTAATAAGCGTCTGAGCCGTATCGAGTCCCCGTATCGATAAAATAGTTTCGATCCGTA
CUST_2731_PI428820575	TCONS_00019594		Tested	AAATCCTCTGCCTCAGCAGCAGCGACGATGAGGGTGAAGTGACGTTCGTGGAGGAAACGA
CUST_2734_PI428820575	TCONS_00024969		Tested	AGGGAAGATGTTCAAGAAAGCTGTCAGCTTCCAGTTTAATTAAATTTTACAAACCGCTCC
CUST_2736_PI428820575	TCONS_00024971		Tested	CAATCAAGGTTTAGACATCAGGGAACATCGTTTGAACAGTCGCTTGAACTGTTAAAACGT
CUST_2737_PI428820575	TCONS_00024972		Tested	ACTCTCACCAGCAGTTCTTGTTTAAAGTAAAGCAAGTTTTAATAAGCACCCATTCTCTAG
CUST_2738_PI428820575	TCONS_00024974		Tested	ATTCACATCCCTGTCGGTTGGCATGCGATTATTTGATGTACTAGGCACATTGTAAATGCG
CUST_2739_PI428820575	TCONS_00024975		Tested	GCAAGTTGTTCTATTCAAGTATTTAAAGCATCATTTTGGAATGGTTTACACGGGAGCTAA
CUST_2740_PI428820575	TCONS_00024976		Tested	CCAGGAATGCGGAAATTCAACCACCGAGCGACAGGAGGATGAATTTTGATCAAGATTTAA
CUST_2742_PI428820575	TCONS_00022782		Tested	TATCAGACGGGTCAAAACCGCACAAGAAGAACACTGGGAGTGCAAATATCGATACAGTAG
CUST_2745_PI428820575	TCONS_00024987		Tested	AGAAAATGCAAATTTTTACCCAGCGATATGTGCACACACACTCGCTTCGCTGCAGAACAC
CUST_2747_PI428820575	TCONS_00024989		Tested	TAGTTTACGCGTTTAGGAAGTTTTGCAGTTCTGGCAAGGGGAGGGCTTAAAAGTGAAGTG
CUST_2754_PI428820575	TCONS_00024993		Tested	ATTGTTCAGGTTGGAAACCAGTGGTTTATATTAGTTCTTGTATTTAGTTGTTTACCCGCC
CUST_2756_PI428820575	TCONS_00024995		Tested	ATGGCATGGACTTAACTTGGTTGTTCTAGCAAACGAAATCACAGTGCCCAGCACGATTAC
CUST_2757_PI428820575	TCONS_00024996		Tested	AAACGTTCCATGATTATTTGGACATGTACGTAGAAGTTGTAACGCAAAATGGAAGTGAAA
CUST_2758_PI428820575	TCONS_00024997		Tested	GCAATTGATCGCAACACAAAAGCAGCGATTAGCACAACAGCAAATAGAACAAGAGGAATC
CUST_2760_PI428820575	TCONS_00024999		Tested	TTCATGGATTGTTGCAGCATACAATCAGTGCAATTGGACAGATGAGCTGGTGTTGCTGCA
CUST_2761_PI428820575	TCONS_00025000		Tested	GATGTTTGGAAAAGTACGAGGAAATGCTCGCTGTAATTGATAGGGCAATTGAGCTTAAGA
CUST_2762_PI428820575	TCONS_00025001		Tested	GTTTTTGCGAAGCCGCCTATTACTATCGTGCATATACACGATCACTTGACAACATGAACA
CUST_2763_PI428820575	TCONS_00025003		Tested	ATCGGGCAAGTATTGCTGATCTAAATTCCGGCATTGCTAAAATTCAGGAGGAACATGGCC
CUST_2764_PI428820575	TCONS_00025004		Tested	GTGTCTAAAGGTGTTAAACTGAGCCGAATAGGATTGAAAATAGTTGGACCAAGTCTCGAG
CUST_2765_PI428820575	TCONS_00025005		Tested	TTTCGCGGAACGTAAGGTCCGCAGCAAAAACTACTGTAGAATGTGTACAAATTGTAATTT
CUST_2767_PI428820575	TCONS_00025007		Tested	CTACGTCAATAATAACGTTCTGATCAGTTAGCAACGCCTCGTTATCTCACTGTTTTTAGA
CUST_2771_PI428820553	TCONS_00023995		Tested	CAAAACCTTGTTCTGAGATATCTGAGAAGACCGGCGTTGTTATGTACCTGTTCGGTGTTT
CUST_2784_PI428820575	TCONS_00025020		Tested	TAAAGTTTTGATTGCTGTCCGGGTACTTGAGGTACTTTTCCAGATCGCGCGAATCAACAC
CUST_2785_PI428820575	TCONS_00025021		Tested	ATTATACGGGTGAACGAACCTGAGGATTGTTGTTGCGCCAATTCCACCAATTTCCTTCCT
CUST_2786_PI428820575	TCONS_00025022		Tested	TCGAGCGGCTAAAGTATGTGGTAGCATTTTCATGATTAGCAAACATTTAAAGCCTACAAA
CUST_2787_PI428820575	TCONS_00025023		Tested	AGTTTTGCTGGAATTCTCGCTTGATTTGTAACTTCCTCCAGTCGGTAGATACGAGAGCGA
CUST_2790_PI428820575	TCONS_00023557		Tested	GGTCCGATCATAAACAAACAAAACACCTTCACCACCACAATCAGCTGCGATTCGGTTGTA
CUST_2793_PI428820575	TCONS_00025027		Tested	TTTTTTAAGGGAATTTATGAGAAAATTAAGCCGACCGAGCAATAAGCACCACACCACGCG
CUST_28_PI428820553	TCONS_00007393		Tested	TTAAACCATAATTGGGGTTCTCTCCGTTTTAAGTTTGTAGGCTGAAATTTCAGCCTGTCA
CUST_2804_PI428820556	TCONS_00032309		Tested	AATAGTTGAGTTCAGTCTTGAACAGTGGTAAGGTTCAGCTCTGAACAGTGGTCGCCACAA
CUST_2808_PI428820575	TCONS_00025046		Tested	AGGGCTGCACAGTGGAAGGCAAGACTTTAGGTAATAAAATTGAGTTCACTTATATATTCA
CUST_2811_PI428820575	TCONS_00022865		Tested	GAGACGTTTAAAATTAGACGATATTGTTTCAAACACACACAGCCGCGCGCTCACAATACC
CUST_2812_PI428820553	TCONS_00023455		Tested	ATGTAAATTTCATTTCGAACCATCCATGAAACGGACCGTTTCCGGTGCGACCAAAGGAAA
CUST_2813_PI428820575	TCONS_00022868		Tested	AGCAGTAAGATGCGAAACGTGATAGCATACATATGTAAAACACGAACAGAATGAAACGTG
CUST_2815_PI428820575	TCONS_00024105		Tested	ATTCGTAACGATCGTCGAGTTCGTTGCCGCTCAATCATGCCTTTTTGTTGTGTTACTTCG
CUST_2822_PI428820556	TCONS_00030025		Tested	TAACACACGCAGGTTAGAGGACAATAGGCTTTTTTCAAAGATCAAACTAATAGCACGTTT
CUST_2822_PI428820575	TCONS_00025053		Tested	ATGAAATAGTTCCACTTACCACTGTGATCGGATAGATCGGGTTCAGGATCGTGAACAGCA
CUST_2831_PI428820575	TCONS_00022910		Tested	TCTCTCTCTTTCTCTTCCCCTTCGTACACGTCAAATCTAATGTGAGGTGTGTTGGCAAGT
CUST_2839_PI428820575	TCONS_00022927		Tested	ACACTATTATGTTGTCGCTATGTTTTGCGGGGTGAGAAAGTAAGGGGCACAGAACAAACC
CUST_2840_PI428820556	TCONS_00032333		Tested	CACATTCAACATAAGCGTAATGGTTCAAATTTACTAAACACTAGCTCTGATTATAGTGCC
CUST_2842_PI428820575	TCONS_00025076		Tested	TCAATTTAATTCAATCCAGTCACGCACCCGAGACAAAACTTAGGCAGCACTAGCAACAAC
CUST_2848_PI428820575	TCONS_00022940		Tested	ATTGTTTCGCCCCCTCAGGAGTTTTCCAAACAACACGGAAAATGTTGTTGTGGAATGACG
CUST_285_PI428820575	TCONS_00007659		Tested	TTCGTTGTAGAAACACCTATACTCTTGCTCAGATCGGCTCAGGGCCAATCTTGGTTTTAG
CUST_2855_PI428820575	TCONS_00022947		Tested	AAATATAGTGATTGTTCACAAAAACATATATTAAGAAAAATACAATAATTTGAACTAAAT
CUST_2860_PI428820575	TCONS_00025085		Tested	CTGCTCAAACGGATTTGCACTATACGTTACGTTGTCATTTCGTATGATGTTCTCCTTCTC
CUST_2862_PI428820575	TCONS_00025087		Tested	TTTATCGGAATAGTGCTGTAATTGATTTTCCTACATACCTGGCGTAATGGTGATCCCTTC
CUST_2868_PI428820575	TCONS_00022955		Tested	ATAACGTCTGTAGGTCTGCAGTGATGTGTTTTATTTGTGAACTTATCGGCTTCTTCTATT
CUST_2869_PI428820575	TCONS_00022956		Tested	CGATAAGCACAATTGGTGGAGGTTGATCGAAAATGAACGGAAGAGATTAAATTAATGTTT
CUST_2871_PI428820556	TCONS_00032359		Tested	GAAGTAAGATGTGGTGGTGATGTATGATAGAGAGTGTTTGAGGAGATTTAAATCGTTTTA
CUST_2882_PI428820575	TCONS_00025097		Tested	TCATTCCGTTCGGTCTGTTGTGTCTGGGGACGTTGTGCGTAAAATTGAAAAGCAGCAAAT
CUST_2884_PI428820575	TCONS_00025098		Tested	GGGATACGTCTAATGCAACATCAAAGCAAAGCACCCTTTTTACACGTTTTATCATCATTT
CUST_2886_PI428820575	TCONS_00025099		Tested	GAAACGGGAAAAGTAGGAAAAGAAGCGAGAAACGCCTTATCACATTTATATACTCCGCTG
CUST_2888_PI428820575	TCONS_00025100		Tested	GGCGATAGCAGACAGGGTTTAAATGTCGCTTAAGTAATTTTAATGTGTTTAGAGATCAGT
CUST_2898_PI428820575	TCONS_00025110		Tested	ACACACTCAGGTTCACAGAACAATTGTTAGTGACGGAGGATGAATGGAGATGAGCGCAAA
CUST_2901_PI428820556	TCONS_00032380		Tested	CATAATAAATACAATATTCTAGAGCACCGGAGAAAGAGAGTGGGTGTGTGATGTAAATAT
CUST_2905_PI428820575	TCONS_00025118		Tested	GGATGACAGGCTGCTCAGGTTATCATCGCGCGTAACATGTATGTATAATGTGAGGATGAT
CUST_2906_PI428820575	TCONS_00025119		Tested	CGGGAGGGACAAAACTGCGCTGGACTCATCGAGATCATGGGGAACTATGGGTTCCTCTAC
CUST_2907_PI428820575	TCONS_00025120		Tested	TTAGTTGATACGACTGAAGAGGCGCATCGTTAGAAGGAACTTGGCTTTCTGGCACACATT
CUST_2908_PI428820575	TCONS_00025121		Tested	GTAGATGGGAGCGCAACAAAAAAGCGTTGTTTTTTCTTATTCTCTTTTAAAGTTGGCAAA
CUST_291_PI428820575	TCONS_00007002		Tested	ATGTAACCTACAGCTAAAACGAACCGGGAAAGGCATTACCAAGGATACCAGTTTGGAAGC
CUST_2918_PI428820553	TCONS_00024899		Tested	TTTTGTGCGATTGTTTAATTAAAAAACAGTCTCGCACCAAGGGCCCCTTGGATGGAGGCT
CUST_2922_PI428820575	TCONS_00025137		Tested	CAACCATAAAGTCAAACACGTATAGCGATATCGTAACAATGACAAAGTAACTAAGTAAGC
CUST_2923_PI428820575	TCONS_00023042		Tested	AATTGTGCATCGGCAGATCCATCGCCACATCAAACAGATACGGATGGGAATGTTTCTGTA
CUST_2925_PI428820553	TCONS_00022681		Tested	TCATGATGCTCGGGTACAGCGAGGCAAAGTCAAGCGTCGAGATGGGATTGGCGTAGTAGC
CUST_2925_PI428820575	TCONS_00025140		Tested	AAATGTGTGCTGCAATTTGAGTGCCATCATCAGTCATCAGGCTGTGTGAACCGTGTGTAA
CUST_2926_PI428820575	TCONS_00023045		Tested	TAAACACAAACGAAATGCAAACAAAACGAAGCGTTCAACGCCAGAACGCCAATTCCTTCG
CUST_2928_PI428820575	TCONS_00023047		Tested	ACTTACCTTTTGTTGAATTAAATCGGGCAATTTCGCTGGCACATGTGTGTGGCTGCGGTT
CUST_2929_PI428820575	TCONS_00025141		Tested	TACATTTTCTCAGCTTGCCGTTTGCAACATTCCCGTACACATTTCCTTAAGATTTCTGCC
CUST_2936_PI428820575	TCONS_00023058		Tested	ATTTATTCAGAAAACTGTTCACTTTCCTGGGGTTTTTTCCTGTTCCACCCCAATGCCGGT
CUST_2938_PI428820575	TCONS_00025146		Tested	AATTCACAATCTCTCATCATTAAATCCACAGCCGCAGGGAAAAGAAGGTGAAGCGTGTGC
CUST_294_PI428820575	TCONS_00007665		Tested	AAAGTAAACATTCGTCAACACTTTCGCGAGCACATGTGAACGTGTCACAGGAAAGGGAAG
CUST_2946_PI428820575	TCONS_00023072		Tested	TCAAAAGAAAGGGACACAATCATCCACCAAACAACGATGACCAATAATCGAGCCGACCAC
CUST_2950_PI428820575	TCONS_00025154		Tested	TTAGAATTGAACAGTGGAACGCTCGCCAGCTTCATTCATCTCGAAACTCGGCAGGAAAAT
CUST_2951_PI428820575	TCONS_00023078		Tested	AGATGGCCCTAATATTTACATTTGACAGCAATTCCCACACCACCACGAGGTGACAAAGCA
CUST_2954_PI428820575	TCONS_00023637		Tested	TCATCAATATTGAAACACGGTGAACGCAATATCCGATAGCACAGCGCAATAGCAGCAACA
CUST_2967_PI428820575	TCONS_00025168		Tested	CCAAAAATGCTTCTTCTTCTTGTAACTCATCATTTCAAAGAGACAGAGGAGGAACACAAC
CUST_2979_PI428820575	TCONS_00025181		Tested	GGTGACGAATGAGAAGCCATTAGAGAAATATGAGCCTCTTTCCTCCTCGACATCACTTCA
CUST_2980_PI428820575	TCONS_00025183		Tested	GTTCTCTCGTGGAAAATCTGCACATGTTTACATTAAGGTGCTTGACACTTTAGCTCTGGC
CUST_2983_PI428820575	TCONS_00023121		Tested	GACACTTCTCATAAATGCAGAAGTCTTAAGCTCTTCTACTGCCGATCTTAAGCTCTACAA
CUST_2997_PI428820553	TCONS_00021302		Tested	AGGTGCTGTACAACGTGAAGAACGTAAACTATCGAAGGAAAAACGACAAGGAACGGCTGT
CUST_300_PI428820575	TCONS_00006437		Tested	AATCTGAACCGGAACATCTAAAGATCTCCTTTGCTGTATGTATCTTCGGCGCGTACATAA
CUST_3004_PI428820575	TCONS_00029467		Tested	GCTTTCCTGCAAGCTGCAAAAATGCACAACTAGCACGGGCTATTTGTTCTGTTCGCTTTT
CUST_3017_PI428820575	TCONS_00031950		Tested	AACTAGTGTAACGATAACTTGTCAACAGAATTAAAACATAAATTGCTAGCTGCATCGCCG
CUST_3020_PI428820575	TCONS_00031953		Tested	ATTATGTATGAACAACAATTGCCGGTGTCGATCGCTAACTGGTTTGCTTTCCCAATGGTG
CUST_3023_PI428820575	TCONS_00031959		Tested	ATCATGAGGATTCTACTACGATATATGTATCATCCGGATCCCTTTTACGATGTACGTTTC
CUST_3027_PI428820553	TCONS_00023537		Tested	CCGCTGAACGAGGCGCTGAAGAAGCACGTCAAAAAGATGAAACGCTGGACGAAGCAGAAT
CUST_3028_PI428820575	TCONS_00031964		Tested	CGGTACCGGTATTTCGTATGTTTAGATTTCTAGTTGACGTGTAGGCAAAGAAACAAAGGA
CUST_3037_PI428820575	TCONS_00029500		Tested	AACGGCTCAAAATTCAAACCTCGTCTCGACTCACGCGGCAGCTTCACAAATTTTAAACAT
CUST_3039_PI428820575	TCONS_00031975		Tested	GATCGGGAGATCATTTCACATAAATTCACACACCCGAAAGGCTTCCATCACCTTACAAAC
CUST_304_PI428820575	TCONS_00007682		Tested	CTGCATCTTCAATAAATTCTTTGGCTAACTGTCCATTCGATAGTTTCACAACAAAATCTC
CUST_3041_PI428820575	TCONS_00031977		Tested	ATTATTGTGTGCCGCGCTGCACATTGGAACCTATTGGAAAACTACCACCACTAAAGGACA
CUST_3050_PI428820575	TCONS_00031987		Tested	GGATGCTGTTCTCCTTTCGTGTACGATCGATGTACTGTTCAACTGTTTCTATTTATATTT
CUST_3059_PI428820575	TCONS_00031995		Tested	GCCAACACAATTGGCAGAATGTTGAATAATTAGTTGAATTTCATTTTGGTCAGTAGTGAG
CUST_3060_PI428820575	TCONS_00031996		Tested	ATTAACCCGCCGAGAACGTGAGGACAGAGGACAGAAATTAATAACAGAAAATCGGCAACC
CUST_3067_PI428820575	TCONS_00029533		Tested	CTGATACGATCACACAACCTTGTGGCAGGAAGGATAGTAAATTTAAAAAAGAAAACAACA
CUST_3078_PI428820575	TCONS_00032010		Tested	GTGAATGCGCGAACGAGACAAAAACTAAAACGAATGCAGAACAATTTGCGCTGCATTTTT
CUST_3089_PI428820575	TCONS_00032029		Tested	ACCACTCACTGGTTGCATGCGTGTGTTTATTTTCAAGCGATTGATGGTAATAGCAGCAGC
CUST_3090_PI428820575	TCONS_00032030		Tested	ATATTAAACAGCAGCGCTAATTGGCAGCATGATCGATGATCCTAGCAGGCGAACCTGAAA
CUST_3092_PI428820575	TCONS_00031529		Tested	CTCAAACCAAACCGATAAAGCTTGGAACCAAATTCAAAAAAGGGATTTGTTTGTTTGCTT
CUST_3104_PI428820575	TCONS_00032035		Tested	AAAGAACACACATACACTATTGAACGAACTGTACGAAACGGTACGGGGAACTAGAGAGTC
CUST_3105_PI428820575	TCONS_00032036		Tested	ATCGCGAGGGCTGGATTGGTGTGCAGGCCCACGTTTTTCGGGCACATCGCAACGATGCTC
CUST_3107_PI428820575	TCONS_00029598		Tested	CATTTTGGCACATTTGCATTGCTTTCACGCGAATCTTGTCTGGTCGAATTTAGATAAATC
CUST_3109_PI428820575	TCONS_00032039		Tested	TCTAATCGCTTTGATTCGTTTCACTTACTAGATACTGATTTCTAGAGCTGATCTGCATAA
CUST_3110_PI428820575	TCONS_00032040		Tested	CCATGAGAATCATGTTCAATGTTGTGTTATATGTTTGCCTTACATACATTGTCCGTACAA
CUST_3111_PI428820575	TCONS_00032044		Tested	CGTTTTGCCTCACAAACTAGCGCAAACGATTAAAGAGCAATGATTGCACGAAAGTGTGTC
CUST_3114_PI428820575	TCONS_00030929		Tested	AAGGCAACAAACGAAATGTCGAAAGAATAACAAACAACCAACACCGATACACGGGAGGAG
CUST_3118_PI428820575	TCONS_00032051		Tested	AAGGCCCTTGTTTTATTTGGTACTACTACTATTGCCCAAATTACCTACACGCCAGGGGGA
CUST_3120_PI428820575	TCONS_00032052		Tested	ACATTATCGTGCCTTTTTATTGCAAAGAAAAATGGACGTCTTGGCGACGTGTCGACTGTG
CUST_3123_PI428820575	TCONS_00032055		Tested	GAATTTGTTCTCAAACATAGCCAATGTTGGACACGCGTAATTCATATCTTGTGATTTCTA
CUST_3125_PI428820575	TCONS_00032060		Tested	TGAAACAAACAACCACAAGCAGAAGGAAACCCCAAGTGTCAATCAGCTGGTGTACTGCAT
CUST_3127_PI428820575	TCONS_00029621		Tested	GCTTACATATCGCCCAACGGGATCATTTGTGAACGTATTTTAATTATCAAATAAATGAGG
CUST_3131_PI428820575	TCONS_00032067		Tested	GACAGCTCAAAACGAGTTCACTTTTGCATCACCAGGATTGATCATTGATCTTCCTTTTTT
CUST_3135_PI428820575	TCONS_00029630		Tested	GCCGGCAACCAGCAAGCAAGTAATTTATCACATTACTTGTGCTCAGTTTATTTATTTGTC
CUST_3138_PI428820575	TCONS_00032073		Tested	GTGCTCTCCTTTGACTTACCTTTCACAAAAACTTGTTGTTAGATGCTCCCCTTTTGCCTT
CUST_3140_PI428820575	TCONS_00032074		Tested	GAAAAACGAAAGAACTAAGTTTGCCTTTCATTTATTAGAGAATGGACTGTACAAGAGTCG
CUST_3148_PI428820575	TCONS_00032083		Tested	GTTTGCTGCTAAACAACAATTGTTCCGTTACCGTCTGTTTCCCTCAGGGCGAAACACTTT
CUST_3154_PI428820575	TCONS_00032093		Tested	GCAATATTTACAGTTTTTGCAGGAAAATAGCATCCCTAACACACTACTAATCGTTTTGCT
CUST_3181_PI428820575	TCONS_00029711		Tested	TATAGAAAACACATCAAAAACCACACTGTATTGTTCGCCACCACACAACCGCGTTCGGTG
CUST_3185_PI428820553	TCONS_00023009		Tested	ATGAAAACGGGCAAAAATCAAATACTACAAATTCATCCCCAGCCAGCTCAGTCGCGAACG
CUST_3186_PI428820553	TCONS_00023613		Tested	ATCCGTTAAAGCAAAGCTACAAACGCACGAATCGGACTGCCAAAACGGTTATAGGGAGAT
CUST_3189_PI428820575	TCONS_00032132		Tested	CCACGTTAAGGCTGGCGTTAAAGCATAGCATTTATTCTTGCATAAAATCATTCCATTTTT
CUST_3190_PI428820575	TCONS_00029729		Tested	CTCAAAGATCGATTTATCGCAAACATAATAACGAACGAAAAGAAAAACCCGGGCAATGAA
CUST_3191_PI428820575	TCONS_00029730		Tested	ATATTGTGCTTGTGATTGTGTGGTTGCCTACAAACTGTCCGAAATCTCGTGCTTCTCCAC
CUST_3196_PI428820575	TCONS_00032137		Tested	GAGTACGAGTACGAACTCGTTTCAATTTGCTACAATTTTTGTTTACAGTTTGCGCTTATA
CUST_3198_PI428820575	TCONS_00032140		Tested	TTAATTTGATCGCAATTTTTGTGCATCCCTTCCAACGCCCAATGCTACTGAAACCAATTT
CUST_3199_PI428820556	TCONS_00032578		Tested	GTAAATATGTGCCTGAAGGCTTTTAATCGGCGGGTGTGTACGACGAGGTATGGCTAAATA
CUST_3202_PI428820553	TCONS_00021602		Tested	TTCGAGTGGGATCTTAACTTTGGATGGTGCGAGAGAAAACACCTGCGTAGGAAATACACT
CUST_3202_PI428820575	TCONS_00032143		Tested	GAGCATTAGATCGTCCGGAGATGTAATTAAGAATCATAATGAACACTAGTGATGGATAAA
CUST_3204_PI428820575	TCONS_00029749		Tested	TCGTTGCGCGTGCAAGGAAAATTAAACAGTAAACATTATCCAGCGGAACCTTCTCGGCTA
CUST_3205_PI428820575	TCONS_00032146		Tested	CATTGAAAGTCTTTGATACCCATTGAGTATGTCCAGCGTGGTTCGTCAATAGTTTCCAAA
CUST_3206_PI428820575	TCONS_00032147		Tested	CTTGATCCTTTCTCCGAGGTAACCAAGACATCAACAACATTATCAATAATGTGATATGTT
CUST_3208_PI428820575	TCONS_00029751		Tested	ATGTGTGCATGTGTTTAACGAAAGTGTAACTGTATGTGTGTGTTTGAGAGTGCAGTGGTG
CUST_3215_PI428820575	TCONS_00031587		Tested	AATAAATTTAATGATTGCAGACTGAGCGCAGAAAAATGCATGTAGAACGCGAGCAAATTC
CUST_3219_PI428820575	TCONS_00032155		Tested	TTGACAGTGGGAAAAGTGTAGTGTAAAATAAAAACAGAGGAACAGTGTCCCGGATTTTCC
CUST_322_PI428820575	TCONS_00000720		Tested	TGCTAAAAATCGGGCAAGATCGGTTGCTTCTCTATCCGCACCATTCATTTTGCCATTGCA
CUST_3222_PI428820575	TCONS_00032158		Tested	CAAAGTATGATGGATAAATTTAGTCCAATTAGGATATTAGGCAGTATCGAGAAAGGAGCA
CUST_3230_PI428820575	TCONS_00029772		Tested	ACACACTGCACTGGATTGAAGAAAACAAAAAACAGTCGCGATTCACATTTTATGCTTTTT
CUST_3234_PI428820553	TCONS_00025158		Tested	TTTGTTTTCTCCAGACTGAAGAGATTTTGTGTATTTTTTCTCCGTGTGTGTTGACGTTTC
CUST_3237_PI428820575	TCONS_00032165		Tested	GCGATAAGGTGGTAAAGTAATTGAGAAAATGCTTTGTTTGAGATTTGTGGCTGTAAACAA
CUST_3238_PI428820575	TCONS_00032166		Tested	TCCAGAATGCTCACTTTTAGACATTGAGCACTTATCTTTTAGATAGGTGACGTAATTTCA
CUST_3240_PI428820575	TCONS_00032170		Tested	ATTGTTGATGCAGAAAACCAGATGCAGGAATTCAGTGTGACATACATATCCCTCCCACCC
CUST_3241_PI428820575	TCONS_00029786		Tested	TGTTGAAGTAGAGGTTAATTTTCCAGAACAATCTTTCCTCATTGTGAAGATTCGCGCACA
CUST_3247_PI428820575	TCONS_00029794		Tested	GTTTTTGTTGCTTGATTGAGTTGGAATGGAATTTTTGCTGAGCGTATTCTTAGCTATCTG
CUST_3249_PI428820575	TCONS_00032176		Tested	GCCACTTTTCCGCTCATCTGCAGTGAAACAAAGTGTACAGGTGCGAAAATTTGTAGCGAT
CUST_3251_PI428820556	TCONS_00032663		Tested	CAAGAACGATTTGCTGTGTGGTGGTGAATTTGTGAGTTTTTACAGTGATCGATTTATATA
CUST_3253_PI428820553	TCONS_00025170		Tested	CAAAAAACATAGAGGCCGATTTAATCCCGCATCGGTCACCGTTTTCTTCCAAAAGAGAGG
CUST_3253_PI428820575	TCONS_00032182		Tested	GAGTGAATAAGTTGCGAATGTTCTTGTGGGTAAGTGAAGGACGTTTCAGTTGCGTGACTG
CUST_3255_PI428820575	TCONS_00032185		Tested	CTAAAACCTGTAAACCGAAGTTACTTTTCGCGACTTTTGCGTTTTCAAGGAATCAAAATT
CUST_3257_PI428820556	TCONS_00032668		Tested	GAATTTGATCTCTCTCGTTGCACTACTGCACTATTTCGACCCATTCTCTTGCTCCGTGTT
CUST_3264_PI428820575	TCONS_00028136		Tested	TTTGTTCCCCGAACAGTGATGTATGTGTTTTTTCTTCTATCGTGAACACCAACGGCTGGG
CUST_3268_PI428820575	TCONS_00029839		Tested	TGAATTAAAGCAAGTAGAACAAGCGCGCTTACTGCCAAAAGACACAACACCCCTCAACAC
CUST_3269_PI428820553	TCONS_00029432		Tested	CCATATCTTTCAACCGGTAGAAATCAGCAACAAATTGAAAGATTTGCATCAAAAGCTTAG
CUST_3271_PI428820575	TCONS_00032197		Tested	CTTTCACCCCTTTTTCTAGCTCATACTTTTTGCCTATTGCATACTGAACTGATTGGCTTG
CUST_3275_PI428820575	TCONS_00032201		Tested	GGGAACTCTCTCTCGCACACTCGTCTTACACGCTAAATATTTCAAACGTTAAAAACTAAA
CUST_3278_PI428820575	TCONS_00029853		Tested	CAGGTTTCCATCGTATCTTCTCAATTATTCTCAAAGAAAATGGTTTAGAAACGAACGAAC
CUST_3279_PI428820575	TCONS_00032212		Tested	TGATCATATTATCCGGAATCCAGTTTACACTTATCATCGCACCGGGAAACTCATTAGCCT
CUST_3281_PI428820575	TCONS_00032214		Tested	ATGGGTTGTCGACTACTTGCTGCTCAACACGCTTCCCTATTTAAGGTTATCATTATGTTG
CUST_3285_PI428820575	TCONS_00032219		Tested	CTTTCTACCACCGGGTAAGTGTTTTGTTTTCTTTAGCTTTTTAGGGGTAAACAAATTTCC
CUST_329_PI428820575	TCONS_00005255		Tested	TCTGCTGTTTGTGGCACCTTCTGCCAGTGAAGTGTACGCTAATTGGAGTTATGCAATTTG
CUST_3293_PI428820575	TCONS_00029882		Tested	GATTACTTAAATGTTTGCTAAATCAAACATTAGCAAAAGGAGGCTAAACCATGGGGAAGT
CUST_3295_PI428820575	TCONS_00032225		Tested	TTGCACTGATCGGAAACTTATGAGCACACACACATTTACCACTCGGCTGCTGCACTTTTT
CUST_3296_PI428820575	TCONS_00032226		Tested	GTTTCGTGAACCGTGCGTTCGCCTTTCTGTCTTTTCTATTCCTGATTTGGCTTCCTATAG
CUST_3297_PI428820575	TCONS_00032227		Tested	TTTTCACTCACTATGTTGCACTGTTTTCTTGCCTTTTGTGGTCAGTTTGCTTTCGACCGG
CUST_3298_PI428820575	TCONS_00032228		Tested	CAAAACAAACGGTTTTTGTAGTCGCTGCTCGTTGAAATCGTTCGTTTAGTTGAACGCGCG
CUST_3299_PI428820575	TCONS_00032229		Tested	CATTTTACATGCAACGTGTTTGCCAACTGCATCCAGATAACGTGAAATGATTTTAAAAAC
CUST_3300_PI428820575	TCONS_00031061		Tested	GGCACAACGCAAACGCTACACAAACTTTAATAGTTCTTTTTCCGATATTAATTTCACTTG
CUST_3302_PI428820575	TCONS_00031626		Tested	AACCGTGTTCGGTGGGGAAAGGTTTCATCATTTAGTTGGAGCAAAGAATTGAGAGGTAAG
CUST_3303_PI428820575	TCONS_00032233		Tested	GTGTAAATCGTTCCTTTTCCACCCCGTTCTTCCAAAATGATGCGCTTTACCCGATTTCTG
CUST_3309_PI428820575	TCONS_00029906		Tested	GAATAGAAAGTAGTTGAGAGCAGTGCTGCAAAATGTCACCGTCAATGTCATGAAAAAATC
CUST_3310_PI428820553	TCONS_00031495		Tested	TACAACAGTGGCTGGCTATCCCATTTACATGATGTTAGTAATCCGTGTTTCACCTGAATA
CUST_3310_PI428820575	TCONS_00032242		Tested	TCACAGTTGATTGACCGTTTCCCACACAATTTTAATCGTTCCCACAAAACGAAGAAAAAA
CUST_3313_PI428820575	TCONS_00029910		Tested	GTACCAAAAAACGGTTATTTAAGTGAGTGTGCAGCCATTAGTTTTGGATTTGGATAATGA
CUST_3315_PI428820575	TCONS_00032250		Tested	ATTGATTTTCATCTGGTTTTGTGTCGATTCGATTTTCGCAAATCTCACACACGGTTCCCC
CUST_3324_PI428820575	TCONS_00032260		Tested	AATTTTATATAAACGCGTAAACTAAAGGAACAGTGAGAGAGCTAGAGGGTGGAGCAAAGC
CUST_3329_PI428820553	TCONS_00031982		Tested	CGATGGTGGTGCTGTTTGTGAAACAGATCAAATTGTTTACAAACAAACATACAGAAATAC
CUST_3333_PI428820553	TCONS_00031986		Tested	AAGCGAATCGGTTTGAATAAAGAGGACCCGTAACCAATTTCTCAACCCCAAACCCAAGTG
CUST_3345_PI428820575	TCONS_00029965		Tested	GGGTAAATGCCCTAAAAACTGGCTTTAAAAACGTTGAAAATAGTTCAATGGAGGGAATAA
CUST_3361_PI428820575	TCONS_00029987		Tested	TTGGAAAGCTTCGTAAAACTGTCATAAAATCAACGACCGAAGCTTCTTCCTCCTGACGGT
CUST_3362_PI428820575	TCONS_00029988		Tested	TAGCTAGCTAGTCGGGATGATGGAGCAGAACATTTTCGACGTATCGGATGACATTTCCTT
CUST_3373_PI428820575	TCONS_00032306		Tested	TTTTTAGAATCCTCCCTTTTTGGCTCATTGCCATCATCTCGGATCGTGCAGCGAAGTAGT
CUST_3386_PI428820575	TCONS_00032324		Tested	AGAAGCTTCTCCTGGCCAATCCAAAAATTATTTGGGAGTCTCGTATTGAACTTACCTAAA
CUST_3389_PI428820575	TCONS_00032328		Tested	TGTGACTCACTACACAAAACGATCGCGTAAATCGCACCGAGAGTAAACGCTTTCAACACA
CUST_3393_PI428820575	TCONS_00032331		Tested	TTTTGCCGATAGAGGCAAGATAAAGTGTCGGCTCAAAGTTGACGCCGAACGATTAAGAGT
CUST_34_PI428820553	TCONS_00004837		Tested	TAGCAATTGTTGTTTTTATGGACGAACTTCCGTCAGTGAAAATGGTTGGTTTGTCATTAT
CUST_3406_PI428820575	TCONS_00032348		Tested	GGTGCAACTGATTCTACAGTTGTCAGTAGAATAGTACAACAAGACTGAATAGTGATTAAT
CUST_341_PI428820575	TCONS_00005274		Tested	TTTGGTCGTCGTTAAGCCGCGAAGATTCCACCCAAAATTGAAGCATTTGCCAAAAACTGC
CUST_3410_PI428820575	TCONS_00032351		Tested	ACTTTAAAGTGGGGGAGGAAAAATCGCGCGAAGATCACATGCAGATCATAAATCAGACTT
CUST_3412_PI428820575	TCONS_00030078		Tested	TTCTAAATAAATATTTCCCCTACACTTACACTGCTAACGCAATTCCATCGCACTGTCAAA
CUST_3414_PI428820575	TCONS_00032354		Tested	TTCTTAAATGTTTTTTGTAATGATTTGCCCTTTGCATGACCCTAGTTAATGCTACTTTAC
CUST_3420_PI428820575	TCONS_00030082		Tested	AATTTATCGGGAAATACACTTTTCTTTAGATTTTACCAGACCGAACGCGATACATCCTTC
CUST_3423_PI428820575	TCONS_00032363		Tested	AGCTTACCGGGTGTTCGGTCAGTATTTTTTCCATAAAACAAAGCTCAACTAACCGTTAAA
CUST_3424_PI428820575	TCONS_00030087		Tested	TAGCGGAAAAAATTGACATGTTAAAGCCGTTGTGCTGTTGGCCCTCAACAAATTAAAAAA
CUST_3425_PI428820553	TCONS_00032065		Tested	GGGATTTGCCTTAAACACAGTATAGGATAAACTTAGTTTGTCATTTCTTCTGCTCTCTTC
CUST_3427_PI428820575	TCONS_00030090		Tested	AACTAACAAAACCGACTAAAAACCAAGTTTGGCCATCGTCGCGCTGAAAATGATGCCGAC
CUST_3434_PI428820575	TCONS_00032372		Tested	TTATAGACTATGGAGTCGACCAATTCATCCCAATCGCACTCCATGGTTAGTTGCAAACCC
CUST_3435_PI428820575	TCONS_00032375		Tested	TGTATAACTTTACACACATTACACCCAAAGGCCGGTGTATGGATATGATGGTCCCCATGG
CUST_3437_PI428820575	TCONS_00030107		Tested	CACTGTGTGTAAATTGTCATGTAAAACACAAAGTGATGGCTTGTGAGTAGTGTATATGTA
CUST_3438_PI428820575	TCONS_00032379		Tested	AAACACGCGTTACAGTCTACACAACATTTAGCACATACATACTTTTAGACTTGTTCTAAG
CUST_3439_PI428820553	TCONS_00031547		Tested	TATCTGAGATTTTGTTTAGCGCGTCACAAGCCATAGTGCAGCAGACGGAAAAACATCGTC
CUST_3440_PI428820553	TCONS_00032080		Tested	ATTCTCGTCATTTCCTACTAATAATTCGTCAACGAAAACACAACAGTGTCACCAACATCC
CUST_3442_PI428820575	TCONS_00032386		Tested	CATTCCGTAGCAGATCTCTATCATTCCTTGGCGTTATTTTGTTTGTTTTGCAATTAATGC
CUST_3443_PI428820575	TCONS_00030120		Tested	GTTTTAGTAAGGATGATCGCGAGACGCATATTGCCTTCGTGGATTTTTGATTGCACCTAC
CUST_3445_PI428820575	TCONS_00030124		Tested	GGAACGAGCAAATTAGTATTAAAAATGCATTCACATAGAAGAGTCGGAAGTCAATTACTG
CUST_3451_PI428820575	TCONS_00026264		Tested	CAAATGGATGACGGAGAATTTTTGGACTTGTTCAGTCAATCCTGGAATGGCAAATACCAC
CUST_3454_PI428820575	TCONS_00028425		Tested	ATCAGCAAGAACGCGAAGTTCAACCAATATTTCATCAACTCCTGTTGCCTTGCACGTTGC
CUST_3455_PI428820575	TCONS_00032400		Tested	ACTAAACAACTGAATCTTCCAATGAATTAAACGTAGTGCAAATAAATCCCTATAATCTCG
CUST_3456_PI428820575	TCONS_00032402		Tested	CAACTCCGCGTTGCATTGAATCTTTCAAGTTGACCTAAATTTGTTTCACTAGTTTCTAAA
CUST_3462_PI428820575	TCONS_00032417		Tested	TGTAATTAATAATGCAATACCGACGACGACAACGTCAATTGCCGTCGCAAACGCCCTACA
CUST_3465_PI428820575	TCONS_00032420		Tested	TAAAAGCCTCTGTATAAGATGGGATTTGAACCGCGCCCGGGCTTTTTTAAAGAGAAACAC
CUST_3477_PI428820575	TCONS_00030167		Tested	TAAATTTTACAATCACGAAAGGTCAACGAACCGGATAATATTTCGCGCACACGGTCCGGG
CUST_3481_PI428820575	TCONS_00032433		Tested	CAGAGCGTTGATAGTAGAATAAGGGCTTTGAAGGAGAGTAATCGAACATAAAATATTTTG
CUST_3482_PI428820575	TCONS_00032434		Tested	GGTTTGAACTGCGCGTAATTATCTTATTTCGCTTCCCCCGCTTTTATTTATACAGTTTTG
CUST_3483_PI428820553	TCONS_00032123		Tested	TATGAATTAAAATACCAAATAGTCCACATGGTGAAGCAACTGTTCGATTGTGACACAATG
CUST_3483_PI428820575	TCONS_00031146		Tested	TAAACAATTCGTTCGACAACGAATGCAACTCGGCATGACAATCGAATGCAGCGCAATTAT
CUST_3484_PI428820575	TCONS_00030182		Tested	AACTTCTAAGTGAATTTAAGTGTAGGTTCCGGATTGTACATCCTCAACCGCACGACCCCT
CUST_3489_PI428820575	TCONS_00032442		Tested	ATTTTCGATAACGACCATCCATGGTACACTTCTCACATACAGGTGAAAGTACGGCTCCTC
CUST_349_PI428820575	TCONS_00007720		Tested	CTTCATCAAGCTGCTTTATATTGCCGGTGGCGTTGCGTAAGAACTCTGTTAGAGACAAAA
CUST_3490_PI428820575	TCONS_00032447		Tested	TCAAAGACTTTTACGGTTGAGAAAATCCGTACTATGTAGGTAGGGATTTCTTGGCAGAAG
CUST_3494_PI428820575	TCONS_00032451		Tested	TTATCAGCAAAAACAGAACAAAAAGCTTCATCTCATCCCTGCTCTTCACACACACGAATA
CUST_3495_PI428820575	TCONS_00032452		Tested	GGTTTCATAAATTCCTCTCTTTTTATTGTTACTCTACACACGCACCCGTGTGCACACACA
CUST_3498_PI428820575	TCONS_00030197		Tested	CCCCGACCCGTGTTATATCCCTTACATCCGTATAATGACAATAGTAAATAGAGTTTCTTT
CUST_3499_PI428820553	TCONS_00032141		Tested	GAACGTGAAAGAATTCACGTTGCAATGTTGCAACAAACAGCTTTTTGTTACATTCTCAGT
CUST_3499_PI428820575	TCONS_00032456		Tested	AATGTACCAACAGCAGACCTTTTTGCAGTTCACAAATATGCCAGTTCTACGTGGCTGTCG
CUST_3503_PI428820575	TCONS_00032460		Tested	AGATAAAAAGTTATGGTCTAACTGGGTTGGGAGGATAACATCGAAGGGACCAAGAAGCAT
CUST_3504_PI428820575	TCONS_00032463		Tested	AATATGGGGTGGGAGGAAGCAAAGCATAATAAGTTTGTCTTCCGACCAAAGTCATGGCGT
CUST_3505_PI428820575	TCONS_00032465		Tested	TGAAAACGTAAAAGAACCGAAAAAGTGTGGTATTAAAATACAGCTGGTGGTTTCTTCCGG
CUST_3508_PI428820575	TCONS_00030211		Tested	TGATGGTAAACATCCTGTTCTGCTGGATCGAGCTAACCCGTGAATTGCACCAAATTGCAA
CUST_351_PI428820575	TCONS_00007718		Tested	TTGTGCGCACGATTGTCAGGCAGATAGAATGCATTAAAGAAAATCTTGAAAAAATAGAAG
CUST_3518_PI428820575	TCONS_00030229		Tested	AAGGTGAACGTTTTTCTTCTACCACGGCTGCAATATCACTGGCAACACTGGTGCAATCAT
CUST_352_PI428820575	TCONS_00007719		Tested	CATTGAGATAGATGCCTCCGGTGAAGAAACACAATGGTACGTAGAGGTGGAATATTTTTT
CUST_3520_PI428820575	TCONS_00030235		Tested	AGAAATTCGACAAATTTGCACCATCGGGATGGTAGAAATTATATCAACAGGAAGGACAGT
CUST_3523_PI428820575	TCONS_00030247		Tested	ATTCCATCATCAGCACCAAGGTGATTAGGGTACGGTGGTAAGGATTGATGTGATAGATGA
CUST_3533_PI428820556	TCONS_00034903		Tested	GAATTCAGTTTTTCAAGAGTCGGAGTCTGGGTAGGTCTACGACTCTACTACACATTACTG
CUST_3536_PI428820553	TCONS_00032168		Tested	TCTCAGGTTGTCTTCCGTATGATCAGAACAAGCGTTCTCTTAATCGGAACAACAAAGCCG
CUST_3537_PI428820575	TCONS_00032496		Tested	TTGCACATAAATCAGAAATGAAATCGATGTTCATCCAAACCACGCATCTCCCTAGCAGCA
CUST_3543_PI428820575	TCONS_00032502		Tested	AATCGTAATGTCTTGCACACTTTTCGCCTCATTAATTGTGCGCTCGCAACCATATTCCGG
CUST_3554_PI428820575	TCONS_00032509		Tested	CAAAAAGTGAAACTAACCGTTGCCAGCGTAAAAAGTGCGAAGCAAACTGCAAAACTGTCG
CUST_3559_PI428820575	TCONS_00032514		Tested	AGTACGATGAGGCAGGAAATCAACCGACGTGATTGTTCTTGCTCTTTCCGACGCTTTTTT
CUST_3560_PI428820575	TCONS_00031732		Tested	CAAGGAAAAGAAAAGGTAAGCTGGAAGCCGTATGTGCTGGAAACGCGTCTGAAACAAAAA
CUST_3565_PI428820575	TCONS_00032519		Tested	GCAGGGACACTTGTTTCAACACACTGCAAGCTGCACTTGAAATGCATTGTCTAGTGGATT
CUST_3566_PI428820575	TCONS_00032520		Tested	AAATAAGCTGCTGTATCGTCTTTGGGCCAATTCTCAAAGGTGCTCTTGATACGGCGGAAA
CUST_3572_PI428820575	TCONS_00032528		Tested	TTTCCTGTATTTGTGGCTCTTCGATTTCGATCTTCGTCTCGAACAGTTCGTACGCATCGT
CUST_3577_PI428820575	TCONS_00032536		Tested	TAGAGCCAACATTTAGCGGCAACGATCGTATTTCACGAAATGTTGTTCAAAGTTTAGTTT
CUST_359_PI428820575	TCONS_00007726		Tested	CCGAAACAATGCAATGCAGTTAATTAAACAGTTAAACATACCGAAAAAAGCAATGTGCCT
CUST_3591_PI428820553	TCONS_00028167		Tested	TTACGAGTTTGGTGATAGTCAACAAGGAAAGGACGACAACACGGCACCAAAAACGCAAAG
CUST_3592_PI428820575	TCONS_00032550		Tested	ATGAAAGGAATCTGGAAGTCTTGGAGGGAATTACGCTGCACCAGCGCTTATGAGTCATAA
CUST_3594_PI428820575	TCONS_00030328		Tested	ACGGTGTGAGAAGGAAATGTCAATGGTGAAGTCGCAGCTACCGGATGGCTTCGCGACGAT
CUST_3595_PI428820575	TCONS_00030329		Tested	ATTCACAAGAATGCCAGCGCAGAGTTGCTGAACTTTGCGGACATTAGTACGAACATGTTG
CUST_3597_PI428820575	TCONS_00030334		Tested	CTTCGAACCCGAATTTTAACACGTTTTTGCTCTTTTTAAAGGGTTTCCCTCTCTCTACAT
CUST_36_PI428820553	TCONS_00007421		Tested	TTGAAGTGCAATTGAAACAACGGTAATGCATTAATGTAGTAGGAAGTCACTAGCAGATTG
CUST_3604_PI428820575	TCONS_00030350		Tested	AACCAAAAATCCGTTGATTGAGTGCGCGCTCGGGGTTCTACAAACCGGGGAGAGGTTGCC
CUST_3608_PI428820575	TCONS_00030353		Tested	CGGGAGATAAAATATCGAAAAACAACCAAAAAACTATAAGTAGCTCTGCAACGCAATTTG
CUST_3633_PI428820575	TCONS_00031764		Tested	TTATTTTACCGTTTTTCCATTCGCGCGGTTGTAAGCCAACGGCATAAATCACGACGGAGT
CUST_3640_PI428820575	TCONS_00028842		Tested	ATACAAATGCTCGAACAGATCGTGACGAACGAGAACGTAATCGACGATGCTGATGATCAG
CUST_3642_PI428820575	TCONS_00028843		Tested	CGATAAACTGTATCCTTTCAATCACTTCCTCAAATCGTTATCACTTCTAATACACGCGTC
CUST_3649_PI428820575	TCONS_00032600		Tested	ACATGCTCAAGGAAAGGTGATACATCACCAAGTAGGCTGAGTGTGATGAGTGGTTGCTAT
CUST_3650_PI428820575	TCONS_00032602		Tested	TCGTAAGCAAGAAGAGCATGCTGAAAAAAGGAGCAGGGCTTCAAGAGATAAATGTCGGCA
CUST_3651_PI428820575	TCONS_00032603		Tested	GCTGTACCCGCTTTCCGTCTCGTTACTGACGTGATATCCCAACCGAAGCGATGGCTACAA
CUST_3652_PI428820575	TCONS_00032604		Tested	TTTTATTGCAACTTTCACGAACGCCAGCCCATCATTCCGATTATCCAAACGGGCACTTTA
CUST_3653_PI428820575	TCONS_00032605		Tested	TTAATAAGCTTGGCTTACCGATACCAATTGATCCACCATTGACGACAGGTCGGAGAAGCA
CUST_3655_PI428820575	TCONS_00032608		Tested	GCCAAACATAAACGAGATGTTACGAAATGTTAATTTGGCAGCAACGGACCGAACTTTCCG
CUST_3657_PI428820575	TCONS_00032610		Tested	ACCTTATGTTGCCTCGTTCTTCTTCGCCTTCGATACGATGAGTCATGGGTCATTGTTACA
CUST_3658_PI428820575	TCONS_00032611		Tested	CCTAAAGTCCTCGGAATCGTTCTCAAAGTCTTTTGTTGAAGGTTTTTGGAGCAAAGTTTA
CUST_3660_PI428820575	TCONS_00032612		Tested	GTGAGTGTAACTAATATTAACCGTCTGAATCATTAGCAACGGCATTCCCAATTGAATCGG
CUST_3679_PI428820575	TCONS_00032623		Tested	GTCTTCTTCTTGAACCCTGTCTAGCATACACATTTTAACAATGTTTTGATGTAATTTCGC
CUST_3680_PI428820575	TCONS_00030450		Tested	TCGAATCTGCTCTATTCACAGCGGAATCAAACTCAAAATGCTTGCGCGATAATTGGGTAC
CUST_3681_PI428820575	TCONS_00030451		Tested	AAAGTGTAAAGGAAAGTGTTCAGTGATTGTAGCATGCAGGCAGCATCATCACCAGCAGCA
CUST_3682_PI428820575	TCONS_00032624		Tested	TTACTGCGTTGTTTTGCGTCGCTTGCTGGAGGTGAAGAAAACGCTTTTGGCTTGTTTTTG
CUST_3693_PI428820575	TCONS_00032641		Tested	TATTTACGTTACGTGGTGATTATTTCGGTTTGTGCCGCACTGCAAGGTAGCGAGAGATCA
CUST_3695_PI428820575	TCONS_00030482		Tested	GAATGCACCTGTGGAAGAGAAGGGTATTCGGGGCGATCCTTTAATCTATTTTAACGAGCA
CUST_3697_PI428820553	TCONS_00032304		Tested	AATAAACCTACTACTGAGGGTGGAGAGGAGTCAGTGTTTACAAACGATCTTGTGGTGCTG
CUST_3702_PI428820575	TCONS_00032643		Tested	AGAAATTGAGAAATTCAACGGCGCTTGTTGATACCTCATTGTTTTCTGCACGTACGCTTG
CUST_3705_PI428820575	TCONS_00032644		Tested	TAAATCCAATCTCCTGCTGCAGCTATTGATTCGCCATCGAAAGTATCCGAACGTCGGTTT
CUST_3706_PI428820575	TCONS_00032645		Tested	AACATAAACGAACCACTGTTTTTGCGCCTGTGTGAGGTAGTGAGCTTCGACAAGCATATC
CUST_3707_PI428820575	TCONS_00032646		Tested	AGATGTGTGCAAAAACCACTACACCAATCCTGACATTACGGAGCAGATTATCGATCTGTA
CUST_3711_PI428820575	TCONS_00032647		Tested	CCGAGAAGCTTGTCCCTTTGCTGGTACAGATAACGATAAAGCAATTCGAAGAGTCAATCA
CUST_3713_PI428820575	TCONS_00032648		Tested	CGCGCTCAGCGCAAAACAAGGTGTACAGAGAAAGGGCACGAGGTAAAAGGCATCCCCAAC
CUST_3716_PI428820575	TCONS_00030502		Tested	CAACACTGACTGACTGATGCCTTAGTACCATCCGAAAACAGCTGTTTAAAGGTTTACTTT
CUST_3717_PI428820575	TCONS_00032653		Tested	GTGCCCATGCATCCCTCTCGCAGTGTGTGCAAAGAATAATTTGCAACCCCATTCAAAAAA
CUST_3718_PI428820575	TCONS_00032656		Tested	AAGTAGTTGTTTAGTTATGTTGCCGTTGTGTTGCACGTGACACGAGCTTCGAAACCACCA
CUST_3719_PI428820556	TCONS_00034724		Tested	GTTTCCGTACTCGTTTGCTGGACGAAATAAAGGATCAGTAAACCCACCTAACTGGTATCG
CUST_3719_PI428820575	TCONS_00032658		Tested	TTTTATGTTGGAAATCAACTATTTGTCCCAGCAATAATGCACAAATCTACGCGGAGCACA
CUST_3721_PI428820575	TCONS_00026852		Tested	AAGCAGAGTAAAGAGAAAGGAAAACGAGTACCACATAAACGTATTCGGGCTTAAGCCGAC
CUST_3724_PI428820575	TCONS_00032659		Tested	GTGTGCCACTGGTTGGGTGTATATTAAAAGTTGTCTTTTTTCTATTTAAATTGAACGCCA
CUST_3733_PI428820575	TCONS_00032670		Tested	ACACCCTGATACCGACAACTCAATCTAACGTGAGTGTTTCTTTTCATAAGCGGTAGCCTC
CUST_3734_PI428820575	TCONS_00032672		Tested	TAAATATGCGCGCATTGTTGTTAACAAGGAAGCTAGAGATTTTAATATGGCCCCGTCCGT
CUST_3745_PI428820556	TCONS_00033955		Tested	TTAAACATTGTAGAGATTCTTTTCCATAAAAACGGGCTTAAACAGGAGTGGAGCCGGGGG
CUST_3747_PI428820575	TCONS_00032684		Tested	CGGCCATGATAGTCTATTTTACTGTAGTGACTGAATTTGCCAGGAAGCGCTAGTTTCAAG
CUST_3752_PI428820575	TCONS_00032692		Tested	TGCCCCTGTGTACCAATTTAATCCACTCTGTGCTAGTCCACTCTATCTCTTATCAATTAG
CUST_3753_PI428820556	TCONS_00034747		Tested	GTGGTACAATAGTTTCATCATCTTATTGTCCTTAGCCCGCAAAATTAAATCAAAAAGGAG
CUST_3761_PI428820575	TCONS_00032701		Tested	TATACTTATCAACTGAAGTAACTAACTACGGAGTGACGCTGGTAGCGCACGATCCAATGC
CUST_3763_PI428820575	TCONS_00032702		Tested	TTTCATTCGAACGGTGTGTTAAACATGTGTATGTTTAGATCCTCGAACGAGGTGGTCCCG
CUST_3764_PI428820575	TCONS_00032703		Tested	TGTCACGCTTTTCATACACAAAATCACGCACGAAAAATCTCGCACACCTTTCAAGCGGAG
CUST_3766_PI428820575	TCONS_00032704		Tested	AATGTGTGAAGGTGCCGTTTTGCAAGTGAGGTGTGAGACAACTTCAACCACTACTAACGA
CUST_3770_PI428820575	TCONS_00032707		Tested	ATCAGAAAGCAGCAAAATACAGTTGAGTAAACACAGGAATCCGAAGCATCGGGGCTTTCG
CUST_3772_PI428820575	TCONS_00032709		Tested	AGCTTAGGCGAGCTCAAAATTACACTCACTACTTTGAACTTCATTAAAATTGAATCCCAG
CUST_3773_PI428820575	TCONS_00032710		Tested	ACCACATGTGGGTTGTAATGTGCATTTTTAATGCATCGCCATTTACACAGTTGATTTTTT
CUST_3775_PI428820575	TCONS_00032713		Tested	ATGATGGAAGGTAAATTGACTTTTCGACGGATTAAGCCATGTGGGGGTCGTACGTGTTAG
CUST_3776_PI428820575	TCONS_00032714		Tested	ATGAAACTTTCATTTTGTATTACTTCCCGAGCCGAGCACGGAGAGTGGAAAATGGGTACG
CUST_3777_PI428820575	TCONS_00032720		Tested	CTACATTATTATTTTAATGGTACGCAGGCAAACCTGCAGCATTGCTGAACGAGCAATTGG
CUST_3778_PI428820575	TCONS_00030588		Tested	AACTAGTTTCACCGTTGCAACTTAAACCTCGTTTTAAAGCTAGCCGAAGGAGCGTAACGC
CUST_3785_PI428820575	TCONS_00030604		Tested	GGCAAACCGATCACTTGAAACACTTAAAATCACACACAAAATCACTTGTACGATCCCGCA
CUST_3787_PI428820575	TCONS_00030607		Tested	TACGTTTCATGCACGAAATTCATTACAATAATGAGCGAGCTGCTTTGCGGGATACATCTT
CUST_3789_PI428820575	TCONS_00032730		Tested	CATTGAAACGGTACGGAATGGAAATTACTTTTGAGCGACCGTTTCATAGCAACGGCCAAA
CUST_3790_PI428820575	TCONS_00032731		Tested	TTGGTTTTTTCTTCAATTTCTGCTCCTGCTTTCTTTTAACTACCCCCGACGGACTGTACG
CUST_3796_PI428820575	TCONS_00032736		Tested	TAGGACATTTAATACAATCCCCTGCTAGACGCTTCAATCAAGCCTCTACTTTCGTGTGAC
CUST_3797_PI428820575	TCONS_00032737		Tested	GGTATGTTGCATTGGATCACCTTTTCAATTTTGGTAAGTCCTTCTTTCCCTACGATTCTT
CUST_3806_PI428820575	TCONS_00032747		Tested	ATGTGTTTTGCGAGCTACGCGATGTAACGCATACTATGAAACCATCAGCTGCTATACAGC
CUST_3808_PI428820553	TCONS_00030162		Tested	TAGTGGTGGTAGTACCACACTGCAAGATGGCGAATGCATATTCATAACGTATTCTGTCGG
CUST_3810_PI428820575	TCONS_00032749		Tested	GCAAACAAAAACAAACGTATTTTCTTGCTGCGTGTTGTGTATTATACGTGTATTACCCAA
CUST_3814_PI428820575	TCONS_00032755		Tested	GTGTAAAAGCGAGCTGCTGCATATGATAACATAAATGAGTTTCTCACGATGATATAAGGA
CUST_3815_PI428820575	TCONS_00027059		Tested	TAGAGAGGAAACAGTCGCCGCTACGTATCAAAACACCGCAATACGGAATCTATTGTCGAA
CUST_3818_PI428820553	TCONS_00032432		Tested	GTGGAAAGGAATGCGAAAATTGTTATCATTTTGTGCAAATACTTTTCCCAACTTTTTGGC
CUST_3818_PI428820575	TCONS_00030649		Tested	TCTTATACTGTTTTAACTGGTGCTTTTCACAAGGTTTTATGTTTAACCAGTTGATGCGCG
CUST_3822_PI428820575	TCONS_00030660		Tested	GCGTTTGTTGGGAAACCCTAATCTTGATGTTCACATAGATTCTTACTGGAACTTCACAAT
CUST_3830_PI428820575	TCONS_00032769		Tested	TACAGCGCGGCTCGAGATGACCACGTTTTGTTGTTATTATTTGACTAAAAACGATGCCGG
CUST_3831_PI428820575	TCONS_00030679		Tested	GCGCAGCGCCGATGGTAAATCGTCTGTGTACACATCATTCTGGTTTGCAAAGTATTTTTT
CUST_3832_PI428820575	TCONS_00032770		Tested	TAACATTAAGTCTCGAGCTAATCAGTCTATCGTATGGGAGACTTAATCTAAGCTGGACTT
CUST_3838_PI428820575	TCONS_00032773		Tested	TCCACTGCAAAAGCGTTGCAAGTATGTTGTGAAAGAGGAGCGTAAAGCAGAAAAAAGGCT
CUST_3839_PI428820575	TCONS_00032774		Tested	CATCTTTGGGTTGGAAATTTGCCCGAAACGGTACGAGAGGACAAGCTAAGGGATCATTTT
CUST_384_PI428820575	TCONS_00005356		Tested	TAAAAATTGCGCTTTGTTTTTCTCGATGCTTTATCCGATCTAAATGCCGGCTAAACAAAA
CUST_3842_PI428820575	TCONS_00030691		Tested	CGATATGGTTCAACAGACCTGAGGAAGGTTGAAAAAGGAAGAAGATGATGAACACAGAAC
CUST_3847_PI428820575	TCONS_00030697		Tested	ATATTTTAGCCAGATTTTTATCCGTCCCTCCAATCGGTACGTCCAGTTTGAGAAGACTCG
CUST_3848_PI428820575	TCONS_00032777		Tested	GTTGCTAGAACAAAATGAATTTCTGCACAGAGAACGCCAGTATTCATCATAATTGAAGCC
CUST_3849_PI428820575	TCONS_00032778		Tested	ACGTTGCTACCGTCCGTTGATGTGACGCTGAAAGCATACAGTCACAATAGTTCTTTGCTT
CUST_3851_PI428820553	TCONS_00030224		Tested	TCGTTGCAAAATAGAATAAAATCGAACCGCGGGTGAATAGTGTGCGCGTCGGCACAAAAA
CUST_3856_PI428820575	TCONS_00032784		Tested	AAATCAACATGCTCCAACTAAATTTAGCCCCGACCCTTTCAAACAAGCGTTGATCATCAG
CUST_3857_PI428820556	TCONS_00034120		Tested	TTTCTTCGTAGTGTATTAAGAGTTTTCTGAAAGGCTAATTACGGAAGTACGGAAGAGATA
CUST_3857_PI428820575	TCONS_00032785		Tested	AGGATTATGCTTCCTAAAATGAATCAATCACCACTGTTCATCACTGCAGCCACAGTTCCC
CUST_386_PI428820575	TCONS_00005358		Tested	AGGAAGGTTTTGCACTAAAACGACGGGAAAATTGCGCTTAATTTCTCTCGGAATAGTTTT
CUST_3865_PI428820553	TCONS_00032490		Tested	CGGATGATGTCATGGTTCCATCCTTATCTACCCCACAATATACATACAGATCCTTATGCC
CUST_3866_PI428820556	TCONS_00034049		Tested	TGTGAAGAATCTACGTGTGAAGAAAAGGGCACCGATTTCTCACCGACCCATCGAAATTCA
CUST_3867_PI428820553	TCONS_00031200		Tested	TTATATATCCAGCGTTTGGAAACATTTCGAGCGCCTAGGCGACCGTGCAAAATGCCAATT
CUST_3870_PI428820575	TCONS_00030724		Tested	GTGTGAAATGCCAACATCAACATGCATAGGACGAACAGGCAAACGATCAGAAGTGAAATG
CUST_3871_PI428820575	TCONS_00032800		Tested	CTGTAAGTGACAAATGGTGCGTCGAATTCGTTCAAATTCCTATTTGTTTGTAGTTTTCAT
CUST_3875_PI428820575	TCONS_00030729		Tested	GCATCTTTCTACGTTCAAAGGCAAGCACGCCCGTTCGTTTTTATGCACGTTATTATATTT
CUST_388_PI428820575	TCONS_00005372		Tested	TTCGATATGTTATGTTTGCTGTTTAGCTCAGGGCTCAACAGACCCAGACCGGAAAAACTC
CUST_3880_PI428820575	TCONS_00032809		Tested	GCTACGCTTTCGTACTATCTAATATCTGCATATCAGGAGATTGAATTGGTTTTGAATAGA
CUST_3881_PI428820575	TCONS_00032810		Tested	GACAAACGGATGCATTCGATGCTTTCGCTGAAGTTGTTGTGAAAAGTGTTTTTGCTCCTG
CUST_3886_PI428820575	TCONS_00032814		Tested	GTTGTTACAGTGATTGGGTTGCAGAACCCCAGACATTAAACTTTTTAACAAAGTCTGTGT
CUST_3887_PI428820575	TCONS_00032815		Tested	ATAAGCATTGTCGACGAGCTTAACGGCTTCACTTCGATGTTCCTTGGAGCACTTTCCATT
CUST_3888_PI428820575	TCONS_00032816		Tested	ATTTTTTACATTTTTCCTCAACGGCGTCAACGACAAACGAGAGCGAACCCACAAGCTAAG
CUST_389_PI428820575	TCONS_00007766		Tested	AATAAATAATAACACAAAACACAATACAATGAAGTATGGGGCCGCGCGCACGAGCCGCAC
CUST_3897_PI428820575	TCONS_00032828		Tested	TTCATCCCTGATTCATCCCGATAACAATGAGCAGTTTAGGCAGGAGAATGATAGATCGGA
CUST_390_PI428820575	TCONS_00007767		Tested	AAAGAGGATATTCCTGATACTCTTCTCCTCCTGGTACTCCTGAACTTACATGGAAGCTCG
CUST_3901_PI428820575	TCONS_00031431		Tested	AGACGGGTCAGGTAAGTTTCGTTTGCAGCTTTCAAATGCTTTGAAATATTGTAGAATTGT
CUST_3907_PI428820575	TCONS_00032836		Tested	TGGTAAAAAACGAACGATCTTGATCATCACACGTTAAAGCACAGGTTTGCAAACACTATC
CUST_3908_PI428820575	TCONS_00032837		Tested	CCTTTCCCGCTACCGATACAAAGATTGCTGATTGTGATCTTTTTGTTTCAATCTTGCGCA
CUST_391_PI428820575	TCONS_00007769		Tested	CAGTGACGTGAACCGTAATAAATTGCAAATCAGTGACAAGCAGAAGCTTAAACATGTTCT
CUST_3910_PI428820575	TCONS_00032841		Tested	TAGTTTGAGCATAACATTAATGAAACAATAAACGATGCTCGAATGTGCTCCTGAGACGCC
CUST_3911_PI428820553	TCONS_00032516		Tested	CGCCGGTTGGGACATGCCTTCTCTTGATTCCTTTTAAATGTGTTTTTAAGAAGATTACAC
CUST_3920_PI428820575	TCONS_00030787		Tested	GCACGCATGTTCATTCAACTTTTGCATTAACCATACAATTTCATGAAGCAAAATAGCTCG
CUST_3934_PI428820575	TCONS_00032856		Tested	AAGAAGACCTTTTCCTCAACCAAACGTACGACGACTATGCAGAGAAAGCGCACTATCGTT
CUST_395_PI428820575	TCONS_00007050		Tested	TTTGCATTTGTGACTGAAATCAGCTGCAACAAACTACAACCTTCGGAACGTTGGGCAGCA
CUST_3950_PI428820575	TCONS_00034385		Tested	CAATGACTTTCGCTTGCATCAAAATGTTCTTCAAAAACAGCTAAGCTTATCCTACGAAAA
CUST_3957_PI428820575	TCONS_00034396		Tested	GTATGTGCTGGAAGAATTTGCAAGGGTATAAGAATTAGTGTAACGAGGATTTAACTGATT
CUST_3960_PI428820575	TCONS_00034401		Tested	AGGTAAAAGTTCCACGAGTGGTGTATGGAACATTCCCTGCAGAAGCACAGCTTCATTTCT
CUST_3965_PI428820575	TCONS_00034406		Tested	ACTGGCCTGAAAATGGTAAGAACCAGTTGTATTCCAACCAACTGCACAACAGCAACCTCT
CUST_3966_PI428820575	TCONS_00034407		Tested	CTCCTTAAAATTAATTCCTTTTGCCGAAGCGATCACACATAGCGTCTTGTCATTTCAGCA
CUST_3967_PI428820575	TCONS_00034408		Tested	ACACATAAACCTTTGCAGTGAAACAAATCAAAAGAACAGCTCGCGAATCGATTGTATCCG
CUST_3971_PI428820575	TCONS_00034238		Tested	AGGAAGGATTTGCTTAAATTCTGCACGATATTTCTACTTCTGGGGGTGATTTAATTATTC
CUST_3975_PI428820575	TCONS_00034416		Tested	ATTGTTGTGCCCTAACTGTTACTCACTGTAATTACTCTTGAATGAACATCCTATTGAAGA
CUST_3976_PI428820575	TCONS_00034417		Tested	TCGTAGTAGTTTCACGTTCCTCCAACCTCAAATTCGGTTCATCAGTCGTGTCTTCAATCG
CUST_3977_PI428820575	TCONS_00034418		Tested	ATGTTGATGATCACTGTAGATAACAGGACAGTGGAGGTAGCCTCTCCATTCACACTCAAG
CUST_3978_PI428820575	TCONS_00034322		Tested	GTCCCTTCACAAGTACATTTCAAGCAGCTGTTTCTGCCAACGTAACTTATCGTAGCTAAA
CUST_3980_PI428820575	TCONS_00034423		Tested	ACTGTGTGCAAAAAGTGTATGTGCCGGTTTAAAAGTGTTTGATTGCCGTGGATAGTGTTG
CUST_3984_PI428820575	TCONS_00034245		Tested	AACAGACAACCCCCTACAAACAACGAGCGGGACATGGTGTGTGTAAAAACCTAGAGTTAA
CUST_3987_PI428820575	TCONS_00034441		Tested	TACAGGTATTTGTTGAGCATCTAGATTTGATTGTTATGCGAAAACTCGTTATAAGGGCAA
CUST_3988_PI428820575	TCONS_00034443		Tested	TAGTGGTACATTTGTTCAGCGACGACAGCTTGGGATGCAGATTGTTGTGAAGCTAGTGAT
CUST_3989_PI428820575	TCONS_00034449		Tested	ACGGACACAAAACAACATGATCACTTTAAAACTCGACGCCAGTTGTTATGTCTACGTTCT
CUST_399_PI428820575	TCONS_00007780		Tested	ACATTTAATGTGTGGCGGTATCGTTTGATTTTTACCACCGGCGTAAAGAATCAATTTGTG
CUST_3995_PI428820575	TCONS_00034463		Tested	GTGCAGTGGAATTTGAATTTGAGAGCTGCACCAAAGTGAGTTAATATATCAGGTGGGCTT
CUST_4011_PI428820575	TCONS_00034495		Tested	TGAACGGATTTTCGCAAAGGAAGTTTTGTTAGAAGCGTCTTGGCGAGACGAACTCAACGA
CUST_4012_PI428820575	TCONS_00034496		Tested	AATGTACTAGAGGGCGCCACCTGTCAAAATTAAAACTGGTCTATATCCGGAACCACTGGT
CUST_4013_PI428820575	TCONS_00034508		Tested	GCTTGCTTGATATAATCGTTTTACCTGACACAATGTTAAACTCCTACATGTTGGATCTTT
CUST_4015_PI428820556	TCONS_00037143		Tested	CATCAAAAGCAGCGCTGCGCTGCGACAACCAAAAATCAAATAACAAACATATATTGTTTC
CUST_4019_PI428820575	TCONS_00033738		Tested	TTGGGTTGTTCTTCTTGTTTTTCGTTCATCGAAGTTTCCAGTTCCGAATGGACCCGTACT
CUST_4021_PI428820575	TCONS_00033739		Tested	TCACCTAGTACATGGTTTATTCAAGCAGAGGCTCAGTTTGAAAACGCAGGAAGCAAAACG
CUST_4026_PI428820553	TCONS_00032625		Tested	TCACGGACAGAGTCCCTTTTTCCACAATACACGATTGTACGGTTGATTGACTAGGGGTTT
CUST_4027_PI428820575	TCONS_00034543		Tested	GTGTTTTTCGCAAGGTGATCCCGTAGGATCTCGTTATGCCAAACGGAAAAAACACACAAC
CUST_4028_PI428820575	TCONS_00034547		Tested	GGAGTCTACAGTTTAATTGCTCCATTTCTTTCCGTCTTATTTGACAATATTCGAGGTTAT
CUST_4034_PI428820575	TCONS_00034566		Tested	TAAAAATCATCCAAGCAACCATAGTCGGTTACCAACACCGTTCTATAATGAGTAACTTTT
CUST_4037_PI428820575	TCONS_00034570		Tested	CTGTGTATTCCTTTAGAAATTCTGCCCCCAAAATTCCTGGGACATTAAGTGTTTTAATTA
CUST_4041_PI428820575	TCONS_00034581		Tested	ATTAATTCCACTAACAATTGGCACGACTGAACTGCACGGTGTACAACAACGCTGACGATG
CUST_4044_PI428820575	TCONS_00034583		Tested	TGAAGGTATGGGCTGCAATCGATTCACGTTCACACTAAAAATCGATATCGCTTCACGGCT
CUST_4046_PI428820553	TCONS_00031305		Tested	ATGCACGGTGAAAATTTACAAGGAAGCAAACTTGCGCAAGGAACAGAAAGCGCCACTGTT
CUST_4046_PI428820575	TCONS_00034585		Tested	GGAACCATAAGTGTAAAGGTGTATATAAACGATTCAATGTCTGGTGATACGTGTAGTAAG
CUST_4047_PI428820575	TCONS_00034586		Tested	GGAATGTTTTGTTGGATACATAGTTGTTGAAAGATGGCTTTGAATGAGGTAAGCTTGTTG
CUST_4048_PI428820575	TCONS_00034590		Tested	CGCACTACACTCAACCGTGTTAAATGTAAAACAAAAGCATTTCGATCGCGTGTACCACCG
CUST_405_PI428820575	TCONS_00007793		Tested	GATTCACATCACTTTCGAGATGAAATATACAGAAGGTGACGATGGAATGGGTAGGGAGAT
CUST_4059_PI428820575	TCONS_00033790		Tested	ATGTGGAGTTGCATATGCGTTAGGGCATTTCAATACTTTGTATTTTATAGGCACTCCTAC
CUST_406_PI428820575	TCONS_00006514		Tested	TTAATGCGTGAAGACACAAGCGCACAGCTTCTAAATGCAGGCCATTTTAAGAAGTCTTCG
CUST_4067_PI428820575	TCONS_00034618		Tested	ATGAGCAGCGATATGCTGAGCGGTACCCGGTAGTACGATAAAAATGTATCACTTTGAGGA
CUST_4075_PI428820575	TCONS_00034629		Tested	ACGCACACTGGAGTGCAGTATTTACACGAAAAAGGATACGCAAGAACATCCACGACAACT
CUST_4079_PI428820575	TCONS_00034632		Tested	CCACTGCGTTCGATCGCAGAAACTAAAATGAAGAGAAAGAATAAATAATAATAACGTGTG
CUST_408_PI428820575	TCONS_00007063		Tested	CAGAGGATGTACCGAATTACTAGTTGGACTAATGAGAAGAGTAGTCTTCCCAATAAAAAA
CUST_4081_PI428820553	TCONS_00026878		Tested	ATCCGTTACCGGAAGCAAAGTAATGCAATGTTCTATTTTTCTGTTAAATGCTACTCGTAA
CUST_4082_PI428820575	TCONS_00034639		Tested	GGAGCCAAAGCCTCTATAAACTATTCAAACAAACAACACATATAAGTCGAATTTCGCGAT
CUST_4085_PI428820575	TCONS_00034642		Tested	AATGAAATTTCTCTTCTACTTCTTCGTATTGTGCTCACAGGGTTCACCAGTCCAATAAGC
CUST_4097_PI428820575	TCONS_00034655		Tested	GAAGGAGAACCGCTTCACTACTACGCTACACACTGGCCAACAATTCTGATCTAATACCTA
CUST_4106_PI428820575	TCONS_00033844		Tested	CTACTGAATTACCCCTCAGACATGTAGCACCAACTAAACGAAAACGAATGATAATTCTGC
CUST_4107_PI428820575	TCONS_00034662		Tested	ATCACACACATCTTGCAAGGAAAAACGGTGAAAAGTGTTTGGGGCGAAAAAAGGAGCCTC
CUST_4113_PI428820575	TCONS_00033858		Tested	ACAGAAGTTGTTTTTGTTTGTAGCAAACGGCTGGGATTGGGCTGTAAATCGACTACCCGT
CUST_4120_PI428820556	TCONS_00037712		Tested	GTAAAATTGACATTCACAATTCGAGATTCTTCAACGGAGTATCGCTGCACTTTAAATGTA
CUST_4122_PI428820575	TCONS_00033863		Tested	CTTCGATGACAGAGCGTAATTTTGATGTGTTGGTAAGGCTAAATGATTTTACATCTACTT
CUST_4123_PI428820575	TCONS_00033867		Tested	GCGATACATTTAGAAGTTAACAGCAAACGAAAACTCTTGCTATAATCACGCACTTATTCT
CUST_4125_PI428820575	TCONS_00033870		Tested	TGGATTTAAATATGACTTCGAAAATCGTCACTTCCTTTTTTGCACGCAGGAAAGGAGGAA
CUST_4128_PI428820575	TCONS_00034680		Tested	TCTCGCAGTTACGCCATGTTTTACAGTTTTGCAAGTATGTGTGCGTACAGTAAGCAGCGA
CUST_4129_PI428820575	TCONS_00034681		Tested	TGCACAATAACACTACCACACACATATGTTGACATCAGATGATCGGGGTAAGTCAGGGAT
CUST_4130_PI428820575	TCONS_00034686		Tested	GGAACGTTGTCAAGTTCGGATTTTACACTTTAAAACACTATTTACTATACACGCACAACT
CUST_4142_PI428820556	TCONS_00038369		Tested	GGACCTATCATATTGGCAATGTATATGTTATATTTTGCCCTATATGTTACTAAGTTCGGC
CUST_4145_PI428820575	TCONS_00033897		Tested	AAGGTAATTAATAAGGTTGCAAACCGACGAACCCCGATGAGAGTGCATTAAAGGCGGCAA
CUST_4146_PI428820575	TCONS_00034698		Tested	AATGAAACTTATAATCTACGAATCCTTAGACGGAGACCCGCTCACGTCTATCTCTCGGCT
CUST_4151_PI428820556	TCONS_00039163		Tested	ACGAGCAATGAGCGGCCTACTAAGGATGTTCAAAATATGATACCAGCAATAAAGCGTTTT
CUST_4156_PI428820575	TCONS_00034713		Tested	AACAGTTTTATCGGGCAAACGAGTCCACTTGTTGGCTCTTCTCGGGAAAGCAGTTTATCA
CUST_4157_PI428820575	TCONS_00034720		Tested	CGACATTGTGACCCAAGATAACAACGACTAATCTCGTATAGGAATAATAGAACAACAAAA
CUST_4158_PI428820575	TCONS_00034721		Tested	ATAAAACACAAACCCCACCACAAACCGGTAAGGTGTACACAGGCCAACGATCGATTGTTT
CUST_4163_PI428820553	TCONS_00032758		Tested	CATTATTTAATCTAATGCTCCCATCGCTATCGTTCGCATTAAGCATTAGACGGCTCATTG
CUST_4165_PI428820575	TCONS_00034730		Tested	ATTAAGTCGTATAATTTATATCCACAATTTCCTATCGGTCTTATCGTCCTGTCTAGTGGT
CUST_4168_PI428820575	TCONS_00034736		Tested	TTTTCATATTCCTCAGAATTCTCTACTATCCTTGGGATAATGTGACGCTTGGAAGAGATG
CUST_4173_PI428820575	TCONS_00033956		Tested	TTACATTACGTATCTAACTCGATTGTTAAAGAGTCAAGATACTGCTGACTGCTGCTACTG
CUST_4175_PI428820575	TCONS_00033961		Tested	CAAAAGTGGTGTAGCGCGGTTCATTTTATTTCCCTCGGTGGAGGTAGTTTTGAAGCGAAA
CUST_4178_PI428820575	TCONS_00033968		Tested	TACAAAAGCGAGCATAGCATCTCAGCCATATACGTATTAACCTCTAAGTTAGCATTAAAG
CUST_418_PI428820556	TCONS_00007892		Tested	GAAGAACGCGTCGAAAGTGCAAAACCAAATTACTATTCAGATAGACGAAAAGAAATTTCT
CUST_4186_PI428820575	TCONS_00034750		Tested	CACTATTTACTTTAGTGGATTTCCAAGTCACTTTCGAATGTGCTCAACATTCTTCACACC
CUST_419_PI428820575	TCONS_00005420		Tested	AGGAATTTTCCGACGCAGATTTTCCTCTCTAGCACATTTTCTACCACCACATTATTTCCA
CUST_4192_PI428820575	TCONS_00033989		Tested	CAACTTGGACAGCAGATGCAAATTGTGTTTTACATAAACAGCTGTATGATTTTGTTCACT
CUST_4196_PI428820575	TCONS_00034366		Tested	AAATATTCGGTCTCGCCTGATTGCCAATCTGCAGCAGATCCCGGAAGCCCCGGTTCACGA
CUST_4203_PI428820575	TCONS_00034775		Tested	ATTCAACTGGAAGCACCAGTTATCGAAGTTCAACTGCCGACAGCTCCCTTAATTTTCGAC
CUST_4216_PI428820575	TCONS_00034798		Tested	TTAAAGCCTCGCCAAAATCAGTCGCCTGTGAACCGACGAACAGGTCGTACTTTTCAATAA
CUST_4218_PI428820575	TCONS_00034800		Tested	ATGTCACTGTCATGCAATGACATACAAACAAATCTGACTGAAACAAAATCCATGTCAGCG
CUST_4219_PI428820575	TCONS_00034303		Tested	TGGTAAGCATTAGTATCTAGCTCTGTTTACGGGTCACGGAAAAGTCTACGGATGTGCCTT
CUST_4220_PI428820575	TCONS_00034804		Tested	CGAATTGGCTGGCGGGTATGATAATTTTGATTTTTCAAGATATTTCAAACGAGAGTGATT
CUST_4221_PI428820553	TCONS_00031399		Tested	AGCACAAAATGTGTGTGCCAGCTGTGCTGCTACTGTAACTGCTAGAGAATACCACACTAA
CUST_4222_PI428820575	TCONS_00034805		Tested	AGTTCTGAGCGAGTGATAAGGTTTGACAGCAGATGCATTTCGGATGATCATAAATCCTGT
CUST_4225_PI428820553	TCONS_00030730		Tested	CCCCATGTCCCATTGGTTTGTTTTGATTTATAATTATTCTAAAAGATGCACTTTTGGCAG
CUST_4229_PI428820575	TCONS_00034809		Tested	TTCATCATCCAATAGAAATTCGTTCACCTGCGGTAAAGGACGTTTCGTGTCATCGATCCA
CUST_4236_PI428820575	TCONS_00034063		Tested	TGCGAGCTGCACCGATCTATTTTCACTTCCACGTATTATTGGTTGCTGTCATACGCTTTG
CUST_4237_PI428820575	TCONS_00034064		Tested	AGACCAGCAGGAATCTAACGCTGTATTTCTTTCTCCTTATTTCTGTACGCTTCTCTCCCT
CUST_4239_PI428820575	TCONS_00034066		Tested	TTTTCGTTGCACACCACCTGTACCTTCGGAAGCGGACACTAATATGCGGCTTTATATTTG
CUST_4244_PI428820575	TCONS_00034077		Tested	CAAAAGAACCAAATTCTTCAAAAAGGCTTGTAGAGTGAAGAGCCAAATAGATAACCCAAA
CUST_4249_PI428820575	TCONS_00034827		Tested	ATACCGGCTCACACATCCTGTATCCTTCATTTCCAAGGCAAGGCAAACATTGTATGCTTT
CUST_4250_PI428820575	TCONS_00034085		Tested	TATTGCAAGATAAGGCTCATTCATTCCAAAAGGATGAAAGCACACCACATTCCACACACA
CUST_4256_PI428820575	TCONS_00034836		Tested	TGTGATTCTATTGTTTTTTCGTAGTTCATTGTGCACTGGAAGCTCGGGCTCGTTACCAGC
CUST_4262_PI428820575	TCONS_00034847		Tested	AGAAATACCGATTTATCTGTACAGGTATTCCCCGTTATACGCTATTAATGCGGATCGGAG
CUST_4265_PI428820575	TCONS_00034119		Tested	TTTTCGCGGAACCTAAAACGGGGTCAAAACAGCTTGCGGTACAATTTCGTCGTGTTTTTT
CUST_4268_PI428820575	TCONS_00034128		Tested	TGTAGGACTGTGTTGCACTTGATATAGCCCGAATATTCGTGCATGGACAATTCGTTCGGA
CUST_4271_PI428820575	TCONS_00034308		Tested	AACGATTACGCATAAATCAACACCAGTTAGAGCAAACAATCGCATTGGTGCTTTTAACCG
CUST_4278_PI428820575	TCONS_00034145		Tested	GAACCATGAGGAGCATTGTTAAAAATGGTTAAGCTATTGGAATTGATATCAAACGAGGAA
CUST_4281_PI428820575	TCONS_00034151		Tested	CGCATTTCACATGAAAAGGTGAACCAAATGCAGACAATCATTGTACTCTAAATGAGTTTT
CUST_4282_PI428820575	TCONS_00034152		Tested	ATGCAACTGACCAAACAGTGAAAAATTAACTGTGTAATATGAACGCAGAGGCAGACAATG
CUST_4288_PI428820575	TCONS_00034170		Tested	TTTTTAATGCTAATCATTCTTTGTGGATCTCCAATGATCGCGCGAAAGATGAATGGATTT
CUST_4297_PI428820553	TCONS_00032874		Tested	ACAAAAGGGATTTGTTTGCAAACCAAATACTAAAACATCACGACGGAATTGTGATTCAAC
CUST_4310_PI428820575	TCONS_00033597		Tested	TCAAGGAACGATGCTTACCTGTTTTTCCAGCAGATTTTGGGATTTTTGACGGATCGGCTG
CUST_4311_PI428820575	TCONS_00033249		Tested	CTAAAAAATTGGGATTTGTCAGCAAAATAAAGGAATATCTAGCACTATGACGGCGTTTGA
CUST_4315_PI428820575	TCONS_00034907		Tested	GCAGCATTGATGAGATGAGACATTGTTTGCTTTTGTTATGTTGTGTCTTTGCTTTTTCAG
CUST_4321_PI428820575	TCONS_00034225		Tested	CAGTTGGTGGTTTGCTTTTTGAAAATCAAACCGGCTGTAGATGTTTGATATGATAAAATG
CUST_4327_PI428820575	TCONS_00038385		Tested	CCAATCAATCAACAACACAATCAATCAGGAGCATTAGCTTTCGATTTCGAATTCTCTCCC
CUST_4329_PI428820575	TCONS_00036811		Tested	TATCCTCATCTCTCCACATTTATACAACGGGGCCTATCTGCTTGTATTCCTGAGGTAGAC
CUST_4342_PI428820553	TCONS_00033694		Tested	TTGTTATTCTCATACGTGTACACAAACCATTCCTGCCCTTGATCTTCGCAGAACACCGGT
CUST_4347_PI428820575	TCONS_00038409		Tested	AGTGAAGACCTTTGTTCAATGTTAGATGCATGTTTGCAGCCATCACTTTTCATTATCTTT
CUST_4348_PI428820575	TCONS_00036831		Tested	TCTACGATGATATCAGACGTATGGTAAATACCCGGACGTATTGTAAATAGATCTACTTTG
CUST_4352_PI428820553	TCONS_00034251		Tested	AGTAATCTAAAACGCTTTGAGTGAACATCACCTTTTCTGGGATATTTAATGTAAGCTGCT
CUST_4355_PI428820553	TCONS_00034482		Tested	TAAAATTCTTCCCTACGTTGTGTTTCTAAACCACTTCGTTTTACGATCCAGCAGAGAGAG
CUST_4355_PI428820575	TCONS_00038421		Tested	CGTCATAAAAACGCTCAGGATATAGTTTCTTTCTAAAAAATTGCACGTTTTCCACTGCTA
CUST_4361_PI428820575	TCONS_00038424		Tested	TCAATTCATTCTGCATGAATTTGTAACTAAGGAAGAGTAAAAGGAAGGAGACGACGAAGA
CUST_4363_PI428820575	TCONS_00038426		Tested	TTTTTTCTCGATTTAGCTGCTCTACTAGCCACCTTAATAACTAGCCGCGTACTGTGAGCC
CUST_4369_PI428820575	TCONS_00036845		Tested	TAGAATGGTCGCGGTTTCGTGCCTGTGTGCTTTTGAAAATCGGTAACAAGATCGATTACG
CUST_4371_PI428820553	TCONS_00033742		Tested	CAACGATGTTTTACAGTGCACAGTTTCTCAGGTTTAAAGCAATTCGGCAGTCGTCTAGAA
CUST_4371_PI428820575	TCONS_00038433		Tested	ATTATTGCCGAGTCTCGATTCACTGGCAACTTCCATCGGCAAACACTGTTTTTCGTGGTT
CUST_4379_PI428820575	TCONS_00038445		Tested	TGATCGGTTTATTTTTCAGCCATCATCAGATGCGCTTCCGTCATTTTGTTTTGACAGTTC
CUST_4381_PI428820575	TCONS_00036862		Tested	CAATAATCGGGCTAGATGTTTCGAAACGTTGTTAAACACTACCACACACTCGAGAAACCG
CUST_4401_PI428820553	TCONS_00034607		Tested	AATGGTGGCTGTACAGCGCACGGTGGCTGTCTGACGATTTCCCTCAATTTCGCGTTTTTT
CUST_4407_PI428820575	TCONS_00038478		Tested	TACATACCCCACTGCTGAATGAGATTCTTCGCTTAAAAATCCTTACACGCTAGTTTAACA
CUST_4412_PI428820575	TCONS_00036909		Tested	AGAGAAGCAAAGCGAGCGGTAATCATTTGTTGCTTCAACACTACAATCAACCACCTACCC
CUST_4413_PI428820575	TCONS_00036910		Tested	AGCGCCGCTCCATTCAAACATTACCAAAAGGATAAAGCTTCGCCACACCAACGATCAGCC
CUST_4427_PI428820575	TCONS_00036936		Tested	CCCAACGAAGTAAGGTTGGCGTGGGAAATTGAAAAACGAAACAATATAGAATCTACAACA
CUST_4435_PI428820553	TCONS_00034646		Tested	ACCCCTTTGGCATTCGGTTCCATTGTTTGGGTGTGACGTTGTCATTTCGCAAATCCTATT
CUST_4441_PI428820575	TCONS_00036962		Tested	ATAACATCATTTCTCCAGCTCCACGCATTGCGCATTGTAACCTTTTTACCAGATGTTCAC
CUST_4443_PI428820575	TCONS_00038532		Tested	CATTCCACAGAGCTATACACGGATTTGCTGGAATTCTTCATCACTAAACTCACACGCACA
CUST_4446_PI428820575	TCONS_00038534		Tested	CTTCCTGGACTCTATCCTATTGGAAATGAACTTTACTTGTTCGAAATTGGACTCTATGGC
CUST_4461_PI428820553	TCONS_00034668		Tested	GCTTGCAGTTCCTCCTAAGCCATACGTGAGATTTAATTTTGACTAAAGGTAATACAATTT
CUST_4467_PI428820575	TCONS_00037029		Tested	TGTGCTGCTAAAATAGGTTTCCCGATTTGTATTTGAATCCTTCTTCGCCTCTCTCAGGTG
CUST_4468_PI428820575	TCONS_00037030		Tested	AATTAAGGGGTTAAATTTCTTATCGTCGCAAACTTTCACGAAGACCGCACTGCACTCCCC
CUST_4476_PI428820575	TCONS_00038580		Tested	ACAGAGTCTTACAGATATTGTTGTTATTGGAGAGTTGCGATGCGATTGCGCTCACTGGGT
CUST_4482_PI428820553	TCONS_00034690		Tested	CATCGACTCTACGGGTGTTTCACCCTTTTTAAGCAGCTAAAAAATATGGCTCAAAGCGAG
CUST_4487_PI428820575	TCONS_00037072		Tested	GATTTATTTAGTGTATCATATGTATTGCGGAATGCCACACGAAAACAACTCCAAATGATG
CUST_4490_PI428820575	TCONS_00038616		Tested	TTTTTAAAAGCAATTGTGTTTCCCCCGGTATGAGAATCGATCACGCGACCTACCGCTTAC
CUST_4492_PI428820575	TCONS_00038618		Tested	ATTCCGCGTAACAAATGCATGCCAAATAGCTGCAGCGAATGGATTCCGAATTTATGCTAG
CUST_4493_PI428820575	TCONS_00038620		Tested	TCGATCACGCGGGCGATCGTTATTTCGAGCGGAGTTATTGATATTAGACGCTGATACAAA
CUST_4494_PI428820575	TCONS_00037089		Tested	CACACCAGAATTGTTTGTTTTGATTGCTGAAGTGGTTGATTTGTGTTGCGATTGATTTTT
CUST_4500_PI428820575	TCONS_00037100		Tested	TATGATTTTATTTTTATCAGATTCGATCGCACGCCTTGTTGTGCGATGGACGCGACCGCT
CUST_4509_PI428820575	TCONS_00037107		Tested	AATTATGATTTCTCATCTGACATCCGTCACACATCCCTGCCTATGACTCTAATAAGGCAC
CUST_4510_PI428820575	TCONS_00038648		Tested	ATATGCCAACTATACTAGTATGGATTTGAACGCACGATCGGTGAGATGTCGGGAAGAGCA
CUST_4520_PI428820575	TCONS_00037124		Tested	AATTAGTACTCGTGAGCAGTATCAAAAAGCTCCCAGGGCAAGTGGAACGATTTTAACGGG
CUST_4523_PI428820575	TCONS_00037128		Tested	ATTTGTTGTAACGAATCAGGCGATTTGGATTTCGAAAAGCACGCGCCGATAAGCTGGTGA
CUST_4526_PI428820575	TCONS_00038668		Tested	ACACACAGCAAGCCGCGCATCTGCAGAATAGCAACTACGCAATTTATTATGTGCAAAAAA
CUST_4527_PI428820575	TCONS_00038227		Tested	ATATCACGGCGACAACGGTGTGCGAGATAGTAAACAAACGTCATCACCATCATCTTCAAC
CUST_4532_PI428820575	TCONS_00038675		Tested	TATATCAGTCCTAGAACTGGGCCAGGAACTCTTGAACCTGTACTGATCCAAGAGGCTATT
CUST_4538_PI428820553	TCONS_00034745		Tested	AGTTCTTTATTTAGACGTGTTAAATACAACAAACCGATCGCGACTGACCACTCCGCACGC
CUST_4547_PI428820553	TCONS_00034753		Tested	TACGTTTTCATCTTCTGCCTCAATCAATTAGCCTCAATCATATGGTTTGAGAGATTCTTT
CUST_4550_PI428820575	TCONS_00038694		Tested	ATCGAACGCTTCACTGTCCCAAGCGCCACCACGGTGTGCATGAAGTAATGATTTTTATTT
CUST_4562_PI428820575	TCONS_00038708		Tested	AAAGGTTTAAATTCGCCCGTTTGGCTTAGCCCTCCTTCGAAAGGCAAAAACAAATGCCGA
CUST_4563_PI428820575	TCONS_00038709		Tested	GCGGAGAGTTTCTTCGTTCCTAAGTAAGCGAAATCAGGAATACAATCATGTTCATGTGTG
CUST_4566_PI428820575	TCONS_00038714		Tested	TGTTACTGTGTGTGGCGCTTTGCATAATTCACACAGACACACATACCTTCACACATACCG
CUST_4568_PI428820575	TCONS_00038716		Tested	ACGAGAAGAAGAACATACAAAAATCAGTAGCATAACTGTCTACCTTGTAAATCATACAGG
CUST_4569_PI428820553	TCONS_00034773		Tested	AGCACAAATTTCCCAAATTCCCCAAATGGACAGAGGCACACATAGAAACAGTTTCAAATT
CUST_4569_PI428820575	TCONS_00038719		Tested	GCCACACTACTCGTTTGCCAAAACTGTATAATCACACTATCTCTTTTGCTTATATTACTT
CUST_4572_PI428820553	TCONS_00034013		Tested	TAGATATAAATCTGCTTCAAACACAATGGGGAAACCGCACTCACCGTCTAGGAGAACTAC
CUST_4572_PI428820575	TCONS_00038722		Tested	GTTTCCTGTTACACATTTTGCTTCACAGTTAGTACAATTTGAGCACAAAGACTAAAGTCA
CUST_4574_PI428820553	TCONS_00034784		Tested	ATCTATAACCTTTCTTTGCCGTACCATAATAACAAGCACGCTATTTGCGACATGCAAATT
CUST_4578_PI428820575	TCONS_00038740		Tested	TCCGACCAACCAATACACACCCATACACGCTATTGAACATTTGAAATCGGCGAATCAATG
CUST_4580_PI428820575	TCONS_00038027		Tested	TCTGTTCACACAGTTATCATCCTAATCCCGCCATTGGACGTTTGTGGTCATCAACCATCA
CUST_4585_PI428820575	TCONS_00038742		Tested	CAACTGCAGAACTAGCTGAGAAAGCTTAAGGTTCATCCTGTACAAAACATAGAAAAATAA
CUST_4587_PI428820575	TCONS_00038748		Tested	GGTGGGACATTGAGAAGAGAATAATTCGACGAAAAAGAGAAGTGTTGTTGAGGTCGATGA
CUST_4595_PI428820553	TCONS_00033174		Tested	AGTGATTTGAATCAGAGTAGAAGAGTGTCGTAAGGGGTTTTGAGAGGTCTTCAAATCTCT
CUST_4598_PI428820575	TCONS_00038252		Tested	CACGACTTGCAAACAACAGCAGCAACACACCATTATTCGAAATTAAAACATTAACCGTTT
CUST_460_PI428820556	TCONS_00007976		Tested	AGATTTATGCGACAAAGATCCGAATTTATTCGCTCGTGAAATCAAACCATGTCCAAAAGT
CUST_460_PI428820575	TCONS_00003536		Tested	ATAAAATGGAGAACGGATCCGACGATCGGGTGTATGCGGCGGAGAAAATCATGAAAAAAC
CUST_4601_PI428820553	TCONS_00034810		Tested	TTGATACGCTAAACCTGTTCTGCTCTCACTCTTTCTCTGTCTCTTTCTTGTGTGGGGATG
CUST_4606_PI428820575	TCONS_00038765		Tested	ACACACATGAAATAAAGGGGTATAGACGCAACGCAAATGGAAAATCTCACGCTCTGCTCC
CUST_4620_PI428820575	TCONS_00038775		Tested	TATTATTTCACAGTTTGGCCAGTTGTATCGACCTCTCCAGCCAAGCAAAAACAGCGATGT
CUST_4629_PI428820575	TCONS_00037314		Tested	TTTCTTAAGCGCGTTGGAGAAATACACTCTCACAAACACACAACCACACATCCAGTTAGT
CUST_4635_PI428820575	TCONS_00038794		Tested	ACACACGGTGCTGCAAGCAACGCAAGTGGCAACCTAAATCTACAGTGCGGTGACACCGTG
CUST_4636_PI428820575	TCONS_00037327		Tested	ACTGCGCTCGTACGGGTATAATACCATATAAATTAATTTTCGCACAGGTTTTTGTTCCTT
CUST_4639_PI428820553	TCONS_00034115		Tested	CTCTACTACGATCTAGGTGTCTAATTAGCATCGCTTTACTAGCTTTAGTTTAGTATTTGT
CUST_4646_PI428820575	TCONS_00038041		Tested	AGAAAAAACAAGCACAGAAAAGCAGCATGCCGCCCAAGAACAAAAAGTGCTCCATTTGCG
CUST_4664_PI428820553	TCONS_00034872		Tested	AAGTGAGTCGAATTTTTCAATCAGTGTACGTACGAAGTTCGCTGAGAGAACTGAGTCGGG
CUST_4667_PI428820575	TCONS_00038837		Tested	TCTGTTTCGTTGAGATATCGATCGTTCGATCGTTTTTGTTCGAGGCGAGTGTCGTAAAAC
CUST_4678_PI428820575	TCONS_00038850		Tested	TAACCTCAATCTCAACTGAACTGAACAGAATAAAGACACATATTCTCGCTCTCTCGCTCA
CUST_468_PI428820575	TCONS_00007857		Tested	TTTTGGTACGATTCGTGACTGCAACTTTGTACCCTGTTTTATGAACCTACAATACCACCC
CUST_4681_PI428820575	TCONS_00037425		Tested	TCTACCAAGTATTACACACGGATATGACGAAGAGAACCTAATATACACAAAGAAAAGCTA
CUST_4683_PI428820575	TCONS_00038860		Tested	CAATCATTTAGTACAGGGGTCTCCAACTAGTGACGGGTTTAGTTGAGGAAAATTCGGAGT
CUST_4684_PI428820575	TCONS_00038862		Tested	CGGGCGAAGATGATATCACGTTCATCAAGAGAATTTGTCAAGTTTGGAAAATATTAAAGA
CUST_469_PI428820575	TCONS_00007860		Tested	TTGTTGCATTCTTTTCTGTGCTTCGGCACATTGTTTGCGGTCCATTAGCGTGCATTCTCT
CUST_4692_PI428820575	TCONS_00038877		Tested	ATAAATCTACAAACAGCTCTCTAGCAATCAACCCATCATCATACCACCGTTAGAAGGGGT
CUST_4694_PI428820553	TCONS_00033588		Tested	TGCCAAAAAAGTGTATTTCGAGTAAAAGGTTTGGTTTGGCGGAGAGTCTGGAGACGATCA
CUST_4695_PI428820553	TCONS_00034196		Tested	TATTTGGCACAGATTGCCTTTTTGCCACTTTCTTATCGCACCACGGTTGCAGTTGTTACG
CUST_4699_PI428820575	TCONS_00037448		Tested	AACTTATGTTAAGAAGCACAAAATCCATCCACTTGCAGGAAGAACCAAACCGATCCGGGC
CUST_4701_PI428820575	TCONS_00038887		Tested	ACCAAAAACAAAAAGCAAGTAAAATGTTTCCGTAAGTTCACGAATAATGCCGCACATGCT
CUST_4702_PI428820575	TCONS_00038889		Tested	CGCTTGTCACTTCACTATTCACGTGTTCATCACTTGCACCTTTGTATTGGGTTAGGAGAT
CUST_4706_PI428820575	TCONS_00038892		Tested	CAGCACTTTAAACGACAGTTTAAAAACAAAATCAAGGAGTTAGCTTTTAGCCAAGGTCAT
CUST_4715_PI428820575	TCONS_00037479		Tested	TTGCATGTGCAACGAAAGGCGAAACAAACAAACAATACAACACCGGCCGCCCAAACAATA
CUST_4717_PI428820575	TCONS_00038910		Tested	ACTCTCGGAGATCCAACAACAAGCAATTCCGATGTAATTTAAAGGGTATTTCTCTTTTTC
CUST_472_PI428820575	TCONS_00006562		Tested	TTTTTGTTTTGATTCCTTTCAAACCGGCGATGGCACTGGCTCGATAGCTTTAAGGACGTC
CUST_4724_PI428820575	TCONS_00037493		Tested	CCGCGTATTAGCGGTAATAGAATTAAATTAAAAAATCACACTTCCTAACGAAATGGCGCT
CUST_4726_PI428820575	TCONS_00038922		Tested	TTTAAACCCGGGTGCAGTGACAATAATACTTCATCAACAGTAGAAATGCTTCCCCCACCG
CUST_4729_PI428820553	TCONS_00038402		Tested	ATACATGTGCGCTATTGTCAAGCGTCTCTTTTCCTCTTTTCCTTTGGTTCGCTTTCCTAG
CUST_4731_PI428820575	TCONS_00038927		Tested	CTTTTCAAGCAAATGGCGCTAAGTGTGGCTCTTTATAGACCATATATATTCTTGTTAGTT
CUST_4732_PI428820575	TCONS_00037502		Tested	AGCTACAATGTTTTCGCAACAAGCTCGTGCTCCTGTTTAACGTTTTTCTTCGCCAGTTGC
CUST_474_PI428820575	TCONS_00007869		Tested	CACAGACATACATCTAAAGGAGTGAAGAAAAACGGAATGCATAACCAGTGTACTCGCTGC
CUST_476_PI428820575	TCONS_00007871		Tested	AGTAAGATGAGATTTTGACTTGATATCGGGAGCGATGCTTTTCCATCCATCGCCTACTAG
CUST_4763_PI428820575	TCONS_00038977		Tested	TGTGTATGTGTTTTGTCTCTTTGCCGCTTCGTGATGCATTTTTAAAACCCACCATTGTTG
CUST_4764_PI428820575	TCONS_00038978		Tested	AAGTGTCCTCATTTCTGTCTCGTGTTTGCGCGATTGACAAAGAGAAAGAGAGAAAGATAG
CUST_4766_PI428820575	TCONS_00038979		Tested	TCCCCATTTATAGCGTATCTCGGGGATGTATGATATGATATATATCCTGAGCGCCGATTG
CUST_4772_PI428820575	TCONS_00035637		Tested	GTTTTTTACTCTTTAACTACTGTTAAGGCCCTTGGGCCTCACATTGGGGAATTGCGAATG
CUST_4773_PI428820575	TCONS_00038989		Tested	CATTTCTTTTCTTAAATTCATTTTCCGATCAATGCCGACCGGTCTCGTATCGTCGCAACT
CUST_4778_PI428820575	TCONS_00039000		Tested	AGTGAAAAGAAAGATAGGGCAATTGAAATCTGTTTCATATAAGCATCCCGCATCCATAGC
CUST_4780_PI428820575	TCONS_00039001		Tested	CTCGGCATGAGGGATTTCACAGTATATCCATCAAAAGAGTCTAAATTTCTGGAGGAAAAC
CUST_4783_PI428820575	TCONS_00039007		Tested	CCCGACCCAAGACGCTTGCAACACTTTTCGCAGTATTTGTTCCGTAGTCTTTTTTCTTCT
CUST_4784_PI428820575	TCONS_00037591		Tested	TGCTAGACACAATACGGTCCGATTTGGTTCAACCGAGAGTGAAGGCATTTGGATTATCTG
CUST_4786_PI428820553	TCONS_00036888		Tested	CCCACCATTCCCACTATGCACCATCGAGTTAAATTGTATTACAAGTATAAATGTACTGCT
CUST_4794_PI428820575	TCONS_00039021		Tested	GTCGCAAAAGTCGGTGCGAAGGAGGGTTCGTATTGTTTGCAATCAAAACTGCGAATAAAA
CUST_4796_PI428820575	TCONS_00039024		Tested	GAATAATAAGGAAGGTCCTAATCCTAGTAGCACCCTAGTACATATGACCAACGCTCATTA
CUST_4798_PI428820553	TCONS_00038493		Tested	CTGGGTACACGTTTTGACGAATCCCCAAAACTTGTTCGACTTTAGAATTTGCACAAAATT
CUST_4798_PI428820575	TCONS_00039026		Tested	ACGGGTCTCAACGTTCGTAAGGCAAACACATTTAAATGTGTTGGATGATAGGTGCGTGTT
CUST_4799_PI428820553	TCONS_00035977		Tested	TTCTGCAAAGATGCAAACATCTGGAGCTTCCTTGATGGATGATTTTGCAACCGCAAGAGC
CUST_4804_PI428820553	TCONS_00037947		Tested	GCACTTGATGCTTTTATGTCATCAAACCCCTTTCTTTTTTAGAAAGAATGCATCGTTTGA
CUST_4810_PI428820575	TCONS_00039029		Tested	TCTATAATGTTGTATTGAAAAAGGGGTGTTCTCGTAACTTGGGAGGTTCTCGAAGGGCCG
CUST_4812_PI428820575	TCONS_00037625		Tested	CGGAGATACGCGGTTTTGTACTGATTTGACACATCAATTGCAAATTGCCAAATAATTTCC
CUST_4816_PI428820575	TCONS_00039033		Tested	TTAGGTATCGATACCGATAGATGTATGACACAGACGCACTCTCACCGATTTCGTGGGATT
CUST_4821_PI428820575	TCONS_00039034		Tested	AAACCCAAACAACCCGACCAATGTTAACGCATTTGTTCGCGTACCTAACAGATCCGTTGT
CUST_4822_PI428820575	TCONS_00037638		Tested	GTCAGTAAGATTTGCTGTAGTATCCATAACTTCATTTCGTAAAGGTACAAACATGTATGG
CUST_4824_PI428820553	TCONS_00035075		Tested	TTCTTCTTGTTTCGCGCGAAGAAACAACACATTCCGTTTGGTGAAACCAACACTAACGCC
CUST_4825_PI428820553	TCONS_00038523		Tested	CAGCTCGGTGTTGTTTTACGTGCAAATGGTAATGAAAATCAATTGCATTCAAACGCACAA
CUST_4829_PI428820575	TCONS_00039049		Tested	TCTATCATTAATCAAACGTGTTGTGATGTTTCTCTGCCTTTGTGTGAAGGTGTCTGTGTG
CUST_483_PI428820575	TCONS_00007879		Tested	TAATATGTAGATGAGGTTTTGGTCTTAAAGGGAGTGTGAGATTGAATTAGAAGAGTGCAA
CUST_4832_PI428820575	TCONS_00039052		Tested	AGAAAACAAGTGCACACAAGATACCGTTTCAGACCGTGTGTGAGAAAAGCGTTGCAATCG
CUST_484_PI428820575	TCONS_00007880		Tested	GTGTTCATTCATTTTCCATTAAAATCTCATTTCGTTTGTATGTGCCACGCATCTTGGCAG
CUST_4843_PI428820575	TCONS_00039057		Tested	ACCGTATTCTATGGTGATCGAGTTTCTAGACGATTTTTGAAGAACATTGAAGCTGGTTTG
CUST_4849_PI428820575	TCONS_00039068		Tested	ATTATTCTTCTTCTTGTCATAACGATCTACGTGGTCATGCCAGCCTGTCCAGGCTTTCGA
CUST_4851_PI428820575	TCONS_00039071		Tested	GATCAACCAATTCTGGATCAACAAGATGACGGTCAAATTGACAACGAGGTTTGGGTGCAC
CUST_486_PI428820575	TCONS_00007883		Tested	ATCCTCGCTGTTGTCGATGATTTTAAATTCGAACGAGTTCGCCGTCGGTATATAGTCCTC
CUST_4867_PI428820575	TCONS_00037702		Tested	TCCTGTCCATTTTTGCTAACGATATTTCGTAATCCAACCGCCGTTAAGCTTTTCACTTCC
CUST_4868_PI428820575	TCONS_00039087		Tested	ACTCACACAACAATTTATCACACACAAGCATAGGTCTGATCCGCTGATGTCTCTGTAGGC
CUST_4872_PI428820575	TCONS_00039090		Tested	AATTCGTTTACGGGTAGGGATGTCGACTGACCGACACGGCTCGGAAAAACCGTCGTCCCA
CUST_488_PI428820575	TCONS_00007886		Tested	GCCGGCTTACAACCACACTTAGCAAACGAAGGTATGAGTATTTCTGTTTCTTTTCTGTAT
CUST_4880_PI428820553	TCONS_00036105		Tested	CAAAAAGGTGCTTTTACAATCAATCCAGTTACAAGAAAACGAACCAACGGCGGGAGCTTC
CUST_49_PI428820575	TCONS_00007435		Tested	GCAATACAAATTCGTCAATTTCAGCCATACCTCAATAACATAGATCCTTCTAACTTTCGT
CUST_4901_PI428820575	TCONS_00039133		Tested	GCTACTGAGCTTAGCTATCCTACTACACACGTTCTGATGATCCTTTTAATATACTTTTTT
CUST_4904_PI428820575	TCONS_00039136		Tested	TCCGTACATGGCATTTTTAATCACAATGGTGTTTTCCAACATCAACCTCCTACATCATCC
CUST_491_PI428820575	TCONS_00005576		Tested	AAACTCGCAAACGCGGTAACACTAGACCGATAAAACATGCGATCGGGATTGAAAACTCAC
CUST_4910_PI428820575	TCONS_00039155		Tested	ATTGCAACCACATAGACAAACTGCAGATATTCGCTGAGTCTCAGAAATTCCTGGAAAAAA
CUST_4912_PI428820575	TCONS_00039157		Tested	ACAGTGTGGAAAAGTGGGACAAAAAGCTTAATTGTATTAGGCGAAAAACTCGTGGCTGCC
CUST_4916_PI428820575	TCONS_00039168		Tested	AAGCTGTTAGAATCTATTTGAGCTGGGCTCTTGCTTAATGGTTCGTCTGTGAAATATTAT
CUST_4926_PI428820575	TCONS_00037872		Tested	CGCTACCACAAATATCATATAGAACCTGGGTCAAAAGAGTATCAAATCTTAAATACCCTA
CUST_4927_PI428820553	TCONS_00038669		Tested	AAACCGACATACATAGACGTACATATATGTATAGCTATACGTGTGGAGGCGCAAGAGGGG
CUST_4932_PI428820553	TCONS_00038674		Tested	TGAACCGATTCTCAATCGAAAGCAGATTGTCATGGTTAGTAGGTTGAGGAGGATTCGGGA
CUST_4933_PI428820575	TCONS_00039202		Tested	CCCATATATAAATGAACAAGGTCCTTAAGTTCCTTGAGTATTTTTATACCCTTCCCCCCT
CUST_4934_PI428820575	TCONS_00039203		Tested	TAGTCAGTTGACCATAAAAGTTGAGAAGGGCCCTGCGTGAAAATTTAAGGTTTTGCGTTA
CUST_4935_PI428820575	TCONS_00037889		Tested	CCATCACGAATAGCAGTTGCTTTTATGAAGGAACGGTAATTTACTCCAAAGTCGGAGCCG
CUST_4978_PI428820553	TCONS_00035357		Tested	AGAAAATCCAAATCACCGTCAATACTGCTCTGTTCACACAGTTATCATCCTAACCATCAG
CUST_499_PI428820575	TCONS_00007890		Tested	AACACATCACACTAAATCTAGCCGGCTATTCAGCTGATCATCGCAGCATGAAGAGTGCAA
CUST_50_PI428820575	TCONS_00007436		Tested	TTTTATTTATGATTTCCCGAGCCTTCCGCGTCATTCTGTACATCATCGTCATCACTGTCA
CUST_500_PI428820556	TCONS_00008013		Tested	GTCTAATGCATGAACTTTAACTAACTTTGGCTTTGCATCATTTCACTCTGCAGTTTCCTT
CUST_502_PI428820575	TCONS_00007893		Tested	TAACACATATCCTTCCAGTGCTGTTTCCGTTGATGGGTTTTGGTAGTCGTTTATCGTTGC
CUST_504_PI428820553	TCONS_00007823		Tested	AATTGATATCTGTTTTAAGCAAATCTGCCCTAAAAGACTCCACGAGTGACATTATCTGAT
CUST_5058_PI428820553	TCONS_00035415		Tested	ACAGTAACGCATTGGACAGACAGAGGACGACGAAAGATTGACAAACACACATATGGATGC
CUST_508_PI428820575	TCONS_00005597		Tested	TTCGCAGGACAGTAAGTGATCTTCAGTTTCTGTGTCATTAATGGAGTCATTAAATAATCA
CUST_51_PI428820575	TCONS_00007437		Tested	AAATCTAACACGGAGCACGTATGGAACCAACTGCCGTGAACGTAAATTCGTTGGTTGCTA
CUST_5107_PI428820553	TCONS_00037415		Tested	AGCGTAACAACGTTGCGAACCAAATGAAACAGAAAATCCGTCACGACAGCTTGCAACGAA
CUST_513_PI428820575	TCONS_00007917		Tested	TTTTAAACGAATTGGAGTTGAAAGGCATTGGATTGGTATTACACCTGGTTCTAGCATTAC
CUST_5170_PI428820553	TCONS_00038085		Tested	AACAAGCAAAGTAAAGAAAGTTCGTTCGTGAACCGGAAAACAGCTACAACCAGGCGGAAC
CUST_518_PI428820575	TCONS_00007928		Tested	GTGCAGGAGCGATTTTGGGCGATTAAAATAAACTTTTAATTGTAATGGCATACCAATGTT
CUST_5184_PI428820553	TCONS_00037537		Tested	CGCTGCAAAACAAACTTAACCGCTCCTCCATGTGTGTTGTATACAATTATTGATAATTTA
CUST_5195_PI428820553	TCONS_00038974		Tested	TTTGGTTTCCACATTTGGTTGTGTTTGCTGTGTTATGTTTACGCTTCTCGCCTGTCCGCT
CUST_52_PI428820575	TCONS_00007438		Tested	CCTGGCTCGTATTGCACTATTCATATGTTATCAGCCAAACCTTGAATCATTGGCTCTTTC
CUST_5216_PI428820553	TCONS_00039002		Tested	AAACACATTGGAGATATGGCAGCTTCCGAAAACCAATCAATCACAATCCACCGGGCACAT
CUST_523_PI428820575	TCONS_00005634		Tested	ATATCCTTACATTTGCTCCAATTGCTCGAACCATTAACATGCTTAATGCACAGACACACC
CUST_5231_PI428820553	TCONS_00038103		Tested	TTTACGCTATTTAACTTTAGCCGTTCCCACTGTGTCAAGGTATTGGACACACGGTTGCCT
CUST_5265_PI428820553	TCONS_00035697		Tested	CAACATCATCAACGCATGCAGCTGCACTTTAACGATAAAGCTACACTAATTGTTTTAAAG
CUST_5284_PI428820553	TCONS_00037684		Tested	TACATTGTTTAGCCGGATTTTTTGTTTGTATCACCAGCAGGGCCATAGCGTGGTCATCTG
CUST_5312_PI428820553	TCONS_00037709		Tested	AATACTCATCTTCGCGATAAACAAAGATAAAGGCGGGTATTATTGAATCCGTTCGTAGCG
CUST_536_PI428820556	TCONS_00008045		Tested	GAAACGGTCAGAAGATTCCGGAATTATTTGAACGTAGATAATAGAAAGACGTTCTTCTCA
CUST_537_PI428820575	TCONS_00007957		Tested	TGGCCATCATAGTAAACACAGAAGTAATCGAAATTTGGTCAATGCAATGCGGCGCGCCTA
CUST_540_PI428820575	TCONS_00003778		Tested	TAAATAGGGATTACACACAGAAAGGCAAAAAGGATTACCCAAACCAGAAACCCTCACCCC
CUST_547_PI428820575	TCONS_00005672		Tested	TTATAAATATTCAACTGTTGCTTAGAACGCGCCGCAGTTAAGGTTAGCATGCAACTGTCG
CUST_549_PI428820575	TCONS_00007966		Tested	AAAGGAAATCGGATCGATGACTCTGCTCGAGCGTGAGAGTAGACTCATTACAGTGTAACA
CUST_551_PI428820575	TCONS_00007975		Tested	TTTTCCCACGAACCACATTGCGAGTGTATCGTATTTTTTGGAAGATCGGAGCACACTGTG
CUST_553_PI428820575	TCONS_00005688		Tested	GAGTCTTACGCTTGTGAGTATCTTTCACGGTTTTATGGCGAAGAATCGAATATCAAAAAA
CUST_557_PI428820575	TCONS_00007979		Tested	AATGCTTCTCCAAAGGCTTACGTGCCATCATATTTCCTGCTGTCTTACAATGCTTTTCCC
CUST_560_PI428820575	TCONS_00007155		Tested	TTTTAACCACTAGAAAAACCATTTTTTCCTCCGATAGCCGAGCGACAGCGTTCTGCACAA
CUST_561_PI428820575	TCONS_00007983		Tested	AATCAACTGGAGCCAGAATAATGTGCTTATGACCAGGCCTTTCATTTCGGTGTGTTTTTT
CUST_566_PI428820575	TCONS_00007986		Tested	TGTCTGCTCAAAATGCATATCTAATCGCATGGATCGGTTTCCCTAAAACCCCAAACCCAT
CUST_569_PI428820575	TCONS_00005707		Tested	AAGAAGAAAGAGAAAAGATCAAGCATTCGTGTGTGAAGCTTTTGCATTTCGCGCGCGCTC
CUST_576_PI428820575	TCONS_00007990		Tested	AACAGCCATCGAACGTACGCGCACGGAAAGTCTTGAGCGAAATTGTAAATGAAATCTCTG
CUST_577_PI428820575	TCONS_00007992		Tested	ACCTTTTGTGAAAAGATACTCTCTTTAAGCTACTTAGAACACCTCACAGACATAGACACT
CUST_583_PI428820575	TCONS_00003863		Tested	AACAATGTGACAAAGTGTACCCCCGGTCAACAGTACCAACACACCAGTGATTGTTGAAGT
CUST_591_PI428820575	TCONS_00005760		Tested	AACAAAAAGTTGTGGGTGATTTGTTCCAAAATTCGTATCAACTTGCAGAACGCGCGGCCC
CUST_598_PI428820575	TCONS_00005774		Tested	GTGGTGCATGTTGTTTAGCATGGATTTTCAGAGTGCAATGGAAACCTTCGCTGAAGCTTG
CUST_602_PI428820575	TCONS_00008028		Tested	CCAGTATGTTTAGTTGCGAGGAACTCATTGGGTAGCTTAAGATAAGTCGTTGAGTAGTTA
CUST_606_PI428820575	TCONS_00008036		Tested	ATATTAAAAGTGGCCGAACTGCATACATTTCCCCACAAATACGTAGCGCATAACGGTGTA
CUST_607_PI428820575	TCONS_00008037		Tested	AATTGTGTCAGCTGGAAAGTTGTGTGTGTGTCACACATCAGCCTCACTACATGCACACTT
CUST_608_PI428820575	TCONS_00008038		Tested	TTTCTAGACAACTTGGTAGACTTCGCATCTTGCGAAAATGGGTAAGCGATGCTTCCCCTT
CUST_611_PI428820575	TCONS_00001545		Tested	ACAGAAAACACAACACTGTCACTGATGAACGGACGTTTGGTTGTTATGATGGCATATCCC
CUST_622_PI428820575	TCONS_00008054		Tested	AGCGAAGTTTTGGTTTGAAATGCCGGATGAGCTACAGGTTTGATCCGTCAAGTAAGGTTG
CUST_623_PI428820575	TCONS_00008055		Tested	TGTCCGATGAAAATAGAGTCGAAATGAGCTTTCTACTAAGTCCCTAGCTGTCTTTACTCG
CUST_624_PI428820575	TCONS_00008056		Tested	CACTGCACAATTTAAAGCACACAAACACGGACACAGAAACACAGCAGCAGTTAGTTCACT
CUST_630_PI428820575	TCONS_00008063		Tested	TGTGGTGTGGTTGAATAAAGCAAACCAAAAGCAACAAGCGCGTTTTTCGGAAAGTGAAGG
CUST_638_PI428820575	TCONS_00008072		Tested	GCCGAGTGAATATGATGTCCCAAAATTTGGTGCCGAAAAACAGAGTAAATTGTGCAGTAA
CUST_639_PI428820575	TCONS_00008073		Tested	TTTTATGTGACATGCCATCAAAAAAGCACGGTTCCATCGGTAGACGCATTCCTCCACCAA
CUST_640_PI428820575	TCONS_00008075		Tested	TTCTACTCTCTGCTTTACTAGCTCGATTGTGAACAACGCTTGGCGATTGCCGATTCTTTC
CUST_641_PI428820556	TCONS_00008193		Tested	GTCGCGCGCAATTAGCTATTTAAGTATTTATTTTCGTTTAGAGCGAATGTGAATCTATTC
CUST_641_PI428820575	TCONS_00008078		Tested	CCAACAGACGTTCTTTTATGTTTTGGAGATAGTGCGGAATAAATGGCACCACGCTCGAAC
CUST_643_PI428820575	TCONS_00008082		Tested	CAATAAACAGTACACGGTGAATAATTAAAATCATAACCGCGTGTCACGAATGGGCCCCCC
CUST_644_PI428820575	TCONS_00008083		Tested	GCGATAATCTAAGAATGTTTTAAGAAAGACGATCGATAACATACAGTGAACCCTCTCTTA
CUST_649_PI428820575	TCONS_00008090		Tested	AAATAGAGCGGTTGAAAGAAGACGAAGTAGCATCCAAGTAGCCAATTCCTAGCATCGCTC
CUST_65_PI428820553	TCONS_00007452		Tested	TGTTAGCGGATTTCCTAAGTTGTATGGCATAAAGCAGTAAGGATTACAATAAGTCTTTCG
CUST_651_PI428820575	TCONS_00008092		Tested	TTTTCTTTGCTTTTCTTTTTCACCCATCGCCTTAAACTCCGCAGAAATTGATCACACGCA
CUST_653_PI428820575	TCONS_00008094		Tested	TCGCAAATAATATTCCAAATGGGTTGAGCCTTTCAAATGCAGAACTGCTGAGTTAAAAAA
CUST_667_PI428820575	TCONS_00008106		Tested	TTGGGTGTTTATAATGGATTGGGAATAAATCACTCGACTTGAATATGGCCTTTTTCTTAG
CUST_67_PI428820553	TCONS_00007455		Tested	TGTTAGGACCACGGACCACTTGTGTTTGAAAATACATTGGCCACGGCAAAAAATATATTG
CUST_670_PI428820575	TCONS_00008111		Tested	ATCTTTACTGGAAGTGATCGACCGGTACAGACCGCAAATTTCTGGAAAGAAAGTCAATCT
[truncated: 52 more rows]
