# Supplementary material for: In depth annotation of the Anopheles gambiae mosquito midgut transcriptome
Source: BMC Genomics. 2014 Jul 29;15(1):636. doi: 10.1186/1471-2164-15-636 (PMC4131051; doi:10.1186/1471-2164-15-636)
Supplement: Supplementary file 7 — Additional file 7: Table S7: Sequence of the Anopheles gambiae midgut transcripts identified by de novo analysis (FastA format). Accessible in http://exon.niaid.nih.gov/Agam_MGT_RNAseq/. Table S8. Functional annotation of Anopheles gambiae midgut transcripts identified by de novo analysis. Accessible in http://exon.niaid.nih.gov/Agam_MGT_RNAseq/. Table S9. Variants in the Anopheles gambiae midgut transcripts relative to the reference genome (PEST strain). Accessible in http://exon.niaid.nih.gov/Agam_MGT_RNAseq/. (ZIP 211 MB) [file 12864_2014_6335_MOESM7_ESM.zip]

Archive with 3 entries (3 files):
- Table S7.txt
- Table S8_Padron.xlsx
- Table S9_Padron.xlsx
