# Supplementary material for: In depth annotation of the Anopheles gambiae mosquito midgut transcriptome
Source: BMC Genomics. 2014 Jul 29;15(1):636. doi: 10.1186/1471-2164-15-636 (PMC4131051; doi:10.1186/1471-2164-15-636)
Supplement: Supplementary file 7 — Additional file 7: Table S7: Sequence of the Anopheles gambiae midgut transcripts identified by de novo analysis (FastA format). Accessible in http://exon.niaid.nih.gov/Agam_MGT_RNAseq/. Table S8. Functional annotation of Anopheles gambiae midgut transcripts identified by de novo analysis. Accessible in http://exon.niaid.nih.gov/Agam_MGT_RNAseq/. Table S9. Variants in the Anopheles gambiae midgut transcripts relative to the reference genome (PEST strain). Accessible in http://exon.niaid.nih.gov/Agam_MGT_RNAseq/. (ZIP 211 MB) [file 12864_2014_6335_MOESM7_ESM.zip › Table S7.txt]

>Ag-Jan-Alv_20
TTTTCGGATAATTCATTTGTTCTATCTTCCATTCGATTATTTCGAAATTTTGATTGTTCATCTTTATTAGTCGCTTTCTT
ATTAAAATTCGAATTGCCATATTTATTATTTTTTATATCTTCAATGCTATTACCATACAAATTTTCATAATTTGTATCAG
TATAATCATGCACAAGATCCATTCTTTTCTCATGTTCATTATTTTCACTTGTATAACTACCACCATCACTATCTTCTTCA
TCCTCGTCTGCATCATCTTCACTATGTTCATTATAAACTTCCCTTTCTTCATTAACCTCTTTATTTTTTTTCCCCTCATA
GTATGAATTTTTAAAATAAATTTCTCCCCCTTTATAGCTCTGGTTCACATTATCCAAATTATTATATTGTTTTTTATTCG
TTTTTTCTATACTTAATTTATTTCTATCGTCTCCTAAATAGTTAATAATACCATTATTAGTTCCTGGGTATATGCTAACG
TTTTTTTTCCCCTTTTTTTTTTTTTTTTTTTTTTT
>Ag-Jan-Alv_47
CTTTATCATTATTATCATGCATATTTAAATTATCAAAAAAAAACTTATCCAATTCTTTGTTTTTGTTTACTATTTCTTCA
AATATATTATAACTAATTAAATCGGTGCCTCTACCTTCATTTTTGTAATCGTCACTTCCATCCGAAAAAGACGCTTCATT
TATAAAGCTACTTAATGCTATATAATCTATATATTTTTTTTTTCCGAATTTTATATCTTGTATTTCCCTATTATAATTAT
CATAAATATTTGAATATAATTTATTTTCATTATTTTTATATATTTTTTCTTCTTTTTTAATATCTTTAATAGGTATTTGT
TCATTTTCTGTTTCGTTACCTTCTCCTTCGCTTCCAATTTCTGATATGCTACTTGACGAAATACTATTATAATTTTCTGA
ATAATCTTTAAATTCATTTTTATTTCTCAAATTGTTTATTGATTTTATATTATATAACGATTTTCCTTGGGCTATTATAT
TCCCACTTATGTTTTCTTCACTTTTCTTATGTAATGAGCTTATGCCATCATTTTTTTTTTTTTTTTTTTTTTTTTTTTTT
T
>Ag-Jan-Alv_59
ATTGCTTCTTCTTCTTCTTCTTCTGCTTGCGCTTCTTCTTTTCACTCCGTCATATGCGTGTGGCCTGTGTGCCTGTGTGT
TGGAGGTGTTGGTTGAAAAATGGTCTCCTTTCGGCGGGGTTGAAAGATGTGTATGTTTTTCGTTTTTTTTTTTTTTTTTT
TTTTTTTTTT
>Ag-Jan-Alv_62
GTGCTGCATCGTACGTATACGTGATTTAAGTTAGCGAGGGATGTGTTTTTTTTTGTTTATTTGTTTTACTGTAATGTTTA
ACCAGCCAGTAAGAGAATTCATTCCACAAAATCAAGGCAGATTAGACAAGGGAAGAAGTGTAGCTCCAATATACCAACAT
ACCAAGGATAATCGAACAAACACATTGAATGAAGCGACCCTTGTACATAAAGACATATATATGCATATATTATTTAAAGG
CAACTCAAACTG
>Ag-Jan-Alv_75
TTTTTTTTTTTTTTTTTTTCACTTAACAATATAGTTCAATGTTTATTTTAAATCCCTTGCCTCGTTCGTATCCATCCGCT
TCTCACTTTTGCTTCCAAGCTAGCTGCCCTGTCCTGTGTTCCTACTCCTTCGATGCCATCATCTGTATCAGATTGCCGGA
GAACTTTTCGATCCGCCTCAGCTCGGACAGGACCTCCGTTTTGTACTGCACGCACTTGGCATTGTCGGTCAGCTTCAGCA
CTACCGCTCCTCGCTGGTGCGTGTACTTCATCGTAAACCGACACTGGCACGGATTCGCCATGTACATGTTTTCTGCCGCA
ATCTCGAAATCTTCCCACGACTTTACATACACCATTTTGTTGCTGCTGCTCTGTGTTCCGGCTGCGCTTCGAGGAGATAC
AATGCCTGATGTCCGCCTACCAACACAATTCCTGCAGGACACGTTTTTGTCTTGCGTTCGTTCCGTTTCCTTTCGCTAAT
TGTTTCTTCCAAATTTCGACGACGTGCGGCGGTGTATGTGTGTGTGTGTTTTCGTT
>Ag-Jan-Alv_90
GTTCGGATATGGTTAGACGAGCGGCCGCTGGCATCAGCAGCAGCATGTGCGCGCGCGACCCTTACGCGAAGAGCGATTGA
GTTGAGTTTTTTCTTTCTGTTGTTGCCTTGATTAGTGATTACACGCCCGTGTCCCGCGACAGTGTGTGCCAACGTTCGAC
CGTGGTTGTGTGTGTGTGTGCCACCGTTCTTGACTTGGAAGATCCCGTCCACCAGTGCAGTGGCAAACTGGAAGTGGCAT
CATTCCTCCATCTGTCCCAGTTCGTAGTTGGGTAGATGGGTTGCATCTACTGAAGAGAGAACGAGTATGGTTTCGGTCGG
TTAGTGCAAATGCGGTTTTGTGCGGTGCGAATCCCCATTGATGAGTGTGCGCGCTCTGTCGAGAGTGCATTCGATCGATC
ACGCGCGGTGTTCGGGAAATAGCGCGAGAAACCGAAAAGACTTCTCGAGCGTTTTGGGTATTTCTGTATACGGGGCTAGT
AGTTGGTCGTTGTGGTCGATTTTGAACCGCTGCCAAAAACAAAAACAAAATCCAAACACTCTTCACAATCATTGTAAGAG
GCCACAGCTCAGCTTTGACGCGGTACGTCATGCTCTATAGCGGATAAAAAGTGAAAGGAGTAAAATCGGGGAAAAACTCT
GATCGCGAAAGTCATAAACTGTGCATTGTCTCTGTGAGATACCCGTGGTACGGTGTGTATGGTTGCGTGTAGGTGTGTCC
GGTCTGTAAGGTCCTGTCGGCAGGACCTGCCGTGTTGGAAGTGTTGATTTTAGAATATCTGTAACGTTGCTGGTACGGCC
AAGGCAGAATCAAACGATTAAACTCATCTTGTCTGTGGACGCGGCGAAACTCGGAAGCACATCAAAATGCTGGGAATTTT
GGAAGTGTTGCTGTTCCTTTGTATCATCGGATACTTCTTCAACAAAGAACGGGCAATCGATATGGTGGACATCATATCGA
ACCGCGTTCAGGAGGCGTACGGATCCTTCCGCTTGCCGAGCTTGTTTGGGCCGGGCACGGACGCCCAACCGAATGGAGGC
TTTTCGACCTACTCGATGCTGAAGCGCTTCGGCGAGGCTGGACGGCGCCAGCGTCAGTTGAATGTGGATAATGATAGAAT
GGTGCGACAGCAAAGTCTCTTCCACATAAAGGAAACACCGATCCCGCAAGTGCAACCGGAATTGAAACCAATTCCTGGCC
TGGCATGTCCCCATTGCTCGCCAGCAGAAAGCCGTCCACAGCTTGGTGCGGACGATCGACGGCGCAGCGCGATTGACATA
CTGCGCGTAACGACGCACGCCGGTGAGCAGTATGCGCGCGTGCACAATCCGGGCAAGTTCGACTGGGGCGTCTGGTGTCC
GCATCTGGCGCAGGCCACCCGTGTGCGCCGCTTCTCGTACCCGCAGGTGGCCGGTGCCGTCCTGCCCGACGAACGTGTGC
AGGAGGCGCTGGATACGGCGGTCAAGGAATCGATCAACGACAAACGGGCCGAACTGGGGCTGGCGGAGAATGACGAAAGC
TTCGACGAGGATCGCTACTACAGTGAGATGCTTCGCAGCCATGAACGAAGGGCGGGCAAGATCCTGATCGGCATGCGCTC
GAAGATCTCGAACCTCGTGCTGCGCATTACCTCCTGGGTGCTGTACAAGCTGCTGCCCTGCTTCATGTCGGGGGTGGCCG
CCCATCCCGCCCAGGTGGACATGATAAAGCGCGCCATCGAGAAGCACCCGGACGTGCCGCTTATCTTTCTGCCACTTCAC
CGCAGCCATCTGGATTACATTATGGTGAGCTTCATACTGCTGAACAACGACATCAAGTGTCCGCTGGTCGCCGGTGGGGA
CAATCTGCGCATCCCCGTGTTCGGCAGCATTCTGCGCTACGACGGTGCGTTCTTTATCAAGCGCAAGATTGACCCGCTCA
CGGGCAAGAAGGATCACGTGTACCGGGCGATCCTGCACACCTACCTGCAGAAGTGCCTGACCGCCGGGCACAATGTGGAA
TTTTTCATCGAAGGTGGCCGTACGCGCACGGGCAAACCCTGCATGCCAAAGAGTGGCATTCTTTCGGTGATTGTCGATGC
ATTCAACGATAAAAGTATTGCCGATGCGCTGATCGTTCCCGTCTCGATCAACTACGAGAAGCTGGTCGATGGAAACTTTG
TGCGGGAGCAGCTGGGACAGAAGAAAATTCCGGAAAGCTTCGCCTCGGCTGCGTCCGCCATCATGAAGGTGCTGAAAGCC
CGGTACGGGCTGATGAGGATCGACTTCAACGAACCGTTCTCGCTAAGCGAGCTGATCAAATCGCTCCGCAAATCGGACAC
CGCGCACAATTACACGCCAGAGATGCGACGATTGCAGCACAAACCATCTTCCTCCTCGCTGTTCGGCACGGACGTGGTGC
AGGAAGAGCAGGACCAGCGGCAGCTGATCGACAACATTGCGCGGCACGTCGTGTACGACAGTGCGCGGGCCACCTCCGTC
ATGACGACCAACGCGCTAGCATTCCTGCTGCTGAACCGTTTCCGCGACGGTGCGCCGCTCTCGATACTGGTGGAAGCGCT
CGATGAGCTGCGCGCCGTGCTGAACGGTGTGCGCGATCTCGGTTTCACCGGCTCGTCCGAGGACGTCATTCGGTACGCGG
CCGACCTGCTCGGCCCGGGTCTGGTAACGAAGGAAAGCCGCAATGGGCAGCTGTTCGTCAAACCGGTGGTGATGATTCCG
AACGTGATCGAGCTGTCCTACTATTCGAACTGTCTCATACCGCACTTTGCGCTGGAATCGATCGTCGTCACGTGTGCCGG
CTTGCTGAAGCGTGAAGCGGAACGGAACAGCAGCACGGACCGGCACGATCACGCGGACGAGGTGACGGTCGGGCGGCGGG
CGCTGCTGTCGGCGTGCATGGAGTTTGCCGAGCTGCTGATGTACGAGTTCATCCTGTGCAAACCGTGCCAGAAGCTGGAA
ACCGTGCTCGAGAACACGCTGCAGGAGCTATGCCTGCGGGAAATCCTGTCCCAGCCGGAGCAGGAGCTCACCGAGGACCA
GGTGATGGCACGCAAGCTGGCCCACAATCTGGAGTGCGACGGGCTGGACGTGGACGACGACGAGCTGGACGATTATTTCG
ACGATCAGCACAACTCCACCAACGGCGGCGGCGGCGGTGGTCGGCCGTACCGGGCGGTGGACGACGATGTGACGCGGATA
CATTTCCCGGCCGAAACGCACTGCAACCGGCTGGTGCTGGAGTCGGTACTGGCGCCCTTCACCAACACATACTCAGCGGT
GGCGTCGTCGCTGCACCAGCTCTTGGACGGCAACGCGATGGTGGAATCGGAGTTCATTCGGCTGTGCATCAAAGAGATCA
GCACGCGGGTTGAGCTGGGAGACTGTAAATATGGCGAAAGCATATCCACCGATACAGTGCGAAACTGCCTGAAGGTGTTC
GAGAAGCGCTCGTACATCGAAACCACAAACAACAGCGGCGTGCGGTTGGTGTCGCTGCAGCCTCCCTTCGACACGATGGC
GGAACTGCAAACCATAGTACAACAGGTGCACACGTTCGTGCCAGTTTAGCCTGATAGGATAGCAAATCAACAAGGGTCCG
TGGGCTCGGTCCGCGTGTCTGTACGATACCAAACCAAACCCGATCGCTTCGCGTCCGAAGAAAAGTGATTGCAACGAAAC
GTTTGCAATCGTGACTAAGACTTTAAGACAAATAAGCGCACACACACACACATACACATAGGGAGGCGCAAAACGATTAG
AGCAAAGGTTTGTGATTTGTTTGTCGAAACCTCATCAAAAGACTGTTTGCGCTCCTCCAAAAATGTATGCTAAAAGCACA
AAAGGAACAATTTCGGTCTGCGCGTGCGTATACTACTGTTTAGTTGAGGCAAGGAATATATTGCTACGGTTGCTGTTTTA
GCTTTAGGGACCAGCACTGTACGATTGCTCAATCGGTAACGACCGCCGTAGGCGAGCGTCTAATTTCCAGTGAAAATGAG
TGATTGAACTCGTCGTTATAAATTTGTATTAGAAAAGACCAACGCGCCAGAGCGCGATAAAATCATATCAAGTGGCGGGA
TGTCAAGAAATCCTCGGGAACGTGCGTGCGTACATAAGCTTTACGTAAGCTTCACATGCGGGTATTGTGAGGGGCAGCCT
GATTGAACGCTTCCCCGGACACGGTAGATGGCCAAATAACTAGACTTGATTTATAATGAACTGTATGAAATACACGAAGT
GAATGGAAAAAAAAAAAAAAAAAAAAAAAAAAAAAAAA
>Ag-Jan-Alv_94
TTATATGTTGTATCCAAATTTGCTTTTCCCTTTTTTTCTTCTCCTTTATGTAAAATAAATTTTTGTTCATTGTTTTGTAT
AGGATAAGAACAAATGTAACAGTGTTCCATATGATGGATATTATTATCTTTATATAACCTATGACAATCCTTTATTTTAT
TATTTAATAAACATTCCGTTTCCCTTTTCATACTTGATGAACTTTGTATCTGTTGATAGATATCATCATTTTGTTGATTA
TATTTATATGAATGAATATTATAATTCTCTTTTATTTTTTTATCCTTTTTTAATAATATGGTATTGTTGTTACTTTTAGA
ATGTTTAATAATAATATATTCATTAGATTGCAATTTTTTTTTTTTTTTTTTTTTTTTTTTTTTTTT
>Ag-Jan-Alv_120
GCGATAATTAGTTCATTCAATAGCGTTGCGACAATTTTGATCAGTTCTGTGTACTAATCTTTACTATTTTGAGTTGTACT
TTACATTTGTGTATATCCTGATAAATTCAACCGCGTTTTAGCGGAGGACTCTACAATAAAGAACAATGAATTGTACTGTT
TAAAAAAAAAAAAAAAAAAAA
>Ag-Jan-Alv_121
CGGTGGCACTAGGAAAAGTGACCAAAGCATCCAGCACCGGTGGACTGGTGCAAACGTTCGACCACACCGTACTGCCGTCC
ATAACTCCTGGCGTAACGTTTGCCCTGACCGGGCTGGCAATGGTTCCCGTCCTGCTCAAGCTTTGCACACTAAAACCCTC
CACCTCGAGCGTGTCACTTGGCCGCTCTTTCGCCCGGGCAATCGTACTGTGCGGATGTACCTCATTCCTTTTCGGCTGGC
ATGTGCACGAGAAAGCCATCCTGATGGTGCTGATTCCACTGACCCTGCTTGCCATCGCCAACCAGCACGATGCCCGGTGG
GCCGTCTTTCTCGGCATCGTCGCCCATTATTCGCTCTTTCCGCTGCTGTTTAAACCGGAACTTACGCTGGTAAAGATTTG
TCTGCACGCGCTGTACACTGCGGTCAGTGTTTTGCTGCTAAAGCTCATTCATCGTGCCACGTTCTTTCGCACGGTGGAAT
TCCTGTACCTGGCCGGATTTCCCGTGCTTTGTGTGTACGAAAATATTGTGCACGATGCGATAGGACTGCGGGAACGGTTA
CCCTTCCTGCCGCTGCTACTCACCAGTGTGTACTGTGCGGTGGGTGTGTTATACTTCTGGGTGTCTTACCAAGTGTCTTT
CCTCACTACCAACGGGGGTGAAATGAGCACAGAAAAGAAAAAGACTAAATAACGTGAAGATAAGATAAAAAAAAGAATAA
TAAAACCAATGACTGAAATATTCACTGTACGATGAATAATCTGAAAAAAAAAAAAAAAAAAAA
>Ag-Jan-Alv_122
CTGCACGCCGTGTTCTGCTTGGCGGAAAACTCGGTCGGCCCGTTGGCCACCCGCCCCGACGACATTCATCGGCTGTACTC
GGGCTGCACGGTGGAGATCAACAACACGGACGCGGAAGGACGGCTCGTGCTGGCGGATGGGGTCGTGTACGCGGACCGCG
ACCTCAAGGCAAACGTGATCCTCGACATGGCAACGCTGACCGGTGCGCAGGGCATCGCGACGGGCAAGTATCACGGTGCG
ATTCTCACCAACAGCGACGAGTGGGAAGAGAAGGCAATGGAAATCGGACGTCGTACCGGCGATATGCTGTGCCCGGTGCC
GTACTGTCCCGAGCTGCACTTCAGCGAGTTTAATTCGGCCGTGGCGGACATGAAAAACTCCGTCATGGATCGTGGCAATG
CGCAGGTCAGCTGTGCGGGACTGTTTATTGGGGCGCATCTTGGCTTCGACTACGGCGGCTCCTGGATGCACGTTGACATG
GCCGCCCCGGTGCATAATGGCGAACGTGCGACCGGGTACGGTGTGGCACTGCTGGCCGGACTGTTCGGAGAACACAGCAA
GGCAGCCATTCTGCGTGACATCGCGAACCAACCGACGGTTCTGAGGAACAAGACGGCAGGGAATGGCACGGAACCACCGC
TGAAGAAGGCCTGCTTGGATTGAAGCACGGAAAAGAGCCACCAGAAGACCAACTCCACAAAATTTAGAAATGGCTTTCGC
ATCACAAGCTCCTTTGTTGATTCGGGGAGAGCTGCACCGGAAAAGAAAGATCTTATTTGACGTACACGGGCTGAATCGTC
GCATTTGATGTGGTTGGATATTAATTTTTCATATTAATAAAGCGAATTAGAAATAACAATACAAAAAAAAAAAAAAAAAA
AAAAAAAAAAA
>Ag-Jan-Alv_124
TATTGGCCAACGTATCGATGATCGTTGGACTGTTGATGTTGCTACTAGCCCGCTGATAAATCGATGGTGTCCGTTTTTAT
TTCACGTGCTGTTTTGTGATTCCTCACCACCGATACTTGTATGAAAAAGAATTGTTCTTTACTTGTAGATAATTGTTAAA
AATAAATAAAGCTATGGAACTACAACAAATTCGAAGCCAAAAAAAAAAAAAAAAAAAAAAAAAAAAAAAAAA
>Ag-Jan-Alv_127
TTTTTTTTTTTTTTTTTTTTTTTTTTTTTTTTTTTTTTTTGATAAATGGAATTAAATAATTGATTTCGTTTTTTTCTCTT
TATAATAGGTAGGTGTATTCTTCCATTATTCATTCGACTCAAAATTACATCCCTCGTGATACAAAACAATAAGATTGCAT
GTGCACCC
>Ag-Jan-Alv_128
GCCTGGTGTAGAATTTTAGTCAGAAAAAGACTGAAAATATATCGGGTGTAAAACATAGGAAAATTCACATTTCCACGTGC
CAGGGAGCTTGATTTTTCCACGGTAAACACACTGCGCGGGTGTGGCTGCTGCGAAACCTGCCGGTGTGACAGTGTCTACA
AGATACAGCTCTGTGTCTGGTTTCGGGTGCCCTGGAATAGCTAGAGAGTGTAGGCCAGCACCACACAATCGGTAAAATCG
TGTTCGGTGTGCGGTCATCATCGTCAGTCCCTGGAACTTTCTTGGTATTTCGGGGGTGTCGGCACCAACGGGGGTGCGCT
AGTGAATGGATGTGACAACGAATGTGCTAATCGATGCAATGGTAAAGTGAACAGGAACGGCTTTTTAGCTCAGAAAATTA
GTTCCAGAACCCGTACCCGGACGTAGTGTGAAGTGCAGGGGTGCAAAACATCGCCGACAGCGTAATTGGCAATGAGTTAT
TGGTCCTGAAGTGCTACGAAACTTTGGTACAATGATCGTAGCACGTTAAGCCACGGTGATACTTAAACAAGCTAACAACT
CAAAAACACAAAAATAGTGTCTGAAATTTAGTTTCGGCTGTTACGGATACGTAACGATCAAATAAGAGTGGATCAAGCAT
TAGCACAACAAGGGGGGAAGAAAAGCACTGACAACCCCTATTGATCCTTCGGTGGATCGTTTAGTCATTAATTTAAGAAG
ATCTGCATCCATAAAAGAGGAACAACCTACGACACTTTTAGCAGCACCAATACTAGACTCCGAACTGAAGCAAGTCCAAT
CGCGGTATAATGGCGGGAAGCATTAAGCAAGAGGATGTCTGCTACGTGGTAGCAAAGTACGATTACGAGGCACAGGGTGC
CCAGGAGCTAGATCTGAGGAAAAACGATCGTTATCTTCTGCTGGACGACAGCAAGCACTGGTGGAGGGTGCAGAATACAC
GCAATCAGTCGGGTTACGTGCCGAGTAACTACGTTAAGAAGGAGAAAAAATCTGTCTCACTGTTCGACAGCTTCAAGAAG
AAGGTTAAAAAGGGTTCCGGCAGCAAAACGCTTCCGAACTGCTCGCCTTCCAGACAGGTCGATAGTCCCACAATGAGCCG
AAGATTACCACCGGACCCTTCGGAGGCTATTGCCTCTACCCCGATAGGTACTGCCATAGTGAAGTATAACTACCAAGCTC
AACAGCAGGATGAACTGTCGTTGACAAAGGGAACACGAATACTGATACTGGAGAAATCAAACGACGGCTGGTGGCGTGGC
CAGAGCGGATCAGCGACCGGTTGGTTTCCTAGCAACTACACGACGGAAGAGAACGAAGACGATACACTGCATACATACGC
GATGGCAGAAAACGTGCTTGATATTGTTGTGGCGCTATACTCATTCAATTCTAACAACGATACCGAGCTATCGTTTGAAA
AGGGCGATCGATTGGAAATTCTTGATCGACCAGCGGCTGATCCCGAATGGTATAAAGCCCGAAATAATAATGGCCAGATA
GGGCTCGTACCGCGTAACTATTTACAGGAACTGTCTGAATACTTAGCTCAACCATTTCGGAGCAATGGAAGCGGCCCGGA
TTCGCTAGACCGACGGCCTAACGATGCGCAATCGAATAACAACAATTCCAACACGAACAACAGCAACAACAACAACTCTC
AGCAACCAGAAAGACCCCATCTGACAGGGAAAAGCTGGTACTACGGTGCTATTACTCGAAGTCAATGTGATACGGTGCTA
AACTCTCACGGACATGATGGAGATTACTTGATTCGCGATAGTGAAACGAACCTGGGTGACTATTCCGTTTCGCTAAAAGC
TCCTGGACGCAACAAGCACTTCCGCGTGCACGTCGAAGGTAATATGTACTGCATCGGGCAGCGCAAATTTCACACACTGG
ATCAACTAGTGGACCATTACCAAAGAGCCCCCATTTACACTAACAAGCAAGGCGAAAAACTGTATCTTGTTCGACCATTG
CCGAAAGCAAATGGTACCTAAAACTGCGAGCAAATGGAAAAGTCTCCTGGAGATGCTAGTAAGCATATTATGGTCAAATT
TGCCACGTATTGGGGGTGTGAGGTAAAACAGTGGACAAAGATGACCCATCATCATAGCATTACAAAGACGTGTGCGGTAA
AAAGTGCAAGTGGATAAGATAATTCGATGCGCAACGTTCGATAGGTTAATGTCGCAATTTTTTGACTCAACTCGGTTGCC
TGATTCCCGATTTGTTTTTAAATCATGTTCGTGTTCATGATCGTGGCGGTATTGAAATGAAGTTGTCTGTTTTATTTTAT
GCGTTGCAAGTAGTCTTCTGTTCAATGATTTTATTTGTTTGTAGCCGTTTTTATGCTTGTGTGAATTTTAGTTTTCATGT
GTTTGTGAATTTTAGTGTATCGCCTTTTTAAACTCAACATGCGCTGTGTGGTGCACTCGCGAGAGTATTAAATGAAGAGT
TTATTTTCCAACCGTGTGTATATGTTTTTGTAACATCGAATCTTACGACCATTGAGATCATTAGAAATGATCTCATTGAT
GTACAATTTTGAAGCAAACCACGACACATTGCAACAAATCGGTGAATTATGAGCTCTTCGAATTGCTAGCTCGATATAAT
GATAATTATAACCGTAGTAATTTATTTCAAAGCAGCTAAGCTTTAGTAAAACAGTAGTTTTTTTCTTCTTCTTTTGCTCT
GGCTAACCTAGGATTGGCCGGAATCTATTGTGTGAAAATAATTTTAAAATATAAGACAATTTTTCGGTTAAAAATATTCT
GAGCGAGCGTGGTTCTGACCTACTGCAAAAATAATTTTGAAGTTATTTTTAGCATTCCGCAAATGCGTGAGAGATCGAAC
ACCGACTAAGAAAGGAAGACGAAAAAAAAAATGCTTCAATCATGAGTAGACGAAAAATAGACGGTTTTTTTGGCTTGCGT
CTATTCAATGAGACTAAATTAAAAGGAATTCTGCTATGTAAACATAGTTCAAATGACAACCAAAGGGGTGAATATTTTAA
ACCATTCATTATACAATTATGGGTACGTGTACGAGAACCGTACTTAGATCCTTACAACATGGTGTAACGTCCCCATGGCA
ATTTAAAGTCGTGAGGAATTGCTACATCGGTCCATCCTCAAGAGTAACGCAACGACGCATATGCAATTGTAGGCATTTAT
TTTGTTTCTGTTTAGTAGATTCCGTACTTCCCACAGTCAGAATACGTGTGAGCGTCTACGATACATAGATTTACATTGGA
AAAGATGCAAATCAAGCCAATAAAGGATTAAAACTAAGAAATAGTAGTACATCTATTTCGTGCATCTTTTTGTGTTGGTG
AATCACCTATCAGGGCAATGGATCAGATTAGCAAGGTACTTTCACTTTGTGTCTCAGAGCTCGTTTCATTTTTGTTTTGT
GCTTACGACAACAAGGGAACAGTCAAAAACGTGGAAATGAGTGTTGATTTCCAGACACCGATGTGTACTCTTACACCATA
ACATAAATCCGGCCACTAGAAATGTTGATCTGATTGATAAATCATGCACACCAAGTTAAATACCACGAACCACCCCTTGC
ACCATTAAAGCGTGCTGCAGAGCAGTATTTTCAAATGATCGATTCGGTGGAAAAGGAGCTACATTGCATGCAATGGTGCT
GTTGTTTCTGTTTCAGTTTGGTCGCGCTTGACCACTGCTTTCAATAGCAGACACAGTGGTTCGCCTTTTACCCGTTTTAA
TCCGAATGCAACTATCATAAATATGTAAACCAATGTGGCAGCATTGTATCTATACCCATACTCATTCGTGTACAGAAGAA
GTAATAACGAAATATGCTTTGGGGTAAGGTTTCCTCCTCCATACCATTTAGCATTCTCATTCCTTGCTTACACCGCTAAA
CGTATCGTTAAAGAAACGTATTCGTAACCTTGCTAATATAGTCGATTCATGATATGCATGATTAGGGGGCGATCAGCAAC
GTGCTAAGGAACGGAAGAAGAAGATAAAAAACACATCGCTCAACACGGTAGTTGGGTACGCCAAGAATGGTACTGCGATG
ATGGTCTGATAATTTTATACAAGGTAGCACGATGTGATGGAATTAGTAATTTTGATACTTCCTTTTTATAACGACGAAGG
AAAAGCAATTGATTTGGTCATAAAAGAAAGACACACACGCACATCGATATATGATGCTTTCAACGGCCACAGACTGTCTA
AACGTTTCGCCGTAAGATACGCGTGTCTAGCGTATAGCATAAGCGTAAATTGGTGTTGTGAAGTTATCTACCCTTTCCTC
TTTCCAACTCATGGGGAACTTGTCACTGCTACCTTTATTGAAGGGGGTTGGAGTTTGCGGTTCCATACTTTTGTTCAAAT
TGGCTGAACTCCTCCATACACTACCAAACGGCTTTGTTTTACACCAAATTCACAGTGAAGATAAAGAGCTCGTTTCTAAC
ATTGAGTCACAACTTATGGTGATGTGATCTACATTAGCATTCATTCATCGCAAAAGCATTAATGTAAACAAATTCGATCC
TTCTACGTTGCTTGCGCGACTGTGACAGTATGCATTAAGCGCCTGTGAAGTGCGAGCCTATCGACAGATTCTGGTAAAGT
GTGTATTGAAGTGTGTGAAAAAAGTAATGGAAAACTAAAACTGGAAGAGCTCGTAATATCGAACCATTGGCACTAATTTT
CTGCGAGGTAAAGATGGATGGAGCGAACGAATCGACGTTATACATATAGCTAAAAACTACCTACTTCTTACATCACATAC
CCACGATGCGGAGTGTAATAGGTGTACGAAAATAGAATAATAATAATAAAAATAATAATAATAATCGAATTTCGCGGACA
TGCCTTTGGGGACGTAAGGTGATTGTATTGCAGGATACACGAAATGGGCTGCTAAGTGCCATTTTAAAAGAGATTTAGTC
CCTAACAGCACGTAACACGAAGCAAACTTGCAAAGAAGAGCGAAACAAACGGCGATAGAAGTATAGAGAGAAAGAGTGAT
AGAGGGAGAGAGAGAGATAAAGAGAGACCGAGCAACAGAGAACAAAAAGTAATCTGGTAGCATTTGGAAACACATTAGCT
CTGTTAACTGCTTCATGTTTTACTGGATATTAATTTCGCTTGAAAAGTCTATTGGACAAGCCCGTATGCAAGATAATGCG
GACGAAATAGTGTCGCCGCATAGGTTTGAAATTTATCAATATAAAACCCACACACACACACAACAACACAAATATCAGCA
AGCGAAGTTAGCTATGTTTCTGTACGGCAACTGCTGATATAATTGCTGACCCTAGGGTAAGAGGACAAGAGTAGTGAAAT
TGTAGAAAATAATTTTCGCTAGAAACAATCCCCGCTAATCGAATCTCTTCCAATCGAAGCCAATCCTCTCCAATTGAATG
TACGTATGTGTGTGTGTGTGTTTGTGTTGCAAACAATTCCTCACCCCAGCTATGATCATCAAGATGTTGAACGAGAACCT
CTTCCAGGATAAGACAACTCCCCGTTAAAATCATAAACTTATGCTATTCTTTGCTACTTCACATTCATCATACGCGTTTA
AGACAGCATTATGTTAAGTAAGCGTTAGCAAACACACATACCGAGAGCGAGAAGCGATCGAGAACGAGCAAAACACGGGA
CTCATCGCCAATAAAATCATTGAAGACAGGGAACATTGGGCGAGCAGGCAATTGAACAGCGCAAGAGATAATTAGCCGCA
GAACCAGGCGTCGCGGTTTAACGATAGAAATGAAAAATGAATCATCCTAATACCAAAATATACAAGTAATATAGAATACG
ATAAATAATAAAGTAAAACAGGAAATAATTGCAAATATTCGTGGCCGGTGAACAATTGTGAACAAATAAGAAAAGAAAAG
ACTCTTCACAAGCGTAGATACGTAGCGCGGCGGAGCGGTGCTGTGAAGGGTTGGACCGAAATGATTTGGACCGAATAGGT
GTGTATACCCGGGTGCGTGTGTACTGTACTTCCTTTGTAATTGAAATAGTAGCGCCGGACGGGTCGTTTTAGATCAATAT
ACCCCTCCCCACAACTCAATGACACACAGACTGGAACCGAGTGAACTAGGGAAAGTATATGCATGGTAAAAGGAGTATAG
GGCGTGAACAGATGAGAATATTGTATATCGTGAAGAAGAGATAAAAAAAAACTAAGTCATCGCAATAAAGGTAAGATCCA
TGAAATCTAGAAACAAGAAAAAAAAAAAAAAAAAAA
>Ag-Jan-Alv_129
GGTGGTCCACTCGCGTTACCGTGTGCGCAAAAACACGATCGCTCGCCGCAAGGGTCGCCACTGCGGTTATGGTAAGCGAA
AGGGTACGGCCAATGCCCGTATGCCCCAGAAGCTGCTCTGGATGAACCGTATGCGTGTGCTGCGTCGTCTGCTGAAGAAG
TACCGTGAGGCGAAGAAAATCGACCGTCACCTGTACCACGACCTGTACATGCGTGCGAAGGGTAACGTGTTCAAGAACAA
GCGTATCCTGATCGAGCACATCCACAAGAGGAAGGCGGAGAAGGCCCGCTCCAAGATGCTGAGCGATCAGGCCGAAGCCA
AGCGTACCAAGGTTCGTGAGGCCCGTCGTCGTCGCGAGGAACGTATTGCCACCAAGCGCCAGGAGCTTCTGCAGACGATC
GCTAAGGAAGAGGAGACCGCGCAGCATGTTGCCGCTACTGGAAAGAAATAAATCATCCTTCCTCGCTCAGTATAAGGCAT
CTCGAGGATTGTGAAAATGTGAAAAAAAAAAAAAAAAAAAAAAAAAAAAAAAAAAAAAAAAA
>Ag-Jan-Alv_133
CCGACTTGCGTTAAGACTTGTATTCCTCGACCAATGGTTAAGATTCTATTCATTGGAACGACACAATTATCTGGCAAACA
CGTTTACAAGAAATGCATTGATAGCAATCCAATTTATTCGCCCTTATCGGCCACTTATACGCCCATCATTTAACTCTGTA
TAACCCCTTCCTAAGCTGTTTCTCCAAATTTCTTATTCTTCTCCTCCTTGAACTGGAAGTGCAGATCCATACAGTCCTGG
TTGGAGATGTTGACCCATCCAGAAGGCTTGATGTGGTACACGCGCACAATACCGCCAGAGTACGCATCACGGTGTGTGGC
GTGGTAGATCGCACGTCTTCCCAAGTCTTGCGCCTCCTCATCGGTCAGATCCCAGTGGTAGCCTGAATCGAGCACACCGT
AAGCGTAAATCGAACCGCTACCGACGGAAAACACCTTGCCAGGAGTGCGGGTGCCTTCCGAGTCGATGTAGTACAGCTGT
GGTCCCCGCTTGTCGTATCCAGCCAGCATCATGCCCATGCTCAATCCCATACCCTTGTAGTAGTAGACAATGTTGGACAT
AATTTTGCTTGCGGCGGCTACCGAAATTCGCTCCTTGTTGCGCAGCTCGTAGATGCGACACTCCTTGGCGAGCACGCGGT
CCCAGTACACGCAATCGGCCGCACCGCCAGCCAGCGTGCCGAGCAAATAGTCGTTAATCTCTACAATCTTCTTCATCGTC
TGCGAACCAATGAACTGGCCACCGGTAGCACGGGAGTCGACGGCGAGAATGACACCACCCTGAAACCGGAAGCCCAGTGT
GGTGGTACCGTGGTCGAAGTCCATCTTGATGCCGCTCGATTCGCCTGCAGCCTGCAGTTTCGCCAGATTTAAGGCGGGAT
CTTGGAACGGTGGAACAGCCAGCGACATGTTGTTCTGTAGATTTTGCGTGTTCAGTGCGATGTCCCGGTGGAACATATCG
TTGCCCATGGAAGCATCGTGAAAGAGGCCACCCTGGGACAGTCCGCACAGTTCTGCTAGAGCCATTTTTGCTATACTTTT
CACTGAATTAAGCTGGGGAAAACAAACTAAACACCTCTCGATCGGTACGCGGTGAGATTTTTTTTTTTTTTTTTTTTTT
>Ag-Jan-Alv_134
TTTTTTTTTTTTTTTTTTTTTTTTTTTAGGTATTTATATCAATGTTTTATTCATATGTGTACAGAATAGTTGTACAAATA
CCGGTACAGCAAAAAGAGATAAACTCTCTTTTGCGTTGTACATTCCAGCACGGCGAGAAAGATCTAACCGAAGAGACCGA
ATCCCATGTCATCATCGGATTCCTC
>Ag-Jan-Alv_150
TTTTTTTTTTTTTTTTTTTTTTTTTTTTTTTTTTTTTTTTTTAGGTTTTGTACACCGTATTTTCACCCAAACCTTCGGCG
ATGATGGCTTCGATGAAAATTGTTTATTCTTTTCTCAAACGCGCCCACCTGCTCCGGTCCTTCCTCCGCCTCCTCCGCGG
CACACCTGTCTTACCCAAAC
>Ag-Jan-Alv_153
TTTTTTTTTTTTTTTTTTTTTTTTCAACTGCACACGGTTTCTCGAACGATTTATTCTACACCCAGTAACACGTTACATTT
GCACCTCTCTTCCTTTGCACTATCCCGTGACACACTCTATTTATCCGGAATAGATTCAAGACCGTTGCACTGGTACGGGT
TGCCGGTCAGTCGCATGTCCCGGGTGTACATAATGCGGTCCCATCTTTCATCCGTATTGCGCCGGTATGCATTGTCCAGC
GTCAGCTTGTGCAGTCCGTACAGCGCAAACCCGGGCACGGACAGGACGGCCGTAATGATTCCGAACGAGGGCAGGATTTC
GAACCACATTTTGTGTTTTGATTGCAAAAGTTACACCAAAACTGCGTGAATCCAGCCAAGTGGGGTGAAGATGTTTTTTT
TTTTTTTTTTTTTTTTTT
>Ag-Jan-Alv_154
TTTTTTTTTTTTTTTTTTTTTTTTTTTTTTTTCTCTTTTCGATCAGCCGTCCATAGTTTATTTACCTCGACAGTTGCTGT
GATGCTGAAGGCAATGCGTGGAACGGCATTTTTGTTCGAAATTTTAACATCCGGAACTGGTTTGTCAATCTCAACAATAA
ATTTCGTTATTTCTGGTTATTGGAAGCCGTAACTAGTGACATTTTTCGGAATATCGATGCTCAGGTCGGCGATC
>Ag-Jan-Alv_156
AGTTTATTTACCTCGACAGTTGCTGTGATGCTGAAGGCAATGCGTGGAATGGCATTTTTTTTCTCGAAATTTTAACATCC
GGAACTGATTTGTCAATTTCAACAATAAATTTCGTTATTTCTGGTTATTGAAAGCCGTAACTAGTGACATTTTTCGGAAT
ATCGATGCTCAGGTCGGCAGATCGGA
>Ag-Jan-Alv_157
TTTTTTTTTTTTTTTTTTTTTTTTTTTTTTAACAACAATTTGCAGGATTATGTATTTGCATCAATGTTTTTTTGCTTCTT
TAAACTTTTTTTGTTCTTTTCTTTTTCTCTTCTCTCTTTTCTCTTTCTGTAACTCTTATCTGCCTCGTGCTTCGTACATG
CTCCACACTCTACTAAACTATCTTCATTTCTTTTTCCTAATGGGATGGGGGAGGGGGGGGGAGGTTGGTTTGTTTGGATG
TTTTGCATGAATAAGGGAGCGTGTGTGTGTGTTTGTGAGTTTTGCTTTTACTTGTGTATTATTATACTTGTGTATTCTTT
GCAAACTAGAGCAAAATGTGTGTATCTGTGTCTGTGAAAGTGAAAGTGGGTGATTCTTATCGCGCACCCACACACTGCTG
CTTTCTCTTACAGCTACTACAATTAACCTCTTACACATTTGCTCACATTTTTACGTTTTATAACACATTCCTACCCCTCT
CTCGTTTACTCACACACACAC
>Ag-Jan-Alv_158
TTTTTTTTTTTTTTTTTTTTTTTTTTTTTTTTTTTGTTGCATTCGTGTACTGATGTATTTTCATGAAATATCACTTTTTA
CACATTGAAACTGGGCGCTTCCTTGAAATGCCCGAAACGATAAGCGTTTAAATATCAGCTCAAGATACATTGAGCTTCAA
GAAACCATACTCAAACTATGGTCTCCATCACACTAACCCATAATTGGTCTACATTTTCCTTGATGGTCGAGCATCTGTCC
GTCGGGGCATACTT
>Ag-Jan-Alv_159
TTTGATGTACAGAAAGCGAACGTGATTGATCCACCGAAAGTATGCCCCGACGGACAGATGCTCGACCATCAAGGAAAATG
TAGACCTATTATGGGTTAGTGTGATCGGAACCATAGTTTGAGTATGGTTTCTTGAAGCTTAATATATCTTGAGCTGATAT
TTATCGTTTCGGACATTCCAAAGAGACGCCGCCCAGTTTCACTCTGTAATAGTGTAAAGTGATATTTCATGAAAATATAT
CAATACACGAATGCAACAAAAAAAAAAAAAAAAAAAAAAAAAAAAA
>Ag-Jan-Alv_160
TTTTTTTTTTTTTTTTTTTTTTTTTTTTTTTTTTTCTGCTTGTACACATACATAAAAAAGCTTTATTTTTAAGGCAATTA
TTCTAACTATTCGTGGCCCACAGCGTGCCTTGCTCAGCTAGCTACCAACGCGTGTGTCCGTTGCTCTTGCAATACTATGT
GACTTCTGCTAGGTAAGTATCTTCGC
>Ag-Jan-Alv_163
TTTTTTTTTTTTTTTTTTTTTTTTTACCAATAAAAAGAAAAAGCACTAATACTTTATTCACAAGTACAAATATACTGCAC
ACGCAGGGGACACAGAGGGGAGGGGGGTGTTGTGGTGCCCACTTACAGATGATGCATGGGGCGCTCCACAATACACACAT
CCATCCGTGTTACTATTAATTCTTATTACAGTATTATCTCTAGTAAATTGCTGGAATATTTTTCTGTTTTACATCCTTCT
CTCTCTAATTCAAACTCTGCTTCTGCCTGCATGATTTTGTGTTGAATTTTTCGATTCATCTTTTTGGCTTAAATTTAGTC
AACTCCCGAATAGTTCGTCTTGA
>Ag-Jan-Alv_168
TCTAGACTTTGTTTTAAAAAAGAAGGCCAAAGTCACCCCGCCGCCACCCCACCTATCTCCCCCTCCTGAGAAGGGGTGGA
GTGCGTGGAGAGAGGGGGAGTGGTGTAGGCCCGGAACCAACTGCTCCACCACCCCAACCTGCTTGTTTTTAAACTATGAA
TTACAATTATCGGTACCTTTTTTTGTGAGTGTGAACGCGCGCGCGCGTGTGTGATCAATTATTATAGCTGCAAGTTAATG
TACTATTAATAAATAAAAAATAATCGAAAATAATTCCTTAAACTATAAAAAAAAAAAAAAAAAAAAAAAAAAAAAAAA
>Ag-Jan-Alv_205
TTTTTTTTTTTTTTTTTTTTTTTTTTTTTTTTTTTTTTTTTTGCGTTTTGATTAATGTTCTTTTATTTGTTCTGTTGTAG
CGATGGCTTTCGTTTGAATCCAAAATTCAGTACCATTTTGAAGCCGAGATCCGTTTTAAACTCCACTGTTCTCGCGCACC
CAGTCGCGGAC
>Ag-Jan-Alv_206
TTTTTTTTTTTTTTTTTTTTTTTTTTTGAACGGGTCTTAATTGGACGATTATATTTTGCACTGTGCCTCGTGTATTACAA
ATGACTAAAGCTAGAGATATTAAAATACATACAACAACCGGTCGCACATCCAACTCAACTCAACTGCTTCTCGACTGGAA
CTCCAACCAGATGCCCTGCTCGGTGGCGAACTGGGTGGACGATTTTTTCAACTTGAGCGGGATTTGCGTTTTAGCGCAGG
GTACGAGGCGGAAATTGAGCAGCAGATAGTAGAGCGCTGCCTTTGCCTCCATCAGTGCGAACCGGGAACCAATGCAATTG
CGTGGTCCAGCACCGAACGGTAGGTACGTACCCGGTTGGATGTTGTTCCGATTGGCCGCACTGAACCGTTCGGGATCGAA
ACGCTCCGGCTCGGGGAAGTACTTCGGGTCGAAATGGATGCCCACGACCGGTATGAAGACCAGCGTTCCCTTCTCGATGG
TAAACCGTGTCCCCTGCCCATCGTCGTACTGATAGTTCCGGACGCACTCGCGATTCAGCACCGTTGCGATGGGCCACCGT
CGGAGCGTTTCCGACACGACCATATCCAGGTACGGCAGCGATTGCAGCTGTTCGTACGTGAGCGTTTTCCCCTCCTCCAG
CGACTGTTCCGCATCGCGCACCTCCTCGTACAGTCGGGCCTGAATGTCCTCATTCACCGCTAGCTCGTACAGCGCAAACG
ATATCGTCCAGGAGATGGTTTCGAACCCGGCGAAGAAGAAAATGAAGGCCTGCGCTATCAGCTCCGTGTCCGTCCAGACG
CGATCGTGCGCACGCCGCCCCACGTGCGACTCCTCGACGGTCGCAAACCCTTCCCCGGTTTCACTGTCCGTTCTTGGTTC
CTCTGCCTGCTGGTGCTTCAAACTGCCCTTCTTCGCCTGCATCAACAGCTCGATCATGTCCGGTCGGAAGATGCCCTTCT
CCTGGCGCGTCCGCATCGTCTCCAGTATGGTGTTGCGGAAGAATTGATCCTCCTCCGGCGTGAGGAAATCGATGTTGAGC
CGCGTCATCAGCTTGGGCGCGAACGTGTAGCCGATCATCTTCAGCACCTTCACCAGCGACTCCTGGTTCGTGACCGACCG
TGCCATGCTGATGAACACGTTGGTCGGATCGCGGAACGAGTCCACCTTGATGCCGAACGCGGCCGTACCGATCACATCGT
TCGCGAACCGCGTCATGACATCCTTCATCTCCAGCTGATAGCCGGTGCCACCGGCCGCCCGGGCCTTCTTATCTTCCTCC
CGGAAGTGTTCCACCATCGATTTGCCACAGTCAGCGATCAGGGCGAACATGAGCCGCATCTTGCTGCCGGTAAATGCCGG
GCTGAGGGTGGCCCTCATATCGCGCCACTTTTGTCCCCGCAGCGATACGAGCGAGTTGCCGAGCAGCAGATGGTTGCTGT
TGTTATCCTCCGTCTGCTCCATGCCCGTGGTCATGTGGTCCACGAAGTAGTCAAAGTCCTTTACCGTGATCTGCTTCACC
AGCTCGGGATCGCGCACGATGTACACCGGTTGGCGCATGTTAAACGTGCCATGAATTCTTGCATTCGGGAACGCGTCGTA
CAGATTTTTGAAGTGCTCGAACAGTGTCACTTTTTTCATCAGAATTGGTCCCGCATTGCCGAACGGGAAGGACGGTTTCA
TGAACGGGATGGGTTTGTCGGCGAAATAAAAGTAGTTCTTCGTAACGTACCGGTAAACTGCCACACACAGGCCAACCAGT
AGGGCCAGCGTTACTACGCTGATCTCCATAGTGATGCGAACGGTGATGACTCACGCACACACATATACTGCCAGTAGCGT
TTCTCAATGACTGCTCCGTCGGCTCGTTC
>Ag-Jan-Alv_208
GAACAACAAAACCACTCGCAAACAGTCGAATTTCAGCACACCCACAAACCAACACACACACATACAAACGTAATTTATTC
TAGCTACAACACACGGTGATATTTACCGCCATAAGCCAATCCGCTTATCGGTCGCTTCTCAGCTCGCATTGATCTAGTGT
AATAAATTATTTGAAGCATCCTCGAACGTTCCCCTTCTCACTCCCATTTCCAGGCTGGGATTTGAAGGGGATTGGAATTC
CGAAGCGGCAGCACTGACGTCGCGTCGTAGGAGTACTTCGGTTATTTATGTAGTGCAATGTAAGCAACGGATTTATAGGA
TACTGTTAGATACTTGTTAAAATAGTTGTACAGCTCAATAAAACTAGTCACTGCTTGTGAACTCCCAGGAAAAAAAAAAA
AAAAAAAAAAAAAAAAAAAAAAAAAAAA
>Ag-Jan-Alv_209
AAAAAAAAAAAGATGCAGGAATACTTTTTATTAGCGATTAGAGATATTTAAACACATTGGTATTAGCTTTCCGCTAAATC
CGTGACCAATTTCTCAAGTATGTACTAGCAGTAGTAATAGTAGTAGTAGTAGTAGTAGTAGTGGTAATAGTAGTAGCATA
GTAAAAGCAGATATAATCATCGTGTTCGTTGGTGTGAATGAAAGCTTACCAAAATTATTCTCTTTGCGCCATTTTGCAGT
AAGCAATAGATTACAATATACCTCATTAATTTCGCATACAAGTTTTTACTTACCACACATGCTGCGCCGCCGCCGCCGCC
GCCCTCCTGTGTGGTACACTAAGGTGAAACGCTTTCGCGGAAAAACTTTCACTAAACCCGTAAGAATGAGTTGGCACATT
GGCAAACGTTTCGCTTTGCATTGTTTTTTTGTGTTTTGTGCCACGCAGTAATAAGCAGCATGGTTTAAGCATATACCAAG
TGGCCGAGATTCCATTCACACCTTTTTTTTTTGCCTGCGCGGAGTAAAACCAATAGAAGCAAGTTTCTCGTTCCATTTCA
TTTTTTTGCTTTTTTGTTGCCTTCCTTATTGCCAACAAAAAAACACCTTACGAAGCAAAACGATTCGGAACCAAGTTCTT
CCACACACACACACACACATTCCCTATGCAGCGTGCGGATATTTTTGACTAAGCAAAAGACGGAGCTGCCGAAAAAGGCG
ACGCGCCCCCCAAATGCTCCACGTAAATCCCTCCATGTTAAGCACAATAATATTCTAAACATGATATTTCTACTACCGTA
AAACCTACACCTCGGCCTTACACCTTTACCTATCTACTAATTATTCGAAGAAGAAGAAGAAGAAGAGGAAGAAGAAAAAA
AAAACAAAAAACTATAGTATATCATCGTTGAATTGCTTAAGAAAATGAAACTATTTTTCTATCATCCTTCCTCCTTCTGG
CTGGCCTTTCGTCGGCAAGCAAGCAAGCAAGCAGACAAAAAAAAAGTGGGCAGCTACCACTAACTAACTAACTACTAAAA
GAAGGGGGTTGGGCAAGTGCAGCCACCTTCACAGTACCTAAGCATAATGGGTCAATTTTCTAGCCACACAGCGCCACCTG
GATACTGTTGTCCCTACGTCGTCTTTCAACCTACTACTACGTACTGTCGATTAACTTATATATAGCGTATGAAGGGGGTT
AGATCCTGCCCCAAACAAATTAGATGCACAATGCATTTGCAGCATACATAACTTAACAGTAGACACACAGACACACACAC
GCTGTATTCTAGCTATTATAGCAAGCAAAACAAATTGACAATTTTGAATTATGCTGTAAACTGCGCCAGGAACCGGACTC
GCGGAGCCTAGTGAGTTGAATGACAACAAGTATAGTCTAGAAAATAATCCCGTTCTAATACCGTATTTCCATCTCCAAGA
GAGCGATTGCTTGTGAAATATGTAATGCTTTCAGCTAGATCTTCCAGTTAGCAGAGTTCAGCGAGGGGGAACGATGGTCA
AACCGATGCTCAAATCAAAACAAAACAATGAGATCACAACACAGTCTCGCATACACGCACACCGAATAATATATGAATAT
ATAGTAGGATATTATAGTATTCAAAATACTACTACTAATACACACTCTCTCTGTATCGCTCTCTGGTGTCCTCGACACTC
GATTGCATACGCATACACGAACACGACAAATGCGATAAAAACAATACAACAATCGACGAACAGCAATAGAGAAACTAGCA
AATATTGAAAACCGAAATGTGTACCAAAATAAACAGTAAATTCATTATCATATTCAAAAAAAAAAAAAAAAAAAAA
>Ag-Jan-Alv_210
TGTTTTGTATACGTTGAAGCTAATGTCAACAGCTGAATCGGCATAAAAAAAAGGTTTACGTGTTCTTTCGGGGATCTAAT
TCGCGCTGAGCGAAGGTTCGTACCTTTTGCGAAGCATCTCTAGCCTATGTGGGACGTGCCATGCATTGTAATTGGATCTG
ATAGTGTTTAGTATTAGCTAAAATTCCAACCCCTTCTGCGCGTTATCTCTGCTCTCTGACACGATCAGTACGCGGCAGGC
ACGATGACGAACAACAAGCAAACGCTGGTAATCTCTGCTGTGGGCATCTTCGTGTGCTACTTTTACTTTGCGATACTGCA
GGAAAAGATTACACGCGGCCGGTACGGTGACGAGCTGCAGGACGATGGATCGCGCGGCGAGCGGTTTACGTACATGCTGG
CCCTGGTGGGCGTCCAGTGTGTGTGCAATTGGGTTTTCGCAAAAGCACTTCTCATGATCACACCCCAACCGGAAGACGGC
ACACCGAAGGCGTACTATGCTAGCAGTGCCCTCACGTACCTGCTGGCCATGATTAGCTCGAACATGGCTCTGCGCTGGGT
CGCCTACCCGATGCAGGTGGTGGCGAAGGCGGCAAAACCGATTCCCGTAATGTTGCTTGGCGTGCTGGTTGGACGGAAGA
GCTACCCGATGCAGAAGTATCTCTTCGTGCTGCTGATCGTGGTGGGCGTGGTACTGTTCATGTTTAAGGACAGCAAAGCG
ACTACCGGCGCCGTACTCGAGCACGAAACCATCGGCCAGCTACTACTGATCATGAGCCTTTCGATGGACGGGCTGACGGG
TGCGATTCAGGAGCGCATGCGGGCCCACAGTGCACCCTCCGCCCAGCACATGATGCTGGCGATGAACGGCTGGAGCGCGA
TGATCGTGTCCGTCGGTCTGCTGGTGACCGGCGAAGGCAAAGCGTTCGTTCTGTTCGCTCTCCGGCATCCGGAGCTTTTC
ACGCACCTGACACTGCTGGCACTGACCGGGGCGCTGGGCCAGTTGTTCATCTTCATGATGGTGTCCTCGTTCGGTGCGCT
CGCCTGTTCGGTGGTGACCACGACGCGCAAATTCTTCACCGTCCTGTTCTCGGTGCTGTTCTTCGGCAATGCACTGTCCG
GCCGGCAGTGGGTTGGCGCCGTGCTCGTGTTTTGCGGTCTGTTTGCGGACATGTTTTTCGGGCGAAAGCCAGCCCCAGCG
AAGGAGAAGCTGCAAAAGCAAAAGGACAAGAGTGAAGGCGAGCTGCTGGAAGCGAAACGCTGAATTGCCACTCCGCGTGG
AATGATTTATGCTGCAAGCATTTAACTTACGTGTAATTCCATCATGGTGCTAAAGCACCGTAAAGATAAGATGAAATCCA
AACGATGCGCACACGCCGTGACAGAAGGCTTCTTCCGAACCAACAAAAGATTCTACCTGCTATCCCCGCTGTAAACGTTA
TTACCTGTGTCCTTGAATAGTGTAGTTAAGCAAGGAAAAAAACATAGAACATAATAAACAAAAAAGTCACACATTTATAC
GGAAAAAAAAAAAAAAAAAAAAAAAAA
>Ag-Jan-Alv_213
GTTTTGATTAATGTTCTTTTATTTGTTTGTTGATCGTACGGATTCTCTTTCTACCAAAACCAGAATTGTTTGGTATATTT
GCCGTCTAGAACCGTTTTCAAATTAGTTTACAGCTACCATTCCCACCGCACGGTCAAAAATGGCAAAGGAAAAGTATTCC
ATTCTGCTGCCGACGTATAATGAACGTGAAAACCTTCCAATCATTATCTGGCTGATTGTGAAGTACATGCAAGAGGCAAA
AATCAATTTCGAAGTGATCGTCATCGACGATGGCAGTCCGGATGGGACACTGGACGTTGCAAAGCAGCTGCAAAAAATAT
ACGGCGAAGATCGTATCCTTCTCCGGCCGAGGGCAGCAAAGCTGGGCCTGGGAACTGCCTACATTCATGGAATAGAGCAC
GCCACTGGCGATTACATCATTATCATGGATGCTGATCTGAGCCATCATCCCAAATTCATTCCACAGTTTGTTGAGCTGCA
GAAGAAAGGTGGCTACGATGTAGTGTCGGGAACTCGGTACAAGGGAACCGGCGGTGTGTATGGATGGGACTTCAAGCGGA
AGCTCATCTCACGCGGAGCGAACTTCCTTTCCCAGTTGCTGCTGCGTCCGAATGCGTCCGATCTGACCGGATCGTTCCGG
CTGTATCGCAAGGAGGTTCTTAAGGAACTGATATCACGCTGCACCTCGAAAGGATACGTCTTCCAGATGGAAATGATCGT
CCGAGCCAGGCAGCTGAATTACACCATCGGAGAGGTTCCAATATCGTTCGTCGATCGTGTGTACGGCCAGTCTAAGCTCG
GTGGTTCCGAGATAGTACAGTTTGCGAGGAATTTGTTATACCTTTTTGCCACTACGTAAGCAAGGAAGAGAATAATCCCT
CTTCCTACGACGGCATTTCCGTTGTCATCAACAATAAACTCCACACACACACGGGTATGAAGACGAGAAGCAAATCGTAC
CTGTTGTTTTAACAATCGTATTCACACCGTTCCGATTTCTTCTACCCTCTGTTTAAGCTAACTCTTGCACAAATGATCGA
TTCTGTTTCTGCTGATCACTCGCGCCACTTTAATGGTGGGAAGAGGAATCGTTGGCCGACGATTTGCCGTACTGCTTTTC
CCACCAGACGACGTACTCCTCCTTGCGCTTTTCACGCCGCGCAAAGTAGTCGGGGAACTGTGCCTTTTCCAACGGGTGCC
AGTAGTCGAGTACCCAGTCCGGAGGAATCACTTCACGCTCGAACGCGACACCGCCCGGTGACATGGGGAACTTCTTCGGT
TGGTAGTGCTGCTTTTCGAACAATTCTCGTTCGCCATCGGCCACCAGCTGGGCCACCTTGGCCGGGTCCTTCTCGTTACG
GTGCTGATCGAAACGCGCTCGCATCAGAGTAGCCTGGTAGCGGAAGATGTGTCTTCTATCGAACCATGATTCTAGGTTGC
GCAAGGACTTCTTGTACAGCGTGCAAACCCGGCGCGTGTGGGCCAGTGCCGCATTGGTCGGTGCGGACATTTTTATTTAC
GTAAATCTCCGATGCGAGCAAGTGAATTCGGTTCGATGCAGGTTTTGCTTTGGGTGAAAAAAAAAAAAAAAAAAAAAAAA
AAA
>Ag-Jan-Alv_214
GTTGAAACAACGAGGATGGCTCTTTCGGCGTGGAGCAAATATTCGGCACTGAACAAAATTACCACCAATATTCTTCGAAA
CTTTTCGCTCTCCTCCGTTAATCAGCTAAAAGAAATCAAAGAGGTTACCGCTAACGATACGCTCGTGATCAAAGGAGAGT
ATGTTCCGTCGCCCCGGCAAGACACACTGATTCCGCAGCTGCTTGAGGCGCGCCAGAAGGGCGAACGGTTCTGTCCACAG
TGCACGCTCGGGCTCGAGATTAAGCACACCGACGTGCTCATCCTCAGCCAGTACGTGCGCTCCGATGGATGCATGTTGCC
GCGCCGCATTACGGGATTATGTAAGCGACAGCAGCGGCGCATGGGCGCGCTGGTAACGATGGCACAGAAGGCCGGCCTGA
TGCCGAACCTGAATCCGGCGACCAGCAAGCGTGATCCCAAGCAGCGATACCAATGGAAAAAGTACAACAAGTATTTCGAC
GAGCAAACGATTAAATGTTAATCCCGCGTTCCCCGCCCTGAACGAAGGATAAAGCGTAGCGCATTTGTTTTGAAACACTC
TAAAAAAAAAAAAAAAAAAAAAAAAA
>Ag-Jan-Alv_221
TTTTTTTTTTTTTTTTTTTTTTTTTTTTCTTCGATTTGTTGTAGGTTTGTGTCGTTTCGTCTCTCGACACGGCTTTTATT
CCTGCAATCGTGCGCAATACAGTCTAACCACGTACTTCCTCTACAAAATTACAAATGAAAACACCCTGGGTTATACGCTA
CGACATTTTGTATATAGATAATAGTGTGTGTATGTGTATGTGTATATATAGTTGTATATAAATACGAGTCAGGAATTGGG
TCGTTTTTGTTTTT
>Ag-Jan-Alv_222
GTTGGTTTTTGTTGGTTTTGTTTTCTTCTTTGCTCGGTCATATGACGTCTTGATCTTGTGACTGAAATTTTGTGTATTTG
TTGCTGCTGCAAAACTCTGGTGGTGGCCCGTATCGCGCAAAAGAAGGCTCCAACATGCGCTACACACTCGGTTACATCTT
CTCGACGTCGTTCGTGTCGGTCGCGACCGTACTGATACTGTACCATGTCCTCACGGGCAAGGGAGAGCGCGTCAGCGTCG
GCTGGTTCCTGGAGGAAACCTCCCCGTACATGTGGGCCACCCTCGGCATCGGGTTCGCGGTCGCCCTGTCCGTCGTCGGC
GCTGCCATGGGCATCCACACGACCGGCGTGAGCATCGTGGGCGGCGGTGTGAAGGCCCCGCGCATCAAGACGAAGAATCT
GATCTCGGTTATCTTCTGCGAGGCGGTCGCCATCTACGGGCTGATCACGGCCATCGTGCTGTCCGGCATGCTGGACAGCT
TCAAGTGGTCGACGATAGCGGCCAACGAGAACATCCGCAACAACAACTGGATGTCCGGTTATGTAATGTTCGGCGCTGGA
CTGGCCGTCGGACTGGTCAACCTGTTCTGCGGTATCGCGGTCGGTATTGTAGGATCCGGTGCGGCCCTGGCCGATGCCGC
CAACTCGGCCCTGTTCGTGAAGATTCTGATCGTGGAGATCTTCGGTTCTGCCATCGGTCTGTTTGGCTTGATCGTCGGTA
TTTACATGACCTCCAAGGTGAAGATGGGTGACAAGGAGTAAGCAGTGTATATGTGGAGGGGGAGATAGAGAGAGAATGGG
AAGGCAAACCACCCGACACACCCGTATGTTCAAACACAAAGCACAATTGCCACCTGTCTCGCTCCCCGCTCCCCAGAAAG
CGACAGATTATCAATGAAGTCCTAGCGAAATGAATTCCAAAAGTATTCTACAACCAATTCAGCCACCTACTATCGGCCAC
GAAGCAAAACAAAAGCGAGGACCCCTCATGGATGATTATGTGTTTATAAGATTATTGTTATTTAATTTGCTAGATTCAAT
CCTCGACGGGGGCTCCCCATTGTCGTCACGAGGACAGAACTGTCTGTTTGGCCATTCCAAGTATATAAAGTATGATGCAC
CGTGGCTAGTGTCACCAGAGCTTCCCGAAAGCCGAATGATGTGGCGGCCGACGGGTTCCACAGACGGCGGCGACAACAAT
TTCTCCACCAATTTCCGTCACCACCTGTCGCCGTGCTGCGCTGCTCTGCCTGATAAGAAGAGGGGAAGGACGAGAACAAC
CGGAAATGGGAGGAAAAGAAATTGATCATCACCACCTTCCTACCCCCCCTCCCGCGCCAACAGTTGTTGTATTTTTCTTT
CCCTTCTGTACATTGTTGTAAATGTCCGTCCGCGATGATGGCAAACTTTAGTTTCGTTTCGTTACCCTGCAATGCTTACT
CTTTTACTCCCTTGTTCCTGCGCTGCCGGGCAAGGATTATCAGTGTGTATAAACAAAAAGCAAAGAAAAAGTACTTGATG
TATGTAAACATTATTCCACCCCAAACGTTCTCCCCCAACTTAATAAAGTAGCTTAATTGTGAGAATCGATCAAAGAATTA
TGCGATGTATCGAACGCAATGAGTATCAGAATAAAGTTCTCTCCCAAACCAAAAAAAAAAAAAAAAAAAAAAAAAAAAAA
AAAAA
>Ag-Jan-Alv_223
AAAAAAAAAAAAAAAAAAAAAGTTAAGGACGTGCTTGCAAAACAAAACTAATTCCGCCGTATTTCATTGAGAAAATACAA
ATATGGGCCACGATACAGAGTCAGATGGGTCAGGCTCGGAGTCTGGTTCGAGTCGTGGTAGCCCAAGCCGAAGTCGCAGT
AACAGCAGAAGCCGGAGTCGAAGCGGAACACCGCAAGTAGCGCCTACACCGGGCTTTTCCCTGGAGCATCATGATTCTCC
ATCCAACTCGCCCCCTCAGCGTTCACGTTCTGGTACACCGACGCAGAACAGAAGTCGATCGAATTCGGCCGGTTCACAGC
GTTCCCGGTCCGGTTCCGGTGCCCGGTCACGTTCCGGAAGCCGGTCGGCCACTCCGGGCAGTGCACAGAAACGGCATAGT
CGATCGCGCAGCGGTTCTGGTTCGCCTGCCGGTTCGCACCGGTCTGGTTCCGGTTCGAGACACTCGCGGTCTCGCTCTCG
CTCCCGCTCGCAGGGCTCTGGAAGTGGCCGTTCACGCAGCGGCACACCACAAAATCGTTCCGGCAGTGGAACACCAGTCA
ACAGATCCCGGAGCGGCACGCCCGCATCCGGTTCGCCGGGTTCGCCTTCGCGTAAATCCCGCTCCCGTTCCCGTTCGGCT
CGTTCCGGTTCTGCGCGCAGTCGTTCCGGATCGGTACAGTCACCGGTGAACGAAAAGCGAAAGCGTGCGGTGCTCAGCGA
TTCGGATTCCGATGAGGGTGCAAAAATGGAGGCGAAAAAGAAAAACAAACTCATCGACACAGATTCGGACGAAGAGGCAG
GACCGGTGAAGGATAGTGGTGCGAAGGGCAAAGATGTCACTGCCGATGCACTGTTTGGTGACGCTGATGATATCAGCTCG
GACGAGGGCGCCGGGGGAGAGTCCGGTCGGGAGCGGGACGAATTGGACGACCTGGAAGACGAACAGCGCAAGGAGGAACA
ATCTAGAAATCGCTCTAGATCACGTAGCCGTAGCCGCAGTAGAAGCCGGGACAGCGATCGCCGGTCATCGGACGAGGAAG
GCAATCGGGACCGGCTGGCACGCTGGGAGGAACCGAAAGAGCCGGAACCGGAACCGGAACCAATCCCCGAGACCCGCATC
GATGTGGAGATTCCACGTATCGTGACCGATCTGGGGCGAGACATTCACTTCGTCAAGCTGCCCAACTTCTTGTCCGTCGA
GACGCGCCCGTTCGATGTGGACACGTACGAGGATGAAATCGACGAGGAGGAAACGCTCGACGAGGAAGGTCGGCAGCGGT
TGAAGCTGAAGGTGGAGAACACAATCCGCTGGAGGAACAATTTCGACCGGCAGGGCAATGCGCTGCGCGAAACGAACGCT
CGGTTTGTGAAGTGGTCCGATGGCAGCATGAGTTTGCACCTTGGGTCGGAAATTTTCGACGTGTACAAACAGCCGCTGCA
GGGTGACCACAACCATCTGTTCATCCGGCAGGGTACGGGTTTGCAGGGCCAGTCCGTGTTCCGCACCAAGCTTACCTTCC
GGCCGCACTCGACCGAATCGTTCACCCATCAGAAGATGCTCATCTCGTTGGCCGATCGGTCGCAGAAAACGTCCGGCATC
AAGATCCTCACGCAGGTCGGGTTCGATCCCGACGCGGACCGCAAACAGAACCTCAAGAAGGAGGAGGAAAAGCTGCGTAT
GGCGATGCGGGCGAAGCAAACCTCTTCCTCGAAGCCGAAGCGAGGCCGGGACTCGGGTGCAGGAATCGCTGGGAATGCGT
ACCACCACGACGAAGGTTCGGATGACGAGGGCGGCATATCGATTGCCGCTATCAAGAACAAATTCAAGGGTGACAAGGGG
AAAGGAAGCGGTGCGAAAGGGAACGCGGGCATCTACTCGTCGGACGAGGAGGGCTCGGACGTGGAGACGGGCCGACGCAA
GAAGAACATTGACAAGAAGAAGGCGCTCAAATCGTTGGCCGACTCGGACGACAGTGAGGCCGGGTCAGGTTCGGAGGGTT
CGCGCGGAACGCGGTCACGATCCAATTCCGGGTCCGGATCGGGGTCGGGCGATGAAGGGTCGGGTAGCGAGAAGAGTGCC
GAGGGCGGAAATCGTTCCGAAGGGGACAGTGACGAGTAGGTATGATAGGGCTTGCTGTACATTTCTATAAAAACTTTAGT
AACCATAACTGATACAAAAAAAAGGAAATAAAATTAACATTTAGTTTTACCAGTTAAAAAAAAAAAAAAAAACAAAAAAA
>Ag-Jan-Alv_224
TTTTTTTTTTTTTTTTTTTTTTTTTTTGTTTGGATTTAAACTTTATTTGTAACATTATACGATACGTTCAATATGTCCGT
AGCATGGTATGTTTGCTATTAATAGTGGTATCTGCCGAACGTTCTGTCACATGCATTAACTATATACCGTTTACAACAAA
TCTAGGCTCTTTTGTATGCATGTTTTTGTGTGTATTTTAAACTAACAATTATAAATTAAAATTTGGGATGAAATAAAAAA
AGGATGAAAACACAGCAACCAGGTGAATTCTGTGCTTGTTGTTTGTGTTTTCAGCTAATTATCCTGTTTGACTAAGCTGC
GCGAGCAGCATCTGCACTGGCCGCACCACGTTTTGCAGTGCATTTTCTGTGATACAAAACATCGAAAGGTCCGTTTCATG
TTCGATCATCAGCAACCAC
>Ag-Jan-Alv_226
AAGTGGCAGCTGGTTGTCACTTGTTTGTTGTTTTTGTGAGGAGAGGAATTTCGAGAAACCGTGTTTGCGTGAAATTTTCG
GGAGCTGCACGGTGCAAAAATGCTGGCTTCCCGGGCACTGCTGGTCGGAAGATTGCTGCAACGCAGCGCCGCTGCCGCGA
AGGTCAACCCCACCGGTCTGCGCAACCAGATCGTGCGCCATGGCCACGACTGGTCGTATCGAGTGAACGGCCCGAAGCCG
GAGATGCTGGCCCGCGTCGGTGCACAGGTCGCCGGCGGATTCATGTGGTGGTGGGTGCTTTGGCATCTCTTCCACGAGTA
CGAACACATTACGGGTGAATTCGACTATCCGGATCCGTCCTCGTGGACCAACGCCGAGCTGGGCATCCCGGCGGACGATG
TCGAGTAGGGGAGTTCCCTCACTGCCTGCAAACTCCGTGCTTCAATTCTGTGCTTTTTAGAACAACATCCAGCAAGATTC
GGTTGTAAATAAACAGTGGCGACTGTAGCGTTAACTGGAAAAAAAAAAAAAAAAAAAAAAAAAAA
>Ag-Jan-Alv_227
GGAGAAAGTACATAAAAGAGCGTGCTCGCGTGTGTGTTTGTGTGTATGCAGCTTTGAGTTTGTTTGTGTGTGTGAATGTG
TGCTATTCCCTTGCGGTAGAAAGGGACTCCCCGGAAAAGTCCATTGGCTTTGGAGCAGTGCGGTAGTGAGCGATGGAAAG
GACAATGGCACTGGTGACGCTGGTCGTCCTGACCGTGGTGCTAGCGATTGGTGGTGGTGGCACGGTGGCCGGCGAGTTGG
TGACAACCCACGACCAGAAGGCTACCCAGTGCTGCCAGGAGTCGTACATGGTGGACGGCAAGCAGCAGCGGTGTGTGCGC
ACCGACGGTAATTACACGACGGAAATGCACCTCAACTGTACCCACAGCTACATGATCTTCCGCGAGATCGAGCAGGAGGT
GTACGTGGACGAGACGGGCAGCTTGGTCGATGGCGAGTTCCGCATCCAGCGCAACGACTACTGTGTGGCCCACACGCACG
ACGGCGAGAGCACGCAGCCGGTGTTTATCGTGTGCTTCAACATGGCCAACATGGACACGATTGCGACGATGCTCATCAGC
AAGGGCATCATGATGCTGATCTCCGTGTTCTTCCTGCTCGTCACGCTCTACATCTACTACATCATACCGGACCTGCGCGA
AACGCAGGACAAGGTGACGTCGGCAGCCGTCGGCAGCCTGGCCGTATTCATGTTCCTGCTCAGCCTGGTCCAGCTGTGGG
TGTCACTAACGCACACGCCCTTCTGCACCGTCATCGCGTTCCTGATGTACTTCTTCCTCATCAGCTACTTCGCATGGTTG
AACATGGTGATGGCGAACGTATGGAAATTGACAGTTGCACGCCGGTGGAAGATCCGAGAGCGATCCTGGTATATCCTGAA
CCACATCTACGCCATCACCGTCGCAGTGACGTTAACGACCATGGTTTACATTTATCACAGCCGGTATCCGACGCTGGGTG
AAATCTCCTGCTGGTTCCGAACCGAGCGGGAACAGTCGTACTTCGTCTACCTACCGCTGAGCGTGATGCTGAGCATAAAC
ATTTTCCTGTTCGTCTGGACGAGCCTGCATCTGCATGCGAGCGGGGACGACCTTAGCCCGGATCGAAAAAAGTCACTCCG
GTACAAGTGCATGCTGTATCTGAAGCTGTTCCTGCTGTCCGGGCTGATCTGGGTGTTCGAGATCCTGTCGTTCCACATGA
GCGAAGGTCTGGTGCCCCAGTCCTGGTTTTGGATCATCGTCGACGCGGTCAACTGTCTGCACGGGGTGCTCATCTTCTTC
GTGCTGATCGTCTGGCGGCAGCGCATCAAGCGCGAGCTGGCCAACCGGTGGGTGTTCTGCTTCCGGGCGCCGGCACGCTG
GGCCGAGCTGAAGGACGACGAGCAGGAACACTTGCACGAAGAGGGTCGCGATACGGGGAAGTATGATCTTATCATCAAGT
AAACACACACCGGAACCTTACGAAACAGCAAACCCAACTCAGCGAGGATGGCTCATCGGAACGGCCACTTGCCATCTGAT
GACGGCAGGAGAATGTGTGGCACCTCACCACCGTCGATGGCCTCATTTGTGACGCGCTGTACAAGCAGCGTTAGATAGAA
ACGTTCCTGTGGGAACGCACATAGTCCATTAGGACCATTTTATACCCAAGCGGTTTCCCAACAACACCCGATCGAACAGG
TGTGAGCATTATTTTTATCACATTCGATTTGGTGGCTATCACAGCTATAGCAACAACAGCAACAGCAACAAAAACTAGTT
ACACACAAACTTGTTAAGGCGTTAGGGTTACGTTAGCATTATGGGGAGGGTAATGTGTTGCAGAAGTTGATGAAGAATTT
ACACTATACATAGAGGCGCGCGTACAATGTTTAAACAGATCTAGCGTTGCGTCGCAAAAGTTGCGTTATCTAATATGCTA
CACCCGCCTGCCTTTGCAACCCGCTGCTGCACCGTGTGCGGTGGCGTGATTGAGGTGATGCCTAAGTCTGTTAATGGAAT
TTACATACAAAGAACTACTACTATCGGTTAGGTGATGCGGAATGTTTGAACTACAATAAACTTTGAAGCAGCATAAAAAA
AAAAAAAAAAAAAAAAAAAAAAAAAAAA
>Ag-Jan-Alv_230
CAGCGCAGCCAAGAAGGAGAAGAAGCAACAGCAGCCGAAGAAGAAGTAAGTTTCTTGCAATCGGTAGCAGTGGCGAGTGG
AAAAGCGTAAAAAAATCCCGGTACCCGCCCCCCAACGGCGCCGTACCGCGGCACCGATACTCCGATCCTGACTTCGGACA
CCTGCGACCCGGGTTCGTTCCGGATTCGCTACTAGGGGTTTTGTAATTTAATCTTAAACGATATGAAGAAAAACACAATA
CAAAGGTAATGATAAAGGATCGGACTTGGTGTACAAAAAAAAAAAAAAAAAAAAAAAAAAAAAAAAAAAAAAAAAA
>Ag-Jan-Alv_233
TTTTTTTTTTTTTTTTTTTTTTTTTTTTTTTTTTTTTGTGTATTCCTACCATGGTTTCCGTTTATTATCGAATGATCATG
TACTTTCAGTAATGCATTGACAAACGTACTTGTCACACTTTCATTTAACAATTATAACATTCAATAACTTTAAGCCTTAC
AATTTATGCTTCTTGCGTATTAGAGCTTCATGACGATAAATACCGAGGTTCAAGTTGGTGGGGTGAGTTGTTGTGGGCGC
TAGCGGGGCTAGTGGGTCTTACTGTAAGTTGGCTTGCGTCAACAGCGAAGAGGATGATGATGGTGGTCGGGGTGAGAGGT
TTCGCTCACAGGACGACTAATGTTGAGTGCACACCTGCACGTCTGAGACTAGGTCGTCGCTCCCTGGCCCTTCTTCAACG
TACGACACCACTGACCAAACTAACCCGCTCTGCACGGCCGCCAGCAACGCGTGGAACCACCGACTCGCGGAGAGAATAAT
ATCCTTCTTACTGCGGATGGCGGAAGCTCTTGCCGGCGAACTTCGCGCCAGCGCCGAGCTCCTCCTCGATGCGCAGAATT
TGGTTGTACTTGGCCAAACGCTCCGATCGGCACGGTGCGCCGGTCTTGATCTGGCCCGTGCTCAGACCGACGACCAGATC
GGCAATGAACGTGTCCTCGGTCTCGCCGGAGCGATGCGACACCATGGTGCCCCAGCCGTTCTTCTTCGCCAGCAGATGGG
CATTGATCGACTCCGTGACCGAGCCGATCTGGTTCACCTTCAGCAGCAGACAGTTGCAGGCCTTCTTCTCGACGGCCGTG
GCAATGCGCTTCGGGTTGGTGACGGTCAGATCGTCGCCGACGATCTGGATCGTGGTGTTGGCAGTGATCTTGCTCCACGC
GTCCCAGTGGTCCTGGTCGAAGGGATCCTCAATGCTCACGATCGGGAAGTCCTTGATGAAGCCCTGGTACATCTGCTCCA
GCGCGTCGGGCGTCAACCAGGCGCTCGGGTCCGACTTCGGGTTCTTGAAGTCCAGATCGTACTTGCCCTCCTTGTGGAAC
TCGGACGCGGCCACGTCCATGCCGATCTCGACCTTGCCGGTGTAGCCGGCCTTGGCGATGGCGTCCTGGATCAGGTTCAG
CGCTTCCTTGTTCTCCAGGATGTTGGGGGCGAAGCCGCCCTCATCACCGACGGCCGTCGCGTCCAGACCGAACTTGGCCT
TGATGACGTTCTTCAGGTGGTGGTACACCTCGCTGCCGATCTTCATCGCCTCGGTAAAGGACGACGCACCGGTCGGCAGG
ATCATGAACTCCTGCATGGCCAGCTTGTTGCCGGCGTGGCTACCACCGTTGATGACGTTGAAGGCCGGCACCGGCAGGAT
GATGTTGCCATTGCCAGCGAGATCAGCGATGTGTTTGTACAGCGGGACTCCCTTCTTGGCAGCGCCGGCCTTGCAGATGG
CCAACGAAACGCCCAGAATAGCGTTGGCACCGAGCTTCGACTTGTTCTCGGTTCCGTCAAGCTTCAGCATCAGCTCGTCG
AGCTCCTTCTGCTGGGTAACGCAAAGGTTGGAGCTCAGCACAGCCGGGGCAATGATCTTGTTGATGTTCTCAACCGCCTT
CAGGACACCCTTGCCGTGCCAGTTGGCCTTCTCGTTGTCGCGCAGCTCCAGCGCCTCGTGGACGCCGGTGGACGCACCAG
ACGGGACGGCAGCACGGAACAGTCCCAGGTCGGTGACCAGGTCAACCTCGACGGTCGGGTTGCCACGGGAGTCGAAGATC
TGACGGGCCTTAATACTCTTGAACGGCATCTTGGACATTTTTTCTTTTACTTTAGGCAAAGAAGATAGAGCACCGAGAGA
CCG
>Ag-Jan-Alv_235
TTTTTTTTTTTTTTTTTTTTTTTTTTTTTTTTTTTTTTTAGTGGTTTTGTGTAATCTTTCAGCAGGATACACCTCGGTTT
ATGTGTGATCTTCTTACACGTTCACAAAATAACTCATAATGTACGGCGGCAACTGTGGTTTAGGCTGTCTGCCGAAGGTG
CTCCTTGATGACGTCGAGGGCTGGAGTCTCCTCTCCGAAATCCTTCAGCACGACGCAGGAGGCGCCGCAAATCTTTCGGG
GCTTGCCTTCCTTGTCAATCTTGCACAGGCCGGACCATTCGCCGAGCTTCTTGTTGGAATCGACACGGATCAGTGGAATC
TGGTGCTCGTTGCACAGGGCCGTGATCAGCTTCTTGTACTGCGGCTCGTCGCAGCTCTCGGCCAGAATGCACAGCACGGC
CTGGCGTTTGTCGAGCGCCTTGCACGCTTCGTGAATACCGTGCACCAGTCCGTCGGCGATCAGCGACTTCTTGAGCACCT
CCTGGAGGGCGGTGTTGACATCCATCGAGCCATCGACGGGCGCACTCGGGGCTTCAACTTCGACGTCGGACATTGTGGCA
ATTTATTTGCTAAGCGACACGA
>Ag-Jan-Alv_238
CATTTTTCTATTTTTATTTTTATTTTCATTTTCATTTCCATTTCTATTTCCATTTTCATTTCCATTTCCATTTCCATTTT
CATTTCCATTTTCATTTCCATTTTCATTTCCATTTCCATTTTCATTTTATTTTTTTTTTTTTTTTTTTTTTTT
>Ag-Jan-Alv_248
TTTTTTTTTTTTTTTTTTTTTTTTTTTCTTCTTCCACGGACACGACGTTTATTACAAATCATCGTTTCACACGATCAGTA
TAATCGCTTTGGCCTCGATAGCATCTTTTACAATCCTTTTACTCCTTTTTTACCTGTTTAAGTACATTACCTACACATTA
GGATTCTGAACCTTAATTTTTTGATACTTATATCCTTCCGTTCTCATTTCCCTTCTTTGAGACTAGCGCAACCTCATCCC
GCCACCCGGATGGCTGGTAGACAACCTGTGTTGTCTTCCCTTACCTGTTTTTGTCTTAACTATTAGGACACGGGCCTTAC
ACGACTATTTACAACGCCCTACGACGGTGTCCCCTTTGGGATAGTGGACGGGATAGTACGGCATCTGGGGAAGCATACGA
AAACACGCGGCTAGAACGGTGGCGCTAAATAAACTTACACACTTACACAACAACACGCAGTAATAATCGAGAAATCGAAA
CAATAAGAACTAGAACAAATACAAAAGCTCGGCTCCGATCCCGGCTCGATCGGTTCCCTCCCAACACCGCCGAACGCGCT
ACACCACTACACGCCGCATCCATAAAAACGATAAACCAAACAGCCATTTTGTGAATACAATTAAGATCCTTCCCGACTTC
CTTTCGCCGCACCGGCACTTTTAGCTCCTACTCCTTCTGGATCGGATCGTAGGCCGGCGTTACGGTGAACTTTTTCGAGC
TTCGCTTAAATCCCGGCAGCCCGTAGCTTCGCGTGTTTTTGCCACCGTGATGCGCACCGTGGCTCGGTTCACCCTTCGCA
CCGGAAGTGCCGGCCGCAACGTCCTCGAGGATTTTGGACAGTGGAGCTGAGGCACCGCGCAGCGACTCCGAGAAGCGGCT
GTGCCGGGAGATTCCTCCGTGGATGTTGATCGGGTTGGACGGGTTCATGCGCCGATGCTGCGTCGGTGAGGTGGACAGCC
GCTCGAAGCTCATGAAATGTGGCGCGGCATGGTGCGACGAGTAGTGGAACTGGTTCTCGGTAGTGTTGGCCGACAGGCTC
AGGTACAGCGCCTCGAGCTCCTGCATCGTCGGCCGGTGGTCTCGCTGGTGGTAGTTGTGTCTCGGCGACCAGGTGTTCTG
GTTGGCCTTCGAGGCGGAGTTGAGCAGATAGTCCCCGCGTAGCCCACCGACCGTATCGTTGTTGTGGTGCAGGGACGCCA
GCTCCTGCATCAGATTCTTGCTCATCGAGTGGCCGTCCTGCGTGTGCAGGGTGCGGTTGTAGTCGCGCGCAATCTTAATG
TCGTGCTTCCAGAACTGCTTCTGGTCCTTCGGTACCACCGGTGCTACCTCCTTGATAATTAGGAACACAACACCGGCAAG
GTAAATGCAGAAAATGTTGAGCAACGTCAACGACATGCTCATACAGCCCAGAGTAAACAGCTCGATGCCCTGATTTTCCG
AGTAGATTTGCGTCTTGATGAGCGTGCCGTAGCGAGACTCCTCCGAGCCGAACAGGAAGTACAGACACGATAAAGCCCAC
AGAACACCCGCATTGACAGCCGGTGGAAGCAGCGAAGCCGAGATGGCCACACCGACAAGCGAACCGATGTTTTCGCCCAA
AATGGCAATGGCTACCGCGGCCCCGGACGGCAGCGCAATCGCAATACCGACCAGCAGCGAGTGCGTTTCACAGCGGGCCA
ACATTTCGTGCGTAATGCCCTCCCCGACACTGTACCGATCGTCTATGCTGCACACGATCAGGCCGAAAATGAAGCCCACC
GTAACGGTGAGCATAATGCCGATGATTTCATTCTTCAGCCCAATCAGCTGTAGCGTGCGCTCTTTGACAACGGTGCCGAA
GATAACGGCTATGATGGGACCCATTAGGGGCGAAATCAACATACTGGCGATGAGGAAGACAGAACTGTCCTCCACAAGGC
CGAACGCTGCCAAAATACTGGCCACCGCAAGCATGGAGACGAAATCGAACGACACCTGGGCGTCGTGCTTTACCTCCTCC
ACGATCTGGGCCACGTTTAGCCGCGCCCGTACAGTCGACAGGAAGGTGTTCCACGCGCTTCCGTCGTTGTTTTTGTTCAT
CTCACCAGCCTTGGCACCGTCTTCACCCGGCTCTTCCGTAACTTCCGGCGGCTGACTGTACAGCGTGCATGACGTGATCG
AGATGGTCGAGTTGAAGCGCTGACCAACGCCCCACGAGCTTAGCATGTAGATGACGTCGTCGCAAATGGGGCCCGATTCG
ATGGAAAACATGATATGAAATCCATTGCCCTTGTCCGTCTCGATCCAGGCCGCCGTGTGGATGCGCTTCTCCTGGATGAT
CGTCTTCAGCACCTCCTCCATTGACGAGTCGCCGGTCAGCGTAAGCTTCTCGGCCGCCTCCTCGCGGGCCGTCTTCTCCT
TCCGGGCCGAGCCGATCAGATCCTTAAAGCCATCCCACGATTTGCGCAACGCCGAGGCACGATCGAACGGTTCCGCCAGA
AAGTTGGACTTCTTGTCCTTTCCCTTATCGCCACCGTCCGCATCCTTCTCGTCGGCCTCCTTCGAATCGACCGTTTGTGT
TGCGATCTCTTCCCCATCCTGATCGATAAACTTGATTGTCGGTGGACCAACGGGGTCCGCCTTCTTGCCATCATCGTCCG
ATGCTTTGACTACATTGCTCGATCTCGGTATCTTGGAGGTCACTTTTTTGGGCTGCGGCGTGACGAACGGTTCCATCTCG
TCCGACTTGCCGGACGGCCGTTCGCCATCCTTTTCATCTTCCGTGGTGACGGTGGCCGTTTTTGCCAGCAGCTCCTGCTC
CTTGCGCCGCAGCTCCCGCTCGTACCGGGCGGAAGGAATGTGCACCACAAACAGTATGCCGGCCATTTTCTATGTGTGTG
TGTGTTTGGTGTGGTTTAATCGTTACATTCACTCACTTGGAGAACCGTTTCTAATAAATACACTTTTGTGCGCTGTTGTG
CGATAAACGGGAGTTACTGTTTACTGTGGCAACTCAGCGTGTGTTGGAACTACTTTTTTTGGAGGAGAAGGAATCAAATT
GAACAGCTTACAGCACACACAATATGGAGGCTTCTTTCCGGTCAGTGACACCGGTCAGTCCTTGAAGCTTCCTGAAGATG
AACACTTAAACACACACACATAGACACACACACGCGCGCGGACACAGCTGTACACAGATAAGGACGAAGAACACCAGCAC
ACCGTGGACCGATCTGGATGGGGATGCAGCCAGCCGTTCCAGCGATTATCGTTCCCTGCTGCGGCAAGCGGTACCGGCTG
ATTACGGCAAGGCGTTCTGTTCCTTCCGCCCCGAACTTTCGAACTGAATCCGATGCCGTACCGTACGCAACTGGCTGTCT
CTC
>Ag-Jan-Alv_254
TTGTACTATCCGGACCAAACTCGGCGGAAATATAAGGTAGTGAAACAAAGCAGCAGAACACAGTATGCGTATATCAAAGG
CAGGAAACAGTTTACGGCTCTCCACTCAGCAACGGCGTAGCATTAAACACAAGATTAGCCGGAAAAAGCATGTGAAACAT
ACGCAGAAATATATAAACCGTGTGAAATGAAAAAAAAAAAAAAAAAAAAAAAAAAAAAAAAA
>Ag-Jan-Alv_257
TGTCGCGTGAGGAAAAAGAAAATATTATTTTCCCAGTCTCGAGCGCTCTCGCCACTTACACAAAGCTTCCGCAATGGCCG
GCGTTATCAAGAAGGCTACCGGATTGACCGGATTGCACGTGGCCAAGAATCCGCACCACACGCTAACGGCGCTGTACAAC
AAGATCCTGCGTGCCGTCTCGAAGATGCCCCAGGATGCGGCCTACCGACGCTACACCGAGCAGATCGTATCCGAGCGTGC
CAAGGTGGTCGCCACGACTCCGAATGTGCGTGAAATCGAGCAAAAGATCAACTGTGGCCAGGTGGAGGAGCTGATCGTGC
AGGCAGAAAACGAGCTGACGCTCGCGCGCAAGATGCTCGGCTGGAAACCCTGGGAACCGCTGGCCAAGCAGGCACCGGCC
AGCCAGTGGGCCTGGCCACCGGCGAACCTGCCCGAGCTGAAGTAAATCTCGCCCCGCGGGTGTTCTTTTGTCCCTTTTCA
CACCACACCAATATTCTTCTCACAGAGACACACACTTGTAGGCAATGCAAAATCGGTTGTTTAGGGTCGCGTATGGCGTG
TAAATAAAAAAAAACAACAACAGGCAACAACACGTGCGGCCATAAGGAAAAAAAAAAAAAAAAAAAAAAAAAAAAAAAAA
AAAAAAAA
>Ag-Jan-Alv_260
TTTTTTTTTTTTTTTTTTTTTTTTTTTTTTTTTAGCTTTTGCCGGTTGCACATTATAGCAACATTATCAACATTATCGTG
TATCTTTTTATTATCATCTTGTTGCGTTTTTTTTGCACGAGGGGGTTAGAATGCGCTGGGGCGCCCCGTGGCACCTGCTT
CCAGGAGCAGAGCATTTAGCATTGATTTAACATTAATGAGGGTCGCACTCACACGCACTTACACTCCCGTTCGCGCACAC
ACTCATCGCTCGTTCTTGCACAATCTCACATTCGCGGTCCTACCTCACCCATCTACAGCGGGTACGTTTTGGGGCAACTA
ATTTGGGGCCTTGTTTTCAAATTGCCAACGCCTGCCAGAAACCCGCATCACAACCCCTTTTTATTGTTGGTACCGGCATC
GGAATCGGGAATGGGATTTCAATGTCGCCGGACCGCTTTATGGCCTAGTAGTGGTAGTGTGTTCTCGAATTAGTCGCTAG
GGGCCTACTATGTACAGCACGCTCGCACACCGGAGCGGTGTGAGCGTGCATATGGGTTAGCGATTAACAATCAAATATCA
ATATCGACGTAGGTACAAGGCTACACCTATTGCACGCAGCGAAAGGAAAAGGAAAAAAACGAAAAAGCTTGAAAGATTGT
AGAAGGAACAGAACAAAATACAACAAACAGTAAGGGAAAGAAAAAGAGAAATAGATAGTTAACAAAGGAAAGAGAAGAAA
TGTACAACACAAACAGCAATTGTTTGAGTGGGGAAAAAATGGAAAAAATAACAAAATAACAGCTCAATTTGTATATCAAA
TAGAGAATCCAATTGCAGCTCAAAAACGCAAAAGCAAAAATAGGGCTCAAACCACATGAAAAACAATACTACTTCGACCC
GCCAGTAATTGGCGGTGGCGAACCAACAAAAAAGAAGGAAGAAATGACTACGAAAGTCCAGCTTACATTACATGTACGTT
ACATTATCAAGAAATATTCGTTTTTCCCGCTTATAAATACAACTGTTACTGCACTATTGCTCTGCACTTCCCTAACTGAT
ATGACCCGCAAG
>Ag-Jan-Alv_262
TTTTTTTTTTTTTTTTTTTTTTTTTTTTTTTAACGGTAATATTCTTGTTCCTTTATTTTCTGCACTCGTGTTTATGTGGT
TCGATATTTCTTGTTTCTCTACCATTTTTTCTTTAATTCATTTCTTTATTTTTATGATTCTGTTTTGTCTAGTTTTCTAT
TCTTTCTTCTTCAACGATGTGTGTGTGTGTGTTTTTGTTGTTCTTGTTGTTGTCTGTTGCTGTTTTTTTTCATTAGTTCT
CTATGCGCGCTTCTCTATCGTTCTTGTATCGTACACGATATATGTATATGTATATATAGTTTATGTAAATATGGTATTCT
TTACATAATGCATGCTTATCTACATGCGCAATGGAGGACTTTTGTATTAACTTCTCTCCCCCCGCCGTCGGTCGGTACGT
AGGTTCGCAACGCAGGTTTTCGTGTCTTTTTTCTTTGCTAAACAAATGATGCAGAAGCTTTATTGATTTTCGCTTCCACC
TTGTTTGCAAGCCGTGTCACTCATCTCCTCATGTGTCAGGATAATTTATGCTATTAAACTATTTTAACTCTCTATCTCTC
TTTTATTAAGCCTTTCCAACGGTGCGCTTCCTCCATGCAAACAAAATTCAAAACAACACTTGCCCAATGATGTTTTCAAT
GTTGTGTTCTTCTCACACCTGCTGTTTAGTAAGAATAATTTCAATTTAGTGCCATAGTTCGAGGGCATTCCGGCACTAAG
AGAAACGGGACCAACCGGTGGAACCACAGACACGAAAGAAAGCGTGAAGTACTAACAAACGTTGGCTTCCGGGATATGTA
ACTTACGTTCTATTTGCACCTGCCATCCGGAACAATGGGTAGCAGATGCGCCTGAATGCTCCGTCCGTCCACCATTCGCT
TAACCAGCTTCCCTTTAGGCCCTTCGAAAAGCTGCTTCCCGTGTGCTGCACCCCCGTCAAAGCTAGGCAATTATTATTAA
CTCGAATACAGCAAAATTGTTCTAACACACAAACCCCACACAGCTCGAAAGGTAGCTCTGGAATGTGTACTTCTGTCTGC
GTGTCTGTCTCAAACAGAACAGTGGATTATTCTTTTTGTTTCCATCAACGTAGCAATTGCTTGTGATTAGAGTAGGGACT
AAAATTATCACATTTTCTAATATATGAAACATTTGCAGAGCATTTCGATAACTTAGATCTCATAAATATTATTCCCCACA
TGCCGCGATGCATGTGTACAAACTTTGTAGCCAAACGGCACAAGTGTGTGTGTTTGTGTTTGTTAATAAACAAACAATTG
CTTTGGACGTTTGTAAGACGGAAGGAAAATAGGCACAGAATGAAATAGAAAGACAGGATAAAAAAAAGAAAATTTCTCCA
TGCTCTGGCATGTGAGATGCGTTTTAAAAAAGGTCCAACTAAAAACCGTCTCACCTTCTTGGTTTACCTATTTTGTGTTT
AATTCCATTTGAAATTATTCCTTTCCATCGTACGCTCATATCAAGGGTTAAAAATAATGCAAAAAATATTTAAATTGAAA
GTAAGCGGTCGTTTGTATAATTTGTTGCCTATTAGGTGTAGTAAAGCAAATGGTATTTACTTTATGTTCTCTCGGTACAA
TTAACACACTGTACGACTGATGTTGTTTTCCATCGAAATCTATAACCAAAACCAAAACAAGCTAGGAGACAGAGCTGAGC
AGTAG
>Ag-Jan-Alv_263
GGGCACATGGTACCCGCTGATAATCCCATCCTGATGGACCTCATCCTACAAAAGCATGTGCCGGTGCAGTGAGTCATCGA
GCTGACTCACCCGGTGGACTGACACACGATCATACAATAAAGTTTTGATATTTGTATCACACAAAAAAAAAAAAAAAAAA
AAAAAAAAAAAAAAAAAAAAAA
>Ag-Jan-Alv_300
TTTTTTTTTTTTTTTTTTTTTTTTTTTTTTTTTTGAGTTGTTCTTCCTCACATCATCCCTTGCTCGTCGCGGACGCCGGG
GACAGGGGCTGATCTTTTATTCCCGATGCTTTTTTTTCAGAAAGATGCGTTCGTACAACCGAATGCGCCAACGCACGTTC
CGGAGGCGATAGATAACAGCT
>Ag-Jan-Alv_320
TGGTTTCTTTTTAATTTGTTGGATTGTTACTTTTTGTTTTTTGTTATGTTATATTTTTTGTTCTTCTGTTTCACTATTAG
AAGAAATCGCAGTAGGCATCGTTCGAGCCTAGCGTAGTGTGTGTGTTTCTCACCCCGTTTTTTACAGGAGCGCCTGGAAG
ATGGAGAAGGAGGCGCTGGCGTTGCGTTGATGCAACGGCCATGCAATACTGCACGCGTAGTAGTACCGTTACTGAATAGT
AGAAGGGCACTTCACCCTTAATAAACAAGCAAGCAAGCAAAGCCTAACGAAAGTTCAATAAAACCAAATTTAACTCTAAA
AAAAAAAAAAAAAAAAAAA
>Ag-Jan-Alv_321
AAAAAACGGGGTGAGAAACACACACACTACGCTAGGCTCGAACGATGCCTACTGCGGTTTCTTCTAATAGTGACGAAGAA
GAACAAAAAAAATATAACATAACAAAAACAAAAATAACAATCCAACAAATTAAAAAGAAACCACCAGCATCGAAGCGTTC
GAGTGCAAAATGCTAATTATAATTTGTAGTTAGTAGTCGATCGCCTTTTTTCCTCCCCCCGGGACTCTCTTCGGCTCGTT
TCGCATCCTTCCCCGGAAACGATCCTTAAACGCCTCCTCCTACGCCTCCACCTCCTCCTTCCGCCTGTTGATACATAAAC
TCCGGCGTGGCGTAGTGCACCGTATCACAGTAGTAGTGTTCCGGGTTGGGAATCGTCTCCAGCACGTACCGGGGCCGCTC
GTCCTCCTGGGCGGACGGTTTGTCCGGGCCGCCGAACCCGAGCGGTTCCATCTCGGCCAGATGCCGCGGGACGGGCACCT
TCCGGTAGAAGTAGTACTGCGGCTGGCTGGCCGTGTTGTACGGCGGGCTGAGGATGTCGAAGAAGGCGGCCGGGCCCCCG
ATCGCCGTTATCTCGTGAAAGTTCCGCTCGGTCGGCGTCAGCACGGCACAGTCGCCGGCCGCCGAGCTGATAATCTTTTC
CGGCTCGGCCACCACCAGCACGTGCCGGCGGAGGGTGCCGCCCTCGGCTCGCGGTTCCACCGTGTCGCGGCGCGCGATCT
CACTGTAGCTGCAGATCTGTACCGCCCCCGACACGACCCGCAGCAGGCCGTGCATCTGGGGGTGGTCGTGCAGCGGCATG
GTGTAGTTTTCCCGCAGCACAAACACCGACATCGCGAAGCGGTCGTTCTCGAACACGCCGACGTACGTGCAGGGCGCCTT
GGTCGGCTGCTGGAACGTTTCCGTCGCGACGAGCGACGATTCTAGCCCAATGTCCGCCAGCGTAAGCTGGTCAACCAGGC
GGCGCAGCGCGTTCAGATTGCTGGCGAACTTTGCGTCCCCCGCTCCGGTGTGCTCGAACGTGGCCCATGCCTGCCGGAAC
ACGCGGGCAAACAGGGTGCTCATGGTGGTGGTCACGCGCGGCTATTGCGCACTCGGTTCGGCAACACTATTCCGGGCGCT
ACTGCAGGACACGGACACACGCACTACACATACCCGGCACACACACACACAGCAGCGATCGATGTGGTTCCGATGCAAAC
GTTGGCCGTGCTAGTTGTGCTGGATGATCTCCGCAATTACAGAGCCCGGTGCATATCGCCGTATCAGCAGGAAATGGGCA
ATCGGTACAGTGCAAGCGAAAACGATTCGTGTCGATAGCTGCGATAAGGATGAGTGGGAATGTCCAAATTTTTCCTTCCG
CACCGTGCCCGCACAGGCGATGTTGTGTTGTTCTGCGTGTGTATG
>Ag-Jan-Alv_323
TTTTTTTTTTTTTTTTTTTTTTTTTTTTTTTTTTTTTTTGGATCGTACATCCCATACCGTGGTGTATTTATTGTGAACGT
TTTTTGCACATAATTCACTGCTCAAACGAAGCGGGATATTAGAATCCAGGGGGAACCGGTCACCGCAATGGTTGGACAGA
GGAAGAAGAATCTTCTCTATTGCAACCGCGCCATGCAGGGTACCCTCTCTTCGTGGGTTATTCCGTGCTCCCCTTCACCG
TTCAACTAGATATCTGGCGTTGCTGGTCGTTCGTT
>Ag-Jan-Alv_324
TTTTTTTTTTTTTTTTTTTTTTTTTTTTTTTTTTTTTTACCCTCATTTTGTGACGAATTTTATTTCCATTTCCGCAGCAT
TTACGCATTCATTCACCCTCAACATATTAATTAACAAACGGCAATCTGATAGTATACAAACATATAGTAAAATGTGTGGG
GGGAGGGGGACGTAAAATAAAATGAACCAAAGAGCTACACGTAGGGATGTAGATGACTGATTTTATAGACGCTTTAACAC
CATTAATAACTAACGCGTAGTCCTGAAGGTGAAGGTAAAAACCCTGGAATCATGTTAGGGCAGCAACACAACCCCAGTAC
ACACTATTTGTTGCCCAAAAGGGGAAAGCATAGAGTTGCAGCTTTCCCTGAAAAGAACATAAATCCATCCAGGAGCGTAA
CGGTACGGTTGTTCGGTATGCGTGCGTGCAAATGTATCTATACGACGGGTGGCGGGGTGTATGGGTGGGTGGTGGTGGTG
GTGGTACGTGCAAAACAACATACAAAAAATGAATAATCATGCTTTGTTCCTACGATTACTGTCCCTGTTGTTGCGGCTGC
ACTACCGTAGGTGGTGCTAACCGGCTGATGAAACCGATCGCAGCGTGCAGACCTTTACGCAAAACCGGTGGTGTGCTTGC
GCCATTGGCAAAATTCTCCGCCACCAATCGGAACTCGTAGAACATGTTTCGCGTGTAGGGATTGCGCCGGGACGAATAGC
GCATTACCAAAAATTGATAGTACACCAGCGGTGTCATGATGCCGGCTTTGCCAAAAAACACAAGCAGCACAGTTATTGGC
ATAATCAAAATCTCACTGCAGGCGGCAAGCCTAAGAATGTTGCGCGTCTGGAACTCAACCACTGAAATCAACAAACGGGC
TCCCCACCAAGAATTTTGCCCCAGTGTGTCGAGTAGAGTCAAGGAATAGCTCGTGGAATGAAGCAGCGAGAAAAGGATGA
CGGGCAGAATGATCACTAATAACGGGTATACGTAGAGGAATATCAAAGAAAACAGCAGATAGTGAAACGAGTCCTCTAGC
ATCGTTTGCTGCAGATAGGCACGGGACAGCGTAAATGGAGGTAGACGTTGGTGTAACCGTATCGCACTGGTAGCTGCATT
TGCCATCAGCACTTTGTAGTAGGCATTAACGGAGTTACCGTACAGGAACGGTAAGACATATCCTAGCGCAAAGTAGATGG
TTAACACGCGGGACACCCATTGCGTCGTTTCCAGTTTGTTTGCCAAAACATGCTCCTTCAGTGCGGCAAAACCAGTTTGC
CTCTGTTGCGATTGTTGATCTCGCTGTTGATCGCTCATCCTGTTCTATAGAATAATAGCAAATGAAGCTCCCCACACAAG
ATGCTATGCTAGTTTGGTCAGGTTTACTGCTAAATTAAAGTGCGACTGATTTATCAAATTGAGATCCGATTAGATTCCAC
GCACTTTCCTTTGACTTTATCTATGTTT
>Ag-Jan-Alv_327
ATTTGTTTTCGTCTAAACATTGAATTTACGCCTTCCCATGGTGCATTGGTAAACTCGCCCTTAATACCATGCTCGTCGTG
CGTTAAAGCTTCGCATGGGACGTTTACCCGTAGCAAAACAAACTATCCGGGTGTGTGTTTCTTGCCAAGAAGTCTTAGAA
GCCTGTATAGGCTGGCATGACCACGTAGGTTGTTACGTCAAGAAGAACAATAAGAAGAAGATCAAGCTCTATGAATCTTG
GGAGATATTTGAGGCCCTTGAGATTCATAAATCCTTAAAGATTCGTGAATCTTTCGAGATTCATTAATAATTCTAAATTC
ATTAATATTTCGATGTTCTTGAATCATTGAGATTTGTGAATCGTTCTAACCTAGCTCCAGTCTCATTGGATCATTTCAAA
AATTCATTCAGATTCATTAATCTGAATCAAATTTAGCCAACACTAATACCGACTAGATTTCCTGTGACATGTCGCTGATG
TCACAAACGTGAACAGCAACTCTGCTGAGATTCTTACATTCTTGGGAATCAAAAATCTTCCCCTACATCTGCCATCATAG
ATTCGATTGTCAAAGATTAGTTCAGGTGAAATATTTGTCGTGTCTCACTGAGAGTTTAAATATCACGTAGCTTAAGACAA
TCATCATCACACTATTCATATCTAGTTTTTTAGATGGTTCGTTGGTTGGTTGACTTGGGGACGCGCCTGCGCCGCCAAGA
CTGTGTTTCGTCTACTGCTAACTATTAGAACATTTAGAACAACACCGTATGTTTCGTTGGATATAATAGATAGTTGAAAA
AAAAATAACAAAATAAATCTTTATTGTAAACAGTAAAAAAAAAAAAAAAAAAAAAAAAAAAAAAAAAAAA
>Ag-Jan-Alv_333
TTTTTTTTTTTTTTTTTTTTTTTTTTTTTTTTTTTTTTTTTTTGTTTCCGGATTGTTTCCTCTTGCGATTCTGACTCACC
GGCTTTTGTGTTACTTTTAATGTGCTTTGCTCTTCAGTTGGTTTCACAGAAAAATACGTATTTTGGTACGTAACACGAAG
AATGGCCAGCGTGTCGCCATTGGGCCGTCCCCA
>Ag-Jan-Alv_346
CTTGAAATGTGTGAATATATGAAAATAATGAATATATTATTTGTTTATATCCACTTGGATTTGTTCGTTTCTCATATATT
CATTTTCCTTTCTATAAGCTCTGAGATAGGTTCATCAGGTTCGTTATTTAATTTTTCCATATATTCATATGATTCAATTT
TATCAATGGAATTTCTCATAACATCAAGGGATAACAAACTACTTTTTATTCCTGGCAATCTTCTTGACATGCCTACGATT
TCTCTATCCATAACATTTTTAAAAACCTCTTGTGTACCATATATCAATCCAGTTCTTTTTAAATAATTTTTTTCTTCATT
ATATAATATTTTGTCATGAAAATTTTCAATATTATTTTCTTTTCCTTGTAGGTTTATATCCCTGATATTAGTAACATCCT
TTATTTGGAAATCAAAATTTAGCTTATTTAAGTGACTGTTTTCCATTTTATTGCAATTGAAAATGATGAAAGTATGAAAT
TATATTATGCTATGGTATAATCTTTAATTATTAAGTATAACAGTTATAAGCCAAATATGGTAAAAATATTTTTTTTTTTT
TTTTTTTTTTTTTT
>Ag-Jan-Alv_360
AAGGGTGGAAGTAGAATTGCACTGTGTGTGACGATGTTTAACACACATATACAAAAACACTTTGAAAACCTGTCACACGT
ACGACAAAAGAGAGGAAATGAGAGGGAAAAGAAAAAAAAGCAGTGCAAAAGCAGGTGGAATGCAACATAGAATAAAACAA
AAAAACAAAACAAACACAAAATAAAGCGAGCGCGTATGTGTATGTGTGTGCGTGTATGTGTGCGTTAGTGCGTGAGAACA
TGAAAAGAAGGGTTTAAAGTAACAATAAAAGAGAAGCAAACACAAAGAACAAAAATAGTGCAACAAAAAGCAGCAAAATA
AAAACAAAACAGAGAAGTACGATGAAACCGAAAAAAAAAAAAAAAAAAAAAAAAAAAAAAAAA
>Ag-Jan-Alv_362
TTTTTTTTTTTTTTTTTTTTTTTTTTTTTTTTTACCGATTAACACATACATTTTATTGAACTGCTACATGCCAACGCCGT
GCTGCACCGCATTAGCTGAAAGAGAAGCGCTCCCACCGCACATGCACCACTTTCCCTTCCGGGGCTTTTACAGCCGAGTC
CAGTACATGGACGAGCGGATGCGCATGTAGTCGGGCAGGTTCTCGACCGGTCCAACGGCGGCCACGGCCGGGCAGCGGTC
GAAGATGTATCGCATCGCGACGTCGCGCACGTTCTGCGCCGTCACGTTCTCGATGCGTCGCTCCACGTCGTGCAGCGGCT
CGCGGCGGCCGAGCGCCAGCACCTGGCGTCCGATGTCCTCGCAGATCGCGTGCGGTCCCTCCAGCTGAGCCAGCAGGCGG
GTCTTGAGCTGGCGCTTGGCGCGCTCCACCTCCCCGTCGGTCACCATCGTGCACAGGCGCATCCACTCGTTCTGCACGTT
GAACAGCATGTCCTCGCACATCAGCGGATCGCACTCGAAGTAGATGCCCCACAGGCCGGTGTCGCGGTACGTCAGGTTGA
ACGACTCGAAGTTGTGGCACAGCTTGTCGTGGGCCGAGGCGACGGCCAGCTTCGACGCGTTGTTCACGCCACCGCCGAAC
GTGCGGTCCCACGTGCCGATCAGCGCACTGGCCACCGACAGCGCCATCGCATCCGAGTCGGACACGCCGCATCCCTCCAC
CGCCACCGCGACGTACGCCAGCGGCAGCGAGTCGTCACGCACACGCATCTCCGACCCGGTGAAGCGGACCGGCGACAGCT
GCGGCGCCTTGCCATCGAACGTCGACTCGATCTTGCCGAGATGCTTCTCGGCCAGCTTCTCCAGCTCGGCCTGGCGCACG
TCACCGGCCGCGGCCAGCACCATGCGCGGCGCCTTGTAGTGCGAGTTGACGTAACCGCGCACGTCGTCCGCCTTGATCGA
GCGGATGTTGCTGCTCGGGCCCCACACGGTGTTGCTGAGCGACGTGCCCTGGAACGCGGTCGAGTGCAGGTGGTCGAACA
CGACCTCCCGCAGGTTGCCCGCGTCCACCTGTTCGATCTCGCCCAGGATAACCTCGCGGGCGCGCTTCACGTCCGCATCG
TCCAGCCGGGGGTTCTGCACGACGTCGGCCAGAATTTCGACCAGCTTCGGGACGTCCTTCGACAGGCAGCGGGCGGTGAA
GGAGGTCTGGTCCCGGCCCGTGCTCGCGTCCAGCTGTGCGCCCATGCTCTCCACCTCCTGCTCCAGCGCGGACTGTGATC
GTTTGGTCGTTCCCTTAAACGCTAGGTGTTCGAAGAAGTTTGCCGTTCCGTTGCTGTGCTTGTCCTCGTACCGGGACCCG
GCATCGATGAACAGCCCGACCGTGGCCACCTGCGACGGCACGGATTCGCTCGCAACGCGCAGCCCACTGTCCAGTGTGGT
TACCTCGGTTGCGGGCTCGTTCGAGAGGGCGGAGCGGAACGCGGCCGCGTACGACGATCCGGCACGGCTTCCGGCCAGCA
GCATCTGGCGCCGCACGGCCGTGGACAGTTTCAACAGCGAGGCCATTTACGCTACGTTTTTCCCCCTTTTTGCCCGGGCA
CTCTGCACTGCGATGGTGAAAACCTGGTGTTACGACAAACTTTTCGTGTTATCGAAAATTCTTCTTGTTCGCACTTTTCT
TCGCTGCCAAATTTTTC
>Ag-Jan-Alv_399
AAGAAGAAGCATAAGGAGAAGAAGAATAACTGGAGGGGGCTTGGTTTTACGAAAACACAAGCCCACCAATCTGCTAATAA
GGAGCACACAACACAAATGTACGTAAGCTAAGAAGATTAAAAATAAAACAAAAAATACAATAATTTAAAAAAAAAAAAAA
AAAAAAAAAAAAAAAAAAAAAAA
>Ag-Jan-Alv_406
ATGAAACGGAATAATAACCCTGATCATATTGATTCCATATTTCAATTAAATGGCGAACAGCATTAGTATTGTTATATATA
TTCCGATTGTTGGCAGTTCTGTCAATTAATAATACACGATTTATTAAGAAATCTTCTTTTTCTTCTTTTTCTAATGTATC
ATTTGCAGTCAAATCACCAACAGATGTACTTATTATATTAGCATAATCTTTTATATCAGCAATAACACGTTGTATACCTA
TAGGATCTTTTGTAAAGGCACATAAAGAACGACATGAATAATGCTTTACATGT
>Ag-Jan-Alv_416
CCGCCGTGGACATGTGGGCGACAGGATGCATTCTCGGCGAGCTGCTGATCCACAAGCCACTGCTGCCCGGTACGAGTGAA
ATTTCGCAGATCGAGCTCATCATTAACCTGCTCGGCACACCGACAGCGACCATTTGGCCCGATTTCGACAGTTTACCGTT
GGTGCAGAATTTCACCCTCAAAGAGCAACCGTACAACAATCTCAAGAGCAAGTTTCCTTTTCTCTCTGCGAGTGGGTACG
ATCTGTTGAACAGTTTGTTCATGTACAACCCGGCCTGCAGAGCTACTGCCGAACGGTGTCTTCTCAGCACCTACCTAAGG
GAACCGCCACTGCCGTGTGACTCAAACCTGATGCCAACATTCCCCCATCATCGAGACATGAAGAAAACAACATCCGCCAA
GCAGGACGATCCGCGCAAACCGCGCACCAGTGGACTGGCCAACAACAAGCCCTCGTTCGATGTCGGTGGTCAGGCTTCAA
CTATTTCGGATTTGCTTGGCTCACTAATTAAGAAACGGCGCTTCGATTAATGTGAATTAGAATAGATTTCACTTCCAGCA
AATGCCTTTTTGCGTGTATTTCGCAATACTACACTAACACAGGGATGCAGAGGAAACAATGCACCCACCCCCTCGCTCTC
TACAGGTACGGTCGATCCATCGGCGTCTTCTTCGCCCGCTTGTCTCGTGCCCTCGGGAACCACCGGTGTTTTGTCGTGAA
GGTTAGTTTGCTCAGCTCTTGGCGCACGAACTCCGGATGTTTTGCTTTTAACGCACCCCGGCTAGCGTTGATTATGTCAT
CCCGCACGAGATTCACACTCGGTTCCGTGCCCGCCGCATTGAGCGGTCTGCTGAACTCGTACGGAAAGTCCGGCTTGGGG
TGCCAGGCCACGAAACAGTTGCCGCCCTCCGCTACCGCTACCTTCTGCACCAGATCTTGTGGGTTTCCGCGGGCAACTTG
AACGTTTTCGTACTGCTTTAGCGTCAGGAAGTGGTTTCCCCGGCGAAAAATGCGTCCCAGAAACGCCATGTTTCTGTGCC
GAAGAGCGTCG
>Ag-Jan-Alv_417
AAAAAAAAAAAAAAAAAAAAAATATATTAACATGTTCATAAAAAAAAAAGTACGTAATGCTATTAAACATATAAAAGCAA
TTTTAAAAAGAAAGAATATTGAAAGTTTAAATACACCATCCAATGTTTTAATATTTGGAAATGTAAATGCT
>Ag-Jan-Alv_420
TTTTTTTTTTTTTTTTTTTTTTTTTTTTTTTTTTTTTTTGGGTTTCAATGTGTATTATATTTCCCTTTTGCGGTGCTTGA
ACAGATGATACTCCAATCACCGAGCAACGTTAGATGTTTCACCGACGCGTTGAAACATAACAAACTTTTCGCCACTCTGT
ATGCTGATGTTGATTTGCATATTCTTTGTGCCGCTTTGCTTAGGCTATCG
>Ag-Jan-Alv_421
TTTTTTTTTTTTTTTTTTTTTTTTTTTTTTTTTTTGAAGGATATTCTTTTTTTATTGTTTCACTGCTACACTTTTAAGCG
AATTTTGTGCTTACGCCTTAAACAATTGCACACCCACCAACATACCAAAAGCACCGATCAATACATAAAGCTGCTGA
>Ag-Jan-Alv_426
TTTTTTTTTTTTTTTTTTTTTTTTTTTTTTTTTTTTTTTTTTCTAGTTAATAGTTGATTTATTAGTTTTTTTTTGTTTTT
TTCTTTATTTTCATTAAATTGGTTAGTATTTTAGTCGAGAGTATTACTAATATATTGCTGTGCCATAAAGACCAATACAC
CTCG
>Ag-Jan-Alv_430
TTTTTTTTTTTTTTTTTTTTTTTTTTTTTTTTTTTTAAGGTTTACTCGACTGTTGCATAATGTATTTCCTCACGAGCACA
CTTCACGAAGTAATCCTATGTAGCGTAGCATGAACTCTTCCGGCGTCCTGCCATTACTTCTTGCTAGGCTTCAGTGAGAA
GTACAAGATCAACAACCCAATCGATGCGTAGGTGGCCTTCGCAACATTAGCGCGGCCCCGCATGGTTTCGCCATTGAAGA
TACGGGAGAGTCCGGTAAGTTTGCTTTCATCACCACCACCAGCCATTTTGGAGTTATGTAATTATCACTGTTTATGCGAA
GCGAGTCGGAAAACAGCGAAAGATTTTCGTGAAGTGAGCAAGGGATATGTGTGTGTAGGGTGTGTGAAGAACGAGTTTTG
GAGCCGCGAGAGTC
>Ag-Jan-Alv_432
TTTTTTTTTTTTTTTTTTTTTTTTTTTTTTTTTTTTTTTTTTTGGCTTTTCACACATTTATTGATATTATTATCAGTGTA
CATGACAGACCTTCCCCATTAGTAACGAAACATACAACAGTTTTACATCTAATTTCCCCGCATCTAACATGTTACCTAGT
TCACCATTGTTGCAAGAGGGTGCGCGTTGTCTTGTCTCTATTTGTTTGATAACGCGGGAAATGTAGATTGAATGTTAGCG
AATGGATTAAATTTTGCACAGTCCAATCACACCGCAGGCCAGTCGAGCACCAGCATTGCCAGTAGTCTTGCTCAGTTCAT
GTCCCCCTACGCCCAAATCGTCCGGATCAGCGTGAACCACCAACGAACGTCCCACGACGTTCAAAGCTCCGCTTAGGGCA
ATTTGCGTAGCGGTCAAGTCTACCTTTGCCTCACCATTTTCATCTGCAACAATATTTCCCATGTCACCGGCATGGCGTTC
TTCGGCGTCCGGACCTCCATGAGTTTTGGCGTACGGATTGAAGTGGGCGCCTGTTGACATGCAACCATTGGTGTTGTCTC
CAAACTCATGAATGTGGAATCCATGATCTCCCGGCTTCAGGCCAGTTACCGAGCCGGTTACCTTTACCGGATCTGACTCA
CCGCTCTGCTCGAAAAATATCGTCCCCTTCACTTCTCCGTTCAGCACACACACAGCTTTCAGCGGCATTTGGAT
>Ag-Jan-Alv_440
TTTTTTTTTTTTTTTTTTTTTTTTTTTTTTTTTTTTTTTAGTTTTCGAAATGAAAATTTATTCCTATGTCACACGTTTTG
TACACAATACCCAATCCACACCATTACACGCACTGTAACACTGATGTGAACCCCTTGGATTTGTTGATAGCTATATCAGA
ACGATATAGCACAGCAGCAGTGAATGTGACGTAGTAATAAACTTTTACTCGAAAAGACCGAAGCCCATGTCGTCGTCTTC
G
>Ag-Jan-Alv_447
TTTTTTTTTTTTTTTTTTTTTTTTTTTTTTTTTTTAATTATGCATTGACTATTTATTAACCAACAACCTTTGCCACATTT
CTAACAAATAAAACAAATGGTTAGCATGTAAACAAAAACCAAACGGATGTATGTTGGGTGCTACTGCTGAAAATACTTCG
CTTGATCGATTGAATAATATTTAATGCTGAAAAAGAAGTGATGCTAATGTTAGCTCGATGGCAAAACAAAACCGAGTGCG
GGTAAGGAACTACCACAGCGCACTGCGTGACCATAAAATGCATACGGTTTATAGAAGTAGTCCCCCGGAAATGCTATCCA
CAACACTGGTGTTGTACAAAGTCAGTAAACTTGTAGAATCGTCACTAAATGCAACGAAGAAAAGAAAAACAAACAAACAA
ACTGTTGCTTCATTGCCTGCTTTAAGCGCTACCCGCCTTGGTAACGAACTCGACGAGCGTACGCATCGGGCGGCCCGACA
TGCCCTTCGACCCGGTGTAGCTTTGATCGCTACAATCGCCCATCACGCCGGCGATATCTACGTGCAGCCACGGTGTACCC
TTCGGCACGAACTCGCGCAAGAATGCAGCGGCAGTGCAGGATCCGCCGCCCTTGCCCTTGCCCAGGTTGTTCAGATCGTA
ACCGTTGTGGTCGCACATCTGGTCGCTGTAGTGCTTGAACAGTGGCATGCGCCACACCCGATCACCGGTCTGCGAGCCCG
CCTCGTGGATCGTCTCCCACAGTTTGTTGTTGCTGGAAAACACGCCCGACACGCAATCGCCCAGCGCTACCTTGATGGCA
CCGGTCAGGGTCGCAATGTCCAGGATGAACTTTGGATTGAAGGTCGAGGCGTAGCATAACGCGTCCGCCAATATAAGACG
CCCCTCGGCGTCGGTGTTATCCACGCAGATGCTCTTGCCATTCATTGCGTAAACCACGTCGCCCGGTTTGGTGGCCGTGC
CGCTTGGCATGTTTTCGCACAGCGGCACAAACCCTTTCACGTGCACCGGTGCCTTCAGCTGTGCCAAGGCCAGTATGGTC
GACACCACGTTCGCTGCACCACCCATGTCGGCACGCATCTGGTCCATGTTGGCGGACGGCTTCAGGCTGATGCCACCGGA
ATCGAACGTGATGCCCTTGCCTACCAGCGCCACGCACTGTTCGTCCTGGGATCCACGATACGTCAGCTCCAGGAAGCGGG
CCGGTTCGTTCGAACCGTTCGTAACCGAGAGGAACGAACCCATCTTTTTCTCCTTCGCCCAAGCTTCATCGTGCACGACG
ACCTCGACGTTGGCAGCGCCGAGCCGTTGCTTGACGGTATCCGCGAAAATGGTGGGCGTCATATGGTTGGCCGGTGTTTC
CATCAATACGCGGGCAAAGTTTTGCGCCTCGGCAATGATCACACCCCGATCCCAATCGGCCTTCCCGCTGGCATCCTCCG
CGAAGCTTACCGCGGGCAGCGGCGTTTGTTTCTCCTTGCTCTTGAACGCCTGGAACTTGTAGTTGGCCAGGGTGGCCCCT
TCGGCCGCCTGCTGCGGATGCTCCATGTCTTCCACGGCGATCTCGGCGATCTTGTTCGCCGACAGGGCGCGGACACCGGC
CGCGGCCGCAATGCGCACGTTTTCCTTCGCTCCATCGATCTCGTCCAGCTCGTCCCATTTGGAAGCATCGCCCAAACCGG
CTACCGCTACCGCTGGAAACTTACCGAGCTCCCAGAAAATTCGCGTCTGGCCAGCTTTTACCGGACCGCAGATATTAATC
TGCTCCAGCAACTTTCCAGCTGTTGATTCGTTGTACTTTTGAGCGTACGGCGTAAACTTCACCTCATCCTTGCCCTCGGA
CGAGTAAACACCCAA
>Ag-Jan-Alv_450
TTTTTTTTTTTTTTTTTTTTTTTTTTTTTTTTTTTTTTTTTTGAATTTCAAAACTCGAATATTTATTGCAAAACAAAGCG
TGTGTTACCCCTGCAGAAAGGGGTAAAGTACACCGTGCTTCCCGCCAGATGGCGGTAGCTTGGGTACAAGCGAAGCGATG
CAAGCTTTGATGCAAGCTGCCAACTCACATACACACTGCGCGCGGCGCAAAAAACCCAAACAAATGGACTGTACGGGCAG
AGCGGTTTGCTCCTCCCTACTGTCCGATGGCCGTGCGGCCGTCGTACTGGTCGCGCAGCTGGAGCCAGGTTTCGCCCCCG
TACGCCAGCGCGGTCAGCAGCGTCAGCACGCTCGACGCCCAGTTGCACACGTACCAGCCGCCGTAGCCCTTGTGCGCGAA
CAGGACGCCGTACGCGAGCCCGTACAGCGCGACGGTGGCAAGCGCCGTGTACCACAGCTCCAGCCGGCGCCAGTCGAGCA
GGGGCAGCTGGCTGCGCACGATCGTGCCCGAGCAGTGCCGGTCCCACAGCAGCACGAGCGAAATCACGAACGTGTGGCAG
AGGGCAAACAGGGTCGTCCACTGTACGCCGTCGTTGTACTGCGGCCGGATCAGGGCCAGCGCACCGATCGTCAGGAGCAA
CTGTGCCACGCGCAGCCGGTTCCGGATGGCCGTGCGCTCCAGCGTGCACAGGCAGCCCTTCCGCTCCGCTGTGCCGATGG
CCGGCACGTCCACCGTGTGCGCGTCCAGCGGCTCCTTCGCTGGGGCCTTGTCCGCCCATTGGCCGGGTACGCCCGGGGGC
GTGAGCTGTCCAAAGACGCCCGTCATCCTGCTGTTTCACCTTTTCCGGGTCACGGTGGAACCGCTACTCG
>Ag-Jan-Alv_458
CATTTATATTATCATCATTTATATTATCACCACTTATATTATCATCATTTATATCATCACCACTTATTATATTATCATCA
CTTATATTACCACCATTCAATTGATCATGTCCCACTTTTTTGTAATCCTTATAATTTTTTTTCTTTTTTTTTTTTTTTTT
TTTTTTTT
>Ag-Jan-Alv_465
TTTTTTTTTTTTTTTTTTTTTTTTTTTTTTTTTTTTTTACTGTCATACACATTTATTCTAATCCTTTGACTGCCCGTAAT
TATAGTGGCATTACATTAGGGTATTACCAGTTTTGTTTTATTTTCCGCCGTGTCACAATTGCTTGAGGCATGTTTATTAT
TATCCGATTGTTCTTGTTTCTGTTTCCACTCACAATTTTACCTTACGGCACCCGTTGGTGCGAAAAAAACGTTCACGATG
CAACAACAACAACACACACATACACGCTGCCTTTAAAGTTGAGAGCATGTTCATTATTTGAGTAGATTTAGTTACTAATT
TTGATGAATTTAATGGGCGCGTAGAATGATGCTTAATTTAAAACAAACAAACGAAAGAAACATATAATGAAACAAAAGAT
TTTTTAAATCGCCTATCGTTGCTGTTGGTTTATCACAATTCCAAAATAATTGTTTTCCAAAAATTTCCACACCGTTTATG
AGTGAATCGAATAATACAGGGTTTTTTTTTGTCAGGGGTTTTCATAATTTAGGGACACTTGCTTGACTCT
>Ag-Jan-Alv_467
TTTTTTTTTTTTTTTTTTTTTTTTTTTTTTTTTTTTTGTTTATTTATTCATTTTTGTTTATATTTGTATATTTCCATTTG
TCCATGATTTACACTCCACTGTTTTCCCGCACCCAGTCACGAACGCTGGCTACGCGTCCATATACACCTGGATATCCTGG
CTGAGCGCATCCATAGCCCCA
>Ag-Jan-Alv_469
TTTTTTTTTTTTTTTTTTTTTTTTTTTTTTTTTTTTTTTTTGGTTCTAGTAACGCTTTAGCAGTTTAAATTTATTGTTTT
TTTACTTTTATATCATTAATCCTTACCAACTAAACAGAACATTTTGGAGGGGGGAGGTGGTTGGTTGGTTGGTTTACTCT
CCTGTGTAGTGCCGTCTG
>Ag-Jan-Alv_474
GGAGATTTGCAATTAACGTTAATTTTGGATAATTTCTTTTAAAAGTCGCGCCCCAAAAGGAAGAGTTCGGTGAATGTTAC
CATAAATTACATTAGATAATGCGATCGTCTGTACACTTTGGGTGATAAAACAGTTGCAAATGAAGTGAAATTTGTAGTAA
AAATGCTCTTTTTATGTA
>Ag-Jan-Alv_476
AAAACCCGGCCAAATCATTCGTTGCAAACCGGCAATAGGAAAATGTTATCTCTTATCAGTGGAAAATGTGGCTCTTAACA
TTGTTTACCGTGGCGCTTGGTGTCTCATCCGTTTGTGCAAATGACTACAACTTCCTCTTCAATGCTACCAAATTGCCGAA
CAAAGCAGTAACACCTACACTAGCTAATGGGCACCTCGGTTTCGTAGTGTACGGTGATTCCGTCCATCTGAACGGTGTAT
ACAATGGTCTCAAAGGCGTCAGTCACCGGGCGCGCATTCCCAACTATGCCAACATTCAGCTGGCCAACTGTTCCTCCCTG
CAGACGCAGCCGAGGAACTGCCGCTATCAGCTGGACATGCGAAGTGGCAAGTTCCGGACGACGTTGGAAGATCCGGCCGG
AGGCTACCGGGTAGAGCACGAAGTCTACCCCAACCGGCATTTCGATCAAACGATCGTCAACCGGATACACCTTCGAAGGC
TGAGCTCGAGCCAAACGATCGAAATCGAAACCCGCCAGCGGATCGGTGCGAAAAGTGTGGACCTGGTGGAGGAACCGCTC
GAGAAGCTCACGGTAGCTGGGGAAGAATTTCTGCTCTTGTGCGCCAAGACAAGGCAAGTGGAAGATCCCAAATATCAACG
GGAAGGACACACAGTTTGCGTAGCGTACAAGCAAGTGCCACGCAAGCTAACACTAACGGCGGAAGAAACGGACCGCGAGT
TTCTTTTCCTTACCGTGTTTTCCCACACGAGGCAGGAGCTCGAGCAGGAACTGCGCGGACTGAAGGCGAACGATCACGAG
CGGTTGCACCGTCTCGAGATGGATCGTATGTGGGCCAAGTATGGCATTCGGGTGGAGGGAAATGATCGCTTGGATCGTGT
GATTAAAGCAAGCGCTTTCTACCTTTCGAGCTCGCTGCCATCGCAAACCTCCTTCCAGCCGAGCAGCTATCCCTTCTACG
GTCTTTCCCCCTCCGGGCTGGGCCGGGGAGGGAAAAAGCTGGCCGAGTACCAGGGCCACAGCTTCTGGGACACGGAAATG
TGGATGTTTCCACCGATCCTGCTGCTCGATCCGCAGAACGCCCGCAAGCTCCTGCACTACCGCACGCTGGTGACGGAAGC
GGCGGCAGATTACGCGCGCCGGAACGGGTACGAAGGCTGGCAGTACGCGTGGGAGTCGGCCTACACGGGGCGTGAGGTGA
CGCCGGACCACTGCCCGCAGGTGCCAGAGTATCAGCACCACATAACGGGCGACATTGCGTACGCGGTACGGTTGTACTAT
TATGCGACCGGCGATCTGGATTGGCTGCGGTCGGACGTTTGCCGGTTGGTGTACGAAACGGCACGGTTCTGGAAGAGCCG
GGTGGAGTATAATGCGGACACGGACACGTTCGACATTGGCCGGATAATGGGACCGGACGAGGACCATCACAATGTGACGA
ACAGCATCTACACGAACGTGATTGCGGCGCACAATTTGTTCTTCGGTGCGTTCGTGGGCTGTCACTGTCGCGAGTCGTTG
ACGGGTGCTACGGAGGACGAGTTCGCCCAGTTCCTGAGGGTTGCGAAAAGCATCACGCTGCCGTACAACGCGCAGTACGA
TGTGCATCCGGAGTACAAGGAGTACACGTTCGGTACGCCGATTAAGCAGGCGGACGTGGTGCTGCTTGGCTATCCGTTGG
AGTTCCCAATGAAACAATCAACGAAGGCAAATAACCTTCGGCTGTACTCGATGGTAACGCGACCGGACGGTCCAGCCATG
ACGTGGGCGATCCACACGATCGGCCACCTGGACCTGAACGAGCTCGACCACGCGGCGGCCATGTTCCGCAAGAGCTACCA
GCAGTACCTGCGGGCACCGTTCCACGTGTGGAGCGAAAATGGGGACGGTGCGGACGGAGCGGGCAATTTCATAACCGGCG
CGGGAGGATTTCTGCAATCGCTCATCAACGGGTACGCTGGCGTACGGTTGCGGCATGGCAAGCTGGTCATTGACAACCCA
CGGCTACCGCCCGCCACGACGCGACTCTTCATTCCCGAGCTAAACTTTGCGGGCGTTAAGTTTGCGCTCGACATTGGCCA
GAGCGGGTTCCGCGTCACGTTCGGTGCGGCAGCGGGCGAGTCCTTTGAGAAGCTCACGCTGCTCGTGGACGATCTAGAGC
GTGATCTGTTCGAGGGATGTGAATATACGGGAAGCAACAATGCCGAAGTTCGGCTAAGGAACGATCAAAAGGTAGCTGAT
GATGAGCATTCTTCCTGTACGCTGCACGACACCGTCCTCGGAATGCGATTGGCCGATCAGGATGGAAGATTGTTGTCGAC
CACACAGCTGATTGTGCTCTCACTAACGGTCGGATTGCTCGGTGTGCTTTACAGCATACGCGCTGCATTCCGCAACAAGC
GTGGCCGCGGGAAAGTGTCCACCGACAAGGAAAACATGAGCAAAAGACTTCAAAAGAAGCAGAAGAAT
>Ag-Jan-Alv_481
AAAAAAATGAAATAAAAGTAAAAAAAATAACATTTGGGAACTGTATCGGTAGTTGTGTAACAGAAAATGATGAAATATAT
ATATGGGGTTCATACACAGATGAAAATAAAAATGAGATAATTTATGTCAACCCGATAAAATTGAAAAGCAATGACAAATT
TACAGATATCGAATTTTCAAACAATGAC
>Ag-Jan-Alv_487
AGAAACAGTTCCGAGTGCTGGTTGGATTTCCGATAGCAGCTGAGGGGAGAGAGATAGAGAGAACAGTGCGATAATTTACA
TAAATTTAGGCGTACAGACACATCACGTCAACGGGCGGCATTGTTTGAAATTGTTCAACCTCAAATTGCTTCACTTTTAT
AATTGCCAAAAGGAGGGGGAAACACCAAACACGGGACAGCTTAATTTGTAGTGGTCTTCTTAATTTTGACCATCCAATTA
GAGCAACTTTATCGCCGAATGAGATCGCACACACCTTAACGCTCGTTCCGGGAAGGGAGTGCATCGTCTAGTCGCTGCTT
GTCCGACGGCTTATCGCGGTACAACTAACAAATCTAGCGTTATCTACAACCGCTTGCGAAAGTAACCATTCAAACTCACA
CTGATAAAATGCAAGCTGCGTCAGCATAGACTTGGACAAACTGGGACGGATGATTCACGCGGTTGGATGTTGTTCTTCTT
TGCTTTTGGTGAGCATTGGTGAGTGCACCTCGATTTATTCAACGGGAAATTTTGGAACGAAAACACACACACACACTCTT
GAGGCCGCAACACTATTTTCCTTGGTTCCTGCCTAAGTCTAATCACA
>Ag-Jan-Alv_488
TTTTTTTTTTTTTTTTTTTTTTTTTTTTTTTTTCTGTTTCAAGGAAGGTGTGTGTTTGTTTTATTTCACGCAAAAAGAGA
GAATCGGCAAGTCGTTACGCTTCAGCAACTAACTCGCTTTCCCGAGGGCGAAGAGGCGCACTTAGGCCGAAAGACGGTTG
CGTTGATGCTGCTCCCATTTGACCAGCGGACCGTGATCGTTGC
>Ag-Jan-Alv_492
TATACAATTTAATTGTCTACATCACACAACGAGCCGGGACGCATTCCAATTTTATTGGCCTATTCCATCGACAACACCTC
CCGCACCCACGTGGCATGCTCGCGCATCTCCTGCAGCGCACCCGGGTTACCCTGGCTGCACGCAAACTTCTGCCCGAAGC
TGGTCAATCCGAGCAG
>Ag-Jan-Alv_493
AGGACGCTGCCCATAAGTACTTTGAGGTCATCATGGTCGATCCCGCCCATAACGCTATCCGTCGTGACCCGAACGTTAAC
TGGATCTGTAACGCCGTGCACAAGCATCGTGAACTTCGTGGTCTCACTTCCGCTGGAAAGAGTTCGCGTGGTTTGGGCAA
GGGCTACCGCTACTCCCAGACCATTGGTGGATCCCGTCGCGCCTGCTGGCGTCGTCGTAACCGTCTGCACCTGCGACGTT
ACCGTTAAGATGTGTCGCACTTTAGTGTGGCAGGCATGGTGGATTTTTGAAACGCAAGTTGTAATTTCTATCCACAACGT
AATAAACATCTGATGAAAACATCTAAAAAAAAAAAAAAAAAAAAAAAAAAAAA
>Ag-Jan-Alv_498
TTTTTTTTTTTTTTTTTTTTTTTTTTTTTTTTTTTTCACTTAGTTTACAAGAAGTATATTTCTTCCATTCCGAAGCGTTT
AATGATGTGGATTCACACAAAGGAATCTGCTGCTGCTGGCTTTAGCGGGATGTGCTGCAATCACAAAACA
>Ag-Jan-Alv_499
AAAAAAAAAAAAAAAAAAAAAAAAAGAGAAGAAGATTATTACACAATCTGAATATGACACATATCATCAAATCAATTCGA
CAAAAATAAGGAACGAATATAAACAAAATAGTATACACGATGAATTGAATCGAAATTCAAACAAAATATATATTGTAAAG
GATTTCTTCTCTTC
>Ag-Jan-Alv_503
ATTTATATATTGAAATTTTTTACTTTCAAATGAATATAATGCAGATGGAACTTTTTCCATGTATTTATATTCTTCACCTC
CTATAATAAAAATATAATTATGCACACAAACAATTGAATGATATGCTCTACTTTCATTTATTGTGTCTAAATATATTGGT
AATATTGACCATTGGCAATTTTGTTCTCCAATATTTTCAAGTATAAACAATCTGTTATTATTAGCCCCATTATTATAAGC
TCCTTTATTATTTCCCTTATCCTCGTTTTTCATTTTACCACCATATAATATCAACTTATTTTTTTTACTTTTTTTATCAT
ACCAAATAGTAGTTGCATGAAAATATCGCCCAAGAGGATCAACAGATACATATTTTATTTCTTCCCACATAAACACAAAA
ATATCTTTTTCATTTGGTTCATTATTAGTAAAAGGGTCAATGTTGTTGCTTCGTATTTTTTTTTTTTTTTTTTTTTTTTT
TTTTTTTT
>Ag-Jan-Alv_507
CAGCGTCCAGCTTTTCGGAGCGAAATGGCGCTAATTACACGAGAAATAAATAAAGTTTGCCGACTTTGCTTAACCGAGGA
CGAAGTTATTCTGTTTCCCGCAGCGAAACTGATCGACTCCACGCTGACCGTGGACGATATCGAGCGATTTACCGGTGTGC
GGATCTGCGAACAGGAACGCTTGCCGTACGTCGTGTGCATCGATTGTAATAACAAGCTAAG
>Ag-Jan-Alv_511
TTTTTTTTTTTTTTTTTTTTTTTTTTTTTTTTTTGCTTGTTTTTATTTTGTGTTTTATTGTTTCGCGTAAGAGTTTTTTT
TTTTCGTTCTTTTCCCTTGAAGGGGCATTTTTGGGCCCATTTTCTTCTACCTTCAAGGGTTCACCTGTTTGTTTTTGCTC
CATAAACTAGGATAGGTATATATATATTGCCGTTTATCCTTTTAAACATTCCTCCACTGCGCGAAACTGTTTAAACTTTG
CGCTGTTGTATTTTTTTTTATTTTTTAGTTCCGTCTCTTGAACGCAATTGCTTGCACACCTTCTCACACAATCTCGCACA
CAGACGTATCGTGTGTATGTGTGTTCCATTTTTTCCTCCTCTCTTTAACCTGTTGTAAAGTGCACACTATTTTAATTTCC
ATTGCTTACTTTCGTCCACGCCAATTCCACCTTCGCCAAAAGCACCTTCCTACCGTATCTAGGCGTATGTGTGTGTGTAT
GAATGAGAGATTGTAAAAATTTGGCCATCTCGAGAATTTGCAAGGAAAGGGGACGGTGGAGATTGGAGAAGAGGAAGAAG
GGGGCAGAGGATGGTTTAGAAAATAAAATCCTTTGGTCCTTTTTATTTGGAAGTCTTTGCAGTCCCCACTGCAGGCAGGC
AGTGGCACATTGTAGCAAAACAGAAAGCAGGACAGCATGTTTGTGATGAAAAAGTGTGTGGGGGACGGAGGAATGGTGAG
TCCGGTGGTGGGCAGTGATCGTGAACCAGAACGAATGTGCACTATTACCGTTTGCAACGTTTTGCATAAAGCTTAAAAAA
GGGTATAATATGTATATATATATAGAGTGTATAATAGTGTCATCCTTAATCGGCAAATGTTTGTTTTTAACTTTTACGAT
TTAGCTTTTCCTTCCCGTCCTACTTCCTGCTTGTATTATACACTTACTGGTATCAAAGTTTCTTCACGACTCTTTCCCTT
TTCTCGCTTTCTGTCTCTCTTTCTTTCTCTTTGCTCAACCGTCTTCCCTGCAGTTCGTTTGCACCAACGTGGCACAGAAC
CTTCACACCTCGCCTCTTAACGAGCCACAATGCACTTATTTATAATGCACTTTATGCCTGTTTTGTTCTTGCTTCTCCCG
CCACTATTGTGGTCCAAATGTTTAGCATGATGACACTCTAGCATTTTCCCGTCTTTAAACCATTCATTGCCTTTTGTATC
GGAGGAAGATTTTCAAAAAAAAAAACGACAAATTCGAATAAAGAACCCTGACCATGTATCGGAACCGGGGGGAGGAGGGC
GGAAGGCCCGAAAATGCGGCACCAAGCTGTCCTGTAACCGGGCCTCCGTTTGTTCGTTTGTTTTTTTTGCTTTGCTCATA
CAAATACTATCAATAAATGGGGGAGTGTGTAAACCTGTTTTTGTTTGTTTCTTTCTTTCGATTTCGATAAGCTGAGGTGA
ATATTAAGACATACTATTTAGTCGTAATAACTGTTCCCTGTTTAATACGCAACAGCGCGCCATTTTTCTTTCGCCTTTCC
CTGGAAAGCACACCGCATTTTCGTTGCTCCGGAACCGTCCCCTGTTCCGCTGTGGTAGTTTCTAGCTTTTCCTTTTTCCC
CCTTCATATCGGGTGCCTTGTAAACTCTTTTTCTGCCTGCCACCGCTGACTGACTTGTGCTCGCAACCGAACTTTGCGCG
CCCTTGTACCACTATTCCTAGGCGGATTTTTTTTCTTCTTCCTCTAAATACTTTTCTGCCAGGTGAGTGTATTTGTTTTC
GATTTTGCAGTATCAATGGCTTTTAGGTATAATGTCTACGCAATATAACTATTTAAATGTATATTTGTATAGTTGCCCAA
GTAATAAGTATAATAATATGTATATATATTTATTTATATATGTATAATGTTAGTTTTTGTTGTTGTCTGTATAAAGATTG
CGGTTTTGCCTCGGCTGTACGGGTTTTTCACGTTTTTATTTGCTTTCTTCGGATCACAAACTCTCTATTTTAACTGTTCG
TTCGTCAATCTAGCCCCTCGTGTCCTGTGGCTGTTTCGCTCGTGGGGGCAGATTTGGAATGGAGTAGCAGCCCAAATTGG
GGGAAATGATATAATATTGCTGCTCAGTATGATAAAAAAAATCGTGCTTTTCCAAAGCAAAAAAAAGTTACATTGAGCCT
GTTATTCCCAGTTCAAACACTCATTTAAAACATCTTTTCGGCTGCATTGCACTCAATTCTGAATGTTCTCCATCACACTC
GTGCGATGTTTGCCTAGTGTCTCGTAAGTTAAAGGAAGTTAAATAATTTAAACTGATAAAAATGACAGCAGGATAGAGCA
AACAGAGATAGAATAAAACTAACTCGTGGGCCCGAACACGGTTCCGGTTACGCAAACAAACCTTAAAACAAGCAAACGTC
ATACAGCAGGGACGTGTCGGTAAGGAAGCGGAATTGCTTTTGAAGCAACACATTAACCAAAAGCACTAACCTAAAACGTG
CCCGAAATGTCCTGCCTTAGGGATAAAATTAGTTCCTAGCCGCTGCGTGCCATTTAAAATATAACCTAAACCTATGAAAA
ACCTAACAAAAATCGTTACTTTCCCCGTGGTCTGTTTGTTAATGTTTTCGTTTTCGATCAGCGAGAAGCGAAAGAAGCTG
CCTTGGGTCGTTTTTTTTGTGTGCGTCTCTGTGTGGATCCTTTGGGAGTGTTTTTTACATAAAACTAATACCTTTAAATA
CCTTGACGTTCTCTTTTTTTTTGTTGTTGCTCATTTTGGTTTCATAGCGAAAACGAACGATATTATATAAGTTCTCAAAG
CAGTCAAACAATGTTGGGTTTAGCCCGACCGACTACTGCTATCTCCCTTTACCACACACACACAACGTGCTGTAGAGAGT
AAATTATGCGTTTGGTCGCACAAACGAGCATGCCTTATTGGATTATTGGGCTTGCTTTACCGGATTAAAATCGACAAAAC
AACTAATACGGTTGGTAGTCTTTGATGCGGAATAACTACAACCCTCTGTCGTAGCTTCTTTACGATGCAGAAATCTTTCG
TACCGGACCGATCCAGCCCACGAGCGTCTGTACAGCAGGGGGGATGGGTGGGTTGGGTGTATTTTGCATTTTCCTTTCCA
AAACCAAAATTCAAAATTCATGCACGAGCGAAAACAAGCCATCACACACACCAGCGGACCTTGGTCAAAAAGGAGAGAAA
AAATCAAGGTGCCGTCGGGTAGAGGTATGCGAACAGGAAGGGTTCAGCCCTGATTTTGTACCCCCAAGCTGGCACTGGAA
GGCGGGATGAGGACGAGAGGACGATGTAAACGTAAAACAAATTAAACAAGAAATAATTAAATCGTTCAGTTCTGGCTGCG
CCATTTTGAAGTGCTTCCGTCGGAGGTTTTGCCCCCGCCCCATTGCTTGCTAGAGACGTTGGACGCCGTTCGTGGTCTGG
GGTGTTGGGGGGGAGGGGCGGTTGGAACACTTCCAGCCGGCATTACTTTAGGCGGGCCTGCAGAAAGCTGTACAAGATGC
CCGCCTGCGTCATCACGTCGGCCGTGCTCGATTCGAGCAGGTCCTTCTGCTTGGTCGCACTCGGGCCGGGTCGCAGCAGC
GTCGGCCCGAACACCATCGCCAGATTGTGGAGCGACATCTTGTTTTCGATCTCTTGCTGGTGTACCCTCATCAGATGGTC
CAGCAGCAGGTTGATGGTGGCTTTGTTCGGTTGCGGCAGCTCGGCAAAGATGCGCTGCAGCTCGTGGATGCGCGTCCCCT
CGCTCAGGTTCGAGTGGCGGTTGAACGCGTCGAACAACTTCGGATAATACTGATCGGTGAAGAGCGCTTCCGGCAGGTCG
CGCAGGTACGACTTGAGGATCCCGGTCACCGAGTGGATGTCGACCTCCTTCAGCAACTGTTCCGCCTCGTACGCGTTCGT
CTCGAACGACTTCTTCAGCTTGGCGACGTCGGACGCGGACCCGGACACGCGATAGATGCCGACCTCGGTCATGCCGCGCC
GTTCCACCTCCCGGACGCACGCGCTCACAATGAATGGAATGTCTCGCTTTTCGCGTTTGATCACTTGCTGCAGCTTGGCA
CCGAACAGTGCGCCCGGCTTGGAGGTGGGCACACGGCGCAACGTCACCTCGCCCGGCACAAACCGTATGATCGTGCTGAT
GCTAAGCGTCTCGGACAGCTGCAACACCTTTCTGGTCGGCGTTTCCTGCATCCAGCTACGGCTCAGTTTGAGAATATGCT
TCGCGCGCAGTATCGGGCGCTGCACATCGTCCTGGTACAGCAGGATGCGCAGGTTCTGGCTGCCCTCCAGCTCGAGCACG
AACGACTCGTTCCACTGGGGCGTCGCGCTGCGGCAGACCAGCTTCGTCTTCGCCTTGCGGAAGTAGTGCCCGTACGAGTC
GATCTCGACGCACACGAACAGATCGCACGGCTGATCGAACCCGCTCAGGCCCTGGATGGTGAGGTGCAGGTCGCCGACCA
GCAGGCTCTCGTCGCGCGCGTTCCGCATCAGGTAGGACCCCATCTCGGTCTTGATCAGCGACTGGCAGGCCGTTATCCAC
GCGTGCAGATCGTAGATCTGTACCGGGATGTGCCCGGGCAGGTTGCAGGATTGCTGCAGGGAAAGTATCGACTCGATCCA
TTGCGTACGCTCAAAGTCGGAGCTGAGGAAGAACGTCATCGTTTTGCCGGTCGCCTTGTTGCCGATCTTGAACACCAGGT
TCGGCGACGCCAGCACCAGCTGCGCCTCGAGATCGGCCAGCTTCTTCCGGTGCTTGTCGCCGGCCCGGCTCGAACCGCCC
GGCCGGTCCTTCTCGTCCAGCATGATCTGGTCGCGCACGGTGCACGCCTGCGACTTCAGGTGCACGATGTTGATCGGGCT
TGCCTCTTTCGGATCGTTCGCCGACTCCTCGCAGATCAGTATGTCCCGCAGCGGGATGTACCACTTCAGCTCGAACTCGA
ACCCGTTCCGGTCGCCGGCCCGACCGACCGCCTTGTACTTGGCACACGCAATCACATCGTTGAACAGCAGCAGATGGCGC
AGCTTCCGATGCCCGTCGGCCAGCTCCACGATGAACGAGTTCTTCACCAGCCGCCGGAGGGCTTTATCGTCGCTCGGGAA
CATTGACCGCGTCTGCACAACGTTAAACTCGGACAGGAAGTTGCGTATCGTTTTGGACGCCTGCCGCAGCGGATGGTAGT
CTGGGTGCTGTTCGGGCGTCTGGTTGAGCAGATCCTCCAGCACGAGCGCGTTCTTCTGGACGCGGGCGACCGGCTTGTGC
AGCAGCTCCTCCAGCGACAGCTTCTGCTCGTTCTGGTTCTTGAACACGATGTTCGACACGATCTCCTTGAACTGCTGGCT
GTGCGTGCTGCACATCTTCACCGTGTCGATCGCCCGGCCGTAGTTGTGCAGGAACGCACCGTACAGGTGAATTTGGGTGG
CCAGCCGGCGGAACGGTTCGCCCACGCACAGACCCCCACCGTCCGGCGAGCCCGGCTCGTCCGGTGCGGCCAGCCGGGCC
TGCAGCTCGGTCAGGAACTCGCTGTGCACCTCGTGCAGGTCCTCGATCTTGAAGAAGATCGTCTGGAACTCCTCCTCCGA
TATCACAGGTTGCGAAGTGGTCAGCGTCGCCCGGATCGCCTTCATGTACTGCTTCATCTTGTTCAGACACTCCACGTACA
GCGTTTCGCTCGTGATGATGCTGGTCACGATGCGCCGTATGATCGTGTCCCGGTTGGCGTTCGAAACCTTGCGGAATAGG
CCACTTCCGCTGGATGTACCGACGCCGGGGGAAGCTCCCACAGCGCCCACCACACCACTGCCGGCGTCCGTGTCGGTCGA
GATCGCACGCATCAGTACCGGTGCGCCACCGTCGCCCTCACCGTCGCTATCGATGGAACTGCTGCGATTTTCATTGTTTT
GACTGGAGTGAATGAAGTACTCTATATTGACGTAATTGCTGCTACGCCCGGGAGATTCTGGTTCCAGCTGGACGCTGGTT
TGGCTACTGTTGTGGCTGCGCGGATGGGACGGCATCAGCAGCGTGCTGGCATTCTCCACCGTCGAGATGTCGTCCCGGCT
CGAGGTCGAGCCGGTGCCAACGCCGCCCGGCTGAATGTACACGTAGTCCCCATCGCTGTTGTCGAGCGGCACCGTATCGT
AGTAGTGCTCCTGGTCCTTCGGGTTCTGCTGGCGCATACTGTCCGAGCTGAGCGATGAGATGGATTCGTAGCTCTTAATC
CGCTCCGATATAGGACCGATCGCGCCGGTACTGCCGATCGTGCCCGTGCCACCACCGCCCGACGCAAGCGACTCTTTCGA
ATCGACGTGCGGCAAACCACCGTCCGTACCGTGCCGCTGCTGGTACGAGTGCTGGCTGGTGTAAGGAGGCGTTTGGTGGT
GATGGTGCTGCTGCTGATTCATCTTGCCGAGGCTGCCGGTAGGACTGTCGCTGCTGCTTCCGGTCATGCTGGTCGGCAGC
TTGCCCAGGCTACCGGTCGGGGAGGCACCGATACCGGGCGTACCGCTCGCCACCTTACCTAGCGACCCGGTCGGACTGTC
CGTGCTCGACGACTTCGACTTGAGGCTGTCCGACTTGGGCAGCCGGGCTTTGCCGGGCTGGTCGTTACCGTATCCGACCG
ACGACAGCTTCACGTCGAGCGAGTCCGACGACTTTTGGCGATACATTTCCGACGGTTTGATGTTCCGCTCCAGCGAGGAG
CTGGTCACACTCGGGCTGTCCGGTGCCGTGCCGGTGGCCGGCTCGGGCGTGGAATGGATAGGTCCAGCATCTTTGTTCCG
GAGGTTCTGCATTGCCATCGACGGAACGGTCGGTGGCTCGACAGGCGCAGCACGGCGCACATACTTTGGCGGTGGGCGCG
GTGGAACTTTCTTCTTGTGGTCGGCGGCCGCCGATGCTCCCAGCAGCTGCGAGGTACGTTCGGAGATGGAACTGCCACCT
CCGGTAAAGCTGCCACCAACACCAACACCAACACCACCACCACCACCGTCACTGCTTCGGTCCGGCGGTTTCGGATGCTT
CGAATCGAGGAACGTACTGGCGTTCACGCCGCCCGTGTGCGGCTGCTGCTGCTGCTGGTAGGGCAGATCGGCCAGATTCT
CCACGCTGCCGCCGAACCGGGCACCGGTATTGATCAGCACGTTCTCGTAGTTGGCCGTCTTGGGTGCCGACGGCGTCTCA
CTGTCCTGTGGCGATTTGTCACTAGCACCACCAACACTGGCACCACTGCCACCGTTGCCCTTTGACTCTTTCACCTCGAT
CACGGTCACGAAATGGCTCGGCGAGGCGAGCAGGGGCTGCTGCGCCTCACTTTGGCTGGCGCTGCGCACCCGGCCGGCCG
CTTCCTTCCCGGCCACATCGTGCCCCGGGGTGCCCCCGTTGGCGGTTGGTTGCGGACCGTTGCTGGTTGATTGCTGGGCC
GGACCGCCGGCTGCTGTTGACTGATGGGCCGGTTCGCCGGCGTTGATTGGGTTGGTCGTGGCGGAGGTGGCTGTGCTGCT
GCTGCTGCTGCTGGCCGCCACCAGCTCGCTCACGCACCGGCGGCTGTGCAGATTGGTCGTGAGCTCGTTGATGCACTGAT
TCAGTGGGCTGTTGTTGTTGCGATTTGGTGGCAGCTCGCGCGACCGAAGCTGGACGCTCGGGTCGGACGGCTGCTCGCCG
GCCGCGACGTCCG
>Ag-Jan-Alv_515
TGGAATGCCATGATATACCCATTTAGTTAATTCTTCTATTTGTTTAAGTCGACATTTTTCGTCACTCTTATTATTTCCAG
CATGTAAATGTGTTGCTACCACATGTATAACATTATTTTTTATATTAAATTTTAAATATATAGCTCCTTTTGCACTAAAC
ATTTCAGGGAATTTAGAATTTTCAAATATTAATGCATGTTTTTGTAATATTTTATGTTTTGATAAAACTATTATACCTCC
GTTTAAAAAATGACGAAACTTTGGTTCTCCTGAAATAGAATCGAATGGTGGTGGATCTTCTTTTCGTTTTTCTTTTTTTC
TTTGTTTTTTTTTTTTTTTTTTTTTTTTTTTTTTTTTTTTTTTT
>Ag-Jan-Alv_517
TCAGTGCTTCACTGCACCGTGTACCGTACGAGCTGGAGGAGTACGATTTTGCAACCTTCCTCACCGCCGTCCAAACGCTG
GCGGGCGAATACAATCTTACCACGTACCCGAACCGCCTGAACGAGAACCGGACGTTTGCGCTGTTTGGCCTGCGGGAGTT
CCAGGTGTACGTGATCGATCGTTGCTCGCGGGTGTCGTACATCATACAGCCGCCCTGGAGCCTGATACAGTACGCGTACG
TAAAGGCGGCCGTACTGTCCACCTT
>Ag-Jan-Alv_521
TTTTATAAGATGTTCGTATTTCACAATATCGTGAAACGTTGATTGGACGGTGGGTATGATGTACGTTTCATCATCCGCAT
CTGTAATATTTTTTTTATTAAATTTTGATATATCTATCAATTGTTCAGTTCCTTGTTTAAGGAGAGGATATTTTAATTTA
TCTTTTTTATTTTTTCTCAATT
>Ag-Jan-Alv_525
AAAAAAAAAAAAAAAAAAAAAAAAAAACTACAATCAAACATACACATACATACACATTTTCACACACAAAGGAATGTTGC
ACACCCGAAGAAGGCTAAGGAATGGGCAAAGGCTACCAGAAAGCACAAGGAAAGAATGCAAGGAAGGGAAACGTGAAACG
GTTGTGTAGGACTGCTTCAGCT
>Ag-Jan-Alv_527
TGATGTTTGGATGATATATGCGTGTCGTAAAAGACACTTTCAGATACAAAAAAAGAAAATGCAAAAAAAACAACTAATCA
CAAAATCATAGCAGCCAATAATAATACATATATAAATAATGGCATACATAATAAGAAAGAAATTGTAGAGAGAAATATTT
TGAAGGATTCAAATTACTCCAAACTTCAAAATGCTAATGATAATGATACAAATAAATTACATCTGAATGTTGACGATTCT
GTTAATATAAACAGAGAAATTAAGAAAAGTATTGTGACAATAAAAATGCAAGGTTTTGTAGAAAATAGTGGAAATAACAA
AACTGACGAACTAAAAGATGCGAATATCTCAATCGATCAACATGTTCAACCTGATCCTGTTAATGTAGACACGGAATTAA
ATATGTCTGTAAAAGTGAAAAATGGTAATAAAAAAGAAGAAATTTCTAATACAACTTCAGAGCCGCATGCTGATCCTGTA
ATAACTTCAAGCAACATATGCATAGAATCAAAAGTGGCGAGGGAAAAAACTGTGGAAGAACAAAAAGGTAATGAGTTAGC
AGCGAATATAACAGAAGAAATCGAAGATAAATATGTAAAAAAATCTAATTGTGAAATTGGAGATAAAAGTGAAATAAAAG
TAAAAAAAGAAGAAAGTTCAAGTATCGAAAATGAAAGTTATTTTTTTGAAGGTAAAAAAAAAAAAAAAAAAAAAA
>Ag-Jan-Alv_530
CTCTCACATAACGATTTAATATCCTGTTCATTTATTGGTGGCAGATTAAAGATGATTAACTTTCCAGTGTTCATTTCTTC
AGATTCGCTTTGAATATCTAACTCGTATGTAGTATCATTTTTTTGGGTATCCATATTAATGGTCATATCACTCTTATCAA
CATTTTTAACATGTTCAATGTTATCATTTTTTATATTTGAAACCATATCTGACGATTCATCTTTTTTTTTTTTTTTTTTT
TTTTTTT
>Ag-Jan-Alv_531
CTCGTCTTCATCATCATCACCTAAGCCTAATTTATCAAAATCTATTTTCTTCGATTTTTTATTTTCGTTGGTCATTTTAT
CTATATTTATATTATTTTCATCATCATAATCGTCATCTTCTTCTTTTTCATCTTCATCACCTTCTTCTGCAATGGTATCG
ATAAATTCGCTTTTTTTTTTTTTTTTTTTTTTTTTTTTTTTTTT
>Ag-Jan-Alv_537
ATGGCGCTCGTGACCGGTATACCGGAGGCACGGTTTTCGTTGTACCACCGGAGCATGCTCTCGTCCAGCTCCTCGAACGA
GGACACTTTCATGCTTTTCCGCTTGATCGGTCCCTCGGACGATTCACAGTTCTGCACAAACTTTCGTATCTTCTCCTTCT
GCTTGATAATGTCACGCGCCGTCTGTTCGCCTATTTTAAACGATTTGGCCAGATTCTGTG
>Ag-Jan-Alv_538
AGGAAAAACAGTAATTTAAAGCGAATATATTTCGATGCAGCTTCATGTTTTGTTGTTTTTGTATTCAAAACTAACAAAAT
GTTGCTAATTAATAATATTTGTGTAGGGCTCATCAACCAATAAAATAAAATAACCCCAAAGGTAATACTCTATACATTTA
TGTAAAAAAACTAATGTAAATGTAAAAAGTATTTTTTAATACTGCCAATCCAATAGGTTTGACAAATTTCTATTTGCTTG
CAGTTCCTCCTAAGCCATACGTGAGATTTAATTTTGACTAAAGGTAATACATTTTTTTTTTTTTTTTTTTTTTTTTT
>Ag-Jan-Alv_540
GTTTGCTACCAACTTACGAGGAAGCTTGCACTTTATTTACAGCATTTATGACGCATTATTATCATTTTGTTTTGTGAGGC
ATATCAATGTCCGTTTAACGTTATTACAGTTTGTTTTTACTACATTCATGTTGTTGTTTTTTTTTCTGAAATCAGTGTTT
CGTTTTTTTTTTTTTTTTTTTTTTT
>Ag-Jan-Alv_544
GTTTTTGTTTTGCATCGGCCAACACTCTGGCCACGTTGTTCATGTTTGTCGTTTATTTTTACTCTTTTTCTTCGCCAGTT
TTGTTATTTTTTTTTCATTTTGCACTTCGTTACACAGAAGTGTTACAGATTTTTATAATCTTGTGCACTATTGTTTTTGG
TTTCAGTTTTTTCTTTTGTTTTTTGTTTGTTTTTTTATATTCTTTTTTTGTTGGCATTTTGATTTTCTACTTCCCGTTTC
TTTTTTTTATGTTTTTGTCGCAATTATATAAAGACACACTATATAAACCACTTATTACATTCCCTTAGTGTACTCTCGTT
CCTAGTTGTTCTAGTAAAGCAACGTTCTTGAAGACTCACTACTAAAACTATGTCGATGGTTGACTTTAGTAACTCTAAAA
TTACTTGCAAACACACGCATAACATTCTATTAACGACGCGCTACCCTACATATTGCTTTAGTATAAGGTATAAAGATTAG
TATAAAGTCAAGGAACTAAGTATTACATCCTGCACAGAATAATACGGATAAAGACACTGAAATAAATACATATTCTACAC
GGTCGTGGGCGAGCTATTGCAGTAAAATCATTCGCACTGTAGCTTTTCCCTATCCTTTTTCGTTTATGTTTTTTTTTTCT
GATTACACTCAAGTTGATCTCAATCACGATTACTCTTTCTATCTCTCTAATCCCTCAAATAACTCAAGTAGCACTCCTTC
ATATGCCCCACTAAGCTAAACTTCTGCAGCCTGTTTCTACCTTTATATGCTGGTGCTGCTACTGCTGTTGTAACTGTTAA
TGCTGCTGCTGCTGCTGCTGCTGCTACTAACAACCATTTTGGCACTGGTATATACAAACACTGTAATATTGCATCACTAT
CATATCACAACGAGTCTCCTTTGGCACTTTGGCCTCGCACACAGCATCCATATTGTTAATACCTTTCCCTATGCACACAT
CTAAGTAGTCGCACAGTCTCAAACATACACGCACACACACTCGCACGTATCCAGACACACGCTCACACACATATACACTC
ATCCTCAGCCCAATATAGCAGAATTGCCACCCATCCCCACTTGGAACCAATTGCCTATTTTACTTTTTTTTAAACACACA
AACGCACACAAATACAACAGTCGCAATATGCCCTTCCGGCATTGTTAACCCAGCAACAATG
>Ag-Jan-Alv_545
CACAGGACAACGGCGTCTCACCCTCTATACTCACCTATCTACGTAGCTACGGAGATGCTTGGTTGGATGTGTTGCGATCG
ACGAAGTAGGCGAAACGAGCGAAAGAGGTGAGAATCACGCAGGATGTTAGGATAGGTGGGAACGTGGTGGCGGTAAAGAG
TTACACACGGCCCAGCACCTGGACCACGGGCTAGATTCCTAAGACCGAAACCACATTATATTATTAAAGTTGTTTATGTT
TCTTATAATATCAAATTAAGAGTTGGAGATTAGTTAAGATAAAGCGCATATAAATTACGATAGACTTAAATTGATTTTTG
CTCCGGTAGAGCGAATGGTATTCCGCGTACTAGAACCGGAATGGCCTGCACTGGCAGGAGCGGGATGTGATGTTAGCACC
TACGGAGGGTTCCGTACCCGTCTCGTGCACACTAAGTGGAGGCGGTGTGCCTGCTTGCCGGGTGGAAACAGGAGACGATC
TGTTTGAGTTGAGCTCGCTCGCACCCGTTGTTGTTGGCGCTCGCGTTTACGCTGGGTAACAACGAGTGAGGCCGCGGAAA
ATTTTGTCTATGCGGCGTGTCTAATGTTACACCAGAGGTGAGTTATAGTGGCTACGGTGGTAGGAACTTGTGCCACTTCC
TGCCAGGATGCGTGATGCCGGCTGGCAGGGCTACGGGCAGCATGAACGTTCGATTGGAAGGATCGAGTTTCCTTATCCTT
CTGGCCGGTTTGCTGCCGGTCGCGCTCGCCTGGTGTTTGCCTTTGTTTGGCTAATTAATTATTTTAATTATTAATATGAA
TTCGACGCTACCCATAGCGCCCATACCTTGATGAACCTTCGGCGTAGTTTTTGGGGAGTAGCGGTACGTTGACTTTGTTT
ATTCGAAGGGTGGAGGAAGGTAAAGTGTCAGACAGTCACTTAGAGCGCCGCACACGTAAGATCACGTAAGATATTTCCAA
TTTTCGTGCCCTCTCCATCAAGCCAAGTGTTGATTGACTGCGGAGACCGGTTACGGACGGTGGCGCCGCGTAGGTTCAGG
CGTTACCTTGGTGCGTATGTTTGCACAGTGATAAGTTTGCGCATTGAATGTGAAAGTAATTTAAATTGATAATTCACTGA
AGTTTTCTCGCAGCTGCCGAAGCAGCATTGTGGCATTGTGGAATGAATTATTGGTACCATCGTAGCGGGTGAAAGTGAAC
CGGAACCGGGTGAAATGTAGCGAGTGGGCAGGAAATATTCATTCTGGAAAAGCATTTCAAGGTTGGCAACGAAATGAAAA
TCACGGCGAATCAGGTTGATTGTGGTTTGAATATTTGATTGCATAAACCGGGGGCTATAATGGTTCCAGCATTCGGCCTG
CAGGTGACATTAGCTAAAGGATTTTCAAACGGTCAGCATCGAAAGCGGAAGTTGAGAATGTATTCTTTAGTGTCATATCT
TGTTTGTTTGTTGCTGTTTCTCCACACGGTTACAAATGGTATGGGCCGTTCGTACATTACCCCAAAAGCATTCTAAAGAG
TTTCTATCGCTTCAGGTTATGCCAACACGTGTTTGCATTGCGTCGCCCAGGGCGAGGAGCGATTGTGTGACGATGCGGCC
GAGATTCTGGAGTGCAATGAAGAGTTGGCGGAGAAGTACCTTAGCTTGTTCATGCGCGTGAACGAAAATCTGGACGTCGA
GGGTGTCGATAAAACGCAATTCAAGTGCTTCAAATTCTACATCCTGGGCGAGGAACAGTTCCACCTGAAGGGATGCACCT
ACGAGAGTCTGCCGATCTGTGACAAATTGACGGACAATATGGGTTGCTCCTCCTGTGAGGGCAAAGATTGCAACGCACAG
TACTACGAGAGCTACATCGACGACGACGACGATGGACGGGCGGGCACGCAGGTGTCATCGATGGGATTGATTGCCACTTG
TGTGCTGATTATCGGTTTATTTCGTTGTGCCGTAGTGCACTAGACACGCCAGTCCATTGTCGCACGGAGCACGGTTAGCT
CGCAGTCACAAAA
>Ag-Jan-Alv_550
TCCTTTTTTGTTACTATTCGTTGGATATATTTTGAATGGTTTTATTACAAAAAAACACACACTTTAGGAACATGATGGTT
ACCGTATGCGAAGGAGAGGTAGCGCACGTTAATAAGCTATTTAAGAGTTTCTTCAATACTTGTAGCATGTAGGGGCCGGT
TCCGTTCCCCACTGTCAAACACTGTTCTGATCGACAATGTCCGTCATCGGATCGA
>Ag-Jan-Alv_552
GGATTTAGAGTACTGCTGAACTAACGCCTAAAGTTCCACGGCAGTTCGTGCGAAGAAGTTGTAGGAACCCCATTACTCAA
CGACGACCGTGGAACTTTAGGCGTTAGTTCAGCAGTACTCTAAATCCAGCAGCAGCCGCAAACAACAACGATGTCGATGA
TTTCTGCCCGTCTGGCGGCCTCGGTGGCCCGCAGCCTGCCCAGAACCGCGACCCAGGTTGCCAAGATTGCCGTTCCGGCT
GTTTCGGTTGCCGCTCGCAACTTCCACGTCTCCACTGCCAACCGTGGCGCCGAGATCTCGGCCATCCTCGAGGAGCGCAT
CCTCGGAGCGGCCCCGAAGGCTGACCTGGAGGAAACTGGCCGTGTGCTGAGCATCGGTGACGGTATTGCCCGTGTGTACG
GTCTGAAGAACATCCAGGCCGATGAGATGGTGGAGTTCTCCTCCGGCCTTAAGGGCATGGCCCTTAACTTGGAGCCGGAT
AACGTCGGTGTGGTCGTGTTCGGTAACGACAAGCTGATCAAGGAAGGCGACATCGTCAAGCGTACCGGTGCCATCGTCGA
CGTGCCGGTCGGTGACGAAATCTTGGGCCGCGTCGTTGATGCCCTCGGTAACGCCATCGACGGCAAGGGCGAAATCAAGA
CGAAGCAGCGCTTCCGTGTCGGTATCAAGGCCCCGGGTATCATCCCGCGTGTGTCTGTGCGCGAACCGATGCAGACCGGT
ATTAAGGCCGTCGATTCGCTGGTGCCGATCGGTCGTGGTCAGCGTGAGCTGATCATTGGCGATCGTCAGACTGGTAAGAC
CGCTCTGGCCATCGATACCATCATCAACCAGAAGCGCTTCAACGACGGACAGGATGAGTCGAAGAAGCTGTACTGCATCT
ACGTCGCCATCGGTCAGAAGCGTTCCACCGTCGCCCAGATCGTGAAGCGTCTGACCGATTCCGGTGCGATGAACTACACC
ATCATCGTGTCCGCCACCGCTTCGGATGCTGCCCCGCTGCAGTACCTGGCCCCGTACTCGGGCTGCGCCATGGGTGAATA
CTTCCGCGACAACGGCAAGCACGCCCTGATCATCTACGACGATTTGTCGAAGCAGGCCGTGGCCTACCGTCAGATGTCGC
TGCTGCTGCGTCGTCCGCCAGGTCGTGAGGCCTACCCGGGTGATGTGTTCTATCTGCATTCGCGTCTGCTGGAGCGTGCG
GCCAAGATGAGCCCGACGCTCGGTGGCGGTTCGCTCACTGCCCTGCCGGTCATCGAAACCCAGGCCGGTGATGTGTCCGC
TTACATTCCAACCAACGTCATCTCGATCACGGACGGACAGATCTTCTTGGAAACTGAGCTGTTCTACAAGGGTATCCGAC
CGGCCATTAACGTCGGTCTGTCTGTGTCGCGTGTCGGCTCTGCTGCCCAGACCAAGGCCATGAAGCAGGTCGCCGGTTCG
ATGAAGCTGGAGCTGGCCCAGTACCGTGAGGTGGCTGCCTTCGCCCAGTTCGGTTCGGATCTGGATGCCGCCACCCAGCA
GCTGCTGAACCGTGGTGTGCGTCTGACCGAGCTGCTGAAGCAGGGCCAGTACGTGCCGATGGCCATCGAGGAGCAGGTCG
CCGTCATCTACTGCGGTGTCCGTGGCTACCTGGACAAGATGGACCCGAGCAAGATCACCAAGTTCGAGCGTGAGTTCCTG
GCGCACGTCAAGACGAACGAGAAGGCGCTGCTGCAGCAGATCGCCTCGGAGGGCAAGATCTCTGACGATGCCGACGCTAA
GCTGAAATCCGTCGTCACCAGCTTCATGTCCACCTTCTCCGCCTAAATGGTGCTGAAGTTCCGTATAGTTCCCGGAGCAT
CAAATCGTTTTTTTGTTTACAAATCCCTTCTAAGAAGAGAGCGACAGAGAAAGAGGC
>Ag-Jan-Alv_557
CTTCTATATATGATTGTGTACTTATTGTTTTAGCTATTTCACATAATTTTGATAATATATTTATATGTTCATGTTTATCT
AAACCTTTTCTTCCTCGTTTTTCTATAACAGATTTTACTCGATTTCTTATAACATCTTCTGATAAGTTTTTTGTATTTAA
TAATTCTGCATATGTTTTTTTTTTCGATGATTGATTATCATCTATATGGCTACCTTTATCATCTTTTTTTTTTGTACCTT
CTTTTTTACTTTTTTTTATTTTAGCAACTTTTTTTTTACTATCAACTTTTTCAATTGTTTTTAATCCCCACTTACTCATA
GCTTTCTTTGTTTTATCATCTTCTTCATCTGATGCATATTCTGCATCTTCACTATATGACCAATCATCTTCTTCATCTCC
ATCTTCTTTATTAATTTTATCTTTTTCTTCATCTTCTTCATCTTCCTCATCTTCTTCATCTTCCTCATCTTCCTCATCTT
CCTCATCTTCATCTTTCTTACGTCTTCCTAAATCATCTTTAAATTTTTCTGGATTTTCAAGATATTGATTTAATTTATTT
TGGTATAGTTCACTACATTTTCTAATTTTGGCTCTTAACTTATTCAATGTCTGTGCTTTATTTTTACTTAAATTTTTTTT
TTTTTTTTTTTTTTTTTTTTTTTTTTTT
>Ag-Jan-Alv_559
GTACGCCCTGTTTATACGTTCCAGTCACTCTCTGTACTTTTCTGTTGTTGGTACGCTTTTATTTTATTCATTTTTCCTGT
AAATACGTTAGAACATTGGTTGCTTGCTTTTGTTATCGTGATGTCGATGTGGCAATATATCGTGTCGGTGAGCTTGACTG
GCTGATATCTGGGCGGGAGCAGGATGAACAGAGCAGGGGAGGGAGGGTTTTTTTCGTCATCGAATAGTTTAAATATTTCA
TTTTTGTTGTGTCGATATTTTTTTGTACCATCGAGATTTATGAATAAAATTATTTCAATTGCTTAAAAAAAAAAAAAAAA
AAA
>Ag-Jan-Alv_564
TACCCGCTGGTTAGTCTGAGCATCGAGATCGATATTGTGGACCAGAACCAGGACTCTGTGTCTTGCTTCGTTGTTGATGC
CCGTGTTGTTCCCGCTAACTAATAGAAATAAAAGCAAATCCTTATATTCTCAAGTGGCAAATGTTTCTTTTCGATACTCT
TGATTCAACTCCAATGAAAAGTATAAGAACGTGTTCTGCGGCTTAGACTACTTTCGCTTCCAGCTGGAAACAGGTAGCAA
CTGTCTTATCTTGATCAACCAG
>Ag-Jan-Alv_565
TTGCATAGTTTGTTTTCGTTTTTTTTTTTTTAAGTTAACAATAATCGTATATTTATTTATTATCTCTACATTCTACCGCT
TCTGTTTCATAGTTTGCATAGTTTGTTTTCGTTTTTTTTCCTTTTACTTTGTTCCTATTGGCGAAAAACATAAGAAAAAA
TAATTCTTTCCCTCTTTCTCTCTTTCTCTCTCTCTTTCTCTCTTCACATACCAACTAATGTCTTCCTGGTCTGATGGTTT
AGTTGTTTAGGATTTGTGAAAAGAACAATAAAAATCTGTTCCCTTCTCAGTCGCCATCACACTAAGTAGCTCATTGTTCT
CTCGGTTGCGGCTGCTACTGATGCTGCCGCCCTCTGGCCGGAATTCATCCTACTTTTCACTCACTATACACATACACTGG
AAGACTTCGCTCACAAAATGTTTAACCATCCGGTGCATCAGGGCAGCGCTACTTCAGGATTTTATTACAGGGGGACTGGT
AAGTACACCAAACCCATAGGATCCCATGCAATTGATTTGCACAAATTCGCTGTCTCGTTCAACTAAACACTTCGGGGTTT
GAAAATGCATCACGGAGCTCTGCTG
>Ag-Jan-Alv_566
TGTTGTGGTTGGTTGCATTGCGTGTGCAGCAGTTGTCGTCCAGGAAGTTAGAATAGTGCTGGCTTCTTCCCTTAATGCCC
GTGTGTTGCGGAACCAAAGGAAGAGGGCAATATGATGATAAAACAACGCAACTTTTCTGCTTCTTCGACTTAGTACATGC
AACAAACAGCACACTGTCTCTACCCCCAGGGTCCGCTCACACTCATCTCCCGTAGAGAGAGAGAGAGAAAGAGGAAACAC
GAAAGGCTCCCTCCTTTGCTCCTTTTTCTAAAAAGCGTACGTCGCATAGCGGTATCTAGTAGCTTGTCGGTTATTCGGAA
CAGTAAAGTAATACAGAAAAAGTGAGTACAAGAGAAAGAGAGCGAGACAGCGAAGGGTTATTGGTTTTGTAACAGTTAAT
TTTGTCTTGCAAATACACCATTTTTACTAGCGGCGATCGCCTGTGATTGTGTGGCTAAAGGGTATCAATCCCATCAGCAC
CAGCACCCAAGACCGATCGCTACCGGTAAGTGTGTGTTGATTTGGATGTTATTATAATGGTTGTTGTTGTTGTTGATGTT
ACTGCTGCTGCTGCTGCTGT
>Ag-Jan-Alv_567
AAGACGGGGAACAGCACGCACCTTAGTGTAATTAGTTATGTCCAGCCAGCCAGAACAGCAGCAGCAGCAGCAGTAACATC
AACAACAACAACAACCATTATAACATCCAAATCAACACACACTTACCGGTAGCGATCGGCCTTGGGTGCTGGAGCTGATG
GGATTGATACCCTTTAGCCACAAAATCACAGGCGATTGCCGCCAGTAAAAATGGTGTATTTGCAAGACAAAATTAACTGT
TACAAAACCAATAA
>Ag-Jan-Alv_568
TTTTTTTTTTTTTTTTTTTTTTTTTTTTTTTTTTTTTAGGACTCAAATTTTTTATTATTTTATATCCTTTTCCCGCTTCG
AATACCTTCCCATCCACGTGCAGGTTTTCTCTTACTCTCTCAGAGAGCAAGAATCAACCTCCTTCCCCTCTCAAAAAGAC
GCTTACTCGGCCTTCTTGGGAGCGGCAGCCGCGGCGGTACCGGCGGCAGCGGCGGTGGCTGCTGCCGGCGCAGCTCCAGC
CTTACCCTTTCGGGTCTTGGTGGGACGCTGCGAGCGAAGGATGGCGCTGGCACGGCGAAGGGCGGCTCCGCGCAGATCCG
CACGGTACCGGTTGGCCTTCATCATGTTGGCAATCTTCTTCAGCGTACGACGCGGTCCCTCCTTGAGCGTGACCTTGACT
GGCGCCTTGGCTGGCTTGTTCAACACCTTCTTGCGGTTGTACACGAAGTTGACGCCCTTCTTCTCAGCCGGCGTAATCGT
GATGGTCTTGTGGTGGACCAGCCCACTGTAACGGAACGAGCTCAAGTTGGTCAGGTTTCC
>Ag-Jan-Alv_569
TTTTTTTTTTTTTTTTTTTTTTTTTTTTTTTTTTTTTCTTTTTTTCTTTTTTTCTTTTTTTTTTTTTTAAGACACGTGAA
TCAGTTCCACATAGGGTCATCCGCGTCCACTACCTCAAAGTCTTCATTTTCTTCCTCTTCTGTACCTGAGTTGTTCTCCA
CATTTTCAAATTCCATATTAGAACTATGAGGAGGCTCACCACCGTTTAACGTATTGTATCCATATATCAAACCTCCTGCT
GCTAAGGCTACTAAACCTATTACTCCAGCAGCTAACGAAACTTTTTCACCTGTTCCCATCCCTTTTTTATCATTTGAATC
TCCTGTATTATCACCCGATGATCCATCATTATTATTACTGTCAGATGGAGAAGAAGGAGTAGATCCTTCTACTTCTGTTC
CTCCGTTGGTAGATTCATCTTCACATGCTGGAACTATACAGGCTTCTCTTTCTTCAACTTTTATATTTTGTTGTGCACAT
GTCAAACCAATATTTCCATTTATATCTTGAGATGCAGGTATCAATTCCAAAGGCTCTTTTCTTTTCCTTATTTTAAATGA
TCCTTCCCCACAAGTACTGGAACAATCTCCCCATTCTTCCCATTCATTACATAATGCATTTATACATGTATCATTTGATT
GAGGACAATCTTCTTCTCTAAATAATGTATAGTCATTACAAACATCCGATGTATTTTTTGTTCTTGTTATATCTTTATTT
TTCAATAATTCTAACTTTCGAGTTAATATTTTTTTATTTCGTTTATGACAATTGTTTCCGATCATATCTTCTTCTTTACA
TTCTACCCAAGTTTCCCAATCACTACATTCACCTCCGTCACATGGTGGTAAATGCAAACAATCTTGTGTTTCAACTTTAT
TATAGTATTCTAAACATTCTTTTTCATCTTCATCTCCAACCATATCAAACATGTGAGATATAAAATGTCGTATTCGAACA
CCAACATTACATGTCCTATCACACTCAGACCAATCTGACCAATCACCACAAGGGTTTTTATTTTCACATGTAGATTCTTC
ATCATATTCCACTTTATCTAAATAATGTCGCACTTCTTCTTCACATATATCAGATTTTTTATTATTATAAGAAGTAAATG
TAGAATTTTTATGCCCCATCCCTCTTTTAGCATTATTATTATTATTATTATTATTAT
>Ag-Jan-Alv_572
TTTTTTTTTTTTTTTTTTTTTTTTTTTTTAGCTTAACAGTCGCTTCTAAGCAAACTTTTATTCTTCGAAACGTATTTTAT
CTTCCTAGCGTAAGTTCCGCGCTCCCTTTTCGTTTTTTTGGTTAGATGCCATGTTTTAGAGATGGTACGGTATTAGTATG
AGTTATGTGACAACTCCAGGTCAAAACACGCCCAACACCAACTGAAAACGGAGAGAAAGCGAGGGCTAAAATGCATAAAG
CGCTTGCACCTTCGGGATCTCGCAAAAAGATGTATGCAGAGGGGAAACGTCTCCACCGGCCTTGACTAACAGAAAGGTTC
TCTTATCTTTTGTAGGTTTAGGTTTTATTACCGTTTACGATATAATCTTAGCATTCGGTTTTACTTGATGTAATGTTAGA
GGGGATAATGAAGGGGTGCAGCCGCAGCAGCAGCAACAATATCAAACACGCGAACGAGAATGCGCACGCAAAACGTCTTG
CGCCAAAAAAAGGCAGTCTCTTTCGCGCTTGCGCACACACACATACACGCACATTCTCTTCACCCTTGTGCCTGTTGCAA
TCGACGTCTTTCCAGGACACCAGATTAGTTTCCTTCCAAAATCCAGAAACGCCCTGCAACAGGCGACACAAGCGCGCACG
AAGAAGTGGGGGATGTAAT
>Ag-Jan-Alv_573
GTAATAAGACACGGATCTTATGGTCCACCGAGTCGTTCGGTTTTTTTTCTTTCTTTCCTTGTTTTCGTGTGAATGTTTGA
GGAGACCCGCTACTACTAGCCGCTACTAATTTAAAATACTGCAAACCCCCTTGTAGGTCAACGTAAGGCAATCTTTATTA
TTCGTACTGAGAGACACAATATAATTATATACAAACAAACCCTGAAAAAAAAAAAAAAAAAAAAAAAAAAAAAAAAAAA
>Ag-Jan-Alv_574
TTTACGTGGCAACTCGGATGATCATTTATTCAAGAAGAGTAAAAAATCCAGGATTTTACGTGGCAACTCGGATGATCATT
TATTCAAGAAGCATTCATTAGGAAGGAAACTAATTTAAGAAGCAGAGAGAGAGAGAAAAAAAACGGAGAACAGTAAGAAA
ACACACCCTCTCTGAGATAGCACTTGCAAATTTATGTACAGCTTGTATTAAAGTAATCCTTCGTTTTCCATCCCCATTGA
TGTAAAGCAGAATTTTCCATGGAACTCACACATGTGTTGTGTGTGTGTGTGTGTGTTTGTGTGCGTGTGCGTAGTTTATC
TGGGGACGCGGCGGCTTTTCCCCCGCTAGGCTCGATACTTATCATGTAAGATGAGCTAAATAAAATCGTATATATGAACA
CACGAAAAGCATGCGATTGACGCTCATCGATTGAACCAGCGGTGGGTTTCGTTTGCCCTAGGGGGTTCTGTTAGATATTT
GCCGGATTTATTTATTTTTCATTTCGACGTCACAACAACCATCATTTTTGTTTTGTTTTCGATTATAAATCCACTTCCGG
GGGGATTGCGTGATATTTTGCTTGCTACAGTTGTTGCACACACTGACACACATACACACACACATACACTAAAGCCGCTC
CTTGTAATTTAAGTTCGAGTTTAAAATTCAAACACAAATAAGTTTACTTAAAACGAAACAACAGAAAAGAAAGTTTGAGA
GAGAGAGAGAGAGAGAGTGATGCTGCAGCCAATTTGCGTTTAAAACGGGATTTCGTTATTCGGGGGAGAGAAGGCAGCAC
TCTCCTGGTGAAACGAAAATGCGGAAAATGATATGTTGACGGTGTGGGATGGAGCAGTAACTTATCCTGCGCGCGCAGTA
TTGGGAGAAGAAAAGAGGACGACGACGACGACGACGCGTGTATGATGTACAATTTTTGCTCTGAATTCAAACTAAAGGTG
TGTACACCGCTAGGGGAAGAGAAAGAAGATGGTACAACAACCAAGTTCAATGTATTTTTGAGATTTTCCAGAAGGTAAAA
ATAAAAATAACAAAAACACTAAGCCAAAAAAAAAAAAAAAAAAAAAAAAAAAA
>Ag-Jan-Alv_575
ATAATGACATACAAAATTATATTATAAAACCTATATATACACACGCAAACACACCAGATCTAATTATATATAAAGCTGAG
ACACATCCACACAAACCACAACTATAAAGCTACTGTTAGGCAATTTTATAGCAAAAACTCACTGACTAACAAAGCCCCAA
ACACACAACGTAGAGCTGAAGTTACGAGATAGAGAGCAAGTGCAACTATTATTCCTACTATACACTACACCGCGACGGGT
TTGGAGTAACGGTCGGTTTGAGTATGAAAAATATATACACCACACATACATATATATTACTTTCACACTTATCTACTGGC
CACCGAGTTGTGGGGAGGACATTTGTGTGACAAAACAATAAAAAAAAGAAAACCAGTAGAGAACAATCCCCTGCTCACAG
ACCCAAACACACACTATCCACACACTCCATTTACAGAGAAGCAACACATACGTTGAATAAAAAAAAATTATCATTTAAAA
AAAAAAAAAAAAAAAAAAA
>Ag-Jan-Alv_576
AGAAAACATTGGCTGCTGCTCTTCAAGCATTTTCATTTAATTTTGCACGTTCTTGCTGCTCTTTCAGTCTGCGATCCAAC
AGTTTGCACTCCAATTTGACGAAGATGATTGCTAACGCCGCCGTACCGCGATTGGCCACCGCCGCCGCCCAGGCCCTGCA
GCGCCGCACGTACTTCTCCGTGTCGAGCAGCCTGCCCCAGGTTCGCGTATCCCTCGCGGAAAAAACCGTCCATGGCCTGG
CCATCTTCGGTGGAGTGATTGCCTACCCGATCTGGGTCATTGCTCACGTCCGTGAGTACAAGGGAGGCAACTAAATGCTG
CGCGATGGAACATTCTAGTGATACACTGTAATCCCGTCGATCCGCAAGGAATTCATGCCATTGTGTCCCTCGTGATGCTG
GTGAAACGGCCGCTGTCAAACACCTGGTCTCTGTATGAATAAAAGCATGAATTATTGTGGATCATAAAAAAAAAAAAAAA
AAAAAAAAAAAAAAAAAAAAAAAAA
>Ag-Jan-Alv_579
GAAAAATGGAATGTAATAAACAAACAAAATAAATCAACACAAGGAAATAGGATTAAAAAACTACCAAAATTATTTGGAAT
ACCCATTGTTATTAAAGACAATATTATTACAAAAGGAATACCTACAAAAGCAGGTAGCCAAATACTCTTGAAATATATAC
CAACCTATGATAGTACTGTTGTAAAGAAATTAAAAAAATGCGGTGCCGTGATTATTGGGAAAACACATATGGATGAATTT
GCTATGGGTTCATGTACAAATAAATCAAAGAATCCATTCAATGAAACCATTTTATCATGTGGTGGTTCTTCGGGTGGATC
AGCTAGCTGCGTTGGTTCCAGAATTTTTAATTG
>Ag-Jan-Alv_581
TATATTTTTCACAATCCATATTGAAGCATTTCATTAAAATTCCTTGTGTTTTTAAACAAACATTACATCTTGTTGTTTCG
TGTTCATATCCGTTTAAAATATATGGTCCTTTTATTATTTTTTTTTTCATTGTATTATAATTTTTTTTTTTTTTTTTTTT
TTTTTTTTT
>Ag-Jan-Alv_587
AAATCTTCATTATCATTTTTCATAAAGTTCACCTTTTTTTTTCGAGTTCTTTCTAAACAATCTTTTTCTTTGTGTGCTAC
GCTTCCACAGTTTTTACAAAAATCTTGTCCCTTGTTATTATTTAAGAAAAGTTTTTTGTTCCGTTCTTCTTCTATTTTTA
TTTTATCAGATCCCTTATACCTTTGATGTTTCAGTCCCGGTTTTGTTTGATTTAAGTACCACGGGGCCTTAATAATATAT
TGTGGCATATGAGGGT
>Ag-Jan-Alv_590
AAAAAAAAAAAAAAAAAAAAAAAAATTGACAAAGACAAATTATATATTCAAAAATTAAAAAAATTAGTAGAAGAAGATAG
TGATGAAGAATCGATTGTATCATCAACAAATGAAAGTTCAAGCAACTTAGATGATTTACTATATAGTAATAAAAATCATA
TTTTATATAAAAGAAAAATATTATATACCAAAGATGATAATGATGATAATAAAACAGTAATCAAAATATATAAAGAAACA
AATAATGAAATGATATGTGTGTATTATCCAAATAGTTCATATAATCAGTGTATAAGTTTAAGCACGTTGAAACAGATACA
ATGCAATAGTATGGATGATAATGAAGTTTCTGATAAAAATGTATATGACATTTATGTACGAGATTCGAAAAAAAATTTAA
CGGAAAATACAAAAAA
>Ag-Jan-Alv_596
CCACCAATCAGTGGAGGTGGTATAGCTGAATGCGGCTGCTGGCCTGCTGGCGAAGAAATTATTTGTCCATGAGAGTTCAC
CACAGTAATTCCTAATGTGGAGACTGGCATCGAAAGTGGATTAGTTTGCTGACCGGAGGACGTCGATGTCACGGTAGAAC
CAACTCCTG
>Ag-Jan-Alv_604
AAAAAAAAAAAAAAAAAAAAAAAAAAAAAAAGAGCAAGATGATGATTATTATAATAAAGATTTTCAATATGGTTTAAATG
TTGATATATGGTCAGCTGCATGCATTATATGTGAACTTATTATTGGAAGACCTCTTTTTAAAGGAGTCACAGAATTCGAT
TTGATTATTAGGATCGTTAATTCTTTAGGTAAACCTAATA
>Ag-Jan-Alv_605
TGAAAGCAAACCAAACTTCAAAGAACTTTATTGTCCGTGTTACTGTTTTCTTTTGTGTTCCAACGAACGAGATTCGTATA
ACACCTTGTTAACAAAATAAACTCTGAATAAATATCGCTCGTCTTACCATCAACATCGGGATGTGCCCTTTAGTTTAGCA
GAGTCTGATCTTTCCACGTTTCACAAAAACCGAACAGCAAATGGCTGTATTGCTGTTCGTTTTCTACTGTCCTACCCTTT
AACATTCATCGAGCACTAGTGTAATTATTGTTTACTTTTCCTTGTCCTGTCCTTATAAAACCAATAACTGCGCAGATGTA
GAGTAAGGCAATAAACAAGTGTAAAATGTAGTCATTTTTTCTCAACTTAGTCTGTACTGTCAAACATATTCGATGATCGT
CATCGATGATCTTCATAACATCAGGTTCGTATTGTGAGATGCGTTGTACAGGATTTGTACAGGATCTGTGGTCGTTGCTC
ATGACAGGCTTTTTTCTACGCCGATGTACTGTTCGGTGTACCAGCTATTGTTCATACCATACTTATTGCTACGATTAGTT
TCCATAAAAATAATCCTACCTTGCAACACCCAACAGATCTTACGCTGCACACATTTTATATTAGCTAACATTCCAAGTAT
GTATATAAATCCTAGTATATGGAGATATAAATATCGGTTTAAATATGTTCTTCCAATTAGTCTACTATAAGTTGTATCGT
TCGCTAGAAATATGTAAAACTTTATAAAAGCGTCTAACAACAAGCATTATGTCCGGTAGCCGTACACGATTCGCCTTGTA
TGAGCTCTTGTCAGAGGTCGTTAGTGAGACATTAGGTTCTAGATTGGAAAACAATCGATACTATTCAACGATAACCCTAT
AGCAATAGTCTCATCTGTCCCACGTTTCTACTTGGAAAGGGAAACTTGATCTACTTTCGACATCGACATCTGTGTCTAGC
ACAACAGGTATGTGGCGGGAGCGTTAATCAACCTACTCGTTCTCTTAAGTTGAAAAATAAATCTCTAATAACAAGCTCAA
TCATTTTGTCTACCATTCAAAAATACAATTCCTTCTAGTTTTGCTATCTATCTGTCGAATGGATGGATGTAGATCTATTA
CAGGATATCCTGTAGCATTAATAAGCGGACAAACGAACCGTGTACCGTACGTCCGCAGATGGCTGTAGCTACAGACGACG
GCCACCCTCGTCCATTGTCCACCAGAAGATTTACACCAACCATTCGGTGGCCAACGGAAATGTGAGCTTTCCCCGGATCG
TGTTCGTCGCGGAATAGCACGGAATGGCCTGGGATAACTTCAGCCCGAACGGATAACAACCGGTCGGAGTTGTGCGCGTA
TCCTCCACAAGTAAAACACAAGTGGGACCGGTTCCAGCACCACATCCGTGAAAACTATCATACTGACCACACCCACCATT
GGCGACACAGGCGTACTGGCCTTGCCTACCAAGCGTACATCTATTGGTACCGCAGCTGTTGCCGCTGCCACTGCTGTTGC
TACTACAGTTGCTGATGCTTCTCCTACAGCCTCTACTACGCTCGCGGCTACAACGGTGAGCACTATTATGACTACTACTA
CTACGACAACGACGATCATGATTAGCGACGGTAATGGTGACGTTTGGGGAACAGCAGGAGTTCGTTGGTGAATCGAGGCG
CACGAAGATGCCACGCCGCATGCAGCTTTCTTCCGCGCAATCATGTCAGACGGCGGTGCCCGTGTACAGCTGGCCGGGAA
TAGCCGTCGGTATTAACGGTTCCGGTTTGAACGTGCGTCTCAAGCGATCATTACAGTTGCCAGAGCTTATCAAAAATTTG
TAAACCATATACGTCGGAATGCACAGAACCGATGACAGTGTCAGTGCCCAACCGGCAGCCACACTCCACTCAGGATACTC
GTATTCCTCACCAAGCATTTCCTCATACCCGAGCAGAGAAAATATCAAAATGCAGAACAAAAACGTCGGACTGATGTACT
TCCAGCAGATGCGCCAAAACAGTGACGGTTTCTTGCCCAGCATTTGTTCGATGTCGGCGGAGAAGTTTTCCACACCGTAG
AACCAAAACACGCCGGCCGCTTCGACGAATACCACGAACAGTATCGCCAGACCGGGCCCGTACACGTTCAGGAAGTTTAC
CAAGTACACACCACCGTATGTCATTGTGGGTAGTGCACAGATGTAAATAAGTCCTAGCAGTATCAACACAAACAACTCCC
GGCGACGACCGATGGTGCGGGGATACTCATCGCACAGTGCCGTTATCATCGCTTCCAGCCCGCCGAACGTTGAGTCTAGC
CCAAGCGTGATCAGCATCAAGAAGAAGATGATCGACCAAAAGACGGACCCCTTCATCATGGCGATCGCTTCCGGATAGAC
GATAAACACCAAACCCGGTCCCTCGAGACCGACCTCCTCGATCGATTTGTTCTGCACCTGGGCCATATAGCCGAGCACGG
AAAATATGACGAACCCGGCCAGAAAGCTTGTGAGACAGTTGATGCTGCTCGTGAGCAGCGCATCTCGGTAGCAGTTGTTG
TTGAACTTGTTGTAGCTCGAAAGCGCCAGCAGCGTACCGAATCCGGGCCCAAGCGAGAAGAAGATCTGTGACGCTGCATC
GATCCATACCCGTGAGTTGTTTAGCTTGTCCCACTGTGGCGTTAGATAGTAGCGTATACCTTCGGCAGCACCGGGCAGTG
TTACACCGCGGGCCAGCAGTATGAGCAGCACCACGTACGGTGCCAGTGCCGTCACCCATACGACCTTCCCGGCACTGCGG
ACACCTTTCCACAGCGAGAAGTACACCAGCACAAACACGCCGAAGACACACAGGGCGAGCGAAGGTTTGACCGGTCCCAT
AAAGTCCAGCCCGTTCGATTTGTACTGCTCCAAAACTTGCCGCTCGAAAAATTCCCTAGCTGGGCTGGAGAGAGCGGGAG
CGCTGGCACCTCCGACCACTCCAGCGACCGTCGCCATCGTGCTGGTGGTCAGATTGGACAGCATCGTTGGCAGCGTGCTG
GACAGCAGGTGGTGCTCGTACTGGTAGTAGTGCGAATGGGTGGTGCCCATTGTCGAGTTACCCAGTGCGGACGCAACCAG
TGTCACACCGGCCGACGCTGCACCCGTACTCATCGATGACATGGCCGTTGTCGTTGCAGTCGCCACGGTGGAGGTGACCG
TCTCATTTACCCTCCCCGTGACCGGTGAACAGTTCTCCGTGTTCCACGGATTGCCACATTTGGTCCAGGGCAGCTCGGAG
CTGAACGATGCGAACAGATAGTAAACGGCCCACCCGATGATGGTGTTGTAGTACATGCCCATGTAGATATCGATCAGGCA
GATGGCGTACCCGACACCTTTTAAAGCCGGACAGATGCGCTTCCAGATGGACAGACAGCCGCACCGATGAAACTGACCCA
GGGCAAGCTCCATGTAGAACAAGGGCAACCCGCCAAACAGCAGCATAATGCAGTACGGGATGAGAAACGCACCACCG
>Ag-Jan-Alv_612
TTTTTTTTTTTTTTTTTTTTTTTTTTTTTTTTTTTCCGGGTTTGGTAAAACGTTTATTCTATCAAATCCTTTTGTTGATT
TATTTTGGTAGACACCTTAATAATTTAAAAAAGTGGGACAAAATAAAAAAAAAGACTCTAAACTGCAGACGGAGTTAACA
CTGTGATACTGATAT
>Ag-Jan-Alv_613
TTTCTCTCGCGAGAAGCCACACAACACCCAGAAGTGAAGTTTTGTTTTTGTTTCCCCCACGTAACGTGTTTACTTTTCTT
CGAAAGCATCATCGCGATATCACTTCAATCCATAACTAGCGTAGTTCTAATGCCACACCGGAATGAAAAGTATATTTAGT
GTAACTGGAACATTCATTAGTTTAACGGTCGAAACG
>Ag-Jan-Alv_627
AAAAAAAAAAAAAAAAAAAAAAAACAATCTAAAACAAAGAAAATGTACGCGAAAAACAGAAGATCATAACACGAGTGAAG
AAAAGAAGAGAGAAAGAAACAGAGCGAGAGAGAGAGAGAAAAAAACGAAACCAAACTAATTGCAAAACTGAACGAACGTG
GTTGACGCACATTAAAAACCGTTTCAATTCCCCCAAAAAAAGAAACCAACCGCAGCGTCGCTTACCGATGAGCGCGCCAT
GCACTTAAAAGCTATAAAGCCACCATGCACAG
>Ag-Jan-Alv_628
TTTTAACATTCTATTTATGTTGCATATTTTGATTTGCGTCTTTCAGTTCATTCATAAATGCATGTGTATATGTTTGTGCA
ATTTTGATTCCTGAATTTAAGGATGTTTAATAAATTAATTCCCGATTTTAAATCGCCCCATAGTTTCTCGAAAATTTGTT
TTTTGTTTATCCATTTATTTATTTATTTATTTATTTTTCTTATCACTATTTGACTGTTTC
>Ag-Jan-Alv_632
AAAAAAAAAAAAAAAAAAAAAAAAAAAAAAAAAATTAATCATTATATATTTGTCCTCAGTGCACATAAATTTGTTAATAA
CATCCTTTAAAAAAAATTAAAATGGCATCTGATATGGAAGAAAAATTTAGAGAAGCTTTTATTCTCTTCAGCTCATGCAG
TGACCATATTGAGATGTATAAATTTTTTGAATTAATGAATTCATTTGGAATTATCTTAACAAATGATGAAAAGGCAGCCT
TACCAAACGATATTAACATGGATTACTGGTTAAACTTTGCTAAGAAACACTACAACTATGAACAACCATTTAAACATATT
AATAATGTGAATGAGCAAAATACAAATGTTCAAATTAAAATTGATAACTTCCTTGGGATTATGAAAGCTTTAGATACCAG
ATTGACTGAGAGCGATTTAAATATCTTATTACAAATAACTAATCCAGAAAATAAATCAACCTTAAACCTTAAGACAGTAT
CACAAAAATTAACGGAAT
>Ag-Jan-Alv_633
TGGCTTTAGCTAGGGGTGGGTTTTCTGGAAGGGATGCGCACGACCTCAAACGGTACTACACATACCCATGACACGAATAG
GCCGGACGTAAAGGATATCGCGATAAGACCACAAAGCACGGATAACGTTCTCGCACTGGCACGTTGCTGCAGGTTTTACC
TATCTTAAGGGCTTGGTACTCTCTTGTTTTGCCAAACTGCAAGCTGTAGGTTGAGTTTTCCTTTACTCTCGCGGGAAAAT
CGTGTTATGCACGAAGAGAGCTCTCC
>Ag-Jan-Alv_634
TTTTATTAAATTTGTTTAAGGATATTTTATTTTTTGTAAATTTTGTTTCATTTTTGGGGCTTGTTACTATATTATTACAC
TTTATTTTTTTATTTTTATCATCATTTTTTTCTTTAATTTTCTTTTTAACTTCATGTGTAATATTTTCATTTTTCCCTTT
GCCATTTCTATAGTCCAATGTTAATTTTTTTTTTTTTTTTTTTTTTTTTTTTTTTTTTTTTTT
>Ag-Jan-Alv_639
ATCCTATATGTTTCTTTATTTTCCGTTTATCATCCGTTAATTGATGATTATCATTATTGTTATCATGTATATATTCATTT
CCCAACTTGTTATATATACGAAAAGATCCTTCATCCTCTTCTTTTTCATAATTATTGTCATCTTTGTTTTGTTCCATTTC
ATTCCTTTTATTGTTTATACCTTTTTTTTTTTTTTTTTTTTTTTTTTT
>Ag-Jan-Alv_644
CGGAACGCCAAAGTTCACCACACCGACCAGCTTTCCCTCGTACACCAGTGGGCCACCGGAATCACCATTGCACGCTCCCT
CGCCAGCCTTGGTCAGTGTGCAAACGTGTCCCAAGTCGACATTCTTCGGATTGCCCATCTTTGCCTTACAGTCTTCGTTC
GACAGCGTTACAACATTCAGGCTCTGCAGTAGCGTGGGAACATTCCCATTAGTGCTGGTACGACCCCAGCCCGT
>Ag-Jan-Alv_645
TTTATTTTTACTGTACATAATGTGTATTTACATTTTCACTTTATTTTCTTTACTTCTTTGCTTGTTTACTTTTAGTTACG
TGTTATCTCACTATCTACTCGTTCTTATATTCATATCATATCGATTCTTTTGTTTTTTTTTTCTTTTTCTCTTTACTTCA
GTTCGTCTTATATATTCTGCATCTACAAGTTACGACTGCTCTACACTTTTTTCGTATTCTTGTAGTATTTTCATAGTACC
TATTATATTTCCTTTTACATGTTTGCCATTCTTTTTTTTTCGTTCACTCAGATTTTCTCGATTCCTTACATTTATGTTTG
TAATATACTTCTCAGCGACCCTTCCGTTATTTAATGCATATTCTAATTGTTTTTTTTGCATAATCGCTAAATTACTTTTA
AGAAAATAAAATGAACAAATCGTATCATGTAATGCATAAACTAAGGAAATTAAAAAAATAATCGATTGAAGAATAAATCG
CACCACCCCACTGATTTTGGGTGTAAAGTATCTTGCTGGTCACTTATTTTTCATTTTATTTTTACTGTACATAATGTGTC
CTATCTCAGAATGAGTAATATCCTTTGTAAGAGCAATTAGTTGCTACGATTTTTATATTCCAGGATCCCTTCTTCCTCTT
CTATTCATATAATTTCCCCGGGATTATTCATCAATTTTCCTCGATGTCTTTTACATTCGTCACAAGCTGATCCAACCAAA
TGATCATTCCAAAGAATAAAGAACGTTTGCTCTGTTATTTTTGTTTCATTGTATATTTACCATACGATTGTACGCGAAAT
ACAGTTTCACATCATTCACCTATGTGATACAACCGCAAAATGGCATACATACACACAAAACAGACAGTAATCGATCGGCA
GTTTAGCATCGGCGAAGCATATACAATAGATGTTGATCAAGGAACACAATTCAAACGAATGATAAAACCATCATATTTGC
AATCGACGCACAGCTCAGCTTTTTCATAATTTCATTTTTCTACACCCTTTGGATGCTGCAGAGTGACAAGAGTCCAACGA
TTGATAATGATCGTAATGCAAATCTCTGATCTCGATCTTATCGATCAAAAGTAATCGGATTGGACTTATCGCAACGAAAA
CAACACATCCATACTCGGTCGATGTGTTGCTTACTAACGAACAGCATAACATTTTCGTAAATTGCAACTTTTGACTCGAA
AGGGCAATCTGATTCTTTTTTATGATGAAAGGATTTTTTATGTATCTGTTTGACTGTGTGCTTATGTGTGTTTTTGTATC
TGTCTGTGTATGTTTGTATTAAAGTATTGTATGTATTTATGTATGTTTATGAGTACTTATGCGTGTGTTTGTTTGTTTGT
CAAAACGCTCGTTCTATTTTGCAGCTCAGAAGCATAATGTATAACGGTGTAAATATAGAAGCATAATGTATAACGGTGGT
AGATGTGTAACGAAACGTACGAAATTGTCTAACTGAAGCAAAATGATAAGATAAGTTTGTTGAGACATTCTATTTTTCGA
TCTGTCACACTTACAATTGATTGACAATTGTGATGATCTTTAATAAAACTGTTTTAGTTATATAAACTGATTTCTGGATA
AAAAATACATAACTTTGAAATATCCGTTACTGAACATTTCAATTCAGTACACGCTCAGTTGGTAGCAACCAAATCTAAAG
AAAATGGAAATTTCGAATCGTGAAAGTTAAGTAGCCGTGGCAAATAATGTGTAGTAGCTCTCCTTTTGTCAATGTCTATC
CTCTCTACCAGACTGTGAAGTATTACTTATTCTACCTGTATTCCTGTCCCACCATCGTTCAAATTTTCCATAATGTACTG
TTTAAGAGCATCGGTTTGAAATTACTTTTTTCTGTTATTATTACTTTTGTTGATTGTGTAATGGCGCTTTGAGTATGGCG
AATAAGAATGCTTGTATTGAGTGTTTATTTGATAATTTTGCCATATTGAGGAAGATCTTGCACTTCCGTATCGTCTCCAA
TTTCATCATATGCTTGCTTGACATTGATCGAAACTTGCCATTAGAACCATGTTATTCCTGTCCATATTTCATTCTAATGT
CTATTTCTTCATATTACTCATCATAGTCAAACGTTTGCTTAGTACCACTTTCATGTTCTTGTTGGAACCTGCTCACTACC
ATGATCTTGTTGGAACAAGCCAGCATAGACAAATGGCGAAACCACGACATACTGCGTGTTACTTTATACGTATTCCGCGG
CACTATCAAGCTCCATTTTTATTAGTATCATTATTTTTTTTTTTGAAAATACCATATTTCTAATCGGAAAATTCTTTTAA
AGCCTATAATGAGTGAAGCATATGATTATTGTTCATGATAGATTTGGGCATCTTTGCACTATGATTTGCAAAAACTGATT
ACTATTAGTTTCTTTTGTTTTATGGTAAAATATGAAGCTGACACGCAAAACCCAATCTTTAACATGAGTGCACGATGTTT
TGGCCAGAATTCGTAGCAAGGAAGATAAAAAATAAGTTGAAAAAAAAGAATGAGCGTGCAATGAAAAATAAACAAAACAT
TAACACAATTCGTGTGTTAAGCTTTAGAGCCAAGGGGTTTCGCCTTAATCTTCATCACTCAGCGCTTCATATTGAGCAGA
TAGCAGTGGTTTCGGTTCGATAGCAGAGGTAATATGACGATCATCTGTCAACACACCACCAGATCCGTTGCCTCCTCCGT
TGTTTGCTCCAATAGAATTGTTTCCGCCAAGACCGCCGGTTACTCCAGCACCACTTCCAGTGATAATCATTCCTGAATGC
ATAGATTTCAAACCAGCAACATTATTACCTCCACCACTTCCAGTCCCCATCAAGTTCACTATAGAGGTCGTGGAAGATGT
AGATGGCGATGAAGGATGCCCGGTGGAAGTAGTTGGCGGCGCCCCACTGGCGACAGTAAGGGCACTAAACGGATAGGCGT
AAGTTGGTGGGGTAGTAAACGACGTTAACGGCTGCGTCGTTAGCGGATGGTATGTGCTATGAACCACGGCTGGACTTGAT
GTGGTAGAACCCGATGCTGCTAATACGGAAGAAGGCGTAGAATGCTGTGGATACGGATGATTTTGTTTGTGATCTTCATT
CAAAGAATGCGGTTGTCCATCGCTTGCTCCAGAGGCCGGTGTACCACTTCGATCAACCAAAGTAATTTCCTTCACATGAT
GGTGAGACGAGGGTGGCTGATGATGATGAGGTGAGAGATTTTGGAAACTGCGTGGAGAGGATTGTTGCTGGCGTTCAATA
TTCCGACTACCCCCACCGACTCCATCAACAACTACCACCATCGAAGGATCGGTAGAAGCACGCTTTTCATCTTCAGTTCG
CATTGCTTCGACAATACGATTTTTTACGTAAAAGTCTAGAACGAAATTATCCCTGCCTCCTGCTCCGGCATGAGGCACTC
CGGTGCCACCAGCGACGCGTCCCAAATGAGGCCCCGGGTGAAAGAATTGTGGCCCATCGGGCGAGGCAGATTCATGAAAC
TTACTTCTTGGGCCAGGTGATTGCGCAAGTCGAATAATATGCCGATCTTCAGGAGTAGCTCGACCGGGACCCTTTTGAGT
TTCGTGTGCACGTTGCATTTGTTCTTCCTTACTGGATGTTGTTAGAGACGTTGGACGCCGATGTTTCCATTGATCAGCTG
CCAGAATCGCTTCCGCTCCGGGATTTCCGGTCGTTGATGCACCATACGGTATCATTGGTGGTCGTAGCGGAAGATATGGA
TTGGGGTTGGGCGAATAGTCCTTAGCTATGATCGATTCGGTTAACTCGCCAAGAGTGATATTTTTTACACCACTAAGACT
GTTACCGCTTATTCCTCCACTGTCACGTCTGTGATGAGAATGTACGTTATCAGAATCCAAGTCAACATTTATTACGTTGG
GAGAATGAGATTTGCTTCCGTTGTTTTCGTGTATCACTTGCTGCATTGCAATAGAACGCTGATCGCGCGACGCAAAATAT
GGTGCCCTATGAGGATCTCGAACCGACGGCATAGGAGGTGGATCGACTGCTGTTTGGCTTATCTGATGTGTTATGATAGC
ATCAATCAAATTTGCTGCTGTAAGTGACCCATCTGAGGTATTTCGACCGCTCATTAATTCAATCGCTCTTTCTCGCCTAT
CTGGCAAGTATCCATCATATTGTTGCTTTCTTCGGCGTTCTTCTGCCTCATGATGCCGATCGAGACGTTCGCGATCACGA
TGCAAATGCTCCCGTGCCTGTTGTTCACGTTCTAACTCGCGACGCTCTCGATGTTCGCGATCACGCTCCCGTTCACGTTC
TCGTTCCCGCTCGCGTTCCCTTTCCTGTTCTCGTTCACGTTCACGATCACGATCACGATCACGATCACGGTCACGATCTC
GATCACGATCACGATCGCGATCACGTTCACGATCGCGATCGCGCTCTCGTTCTCTTTCACGGGTTCGCTCGCGTTCTCTC
TCACGGTCCCGAAGTTCACGTTCCCTATCTCGTTCACGTTCCGCCCTTTCCACCAATAGATTGCGTTCTAGTTCAACACG
GTCGCGGAAATTAAGATCCTCACGACGATCTCGTTGATCAGGATGATGAGGATCCCGTTGAAACGCCGCTATAGGTCCCA
ACTGCTGTAACGATGGATGCAACGGAGATTGCTGATGACGGCGCTGCATATCAGCCTGCTGCTGTCTCAGGTGTTGATGA
TGCTGAGCAACAGCTGCAGCCACTACTTGCTGTTGATGCAACTGCTGGAGTTGTTGTTGCTTTTGCTGTTGCTTTTGATG
TTCATGGTCATGATCCTGATGCTCCTGATGATGTAATTGAGGATTTTGCAGCGGCTGCGCGTGGATCGACTGGGATTGCG
ATTGTTGTTTTGATTGTAGCAAATGAGGTGGCTGAGGCGATTGAGCCGGTTGGTGTTGTTGATGCGCTTGGTGAGATAAT
TGTTGCTGATTATGGGATTGAGACTGTAGCGGTACTGGCGGCTGGGATTGTGATTGTGTTTTAGATAGTTCCTGTGTCTG
TAGCTTAATCGAATCTTGAAGCAGTGTTTTCGACTGTTCTTGCGTATGATGTATATTTTGTTGTTGATGCAGCTGTTGTG
CTTGCGATTGCGCAAGTTGTTTTGTTTGTTGATGCAGCTGATGTTGCTGATGGTGGAATGGAATCATTGTAGGGTGCTGA
TAGCGCATATCGTGGTGTACACTCGAAGACGGTGGCCCAACTACTGATAATCCTGTCGATATCGTCGCAGGTGGTTGTTG
CTGCTGATCGGGCACCCCTCGTTTTGCGTCGTCCTTGTGCGGAACTGTCATCGGTGGTTGTTGAACCGCTAAATCAACGA
ACGAGGTAAACGCATCTTGAAGATAATGATGAGGAGGAGGTGGAGGCTGTAAATGATATCGCGGTGCTGGACTAGGTGGC
TTAGAAGAAACGCCGCTTCCACCTACAACCATAGCCACAGTGCCGGCATTTCCAGTACTGTTACCTCCAGATCCACTACC
ACTGCTGTTATTAGTATTGTGACGCTGTATAACACCTTGTCGCTGTGGTGGTGGCGGAGTGCGATGTGGACTAGACGTAT
TACTGTACACCGGTGAAATTCTGTTAACATGATCAGCAGCTGGTGAAGTTCGGCTTAGATAATCATTCTGAGCCTGTCGG
CTACTAACAATGCCCAAAGGTGACGTCCCAACTACATTGCTTCCTACGATACCATATATTGAACCCGGTGGAATAGACAA
TGGCGTAGGACCTCCAGGAACACTAACGCCAACGCTTCGTGGTAAAGGAGATTCCTTCCCAGAGCGACTGTTGGCAGCTG
CATTGACGACCAAAGGTACAACACCAGTTGAGCCGACTGCTCCATTACCACCTGCGGCACTAGTTCGGCCTTGCATCTGT
TGTGAAGTTATGTAGTCGTTCATTATGATTTGTCTTGAACTCAACTGTTGTGAAGTTGGCTCAAGTGACGAGTACGCTGT
AACGCCTGAAGCTCCGTTACCATTTCCACCACTGACGCCCCGAACTCCAGTTCCATAGGGACTAAACTGAATTGGTAATA
CATGGCCCCCGCCAGGAACTACTATTGTTTGCGCAGGGCTCTGACGCTTGTAGTCGTATGCTGAAGAGCTGGAACGTTTA
TCAGACAGGAGTCCCCCACTGCCCCCATGCACAGGAGTTCCTTGAGTTATGGAACCTATAAACTTGTCACTCATTATGAC
CGGAGATGAAGAAGTTCCTGGGCGACCACTGGAAGCAGCCGATGATGGCGGTGTTTGACGCAGAAGATGCGGTTCGTACC
GTGGGCTTAAATTTGCCGTAGATGTTGGCTGACCCTGGATGATTAACTGATTTTGCTGCTGCTGCTGAGTGGCATTCACC
GGTGTGCCATGGGTAATGGAACCTCCTTTAGGACCACCGCTGACAGAACCACTACTAGATAATTTAGGACTCAGTTTGGG
AGTGTTCTTCCCCTTTGTATTTCCGCTTCCTGACAAAGGGGGTGGAGGTGTGAGCGAAGACAATGTTGACTGACGTGTAG
ATCCCGTCGAACCTTGCATCGACAACCCTCCACTGTTCTGTCCTGGCCCTGTGCCCAGCGGTATGGTAAGGTATGCTGCC
CCAGTTCCCGAAGGGGATTTTGTTAACGTACGGCCCATAGCATCAGATACGCCCGTCCCGGACGGGTGATAGCTCACATA
GGTACCACCTCCCACAGCAGATGTTGACGATGGAGGAATGTTAGGCCCCGAAAATGTACCATCCGTTCTATAGACAGTAA
CTGACGGTCCATGCGTGCTTGATGATAATACATGACCAAGATGAAATTTATTGTTAATATTGTTGTTATTTCCACTGCTT
CCGCCAGCCCCGCTATTTCCACCAGCAGTGCCGCTCAAATGATTACTATTATTGTGGCTGTGCGCAGGCGGTGGTGGAAA
GTTTCCTCCACCACTACTAACATTGTTGCTAGTTTCCGTTAGTTTTGTGGGAGCAGCCGATACAGCCATCGTCTCTGTGC
GGGGTGTTTTTTTGATGCTAAGATCCAACGTTTGTGGTTCATCGTTTGGTGGACGAACTACAGATGAACTCAAAGTTGGC
GATGCTCCAAGGTGGATAGAGTGTGGAATTGGAGTGATAGTTGCCGGAATTTGACTACTCAATGCATGATGATGACTTAA
TTGCACATGACCACCAATCAGTGGAGGTGGTATAGCTGAATGCGGCTGCTGGCCTGCTGGCGAAGAAATTATTTGTCCAT
GAGAGTTCACCACAGTAATTCCTAATGTGGAGACTGGCATCGAAAGTGGATTAGTTTGCTGACCGGAGGACGTCGATGTC
ACGGTAGAACCAACTCCTGTAATTACTTGCGGAACACCGCCTGTTGAGGTTAACACTACTTTCGTCCCATCACGAAAATC
TCTTCCCATCGATGACGATGTAGAGGAGGCCCCTGAAGAAGCCAGCGCTGGTACAGATCCCGTTACTGGTTGAATTTGCT
GTCCAGAGGGCACAGAAGAGGATGGTGTAACACTAGATCCAAATTGTAGGTCACGTAATCCCGGCGGAGGTGGTTTGCTG
GTTGCCGCTAGTGAGTTATTCTTTAACGATCTTTCAATGACATTTAACATCACGTCCCTTACATTCTGTGGTGAGTTTAT
ATCGCTTACACATCCTCCAATGACATTAGAACGAGGACCATTCGTTTGTTGCTGAGCGTTGCTAATAGAGTTGTGCAACA
TTGCAATTCCAGAGCTGTGATGCAATGGTGGCGGGTAGTGCGGATGTGGTATCGGAGGATGAGAAAGAGATACTTTAGGA
CTCTGCCTATTCGCTGGAGATGATTCATTCTCTTCATCAGCGGTTTCGGTCGCTGAACTATCATATTCCTCCGTGTGGCG
TAATGCTTTCCTTGGCTGAGGTTGACCTGGGGGAAGTAAACGGTCATCCTCATACGCGACACCACTACCACCCGAAGATG
TTGACGAAGAAGATCCGGTTATTGTCGCTGGGGTCTTTGGTGGTGGTGCTAATGAGATTGCCACTTCACTGCCACTAACG
CTGTCACTATCACCAATAACGCCAGATGGGACATTACCACTATCGAGTATGATTCGCCCGCTTTCTTCCAATTTAGCTGT
TGTAGGCACACCTTCTACAATAGAAATTACATCAGTAGTAATGCTGCTACTGTTGTTTTTCGTAGGCATCACTGTCACGT
TTCCGATTGTACCACTATTTACTCCCCCATTTCCAGCAGTTGGGCTTTCTGCCGACGCAGTAGTGTCGCTGCTACCATCC
CGTTCATCTGAGGAAGTTGACCCGGCACTGAGATCTGACTCATCGCCATCAGTTAAGGTCGACCGACGATCCTCACTGGG
ATGCAGTTTATAGTACTCATTTAAAGCAACATCCAGGCCATACTTTTTCTGATAGTGAAAATAGCAACTTTTAAGGGCTA
GAACTGGTTTTCCGAAGGATTCTGCAAACTGGCTCCACTTGGGACCATGCTCTTGCAGTAATTTTTTCAGTCGGCCAACC
TCCTCTTCGGTTAGACTGTTGCTGCCTAGCAGATGAGGACCCATCTTACGACGAATCCGTGTCAAACACGCCGAACAGCA
TTTGCTAACATTGGGTGGTATTTGAAGCTCTTGCACGATCGGATCGCGTATTTCTGGTGCCAGTTCGAACAACCGAGGTG
GAAGATTTCGGAAGCGCTTCACGCGATCTTTAGGATTGGGACAGGTTGGAAGAGGACAGTGAGTGTAACGCGATTTAACC
GATTTGCACTGGCAGCTGTTGCAAATTCTAGCTCCAACAGGGATATCCGCTTCCGATATTCCATACTGCGTGGCACGGCT
TCGCTCAAGAGGTCGTGTACGCGAGCACAACTCTGCTTTGCAGATGAAACACGTATGTAATGTACCCGTAACATTTGTTT
TATCTTCTTGAATGTCAGCACTGTTAGATTCGTTGATAGTTTCATCAATACGCTTGTTCCGTGAATCGCTAGTATTAATT
TCTTCTTTAAAGTGTTGAGCATCCTCCTTGACACTTCCAAGTTTGCTGCTTACAACACTCGCAACCACAGAGCCAAGCGT
TAATTCAACCGTGGATGGCAATGGTTGACTAACCGTGGAGTTCAACGAGAACAATTCAGTTTTCACGCCATTGATCGGAA
TGCTACCAGATAATGCAGTCGTAGTAGATGGTATAATACATGAAACTCCGACACTATTTTCAACAGGAGTGGCTTTCTCA
TCCGATGGATGCGATGCTGTTTGCTCTACATGCCCCGTAGATGGTGTAAAAGTAGCAACTCCAGCTCCACTAACCACTTT
CGCACTACTCGAGGATGCCGTCGATAATACATCCACTCCTGTATCATCATCCATCACCCTATCGGTCACGGAAGATACAT
TCGTTACCGTTGTCTCTACGGCCTGTTGTCGTACGTGTTTCGATACATTTGGGCCCGTGGATGTATTTAATTCTATGTCA
TTTATCTTCGTAGAAACCTCTACAGCGTCTCCACCAGAAGCAAAGCTACTGTTAACATGTACTGCACTGTTATTACTGTT
ATAAGTCGATTCAGTTGCATTGTCAATTACAATGGTGTTGTTGTCATTGCTGCAAGAGGTGTTGCTGCTATTCACACTAC
ATGCAGATGTAACGGAGGAAGCGTTGATCGATGCAGTCACATAACTACTAGGTGATAGGGACGAAGAATTCGTAATACAA
CTACCATTAATGCTGCCGTTATTACCCGTGCTAGTGACGTCGCTCATCATGTTAGTACTTGTAATATTATTATTATTACT
GTTGTTGATATTATTGCCACTACTGCCATTATTACTGCTTGCGGGAACACTGTTAGATGACGGATTTGTCGTGACATTGA
CAATATTGGCTGTCGCATTACTTCCTATCGTACTATTTGTTGAATTCGCGGCACGATCACGGCCTACAGTCTTTTGTTGT
TGTTCACGTTGTAGTCTTGTTGTAACACCAGTAGTCATTGCATCCACAATTGATTGTGTTTGCTGCTGGTTAGATTTTTG
AGGGTTTCTAGAGCTTCTTGTTCGCTGTCGGGACTTCCTTAACAACTGCTTATAATTTTCCGTCTTCTTACTGAGGTAGT
AATATCGCACACAATCCTGCGCACTTTTCCTGTCCAAACTAGCAGCAATTGTGCCAAAATTTTTCGAATGCTGCAAAAAC
TTTTCTCGAAAAATTTCCTTTTCACCAGATGTCCACACATTCAAACTTAACCGCTCCTTAAATTCCGTTTCCATGTCTAT
TAGCGCTCCATTTTCGTTATTAAACACTAGCCTTCTTTGTCTGGAGTCTAACATTAAAGGTGGAATCACAGCATATGAGC
GCATTTTCTTATCCTCCATGGCCTGTTCTTGAAGACCATCCATGATCTCTTCAAGATCGGCTTCAGATTTTATTCTAGAA
CCTACACGATTAAATCGTTCCTTATCTTCCCGCTGCTTTCGAAGCTCCGGAAAAACCTTTTCAAAGAACTCGCGATTCTT
GGCCTCTTTTGCCTTACGCTTGGCGCTCGCCTCTAGCTTATCGACGCGCTTGGTCCATTCCTGCGATAGTAGGGCGTAAC
GTTCGGTTATCTCGCACTGCTTTGCGGCACGTTCTGTTTTGATCTTCCGGAAGTGCAACAACAGTCGTTGCTTAAACATC
CGATGACGTTCTTGTATTTCCCGGCACATTTCCGCATCCGTCGGCTGATTATACAACGGAAGAGGGTCAGCTCCGTATGA
ACAGAGCGTACTTAGGACGGCATGAGCTGCGGAGGCACGTTTACGATTTTCCGCATATATTTTTTGCGCTAGATTGCGGT
GCTTAGGTTGCGCCTCTGAGGAGCTTTCTTCAATCGGTGGTTTAGCAGATGCTTCCTCGAGTGATTCCTGCTTTTTCTTC
AATGAAGCAATCTTCTTCTCCGCCTTGTCAATCTCATTATCTACCTTCGCAATTTGTTGTAACAATTCGTCCTTTGTGGC
ACGCAACTCTTCCATGGGATCACTGGGCAGTGTAGGCGAGATAGCTTCCACTTGCGGATGGTATGCTCCCGAAGTTACCA
TAACAACCGGCGATTCCCTAGTATCTATCTTCAGCAGCGTCGTTGCATTGCTAGTACTACCAATTGGCAGTGGCACAGCG
GAGCCAACAACTGGCGGCGGATGCTGTGAACCGACAACCTCATTTAATCGTATCTTTTTAAATGCCGGTGGTCCATTGCT
GTCGGTTACCGCTGGGACTACTGATCTCGAAGATTGCAGAAGATAATCTGGTGAAGGATGGAGCAAAGTAATACGTTGCC
TTGATGTTTGTTGCGCCATCTGCTGTGGAATCTGCTGTACTAATAGAGGGAGATGGGGTATTTGTTGCTGTGGCAATGAT
GTAACCATTATGGGGGTTCCTCCTCCAACATGTTGTGAAGAAACTGAAGATGGTTGCCCTAGAATAGTTTGCGGCTGAGG
CGGCCGTGGCTGCTGATATTGCTGATGTTGCCGCTGTTGCTGTTGCTGTTGCTGTTGCTGTTGCTGTTGCTGTTGCT
>Ag-Jan-Alv_646
TATTATGCAGTTCTTGTTTATTTATTCATTTTTGTCCGTACTCGTATGTTTCCATTTTCCCATGATTTACACTCCACTGT
TTTCCCGCACCCAGTCACGAACGCTGGCTACGCGTCCATATACACCTGGATATCCTGGCTGAGCGCATCCATAGCCCCAC
GAGACCACACCGACCAGCTTGCCATCAGCAACCAGCGGACCGCCGGAATCTCCCTGGCAGGCGTCCTTTCCACCCTGCTG
GTATCCGGCAC
>Ag-Jan-Alv_647
TTTTTTTTTTTTTTTTTTTTTTTTTTTTTTTTTTTTTTTTGCAGTCACTTTCAATGTTGTTCGTTTCCGTTTATTTTATC
ATATTGTCGGGCTGAATCGAAATTATCATCATGTTCAACTCCTTCTCAGCATGCTTCTTCTAAATATCAGTTAAAAAAA
>Ag-Jan-Alv_648
GGGATTAGATTTATTTTGAGTGTTTATTTTCCTTCCGATGTGTTGTAGAACTTTGCTTTTATCGTGTGTTTTTTTTGTGA
TGCTTCAATGTTGTACAAACATTGCATGGGCTTTCCCGAAATTCGTCTGACGAATGTCTATATGTATTCTACAACACACA
GGTCGAA
>Ag-Jan-Alv_649
TTTTTTTTTTTTTTTTTTTTTTTTTTGTTTTCGCTTTCCCGTATATTTTCCGATCGTAAATTAAAAGATAAAATCGCTTC
ACCCCTGGTGTGTGGACTCTTACAGAAAAAAAAACAAAACAATAAAATCGATCACTGTACAATCACACAATGCCTATCGT
AGTAGTATAAGAGGAAGGGGTGGCACGAAGGTCGCGATGTTTCGCACACCACCACATGTGAACCTTTTGAATGCACACAA
TTGCTTTTTTGTCACTTTTCTCATTTCTGCCGTTCTAGGGGGTAGTCGTTCCTATGCTTACTTGGTATATCTAACGAAAT
CCGTGCCCGTGCACGGCTCATCTCCGGCTCCTCGTTTTTTGCGCTAAAATTCCATGCACGTGCATCCGGTTCCACCATAC
ATACACTCACACACAAGCGCGCGCGCGCGCGCATACAAACACACACCCCAGGGACCGTTTGTGTGCAGCCGGTCCTTAG
>Ag-Jan-Alv_650
TACTTCTTCCTCTTTTGAACGGCTTTTAATAATTATACACTCCCGCTGCGTCCCGATAGTAGTAATTCGTTAGCCACCGC
TCTCACTTCTTGGCCGCGACCTTCTTGCCCGCCTCCTTCTTGGGGGCCTTGGCCTTCTTCTTCTTCTTCTT
>Ag-Jan-Alv_651
GTCGAAGTATGCAGCACGCACCCTATTTTCGTTTTACTTTGTGCAAATGAGCGAAGAAATTGGCCATTTTATCAAGGCTG
TTGAAAGTTGCCCCGCAGCGGGGTAGGCAGAGCAGTGACGCATCGGCTCGAGTGAACCCAAAGCGAATAATCAAACGCAG
CAGCAGCAGCAGCTCCCAGCTCCGCCTTTCGGAAGCGGAAACGCAACCGCGTCATCTGTCCCCTCTGCGCGTG
>Ag-Jan-Alv_653
CAAAATCCGGATAAGAATAATAAGGTCTCTTCAATAAATGAATCTTCTGGAATATACTCAGGCCAAGCTGGACGCGTTCG
CCGACGTATCAAGTTTTCGGCTTTGAAGGATTTAATAAATCAATAGAATGAAGACGCTTATGAAGAGAAAGATGGAAGAA
AGCTCCCAAAAAAAAAAAAAAAAAAAAAA
>Ag-Jan-Alv_662
TGTGTGTGTGTGTGTGTGTGTTAGTGTATGTGTGCGTGTTCATCCGTTTCACCATCTGATCCCTGAGAGAAAACGAATTA
TTTCGTATGCTTACTTTCCTGATGATGTATCAAAGAAGGGCCAGAAAGATGGGAAAATAAAAAAGAAAAATTACAAATGA
TTAAATAATAACGTAAAACAACTAAATAAACAAAAAC
>Ag-Jan-Alv_664
TTTTTTTTTTTTTTTTTTTTTTTTTTTAGATTTTCATTCGTGTACCATTTATTATCATTCCTACGCGCATTGCTCCGTTC
TAGTTCGTGTTGTTCTGGATCCAGTCGATGTAGTGCGACACACCGACGTAGACGGACGGGAAACCGATCGTGCCGCATGG
AATCCAGCCCCACGACACGATACCGACCTGCACCTGCTGGCCGTTCTGCACCGTGTAGAGCGGGCCGCCGGAGTCACCGG
AGCAGGCGGACACTCCGCCAGTCAGCGGGCCGGTGCAGACGTTGGTCGGTCCGAGCGGGGCATCGATGCCGGCCGCCGAT
CGGCACTCCTCGAACGGAATGATCGGCTTGGTCACCTTCTGCAGGATGTTGGGCAGGGTCGGCAGGGTGCCACCGGTCGA
TCCCCAGCCGGCAAGAGTCGCCGGACCGGACGGGGTGCTGCCCGGAGCCGGCAGGACCACCGGCTGGATACGCGGGGTGA
AGGTAAGCGGTGCGGACAGCCGCATCACCGCGATATCGGTCGGGTTCACACCACCCTGGTAGTCCGGATGGACCGTGCTG
CTCGCGACGCTGATCACCTGGCGGGTGTCCTCGGTGATAGCGGTATTGTGCGTACCGGCCCAGATCGCAAAGTTGGCAGT
GGCAGGGTTCTCCGTGATGCAGTGGGCAGCGGTCAGGACCCAGAAGTTGCTCAGGATGCTACCACCGCAGATGTGCGTCG
AGACGACGAGGATCACGCGCTGGATCGACACGATGGACGGGAACTCACCCGGCAGAGCGTCGATACCACCGACGACGCGT
CCGCTCGGGAAGCCATACTTCGCTTGGAGGGAGCGAGGGGCAGCAGCGGCCACCGCCACCAGGCACAGCAGAGCAACAG
>Ag-Jan-Alv_667
ATGAATTATCAGGTGCTGATATAAAAGCTATATGTACAGAAGCTGGACTCCTAGCTCTTAGAGAAAGACGAATGAAAATA
ACACAAGCAGATTTACGTAAGGCACGAGATAAGGCATTATTCCAAAAGAAAGGAAACATACCAGAAGGTTTATACTTATA
AAAAAAAAAAAAAAAAAA
>Ag-Jan-Alv_668
GTCCTTATGTTTTTCAATAGAATTAGAAGAATCGTACTTGTACAATTTTTCATTTAGTGAGTCATATCCTTCACATAGAA
AAGACAAGGATGTGGCTGAGGTTGTATTTGATTTTTTTATATCTTCATCTGAATCGTCATACTTTTTTTTACGTTTATTT
TTTTTATTTTTGTCCTTTTTATGCTTCTCATATTTTTTGCTTTTCGATTCACTCTGTTCTCTTTCTCTCTTTTTTTTTTT
TTTTTTTTTTTT
>Ag-Jan-Alv_669
TTATAGAAATGAAAAAAAACAAATATATATATATATATAAATGAATGCACGTATATTGTAATGTATTTTAAAATGATTAA
ATGTGAAAGCCTTTTCTATGGGTGTAAAATATATGTATCTATACATTTTTTTTCTCATATGTTATGCATGTCTGTTCATT
TTTGTATCTATGATACCCATATATATGGTGTGCGCATATATTTCTCGTGATTATTGTTATAAAAAAAAATATATTATATA
TATATGCATATATAGGGGTGATTTTTCATTTATGCAGTATCTTTTGCTCCTTTTCTGTCTAATATTTTTTTACGATTTTT
GTCGATTTTTAGTTTTGTTAATATAACGTTACTTGGATGAATACCTATGAAAGTAGATTCACCATTAACTTTTTCTCTTG
TAACTCTTTCAACATATATTTTAAATCTTTTTCTATTAATTTTCACAACTTTTCCTTCCCTTCCATGGTTATGCCCTCTG
CATATGAGAACTTCGTCATCTTTTCTGATTGGCAATGTACGAATATTATATTTTAGTCTCAATTCTTTTGATAATTTAGA
TGACATAATTTTCCTTCTAAGACCTGCTGGTGCAGAAAAATGAGCTTTTCTCATTTTTCGTCGGGATGATGATATTTTTG
TGTTAAGCTTCATTTTTAAAAGTATTTGGAAATTTTAATATAAAATCGTTTTATTAAAAAATTTGTTAAAAAAAAGTAAT
TAAAATTAGTTTGTTTCCTTTTTCTTATTTTTTTTTAATTTTATTATTTTTATTTTTTATATTTTTTT
>Ag-Jan-Alv_678
TATTCTGTAAAAATTTGTAATTATTCTGATATGAAAGGAATGCATCAGTTACTTCTCTAGATCTTTTTTTAACAATTTTT
GTGTCAATTTTTTTCATATTATATGCAACCGTTCCTCTTCTGGGATAAAATTGTGATATATTTAATATTGGGAATTTATA
TTTTTTAATTAAATTGACTGTTTCTAAATGATCATTTTCTGATTCATATGGGAATCCACAAATGATATCAGTTGCTATAG
TCATA
>Ag-Jan-Alv_679
ATCACTTTTTCCATCTTTAGCATTAATATTATTTTTTTCTAAATTATCATATGTAACTATTTGTTCGTTTCCCTCAATGT
TATTCTCACTTGTATCAACTTTATTATTTTCGTTGGGTTCATTTGTTTCTTCATTTTTTTTTCGGTTTGATATATGATCA
TATATTTGTTTTCCTGCAATATTATTTTTATTATCATCATTCCCAGCAGCAACTGTATTTTTATCATGTGTATGTTCACC
ATTGGGATCAGAATTAATTTGATCA
>Ag-Jan-Alv_681
GTTGTTGGCAGTGGTGTCCATTGCGCACGCCAATGTAGTTGGACGTGTTGCTGATGGCAGTGACGCCCGACGGGGTCAGT
TCCCGTACCAGGTGGCAATGACGCTCAAGCGCCAAACCGTGTGCGGTGGCGTTATGGTGCATGAACGCTTCTTCCTTACC
GCTGCCCATTGCTTCTTCAAGGGTGAAAC
>Ag-Jan-Alv_682
AAAAAAAGAAAGTACTGAAAACGAAAACAGATTGTAATAAATCTAAACACGGAATTAATGACAAGTTTTTGGAAAGTGAA
GCTTTTGCATCCGAAAACTAGCACACATGCTACCAAACAAAGGTATAAACAAACCAAATTCTGCCTAAATGATCTACTAA
TATGTTAAAACTACCTTCTCATGTATGTGCTGTTTCTATTCTCCGTCACTGAACATAGACCAGCGTGTAATACTAAAAAT
CCGTCTCGGGACTCATCGGTCGCCCCGAGACATTTCTCGAACGCAACGGAAGCTCGCCTGGGCTTTCGGGCGATGTGGCC
CTAGGAGAGAAGAGACCGTCTCGCGCATAATCTCGTCTCAACGTGGGATCAACTCTAGGACTGCTATGCTGCTGCGGCAC
TCGTCCTACCACGCCGGAACGATAATCACTGTCATCATCGCTGTCTGTTTGGCCGCGAGGTAAACTGGTCGCCGACCGGA
AGTCCAGCTGCTCATCTATTTCGCTCGACGTTTCTCTCTTTGGCAGCTGGCGCACAACTTGGGCGTAGTTGGCCGAACTC
GCGGCAAGTGGCGAGACGGACCGAACCGTCGGATAGGACGGTTGCGTGTTTTGAATGGTTTGTACCGACGGTGGTAGTAC
GCCTTCGTCGGCGATCAGTGTTGCTGATTGTACGGCTGCCTCCGAAGTTGTGGAACGATCAACCGTGTCTGAAACGCTGT
TATTCAAGGGCATCAATTCCGTCATGGTTTGTGTCCTCGCTGGTGATATGAATCGCATCTCGATCGGATTCCGAAGCAAA
GTGTCGTCATTTTCACCGTACAAAGCGGTATCCTTCACGAAGTAATACACCACCATCTCGAAGATTAGACCGATGATGAT
TAAGGCTGCTGTTATCATGTTAAGAATATTTCCAAACGTCGGCGTCTCGTGCAGAAAGCAGTGCCGCTCGTTCGATGACC
AAAACTGACACGTGTGTGTTGCCACCACCTGATAGATGGCTGTTCCAGGCAAATAAACCACCAGCCCGACCAAAGTCAGC
TCCACCGCCAGCGCCATCGCTTTGTCTTGCGTCAGCACCGAGCGCAGGCTGATGATCACCTTACCAGTCAGGCCCGAGGC
CAATAACATCGCCACTATCACCGTCAACACCTGAAACACGATCCAGTACGGTTGACAGTCGTCAATCCCACAGGCGCCCT
CTGTGGCATCGCCACCGTTCTCCAGCACGATGTCCACATCAACACCGCAAGAGCAGTTTCGGTAGATCACGATATTGTTG
ATTTCCTCCCGATCCTGACAACCAGCATGGCACGGCGAAAAGTATGTAAACCGACTGTCGATAGGGCAGACCGGTGTAAA
TGGTACGTTCTCCTCGCACACACAGTTGGATGCGCAGAACGGTTTGATAAGCTTACGGCCACGGTAGGCGCCTGCTATTT
GCTCTTCGCCGCACGAGATGAAAATGTACGCAATAAACAGTCCTGTAGCCACCACCCCAACAATAATGTTCCATCCAGCT
AACTTTCTGGCCGAAGGATTCGTGCTGGCAATGACGAGTGCCGCCACAATCACGCCCACAGCAGCGGCAAATGGACGTAT
CAGATTGGTAATCAACCGGGACGCCCATTCATCGTTTATACCGTCCGCATGCGACGTGGGCAAAAAGAAGCGCGACTGCA
GATAGGACTGTTCGTGCGAGTGGAAGTTCACGATGCCGGTCTGGATGAACACCAGGGCTAGCACGTTGCACACGAGCACC
TTGTTGGAAAAGACGCGCCTTAGCGTGGCCCAGAGCGTTATATCGGCCAGCCACTTGTCGGCGGTGGCGATCGATTGCAT
GCTGTTGTTGGTGGCCGTTTCGACGATATCGTTGGCCGCCTGGCGTACCATCGTGGCGAGCAATCGCTTCGGGAACAGCG
AGATGACGAAACCCAACAGGAAGGTAAGCGGCCCTATGATGGCCCATCCAAGCCACCAGCCCAGCGTGGTGGCACCCACA
GCTAAGCCGATGCCAAGTCCTAGCTGAGCTCCCCAAATGCGCGCCGCTATGACGCATCCGATCAATCCGGGACTGTGATG
CGTGCGTACGTTATCGTCGATATAGCTAATGCCCAGCGCGTAGATGGCCACATTGGCGAGGCCAATCAGAACCTGCGCGA
TAAACATCAGTACCAGTGTTGTAATAGCGTACGGTCGATCCATAACCAGCCGTCCAGATTGTTCTAGCGTACAGGTTTTG
TCCATGTTCAGTGCCTCGATGGTGTTGCTTTCTTCCGAGTTGTGCGTTAGCGTCGGTATGATCAGCACTATCAAGCTGAT
TGCCTGCAGCATGAATATTCCGCCCAGCCACGATATCCGATGGAACCGATTGCCCCAATAGCTCACCAGCAACGCGAACA
GGCCCTGCGCAACACCGGCCGTCACTAGCAACCAGTCCAGCACGATCGGATCGAAGCTCAGCTCGCTGGCCGCTTGGTGT
GCTGCCAGCCGGAAGTAGCTCTCGATGCCACCGCTAACGAAAGCCACCAGCGATAGGCACACGACGAAGGACGTAGCAGT
GCCCAACCGTATACATCCTGGACCATTACAACAGCTGCACGCCGTCACACCGCAGTCGATTGAATCTTGCTTTATGTTGT
TTGCGTTCGCTTCGATGCGCGGGTATCGTTCGTGGTTGCTTAGCAATGATTCTTGGCGCATCATTTTGTTGATCTACAAG
CGAAATTACGTTCCACAATCAAAACATCCTGCACTGTAGGCACTGTAACGATTTGGAAAATGTTGCACAATTAAACACAC
TCTGTGATCCGGCAAGGTGCTGGAATCCTGTACCTCTAGCTGGTGTATTGTTTCATGGAC
>Ag-Jan-Alv_683
TTTTTTTTTTTTTTTTTTTTTTTAGAATAGAAAACAAGTAGCATTTATTTTTGTAACCTTTTTATTATTTTTTTTTGTTC
AGTTGCTTGCATTTTTTGTTTATACCATTTCGCAATGACTTCTTGCACTTTCTTTTTGTTTATTTTTTTTTTTAATTTTC
CTCTTTAATGTTGCTTAATCTTTCCTAGTCTCTGAGCGGCGGTGACGGCGACAGTCAATCGTTCAAAACTGCGTGTTCCA
ACTCTCTATAACTCAATTTCCTGTGTGCCAACATTCTCTGTCTGTGGTTTCGGAGGGGGCGGGCATGAAGAACCATCCTC
TTCGTTTACACACGCAAATACACAGAAGAGCAAGAGCTAAGGATTTCTGCGTTTTTAGTAAGTGCACGTAAGTTGTCTAG
AATCCTCACCTCGCAAGGCTAGGGGGGCTGTCGACGTTGTGTATGAAAGTCACGAGAACTGCTACTACACACCGACAGCT
TGAACTTACTCTCTCTCTCT
>Ag-Jan-Alv_684
AAAGGGAAAGGAAGACAGGAAGCAAACATACAGACAAACGTACATTGGAGGTGGAAGAGAAAGTGACAAAAAAATGCTAG
AGAAAACAAGAAAGGGAAATGGAAAAAAAGCGAAGAGTTCAATAAAACACCACTTGAAAAATAAAAAAAAAAAAAAAAAA
AAAAAAA
>Ag-Jan-Alv_685
TTTTATTTTTCAAGTGGTGTTTTATTGAACTCTTCGCTTTTTTCCTATTCCCTTTCTTCTTTTCTCTAGCATTTTTTTTG
TCACTTTCTTATCCACTTCCAATGTACGTTTGTCTGTATGTTTGCTTCCTGTCTTCCTTTCCCTTTATGCACTCTCTATA
TTCTTCCATGGCATTTCTCGTTCGCTCGCGTGTACTAGTGTGCTTTTGCAAATGGAAAATAGGCTTTGCTATTATTGGGG
ATAGCGCCATTGTAAGGGTTAGCAGCCGTTATGTGCCCAGTAGTTAGTAGATATATGTATATAGCGGTTGTTTGTTTGTT
TTGCAATTGCAATGCGCGTGTTAGTCTGCTCTACTTATTTATCACTAGCTCAAGTTGTCGCCCCGTAAGACATCGGGAAG
GGCAGTAAGTGTAGCAGCCCACAACTAATATTGCTTGTTTGCTATGTCAAGGTATGTTTGTTTGTGTAGTAGTTTTCTTT
GCAGCTTGCATCGCCAAACAGTATGTAGCTGTGAGTAGTTTATCGGATATCTACTTTCAGTAGACGATTTCCGTCCGCCA
ATCGCCGCACTGTGGTTGCACGACGATGCTACACACAATGGTTGAAGATTAGTTGTT
>Ag-Jan-Alv_686
AAAAAAAAAAAAAAAAAAAAAAAAACCCATCAGCACCGCATCACGCTTTAGGCAGAAATATATTCATTCAATTCCTTTAA
ATGGCGCTTGCGAAACCGAAATCCGAGCTAACTCCCGAGGAGCTGGCGCGCCAGGAGGAGGAAGAGTTCAATACCGGCCC
ACTGTCCGTGCTAACGCAGTCGGTGAAAAACAACACGCAGGTACTGATAAACTGCCGCAACAACAAAAAGCTGCTGGGGC
GCGTGAAAGCGTTTGATCGCCACTGCAACATGGTGCTGGAAAACGTGAAGGAAATGTGGACGGAAATCCCGCGCACCGGC
AAGGGCAAGAAGAAGGTGAAGCCCGTCAACAAGGACCGGTTCATCTCGAAGATGTTTCTCCGGGGCGATTCGGTTATTCT
TGTCCTGCGCAACCCACAAGCAACAGCGGCCGGCAAGTGAGCCCTGAGTTTTCGCGCGCAAACCCAATAAATCTACACTA
GCTTAAGTAATTTCGTACAATTCGCGTGTATTATGAATGTTTGTTGGAACGGGAATACAAAAAGAAAGAACCAGCAACCG
TGTGTACGGAAAAGAAAAATGTTCCCCGTGCGACGAAAAAAAAGTCAACGCAAAGGCGCGCTTAATCCTTCTCGGCGATT
GCCGTCAAATGCACTTCGATTTCATCCTCGGTTAGAGTGCGGAATTCCGGCTTCTCCTTGCTCACGATGCCGATCTCGAT
CTCGGTCGGCTTGAAATCGACCGCCAGCACGGTGGACAGGCAGGTGATGGCTAGCTGGATCGTCTCCTCCTCACTCAGCT
CAGCCTTGCGCTTGAGTTTCTTCTCCAGATAGCTGTTGGCTTCCGTCTGCTTCACGCCGACCGAGATCGCGTGATAGCCG
CAGTAGTACCCGGCCGGGTCCGTTTTGTAAACAGCAGGACCGTTTTCAGCATCGAATGCTATCATCACGATGCTGCAGCC
CAGCGGACGCATCTCGGCATTTTGCGTGTAGACTTGCGAAATGTCCGCCATACGGCGGCACAGCACATCGACCGGAATTT
CGTATCCGTACTTGTACCGCCAGTTGGCCGCTTCGTATCGTGCCCGTTGTACCTGCGAACGGCTGTCGGCGATGCGTCCC
GTCATCACACATCCGATCTCACGGGTAATACGGTACAGGTGGGTCACGGTAGCCGGGTCGATCAGCTTGTCGGGGATTTT
CTTCTGCGTCGCTACCACGGCACAATCCTTTCCCTTGAGCGCGATGGATGTAAGTCCCTCCTGATTAATAGCCTTGAAGG
CATACTCAACTTGGTAGAGACGGCCTTCCGGCGAAAAGATTGTAATATGGCGATCGAAGCCCGCGCTGCTTCCACGAGAC
ATTTTCTTGCCGGGAACGGTTTTACTGGCAAAGGGAGAAAATTATTCCCAAAGGTCGTGCAGTCAACAATACTCGCGAAA
CTTAACAAACGGTGTAGATGACCGACGAAACACGGAATTGTGGGGTTAAGATGATTTGTTGTTTTTTTTTTTTTTTTTTT
TT
>Ag-Jan-Alv_687
TTTTTTTTTTTTTTTTTTTTTTTTTTTTTTTTTTTTTTTATGTATTCTCCAAACGGATACTCCCTTGCTGCGTTTTTCTA
ATGTTTCGCTCCGGCGGTGATCCGTCTGGAAGAAAGCTTATATATTTTCATCCTTCGATCCGCCCTCTCCAAATACGCAC
ATCACGCATTCCCAACAGCGTCACCATGAATGTACACCGCGCCAAC
>Ag-Jan-Alv_688
CCGATCTTTTCGCATTCATTAGCTTATCTCAACTACACTGCAATAGATCACTTTGAATTGTTAGCCATCGTTGTGCGAAC
CCAATCATGATAGTACGAGACACGGGCAAAACCGTCCGGATATCCTAAAGCACAGGGAACGCCAAAGTTCACCACTCCGA
CCAGCTTTCCCTCGTACACCAGTGGGCCAC
>Ag-Jan-Alv_689
TTGCTAACAGAACCTCCAGCGGACTGCAAGCGCTTCCAGCTAGGATAGAGTAAGTGTGACCGGGCCAACAAATCGTGCAG
CAATTGGCGCAGCGAGACTAACACTTTTGGAACAACTCAACATTCAACTACTGTCTGTCGGTGGTCCTTTTACAGCATGA
TAGGAACACTGCTGCAAAGGGGGCCAAAGTTGAACAACGTCATTTGCAAGATTCTCGGCGCACGCAGCATGAGCGGCATG
ACGAAGTATTTAGTCGAAGAGGACAATTTTGCCTTCCTGCGCGATCTCGGCCTGCAGCGCGTGAACAATGGTGTGTACAA
CGGCGAATGGGTGGCCGGCACGGCCGGCAAGGTGCAGTCGATCGATCCCGCATCCGGCCGGGTAATAGCGGAGGTTGCTA
CCGGCTCCGAACAGGATCTGGAACGCTGCCTGACGGCCGGTGTGGCCGCCTACCAGGAGTGGAAGAAAATCCCGGCCCCA
CTGCGCGGTGACGTCATACGCCAGATTGGCGACGAGCTGCGCAAGTACCGGGAGCCGCTCGGCAAGCTGGTGGCACTGGA
GATGGGCAAAATCCTGCCCGAGGGGGTCGGCGAGGTGCAGGAGTTTGTGGACATCTGCGACTACGCGGTCGGGCTGTCGC
GCATGTTCGGCGGCGCCATCTTTCCCTCCGAGCGGCCGCAGCACACGATCCTGGAGAAGTGGAACCCGCTCGGGCTGGTC
GGCGTCATATCGGCGTTCAACTTTCCCTGCGCCGTCTTTGGCTGGAATGCGGCGATCGCACTGACGGTTGGCAACACCGT
GCTGTGGAAGGGCGCCCCCAGCACGTCGCTTGTGAGCGTGGCGACCACTAAGATAGTGACCGACGTGATCAAGCGCAACA
AGCTGCCCCCGATTGTGACGCTCTGCCAGGGCGGCGAGGACGTCGGTAAGCGGATGGTGAGCGACGAGCGCATCAGGCTG
ATGTCCTTCACCGGCAGCACGGCCGTCGGCCGCACGGTGGGCATAGAGATGCAGCGCCGGTTCGGGCGCTGCCTGCTGGA
GCTCGGCGGCAACAATGCGCTCATCATCAACGAGGATGCACCGCAGGAGATGGCGCTGGATGCGGCGTTCTTCGGCTGCA
TCGGCACGGCTGGCCAGCGATGCACCACGACCAGGCGGCTGATCATACACGCAAAGCTGTACGACAGCTTCATCGCGAAG
CTGGTCAAGCGGTACGCCAGCCTGCTGAAGCGCGTCGGCCATCCGCTGGATTCGGCCACGCTGTACGGGCCGGTGCACAA
CCAGCAGGCGGTGGACAATTACTTGCAGACGGTGCAGGAAGCGGTCGCGCTCGGTGGCAAGGTCGAGTGCGGTGGCAAGG
TGATCGATCGGGCCGGGTTCTTCGTCGAGCCGACCATCATCTCCAACCTGCCGCACGATGCGCCGGTCGTGAAGCGGGAA
ACATTTGCGCCCATCGTGTACGTGTTCAAGGCGAGCAACTTGCAGGAGGCGATCAGCTGGAACAACGAAGTCGACCAAGG
GCTGTCGTCGTCCCTTTTCACCAACAACATCCAGTCGGCGTTTGAGTGGCTGGGAGAGAGTGGTTCCGACTGCGGAATCG
TAAATATCAACACTTCGCCCTCGGGAGCGGAAATTGGAGGCGCGTTCGGTGGCGAGAAACATACCGGCGGTGGCCGTGAA
TCGGGATCCGACGCCTGGAAGCAGTACGCGCGACGATCAACTATCACCGTCAATCATTCAACCGATTTGCCACTGGCACA
GGGAATTGTATTTGAATAAGTGGAGGGGTTACATCTTTGTTTTATAAAGTTTGTAATAAATACAGACGAACAAGTCTGAC
TGATTAATGTGTAAAAAAAAAAAAAAAAAAAAAAAAAAAAAAAAAAAA
>Ag-Jan-Alv_691
TTGCTAACTTGCGGTCCGATGACCAACGTTAAAAGGTAGGCAATATGTTAAAATACTTTTTAATTAGTTTATTTGATAAT
TTTCCTAAGCGATGCGCTCTATTCTAGAAATCTTACATGCGAGCTGAATCTGTTCTGTGTTTGTGTGTTGTTTGTGGCAT
TAAAATTGTGCTTAATTAGCGCTTCCTCTTGTTCGTATCTGC
>Ag-Jan-Alv_693
GAGAGAGAGAGAGAGAGAGAGAGAGAGAGAGAGAGAGAGAGGCATACATGCATAGATAGGACCAGTGAGAAAGGAAAAGA
GAAGCAAAAGAGCAGCAAAATGTATGTAGTTAAGGACCACGCAGTAGACTGTGTAATAAGAAATGGAAAAGATAAGGTCA
AATTTAGTAAAGAAAGAAGGGCAATGAAGCGTCAAGAAGTAGTAGATAGAGCAATGAATTAATTAAAACTAATAAATTGC
ATTATGAAAGCAAGAAAAAGAGAGCAACAGGAGTAGGGAGAAAGAAAGAAAGATAAAAAGAAAAGGATAAAAAGTAAATG
ATAGGAGGAAACAACAAAGGGACAGACAGACAGACAGTTACGAAAGAACACACACACAATAATCAAAAAAGCATACCAGC
AGATAAAAAAAAAAAAAAAAAAAA
>Ag-Jan-Alv_694
TTTTAAAACTATTTTTCAAATGACTTGCGACTCAGTCACACATTTTCCACCACTTTGCGTTTAAAAGATACATCTTACAT
TTTGGTCAACGTAAGCGATCGCGTGGCTTTATATGCTTATGCTTATGGTACACTTAAATACATTTTAAACTTAATTTTTA
AGCATCCTCCAACCACTTCGACTCAGTCGCCACAGACTTCACAGAATCATCGCACAACTTCCCACCCCTCATCACTTAAG
AACTATGGTCATTCGCT
>Ag-Jan-Alv_695
TTTTTTTTTTTTTTTTTTTTTTTTTTTTTTTTTTTTCAGTTTTGTTAAGTTTTCATTTTAATGCCTCGAGTGTTATTACA
TGGTTTGTCGTTGGTGTTTGTGTCTGTGAATGTGTGTGTGTGTGTGAATGTTGACTCTGTATCTTTGTTGTGTGAAGGAA
GAATT
>Ag-Jan-Alv_699
TTTTTTTTTTTTTTTTTTTTTTTTTTTTTTTTTTTTTTGTTTTCCTTTCAGGACTGTTTCCATTCCATTCGTTCCGTACA
GAACCCTTCACATTTTATTAACAGACGATCTGATTCACACAAAACGTAGACGATAGGTGCCAATCGGAGTTGAATCCAAC
GGCGGATTGCTTCCACTAACTAAAACATGATGGAATTTGTCACATTTTAGTTTTGAAAATCAATGGGAAGTATCACCACC
ACCACCACCGGCTACCATCTCGCATGCATCACTTCGGCCTCCCGTTTCCGAGTT
>Ag-Jan-Alv_701
AAAAAAAAAAAAATAAAAAAGAAGAAGAAAAAATACAAAACTTAAAAGAAAAATTAAATAAAATCATAATAGGGCAAGAA
AAGGTAATAGATATATTATCAAAATATTTATTTAAAGCTATAACAAATATTAAAGATGCTAATAAGCCAATTGGTACACT
TTTATTATGTGGATCGTCTGGTGTTGGAAAAACATTATGTGCTCAAGTTATTTCACAATATCTATTTAATGATGATAATA
TAATTGTAATAAATATGAGCGAATATATAGACAAACATTCGGTCAGTAAATTATTTGGTAGTTATCCAGGTTATGTAGGA
TATAAAGAAGGTGGTGAATTAACTGAATCTGTAAAGAAAAAACCGTTTTCAATTATACTTTTTGATGAAATAGAAAAGGC
ACATAG
>Ag-Jan-Alv_703
GTGAGTGCGCACCCAAGTTCGGTCCGAAGCGAATAGCTTCCGATCCCGGGATCGATGGTTACTGATTCCCGCTCCATTTC
TGGCAGCGTACTTTCAGCAATTTCGCCTGGTTCGACAGAATCACGAATGGCAAAGCTGCCATTACCAGTGATAAAGTCAT
CCAATCCGATGCTCGTCCCATCCCTTGAGAATAGGTTAAATTTTCCCTGTTTGTAAAGTTCA
>Ag-Jan-Alv_706
TTTTTTTTTTTTTTTTTTTTTTTTTTTTTTTTTTTTTTAATCAATGAGCAAACGTGAGTATGTGTTTTTTATTGTTATTA
TTATATATCACGCTAATCTAATCTGTTACTATAGATCGTTCACAATGTACCGCACATCACCGATTACACCGTTACGTGTC
CGAGCTCCTT
>Ag-Jan-Alv_707
TTTTTTTTTTTTTTTTTTTTTTTTTTTTTTTTTTTTTTTGTTGAGCTGTTGCTTTGATTTTGGTTTTTATTTAATTTGTT
ACAGAACGGTTACGAAAACAATTGGGCTAATGGAAGAATCTATAATGCGGCCAAACAGGTGGAATCGTTGG
>Ag-Jan-Alv_708
TGTTTATTCATCTTTAGTGCACGAATTCTAATAGATTCAGCCACATCCCATTACGAGTTGTTAGCCATCGTTGTGCGAAC
CCACTCATGGTAGTAGGAGACACGTGCGAACCCATCCGGGAATCCGCGACCGCACGGAACGCCAAAGTTCACCACACCGA
CCAGCTTTCCCTCGTACACCAGTGGGCCACCGGAATCACCATTGCACGCTCCCTCGCCAGCCTTGGTCAGTGTGCA
>Ag-Jan-Alv_710
CAGAGCTGCAAATAACAGTTTTTCAAACAGCCATAGCAATATCTACCTCAAGAGCATAATGCATACAGCATAATAGCCAA
GCAAGGACAGGACGTAGATCTTCGCCTCCAGCCATGAAGCTTATGGTTTCTTAAAATTAAAGTGTGTTGCATGTGCGTGT
GTGTTAGTGTGTGAGTGTGTGTGTGATAAAAGATTTACTTAACAATTGGCCGAAGATGACCTGTCTACAAAGGAGAGCTA
CGCTCCGCCCATTGTTATTACTTACAGAACGCACAACGATCTCGCAACGTGCTGTTCCGCAGGTTTCGTAGCGTATACGA
TACGCATTCGATGCTGAGCTAAGAAGATACAGAGATGATTGCAAAATTGTTACCAACTGGGTTATTAACTTAATAAGTGA
TTTTATTTTCTAAGCATAAGAACCATTAGAAATGGGGCAACAAGGCACGCGATCGTGTTAGGAGGATACTGTTTGATGAT
TTTAATAAAACATTGTTGCAAATTAAAAAAAAAAAAAAAAAAAAAAAAAA
>Ag-Jan-Alv_711
TTTTTTTTTTTTTTTTTTTTTTTTTTTTTTTTTTTTTTTTTCTAATTTCGCTCCAATCTAGATGTTGTTCATTGGAGTGT
TAACAGAGCTTTCTTTTATTGATCTGTTTGGTCTATTTCTTGTTTCGTTTGTTTAAAATTTCAATCAGCACTTACGCGCG
CATATCATTATTGGCTGGGCAAGAG
>Ag-Jan-Alv_715
TTTTTTTTTTTTTTTTTTTTAACAGTTAATTTCTCGGGGCCATTTTATTTATCATTGACTTCTATATCACTTCGTAAATC
TATCTCTCCTTTATACAAATAAATCCTTGCAGCACCGGAAATACGCGGACACACCTACCCCTACACAAACAAAAGCCCTC
TCAAAGCTTCTGTTTGCCCGCCGTCGGTAGCACGGTGGCCACGTTCGATAGCAAACTCTCCTCGATCGCCTTGATACTAC
CGGGCGACGGTGTCGGTGCCCCAATGTCGGCCACAATATTTGGTACAAGGTATTCGCCGCTGCCCTGCTCCCCCGGCCGC
TCACCACCACTCACAAACACACCCGTAGCAGCGATGGCACCACCACCCTGCAGCTCGACCGTTGTTTCGCCGCTCTTCTT
GTCCTCCCTAAACTGCCAGTGCTTTTTGTTCAGCAGAAACAGTGCCATCAGCAGGGGCAGATGGAGCAGCGAGAAGCGGA
ACAGCTTGCGCGAGCTTTTACTGTCCGCCTTCTGATGGAAATCGTACGCCAGGTAGGCAAAGTAAGCATTCAGCGGAAGG
GATTCCAGCGCGAACCAAACGTTCGTCACATCCAGCGCGGGGGCGAGCAGCGACAGACCGGCAATGAACCCGGTATGCCG
CAGGGAAACGCGCGTACAGAGGGCCGGGTGTGAGTTGGCCATCATTTTGTAGCCGGCCTTAAGGTACTCCGGCCGGATGT
TCCACGACAGCGCGTTAAAGTGAGGAAACTGCCAGCAGTACAGCAGCCCGGCCAGGATCCATGCGCCGGCGCCCAGGTCG
CCGCCGGTGCAGGCAGCCCAGCCCATCAGCGGCGGAATGGCGCCGACGACCGAGCCGACCCACGTATTCAGAATACTGTA
GCGTTTCATTGGGGTGTAGATGCTGGTGTAAAGGATGAGATTGGCGGCGCCCAGTGCGGCCGTCATTTCGTTCACGCCGT
AGTACAGCATGCTGCAGCCGATCGTGCTGGCACCGAGCGCAAAGCCGACCGCGTGCAGGCGTGAGAGATGTCCTTTTACG
AGCACTCGGTTGCGCGTGCGGGGCATTTGTGCGTCGAACGACGTTTCAATGACCTGGTTGATGGAGTTGGCCGCACCCGA
GACGAGCGTCGTGCCGGCCGAGCAGAGCAGAAACGTCCCCAGCTCGAACGAACCCGGTGCCATCGCATATCCGGCCATCG
CGGTCATCACCACCAGGGACGTCAATCGGATCTTTGATAACATAAGATAATGGTAAATCAACCGACTGAGCCCGGGAAGC
GACGTCACGGAGGCAACCACTTCCTTCGTGCCATCCTCACCGCTCTTGCGCAGCGTTCCGACCGATTTACTAATTTCACT
AACTATGGCTTTAGCGTCCACTACCGGCGGTACCACGGACAGCGGGACGGCCAACGGAACGGCCACCGGTCGATGGAGGG
GAGCCGTTTTTGCCGCATCGCCTTCATTACTTCCGCTGTGCTGCTTCCGGATCGGGTACAGCTGTACGACCGCACACGAA
GGGTACGCTGTGCCAGTGGTGTCCAGCCGAGTGCAGAAGGCGAACGGTGGACGGCGGTGACCGCTGGTGGCTTTCGGTCC
GGCTTGACGCACGAGGTCGCACCATAGCCGCCCGTTTGCGAGGAATTTATGCATTACACTGGGCGGCACAACACTGGGAG
CATTTTACGTTGCGTACAGGCAACAGAACTCGAGCAGCTCGATGGACGGGGTGCTTTTGCACCTAGAAACCCATCGCTTT
GGCGAGATGCCCCGGTCACTGTTTTGTGCTGCCCTAGCGGGTTGCTGGCGACGTAAAGAAAA
>Ag-Jan-Alv_716
GGTTCCATCCTTCACCGTTTCGTCCTGTTTCGGCAGACCAACCGGCTGCACCGCATCGCTGAAGGTAAGTTCGTCTTCCA
GCTCCAGCAGGGAGTAGTCGAAATCGATGCTGCTGCTATCGTATTTGGGATGCTGCACGACGCGAGCAACGCGCACCACG
GTTCCTCCCGAAG
>Ag-Jan-Alv_719
CCGCGCTTGCTCTGGGCCTCATCGCCGACGTACGAGTCCTTCTGGCCCATGCCAACCATCACGCCCTGGTGACGTGGACG
TCCGACAATCGACGGGAACACGGCACGCGGCGCATCGTCCCCGGCGAACCCGGCCTTGCACATACCGGATCCATTGTCCA
CGACCAGCGCTGCAATCTCTTCGTCACACATGTTTCGCTGCACTACCGTTCTCGTTCACGACCAGCGCTGCAATCTCTTC
>Ag-Jan-Alv_720
TTTTTTTTTTTTTTTTTTTTTTTTTTTTTTTTTTTTTTTTTTGGACTTAACAATTTTGTAACTTTATTTTAGATTCCTTT
GCATTCCCCCTTTCCCATTCTTCACCGGACGTTTATAAAACGCATACGCAATTTTCTGTTCCATTTTTGTCCCCTCAATC
GAAGAACGTCT
>Ag-Jan-Alv_722
TTTTTTTTTTTTTTTTTTTTTTTTTTTTTTTTTTTGAATCAGCGATCTGATGACTTCACATGATTTATTTCGTTCACTAG
CAGCATTTTAAAAGATGTTCTCTCTCTCTCTTTATATCTCTCTCGCCCTCCGCATCGAACATGCCGACCAAACGACTCTA
CACTTTACTCGGTGATAGCCTTTT
>Ag-Jan-Alv_723
CGATAACAGCGGTAGGTAGCCTTGTTGTTTCCCCCTTGCGGCTCAAAATCTGCACCAACTATTCCGGCCGCTTTGCTGAG
TGTCCACTTTTCATTGCAGACGTTTTTTTGAAACCCCCCGCACCGCGCCACCTTCTTAGCACCAAAATGGCCGCATGGAG
AGCTGCTGGATTGAACTACATTAACTACTCCAACATTGCCGCCCGGCTGCTCCGGAAGGCGCTGAAGCCGGAACTGCGGG
CTCAGGCGGTCCGGCGCGATGACTCGCACATCAAGTTCACCAAGTGGCAGAACGGCAAGCCGGAAAAGGCTATCACCGAG
TAAAGTGTAGAGTCGTTTGGTCGGCATGTTCGGTGCGGAGGGCGAGAGAGATATAAAGAGAGAGAGAACATCTTTTAAAA
TGCTGCTAGTGAACGAAATAAATCA
>Ag-Jan-Alv_729
TTTTGGATATATGTCTCTTTCTTTTTTATGTATAGGTTCATACAAATTTTGTACTTGTTTAATATTTCTCATGTTCTTAC
TACTTTGTGTTTTCTTAGTATTTCTCATGTTCATAACATTCGACATTTGAATGGCGTCCCTTTTAATAATTTGACTATTC
CATTTTTTTTTTTTTTTTTTT
>Ag-Jan-Alv_731
ACACCTCGTACCTATTTAAAGCAAACATCATTGTTCGATAGCCAGATTTTTGATACCGCGGCAAATGGAAAGCATTGTAT
TTGCATCGCAATCGGATTATGATATTTGCTTTTTAAAAAGAAAGTAGCATACATTTCCTAAACGACCATCCACCCAAAGC
GGAGAAACACATAAGGCTGATGATATACGAATGCTTTTCCCTTTCCTGCTGCTATCTCTCTGTCCGCATACCAGTGCGGC
CTTTGCACGATTGTTTAGCGTAGTAGAGCAAGCAACTGTAGCATATATTAT
>Ag-Jan-Alv_732
TATGGTGCATGAACGCTTCTTCCTTACCGCTGCCCATTGCTTCTTCAGGGGTGAAACTCCACTTCCACTGGAACAGCTGA
ACGTGTTCTACGGCTCGGAAAAGCTCTTCTCCAACGGTCGGTACAATCGCGTCAAAACGGTACACTTCCACGAGCAGTAC
GATCACGGCACCAAGTACGATCTGGCCGTGGTGGAGGTAAAGCGCAAGTTTGA
>Ag-Jan-Alv_733
ACCGGCCGGGAGGCGGACGTGAGATCAAACTTGCGCTTTACCTCCACCACGGCCAGATCGTACTTGGTGCCGTGATCGTA
CTGCTCGTGGAAGTGTACCGTTTTGACGCGATTGTACCGACCGCTGGAGAAGAGCTTTTCCGAGCCGTAGAACACGTTCA
GCTGTTCCA
>Ag-Jan-Alv_736
TTTTTTTTTTTTTTTTTTTTTTTTTTTTTTTAATAAACCATCACCGAAGCGCAAATTGCGACTTTATCTTTATTTCATTA
AACGTAATGGAAATTCGATTCCAGATCCAATTCTCACCGGCTTCACACTGGGGAGGGGGGCAAGGGGTAAAATAACCCTC
TATTGCTCTATTGCAGATGAGCCTGCGCCAGGGCCAGGATGGGCGATCCGGTCGGTGTGTCTGGAACGTCCCCGGCACTG
CCAGCAATGTCCAGATGGGAATACTTGATCGGATGGGTCGAGCTGAGGCCGCATTTGTCCAGCCCGGTTGCCAGCATCAG
GAACGCCGCCGGGCCCTGATGACCGCGAGGCGTACGGCTAGATGGGAGATTGTTGGCCTGCAGCACGTCCTCGCCGTAGC
ATTTGCCGCGGTGGAAATCAAAGTCCTCCCGGCGCAGCACCGATATTTCGAACGGATCGCCCACCACCTCACCGGCCCGC
TGCAGCTCGGGCCCATGGTTTGCGGCACGGGCCGGCCCGTTGTCCATCACGATGGCACTGTTGCCGACGGCCAGCACCGC
ATGCCCCGTCAGCGTGGCGACCGTGTATAGGTGCGGATCGGGCAGGCCCTCGCTCAGCACGCGCTCCTTCATCTGGCAGA
GCGCATCGGCCATGGCCATGCGACCCTCGGCATCGGTGTTGCCGACGCGGACGCGCACCCCGGCCCGCGACGTCACCATT
TCGTCCGACACGTAGCACTCCTCGCCGACCGAGTTGCGCACCATGCAGAGCACACCGATCGCGTGCACGTCCTGCGGTTG
CCGCTGCTCGACCACCTTCATGAAGCCGGCCACGGCGGCCGCACCACACTTGTCCCGGCTCATGCCCGCCATCACACCGC
CCGCCTTGATGTCGGCACCGCCGGTATCGTACGTCACGCCCTTGCCGACCAGCACCACCGTCTTGCGGGCCGGCTTCGGC
GGCCGGTACTCGAGGAAAACGATGCGGCCCCGGTGCCGCTCGACCGTGCCCGCCGCCCGATTGACCGCCTGGAACAGCGG
GTAGTCGCGCTCGAACACGCGCGGATCGTCCACGACCGTCACCTTGACCGGGCCGCCGGCGAACGCCTGCAGCACGTACT
TGGCCACGCGCGGCGGTGCCATACGCTCCGGATCGCCGCCGCCGATATCGCGCGCCACAAACCGACCCGCCTCCAGCGAC
TGCACCTGGCGCAACAGATCCTGTCCGCGCTGTGCACCGTCCGGATGCAGCAGGCCAATCTTCGCGTACCGTTGGCGCTT
CGCAGGCACATCCTCGCGCAGCTGCAGCGGCACGTACAGCTCGTGCAGGGCACCGAGCAGTGCTACCAGTGGGGCGGCCG
AGAAGCGTTCGGTGGGCGCGGGCAATACCAGCAGCGGAAACTTTGCGCCGGCCTTCAGTGCGCGCCTCATCGCCTGACCG
GCAGCTTCCGCGTACCGGCGCACGTCATCGAAATCGGACAGCTCGCCGACGGGGCTGTACACGACGCGAACCGGCTCGCT
GCCAACTGTACAGCGAAAACAGCTCACCTCGGAGCAGATACCGGCGTCGAACGTTTTCTGCTGTTCAATTTCGCGGGCCA
GCACCGGATGGAGATTGGCATCATCGATCACGCACAGCGTGTCGCAGCGGGCGGCACGATTAAGGGCAACTTCCAGATTA
TCCACCGGGTCAATCTCGCACGGAAGGTAGCCTTCGACGCCCATTGTGCTTGTGCCACAGGGCTGCTATCGTTTCCTCGT
GCACGGTTCGCTCTCGTCTGCTGATAGCTGTTTGCTGTTGCTCCGGCGGCTGATTTCGTTCAACTGTCGTCCGCACGCCC
CAAAGCTGTCCCGAAGAGGTTTGCAAACCAGAGCCACACTTGATGTCTTTAATCTGGTCGGTTTGCTAAACACCGGCAAT
GTTTTTTATGCCCGCGTTTCCCACTGTTTTTGGCCAATATCACTTTGCTCGCGATAAAAAAAGAAACATGCACGGAAACA
GTTTGTGCTGAATTGCGTTTTTC
>Ag-Jan-Alv_737
CTCGTTCTGTTGCTCCGGTTTGTTGAAACACCTTTATTGCTTCAACCGTTTACAATCGCACAGGGGCAAACCATTTTTTT
TACAACGATTTTCCTTACACACTAAATCCTTATCGAACGAGAAGCGGGAGCACACAGAACAAAACACTCTGCCGGCACTC
TTCAGGCGCGAAGCATTTCCTCATCATCCGTAAGGTTGGCCGACTCTTCGAGCTGTTTCTCCAGCTTGCGGGCATCGACG
TACTGGATCTCCTCCTCGCCCTCGCCGTCCTCCACATCCATGAGCAGGGCCGATTCCTGTGCTTCCTCCTTCGCCCGCCG
CTCCTTCAGTCCGATGGCGGGTGAGCGGATCAGTGAAATGTTCTTCTGCACGTCCACAATGTCGCGATGGATCTCGTGTT
CGCGCGCCTTGCGCAGCCGCTCCATCACGAAGTGGCACTCGCGCCGGTGCTTGATTTCGTTGATCTTCTTCACCGCCTCG
ATCGTCTTGTTCCACAGCTCGCGATCGTACTTGACCGGGACGTTGCGCCGCTTCTCGAACTCGAAGCTCGGGTCGACCGT
CAGCTCCTTCGCGTTCGTCTTGCGGTACGCCTTGGTCCAGCGGATCTTGCGCGGGTTCTTCTTTTTGTTGAACGCACGGC
GACACTTGGACCGACAGAATCGGAACACCTTGCAGTCGTTGCGCACGAAAACCATCCCATGGCCGGGATAGATTTTGTTG
GAGCAGAAGAAACACGTCTCGATACGCATTTTGGTGGCGTATTGGGGACGATTTTAACACAAACGTTGAAGAATTTGCTG
TTGAAAGTTTCTATTTCAACATTTGTGCCGTCCGGAGCCGCGTGTTGTTG
>Ag-Jan-Alv_738
TTTTTTTTTTTTTTTTTTTTTTTTTTTTCGGTTTTCTTGCAAACGTTTGCTTTATTTCATCCCAAAAGACATCACCCGTT
TCCGAAACGTGTGCTTTGATGCTCTAACAAAGAGGGAGGGGGCAAGGGGGAGATGGAGAAAAGTATTATCAAAAATATTT
CTTCACGTTCGATGTCGATTGTTCAATTTGCAGCAGGCAGACAGACGCGGTCGTCCCTTAGGTACCTGAAGGTTGGCTGG
AGGTTGTGGTTTGTTGACAGCATGGTCAATGGAAAGAACTGTACAGAGGCTCAGGCCACCTTCAGTGCTTCCAGCTCCTT
GATGAGCTCGGCTTCCGAGTTCATCTTGATGATCTGCGTCTGCACAAGCGTTTCGCCCCGTTCGTGCTTCTCTTTCAGCA
CCTTGATGTCCTTCAGCTTCTTTTGAATTGTTTTGATCTTTTTGTCCTTTGCCGGATCGCCCGTGGGCGATACCTTCTGC
AAGCTGCTACTGTTGCTGTTGCTGTTGCTGCTGGTAGTGGTGGTGGTGGTG
>Ag-Jan-Alv_740
AAGAAGAAGAAGAAGAAAACAATTATGAGTTACAAACGCGCGCACGTTAGAAGATAAAACAAAGAAAAAGCAGCGAGTGG
TGATCCATATAAAGTAAAAGAATAAAGATTGAGACTAGTTACTGGTACAAAACTGAAAAAAAAAAAAAAAAAAAAAAAAA
AAAAAAAAAAAA
>Ag-Jan-Alv_741
TTTTTTTTTTTTTTTTTTTTTTTTTTTTTTGGAATCAATGAGATGAACATTTATTGAAAAGCATACAAAACAGCATGTGG
TCGCTTAAAGCTCAGTATGGTTTGGCCCCTCACCCCAATCTTCCTTAATCATGTCCGAAGCCTTTTCGCCGATCATCATA
ATC
>Ag-Jan-Alv_745
TCCGACCAGCTTTCCCTCGTACACCAGTGGGCCACCAGAGTCACCATTGCACGCTCCCTCGCCTGTTTTAGTCAGTGTGC
AAAGATGTCCAACATCCGTATAGCCTGGATCGCCTCCCTTCTTATTGCAATCCTCGTTGGACAGCGTTACAACGTTCAGG
CTCTGGAGTAGCGTTGGTGATGGTCCGTTTGCACTAGTATGACCCCAGCCCGTCAGCCGTACCGTCGCATTGGCCGGAAC
CGCCTTTTCCGAGTA
>Ag-Jan-Alv_748
TTCTCGTCATTAAAAGAATATATTTTACAACAAAGTTATCACAATCAGCTGCTGTGTCATACCCTATCATGACATCATAC
TCATACTCTGTATGGTCTTGGGGAATTGGAGATATATTGCTTACACTGCTTGCAATCGTTGGTTTTTGGAAAGAAAATTC
AAATTATGGTTCCATTTTCTAGCCATTGAAGATAATGTGATGTTACGCTTAGGAAGGTTTTAGATGTAACTTACACTTCA
AGAAGCTCTAGAAGCCAATGGATCCGCACATGGCTAAAACCACGAGCCGGCAGAGAGCCAATGAGCTCCAGGTTTGTCAA
CGTGTCTTCCGATAGCAAAAAAGCTGCACTTGCATTGCGCGGCTCCGGTGGGCACAATCCGGTGCTGGTCCAAAACGGTT
TCAATAAACGAGTCTGCGTCAGATCTTTTCGTGCAAGTGTTACCGAGTGAGTGTTAAGTCTCGTTGCAACATCCCATGTG
CTACAGCACTCCAGCACATGGCGACTGTCCGCCAACCAGAGCCATGATAGTAACATTTTCCCCAACAACAGCATTAGCGT
CCTCATTGTTTCAGTCATCTTTGTGTTCAACACTGGTTTGCTTTGTTCGGTTTCCGGCAGATGGTGTTGTCGGTTGCCGA
GCCGATAAAATATCAAGTTACCACCGCTTTATGGCTCGTTTACCAAGGCAACCAAGGCGGTTGATTTATCATGTGCGGCT
GTATGAAGGTGAGATTGACGGGAATGTTCACGATCGCGTACGGTAGGTTCATCTTTTTTAGCGTCTGTCGAATAATTATT
CCATTCTTGCCGTGCAAAAATCCAGCCGGAATGTCGGTATCGCGGTCGGTATTGTCATGCACCATCTCGATGTAGTAGTC
AAAGTCATCGATCTCCGTATCATACTCGGTCACAATTATGGCTGCGCCGCCTATCGCTTCCACGTTGATGGCTTTGGTTA
GAAACGAACAGTGGCCCCGCTCGACGAGTGCAATGTTGCCCTCCAGCTCATCGGCGTTTTCGAATTTTGCAGAGCACGCA
TCCGCTGGAATCGCCGGTACCAGTTTCCCTTGCGGAGATTTGTATGAAATGCCAAACGTGCCACCGAAATCTTTCGCTGG
TCGCAACCGATACGTGTACTCCAAGGCCGAAGGTTCTAGAATTTCGAAAAACACATCACCTGCAATGATGTCCTGCGTAC
GTACGCCATCGTTCATGTGAAGATTGTTAGCACCGCACCATACGAATGATATCAACGTGAACCAGCAGAACGTACTAACG
ACGAAGTGTAGTCCCGCTTGCCGGCGCCATATTCGCAGGACCTGAGGCACCACAACGGATAAAGCGTGGCGCGTCATTAC
TATTCTTGCCGGTGCTTCTTACGGTGTTAACCTACCGGAAACTGCACACCACTCGGTTTTCGTACTTGCGTTCACCTAAA
CACCGACGATCGTCACTCACTGGCAAAGTAAACTCTCAAACATTCGATCCCTCTATATGCCACGCATTGCGCTTTTCGTA
CGGCAAAAGATAACACAAGCGTCTCAAGTTCGGTGGGACGATTATCTAAATGATGATAGTGTAATCTTGTATCAGCTACG
ACCACGCTCCGGAAGCGATGAGACCAGCGAAAAGAGAGCGATGGTTTTTTGATACAGTTTAGCGTACAAACTAAATATGA
AAATGACCAACTACGCCAACGACAACCACTCGTCGTCTCTATTTTTGATTTCTATATTTTTCGTCGTAAAACTTTCCAAA
TTGTCCCGATATTGATTGCACTCTTTTTCGATTTTCCACGCGTTTTTGCTTTTG
>Ag-Jan-Alv_749
TGTGCGTACAGCATCTCCTCCGTGATCGTTTTGTCCAAATTTTCCACGTACACGCTTGTCTTGAAGTTCGGTATCATGGT
GGCAATAACGTGATGCGCGTGGACCCGCTTGCCCTCGAAGAGCTGCTGGTTCAACTTCTCGGCCGCGGCCTTCGCCTCGT
CGGCCG
>Ag-Jan-Alv_751
TTTTTTTTGTTGGTTGTCAATTTGACAGTTCATTAACATACGGCCAACTTTGACGGACGTCGTCGGGTCGATTACTACAT
TTGTTTTAATCTCAAAACACGCACACATGCACACCAACAAAATGAAAACCATTTCACCAAATGCCATACAGAAGCGCTCA
ATTCGCACCCACAAACACACCTACCGATGCTTGTCCAAAGAGCAAAACAACACACAACTACTACCACTACCAGTACTAAC
AGCAATAACACCGTTACTGCATCCCTCTGTCAATTGACAGTCAATCTCGTGCAACTACCCCATAGCTCGGCAGACGTAAA
GTAACAATATATTGAGCAGGAACCAGCAAAACGGAAGAAAAAGAAGAAGAAAAAAAAACACAATAATATTTTTTGATACA
AAACATTTTACAACCGATTTACGCGATTACGAAGATGTAGACGAGAGACAGAGAAAAACAGAGCGAGAGAGAGTAAAACA
CATACAACGCAGAATAGATTACAAAATGAAAATAAATCGTGCATCGAGGAATACGCGAACGTCCTCGGTGGGTACTGAAT
GGACTCGTTCAATACACACACCCACACCTACACCTACACAACCGCCAGCCAACGAGAACAGAACTGATATACACAACCGA
ATCTACACTTCATTCACACATACACTCCAGATTAGGCTCTATATTGACACAGAATAAACAAACCAGATGCAGCAATTGGT
TTCAGTTTTCCACTATTTTCTTCTCTAAATTATTGGTCTTTTTCTCAAAAAAAAAAAGTGGATTGGCAAAATTGGGAAGA
GGAATTCAGGCACCTACAAAATTTGTGAACGTCCAAAATTACATAATTGGCTAACGAGCGTGATGAAATCTTTTAAGAGC
AAGGTAATATGATCACGAACAAAAATTGACACACATGCACAGAGGCGTAACAAATACATATATCTAATAATTCGATCGTG
TGAAGTCAAAAGAGATCAAACAAAACAAATCTTCTATTCGAGCAAACGCCGCAAAATCAAAATTTGCAAATTGAAACAAA
CAAAAAAAAGGAAAATATCTTTCACCACGCAAGCACCGCACCGCGAAGGTACGAGACAAATTTAAAACTAAAAGAATAAA
ATTAAAAATGTTTAGGCAAAATTTGACAAAACATGAAAAAAAGCACACGAATACACACCGACACTATTTGAAACAAAAAA
AAAAAAGAAAACAGCAATGCATAGCGACGCTTCAAACGAAACCAGGCTAATGCATGCTGAAAATGCACCATCTGAAGAAG
AACGAAACACTTCTCAAAAAAGACGAAACGCCCTCTGAGGTTAAACGTTGGTAACATCGGTGCCCCGTGTTTGGAGCAGG
TTGGGGATAATGCCGCCCCAACTTGAACAAACAGTTCGGCACTGTGGGGTGGGGCACTCGAC
>Ag-Jan-Alv_752
TTTTTTTTTTTTTTTTTTTTTTGTTTTCGTATGTTTTTATTTCCACAGTATTACGATGTTATACTCCCATTCGTCCTACA
TATATTCTTCATGTTGTTGTTGTTGCTGCTTTACACTCGAACGATCGTGACACGCAAAAAGCCGAACTACAATACAAAAT
ATATATCATGTTTTTTTTCTTGTTAATGTGTTTTCGCACCTTTGGAGTGTTTGCCATTCCATGTTTGGAGTGTTGGGGTT
GGGTCAAATACATCTAATCTTTATCTTTGCTGTGCATATACGCTTCTCGGTTGTTCTATGTGGGGTTGCATTGGTTTAAA
GTTAGCATTCGTAATTGTTGCTATAATTGTTACTTTATGCACATTTCTCCCACCTGCTACGCCACCCGCAGGAGACGCCC
AGCCCATATAAATCATCTGTTATAGCAGCACTATTCGTACAAAGTGTGTATGATGAACTATGTTGTGTATCTCGTTCGGT
TTTGTTTTGTTTTTTGTTTTTGAAAGGGAGAAAAAGGTACATTTCGAACACTGGGAGAGGAAAGTATACGCCGTTTAGCG
ACATCTCGTTAATTATATAATTATTTGAAATGAAATCTATAGGTTCGCTAGAGTAGAGTATGGTTACGTGTACATACAAA
AATGCATTTCTCATACGCTTGTGCAAGCTCCGCAAGCAAGCCTGTCTATCCTCATTTGCTAAGTATCGAATTTACGGATT
TACGGATTTTACCGGAAATAGGCCAAGTCAATGGATGGAGAATGGGTTTTACTTTAAGGTGTTACACACGCTCGCAACTT
CCACCCGAACAGTGAGTATATAGCTCTATATCGAAATAATGCGAAATAAAATGCACAAAAGAGTAATGTTTCCCTGCTTC
TTTAAACGTTTTTCTAATGATATCATCAAACTAACTGTATAACGGAGTGAGAGTGTGGCTTTGCAATGAATTCATTAATG
GCAAACGCTGAATGTAAATCACACACTTTTTGATCGATTCGAAAGTGGTGGCTGGCTAGTTGTGCAAAGTATTTCCGCGG
CAGTGACTAGACTAAAAGTGATACTGAGAAGTAGATACAAAGTTTACTCCACACATCCTGCTGTGTTGATCCCTCTAACA
CCGCCTGGTACATGGTTCCTTGCGCGAAGGCTACCAAAATAGCATCTACACCGAGACTGGTTGGCATCTGTTGGAGGATT
GTGTGTGTTTTTGTGTCTGTGTGTGTGAGCGTGAACATCATCGTGAACATACCCCTAAACCCTGAAAAATTATACCTTCA
TACCTCAACAACCTAAATGAAATATAAGATAAAGCTTAAACATAACGCAGGAAATAACGTAACTGGAAGAGGTATAATAA
ACAACAGAAAATAGTTCGAATAATAAAAGATAAAGCTTGTGCGCCACACACACACACATCCGAACTTGTGAAACACTCGC
CCGCCCTCTTTCCGGTACGACCCCCAGGCAAAAATTTGCAGTGGAAAATGTTGGAGGAAAAATTATTCCAATATAGAGAA
TACAAACATTAACAACGATACCCCGCTGCGGGACTACATATATCATCTCCTATTATGGCTGGTTCAAGTGGTTCTGTGGT
TCGTTCGCTGACGATCGATCGGAGACGCTGTGCGTCCAACTCTTCCCTGGACCATCCGCTTGCGCACCCGGGTGTGTGAG
TGTGTAACTTTGTCCTTTGTCCGCGGCTTTCTTCGTTTTGCAAAAAATGTTAAATTGTTGAACAGGCAGGATGCTAAGAC
GCAAGTCCTGCACAGGTTTTCTGTTTTATCGTAAACTTTCGGGCTCATTTAACCAGCGTGTACGGACCGCGAGATATCAA
CCCCGGTGATGGATTTGACCAGCTCCGGGATTTTGTTCACGATCTGTAGCACCTCGCCGGTCAGCTTCACGGCACCAACC
TCACCGTTGCCGCTCGATACCATCGTGATTTTCTTCGCCTGCGACAGTGGTGCCGCCACTTCTGCCGCAACCTTTGGCAG
TGTATCCAGCAGCATATCGACCATGGCTGCCTCACGGTACTCTCTCCAAGCTTCCGCCTTCTTGGCCATCTGTTCCGCTT
CGGCCTTCGATTTGGCAGCGATGGCAAACGCTTCCGCCTCTCCGCGTACCTTTATCGCTTCCGCTTCTGCTTCCGCCTCC
AGGATGACGCGCAGCTTGTTCGCTTCGGCCAACTTCTCCAGCTTGTACTTCTCGGCCTCGGCCGGCCGGCGGATGGTGGC
CTCCAGCTCGCGCTCGCGGCGCTGCATTTCCTGCTCCTGGACCGCAATTTCCTGCGTACGCTCGACCACCTTAATCTGCA
TCTGCTCCTCCTTGATGCGCTGCTTCGTCTTGGCCGCCTGCAGCTCGTACGCCATCTCCGCCTCGGCCTTCTTCGTCTGC
ACCTCCACATCGTACACGGCCTTCTTCAGCTCGAAGTCACGCTGGGCCTTCGCGATCTCGGTGTCGTTCAGGAAGCGGGC
CGCCATCCGTTGCTCCTCGGCAATCGCTTCCTTGATCGTCGCATCGCACCGGGCCTCCGCCTCGCCGATCCGTGCATCGC
GCTTCACTTCCGCCGTACGGGCCATACCGAGGCTTTTCAGGTATCCCTCCTCATCGCGGATATCCTTCAGCGTGTAGGAC
ACGACGGTAATGCCCATGTTGACCAGGTCGGACGAAGCGACCTCGAACACCTGTTTCGAGAACTTCTTGCGATCCTTGTA
GATCTCCTCGACCGTCATCGAGCCCATGATGGCACGCTGGTGGCCTTCGAGCGTCACCAGGGCGATGTGCTGGATTTCGG
CTTCCGATTTGCCGAGGAACTGCTCGCACGCCGTCAGCAGCATGTCCTCGTTCTGGCCCTGGATCTTCACCTGCGCGATG
CCGGTGACGGAGATCGGCACGCCCTGGCTGGTGTACACGGTCGGGCTTTCCACCTGCAGCGTCATGGTGTTGAGCGAGAT
TCTTTGCACTTGTTGAATCGAAGGCCAAACGAATGCCCGACCGCCAGGAACCAACAGTGGCTTCATGTGGCAACATCCTG
ATACTACCAAGGCCTCGTTCGGGCCGCAAGTAACAAACCCCCAAACCATCGCGCTGCTTCCTTCACGCTCTTATCACAAC
ACACTTTTCACCGTTTTCGCGGTTCGATTTTCGACCAACTAACTGCACGCACGGTTGGTGGAGGATGTAGTCGATGGACG
GGTGCTGTTTTCTGCACGAGATTCGTTTGCAAACCACCAGGAATTTGGATCGTTTTCACGAGCGCACCGCTAAGCACAAC
ACATCTAATCGCAA
>Ag-Jan-Alv_753
AAGTGTATAAAAAATTCAACAATCAAAAACAACAAACCCTCGCAGAGCAGCAAGTTTCGCCCGACGGTGTGGATTGTGGT
GCGCGAAATTCGACCGCTCCTGAGAAAACAAGATGAGCCAGCAGGAAAAGGCGGCCCGGCGTGCGGCCCTACGCAACGAG
TACTGGCGCACGATGACCAACCCGCACAACCATCTGCGCGGCGAGAGCGGTGGTGTGTTCGACACTGGCCTAGCCCGGTT
CCAGGCGATGCGCGTTAACCATTACGAGCACTTCAAGCCGACCGGCCGCTCGTTCAAGATTGGACTGTTTACCGTCGTCA
TCCCGATCATTGTGTACGCGAAAATGATGAAGAACGAGCGCGACCAGCGGGAACAGCAGTACCGCACCGGTCAGGTGGCG
TACGCCGACCGTCGCTTCAAGTTCATCTAAGTGAATGCGCTGCTTGTTGTTGGCTTTGTTCTGGCGGGCCGAGACCGTCT
ATGGTCGTTGTGCGTAGAAGCTGTGAAATAAACGGTGTATAAAGGGAGCTACGAACGAAAAAAAAAAAAAAAAAAAAAAA
AAAAAAA
>Ag-Jan-Alv_755
TAGCGAAGAACGGTTCGGCCCCGTACCAGGTATCGCTGCAGGTTCCCGGCTGGGGTCACAACTGTGGAGGATCGCTGCTT
AACAATCGATGGGTACTAACGGCAGCACACTGTCTGGTCGGCTATGAGCCCAGTGATTTGATGGTACTCGTCGGCACAAA
CAGTCTCAAGGAGGGAGGCGAACTTCTGAAGGTTGACAAGCTGCTGTACCACAGCCGTTACAATCGTCCCCAGTTCCACA
ATGACATCGGATTGATGCGGCTGGAGCAACCGGTACAGTTCTCGGAGCTTGTGCAGAGCGTGGAGTACCTGGAGAAGGCG
GTCCCGG
>Ag-Jan-Alv_757
TTGAGACTGTTTGTGCCGACGAGTACCATCAAATCACTGGGCTCATAGCTGTCGGGATAGAACATATCATCGTGAGCACT
TGAACATCCAAGACACTTTCTTCTACGGTAAAGGCAACACATACCCGACCAGACAGTGTGCTGCCGTTAGTACCCATCGA
TTGTTAAGCAGCGCTCCTCCACAGTTGTGACCCCAGCCGGGAACCTGCAGCGATACCTGGT
>Ag-Jan-Alv_758
CGTCCCCGGTCGAGAATCCTCCCGGGCGCCGGTTGTGGCTTGGGATGCCGTGGCGAGAAGAAGACACCTAGCTGTTACTG
CCCCGTGATAGAGCGAGACGTGTGTGTGTGTTGGTGTGTGAAGAACGAGTTTTGGAGCCGCGAGAGTCGAGGCCAACGCG
CAGAAATTAGCC
>Ag-Jan-Alv_759
GTGTACCATCCATCCATCTTGAGCAGCAACCGGCGGGATGAGCGGGGAATGAGTCACCGAGAGAATGCAGTTGGGGGCTA
ATTTCTGCGCGTTGGCCTCGACTCTCGCGGCTCCAAAACTCGTTCTTCACACACCAACACACACACACGTCTCGCTCTAT
CACGGGGCAGTAACAGCTAGGTGTCTTCTTCTCGCCACGGCATCCCAAGCC
>Ag-Jan-Alv_760
GCCAAAGCAGCAGCAATAGCAGCATACAATCCATTCGTGTGTAAAGCCTTGATCTGGAAAGCACGCTGCAAGCGTAAAAT
ACTGCGTAAAAACAGGCCTGTTGGACGAAACAAGGCAACTCCGGTTGGAAAAATGGCTCCACGCCGTAAACGTGCAGCCG
CAGCCAAGTCCACTGAGACTGCGGCCAAGAAAGCCAAGCCAGAGGAATCTGCCTCGACCCCGGTGGAAGAGTCCCAGGAC
GGGGCTTACGTCTTCATCGAACACTGTAAATCATGATCCGTGTTCAAGCGCAAGGCCGCTGAGGTCCACTCGGGACTGTG
CGAACTTGCGCCGGAACACAAGTTCCAGCTTGTGTTGAACGAGGATGGTAAACCACGCCGCGGAGCATTCGAGGTTTCCA
TCGCCAAGGGCAAGGACGGCGAGAAGGTGCTGGTATGGTCCGGTTTACCCAAGGGACCGCCGAGGAAGGATAAGTTCCCG
GAACCGAAGACCATCCTGGACGATGTGCTGAAGGTGCTGAAGAAGTAAGGCGCCCGGGATGTGCCATTACTGGTGGATGG
GGAGCAGTATGGGGTACTGCTACAGTGTGCTCACACTCTTTAATTTCTTCGAATCGCCATGCCGCATGACGAAGCCTGAG
CAAACCCCACGTGGGACTCGAGCCTTTGAAGCTCTGCTGGCGTTTCGGTAGAATGGTGCAGCACACTGTCGCCGTACCAC
GCGTACCGCCCTGTTACAGAGTACAAAGTTGCGAAATAAACTCAGGGTTACGTTTGTGTACACATATGGTTGTTTTTATT
GCTAATAATCCCAGGCTGGGGCGAACTAATGCCAAAAGAATGCGATGGACATTACGAAGACGCTGTTCTATCGCAGGATA
TAATCTTTCGGGTAGTCCATTACCTTGGGGAAATTGCGAACCACTTCCGGATCGATGTGATCCAGCCGCTGCGGAACACG
GCGTGGCTGACGTATCTGGTTGGTTACATTTTCAAGAATGTCCTTCGGTACCTCGGCGTCCTTGAACAGGTGTAGCCGTT
GCATCGTGTGTCTCCGCTGCAGATTACCCTTCATTGCTCGGTAAACCGCTTTCTTCATGATCATCGTGGGATCTTTTTCG
TGCAATTGCCATGCCAGTGTCCAGGTTGCTCCTCCCGCGTAGCCCGTGTGGTGAAAGTAGGCACGCTTTTTCCACTCATC
GCCAGGAAGTGCTATTTCGCCCGTATTAATGACCACTACGTGATCACCACAATCATTCATCGGATGGTAAATCGGTTTGT
GCAAACCCATCAAGTGCTTTCTTATCAAGGACGCTGCTTCGAAGGGGTTTTGCCAAGTGCAATCGAAAATGTGCCATGTC
CTAGCGAAGGTAGCCCATTGCTGAACTCGCTGTGTAACTGACATCCCCGCAAACTTCGGAACGATGGATAAATGCTAGCT
GCAAGTAAATCCACTAAAACACACACAAATCCTTTCGAAAACTGGAGAAAATTAGTGCAAAAATGTGTATGTTTTCTTTG
GCATGTGCCGCAGCAATCACAACACCATCTGACAGCACGGTTTGACGTTTGTGCGGGCTGTTGACTTTTGCTTGATGTGT
CATATTGATCGGGAATGATGATTTCCCGTTGCCATGGTGTTTAGAATTTGCAATCAGCACTTTTAATTCTCACTCAACAG
TTGGTTATCGTGCCAGTCGGTGTTGAACGGAGCGTAAAATACTGTGTCCTGTCTGTTTGCTGTTTGCGTCATAGTTTCGC
TGCTAGCCCTGTACCAGCCTGCAAGAACGATGCGATTGAGCCCACTGGATCCCAGCTCGTACTCCAATGCTCAGGAGCTT
ATCATACGGCATGTGGATCTGGACTGGACGGTTAACTTCGATAAGAGCACTATCTCCGGCACTGCGACCCTTCACTTCAA
GCTGACGAAGAAGGACCTCGAGGAAGTTTTTCTGGATGTAAGCGACCTCACGGTATCATCGGTCGCGGCAAAATCGAATG
CCGGCGAGGTTCCGCTGGACTGGGACATCGGAGGTACGATCGAGAACATTGGCTCGAAATTGACCATCTACTTGCCCACG
AAAACGAACGATGAGCTTACGTTGGTGATTGCCTACGAAACATCGCCCAAGGCGAGCGCTCTGCAATGGCTTACGCCCGA
GCAGACGTTTGGCAAGAAGCATCCGTATCTGTTCAGCCAGTGCCAGGCGATCCACGCCCGATCGATCCTGCCCTGTCAGG
ATACGCCCGCCGTGAAGTTTACGTACAATGCAACGCTTCGCCACCCTAAAGAGGTCACGGGGCTGATGAGTGCGATAAAG
GTGGACTCGGAACCGGGAGTATCGAAGTTTCAGCAGAAAATTCCTATCCCAAGCTATCTGCTGGCAATTGTGGTAGGTGC
GCTGGTGTCGAAACCAATTGGACCTATCTCCAGCGTGTGGGCCGAGCAGGAGCAGATTGATGAGGCGGCAGAGGAATTTT
CCCAAACGGCCGATTTCATCGCGAAGGCGGAGGAAATCTGTGGTCCGTACGTTTGGGAGCGGTACGATTTGCTGGTAATG
CCGCCAAGCTTCCCGTTCGGAGGTATGGAGAATCCTTGCCTGACGTTCGTGACGCCAACACTGCTGGCGGGTGATAAATC
GCTTGCCACGGTGGTTGCGCACGAAATTGCGCACAGCTGGACGGGCAACTTGGTGACGAATAGAAACTTTGAGCATTTCT
GGCTGAACGAAGGCTTTACCGTGTTCGTCGAGGGAAAGATCGTCGGACGGTTGTCCGGCAATGCGTCGCGCGATTTTCAC
GCCCTGCACGGTTTAAGCGAGCTGTCGGATTGTATTAAAACTCAACTGGCCGACACGCCCGAGCTGACGAAGCTCGTCGT
AGATCTGTCGGAGTGTGGACCGGACGATGCCTTCTCCACCGTGCCGTATATTAAGGGCTCGACGTTCTTGCGCTACCTGG
AAGATCTGCTAGGCGGACCGTCCAAGTTTGAGCCGTTCTTCCGTGCCTACCTGGACCGCTTCAAGTACCAGTCGGTGCTG
ACGAACGACTTCAAGCAGATGCTTTACGAGTGGTTCCGCGAGGATCCGAACAATGAAGTGCTGCTCGAGCGTATCAACTG
GGATTTATGGCTGTTTGGCGAAGGAATGCCACCCGTCATCCCAAGTTACGATCGTTCGATGCTGGAGGCATGCCTAGCAC
ATGCTACCCTCTGGGCCGAAAATGATTTGGACACGATCAAAAATTCGCCGCTGGTGAAGCAAAGCCTCGTTAGCGTGCAG
CTGATCGAGTTTCTTGCGCAGTTGCTGGAGAAGAAAAAGATCGTCGATCTGACGGCGGAGAAGGTGGCGCTGCTGGGCGA
CACGTACGGCTTCAGCACGACGAAGAACGCGGAACTGCGGTTCCGGTTCGTGCGGCTGTTCATACGTGCCCGGCTGATCG
AGAAAATGGACGAAATTCTCGCCTTTGCGAATAGCAACTTCCGCATGAAGTTTGTGCGCCCGGTGTACAAGGAACTGGGC
GCCTGGCCCCAAGCGAGACCCATCGCCATCGAGAACTACAACCGCGTAAAGGATCAGATGATGACGGTTTGCGCCTACAC
GGTTGCGAAGGATTTGGGCATTTCGGATGCATCGGCTTAAGGGGTGCAGTGCATTTCAGAACCCGCGCAATAAGGTACGA
TTTGTATGGTAAAATAAAGTTAACAGCAATACGTGAGATTAATTACACCATGACGGATTTTCGTGGCTCACTCGGAGTGG
TACGAATATCGGAAATGTTTCGCTCACTCGCGTGTAACTGCAGCTCCTCCGTCTGGACCGTCGTTCTCCATCGAAGGAAC
AAAACGGTTCCACTAACGGCCAGCAGTAAGGCGGCTATCATAGTTAACGGCTCGGGTATTTTTTGCACCACTTGCACCGC
ACGAGTGCACTGCGTCATCGTGATGATCGATACGATCAAAAGAAAGAAGAACACGATGTACGATACGGCCAGCACGGAGA
TGTGCTGCGTTCTAAGTCCACGATCCGTGCGTATTAAATTCAGCGCAAAGCTTGAGTATGAAACCATCGTTAGAAGCGCA
CTGGCTGTAGTAATGGTAATGTAAGTAACATTCCAAACTCTGGACTCCACGCAATCTCCGGCAGTGATGAAAATCATACC
ACCAACGATCATGCACAGTAGGGACACTATTTTTGCCACGCCAACAGGAGAAAGCACAAATTCAGCCCCGGTCTGCAACA
TTCTACAAACGGCTTGAATTCAATTTTCACGCAAGTTCCTCGGAAACCATCCTCGGGAATACTACTGATGCTCGCTTCGT
CGGTAGCTAGCTCGTTGTGATGGCGCACTGTTTGAGTGGAAATTAAACGGAAACTAATTGCATTGTAGATCGGCGTCTTT
CGATAAGAAGGGACAACTCCACAGATAGGGAAACCACTCAAACACGATGCCTATCATCAAACAAGTGAC
>Ag-Jan-Alv_761
TTTGTTTGTTTTTTATTTTTAGTTCACTTTGTTGCTTACTCCATTAAATGTGTTTTTTTGCTTCTGGTTTCTTTTACCAC
TACACTCTCTGTTTCAATATTATATGCTGGCTGGATGATTTTATATTAACTTGGCTGTGCGAGAGCGCGTTTGCTGTTGT
TGTGTTACACACACCC
>Ag-Jan-Alv_763
TTTTTTTTTTTTTTTTTTTTTTTTTTTTTTTTTTTTTTTTTTATGATTTTAATGAGTCTTTATTCAGTATGTGCTTCCAT
TGTCATTCCATTGGTGTTCGTTCGATTTAGTTCCAGCCGAAGAAATCCTTCAACACCTCCACGATATGGTCAACATCAAC
GCCGAGGCTCTCGAGCTTGTGGATCATGTT
>Ag-Jan-Alv_767
CGACAATATCTCGGCATGGCGTTACCAAGACAGATATTAGATGCATTGGAAATAATGCAGGAGGAGCACAACATCAAAAA
AGACGAGTTTATTGAAGTGTTGAGGTGTATATTGCGAGAGCTGATCCTTTTGCACTATACAGCAGAAAAGTAACATCCGG
AGTAGCGACAGTGAGCTTACATTCTCTTCACAATAAAAAT
>Ag-Jan-Alv_768
TTTTTTTTTTTTTTTTTTTTTTTTTTTTTTTTTTTTTTTTGATGTAGGGGTTTTGTGTTTATTCTACTCCTGATATAGTA
TCAATAATCGTACTCTAATGATCTTGATCCCGGGTACTTGCGCAATGGGGCTACGGAATCCAGGATACGGGAAAACAATC
AC
>Ag-Jan-Alv_770
GGCTCCAAAACTCGTTCTTCACACACCAACACACACACACGTCTCGCTCTATCACGGGGCAGTAACAGCTAGGTGTCTTC
TTCTCGCCACGGCATCCCAAGCCACAACCGGCGCCCGGGAGGATTCTCGACCGGGGACGGCGAAGGGGGCACTGGGGAAC
>Ag-Jan-Alv_772
GCCGTAACGCCGCGCCGCACGAATCAAACTCCAGCCGCGCGTGAAAGCCAACCTTCGTCCGATTCGTGCGGCGCGGCGTT
ACGGCGCAGCAAAGATACACCAAATGTAATACATTTACGTGAGCGTACCACATCGTCAAGTTCGGATTCGATTTTTACCG
ATCCAGCCTCACCGCAGGGCGCTTTTGCGACAGAAATAAATGAAGCTTACTATTCGGAAGAAAACATCTGCGATCTTGCT
GAAGCGCCCACGACGACCACAAACATCAAGTCGGCACTGACGCAGCTCACCATCTGCCGTAATGATCCATTCACTCTCAG
TGGCAGCGACATCGAGCGTGAGGAACGTCTGAGATCAAAGCTAGTAGTGTGCAACAATGTCTCCAGCATCAGCGTTCCAC
CCAGCAACGAGTCGTACTCTAGCAGTGAACAATTGCATGGAAATCTACACATCGTACACAACGTGAGCAACGTCTGCATA
GAATCGGAAACGGTCGTGGATGACTCATCGGAATCAATTTCACCACCCCCGGAGGAGAGGATGGAACGCAAACGAGTTCC
GCTGTCCCATAGAAGAGGGACCAGTGCGACGGTAGCAGGTAACAATGGCATCGCAACAACAACAACGACAGCGACCGGAA
CTCGCTTACCACCAACCAATGGGAAACCTACGAAAGTGCTGGCTAAATCTAGCCTTTATGTAGGGACCAAGCTACCCGTG
CTAACTGACCGAAAGGGCAGTGCCAATAGCTTTGCGGGGACGGCTCCTGCCAACCGTGTCGTACGGCCGTCTTATGTTCC
GGAAAAGCTTAACTTTTTCTCGTACGAAAAGTTTGAAGGGCACATGCTAATGAACTGGCTGTCATCGTCTCTACCGTCAA
ATATACCGGGAGTTAACGAACAAGACCTGCAAGCGTTACTGTTTCAGTACTGCACAAATCTGCTGGTTGCCGGAGTTATG
AAGCAAATACCAGACAAACATGCCCCACCACAAGATACTTTTCGGACCAATCTCATGTACCAGTGGACGCATACTGAGCC
TCCTACCCCGACGCCTGTTACGCCTGGCCGGCTCGAGCCACACGTCGTTTGGCCACATGCCTCGGCCACAACAGCAGGCC
CTGCAAAAAGTGCCAACCACCAATCAGCTAGCACAAACACCGAAAACGGTAGCAACCACATGGACACGAGCCACGATCCG
AGCGATGATCGTAAGGAAAGCGACTTCCAACAGCTGCGACGCCGGATTGCAAGCTGTGAAACAATCAATCAGCTTAAGCG
CATTTTACAGGAATTATTTTTCAGCGACAGCAACTTACCGACTGCTGCCGACATCATGAAACATCAGAGCTTCAGCGATA
ATGCAATGCAGTTAAATAGCAATTATCAAAAGCTACTGCAGGACCTCCTCAATGACACGGATTGCACGATATATGATAAA
GGCAACGCTGAGCTGCTAAACGAATCCGAATGTACCGTGTTCGATGCCTGTTCCAGTACGCCGTCAGCAAAGGCCAAACT
CCGCGACAACAACCACTCGTTCGACGGAGCTCCAAGCCACAATTTACCGCTCTCTCCAAGCTTTCCAACAGTCACAGAGG
GTAAACTACACGCACAACATATTCAGAGGCGAAATACGATTGAATGTGATACGCCAACGAATGCACAGCGAACATTCCTA
AGTAACAGTATTACTACTAACAAACTGAGCAATCTTTCCGAACATGACACCACGTGCTCCTCCAACGAAGGGAATGTGCC
CAACGGAAAAAGCAGCAGCAGCAATGAGCCGTATCCTTGCCGCGTGTCTAATTACGTTTGCTCTAGCTGCGCGAAGTCGC
AGCCACCGGCGAGTAGCCCACTGTCGACGGCCGCAGAGCAATCGGATACCACCACGCCACCCGTAGATAGCTTAAAGCGT
ACATTAGTCACACGAGAAACGCAAACCGACCCGAGTAACAAACACCATTCCCAGGACGAAACGGTTCCTACAGATCCTTC
TGATGTTAAACCTTCCTTGGCACCACCACCACCACCACCGCCTCCTCCACCACCACCTATCCCTTTTAATAGTGGAGTAC
AACAATCGTCAACTCCTCCGCTTCCACCACCTCATCCCCCTCCTCCACCTCCGCCACCTCTTCACGCATTCCAAGGAATA
GCACCACCATCACCTCCTCCACCTCCACCACCACCGCCTCCACTACCAATGACTGGCGACGGTGCCAAATCTTCCGTTCC
ACCTCCACCTCCACCACCTCCTCCATTGGGTGGAATTGGCCCCTCTGGGGGAGCTGCTGGAGCAGCTTCTGCGGGACCAC
CACCACCTCCGCCCATGGGTGGTAGTGCCCTTGGTCCCACTGGGCCGAACGGAGCAGCACCACCGCCGCTTGGACCAGTT
CTTCGTAAACAACCGGTTAACCCACCTAAACCGATGAAGCCTCTCTACTGGACCCGCATTCTGGCACCGAAAAGCAGCAG
CTCTAGCAAAAACTCAAGCGTCATGTCGACATCGTTCAATGACGAAACCGATGGTGGCACGGCTTCCTCCCTATCAAGCA
CAACCGCTTCGGAAACGACTGCTGATGGTGTGCTCACGGCTCGGCTCGAAACGGCTTGCTCCTCGCAGCCACCCTCGATG
GAGGCCGAAAAGCGGCTTGGTTTATGGCAAGAGCTTGAAGAAACTAGTCTCGATAATTTGGACGAGTTTACTGAGCTGTT
TTCGCGCCAAGTCATAATACCGAAGCTGCGGGAAAAGGTTGAAAAGCCGGAAAAGACCGTTAAAATACTCGACTGCAAAC
GATCACAAAACGTGGGCATCTTCGCCAAGAGCCTACACGTCGAGTGGGACGAAATTGAGTGCGCCATCTACCATTGCGAC
ACGTCCGTCGTTAGCCTGGAAGCGATGCAAAAAATTTTAGAAATAAAAGCCAGCGACGAGGAGCTGATGCAGATCCGCGA
CTATGCAGAGAGCAGCCTGGCGAACAATAATAATGCGATCCCGCTCGATCAGCCGGAACAGTTCCTGTTGCGCATCTCCA
GCATATCGTTCTTCTCGGAACGCATTTCGTGCATCGTGTTTCAGGCAGAGTTCGAGGAACATTATAAAGGTGTGTCGCGG
AAGCTTAAAACCGTCAAGCAGACGTGCGAATTTCTTGTGGAAAGTGAAGAGTTGAAGCATCTTTTCTCGATCATTCTCAC
CTTGGGCAACTTCATGAATGGAGGTAATCGCACCCGCGGCCAGGCGGATGGATTTGGATTGGAGATTTTGAGCAAACTCA
AAGACGTTAAGTCAGCCGACACCAATACGACACTGTTGCATTTTATAATCCGTACCTACATCAGCCAGTGTCGCAAGAGT
GGCATCATACTGCAGGAAATAAAGCTACCCATTCCGGATCCTGGCGATCTGGACAAGTCAGTGCTAGTGGACTACGATGA
CTGCCGAATGCAGCTTACTATGTTACGCTCAAAAACGGAAGAGTGCCGCAGGACTGCAGATAGAGTCATTAAGGAATCAA
CGGAAGACCATCTTCATCCCTTCAAGGAGATAATGGAGGAGTTTATCGAGAAGGCTACCGCTCGCATCGAGAAGCAATTC
TGCAAGCTGGACGAATGTTGTGAATGTTTCGAACGAACTATGCGCTTCTATCATTTTACGCCCAAGACGGGCACGCTGGA
AGAATGCAAACCAGAAATGTTCTTCGAACTTTGGTTACCGTTCGCTCACGACTTTAAAAGCATTTTTAAGAAGGAAATGC
AACATCATCTAAATGAACTATTAAAAAAGACTAAACGTCCATCAACGACATCGTCTGGTACGAAGCAAACCACAGCTAAA
GCTAAACCCGGCTCACTGAAAGAGCGCATGAAACGGTTGATGCAAAATTAACGCATCGACTCGGGTTTCAAAATGTTTTA
GATAACAAAAGCAAAACAAATAAAAGCTCGAATAAAACAGGATTTAAAGAGGAAAAAATAAAAAAAAAAAAA
>Ag-Jan-Alv_777
CAGGGAGTAGTCGAAATCGATGCTGCTGCTATCGGATTTGGGATGCTGCACGACGCGAGTAACACGAACCACGGTTCCTC
CCGAAGCGTGACGCGATGTTCCCAGGCGCGCGGTCAAGCTGGAGGTCGAGGCACCGGCGGTGCAGTGAGCGGCCGTA
>Ag-Jan-Alv_779
TTTTTTTTTTTTTTTTTTTTTTTGATTGTTTCGGAATTTTATTTTATTTTTCACTGACCACAGCTCCACTCACAACAACT
ATTTATACTGCCACATGAATGCAAATATTTGCTAATTTTGTTAAGAATTTTGTGCATTTTCGTGCTGTCGATATTCAGTA
TACGTTATAAATCCATCATGATCTTTGTCCATCATATCCATTATTGGATCAACCAAGGATTGTAGTGTAGCGTCGTCGTA
TGGTTGTGCATCATTGTGATTTTCGGGCGCTCCTTCTGAAGGCATTTCGCCGATGTGTTCATCTTTATTGTCGTGCCAAT
GAATGAGTGATTTTATGAGTTCACAACCATCCAACTTGT
>Ag-Jan-Alv_782
CCCTCGCCGTCCGAGTCGAACGTGTTGTCAATGTTCGGTTAATACGTGGTGTTTTTCAATCCAGTGGACAAAAATGTATA
TGCGTGCGATCTTAGAAACAGACCTTTAACCTTCCACGCATAGCGTTGGTAAGACCGCATCGCTTCTCACTGGATAAAGC
TTTCATTGTTCATTGTTCTTACCTACGTAATCAGTTTCTATCGTATGCGCTAACGTCGTCTGTTGAATAAAAGTGAAAGT
TTGTCAAAGTGCTGGACCTGTAGAAAGTGCCGCTTCGCGACGTGTTGGAACAATAATGAAGCATAGCGTGTTGATAACCT
TGGCCATATTGATGCAGCTTGCATCGTTGGCTATTTGTCAACGTGTAGCACCAGGAGTTAATCCAAACCATTATCAACAA
CAACAACAATATCAGCCGCCCCCTCCGCAGTATCAGCAACAAGCTCCCCAACATCAGCAGCCGCAATATCAACAACAACC
GCCCCAACAACAGCAGCAACCCCAGTATCAACAACAGCAATTTCAACAACAGCAGCAACATCAGCAGCCCCATGGCGAAC
ATGGGCAACAGCAAGTGCTGCATACTGGAAATTTACAACAGGAGAAACAGCACATTGCTGAACATATGGAAGTACCAATC
GATACGAGCAAAATGAGCGAACAAGAACTACAATTCCATTACTTCAAAATGCACGATTCGGACAATAACAACAAGTTGGA
TGGTTGTGAACTCATAAAATCACTCATTCATTGGCACGCTGAGGATAAAACAGGACACCATGAAGAACAAGCGCCTAGGC
CAGAGTATACAGACGAACAGTTGGAAGATATCGTCGATTCGGTACTGCGGATGATGGATGTGAATACTGACGGTTTCATA
GATTACACTGAATATCGAATGTCGGGTGTAGAAGAAAATAGACGCGATGATTTTCCTGAAGGACGATAAAGTTTAACGTC
AAGATAAATAGTAACTAGAAGCAATTGTTAACATAAATAGATATGTTCATAGTTGTTGCGAATGGTTGTGGACCATTGTG
TGCTTACGCCTATGTGGTCGTCCTATAAAAAGATCATCACAACTTGTATAGCGAGAGACTTCCAAGTTCTAACAACACTG
TTTCCTCGTTCAGAGAAAGACAACGGCGAAGGCGAACATGATCACGAACCGGTTGCGTACA
>Ag-Jan-Alv_784
TTCTTCTGGGCCGCCGCTTCCTGCTGCTTGCGCTGCTGCAGGTTGGCCGTCGTCATCGCTTCCTGCAGCATGGCCAGCTC
GAGCTGCCGCTTGTACTCGAGCGGGCTGGTCGCCGTGGCGGGCGGCAACCCGCAAAAGTCCTGAAACCGCGGGCCCATAA
ACGGTAGCATGTCGGCCAGCGTGTTTGCGCCGGTGCCGGC
>Ag-Jan-Alv_786
TCATCATCATTTATCGCTATTATGTTATCCAACTTTTTATTTCTCATTTTATCAAACTTATTTCCAATGCATTTCTTAGT
ATCATCCATATTCCCCTTAACATTTGTTTCATACATTTTATAATCATTATCATATTTGTTAAATTTGTTTGTGTCTGAAT
CATTCCCCTTTTTTTTTTTTTTTTTTTTT
>Ag-Jan-Alv_793
TTTTTTTTTTTTTTTTTTTTTTTTTTTTTTTTTTTCCGTTTCAATTATGTACTTCTCTATTAACTCTGTTGTATGCACAT
GCTGATGCCTTGTGGGGCGCGTACGGTACCGGAAAGAAGGGACGCACCGGAACTGAAAAGGTTTCGCTGGACTGAAATTA
GATGCACCGGTTGTGCCGGCCCCCGGATTAAGCTTGCAGCTCCTGGGCCTGCTTCTTTTCAAGTCTCAACTTCCGCTGCA
GCAATCTCTTCTCGCGTTCGTATTCTTTCAGCCGGAGAATGTAGTCATCGTATTCGCAGTTGAGGTATTCGTGCTTTTCG
TGGGCACATTTGTACGCCCATGGCCACACGTCGGACCGGCAGGCACGGTACTGGATCAGCTTGTGGGCACAGTAATCACG
GGCCTCCAGGGGCAACTTGGCTGCTTCCATCTCCTCCTCGGTGGCAATCATTACCCGTTCCTTGCGGCCATGGGGGAAAC
CCAGGTTCGGGTCGAAGCTCGGTTCCGTTAGCGGCAGCGGAGTTCCCTTCGGGTTGGTCAGATACAGCGACACGTAGTTA
CCCATCCTAACGCAGGAGCCCCGTGATCGCGCGTCAGGAAGTTTTGGTTTTGATGATTGCTTTGGATTTTCGTTCCGTTC
TTTTGACAGACGGACGGGTTTGACAGGTGGG
>Ag-Jan-Alv_794
TTTTTTTTTTTTTTTTTTTTTTTTTTAGTTGTTACTTGGAATAAATCATGCCGCCGTTCAGCGACCTGCACAAAGCAGCT
TCATTTAACATTTTGTGCCCAATGAGTAATTAAAATTAAAAGATTGCGATTAAATAAATATTCACGTTTTTAGTTGTTTT
TTTCACACGGACGAAAACAAAGTATCATTGCAGTGAGAGGGGTGGAATAATTGTGACGAAGCATTCTT
>Ag-Jan-Alv_795
ATGATTTGATTTTTTTTATTGGACAGAGAAGAGTTTCACACGCACACACCAACACACACACACAATACAGTCCTGCAAAT
TGGGACTGCACTGTGGGACCCCACATCCAACCACAGAGGCGCAGGCTCCCTTTTCGCATGGTCCCGACAACAACACCACC
CCAGTGTGTGCTAATTAATTTACCCACATATTAAGGGATGAC
>Ag-Jan-Alv_796
TTTTTTTTTTTTTTTTTTTTTTTTTTTTTTTCCAATTTACATACTACAATACTTTATTAAGTAACGATCCTAATTCTCCG
GACATGCTTTTAACCCGTTGCCGATGCAGGCGGCGTACGCCATCATGTGCGGTATGACGTTCTGCTCGTACGACCCGGTA
AATAGATGCGCCCAAGGTCCCGAAGCATAGACAGCCACATCTTCACCACCGTGCGTTTCCAGGTCAACCGGCAGCATGGC
CGGGAATCGGAAGTCATCCGCGCCGGCATCTTCCATTTCACGCACATTCGCACGGGTTCCCTTCGCTTCGTCCACGTGTT
TGTAGAACCCAAGCCCATTGGCGTAGCTGATCGTCATGTACGGTATGCCATCCTTTCCGGTGCCTGCCGGGCCGAAAATA
TCCTGTCCTCGGCTCGGATAACCCGAAAAGCTGACACTGTGCGAATGGTCCGACGTTACCACAATCAGCGTATCTTCTTC
ACTGAACTTCTTCCGTGCCAGCTCGATCGCTTTCGCAAACTCCACTGTTTCGTCGATCGCATACCGGGCCTGATTGTCGT
GATGTCCATGATCGATACGTCCTCCCTCGACAAA
>Ag-Jan-Alv_797
TTTTATTATGCAGTTCTTGTTTATTTATTCATTTTTGTCCGTACTCGTATGTTTCCATTTTCCCATGATTTACACTCCAC
TGTTTTCCCGCACCCAGTCACGAACGCTGGCTACGCGTCCATATACACCTGGATATCCTGGCTGAGCGCATCCATAGCCC
CACGAGACCACACCAACCAGCTTGCCATCAGCAACCAGCGGACAGATCGGAAGAGCGGTTC
>Ag-Jan-Alv_799
GTATATGTAGGGCTAACTTAGCGTGGTAGCGCAACGCCGTGTATGGGCCCACATGAGTTACAGCGACTTAGCTTTCCGAA
TCCCTAGACGAGCCGACTTTAGCCTGGAGAGTAGACTGCCGGTGGCCATCGGGAACGACGTAGCATTAGTTCGAACCATG
CGGCTTGACACACACCACCAGCCCTACGCATCAAACACCACCAACACGAAACGCAT
>Ag-Jan-Alv_800
TTTTTTTTTTTTTTTTTTTTTTTTTTTTTTTTTTTAGGCTGAACGTGTGTAGTTTATTCCACTGTCCACCGTAAACTGGG
AATGTTCCAGCTAACAGACTGCTTGAAAGTAGAGTCTAAAATCCACTTCTTCCCCGTCTCACTTTCCCTGCTTTTCGGCC
CACTCCGTCCAGGATCCCTTGTAGTTGCGGGCGTTGGTGAACCCGAGACTGCTGGCCAGATCCGTCGCCTTTTGCGCCCT
TCCACCCATCTTGCAGTGGAAAATCACTTCCGTGCTGGTGCTCGGCTTGTCGCGTCCGAACTTTGCTTTGAACGCTTCAT
CGTCCAGCTTCAATCCTTCCTCGAGCTGGGGCAGGGGAATATTAATGCTGGTAGGAATTTTGCCCGTGTCGGCCAGCTCA
TCCGGATTGCGGACATCGATCAGCAGTTTCTCCGGGTGGTTGGGCAGGTCCAGCACCTCCTCGTATGTAGCGATCGACAT
CGTGTTAGCACTGTAGCAAGCGTTGTTGTTGGCCGTCCTCTTGGCTTGTAGGCTTTGTAGTAATTAGAAAACTATCAGCT
GGCAGGGCAATTTGCGGTGGAGATTTTCCGTACACTTGTTGCTACTTTCGGAATGTTTTGCTTTTTTTTTTTTTTTTTTT
TTTT
>Ag-Jan-Alv_801
TTTTTTTTTTTTTTTTTTTTTTTTTTTTTTTTTTTTGTTGTAGTAAATGTTACGCTTTACTTGTTTATTTATTTTTTCAT
TCACTCTTACATGCGGTATTACAATCAATGTAAGTCTTAGGCCGTAGCCAGTCAGGACGCGCTGACGGGCGGGCCAAATT
TTCGTACACCTCTTAATTCGAATACAGTCGGAACGCTTCTAGTTGAACGCTTTCTTGGTTGCTCTAGTTGCGTTTGGTTG
TTCGACAGTTGGCTGACTGGGCAACGATAAAGCACGCACAAGGGAACATTAAAAAGCACCAATCGTTCAATCGTTGGCGG
ACAATCAAACAGTTCAACTCAGCGAGTTCAGACTGTATTTCACTTATTTCACTAATGCGGGCCAATGAGAAAAACATGAT
TACATAGTAGGGACAATAATTATAGGAATGGGAAGGAGAAAAGAAAACAAACAAACAGAAGCAAATGAATGAATGGTACT
GTACCACGGGAACGATCGAGTGTAATGTGTAACGCGACCGATTACTGAATTTGAGCGTCTTAAATACGGTAGCGTTTGCC
TGTTTGCGTTCAAGTGGAAATTGTCTTACGATATAGTGCGCACATTCACGCGCTACGTTTGCCGAATGATTGTCCCAGAG
ACGTGTCCATTTTAGGGAGATAATTTTGTGGAACATTGCGTTTCTTTGTTGAATCTGTAACAAAATCAGGTGCAGAGTCC
GTCCGTCCACCTGTCCAATCGGTCTCACCTAAGGTGCCTTACTAAACCATCTTACTCTGTT
>Ag-Jan-Alv_802
CCTTCCCATTCCTATAATTATTGTCCCTACTATGTAATCATGTTTTTTTCTCATTGGCCCACATTAGTGAAATAAGTGAA
ATACAGTCTGAACTCGCTGAGTTGAACTTTTTGATTGTCCGCCAACGATTGAACGATTGGTGCTTTTTAATGTTCCCT
>Ag-Jan-Alv_804
ATTCCCGGAGTTTGGACCTCCAAGCCGACCATGAAATAAAAAACATACCGTTCCCTGGAGCTCCAAACTCCGGGAATGAT
GAGAGTTAGAAAATCGAGCAAATAAGTTGTTGAATGAGAAAATCACCTGCCTGCTGCTGCGCACCCCTGCTGCCAAGAC
>Ag-Jan-Alv_805
ATATAATTTTGATTTGGAGGGATTTTACGCGCTTCCAGCAGCAGTTGGAACGATTGCAGCGGCACTTGGATTAATTCTTG
TTTAACATCCAAGCGAAGAAGAAGCAGACGGTGCGAGCAGAAAATCGCGAGAAGTTCGTTCCAAGTGCAAGTCAGTGACC
AGAAAATCGCGAGAAGTTCGTTCCAAGTGCAAGTCA
>Ag-Jan-Alv_807
CGACGCTCTTCCGATCGGAAGCTCTACCAGCAGGAATAGTTATTTCGTCATTTTTGAATTCTCATCTACAAGCATCATGC
TACGAAAGGTCTTTGCTGTTGTCTCGGTACTCCTGGTAGTAAGTGCAGCCAAGGTGACAAAACTGGTGCTGGACGACCAC
TACGTCAACCGAGTGGTTGGAGGAGAGGTAGC
>Ag-Jan-Alv_808
ACAAGCAACCGTTTGCCGTGGAACGGCGGAAGCGAAGCAGAAGGGAACGACTTATAACGTGGCTTCCATGCAGCAGCAGC
AGCGTGCGCGGGTGTGCGTCTGCGTAAACGCAAGCCCTCCTCACGCAAGTGTTTTTCGGTAGAATGTAAACTCTAAATAA
ACAAAAAGCCACGGATGCATTTCATTTTCAATTCATCGCCTCTCTTTAATTTCTTCTCCTTTTAAGGGAAAATTGAACAT
TTTCCAGTTCCTGTCCTGTTCAAAGCTTACACGCCGGTGTGCTTCTTCACCCAATCCCGGAAGGCGGTAACGCGTGCGAA
CGCAGCCGGATGGCCCTTGTCGCAGCCCTGCGCATGGCCGAAGCTCACCAC
>Ag-Jan-Alv_809
GGAGAGTCACGCCTTGTCAGTAGGTTGTTGCAGAGTCCGCGAAAGAGATATTTTACACTGCAGAACCATGAACACATCAA
CACTCTCTACCGCTTTCGATGAGGTGGACAACAATACACGGGTTTTATCACTAGTAGCAAGCGTTCCAGAAATCATCTCT
TCTTCAGTGATTAATGAATTAGAGCCTGTTGATGACGCTCATTACAATATGAGCCATAACCGGCGGGGTGTGGCAGCAGT
TTTTAATCATCGGAAATTTCTCCATGCCTCCGAACGCAAAGGTACCGATGCGGATTGTGGCAATATTAGACAGGTGCTGA
TCTATTTACAGTTTGAGGTGCGTGTGTACGATGATTTAACGAGGAAAGAGATAAAACAAGTGCTCGACGATCTGGCGGAA
GAGGACCACAAGAATAGTGACTGTTTGCTCGTGGTGATTATGACACACGGAGATGACGATGTTTTGCATGCGAAAGATGG
CACTTTCAATGTAGATCGACTTTGGGAAAACTTTATCGGAGACTCGTGCCCCTCTTTACTCGGCAAACCAAAACTTTTTT
TCATACAAGCATGTCGAGGTAGCAGCTTTGATACAGGCGTTCATTTTAGCCAATGTATGAAACAGGTTGCTAAAACCGTT
GTACCCTACGCAATGCGAGAACTACCACAACCGAGCATAGTACCCGGGTGTCCCAAGTCATCGATACAGTATGCTATTCC
ATCAATGGCCGATCTCCTGGTTATGTACTCCACCTATAAAGGCCATTACTCGTGGCGCAATCCTAGCACCGGTTCTTGGT
TTATTCGGGCGCTGTGTGATGAGCTGCGGGAGCATGGAAATAGCAAGGAGTTGCTACAGCTATTGACATCTGTATCGCGC
AAAGTGGCGTATGAATTCCAATCCAACGTACCCAACAACAGCCAAATAGACTGTCAAAAGCAAATGCCTTGCATTGTTTC
GATGCTTACCCGACGAATTTATTTTTCAAAAAAATGAGACTTTTGTTTTCATTTCGATACGATACGATGGATGTTCGATC
AATCAATTGTGTTTTAACATTGCTTTAAGCTAGTATATTTATTACTTGCATTTTCGTTACGAAGAGAAATAAAATTTAAA
AAAAACGTACAAACATACAATCTTACAAATAAACTTAATTCATTCATATTGACCGTGAATTGTCTCTTGTGTTTCATTTT
CAAAAACTAAATTTGTAACAGTCCCGGCCTTGAGTTACAGACAAAGTTTTCGTGTAATGCAACAAGAATGTTTGCAACTT
GTTTTTCATGAACCCAACTTTAAAGGAAAATAAACCAGCTTTGTAAGCATCGATACAATGGACGGCATTTGTTTCATTGC
ATCCATTCTGCCCTTGCTCGGCACGTTTGACTGATAATCATAAGCTACTCTTCGCGAAACGGCCGTCAGCAGCTGCAACA
ATTCCATGTGCTTCCAATTCGTTTCCAATTCCACGCAAAGTGCCTGTATAAACCAAGATCCTCCCCTGGGGCTTCTCCAT
GACACATGGCCCTTATATGAAGAGTACATCACCAACAAATCGGCCGTAGTCGGAATGACATACTTGTGCGATGAGAAATG
GTCACTATCCAAATCGCGACAGCCCAGCTTCACCCCTTTATCGAATGTGCTTCCACGGCAGGCTTGGACGAAAAACAGCT
TCGGCTTGCCAAGTAGCGTAGTGCATGCGTTGCCCATAAAACTCTCCCATAATTTGTCTACACTGTAAGGTCCATCGTAC
GCATACAAAACGTCATCGTCTCCATGGGTCATTACCATAACTAATAAACAATCGCAATCGGAGTGATCCTCACTGGCAAG
ATCAAGCAACACGCAGAAAAGCTCATCACGACCAAGATCATTGTAGACACGAACGTCAAACTGCATACTGGTTAAGACCG
CTGTTGCTGCATCACGATCCCTGTTGGTACCTTCGCGTTTGCTCATCAACTCGAAATTCTCATGGTTTAAGATGATTGCC
ATACCACGTCGTCGATGGTTTGTATCATACTCTTCTTCTTGTAGCGCTCGTGCATTCTGGGAACGTTGTCTTGATGCAAT
CTGATCGGTTTGTGTTATCGAAGGTATATTTCCATCGTAAAATTCGTTATCCGGAGTGGGCTCAGGCGGTAAATCGTCCA
TTAAATTGCAGCTGCGTTACAAACTGCTACGTTGACGAGTTCTATCCTAATGGGTGGCCTATCGTTTCAGGTGTACTTGA
GATACCATGCATATCATAGAGTCTTATCAGCCCTTGATCAAATAT
>Ag-Jan-Alv_811
TCCGTGTGTAGTGTGTATTTGTTGACAATATTTGAGTTCTTGCAGTGTGTATTTGAAGTGAAACTAGCGAACGACAAAGA
CAATTGCGACAAGCGACAATATCTCGGCATGGCGTTACCAAGACAGATATTAGATGCATTGGAAATAATGCAGGAGGAGC
ACGGAC
>Ag-Jan-Alv_816
TCCCAGAGCGACTGTTGGCAGCTGCATTGACGACCAAAGGTACAACACCAGTTGAGCCGACTGCTCCATTACCACCTGCG
GCACTAGTTCGGCCTTGCATCTGTTGTGAAGTTATGTAGTCGTTCATTATGATTTGTCTTGAACTCAACTGTTGTGAAGT
TGGCTCAAGTGACGAGTACGCTGTAACGCCTGAAGCTCCGTTACCATTTCCACCACTGACGCCCCGAACTCCAGTTCCAT
AGGGACTAAACTGAATTGGTAATACATGGCCCCCGCCAGGAACTAC
>Ag-Jan-Alv_817
GATTGGTGGTCATGTGCAATTAAGTCATCATCATGCATTGAGTAGTCAAATTCCGGCAACTATCACTCCAATTCCACACT
CTATCCACCTTGGAGCATCGCCAACTTTGAGTTCATCTGTAGTTCGTCCACCAAACGATGAACCACAAACGTTGGATCTT
AGCATCAAAAAAACACCCCGCACAGAGACGATGGCTGTATCGGCTGCTCCCACAAAACTAACGGAAACTAG
>Ag-Jan-Alv_818
GAGGAGGTGGAGGCTGTAAATGATATCGCGGTGCTGGACTAGGTGGCTTAGAAGAAACGCCGCTTCCACCTACAACCATA
GCCACAGTGCCGGCATTTCCAGTACTGTTACCTCCAGATCCACTACCACTGCTGTTATTAGTATTGTGACGCTGTATAAC
ACCTTGTCGCTGTGGTGGTGGCGGAGTGCGATGTGGACTAGAC
>Ag-Jan-Alv_839
GCGATCGTGGGAACTGCTGTCGCAGAAGTTGGCCGCAGTTTAACAACGTTCGGCGTTACTCCATCCATGTCTTCCTACCT
GATTGCGTTCATCGTGGCACCATACCAGATAAACGATCGCGATGGCATGGGTATTCTTGCACGTCCTCAGGCCCAGAACC
AAAC
>Ag-Jan-Alv_841
TTTTTTTTTTTTTTTTTTTTTTTTTTTTTTTTTAAGTCTCCACTAAATCTAGCCTTTATTTATTATAGATACACCAAACG
TGTTCGGTTGGGTGACATTGCTGACATTGTTCGATTAATCTATAGTACCTATGGACGATGTAAAGTAAGTGTAAAACATG
GCAAAGATAGCTCGGACATCTAAATACTGTAGAATTAATTAAAACAACTCATTCCCTTGCAAGCGT
>Ag-Jan-Alv_842
TCTAACCCTCGAACAAATGACTTGTTTATTCATCTTTAGTGCACGAATTCTAATAGATTCAGCCACATCCCATTACGAGT
TGTTAGCCATCGTTGTGCGAACCCACTCATGGTAGTAGGAGACACGTGCGAACCCATCCGGGAATCCGCGACCGCACGGA
>Ag-Jan-Alv_843
CTGGCAGGCGTCCTTTCCACCCTGCTGGTATCCGGCACACAGCATACGATCGGTGATTTCTCCGAACCACATGTAGGCAT
CGCTACAATCTTCATGGCTCACGGTCGGTACGTTGGCAGCACGTAGGAAATCGCTAGACTCGACTGCACT
>Ag-Jan-Alv_844
AAAGTGAGAGACAATTAGCATAAAGCAACGAAAGAACGAAAAAAAAAATCCTATAACCTCCGGGCTTGGAATTGTTAAGT
AGAAAAACGACTTGCAGCTAGACTACTGCACACCTCCTCCTATATCCCTATCCCGCTCCATTCCTTTATGTACTTCCGAT
GATAGCGCCTTCCTTGATTTGATGTTGTTACATGTTGTTGTTACTTTAGTTTAAGTTGTAATCCTTAATTAACTATTAAT
GATTAATCTATCCCGCCCCGGTGCACGTTGTGTTTTTAGTAGTTTAATAAGATATGGCTGCAGTGAGATCAAACACAACA
GGCGATAACATGTGTACGCAAAAGTAGATAGAGAGAGAAAGAGAAAACGAATGCGTTAACACAGGAAACAAATGAATGAG
AGAAAGCTTAAGCGGAAAGCGTTACATTTTTGTGTTATTAAGTCAGGATATCTATTTTTTGTTGGTGTTGCATACATGTT
GCGCCCGAGCATACATGTCGTCCTGCGCGCGCGAGAGAGCAATAGCAAAATGCATCTGTAATTATTATTTATTTATCTAT
AAACCACTAATATAATTATGCCGCCCGGAAATTTATTATGCCCCTCCTGAGATACCCCATTTCTTCCCATGTAATAGTGC
GTCGCAACCGTCCGCTCGCCCTCCCTGGTTTTATCGTACGCTAATATTATTTACAATTCTTGCATGTAAACACAAGCAGC
ACACTTGCGCCCGCGCTTGACGATAGGAGGGAGAGGGCTCGATGGAGGGGATGCGATCAATGAATGAATGTAATAATGTT
GTAGTCCAACCACCTCCCGTTCGGGTTTGGAAAAAGTTGAAAAATAAACATATAAAGGCAAAATCCTCCGCGCGCTTAAC
GCAACGCTCCCCATCAGTCACCTCCCCCTCCGGAGACTACTAACGCAAGAAGTCTTTTTTATATTTTAGTTTACTTTCGA
TTTAGTATATTTTGTAAAAAAAATACAGTGTGTTTTGAATACAGCAAATGAAATAAAATGAA
>Ag-Jan-Alv_846
CTGCGCTCGCCCTGCAATGGGGATTCCGGTGGTCCGCTGGTGCTGGCGGAGGATAAGACGCTGGTCGGTGTGGTGAGCTT
CGGCCATGCGCAGGGCTGCGACAAGGGCCATCCGGCTGCGTTCGCACGCGTTACCGCCTTCCGGGATTGGGTGAAGAAGC
ACACCGGCGTGTAAGCTTTGAACAGGACAGGAACTGGAAAATGTTCAATTTTCCCTTAAAAGGAGAAGA
>Ag-Jan-Alv_848
GTCGAGAATAACTATATCTGGAACCTTTTTGAAGTTGCCTCAATGCAATACAAACGACAGGTTTGTTCTTGTTTCAAGCT
GAAACAATTTACCAAACGTTTTTATTTATTTTTGTTTCGATACTACATTGACGCATCAGTTGCTGTTTATAGCTCTTTTT
TTAATCTGTTTTGTATCATTTACATTTACGCAACACCGAATTCCATTTCGTACACGTACAATTCTTAGATAGAACAATCG
AATGCAAACTATAGTTACGTGAAAGAATTAAAAGTAAGAGTCATGATATCGTGTTTTGCATAGATCTTGGACTATTATTA
TATGTTAGCGATTCATACATTTTGCAAATTCTTCCTTCTTCTACACTTATTCGGAATCACACGGCGCTCGGATAGCCAGA
GTCAGTTCTTCGGGGGAACGGGCCATTCTAGACGTGAGCAAACAACGGGTATGTTGTTGGGATGTGCGAGTTGACGACTG
TACCGCCCCACATTCTGCATATTGTTACATGTAATATTTCTTTTGTTTTGTTTTGTTTTTTTTTTTTTTTTTTTTTTT
>Ag-Jan-Alv_850
TTTTTTTTTTTTTTTTTTTATTTTTTTTATTATTTTATTTTTTTTTTCTTCCTCATCTAATTTTCCCCTTAAAGTTACGG
GACCTTTTCTTGAATTATTTTTTTTTATACTTTTCAGCAGGATAATTTTTTCGTTTTTCCTTAAAGTATTTTTATTTTTC
GTTTTATTGTTACACTTTATCTTT
>Ag-Jan-Alv_851
TGTTTACCGCATGGTACAATTAGTTGACTAGTATCGACATTGCCACGTATGCTCCCAACAACACTGGTACGAGGGCAGCT
TTCACATCCTGTGGGGCACTTGAAGGTGTCGTTGTATCGGTACTTCCGGTAGTGGTTACTGGTCCAGATGCCACTGTGGT
GGTGGTTGTTT
>Ag-Jan-Alv_852
AAAAAAAAAAAAAAAAAAAAAAAAAAAAAAAAAGTTGCTCGGTCGCAAAAGAAAAAGGGTGCAAAATTTGCCTTGCTTTC
GATTACTTAACACTCACACTATCGGGTGCAAGTTTTTCCTCCGTCGTTCCGGTGAATAAATATCGAAGATGCTCCGTTTT
GCGGCTGGCCGTGTGCTGGGCGGACTTCGCAGCGCCGCTGGGCTGAAGAGCAGCCAACCGATGGTGGGTGCGATGGTGGT
GCGCCACTCGCACAGCAACG
>Ag-Jan-Alv_853
ACCTTCTTGCCGTGACCCTTGACCTGGGCAGAGCCGTGGCTTACATCAAAGTGAGGGAAGTAGGTCTTGGTGGTGGGGAA
GCTAGCAAACATCCTTTCCAGGGCTTCAGCTCCATATTCAGCACCATGGCCACCAATCTTCCCCCAGGCAGCCTTGATGT
TGCTTTTGTCTTCCCCAGAGAGCACCATGGTTTCTTCCTGAGTCTG
>Ag-Jan-Alv_855
ATTTATAATTTATAAAAATAAAGATCTATAGGGTCTTCTCGTCTTTTAATTAAATTTTAGCTTTTTAACTAAAAAATAAA
GTTCTATATAAATTTTAAAAAAACAGTATATATCTCATTCAACCATTCATACCAGCCTTCAATTAAAAGACTATTGATTA
TGCTACCTTCGCACGGTCAAAATACCGCGGCCCTTTAAAACTCAGTGGGCAGGCTAGACTTTAAATAAAATACAAAAAGA
CATGTTTTTGTTAAACAGGTGAATATATTTAATTTGCCGAATTCTTCATTAAAACCTATCAAATTAATTACT
>Ag-Jan-Alv_856
TTTTTTTTTTTTTTTTTTTTTTTTTTTTTTTTTTTTTTTTTGAGGGGTGAGTTTTTTTTTCCAACCCAATCCAATCAGTC
AATTTTATTACATTTGTATTTCTATTACACACATTAGACGGCCACAATCTGTGCAGACGAGCGGAAGCAGAACAGTGGCT
GGTCGTTGTCGTCGGTAAGCTGCAGCTGCAGGTCGACGGTGATGCCCGCGAACGGTGCCGCCGCCGGTGTGCTCAGGTGA
TAGTTGATGAACTCACCCGCCGTCACCGGGCAGCTGCCAGCTTCGAAGAAGTTGCATGCATTCGTCTGATCGGCCGGCAG
ATCGTACGGTACACGGAAATCGCCCA
>Ag-Jan-Alv_859
TTTTTAGAGAGTTCATATCGATAAAAAAGATTGCGACCTCGATGTTGGATTAAGAGTTATTTTTAGGTGTAGAAGTTTAA
AGTTTAGGTCTGTTCGACCTTTGAATTCTTACATGATCTGAGTTCAAACCGGCGTAAGCCAGGTTGGTTTCTATCTTTAA
TAAATTATTATATTGTAGTACGAAAGGACCTAATATAAAAAATATAATTT
>Ag-Jan-Alv_860
TTTTTTTTTTTTTTTTTTTTTTTTTTTTTTTTTTTACGTTTCTTATAAATGCCCCAAAAATGGTTTATTTATCGCTTATA
CCAGTGAAAATCACCTCTCCAATGCTTAACCACGAATACAAATTAATAAGACGACAGGATGTGAATGAATGCACCATAAA
ACGCTGCGCTTTGTTGTGTGTGTGTGTTGAAAAGGTAAATGCTAAGTAAGGGCTAGTGGCGAG
>Ag-Jan-Alv_861
GTACAGTTCTCGGAGCTTGTGCAGAGCGTGGAGTACCTGGAGAAGGCGGTCCCGGTCAATGCGACGGTGCGATTGACGGG
CTGGGGTCGTACCAGCACTAATGGGAATGTTCCCACGCTACTGCAGAGCCTGAATGTTGTAACGCTGTCGAACGAAGACT
GTAAGGCAAAGATGGGCAATCCGAAGACTGTCGACTTGGGACACGTTTGCACACTGACCAAGGCTGGCGAGGGAG
>Ag-Jan-Alv_864
TTGGGCTTTGTGCTGGTGGCGTCCGCCTTTGCGACGGACCTTAGTGCAAATGACTGCGAAATCAACGTGGGTAAGTGGCC
GTTCGCTCAACATGGCGAGTGATAAACAAAAACACACACACACATATATACAATGCGCAGTTACCCCCTAACGCCTTTCC
CCTGCATTACCCTTTATCCCTTTACCAGAGGAATGTTCGCCGACCTACTCCAGCTTTCT
>Ag-Jan-Alv_865
TCCGGAGCCACGCGCAGCTCGTTGTAGAACGTGTGGTGCCAGATCTTCTCCATATCGTCCCAGTTCGACACGATGCCGTG
CTCGATCGGGTACTTCAGCGTCAGAATTCCGCGCTTGCTCTGGGCCTCATCGCCGACGTACGAGTCCTTCTGGCCCCTGC
CA
>Ag-Jan-Alv_866
CGAGCGTGTGTGTGGCGTGCGTCTGTGGGAGTGTCGCGCTAAAAAAAAAACCTATTACTACTACTACTACTACTACTACT
ACCTTCACTACATTTCTTTAACAAGGACAAAAATAAAGAGTAATAATGGTAAACAAGAATTGTTAATTTACGAAAAAAAA
AAAAAAAAAAAAAAAAAAAAAAAAA
>Ag-Jan-Alv_867
ATCGGAGTTCACCTTTCCCCACAGGCAAGAGACAGCAGCCTTCTCAGCATCAGTCAGGTGCACCATGACATTTGCTTCTG
ACATAGTTGTGTTGACTCACAACCCCAGAAACAGACATCATGGTGCACCTGACTGATGCTGAGAAGGCTGCTGTCTCTTG
CCTGTGGGGAAAGGTGAACTCCGATGAAGTTGGTGGTGAGGCCCTGGGCAGGCTGCTGGTTGTCTACCCTTGGACCCAGC
GGTACTTTGATAGC
>Ag-Jan-Alv_868
ATAATTCTGGTTTTAAAAAAAAATCTTTAAATCCTCCTGTATGCACAGTTGCATAACTACCTCTCATAGCTCCACCCTTA
TTATTATTATTTAAAATATTATTTCCTAAATTCCCTTTAACATCTTTACTATCTAATATATTCTCATCATCTTCATAATC
TACTAATTCATCTTGAGCATTATGATCCATTGAAGCCATCTTTTGTTTTTTTTTTTTTTTTTTTTTTTTTTTT
>Ag-Jan-Alv_869
TTTTTTTTTTTTTTTTTTTTTTTTTTTTTTTTTTTGAGGTTGTTTTTCGTTTCCCTTTATTATTTTACAAAATAAATTAA
CTCCTCTCGTACGCCATTAATTAAAAATTAAAGAAAACTTCACAAAAACCATAAGAAGTGGTGTGTATGAAAGTTGAAGA
AACAAACACTCGGCCAAACGCATCCAAACGAGTAATGCGCTCGCCTGCTTTGGTGTCGGGTTGTCGTTTTCGGGTGATGG
ATGTTGCACCCCTTCATCCTTCGTCGTGTCGTGTATCCGCTCCGCTCCGCCATCGGTGCCGAAGGTACTGCAGCCGATTG
CAGCCGCTGCACCGTCCGATGCAGGATGGGTAAGGTGGACGGCGAGCGCTAGCGTGGCGGTGAGCAGCTCAGCAGCTAAA
CGAAGCCGCTTAGAAGCACTTGCGGTGAACAATGCCCGGGCCGGACTCATCGTACTCCTCCTTGGAGATCCACATCTGCT
GGAAGGTAGACAGGGAAGCAAGGATGGATCCACCGATCCAGACGGAGTATTTACGCTCTGGCGGGGCAATGATCTTGATC
TTGATGGTGGACGGGGCCAGGGCGGTGATTTCCTTCTGCATACGATCAGCAATACCCGGGTACATGGTGGTACCGCCGGA
CATGACAGTGTTGGCGTACAGGTCCTTACGGATGTCGACGTCGCACTTCATGATGGAGTTGTAGACGGTCTCGTGGATAC
CGCACGATTCCATACCCAGGAAGGACGGCTGGAACAGAGCCTCCGGGCAGCGGAAACGCTCGTTACCGATGGTGATGACC
TGTCCGTCGGGAAGCTCGTACGACTTCTCCAGCGAGGTCGAGGCAGCGGCCGTGGCCATTTCCTGCTCGAAGTCCAGGGC
AACATAGCACAGCTTCTCCTTGATGTCACGGACGATTTCACGCTCAGCCGTGGTGGTGAACGAGTAACCGCGCTCGGTCA
GGATCTTCATCAGGTAGTCGGTAAGATCGCGACCGGCCAGATCCAGACGCAGGATGGCGTGGGGCAGAGCATAACCTTCG
TAGATCGGGACAGTGTGCGACACACCGTCACCAGAGTCCAGCACAATACCGGTGGTACGACCGGAGGCGTACAGGGACAG
CACGGCCTGGATGGCGACGTACATGGCTGGCGAGTTGAACGTCTCAAACATGATCTGGGTCATCTTCTCACGGTTAGCCT
TCGGGTTCAGCGGGGCCTCGGTCAGCAGGACTGGGTGCTCCTCTGGGGCGACACGCAGCTCGTTGTAGAAGGTGTGGTGC
CAGATCTTCTCCATATCATCCCAGTTGGTGATGATACCGTGCTCGATCGGGTACTTCAGGGTGAGGATACCACGCTTGCT
CTGGGCCTCATCACCGACGTACGAGTCCTTCTGACCCATACCGACCATCACACCCTGGTGACGTGGGCGACCGACGATCG
AGGGGAAGACGGCGCGGGGTGCGTCATCACCAGCGAAACCGGCCTTGCACATACCGGATCCATTGTCTACGACCAATGCG
GCAACATCATCGTCACACATTTTGGCTGGTTTGGTTTTGGGTACTGGTTACACAGCGAATAAATGAATCTAGGGACGACC
GTACGCCACGAAAGCTAAACTGATGACTGTAACCAGTACCCAAAACC
>Ag-Jan-Alv_873
GCGTGTCAGGTCGAAAAGTGGTGCTGCGAACGCGCACGTGTTGTTTGTGCTTGTGAAAGGAAAGCTGTGCTGAGCCGGTT
GTGTTGTGCCGGTTTATATTGTGGACGTACCAAAACGATTTAACGATCTTTTTTTCTTTGCTGTTGTTGCTGTCTGGTAT
GATTGCTTTAGTTTTCGGGTGGATCGAGATCGAGCTTTAAGTTTATTTAACGGCCCAGGTTTTTTTTTTCGGGGGGAACC
TGCTGCTTTCGCTAATTTGTGTAACAAATGCTGTGTGCCACGGGTTGGTGGGAATTTCGTTTCTCCTTTGCCGGCGCGCA
TTTTCTCGCCCAGCTAACCCCCTCACTATCGGTGAGCTAGGTGATAGTAGGTGGAGCATTTTAACCGATCTGCAAGACTG
GCCAGAGACTGTGTAAGAAAACACAGCAAGACATGGAATGTTAAGCATGCTGCCCCGTGCACAGCCACTAGAAATTGTAA
GCAGATAAAACAACATCACTGCGGTGCAAAAACAAGGGCGAAGAGAACTAAACAGTGTGATAAACATACGCAGCGGACAG
CCATAAAGCAAAGCTCCTCACCCTCTTTTCTCCGTCGTTCGAACTGCTTCGAAATCGAAAATCGGAACCCACCCACCCCT
TACGCTGATAAGATAAGGGCGCTTATCTCAATGCGAATCCAATCTGCAAAGGGGAAAGAGTGCTAGTGTTAGTGGCTGTA
TGTAGTAGTAGAGGTAGTACCAGTTGTCATCGATTTCAGCGCTGGAAAGTACACGCACCACATCGGGGCAGTGGCGCGTT
TAGTATCCAGACAGTGGCGGGACGGGTTAGTCGTCTCACGTTAAAGGTACCTTTGCTGTGCTGTGCGCGCTCGCACTTCA
ACCCGATATTGAACAGTCTGGGGGAAGGGTATTAAGATATCTGGTGCCCTTGGAAAGGGGCTAACAGAGGGTGTGTTTGT
GTGTGACGTGGACATTCCTGTGAGACTTCCGCGTGAGAGGGTTAAGACCTTAGTGCAGTGCAGTAAGGTTCAAGTGCTGT
GTGGCATAGGTGATCGTAATTTTGAAGTGATCTTGCAGACTGTCATAGTTAAAGTGTGGTGCGACCATGACTCCACCACC
GCCGCCACCTCCACCAACACCGGGAGCTACGGTGCCGATCGCTCCACCAGTTGCACCCAACTTCACCGCATCCGTACCGA
GGCCGCCGAAAGGTACACCGGTCGGCAATGGTGGCGATCATACCGATCAGCTGATGGCTGCCATTCGTAACGGGATCAAT
CTGAAGCCGGCCAAAACAAACGATCGCAGTACGGCCGCATTCATCAAGCAAGCTAACGGTGTACTTGATGATAATGACGA
ACCTGCGCCATCCGTTCCGTACGACAAATCTACCTCCATAGACGAGATGAAGGATGCGCTGCAGGCCGAGCTACGCAACA
CACTTAAGCGTAAGATCAAAAAGCAAGATCTCGAGGAAGGCGACTGTCGGAAGAATGAGGAAATTGAACGATCGATCGAA
CTTACGCGCAATGAGGTACAGCTGAAACTGAACGGTCCATCTCCAACGCCCGATATGCCCAAGGTTGACAATCCATTGAA
AACGATCGTTGATCTCGTCGACAAGGAGCGTGGCATTGCTCCGGTGAAGCAACCGAGCCCAGTACTGGGTGTACAGAAGA
AAGCTGTCTCAGTACCATCTACACCGACAGTGCAGCCAGTTGTCAACGGAACTTCCACACTGCGGAAAGTGTCGGCAACG
CAACTCCCGAATCACAATGGAACAACGACTGTTATTCAAATTCAAAATGCACCGTCACGGAACGTTGCTACAGCGGCAGT
TTCCACGCCAGTCACAAAACCAGCGATCACGTCGATGAATGGTAACTCCGTTAAACCAGTCAATGGTGAGGTAAAAGAGC
AACAAAGTCCAACACCAGTTCCGGTCGGTAAAGTGATCTCAAACGGGTCTTCTACTGCGGCTAGTCCACAAGGTTCTCTC
TTAACAGCCAGCGTAACGTCTAAAGCTGGTGCTAGTCAAACGGATTCGCCGATAAAGGTAACTCCTGGACGTATTAATGT
GGCACCGTCTAGTCCTGCAAAGCTGGCAAATGGAAGTATTCCGACGGGTAGTTCTGTGTCGAACGGAATTGCATTCAAAA
TTAACAGCTTCCAACCGAAATCACCTCCAACAAGCTCTACAAATCAAGATCCAGCTAAGATAACGAACGGAAATTCCTAC
TCAAACACACTTCCAAGGGCAAATGGAGTATCGGCTTCGAAGGCCACTCCCAAAACATCGACCGGAGCCATTCCGACTAC
GTACACTAGCACCGTAAAAGTGTCCATCGGAAGTTTTGGAGATAGTTTGCGTGGAGCCAGCGGTAATCCAAATGCGGGAC
TACGAAACGGCAATCCTACCAAGTCCTACGAACCACTTACCATCGATACGACATCGAACGGGGGAGCAAGCACCGCCAAT
TCGTCGCCAACCACTCCGAAAGAACTGCTGTCGCCACAGGTACGAAGTGGTGCTGCTTCGATACGGCCGTCACAGATTCG
AACCCTTACCAAGGCGGGCAGTGTCGTCAGTCACACGGACATCCTGGAGACGGCCAAACCGGTCAACAAGCTGCCTGTAA
CGTTGGTCGAACCGGCCCCCGTACTGACTGCTGCTGCTGCCGTATCACCCCCACCGAAGGTGCCCATCGCCAACAACACG
GCGCCTCTTCCTTCACCATCACCCGCCAAAGTGGAGCGTACTCCGTTGTTTGAGAAGGCTAACAAAGAGCCACCGAAAAG
TTCATTGAATCGGTGGGCTGACAGTAGTAGTAGTAGTGGCAATAGTTCAGTTTCCGGCGGTACAGCACGCAAACTGTTGC
TCACACACGGACGACCCAACTTTACGATCAAACGATCCAACTCACGGCAAGGGTTCGATGTGGATGTGGCAGATTCGAAA
ACCGATTCCGCTAAGCCGGTCTTTCGCATTCTAACAGACTTGGAGAAGATGGAACAGCAAGCAGATGAGGGTAACCAAAC
CGTAGTGACCGGTCCATCGCAACAAGCGTACGTTTCCTTTGCGAAGGATCTTGCGAACGCGCCAAACAACCATCCGGATG
TAGTAGTGGTAACGAAAACCAGCTCGAGTACGGCCCCGACCGATCCGTTCCTAGCGAACCTGAAGGACATTAAGATTGAC
ATTAGCGAGATGAAGATAGTGAATGCGAAAAATTCGTAGATTATTGAAAAGATTTTTAGAGACAATTGACAACCCTGGGA
CTTGTGGGTTAGACATAGGACGGAAAAAGAAGAATTTTTCAATAGCGTTGTTAAGGTAAACTGTACACAATGTTTCGTCT
AATGTTATTACATATAAAATAAATAAATATTCCAAATCGTAAACATACACCAAGC
>Ag-Jan-Alv_874
GTGGTAACGAAAACCAGCTCGAGTACGGCCCCGACCGATCCGTTCCTAGCGAACCTGAAGGACATTAAGATTGACATTAG
CGAGATGAAGATAGTGAATGCGAAAAATTCGTAGATTATTGAAGAGATTTTTAGAGACAATTGACAACCCTGGGACTTGT
AGGTTAGACGGAAAAAGAAGAATTTTTCAATAGCGTTGTTAAGGTAAACTGTACA
>Ag-Jan-Alv_875
GGCGGGACGGGTTAGTCGTCTCACGTTAAAGGTACCTTTGCTGTGCTGTGCGCGCTCGCACTCCAACCCGATATTAAACA
GTCTGGGGGAAGGGTGTTAAGATATCTGGTGCCCTTGGAAAGGGGCTAACAGAGGGTGTGTTTGTGCGTGACGTGGACAT
TCCTGTGAGACTTCCGCGTGAGAGGG
>Ag-Jan-Alv_877
TGATTTATGAATAAAAGATCCTGTTTTATGGATTAAAAATTTAAGTTACCTTAGGGATAACAGCGTAATTTTTTTAGAGA
GTTCATATCGATAAAAAAGATTGCGACCTCGATGTTGGATTAAGAGTTATTTTTAGGTGTAGAAGTTTAAAGTTTAGGTC
TGTTCGACCTTTGAATTCTTACATGATCTGAGTTCAAACCGGCGTAAGCCAGGTTGGTTTCTATCTTTAATAAATTATTA
TATTGTAGTACGAAAGGACCTAATATA
>Ag-Jan-Alv_879
AGTCGCTGATGCTGCCACTAGCTCTGGTGAGCTTCCCCAGTATCTGTACAATGCCATGGAACAGGTGGCAATCGAGCAGG
GCTTTACGGCGGGCAAGTTCAAGATTGAGTTTGACGTCGGTTCCAACAAGGGCGATGGTTTCGTGGGACAAATGTTCAAA
GCTTTCCTGCAAGAGGGCGAACGACGGGAGGTGTATCTGTGCAAGATTCCACCGCTGAACGAGGCACGCCGTCAGCAGTT
CCAATCGATGACTATCTTTAGCCGCGAAACGCTTGCTTACAAGAGTCTGCTACCGCTGATATTTACTTACCAGGAGGAGA
AGGGCATCAGTCGGGAGGATGGTTTCTTTAACGTGCCGAAATGTTACTATGCCGAGTGTGACGAAACCACCGAACAGTCG
GTCATCATCATGGAGGATCTGCGGCTGAAGGACTATCGCATGTGGAATAAGCTGGTGCCTGTGAACTACGAACATGCGCG
GCTAACTATGCAGCAGTTGGGTCGACTGCATGCCGTATCGCTGGCGATGAAGCGTGACCGGCCGGCCGATTTCGAGCAGT
TTAAGGTGCCGGACCCGCTGGAGGTGATGATGCCGGAAGGTAGTCCGTTCGAGGCGATGATGATTAAAATGCTCACCGAT
GCGAAGGAAACGCTTGAACCGCACGAAACCAAGGAACGAACGAAGATGCAGAAGCTGATTGACAATATGCGGCAGGAGAT
GAAAACCTGTACGGATGGTGCGCTGGCGGAGCCCTACGCCGTGCTCGGTCACGGTGACTGTTGGGTGAACAACTTTATGT
TTCACTATAAGAACGGCGCCCCAGAGCATGTAATTCTGCTCGACTGGCAGATCACGCGGTACGTCTCGCCGGTGACGGAC
CTGTCGTACTTCATCTTCTGCTGCACGGACGGAGAGTTCCGGCGGCGGCACTACGACGAGATGATGAGCATCTACTACAA
CTCGCTGGAAGCACTGCTCGAAAAGCTTGGCCACAACCCGCAGGAAGTGTTCCCGCGGACGGCCCTGATGCGTCAGCTGC
GCCGCTTCGGCCGGTTCGGCATACTGATGGCCATCTTCCTGGTGCCCATGCTGTGCACGCGCAACGAAGATCTGCCCGAT
ATGGACGAGGCGGCCGAAAAGTATCGCGAAACGAATGAGATGGATTTGAACGCGATGACGCTGAATGCGAACCAGAGGGC
GTACCGGGAGCGCATGAGCTCGGCGATACGGGACATGGTGCAATATGGCTACCTGTAAGCTCTCGGGGGCATCGACGCAT
CTGGCCACCTCCAATGGAATTTGCGATAACATTGCGATATGTGTACGCGTGACGTGTTCATCGCACAAGGTGTACAGGCA
ATGGTGGGAAGGCTCGAAAGTGTGCACGAGCTTAGCAAGAGTCGGTGTACTTTTAGATTTAGGAAAACCCCCTCGCTGGA
AAGCTTTCTGAGAGACACATGCAGAGGATGTAAATACAGCTGTTTGCTGTACGCAAATAAAAACACACCAGTAGATCATT
TATGGAGACAAACGGAGAATGAAAACGAAAATAATTGTAAATTTATTCCCACCTGCCCGTGTATATGACGCTTAATGTCG
ATAAAACGTACCGTGCCGATAAGCCTCTTCTTATCGTGTGTGTGGAGTTATCTTATCTTAAATTGTTTTTAAATAAACTT
GACACCTGTACCCACCTGTGTACATCCCGT
>Ag-Jan-Alv_880
ACCATCAAATCACTGGGCTCATAGCCGACCAGACAGTGTGCTGCCGTTAGTACCCATCGATTGTTAAGCAGCGATCCTCC
ACAGTTGTGACCCCAGCCGGGAACCTGCAGCGATACCTGGTACGGGGCCGAACCGTTCTTCGCTACCTCTCCTCCAACCA
CTCGGTTGACGAGATCGGAAG
>Ag-Jan-Alv_881
CACACACACGCAGAGGCATCCCGTGGATAGGCAGGTATCATCGGATCGGAATTCGCCGTAGGTCGGACATCGCAAGTTGG
GCAGCCATCGACGACGGTAGAACCCGCGCAGCAGTCCCAGGCTTCGCAGGCATCACGTGGCCGTCACGCACAC
>Ag-Jan-Alv_882
ATATATGCATATATTATTTAAAGGCAACTCAAACAGTTTCGGAAGAATGATAATGTTAGACCTCGTCCATGATAAGAGCA
AACACACACATCAATAAACGGTTATCAAAATGACGAGTGAGTTCACTGTGTTTCCGCTGGCTCTGCCTCGAGTACCGACT
GGACCCACT
>Ag-Jan-Alv_893
GCCATGGCTGCTGCCGCCGCAGCACAGATGAAGCAGAACACGAACGTCCCAAGTTCCGCCATTAATAGCGTCATCGGTGG
CAACACTATTGCGAACGGGGCAAACTGCGTCGCTGCTGTCGGCTCCCCGTCATCTAGTGGTGCAATCAATGCAGCGAATT
CGATCTCTGTTGGGACGATCCCCGGTACCTCGACCGCCGACCAGCAATCATCGGAAGCGAAGCTACAGTCCACTGTGTCC
GGTGCCACGACTGCAGCAGCCACTGGTGATGTCGAGGAAACGGATAAACCGAACGCCGAAGATGGTGAAAGTGCTTCGGG
AACAAGTGCGGTCGCTATCGATAACAAAATCGAGCAAGCAATGGATCTGGTCAAATCGCACCTTATGTTTGCTGTACGTG
AAGAAGTTGAAGTCCTAAAAGAAAGGATATCTGAGCTGATGGACCGTATCAACCAACTCGAGTACGAAAACAACATTCTC
AAAGCGAACGCATCACAGGAAACGCTGGCACAGCTGACCACTGGAGGTAGTACAGTAGCAGCAGCGGCGGCAGTCGCAGC
AGCTGCCGCAGCAGTGGCACAGCAGCAACTCACGGCGATGCCAAACATCAATGTTGGCCCCACCAAAGTACCAACCTCCT
CGGCAAACCCTGCCAACCCTGGTTCCGTTTCCTAAGCTTAATGTTCCAAACCAGCCGTTAGACGTACACTTGACATAAAG
ACTATTATAATTACTAGTACTACTAACCGAAGCAAGCAACATCATCACCGAGAGCATCGAGTGCGCGTAGAGAAGACGCA
AACATTTCGCGAATATAGAGGGCCGGTGCTCTAGACCACTCGAAAAAAATGTTGAGCAGACTAGGACGCCGTTCATCCTA
TGTAGTTTGGAATGCTGCCTCCTAGTCCGAGCCCGAGTGACTGGCGCGCTCTGTGATTGATGACGCGCGCGGACAATAGT
GTTCCAACTCAGGCACTGATTGTCTCCGAGGAGGAGTGAATCGTGGGTTGATGCTGCTCGACACTCATGCTTCTCAACTT
CTATTCCAAGTCCCTGTTAGTATTAACGTTTTTGCACACCAGATCCACTGATCTTGTTCACACATTTCCTCGAAAGCAGC
AGTTCTGAATATCCGTGTTTGCGGAACGGCACTACAATAAAATGGTTGAAATTTTGGAGCGTAAGCAGCAAGGGAACACA
ACCGCAGGATGGGATGTATGCTAGAGTCCATTAGGTCCAGAGTAAGCGAGACACTGGGAAATCAGGAATTCCATTACGCG
TGTAGCCAATTCGATAGTGAACGACAGCGTGTGAAGTACGCAAACCACCCTAAAGCTAGAAGGAATTCTCGAAGGAAGCA
ACACATACACATGCTGGTGGTGGTCATCGCAAACGTAAAGATGAATCACGAACAGTAAAGGAAAATAAGATAATGTTGCC
AATGGTAGTTGAAACGTATCTAATCATTCTGAAACCCGTATGAACCGTAGTATCACTTCGTAGAAGTAGTCGGTAAGGTA
ATGTGTATTGGTTTGAAAAGCCGGTACCATTGACCACCTTAACAAAACTGGCATCGAGTTAAAACCGGCGATGCTACTGG
CCAAAGTACCGGCCTATTTTGTTCGAACAGTAGCAGAGTAATATGCACAGTGGTCTAAATTACATACACGATACAGCTTT
AGCACGATGCAACTGCTTCCAGAATTGTGCAGGGAGTGTGATTCGTGGCCAAGGCAAAGGGTTAGCGCAACGTTGCAGAA
CACGGAAAGAAGCCAACAAACGGAACTGAGATACACGAAAATGTGATTTAATGATAGGAAGTGACTAGTGACAAGCGAAA
GTGTCAGATGGAAAGGCAGAGATTGCATCATACATTTAGCCAACTTCCAAAGCAAGTATAGGTTATGAATTGCACCGGAG
AGTAATAAACAAACGCCCTAACACATGCTGATCATAACACAGCATTATCCAAACTATGTGCTTTTATTTCAAAGTATCCA
TGTATACTGTATTTTAGTCGTTGGATTTTTGTGTCTACATACGTTGCATCCATTGTCAAGCTGGTTATCACTGGAGCAAA
GCAGTGTCAAGTTAGTATTGGCTGTCTACTTTTCGCTGGCAACTCTACACCCCAAACCGAACGCTCTGTCCTTTTTTTTA
CTGCTCCGCGCGTGCAATGTAGCACCGAAGTATGGTCCTGAAACGGGTTAACAAAATGGAAGTGGGGCGAGGGACGACAT
AAACCTACCTACCCGCCCATGGCTGTAGTAGTAGTACTGGTGGAAGCAATATTTTGTTAAATTATTTCATTTTTTAGTGT
TTGCTTTTGAGCTACCGTTGCGTTGACTTTAGTATAAACCCGATCAATCATAGGAAAAGTATCACAAGAAAAAGCAGGTC
TTTGTGTGAGTTTACGAGTACGAACGTACAGCAAGAAATAATAGGAAAGGGCTGGTAAAAAGGCAAATACATGTGATCCG
TTTGTACATAATGATGATGGGAGGGAATGTTTAGGAAAAACAAGCATGAGATTTATCGAGCTAGAAAGCACGAGAGCATA
TTGTACCACACACACGTGCGCGCGCGTTCATGCCATGGGCGTTTGAAATAGGTATAAAATACATGTAAACTAATTACAAA
ACTGGTCCATGAAGCAGTGTGAAAATTGTTGTGTGGACGTCACCCAGACAGCTGCAGCAAGTGATCGTGATATGATATGA
AGCGAGAGAAAGATAGGCGATGTTTGCGACTCGTGCTTTTTTACTGTTTGTGTTTTAATGCCGTGCCCGTGTAGTAGACT
CTTTGGTACCAAGTACCAGGCGCATGCCAGGCGGATTTGCGCTAAATGAAATGAAAGTAAACCACTGTTATCACTATTGC
TTTACACTGCATGCACACAACACAACAGATAGCAGCACACAAAAGAAGCAAAAGATTTAACCGATCAACGACATCGGAGA
CGAGCTGATTGATTGTGAGCTGAAACTTATTACTCCACATAATTGCCAACACGGAACAATTGGGTCACGCGTATATGAGA
ATGCAACACATTTAAACACCGCCCAGCTGTACCTATCTATACACCGGAACAAATCCATACCAACACACGAGAAAGGGGAA
AATACGTTAAAAAGATGCCCACCAGTCGGTCATCTTTATGAGGAGCATATATGGTTTATATTTTTATTAAAGAATGCTAC
AAAATACATAAATCGATGAAAATGTTGAAGGCCAACACACCAGCATCAAACTAGCTTGTGTGGAGTGAAGACCGGGCAAT
ACGAAACAAGTCATGAAAGCATAAATAATAGATAACCCTAACTGCTTGTCATCCGCGTCTAGCGATTAAGTTTAATAGGG
CAAGCTGTTTAATCGAACAATTCCTACTCGCGGAAAGCAGAAGCAAACATAGTAAAGCGCGCAGGAAATTGAACAGTCTA
TTTGGTAAGAAAGCAGATGTGCGCAGTATGAAGTTGAATATGTACGTGTCCGTACAAGGAAGCGTTTAGTTTCTCTTTTG
GTTTTCGCAGAATCTGAAGAAATCATTTTTTTTCCGATCGCTATCGCTTTAATTTCCTCCGCGAGTAAACAGGTCACGTT
TATTTACATTTATTACTTTTTTATTTATTGCAACACAAGATCCTATCAAATAATCCTACTAGAATGCAAATCAAAAAAAT
AAAAAAAAATTACAAAACATGAATCGAAATTACTGCAAATGATGTGTGTGTGTGTCTGTTGATGAACGCGGTGCACTTAA
CCGTGCATTGTAATGATGCGGAAAAAAAAGAAAGTACTGAAAACGAAAACAGATTGTAATAAATCTAAACACGGAATTAA
TGACAAGTTTTTGG
>Ag-Jan-Alv_906
CGCCCCCCGCGGCGGTATGCGGGTGGTGAACGGTGAAACGGCCAAGCTGGGCCAGTTTCCGTACCAAGTTCGGCTCACGC
TGCACGTCGGCAACGGCCAGCAGGCCCTGTGCGGTGGCTCGCTGCTGAACGAGGAGTGGGCCCTGACGGCGGGC
>Ag-Jan-Alv_907
TTATTATTACCTATATTTTGTTGCAATCTTGAATGATCATTTAAATAATTTATACCATTCATATCATATATACTTTTTAT
TTCATACGTCCTCATACTAACCAACTTTTCTTCCAATATGCGAAATCCATAATCATTCAAATATTCTCTTAATCTCATCA
AACCATCTACTCCCAATATACTTTCCTTAATTATTATAATTCCATTCTCGCTCTTAAAATTTTCGTTTCCAAAAAATAAA
TCTATTTCCTTCTCTACATTATCATCCTTAGAAATATGTACAGCGTTCTTCATTTGGTTAGTTCCATATTTCTTCTTTAA
ACAATAATTTGGCATATGCTCAAAGTCGACTAAAGAAAAAGATGGTCCGCATAAAATGTGTGCCCTCCTTATACAATTGG
GACCTTCTATTAACAAACAAACTATTCCTTTTGAGGATGTCATAAAATCAATCAAATCATTATAATAAGGCTTATCAACC
AAATCACTATATAATTTCTTTGCTCTTTCTACAGACAG
>Ag-Jan-Alv_908
GGCGGCGGATCCATCCCGCGGCTAATCATGCCGGGCAACGACCCGGCGATCGGGGCGATCCATCCGCCAGTGGTAGCAGC
GCCTCCGGCCGGTGGTGCCCCTCCCACCACCCCCGACGGTGGCGCGGTACGGCAGCAGGAGCTGCTCGCGTTCAAGAAGC
TGCTCAACCAGATGAGCGAAAATCAGATGAACGGAGGCGG
>Ag-Jan-Alv_912
TTTATATTACTATATAGTTCTGAATTTTTTAACAAAATTTTTATGTTATCTTTATATATATTATCTGGGTCTACTAAATC
AAAATTAACAATCAACTCGTCGCTTATGTCACTGTCACTTTTATTATTGCTCTTTTTATCAGAATATATTTCATTATTTT
TACTTTTTTCCTTCAATTTTTTTTTTTTTTTTTCCAACTTTTTTTTTTTTTTTTTTTTTTTTTTTTT
>Ag-Jan-Alv_914
ACTATGATCGGTTTCAATCACGTGGAACGGGTTTTGAAGGGGCAGCAGTCGACAGGGGGATATTTCGGGAAGTCCAGCCG
GGACCAACACGGCTCCGAAGGAGCTGTCGTCATCGAACAGCACTCAAAAGCACCAAATTCTGATATGCGGCCGGATTTCA
CCTTCCAACTTTTAAACCATCATCCACGATTGCGATGCGACAAACGGTCACTTTAACCTTGCTCATCCGGAACGGCCGGA
TGCGATCGATTTCGAGCGAGCGATCGTCATCGATGCTCGAAAAGATCGACGATCGGTTAAACGGTTATGCGAGAATCGGC
GCGCAGCCAGGCAACTTTCGCGCACACCCACACGGGGGGAGGCTGGTGACCCGTTTTGCATTTGCTGCGAATTGTTTTGT
CGATCGTTTTGTTATTTTTTTTTTTTTTTTTTT
>Ag-Jan-Alv_915
TAGTTTCTAAAAGTTGTTATTAGATTTATCTACATGTGTTTTTTGTTGTTGTTGTTTGTTTTCGATGGGAAAGGGGAAAA
GTAGGATTTTTCTTTTTGGCACTAACGATCTACGCGATCTTACTACTTGAGTTAAATGAGATTTGTGTGAAAATCCGAAT
CCGATTCTTGTTGGATTCTAGCTGACATTCATGTTACAGCGTTGGGGCATCCCTGGGGCAACAAACGTATGTCTCTTCTA
TTGAAACAATATTTGTGTGGAGATGTCACTGTTGAACTTCACGATAGAAATAAGTGATTCTAACGGTACTTTTATCCTAA
ATCTACACATACATAAAC
>Ag-Jan-Alv_916
AAAAAAAAAAAAAAAAAAAAAAAAAAAAAAAAGGTAATAAAAATGAAATATATTCAAATACGAGTGATGTATTTTATAAT
AAAGAAAAGGAAAATATGAAAAATGATAGTAAAGTTGAACTGAATGAAAATGAAGAACAAAGTGATAGCAGCAGTGCAAA
TTATAAAAAAAAAAGTAAGATATATTCTGGAAATTCAATAAACAGTGTGAATTTATATGATAAATATAATGTTGCTAGAA
GTAAAAATGTGAAAAACCGAAATAAAAGCACTTTTATTAGTACACATGACAGTGTCCACAATATAAATGATAATAATAAC
AATGAAACACTCAATGTAATGACATATCTTGTAACTCCTTTGAAAGATTCCAATACCGAGAAAGGGAAACAGGATACTCG
TAATTATTTATATAGTAATACAGAGAAAAATACAGAAGATGA
>Ag-Jan-Alv_919
CCGGCACCGCAGTTCGGGCTGGTGCATTTACAGTCTGTGGTGATGAAAGACAGGCTCCCTCGGTTAGTTAACATCCCAGG
TCACAGCACAACTGAAAGATCCGCTATTGGCGATACTACTTACCGGCAACGCAGGTTTTGCACGGCATCTTTTGCAGCTG
GTTTTGTTTG
>Ag-Jan-Alv_920
TTTTTTGCCAATTTAATATTTTCCATGGAATTTTTATAATCAGTTTTCACATTTTTACTATCATCAGTATTAATTATACT
TTTAGTCATTTTATTATCTTCATCACTTTCAAACGCGTTCTTATTTATAGCAATGCTTGAACTACTACTTTTGGTATCGT
TTTCAAAATTGTTCTTATTTGTAGAGGAGCTTGAGTTGCTAATTTTGGAATCACTTTCACTAGCTTGCTCCCTTTCCTTT
TCTTTTTTTTTCTTAGACCATAATATATCTGAATAATCGTCACTTTCCTCATGCTTATGATGTTTTTTTTTTTTCTTTTT
TTTTTCATGTTTACTATTTTTATGCTTTTTGTTACATTCATCACCACTGTATTTGCTCTTTTTTTTTTTTTTTATCTTTT
TTATATTTATCTTTTGATTTCTTATGTTCACGAGAGTAATCGTCATCATTATTGTGATGCCTCTTTTTTTTTTTTTTTTT
TTTTTTTTTTTT
>Ag-Jan-Alv_928
TTTTTTTTTTTTTTTTTTTTTTTTTTTTTTTTTTTTTTTTTTTTTTTAAATTATTTTAATAATTTTCATTTAAATAAAAT
TATATTTTTTATATTAGGTCCTTTCGTACTACAATATAATAATTTATTAAAGATAGAAACCAACATGGCTTACGCCGGTT
TGAACTCAGATCATGTAAGAATTCAAAGGTCG
>Ag-Jan-Alv_931
TTTTTTTTTTTTTTTTTTTTTTTTTTTTTTTTTTTTTAGTATTTTGACATGTTTTTTTTGTTTTTTTTTTCTTTTTCTTT
ATTTGCCATCCTTTTCTTTTATTTGTGTTTTTTTGTCGTTGGCTTATACATGTACCATTTTCATTTTTATCTTTTTC
>Ag-Jan-Alv_932
GCGGAGCGGGGGTGAACGAGAGTGTGTGTGTGTGTGTGTTTGAATGTGTATTGAGTGTGTGTGAGAGCCGATCGACATTT
TCTCCCGTTTTTTTTGTGTTGGCACTCCCTTCGCTCCCACCACACGCGTTTGTTTCCCTTCTGCTAAATCCCACCGCTGC
TCCTCCAGCATA
>Ag-Jan-Alv_933
CGCTCACCTCCACTCGTCCATTTCGTCAAAAGTTGTACAACAGAGAGGTTTGGACTGGTTCAGCGCTGGTCAATCTTTTG
TTGATTATCTCGACCAGAAAACTCTTCTCTTCAATCGAAGATTAATATGGCTGCCGTAGCTACCAAGGACATTGAGAAGC
CGGTCGTT
>Ag-Jan-Alv_936
GGGGCAACCACTGGCTCCACAGATCGGCCGACAGGTGGTACAGCCAGTTGGTGGAAAAGTCTGGCCGCGTAACCTCCCCC
AGCTCGTACACGTTCGTCGGGTGGGCCTCGTGATTGCCGAGAATGTTGTAGACGGGCGTTTCACCGAACGTTTGGCGGAA
CTTTTCCACCACACGGCTGATCGCGCGTACATTGTACCCG
>Ag-Jan-Alv_937
TTGGATTCGGCGGCACTCTGGGTGTTGCCCCAGCCAGACACAGTCGTCATGGTTCCATCCTTCACCGTTTCGTCCTGTTT
CGGCAGACCAACCGGCTGCACCGCATCGCTGAAGGTAAGTTCGTCTTCCAGCTCCAGCAAGGAGTAGTCGAAATCGATGC
TGCTGCTATCGTATTTGGGATGCTGCACGACGCGAGCAACGCGCACCACGGTTCCTCCCGAAGCGTGACGCGATGTTCCC
AGGCGCCCGGTCA
>Ag-Jan-Alv_939
AAGGAGTGTGAGGGAAGGGGAGAGTGTATTCGAGTCGCGTGCGTGAATCCAGCACCTCCACATTGCCGCCGGTCTGCGGG
GAGAAAACTACACCAGTAGCGCACCGGAAGATTGCGATCGATCGAGCGACGAGCAAGAGCAGCAAGAGAAGCAACAAATT
CCGCAAATGGTAGCAGATCCAGTAACAACAACAACGCAGGAGAGAAGAATTGACACAAGGATACAGCAGATTTAGCAACC
CAGCAGTCCGCAGTAGCAGCAGCAGGGGCACCCCATTTAGCGCCGCGGCTGTCTACGGAGAAAGAACATCCAGAAGAACA
ACAGCCACGTCCTTTCTATATAAACAAAAATAAAAAAAAATCACGGTGTAAAAGGAATTAATAACAGAAGAAAGCCCTAA
ATCTACTACTTTTATTGCTAATAAAATTATTCAAACCAACCAACACAACAACCAAGCTGCGGTGGCAGCAGAAAGACGAT
AAGCCTTGTTGGGATGTAATTATGGCAAGAAACCGAGA
>Ag-Jan-Alv_944
GTGGAGCCAGCTGCTGTGTCATGCGATTGGACGTAGTGTCGTCTCCTCCAAGCCGACCATGAAATAAAAAACATACCGTT
CCCTGGAGCTCCAAACTCCGGGAATGATGAGAGTTAGAAAATCGAGCAAATAAGTTGTTGAATGAGAAAATCACCTGCCT
GCTGCTGCGCACCCCTGCTGCCAAGACATCTACCTGCGAGTCCTCCGATAGTCCATCCCGATCGGACCGCGCCACATGTC
CACCAACGCGAGCGACCCCCGGGTGGTGGGTCCGTG
>Ag-Jan-Alv_945
CTTGTTTGCATGCCTTTACAATTGGATAAGCAAAAGGCGGTTACTGTATCTGCTGGTCTGCATCTTTCGAATCCTCCGGC
CACGACACACCCCAATCCACCCTTGTCAAATATATCCGAGCGTAGGTGAGGATAGTGGTGACACGGTGACTCTAAATGAT
TCTCAAAATCACAGCCCAACGCATTTCCCCTTTTTGTCGCCAAATTAAC
>Ag-Jan-Alv_947
TTTTTTTTTTTTTTTTTTTTTTTTTTTTTTTTTTTTTTATCATTTCAATTTTACAAGTTGTAATACTTTATTTCTGTTCA
GTCTAGTAATGCGAAACCCGTCTACGTTCGGTGTACGATTTAGGCACCACTGTTCTCACGAACCCAATCGCGGACGACAG
CCACGCGCGCGTACACTCCCGGGTATCCGGGCATAGCACAGCCAAAGCCCCACGAAACAACACCGACCAGTTTGCCATCG
ACAACGAGCGGACCACCGGAGTCTCCCTGGCAAGC
>Ag-Jan-Alv_948
GAGAGCTCGACTGAGGTCCAGAACATGATCCACAAGCTCGAGAGCCTCGGCGTTGATGTTGACCATATCGTGGAGGTGTT
GAAGGATTTCTTCGGCTGGAACTAAATCGAACGAACACCAATGGAATGACAATGGAAGCACATACTGAATAAAGACTC
>Ag-Jan-Alv_949
GCAGCTACGAGCCATCATTGCGCTGGTAATACTGTGCATCCAACAGGGTAAGAGACTCCGATAAGGCTGTGCACTGCAGC
ACATCGCCTGCTGTTGCATAACGCACACTGCTAACCTTTTCCACTTGCAGCACAATCTCTCCAGTGCTACGTGTGTCTAA
GTGCGGTGAGCTTTGACGAGA
>Ag-Jan-Alv_952
TTTTTTTTTTTTTTTTTTTTTTATTTTAAACAAATTTATTTTTTATTCATTCTGATAACGCCTACATCTATGCTCCCTTC
TGCTTGTAAATTGCACCGGTGATCCCTTGCTTGTGAATCATACATATTTTGTCGTTGGACTCTAATGAAATGACCGGAGC
ACTGCTGCTAGGATCTAGTTTGGATGCTAAATCAGATATAGCCACTATTATTCCGGCTGATTGTTCCGAAGCATTGCCTT
TCACTCCCAGACACAGTCCTTGACTGTTTGCTAGAACACATCCAATGTTACCTGGTACGTCCATGACTTTATCAAGTATG
TTGTCTACCTGTTGCTCCATTTAGATTTTATTTATTGCTTATCAGGAACGGCGGAATGTGTACTATTTCTTGATAGCAAG
TTGAGCAGAACGTAAACGAGCTGTGTGCTACCCGTACAATTTTGGTTTGTTT
>Ag-Jan-Alv_956
CCGGCGGTGTTTGTGTGTGCGTGCGGCCTTCGGCGCATCCTTTTCAGTTTGTGTGTTTTATTGCGTTTTTCCCCCATCTA
TTGTCGTAAATGCCAGTTTTAGAAGAAGGAAGAGTAGGAATTACGTAGATCTGTAGCAAGGACAGCAGAAGAAGCGTGAA
ACTAAGCATGGAATCCCAATCTGCCTTACGGAAGGTGGTTTTGCATATTTGTTTTGCGAAGAAATGTGACCGAGAATGGA
ACGATATTTACGCAACAAAGCGTGAACATGTGAAGCCTGAAGCCGAAAACAATGCACCATTCGCGTGTGTATCCTGTGCC
GAATGCGACGGCAGAGCAGTGGACAGGACAAGCAGGACAGGAGGGGAGGTGTTCCAGCAAATATCATCCTCAAACTATCG
GCAAAACACTTCACCCTGATGGACGGAGAAGGCACACCGCCTGGTTGGTTTAGCGTAAAAGAACCAAAACTCACCAAATC
AATCTAAAACAGAAACAGTTTAATGGTGGAACAAACGCATACACACTCAATAAGATCGGAGCCAGAAAAGCCAAAATGTT
GAGCGGATGTTAAAGTTTGGCAAAAGGTTAAATTGGAAGACGATAGTGAACGATGGAAGTTTGCTTTCAATATTTTATTT
TGTTCGTTTGCTTTAAACTTCGTAAGTATGAGCTACAAAAGCAGTAGGACGATATGGATGGTAGGCATCTTTTGCGGCTA
TTCACTTCTTATTTTATACGCAAGGCTTGGCTTGCGCAAGTTTGTGTTGAATATTATTATGATTATTTTTGGTATTACTT
CATATTGATATTCTAAACATTAGGATGCATAATGAGGTTTAATATACAGAAGATTTTAGAACTGATTTTAATTTGTAATT
GAAGCATGTTCCTTGCATGCTGTTCATTATGATTTAATGCCTATCGAGCTCTAATGGAAGTACATTATGTTTTTGATCTA
TTTTTTATGTTATTTTTATAAACACATTAATGAAAGGAGAAAGCATTTCTACCATACTTGTCGGATGTGTGATGATTTTC
GTGATCTTCAAAAAAAATTATGAGGCGTAATTGATAACATGCAGAAAACAATTGCTAAAGGGAGAACTTTTTCGTCACCG
CAAATGCTGGGAGAAGAAAGGTTGTTAAGGTCGTGGTGTGGAGCATAGGAACAGTGGAAGAAGTAGCAGAAGACTAGGAA
TATCGGGGAGAGCAGGCTGCTGTAGTAGCCAAATAGGTGGGACCGTTTGCCGTCGTGTGGTGGAGCCGGTGTTAGATTTT
AGTTGAACTGGGAGCATCCCGTGCGCAGTCCTCCCCCAAACACCCGTTAAAATTACGATTAAAGAACGGCAAGTAAAACC
AACAAAGCAAAGCAAACAAAACAAAACAAAACAAAAAAAAGCAAAATGCATATATACAAGCGAAGGAGAGCGGGAAGTGG
AGGTACAGAAACAAACCTAAAATCAAACAAAACTATGTAAGATAGGTGTGCGTGTGTATGTGTAAAACGAATACACAAAA
AAAATCGAGATTCGAGATCACGTGGTTCAAATTGGCCGAGCAAGAGGGACACGCCAGGAGGAGACGAAACAGTAGCAAGG
GATCACATTTCCGTGCATGCGTGCGTGCGGCGTGCGTGTCTGTATGTATGTGTATGTATGTATGTATGTATGTATG
>Ag-Jan-Alv_958
ACACTGACTAAAACAGGCGAGGGAGCGTGCAATGGTGACTCTGGTGGCCCACTGGTGTACGAGGGAAAGCTGGTCGGAGT
GGTGAACTTTGGCGTTCCCTGTGCTTTAGGATATCCGGACGGTTTTGCCCGTGTCTCGTACTATCATGATTGGGTTCGCA
CAACGATGGCTAACAATTCAAAGTGATCTATTGCAGTGTAGTTG
>Ag-Jan-Alv_965
CTGGCTGGCTGGTAGTAGAATCATTGCTAACTAGATCTGTGCGTCGAGTGTGGCGTGCGCCAACCAAAAGCAACTCAGTC
GGACAGCGGGCAGCACGGTCTCTCGCTGCGAAGAAGGATAATAACGTGTTTCAGTTAAGAAAATTTAAAATATCCGGGCT
ACTCTAAATTGTATGAGATGAAATTTTTTCCAACAAATACCAACGCAAAAATGTTTATCAATTTCAATAAAAAAAAGCGA
TAAGATCCGGAAAAAAAAAAAAAAAAAAAAAAAAAAAAAA
>Ag-Jan-Alv_968
AAACAACAACCACAACATCGCGTGTCTGCAGAACATCAAAGGAAAACGGTTTACTCAACTAAAAACATCTAAAAATTGAA
AGGGAAACAAACAAAGCGATACCAATTGCGTTCGTTTACAACAACACACGGTTATTGCAGTAATATCGATCATATATAAT
CATCATCATAGTACGAAAAGAATACAATCGCGAGACGAGACAATTTACAAATAGGCTAGGGGGAGAGAACAACAACGTAA
CAGCATTAAAACATCAGATATAGAGATACGGGTGCGG
>Ag-Jan-Alv_973
AATTTTACGATAATTTCACGTAAATGATCGTGGAAAAATGGGAAAGTTATAATAAAAAAACATAAAAGAGTGTAATTTCA
CGGGAAATTATGTTTATCCAATGCGGAGTTCAATAAACTGTCATTCGATGCATGAAACCTCGTATTTCAGTT
>Ag-Jan-Alv_975
TTTTCCTTCATCACGCGCTTCGAGTCCACGTACGAAACCAGCGTCACCGCCGACGACACATAGTACCGGCCCGGCTCGGC
AATGATGCGAATGTCCGACTCCGCGGGGAAGAATTGATCGATTGCCACGTTCACCGCTTGCGCGTACCGATCGATCGGTT
TATCATTATCGCCCAG
>Ag-Jan-Alv_976
TTTAAACAGTGTATCTGTGCGTGTGTGTGCTTGCACACACACACACAACCACACGCCCTCAAATCGGTTGCTGCTGAGTG
CAGATCGCACTCGGCCAACTAACGTCGGCGTGCCCTGGGGGACACGCACTACAAAACTTCCCCCAACACTACTGAGCTTC
TGCCACAGA
>Ag-Jan-Alv_977
TTGTCCTGTTCTTCTTACCAATCTATTTGATATAACATTTTTTATAAAAGGTAAGGTACCAACAGTTATTAAACAACCCC
ACATTTGCCAAGTATGTAATGATGTTATGTCATATGGCATGTGTACAAATACACTTAATTCTCCTGATAACAATATAAGT
ACAGGTAATATAAGTACACCTAACAGATGTTGATTGTTATGTAAC
>Ag-Jan-Alv_978
CGAAGAAGGAAGGGGAAGAGACTACCACGGAGGACAAGACCATCGTTGTCAAGCGTTACGATGGTCCGTTGGTTCTGGAC
ATTAAGCTACCGGCAATGAAGAAGGGTGCCTCCAGCGAGGAAGGCGAGGAGCAGAAGCAACGTCCGCCACCGCAGCCACT
GGCCAAGCTATGGCCG
>Ag-Jan-Alv_980
AGACCAAGAGGTACAGGTGCAAGGGAGAGAAGAAGGGCATGGCCAGAAGGCAAGCCCCGCAGAAGGCAGCTTAACGGTAC
TTGGAGGTCAGCACGGTGCTCACAGAGGCAAGGAATTTGTCCAGAGAGGCATGCACCGCGGGGGTGAAATCGGCAGGGT
>Ag-Jan-Alv_982
CCGATCTTGCGTTTTGATTAATGTTCTTTTATTTGTTCTGTTGTAGCGATGGCTTTCGTTTGAATCCAAAATTCAGTACC
ATTTTGAAGCCGAGATCCGTTTTAAACTCCACTGTTCTCGCGCACCCAGTCGCGGACAACTGCAACCCGCGAGTACACTC
CCGGATAACCGGCCTGAGCGCAACCGTAGCCCCACGAAACCACACCAACCAGCTTGC
>Ag-Jan-Alv_984
GTTTAAAGGTTTTCTTTTTTTTTTTTTTTCAAATCATCTCTTCATGAAGTGAGGAGGTTAAGTTTTCCTATCCATACAGG
TTTTTATTTGTTGGATATTTTTAACGGCTTTTCTGCGTCCACCCCGATTTCTCCGATCTTTCACATTCCAGTAGCACAAA
CACTCCAATAATCAAGTGCTGTAG
>Ag-Jan-Alv_987
CATTTTTATTGTGAAGAGAATGTAAGCTCACTGTCGCTACTCCGGATGTTACTTTTCTGCTGTATAGTGCAAAAGGATCA
GCTCTCGCAATATACACCTCAACACTTCAATAAACTCGTCTTTTTTGATGTTGTGCTCCTCCTGCATTATTTCCAATGCA
TCTAATATCTGTCTTGGTAACGCCATGCCGAGATATTGTCGCTTGTCGCCA
>Ag-Jan-Alv_988
GTATAGCCTGGATCGCCTCCCTTCTTATTGCAATCCTCGTTGGACAGTGTTACAACGTTCAGGCTCTGGAGTAGCGTTGG
TGATGGTCCGTTTGCACTAGTATGACCCCAGCCCGTCAGCCGTACCGTCGCATTGGCCGGACCCGCCTTTTCCGAGTACT
CCACGCTCTGCACAAGCTCCGAGAACCGTAC
>Ag-Jan-Alv_989
ACAAATGTTTCACTATTTGGTAGAACAAACTAGCGAATAGAGAGAGAGCAAGGAAGAGGAAGCGTACGTCTAAATCGCGA
AGAGAATTTATATACAGATGATCCTTTTATCTTCTCCATTTTCCTGTTTAAGAATAGTATACTAACACAGTTGATAGCAC
AGAGGAAAAGGGGTCAGTTTTTGAGATGAAAGCAGTTCAAAGAGGCGTGGAATGATTGCAAGAAAATTGGCGAACGCAGC
TGACCAATCCTCGTACCGATGTACAGAAGAAGTAAGTCTAACAGAAGAGTAGCGCTTAATTTCTAATTGCCATGCTATTT
ACTACTTATATTACCTTATGCAACCACTACTATAATTATCTCTATATTGTTTTATGTAGCTTACTGTTCCTACTTTTGTG
AAAGAGTTTGCGCGAGTTTGCAAAACCAAATGCAAACAGCGGGTTTGGTTCATGATTGCGAGAATTTGCGGAAAATTAAT
ACGAATATGAAAAGAAACTAGAAGCAAAAGGAGAAATCTCGCACGAAAAACAAAAACAAAACAAAAGCCGGAACCGGTTT
CCCCGTTTCTCTACAAACTACAAAGTTGAAAACGCCAAACGCGAAAGCATAAGCTATTTGTAATTTACTACCTATAATAA
TATACAAAACACAAACGGATGTATTTAAAGTGAAGAAGCAAAGAACAGTAAAACAAAACAGTGGGACAGAGAGTATTGCA
CAGCAAGCGTATGTGTCACACCAGGGTGAGGAGTTCGTTCTCACCGTTGCGAGGGAATCGATCTAGTTAGCCGTTGCGTA
TATGTGTGGTTAGTTGGAGGACGCCGCGGAGGATGACGTTTAAAGATTAGAGCAAAATGAAAGTTGCGTATAGATTATAA
AGTGTCCTGCGCACAAACAGTTTGCGCACGGGATGATTATCCGTTTGCAACAACAACAAAAACAACATGAGAAAAGAAAA
CACATTTAAAAAGTAAGCTCACAATACAACGATTTAAAACGAAGAAGTAAAACAAATCTCCCCTTTCAGCTCATAATAAG
GTTCAGTTTATGCAGTACAGGATTTAACAAGAAAAACAACAACCCCCTTATAGAGTATAGTACACCTCACAATCATGCAA
TATCCAACACGAAGAACATGTTCTAACGTTCCGGAATTAATTTGGGGCACGCGTGTGCCCCATTGGCAATCTCGGTTTTA
CACAGCAAGGCATACACTACCCACTGATTGAAATAAA
>Ag-Jan-Alv_990
CCACAAGCTGCGTGTGGATCCCGTCAACTTCAAGCTCCTGAGCCACTGCCTGCTGGTGACCTTGGCTAGCCACCACCCTG
CCGATTTCACCCCCGCGGTGCATGCCCCTCTGGATAAATTCCTTGCCTCTGTGAGCACCGTGCTGACCTCCAAG
>Ag-Jan-Alv_992
GTTCGTCCGTCCTCCATCGCAGAGGATCCTCCCAAGCAGTGTGTGAAAGTGTGTTTTGAAGTGCACAAAATGCAACCGGC
AACTTGCGCCCTTGCTCTGCTCGCGTTGGTGGCTTCGGTCGCCCAGGCCGCCCCCCGCGGCGGTATGCGGG
>Ag-Jan-Alv_995
AAATTAAATAAACTTTTATTATTTATTTACATTGATTTATGAATAAAAGATCCTGTTTTATGGATTAAAAATTTAAGTTA
CCTTAGGGATAACAGCGTAATTTTTTTAGAGAGTTCATATCGATAAAAAAGATTGCGACCTCGATGTTGGATTAAGAGTT
ATTTTTAGGTGTAGAAGTTTAAAGTTTAGGTCTGTTCGACCTTTGAA
>Ag-Jan-Alv_996
TCGCCTCCCTCCTTGAGACTGTTTGTGCCGACGAGTACCATCAAATCACTGGGCTCATAGCCGACCAGACAGTGTGCTGC
CGTTAGTACCCATCGATTGTTAAGCAGCGATCCTCCACAGTTGTGACCCCAGCCGGGAACCTGCAGCGATACC
>Ag-Jan-Alv_1007
ATTATTTAAATAGTAATCACAATATTGATTATATAAATGGTTAAATTCTTCTAGATTTTCAATAATATGGATATTATCAT
TACTGGCTTTTCCATTAGTTGGTGTTGTGGCATCATTTGGAGGAGTATTATAACATTGACTTGTATTCCCACTGTCATTA
TTAATACAATTTTTCGCATTATTATTGCTAATAGTGGTATTTCTATTGCCATTTTTACAAT
>Ag-Jan-Alv_1008
AAAAAAAAAAAAAAAAAAACAGTCATAAAAAAAGAAAATCACAATCCAGTAATTCAAACAAATGCTTTGGAGATCATTAA
TAAAACTGCTAACAAAATTATTCATGAGAAATTAAAAAGTATCCCAAATGATCAAAAGAATGTGTATGCTCAAAAATACC
GTCTTATAAAATTGCAGCTCTTAAAAGAATGCAGGATAGAT
>Ag-Jan-Alv_1009
GCTCAGCCGCTTAGCCCTCGTCGGACGCGGTCGATTGGTAGAGCATTTAACTAGACTGTGCGTAGAATGTCTTTGTGTTT
GTGCTTTCCCTCAACGCGCCCAAACACTCCGCGGTAGTACTCGAATTGGAGAGATGAAGGAGAAATCAACGCAAAATCGA
GCAATTGTTCCTAATAGAGTTTCGTCGCTTGT
>Ag-Jan-Alv_1010
CAGTTTGATAAGGGCAGCTGCATAACGTTCTTTCACGTACCGGGCGGCGGCAGTGCTGCAGAAAAGTGTGCCAAGAAATG
AATCAAATCGCTGTCAAGCTAGCTGTGAGTCGCAGCAGAAGCGTCAAGGGTGTTGCCATTAAAAACTGTCCATCAAACGC
CAACACCGACCATATAAACACACGCACGCACACACGCCGATGGGATTCACGTGCCCTTTT
>Ag-Jan-Alv_1011
AACGTGAACGTAAAGAAAGTTCACACTTGCCATGGGGTAGGAATAGATTGCTGTTTTAAGAGATAGTGTCACTCTTAAAA
GCTCTTGTGAAACATCGTTGGCATAGGGAGTGCAATTTTGCGTTATCTTTAACCACCTGGTAGCACAGCTAGCCGAGATG
GATGAGCACGGGCGCACGATGGGTACGTA
>Ag-Jan-Alv_1012
CCCTCTCTCTCTCTCTCTCTCTCTCTCTCTCTCTCTCTCTCTCCTACTTCTTCGTGCCATGTTGTTGCCTCTACTACATG
CTGGAAGTTGTGCGTTTCTGTTCTCCGTTTTTTGTTTGCACTTACTACTCAAAGTGAACCAACGAAAATGAAGAAGAAAA
AAACTACATAAAAACAAAATCAAACTTTGATTGTACTTTTTTTCTTATTTTACGTGCGTGCGTCTCTGTGTGTATGTATG
ACTTTTTGTGTTTCACCCTTCCTACACATTGTGCAAGAATGTATTGTTCCTCTTCCGTCTGCAATCTTATTTGCGCGATT
TTATTTGCGGTGTTATCACGTGTTTGTATGTGTGTGTTTTTATGTTGAGTTTAAATGTACATCATTTTTAATGCTGAACA
TTATCGCACCTGGAATAAGCATATTAATGGAATTTATCCAAACACACACATGCACAAACACCCACACACACACGCGGTGG
GGCAAAAGTGCATCCAAACGCGGGCATCCACCTTCGTTCTCGAGTAGGTAAAAAACAAATACATCGTAGAAAAAGTTTTC
ATCCTTCCAACACGGAGGGACTTACGCCAGGCACCTCTCGCCTGTTTGCTAATCGCGTTCTTACTAGCGCGTGTGGTTTC
ACAGACGACCTTAGAGCACACACTAAACCTACACCAACGCCAGTAGAACGTCACCGCTAAACTATCAATACCTGGCGCAA
TTGTAGCGCGTTTGTGAGTTTTTCCTTTTTTTTGTTGCTTTTTTAGTCGGGATGATTGGGAGGGTGGAGAGATGTTTTGT
GGCCGAAATGTTTTGGATGATCTGTATTTTTTTCTGTTCCGTTTTCTGTTAATAAAGAGGGTTTTTTTTAGTAGCTAAGC
TAAAGAATGACTTTCTGCTGTGGTGCCGACATGTACTTAACCTATACATATATATACGCGTTTTATACATAGCAAAACGA
AAAAAAAACGAAACGAACTAATAAAACAAAAGCACGCTTCCGTCATTCGCGACGGTGGGACCATCGCATGCGTGGCTAAA
GGGAAGTTGCTGCAGTCTATTTTTCTGTGTTCATTCATCGGCTCTCTCTCTCTCTCTCTCTCTCTCTCTCTCTGTCTCTA
TCGTCTGCTGACTTCAGTCTAGTCGATATTCCTTTCTGCTCTTGGCGGGGTTTTTTTTTTTTTTTTTTTTTTTTTTTTTT
TTTTTTTT
>Ag-Jan-Alv_1013
CAAAACGTTCCGCATCAAGCAAAAGCTTGCCAAGAAGCTGAAGCAAAACCGACCCATTCCGCAATGGATCCGTATGCGCA
CGGGTAACACCATCCGGTATAACGCCAAGCGCCGTCACTGGAGACGTACCAAGCTGAAGCTGTAAGCGCGGGGGGCACCC
TCTCGTTTGCGTATTGTTTACCATCGAATTCGGGCGCGCGCAGGAACGGTGGAAATGAAAGGCAAAATTGTCCTTTCCAT
CCATCCGCGACTGTTTGTGACGAGTTTGGTGCATTTTCAATATTACTACCGCAATGTTTGTGCACCCACAT
>Ag-Jan-Alv_1014
GTGCCGGCGGGCGGTACGGGTTTGTGCCGCATCCGACCAACTGTGCCCGCTACTACATCTGCCTCACGGCGGACACGTAC
TACGAATTCACTTGCCCGCCGGGGACACTGTTCGATCCGGTGCTGCACATCTGCAACTGGGCGGATCAGGTCAAGTGCCC
AAATGAGTAATTGAGCAGATGCTTAGAATTAGTTACGTTCTCTTGTGTTAATAATATTTATAACGAATTTTATGATAAAA
AAAAAAAAAAAAAAAAAAAAAAAAAAAAAAAAAA
>Ag-Jan-Alv_1016
GACCAACTAGCGAGAAGAGAAGGTTACAAAAAGAAGAAAACAAAAAACGCAAAAAAATGTGAGCCAAACACAACCATACG
ATTGGGAATGTTCTTATGCAACAGCAACAGCAACAAAACAAAAAAAGAAGCGATCCTTATTTCAAAGAGATACAACGGAA
>Ag-Jan-Alv_1019
TAACGCCACCGCACACGGTTTGGCGCTTGAGCGTCATTGCCACCTGGTACGGGAACTGACCCCGTCGGGCGTCACTGCCA
TCAGCAACACGTCCAACTACATTGGCGTGCGCAATGGACACCACTGCCAACAACACAGCAATTGCCACCGAGTAGTTCAT
CTTTACGTTGTGTTTTTTCGCCAAGGTACACCG
>Ag-Jan-Alv_1021
GCACTGTACGAGAGCTCGACTGAGGTCCAGAACATGATCCACAAGCTGGAGAGCCTCGGCGTTGATGTTGACCATATCGT
GGAGGTGCTGAAGGATTTCTTCGGCTGGAACTAAATCGAACGAACACCATGGTGGAATGACAATGGAAGCACATACTGAA
TAAA
>Ag-Jan-Alv_1022
CAATGTTTATCCTTTTCCCCTTCTTTAGCATGTGCAAATGTGTGTGCCCTCCCCCATGTAGGGGAAGGTAGGGGGATTTG
GGGATGAGGGGGGAAGAGGTATCTTTTTTGGCTTATGCGACATTCTCGATGTTCCAAACCTTCGTGTTGCAGTCCTGTCC
GGTCGAGATGAGCGTTTCGTTGTCCAGCCAAACAAGGCCCGTAATTTGCGACTGTGGATGGGCATTCTTGATAATCGTAT
GCTTGGCGGGACTGTTCACGAACCAAATGATGATGGTCGTATCGAGCG
>Ag-Jan-Alv_1023
GCTTGAGCTGCTTGACGATTCGCAAACCGAACTTTGACAGTCGGCACTCTTCTTTTCCTTATTAGTGGCTCCCATTGCTT
GCCGTGCGGTGTACGTGTGTATGTACTGCTTGTGCCAACAACAACCAATTTCTCCGTGTGCAACAAATTCACGAACTATT
TTAGCTGGAATAAATCCGTTTCACTGAACTGCAATCATGGCCTATTCGAATAAGTTCATTTACGCAACGTTGCCGCGAAC
ACAGCGAGGCCAACCGATCGTGCTGGGCGGTGATCCGAAGGGCAAGAACTTCCTCTACACCAACGGCCATTCGGTGATTA
TCCGCAACATCGATAATCCGGAAATTGCGGACATCTACACGGAACACTCGTGCGCGGTGAACGTGGCCAAGTACTCGCCG
AGCGGGTTCTACATCGCGTCCGGCGACGCGTCGGGCAAGATCCGCATCTGGGACACGGTAAATAAGGAGCACATACTGAA
GAATGAGTTCCAGCCGATCGGGGGCCCGATCAAGGACATCTCCTGGTCGCCCGACAGCCAGCGGATCGTGATCGTGGGCG
AGGGCCGGGAGCGGTTCGGGCACGTGTTTATGGCGGAAACGGGCACCTCGGTGGGCGAGATTTCGGGCCAATCGAAGCCG
ATCAATTCGTGCGATTTCCGGCCGGCCCGCCCGTTCCGTATCATCACCGGCAGCGAGGACAACACGATCGGCGTGTTCGA
GGGGCCGCCGTTCAAGTTCAAGATGACCAAGCAGGACCACACCCGGTTCGTGCAGGCGGTACGCTACTCGCCGAGCGGCC
ACCTCTTCGCTTCGGCCGGGTTCGATGGCAAGGTGTTCATCTACGACGGTACCACGTCCGAGCTGGTCGGTGAGGTGGGC
TCGCCGGCGCACAGTGGCGGTGTGTACGGGGTCGCCTGGAAGCCGGACGGTACGCAGCTGCTGACCTGCTCGGGCGACAA
GTCCTGCCGGCTGTGGGACGTGGCGACGCGCACGCTCATCAGCGAGTTCCCGATGGGCAGCACGGTCGACGATCAGCAGG
TGTCGTGTCTGTGGCAGGGCGACCACATCCTGTCCGTGTCGCTGTCCGGATTCATCAACTACCTCGATGTGAACAATCCC
ACCAAACCGCTGCGCATCGTGAAGGGCCACAACAAGCCGATCACGGTGCTGACGCTGAGCGACGATCGCAGCACGATCTA
CACCGGCAGCCACGATGGGGCGGTGACGAACTGGAACTCGGGCAGCGGTACGAATGATCGGGTGGCGGGCATCGGGCACG
GCAATCAGATCAACGATATAAGGGCGGCGGGCGATTTCGTGTACACGGCCGGCATCGATGACTCGATCAAGCAGATCAGC
GTGGAGGGCAACACGTACACCGGGGTGGAGGCGAAGCTGGCCTGTCAGCCGCGCGGTATGGACATACTGAAGGAGAGCAA
CACGGTTGTGGTGGGGTGCGTGAAGGACATTACCGTGCTGCAGGACAACCGGAAGGTGTCGGCGCTGCCGATTAGCTACG
AGTCGAGCAGCGTTAGCATCAACCCGGAAACGATGGACGTGGCGGTGGGCGGTGACGATAGCAAGGTGCACATCTACACG
CTGAGCGGTGGCCAGCTGACGCACAAGCTCGACCTGGAGCATCTTGGGCCGGTGACGGATGTGCGCTACTCGCCGGACAA
CAAGCTGCTGGTGGCGTCCGATGCCAACAGGAAGGTGATCCTGTACAGTGTGGTGGATTATAAGCCACCGCACAACAAGG
AATGGGGCTTCCACAACGCACGGGTGAACTGTGTCGCCTTCTCGCCCAACTCGGAGCTCGTCGCTAGCGGTTCGCTCGAT
ACGACCATCATCATTTGGTTCGTGAACAGTCCCGCCAAGCACACGATCATCAAGAACGCCCATCCACAGTCGCAAATTAC
GGGCCTTGTTTGGCTGGACAACGA
>Ag-Jan-Alv_1025
CCCACTGTCTGGAGGGCGTATCCGCCGATCAGGTGTCGATCCGGGCCGGTTCAACGTACAAAATGCACGGCGGTGTGCTG
CGCAACGTCGCACGAGTTGTGCTCCATCCGGCCTGGGATCCGGTCACGAACGAAGGTGACATTGCGCTGATGGAGCTGGA
AAGTCCGCTGCCGCTGGATGGTGACACGATGGCATCGATCGAGATGCCCGAACAGGACGAGGAA
>Ag-Jan-Alv_1026
CGATCTTGTGAACCCAACTGAGCTTCGTTTCTTGGTGTTTGCTCATTATCGCCCATCATCTGTGCCGACGCTTCTTCTTT
CTTGACTTCATTCGTCTTAGCTTGCTCGGTCTCGGTTGGTTTTATGAGAAGTTGACCATCCCAAGACAAAGCTTTCGACT
CGTCCGCCACTATTGTTGATCCAGAATAAGCCCTATAAGAGGGCCCTCCTGGGCC
>Ag-Jan-Alv_1029
GAAAAATCATCCCCTCTCTCATCATCATTATTAACGTTTATATATTTATTCATATTATAATCATTCATTTCTGTATTGCT
TATTTCTTCATTTCTTTTATTTTGAAGTCCTCCTGCTTGGATGTATTCTGAATATTGATCCTTATTTTTATCTACATAAT
TATCAGGAAATTGAAATAAACATATA
>Ag-Jan-Alv_1030
TAGCCGTCTTCTCCAACAAGCGATGTTGAACGTGTTTGAATGCAACTTAGCCACTCGTCTAACTACAGCTGAACATTTCT
CAAAGCATTTGACAGTTCATTGTAAACAAACGACCCAAACAACACACAAATAAACGGTTCTACTTGGTGCCCGGAATACA
TTTTTGTGCGGAACGGCAATCTTCGGCCATCTCAAACAGTTTGCAAAATGTCTAATCGTACGTTAAACGACTGGGATAAC
ATTGCCAAATCGCTAACGAAGGACGATGCCGCTGAAGAGGAGGAGGAGGAAATGGACACGCTCGAAGCACTGGAGGCAAA
GATGAGCAAGGTGCCGCGCGGCATGTTCGTCAGCGGATGGGACGATCCCGACGATTTAATCGAAGAGGACAAAGAACCGA
ACGCCAGCTACGAACGACAGGTGCTGTGGGCTGCCGGGGAAAACAAGCAGGAAATAGTGGAAGCCATCGTTTGCCGCAAA
CCGTGCGTAGTGGAAGCGATCGATCGAGACGGGTACACGGCACTACACAAAGCGTGCTACAACAATAACCGTGAGATGGC
TATGGTGTTGCTGCGGTACGGGTCCGATCCGAATGCCCGCACCGACATGGGCTGGACACCGTTGCATTCGGCGTGCAAGT
GGAATAATGCTGGCTGTGCTGCGCTGTTGCTGCAGCATGGTGCCGACGTGAATGCACCTTCGGATGGGGACCAGACGCCG
CTACACATTACCGTCACCGTGTCGAGCTGCCGGTCCACTCTGGTAACGCTGCTGATGAATGGGCGCTGTGATCCGGAGCG
TCGGAACAACTCGGATGAAAAGGCTGAACAGATAGCGAAGCGAAGCGGCGACACTTTCCCGTTGTTTGCAATGGCGCATT
CGGCCTTTACGGTCGAAACAGGCATGATCGATTAGATTAGTCCGGCAACGGTTGATCGTTCCCCAGCTTCTATTATCGGT
TCGTTTGCTCGCTTTAACAATCAATAATTCTATTATCTCGGCATTGAATGCAATTTGAACGGGCGACGACTGGTGATAAC
AACTGTCTGTGTGTGTACAATAAATTATTTCCATTGTCAAGTGGTTGCCCATGTCCATCCTTCGAT
>Ag-Jan-Alv_1031
GGTTGTGTCCCTTCTCCTCCCCCATGTCTGCAGCCCCCCTGGCGGGGGAAAACCAGTTTCATCGTTACAATTCCACTCGC
TGTGTGGCAGAGAGTGTCTTTCCAGTGCGCGAAACCGGTTTTCCCCCGCCAGGGGGGCTGCAGACATGGGGGAGGAGAAG
GGACACCACCACCAATAGCGGGGCTACAGCTACTACGTCCCT
>Ag-Jan-Alv_1032
CGTCGTTCGCTTTCCAGTGATATGGCGTTGAGTGCAGTGAAAACAAAGGCAAACTTTTTCCCCAGGGATGAGGCTTTATG
AGATTTTAGTGTTAGGATAGATTTTTTTGATTTTTTTTCAAATGTCCATAATTTTATTCTATAAAAAACATCACTAGCAA
AACAACAAATGTGTAAGAAGCAGAGGAAGATATCATACGCGCAGTGATTGTGGTGAGAGTGATAAAGCTTGACACCCATT
TGTGAGTAAGCAGCTTAACAAGTTAACGCGCAAAATAGTGACATAAAGCTTCTGAAATCAAGTCACCAACGTTTTTGCGT
AGTTACGTACAGGCGAAACGAAAACCAAAAAAATAACATAATCAGCCGGAACCAGTTTAGGGT
>Ag-Jan-Alv_1035
AGCGTCCTTTCCGCCCTGCTGGTATCCGGCACACAGCATACGATCGGTGACACCTCCGAAGTCACTGTAGGCTTTGTTGC
ATTCCTTCTGGTTAACGGTCGGCACGTTGGCAGCCCGCAGAACGGCATTGGATTCGGCGGCACTCTGGGTGTTGCCCCAG
CCAGACACAGTCGTCATGGTTCCA
>Ag-Jan-Alv_1036
TCGCTGATGGAGCTGGAGACTGAGCTTACCTTCAGCGATCTGGTGCAACCGGTCGAACTTCCAGAGCATGAGGAACCTGT
CGAGCCAGGAACCATGGCCACCGTGTCTGGCTGGGGCAACACCCAGAGTGCCGTCGAGTCTAGCGATTTCCTGCGGGCTG
CCAACGTACCGACCGTGAGCCATGAAGAT
>Ag-Jan-Alv_1038
GGGATACGGTCCCTCCTCGATGCCATACCCAGCGTCGGAGCCTGCCCGTCCCGGTAGTTTCTACGTACCGCCGGGCATGG
CGGCTCCGAGCACCGCAGTGCCCTACCCGGTGGGGCCATCCTCGATGCCGATGCCGATGGCTATGTTTCGGCCTCCCCAA
TTCTAAGGCATAGTACGACATGGATGTGGATTTGTGCATGCCTTTACTACAGAGAAGCTGCCTCTAAAGCGATGGGTGCA
GTAAAAACTTCGTTGGCTCTACTGGAGGAGCACGTCTGCTGCCGCGGGGCTGGTGAGCCATCGAACAAAATGCTTTACAG
ATTGTTCTAAACGCTCAACGAAGATTAGGGCCATACACGCTAGGTACGGATAGGTTTCCACTGTGACACTGCAGAGTTTA
ATTTGTTAAGTTAAAACGATAGAAATGTGCAGATATGACCGATTTGAAGCGAAACGTTTGAGCGCCTGCCATACAGGCTG
ACCTTTGTGTGCGTAAAATAAATATATATACTACAAAGTTTAAAAAAAAAAAAAAAAAAAA
>Ag-Jan-Alv_1046
AAAAAAAAAAAAAAAAAAAAAAAAAAAAAAAAATATACATATACTTAGTAGAAATATTGATGTAAATATAAATGACCAAA
TAGAAAAAACTACACACATTTTATTAAAAAAAACAAATGACAATTTAAACAATGAAATCAAAAATAACATACACATCTTA
GAAAAAAATATTGATCTAAATTTTAATGAATATATGGAAAAAAATATGAATAAAATATACCATCAAACAAAAAATATTAT
CTTATTTGATGATGATATTAAACAAAATATATCACATGTAACACAACAACATATAAAACAAAATATAACAACCCATATGC
AACAAAATGTAAATGAAGTTATTACATACATTCATGAACATTT
>Ag-Jan-Alv_1048
GAAGCCGAAACCACGTGGAAAGCAAGCCGCTGCGTTGTTTTGTGCCGAAACCCGTGAAAAACTCAACCATGGAACAGTAC
GCCGTACCCAACAAACTCCCGTCGGTGGAGGTGAACGTGCTTTCGCACTGGAAAGGACGTCTGCGGCGTTTGGCTCAGCG
CACGGAACCGCATGCACAGCCCAAGAAGAAGCGTACTTCCTTCCGGAAGGTAATCTCGTTCGTGTCCAATGCCCGTCTCG
CGGAGCGTGATGCGAAACGCATCAAGCGCAACTTCCTGAAGCACGGCGTAGTACCGAGACGTACGACGGAGTACAAAGCA
AACGAGCTGGTGCTAGTGCTGCGCCACCGTGGCAAGAAACTAATCCCCAACAAGGAGGTGATGAAGACGTTCGTCCGGCT
GGGCTTACAGCACCAGCGTTCGGCTACACTGCACCGCCTGACGCCGGAGATCATCGCACAGCTGAAGGTGGTGGAGCCGT
TTGTCATCTGGGGCTATCCCAACATCAGCGTCGTCCGGGAGCTGCTGTACAAGTACGTCCGACTGCGCTGCCGTCAGACC
GGCGTCGAATCGAAGAAGCCTGTGCCGCTGACGTCGAACAAGCAGGTAGAGGATCTGTTCGGCTCGATCGGTATGCTGTG
CGTGGATGATTTGGTGCACGAAATCATGACGGTCGGGCCGCACTTTGATGCCATCCGGGAAACGCTGCGAAGTTTCATGC
TGAAAGACCCCGCCGGTGGATGGAAAAACCCACAGCACAAGGGAAAGCTGCGATCGATCGGTGGAGAGGCCGGTTTCCGG
GGTGACGCTATTAATGATCTGTTCCGGAAAATCCTTTAATGGAAAAAAGCGAAGGATTTAGACTGGTATCGTATTATTAA
TAGGGGAATCGTACAATTTTGGGGAAACTGAGCGATGTATGGGAGTCACAAAACTGAAATAAAAGATGTGTTTATACATA
AAAAAAAAAAAAAAAAAAAAAAAAAA
>Ag-Jan-Alv_1050
CTGGATCGCCTCCCTTCTTATTGCAATCCTCGTTGGACAGCGTTACAACGTTCAGGCTCTGGAGTAGCGTTGGTGATGGT
CCGTTTGCACTAGTATGACCCCAGCCCGTCAGCCGTACCGTCGCATTGGCCGGAACCGCCTTTTCCGAGTACTCCACGCT
CTGCACAAGCTCCGAGAAC
>Ag-Jan-Alv_1052
AGCCGGCGAACCCGTCCTGTCGCCGGAAGAGGTGCCGGAGGTGGCCGCCGGCCAGTACTTTGACCCGAACGCAACGATCG
ACCTGTCGGACGAGGACAACATGATACGGGCGCGGGCACTGTACGACTACCAGGCGGCGGACGATTCGGAGATCAGCTTC
GATCCGGACGACATCATCACGCACATCGATCAGATCGACGAGGGCTGGTGGCAGGGCCTGGCCCCGGACGGCACGTACGG
CCTGTTCCCGGCGAACTACGTCGAGCTCATTTAAAGCATTTTATTTCGCGTGTCTCTGACATACGTGCTTGGCGCGCGCA
CTCCATGTCGTTATTATATATTGGTTATAGGCAAAAGCAAGCGCGCTCATCACACGAATAAGTATAGCAATCTGTTAACA
TAGTGCATATACGATCACGACTTAGATCAAACTGTAGCGCACAAACACACACACACACATCCCACACATGTACACACGTC
GCACAGCTATATTTGCGAAGAGAGAGAGGAGATACGCCACTCGGGCAAGCGTTTAACGGGAAGCATTAGGGCAAGTGTTT
TTGAATGTACTGTTTACGTCTTCTTCGACTCGTTTCTCGGTGTTTTTCCCAGGTTCCAGCGGCAACCAGTGATGATGCAG
TCTAAAGTAGAGTAGTCAATGTGCGCAAAGCCGTGATTCCACGCCCGCGGAGAAAGCGATGTGTGATTATAATGCAGTTC
GATCGAACGATCGCGCACCTTCTCCATTTTACGCCCGTTTAGTCCGGGTGTACGCCTCCCGGTTCTAGACTAATAATAGA
TAAGCGTTTTAACTATTTAATTATACACACTTTCCCGCCACACGTACATCCACATCTACACTGACAACCCTATAACGAAT
GAACCGGGAATGAAGATCCCCGGGGATGGAATAAAAAAGAACCCTCGTTAAAGTAATACACAAA
>Ag-Jan-Alv_1055
TTTTTTTTTTTTTTTTTTTTTTCACTCCTGATTCTATATCCTCTTCTTCATTGTCTTTTTTCATTTTCATCAAAAGTGTC
TATACTTTTACTTTTTTTTATTTTTATTTTTTTTTAAAAGTTCAGATTATGGGACTTTCCGTGTATACAATTTTCCCTTC
TTTCCGTTTTTTATTTTCTGCCTTTTCTACTAGTTTATATTCTCAAATGTAACACCAAATTATTCTTAAATATCTTTTTT
T
>Ag-Jan-Alv_1056
CTCCCGGCCAGCAAAGTCCTCATCACCCGTCGGCAGCCGGACGGGCTGGACGCGCTCGCTGAACTCCACCTTGCTGGGCA
GCTTCACCAGCGCGACATCGTTCGCCACGCACAGTGGGTTGTACTTTTCGTGCTTGAAGAACTCGGTCGACTCCAGC
>Ag-Jan-Alv_1059
TTTCTGTACCGATTGGGCAAGCAAAATGAATGAATCCTCCTGTGACACGGGGCTGGTATATGTCGACTTTACGCTATGTA
TGCTTATGGGTTTACTATGTGTGTGTTGCTTGGTATAATTGTGCTCCTTGGTCGGCCGTCCGGCGTCTCCCGCCCCGCAA
CACAACAAATCGAGAGCACACGCAGCCACTGCGCCTCTCGCTCCCGCCGACCACCCCTTACGCCGAATGCTG
>Ag-Jan-Alv_1063
CGAACGAAGACTGCAAGGCAAAGATGGGCAATCCGGAGAATGTCGACTTGGGGCATGTTTGCACACTGACCAAGGCTGGC
GAGGGAGCGTGCAATGGTGATTCTGGTGGCCCACTGGTGTACGAGGGAAAGCTGGTCGGAGTGGTGAACT
>Ag-Jan-Alv_1066
TGGCGGCGGGCGTAAAGGGTCTCGTTGGATAATGGGTCCCCCTAGCCAGCTTCTTGTTGCGTTCCCTCCCGAAGGTGGGG
AGTTCTCTCCACCCGCTCCAAACCGATCACGATCCCTCTGCAATCAATTCCGTCACCCGACACCGACGTCAACGAACTGG
CGCGGTAC
>Ag-Jan-Alv_1072
GGCGAGGGAGCGTGCAATGGTGATTCCGGTGGCCCACTGGTGTACGAGGAAAAGCTGGTCGGTGTGGTGAACTTTGGCGT
TCCGTGCGGTCGCGGATTCCTGGATGGGTTCGCACGTGTCTCCTACTACCATGAGTGGGTTCGCACAACG
>Ag-Jan-Alv_1073
GTTTGCACACTGACCAAGGCTGGCGAGGGAGCGTGCAATGTAAGTGATCGTATTTTTGGTGTGCAAATTCGACAGTGTTA
AGCAGTAGCTTTGATGTTTTACATGGTGATTCCGGTGGCCCACTGGTGTACGAGGGAAAGCTGGTCGGTGTGGTGAACTT
TGGCGTTCCGTGCGGTCGCGGATTCCCGGATGGGTTCGCAC
>Ag-Jan-Alv_1074
TTGGGACACGTTTGCACACTGACCAAGGCTGGCGAGGGAGCGTGCAATGGTGATTCCGGTGGCCCACTGGTGTACGAGGG
AAAGCTGGTCGGTGTGGTGAACTTTGGCGTTCCGTGCGGTCGCGGATTCCCGGATGGGTTCGCACGTGTCTCCTACTACC
ATGAGTGGGTTCGCACAACGATGGCTAACAACTCGTAATGGAATGTAGCTGTATA
>Ag-Jan-Alv_1077
GTGGGAGTGTACCGTTTTGACGCGATTGTACCGACCGTTGGAGAAGAGCTTTTCCGAGCCGTAGAACACGTTCAGCTGTT
CCAGTGGAAGTGGAGTTTCACCCTTGAAGAAGCAATGGGCAGCGGTAAGGAAGAAGCGTTCATGCACCATAACGCCACCG
CACACGGTTTGGCGCTTGAGCGTCATTGCCACCTGGTACGG
>Ag-Jan-Alv_1078
TTGTACCGACCGTTGAAGAAGAGCTTTTCCGAGCCGTAGAACACGTTCAGCTGTTCCAGTGGAAGTGGGATTTATATGAC
AAAGAAGGAGAAAACCAGTAGTAGAAACGGGTTGCTTTTGACACTACGTGTTTCAACTCACGGAGTTTCACCCTTGAAGA
AGCAATGGGCAGCGGTAAGGAAGAAGCGTT
>Ag-Jan-Alv_1079
CTCCATAATAATTCAAATTAATCACTATTACAAAATTCTTCAATTTTTTTCTCCATTTGTTTTTGCTTCCAATCTTCCTG
CTGCTGCTGCTGCTGCTACTACTACCCAAACACCAACACATCAACTATGTTCTCTCTGTCTCTGCTTGTTTGTTTG
>Ag-Jan-Alv_1080
ATCCAGGGACGACGAATCACGGCAGGACGAACACGGCGATCTAGGATGGCGACGGCCTGGAGACGGCCAACTAGATAGCG
TTTCAGGTAGTCCAGCTCCTGCTGGCGTTCTTCCAGTTCCTCCGCTACCAAGCGTGCCTCTTCAAGCTCGTCA
>Ag-Jan-Alv_1081
TCGTCATCGTGCAACGGCTGTGGATGTGTGCGTGTATTAGAGCGATGGAACCGTCATTGTTCCTCCCGCACACCCCTTCT
ACACGTGCCCCTGGAATGCTGTCCCTGTCCCGGATGATGCTGCTGCTGCGGAAAGGCCCTCCCGTGCGTTCTACACCCTG
TCCCGCACCGCTACCCGTCGCCTGTCC
>Ag-Jan-Alv_1083
CAATTATGATTATAGAAAAACTGAAATTAAAAAGAAATTAAATTTACCCGTTACCCTAACTCTACCGATTAGTAAGTAAA
TTCCCACTCCTGGTTTCCCAACCACGAGTTCTAATTATATGATTATGTGATGCCTTTATACATTTAAAAAAGAAATTGGA
ACCAAAGGCGGTGGTCCCAATATGTAAGAAAACGAGAAATCGTCCGCTGCTGCTCGAGATACAGCACAGTTGATTTCATC
GGTTTCACCTGGCGGAAACATAGGTGTCACCCCAACAATGACTGGAGGTGTAAAACCTAGCAATGCGGAACGTCGCGAAA
TAGGTGACGTCGTACCAGCAGAAAACCCAACACAAGGTGAAATATGTGATGAGTTGTAGTAGGGGACCTGTATCTCCATC
GCTCCTTCAATGGGCGTTGATATGAAGGTGTTCGAAATTGGAGAATGAATCAAAT
>Ag-Jan-Alv_1084
ACACACTGACGGTGGATGTGCGTGCATCGCTGTTGGGTCTGTTCCTGCCCTACGAGGTACCGGATCATCTGCGCAATGGC
TGCAACAACATTAACACTTCCTGTCCGCTGACGGCTGGGCAATCCGTAACGCTGACCGGTACGGCACCGGTCGAGGCGCC
ACTCACGGGCGTCACTGTTACGATGGAGTTCGAAA
>Ag-Jan-Alv_1085
AAACAAACGGCCACCTGTCCACCATCGCCCGTTATTTCGAACTCCATCGTAACAGTGACGCCCGTGAGCGGAGCCTCGAC
CGGTGCCGTACCGGTCAGTGTTACGGATTGCCCGGCCGTCAGCGGACAGGATGTGTTAATGTTGTTGCACCCATTGCGTA
GATGCTCCGGTACTTCGTACGGCAGGAACAGACCCAACAGCGATGCACGCACATCCACCGTCAGTGTGTTGGTTGGGAAG
GTTGGTGCGAAGCGCACGCTAAAGTTAAAGTCCGACTGGTTTGGGACCTGGCAGGGCAGGCTGGTGCATCCCGGCACGGT
CACTTCCTGGGGCGTGGGCCGATTATTG
>Ag-Jan-Alv_1086
TCGCGCACCCAGTCGCGGACAACTGCAACCCGCGAGTACACTCCCGGATAACCGGCCTGAGCGCAACCGTAGCCCCACGA
AACCACACCAACCAGCTTGCCATCAGCAACCAGCGGACCACCGGAGTCTCCCTGGCAAGCGTCCTTTCCGCCCTGCTGGT
ATCCGGCACACAGCATACGATCGGTAACACCTCCGAAGTCAC
>Ag-Jan-Alv_1087
GCGGACCACCGGAGTCTCCCTGGCAAGCGTCCTTTCCGCCGTGCCGGATACCAGCAGGGCGGAAAGGACGCTTGCCAGGG
AGACTCCGGTGGTCCGCTGGTTGCTGATGGCAAGCTGGTTGGTGTGGTTTCGTGGGGCTACGGTTGCGCTCAGGCCGGTT
ATCCGGGAGTGTACTCGCGGGTTGCAGTTGTCCGCGACTGGGTGCGCGAGAACAGTGGAGTTTAAAACGGATCTCGGCTT
CAAAACGGTACTGGATTTTG
>Ag-Jan-Alv_1088
GGAACGCCAAAGTTCACCACACCGACCAGCTTTCCCTCGTACACCAGTGGGCCACCGGAATCACCATTGCACGCTCCCTC
GCCAGCCTTAGTTAGTGTGCAAACGTGTCCCAGGTCGACATTCTCCGGATTGCCCATCTTTGCCTTACAGTCTTCATTCG
ACAGCGTTACAACGTTCAGGCTCTGGAG
>Ag-Jan-Alv_1089
TTACCAGCCGACCCTGGCCACGGACATGGGTAGCATGCAGGAGCGCATCACCACCACGAAGAAGGGCTCGATCACGTCGG
TGCAGGCCATCTACGTGCCCGCTGACGATCTGACCGATCCGGCTCCGGCCACCACCTTCGCTCACTTGGACGCCACCACC
GTGCTGTCGCGTGCCATCGCCGAGCTGGGCATCTACCCGGCGGTCGATCCGCTCGATTCGACCTCGCGTATCATGGACCC
GAACATCATCGGCGCCGAGCACTACAACATCGCCCGTGGCGTGCAGAAGATCCTGCAGGACTACAAGTCGCTCCAGGACA
TCATAGCCATCCTGGGTATGGATGAGCTGTCCGAGGAGGACAAGCTGACGGTCGCACGCGCCCGCAAGATCCAGCGCTTC
CTGTCGCAGCCGTTCCAGGTCGCCGAGGTGTTCACCGGCCACGCCGGCAAGCTGGTGCCGCTGGAGGAAACCATCAAGGG
CTTCACCAAGATCCTGAACGGTGAGCTCGACCATCTGCCGGAGGTGGCCTTCTACATGGTCGGCCCGATCGAGGAGGTCG
TCGAGAAGGCGGAGCGTCTGGCCAAGGAGGCTGCCTAAGGTGGCTGAGCCCTCTTCACAGCAAACGCCTGCTGCCATTAT
CGAATTTCGAACGGTGCGCAGCTAACCAACACCACCACCACCACCACCACCAACAACCTGTACTGCTGCCATTCGTCAAA
GCAAAAAAGCGGTTCCAAAACTGGCCGTTAGATTTTACTTAGAGAAGAGAATG
>Ag-Jan-Alv_1093
TTTATTTTTTATTTCATTTTAAAGAAACTTGATAACTTAAAAGGGTTGACATTATCACTTTTCTTTTGCTTCTTATGTCT
TTTCTTTTCATTTGAATCACTCGAAGAACTCATCGATGATGATGAATTTTTTTTTCTTTTTTTCTTTTTATTATTTTTTT
TTGATGATGAGTTATCACTAGATGACATACTTTCATCACTACTTGAAGAATGTTTATATTTTCGTTTTTTTTTTTTTTTT
TTTTTTCTCTTCTTAGATTTATCATAATCAGAAGTTTCATCCGAGCTCGTATCATCACTGTATTTTTTATTTTTATTTTT
ATTTTTATTTTT
>Ag-Jan-Alv_1096
TTGTTTGCACACATGTTTAACGTTGCACATTGTTTTAATATTCCATTTTTTTTTTTATTATAATTATTTATGTTATCTTC
TTTTCCAAGCATGTTAGTATTACAAATAATTGCGCGTATTTTATTTTCTGGGTTTTCTTCATTCTTGTATATTTGGAATA
TTTTTTTTTTTTTTTTTTTTT
>Ag-Jan-Alv_1102
GCAAACCGGCCGGGCAGTCCATCTCGTACTTTTTGCCGTTGAAACACTTGTAGAACTTGGTGCAATCGGTAAAGTGGGGA
ATGTGAACCGGGTGGAAAATGTCGTCCTCTTCGGGGCATTCTAGCGGGATGTCCAGGGCGTGTACAGCCACAGCAAACGT
GGCTAGCAAAATTAGCGCACCGGCACCTTTCATGAT
>Ag-Jan-Alv_1113
TTATGATTTCAATGAGTCTTTATTCAGTATGTGCTTCCATTGTCATTCCACCATGGTGTTCGTTCGATTTAGTTCCAGCC
GAAGAAATCCTTCAGCACCTCCACGATATGGTCAACATCAACGCCGAGGCTCTCCAGCTTGTGGATCATGTTCTGGACCT
>Ag-Jan-Alv_1115
TCGACGTCCCCGCAATGCCGCCCAGCGTGCTCATGTCCCGCGCAAACCCGAACGAAATCTTCCCGTGCGGCTGCAGCTCC
TCCTCCCCACCGAACGAGGTAATGTACGTGATCTTGCCCGAGTTGACCGGCGACGGCGACCGGGAGCTGTCGTTCGCTTC
CACGAACGTGCGCGGCACCAGCTCCTCCTTCGCCGCGTAGCTCGGCGGGCTAAGCGGCCG
>Ag-Jan-Alv_1116
AAAAAAAAAAAAAAAAAAAATGACATAGCAAAAAAACATGTAAAAGATTGTAATTTATATTCCTGCCCTAATTGTAAAGG
ACCATTTTTAATGTGCCCAAATTGTCATAATAGATATCCAAGATTTTGTGTAAAAGAAGATAAAATAGCAATGGAATGTG
AATATTGTGAT
>Ag-Jan-Alv_1123
GGTGGCGGGAGTGGCCACTGCCCTGGCTCACAAGTACCACTAAACCCCCTTTCCTGCTCTTGCCTGTGAACAATGGTTAA
TTGTTCCCAAGAGAGCATCTGTCAGTTGTTGGCAAAATGATAGACATTTGAAAATCTGTCTTCTGACAAAT
>Ag-Jan-Alv_1125
CTCTTCCGATGTCTTTATTCAGTATGTGCTTCCATTGTCATTCCACCATGGTGTTCGTTCGATTTAGTTCCAGCCGAAGA
AATCCTTCAGCACCTCCACGATATGGTCAACATCAACGCCGAGGCTCTCCAGCTTGTGGATCATGTTCTGGACCTCAGTC
GAGCTCTCGTACA
>Ag-Jan-Alv_1132
TTTTTTTTTTTTTTTTTTTTTTTTTTTTTACGACTTTAACACTGTTACAGCTTTATTGGATAACATTTGAGCGCGACAAC
TCATGCATATTAGTATGTGTGTGTATGTGGCCACAAACACACACACATTTACGAGAAGCTACGAGAAATAGTTTAATAAT
ATTGCACCGTTTTTTTTCAATGTTTCTTGTGTGATACGAGCGGGACTACACGCGATCTATATCTCTGCAAGCAAATTACT
CTTTATCTCAATTGAGTTGAGTGTGTGTGTAACGAGATTTTTACCATTTTACTTGTGTGGGTGTAGATAACATCCAAATG
TGTAGCTACCAAGAAAGAGAGAGTAAGTGTGGTGCCTACATACATACGTATGTGTTATGGTTTTTCAACCACGTTTTTCA
ACTTTTTAAATAAATAATCACACACCCCTTCGATCTCTACTCCTCCTCCCTCAGCTCTCTACTTCTCCTGGTTGATCTTG
ATAAAGTTAATCAGCCCGTTGGTAGACGAATCGTGCGTAGTGGTTTGGTTCGGGTCGGCCAGATCGACCTCGATCGCCTT
CGCCAGCTGCTTGCCGAGCTCGACGCCCCACTGGTCGAACGAGTTCACGTCCCAGATGACGCCCTGCGTGAAGATCTTGT
GCTCGTACATCGCGATCAGTGCGCCGAGCACGAACGGTGTCACCTTCTTCACCAGGATCGAGTTCGTTGGCCGGTTGCCG
GTGAACACCTTGTGCGGGAGCAGCTTCTCGAGCGCCTCACCCGCCAGTCCCGCCTTCTCCAGCTCGGCCTGTGCCGTGGC
GGCCGTCTTGCCCATCATGAGTGCCTCCGTCTGGGCGAGATAGTTGGCGAGCAGGATCGTGTGCATAGCGCCGTCCTCGA
CCGGGTTGTGCGTTTGCACCGGGGCGATGAAATCGCACGGAATGAGTCGAGTGCCCTGATGAATCAGCTGATAGAACGCA
TGCTGACCGTTAGTGCCCGGTTCGCCCCAAACGATCGGCCCGGTGGCAAAGTCAACGGTTTCGCCCGCCTTCGTGACACT
CTTGCCGTTGCTCTCCATGTCGCCCTGCTGGAAGTAGGCGGCAAAGCGGTGCATATACTGATCGTACGGCAGCAGTGCGT
GCGTTTCGGCACCGTAAAAGTTGGAGTACCAGATGCCCATCAGCGCCAAGATGACTGGAGCATTCTCATTGAGCGGTGCC
GTCATGAAGTGATTGTCCATGTAGTGGGCACCCTCGAGCAGCTTCTCGAAGTTGTCGAACCCGATCGCGAGCGAAATCGA
CAGCCCGATGGCGGACCAGAGCGAGTAGCGTCCACCGACCCAGTCCCAGAACTCGAACATGTTCTTCGTGTCGATGCCGA
ACGCGGCCACCTTCTCCTTGTTGGTGGACAGCGCGACGAAATGCTTCGCCACCTGCTCCTTCTCCGAGCAGCGCTCCAGG
AACCAGCGCTTGGCCGCGGTCGCGTTCGTGATCGTTTCCTGCGTGGTGAACGTTTTCGACGCAATGATGAACAGCGTCGT
CTCCGGGTCGAGCTTCTTGAGCGTCTCCGCAATGTGCGTACCGTCCACGTTCGACACAAAGTGCGACCGGATGCCCTGGT
TGTACGGTTTCAGCGCTTCCGTCACCATGAGCGGCCCCAGATCGGACCCACCGATGCCAATGTTCACCACATCGCTGATC
TTCTTGTTCGTGTAGCCGCGCCACACCCCGTTGTGGATCTGCTCGGTGAACTCCTTCATGTGCGCCAGCACCGCATTCAC
CTCCGGCATCACGTCCTTCCCGTCGACCAGGATCGGTTTGTTCGACCGGTTGCGCAGTGCCACGTGCAGCACGGCCCGGT
TCTCCGTCACGTTGATGCGCTCACCGTTGAACATGTCGTTGCGCATCTTGACGACATCGCGCGATTCCGCCAGCTCGAGC
AGCAGATTCCACGCATCGTCCGTCACGCGGTTCTTCGAGTAGTCGAGCAGGATGTCACCATCGGCCGGGGTCGTTAGCTT
CAAGTGGAACTTATCGAAACGGATATCATCCTCGTCGAACAGCTTCTTGATGTTAATCGAGGCACCGTTCGCGTTGTAAT
ACTCCTTGATCTGCTGGTACACCGAATCTTTCGACAGTAGCACTCGGCCCGACATTTTCGCTGCACCTTTCACTTTCCAC
GGGAATGAAGTTGAACACCACTAAAAGTAAACACACAGGCACACACACAAACACGGGGAGGGGGGTTAAAATGCACAAAC
TGCTAATTAATTGCTGATAACACCGAACTAGCCGGGGGCAAAAGAGCTAGCTTTGGAAGAAGAAACGCTCGCGCGCGCGG
CGGACAGAAGAACAGGTATTCGGTTCGCACTGTACTACCGGAGGGCTCAACGGTCACGGTTTGTCTGACCACAGGGCTCG
CAAAGGACACCGTTCTGACCTCGCACGCTAAGGGGCAGCCAATGGAGAGACCTCCGAGTGTGTTGCAAACGGCGCTGGCT
GGATTCGTGCGTTCGTGATCGCCACAGAAACACTCACCTTCTTGCTGCTTCTTCGTTCGGCGTTGC
>Ag-Jan-Alv_1135
ATTCACACAGGTTATTGTATCATGAGTTTTTAATTATTTAACGGCATTTTGTATCGCTATAGTAAATGTAGATTGTTAGA
TCTGAAACCTGCACAAATTACTCAGAATAGAATAGAACATGAGAACATACAGAATACAACAGAAAATATTAAAACGTAGC
ACCATCAAAACGAACCGGCGACACTCGCAGTTTTTAGAACAATAGCTACGGCGTCTGGCGAAGAAATGAGAGCGAGTAGT
GTTAATTGCGTATCTCGTGAACAACGTATAGTTGGAGTTTTGCCATTTAAATAGGAATGTAACTGATTAATTTCTATATC
ATATTATCCAAAAGAAGCAAAGAAGTTTTGCACAAAACA
>Ag-Jan-Alv_1136
GCTGCCGGTGTAGTTAAATTAATTATTCATCACCACGTATGTGATTTGCTGCCTGCTGCTAGTTGCATTTGCCTAGATAT
ATAGTGAGCCTGCATCCCTAGCGTGTTAACCTTTCCTCAAAGGTGTTGCCGTGTTCTGTTGTTGATGATCCATGCTCAAG
TTTCGTTGAGCATGCTGCACGAGTTATCGTTACGTCAAACGCCAACTCTAGCTAAGTTAGGCTGGGTTGGGAATGAGAGC
TGTG
>Ag-Jan-Alv_1137
CCACTGGTGGCAAGAGGGCCGCCATCCGCAAGAAGAGGAAGTATGAGTTAGGACGCCCGGCCGCCAACACCAAGATTGGT
GCAACTCGTGTCCACTTCGTGCGTACCCGTGGTGGTAACAGGAAGTTCCGTGCCCTCCGTCTGGACTCGGGCAACTTCGC
CTGGGGATCGGAGGGTATGGCCCGCAAGGCACGTATCATCGACGTCGTGTACAACGCGTCGAACAACGAGCTGATCCGTA
CCAAGACGCTGGTGAAGAACGCGATCATCGTGATCGATGCGTCGCCCTTCCGTCAGTGGTACGAGAGCCACTACCTGCTG
CCGCTTGGCAAGAAGCGCGAGCTGAAGGCCGGCGAGGAGGATGTGTTGAGCAAGAAGCGCAGCAAGAGCAACCTGCGGAA
GTACGTCAAGCGCCAGAAGAACGCCAAGATCGATCCTGCAGTGGAGGAACAGTTCAACGCTGGTCGTCTGCTCGC
>Ag-Jan-Alv_1141
CTTCCCGTCCCCTCGCATCCACATGTCCAAAGCTCCGATCTGACATCTTTCTTTTCTGCTTCTACCACGTTTTACACAAG
TTGTGGTTCGGACAAAATGTACAACACCGTGTCGAAAAAACGCCGGTTTGTGGCCAATGGCATGTTCCATGCCGAACTCA
ACGAGTTCCTGACTCGTGAGCTGGCCGAGGATGGATACTCCGGTGTGGAGGTCCGTGTTACGCCGACCCGCACAGAAATC
ATCATCATGGCCACCCGCACCCAGAACGTGCTGGGTGAGAAGGGACGCCGCATCCGTGAGCTGACCGCCGTCGTCCGCAA
GCGTTTCGGATTCGCTCCCGGCAGCGTTGAGCTGTACGCCGAGAAGGTTGCCACCCGCGGTCTGTGCGCGATCGCTCAGG
CGGAATCGCTGCGCTACAAGCTGATCGGTGGGCTGGCCGTGCGCCGCGCCTGCTACGGTGTGCTGCGCTTCATCATGGAG
TCGGGCGCCAAGGGCTGCGAGGTGGTGGTGTCGGGCAAGCTGCGCGGTCAGCGTGCCAAGTCGATGAAGTTCGTCGACGG
ACTGATGATCCATTCCGGCGATCCGTGCAACGAGTACGTCGACACCGCCACCCGGCACGTGCTGCTGCGCCAGGGTGTGC
TGGGCATCAAGGTCAAGATCATGTTGCCGTGGGATCCGAATGGCAAGATCGGCCCGAAGAAGCCCCTGCCCGACAACGTG
TCCGTGGTTGAGCCGAAGGATGAGATCATGTACTCGTCGCCGCGCAGCGAACCCAAGTTCAAGGTGCCGGAACCGCTGGT
GGAAGCGAAGGAGCACGTCGTCGAGGCGTGAGCGGGGTGTGACACTGTGTGAGTCGTGGGA
>Ag-Jan-Alv_1143
ACTAGCCCATCGATGGTAATTGATGAGTGGCGTTCCAGTGGCGAACAAGAATCGAAGAAATACCTGCGATGATGATGATG
ATGTTGGTCTTGTTGTTGTTGTTGTTGTTGTTGTAGCATTGCATATTTCCCCTTCTGCCAGGCATTTCGTTTGATAGATC
CGTGAGATCGGAAGAG
>Ag-Jan-Alv_1146
TTTTTTTTTTTTTTTTTTTTTTTTTCTGTTTACATCTTAAACTTTATGGATCTTCTTGTTTCCACTTTAATGGTTGTTTT
TTTACTTTGCCGACTTTCTTATCCTCGTTTTAGCATCACTTAGTTCTTATGGGGTTAGTTTAAGTTTCGTTTCGTCGAGT
ACACGAAAAAGTGACAAAAATATTGTGAATCCTGGAAGATTCTTATTTATACAGCTGCCTTAGCTTAGAGTTTAGGGCTC
TTGCCACCCTATTTATCAGAGACAGAGAGAGAGAGAATGTTGACATGTTGAACAAGACACACATGCTAAGAGCTAAAGGA
CCGAAATAAAAATATAGACGATCGTCGGATCGCGCTCACTCTCTATGGAACACATTCTGCTTTGTTTAGACTATATAAAA
AAAACACACGCACATACACATACAAAAAAAAAATAGATTCGCTTCGATAGCGAACTTCGGTCACTCTGCCAGCATTCCAG
TTTAAACCACCCACACGCACACAGCATTCACAGCATTACTCTACATCGTCTTTATACTTTTCGCGCGCTTCGGCACGCGC
ATCCGGCACGAGCTGGTTCTTGACACCGCCGAGCACGTTGCTGGTGGCTTGGGTGGCCAACACGATGGGTTGCACCACGA
TTGGCGGTATTTGGCGCATCACCGCACCGACGGCTCCGGTGTAACCCTTCTGATCGTGCTCGAGAGCGGTGATCTCTACC
AGGTTGTGTGCCGTCTCCGTAATACCCTCTCGTACTATCTGTATGGCGTTGGACATTCCTTCGCGAATATCCTGCGGTGG
GTGCAGACGCTTCCGCTTACCCTTGCGGTTGCCTCTACCGCGACGGATCGATGGTCCGGGCGAAATCATGTCGTATGCCG
TTTCGGCCGTTATCTGCAGTAAATGTATGATGCGGGTGGTAATCTCTAACGCTGCCAGTGCAGTGCGGGCCGTGAAACTT
TGTGCCCCGCGTTGCAATCCTCGCACGATTCGGCCATCCTTCTGATACTGCTCGATCGGCAGCCAGAACAAATCCCAAAT
ACCTTGAAACAGCTGCACCAACGAGTACATCGGCCCAAAGCCACCGATAATCTTCGGCAGCTGGTGCTTCTTAATGTCCT
GCAGCCACTCCTGCAGCAGGAAGTTTAGCAACCGGTCCACTCCCAGCAAACCGTGGCGGTAGGAGATTTTCTTCAGCCGT
ATCTCCGAACATTGCAGCTGGCCGAGGCCCATCAGCAGCCCCGCCAGCGAGCCGTGCGACAGCTCCATCCGCTTGCCGTG
GTAGTCGATGCGGATCGGCACGTCCGGGCTGAAGATGACATTGCGGAAGTAAATCGGTGCCGAATCGCCGGCCTCACTGT
ACGCGCTGCTTTCCTGCGTGTCCTTGTGCTTTTCTTCCTCCTCGATCAGCAGCATCAGGTTCTCCGACACCATCTTCTTC
GCCTGCAGCTCCTGGACCGCATCGGGGACGGATTCGACAGTCATCACCGGCGGCTGGTGGGCGGGCGTGGTTTGCTGCGA
AGAACGTCCCACCGCCGCTGCTGGGCCGGCCGGCACGGTCGCATCGTGGATGTCGCCCCCGCCACCGAGCTGGTTGAAGA
AGGTGATCAAAAACAGCAACGAGTCCTGGTCGATGTTCAGCCGTATGGGCAGCACCGACACACGCAGGCAGCATTCCTGC
GCCGGCAGGGCCGGATTCGGGCGCATGTGGAGCGCCTTTATGACCACCATGTGGTTCGTGCTCTGCTTGCTCGTTGGGCG
ACTGGGCAGCTTCGGGTGGTACAGGAACTTCTTGATGTTCGACACGGCCAGCCCGTCCACGATCTCCAGCTCGTTGATCA
GCAGCACCTGTCGGGACGCTTCTTTCGTGCTGGATGGGTACGTTTCGTGCGAAAACTGTACCTTGCTGATATGGATTTCC
ATCGTCACGTCGTGCTTACGGTCGGGGCCACCGCGCGTTTTCCAGGTTAGCTTCGCCAAAGCGGCACTGGCTGGCCCGAC
GAAGCTGACCGACGGTGAACCCTTCGAGTAGCTGACGCCCGATTTGTACGCCTCGGACATCGGCAGGGCAGTGGGCAGAT
GGACGGTACCACCGCCCGCAGCCATGGTTGTCTGTTTTTCCGCCCTGCCAGCTCCGCCCACCACCGTTGATGGTTGCTTC
GCCTTGCGCCGTCGGTCCTCTTTGGTGAGGAAATCTCGACCACCGTAAATGTGCCAGGTGACGGTCATCTCGCAAATGGT
GTAGCGTTCGACCGCACTCGGGAAATCTTCGGGCGCTTTCAGCAGATCCGGCTTGCCGCTCGGTATGCTGAAATGGTTGT
CCACGATGCGGATCGGGTCTTCCGACACCGGTACCTCCTGGTTGTGTGAATCGTCCCGATGCGGTCGCTCCTCGTCGGCA
ATGATGCAAAAATCATCGTCAGTGTCCGAGCTGATTTTGCGTTGGGGGAAATGAGACACGCCACTGCCCCCGGCAGACTC
GGCGCGGTGTTGATTGAGTTTGTTAACGTCGCCGAGCTCCTTCGTCACCTGCGGCAGCGCCTCCACGCCCGTGTAGTCAT
CATCATCGTCTCCCAAGCCATAATTGATAGGTGGCTGGCCAAGCACCGATCGCTCAAAGTTCATCAGCTCGCGCATATTC
ACGCTTGCATTATCATCATCCACATCCGCTCTGGAAGGATTCGAATGCTGCTGCTGCTGCTGCCGGTCATGCTGGCGCAG
ATAGTGATCGTCGTCATGGTAGGACGACGGTATGCTCGAACCATCATCGATGCTCAACGAATCATCGTCCGAACCGAAGC
GTCGCTTGTTGCTGTTACTGTCCGAGACGGTCGATTCCTTCCCTTCCTTGGGTAGCCGCTCCCGTTCGTCGGGGAAGAAG
AACATCTCTACTCCTGCACCGCCACCACGACCGCCACCGAGCAATGCATCGTCCCCTGCTCCGTCGCCACTCGACGTGCT
TTCAATGTACAAGCTTTCCTCCATCGCATCGGCCATCAGCGTATTGACGTGCTGTTGCTGTTTCGGCGTGACGACGGAGG
CGCTCGAGGGCGGACGTACCGGCAGCAACTCGCCCTCCGGTTCGCCACCCATCGGAAGCCCTTGCAGACCGCCAATATCC
TTCTGCTTTTCAAACGATCCGCCGGCACCGAGCGCAGCTGCTTCCGAGCTTCCACCCATCGAGCCGCCCACCGGGACTTC
CGCATCCATGTCGCCGTCCGGCAGCAGCAGATCTCCTTCCGCCGCCAGGTAGCCAATCAACTGGGCCAACGCACGGGCAG
AGTCTGCGCACGTGCGCACGTGCACATCGTTGATGGCAGTGCGCAAATCAAACTTGGGGAATTTTACCGTCACTCGTTCG
TTTAGCATGAGTGAAATCTCGAACAGCCCAACCTCGACCACGCACACCAGCTCGTTCGATGGTAGGACGGTGATTTTGCT
ACTGTTTTGCGCCACCTGATGGCCACTGCCGCACGATTCCTTTCCACCGGACGATGCCGCCGCAGCTGTTTGTTGCGGCG
CTAGACTGAGCGTAACGTCCTCGGCGATAAAGTTCAGCGTTAGTCCACTGCTGGTCGTAGTAATGTTGCTGCTGATCATG
AACGAACCAACCGTTATGACGGCCCGGTACGGGAAGTACAGTGGCCGATAGTCGATCGCGCAGTCCCACAGGTGCAGATG
CATCTCGGTGACCACACCGAGCGGCACGTAGCCCTGCACCGGATAGTCCACGACGTCGAGCATATCGAGCAGCTGCGTTA
GCCAGGCGTGCTGCGGCAGCGTGGAATGGTGCCGCAGCGTGGTCAGCTGTATGCCGGCCGCCATCCGAATGCGCTTGATC
GCCAAATCGGGCACGGACTTGATCTGAATGGCGAGCGAAATCATGTCCCGGTTCGCACAGCCACGCTGCTCGTGGAGGGT
TAGATTCTTCGGCGTTGGGTACAGGGTGCTCAGCAAATACGACGGCAGCACGCTGTTGATCAAGCGCAACGGTGGATTGT
TGGACGGTGTCGGAATCAGCCCGCAGTGATAGAATTCAGCCGACTTGGCCTGGATGCACAGATAACCGAGATTGGCGTTG
CCATGGAACCCGCTCACAGAAAACACGTAGCCCGAGCTCAATCGAATCACAAACTCCCCGAACTGGCCGGGAATGACGTG
TTTCTGGGCGTCCCGTACGGGTGCAAACATCGTCAACACACCCTGCCCAATGTTTAGCCGGAATGCGACGGTGTTGGCAT
TACGATCGGCACCACCGCCGGCCGACGGTGCTAGCTTGCCGCCATGGGAGGAGCTGCGGTGTGAGTGGGAAGACGATTTG
CGCCCAGTTTCGCCGCCATCGAGGTTGGAGCTGCGCGTGCGATCATACACCGAGTAGAAAATACCATCGGAGTCGGATTC
CGATTCAGAATTTGTGGCCGACGAGCTGGAATCTAGTTGGATTCCACTTTGGCACATTGTGTAGGGCATGTAGATCGAGT
CCATCATGCCCATGCCAGTGAGATTGATCTCTGGTTCGCGGAATGAAACACGAGCAGTGCTCTGTGCGTTCAGCTGTGCC
TCCGCCGCAGCCGTTGCCGATGGAGCGCTAGGTTCCCAGAGCAACAGATCCGTGCTGATGCGATTGTAGATCACTTCGTA
CAGATGTTTCGACTTCAACTGCAGACTAACAACGGGAAGATCCAGGCGAATCTGCAATTTCGAACGTTTCATCGCGCACG
TACAGAACGTGTTCATTTCGTCCGTGTCCCCGGGCAGCGTGAGCGTCTCCGGAGTGTCCGAAACTCCCGAGGTGGATGTC
TTCGAATGGGGAGTATCGCTCTCCCGGCACACGCGTTTCGCGCTGAACGGCGTATCCTCCTTGCACCGGCCGGTAGTGAC
GCCGATACTCTCGCCCGACGTTGGATCACTGTCACTCTCTTCGTAGCTGCGATGGTGTCCCGTGCCGCCCGCTGCTTTCG
ATGCGTGCGGTTTCGTAGTCGAACTACACTTGGGACTCTTATCCGGGGCGCATTGCACCGGCTCTTCCAGCGCTTTTTGC
AATGCGGCCTCGCTAGGGATTTCGATTATTATTCGCGGGTACTCGACCGCCGGGACCTGCCCGGGTGCGGCATTCTCTTG
CATCACAGTTTTGCCTATATTTACACCACCACTAGAACCAGTGCTGGCGCCCTTCGGTTCCGCCTCGTAGTAGAACAGCT
TAATTTCGTTCGCCGAAATATCGTACACAGGATGCGGACTCAAAGCAATGCCCGTACGCACCATTTCCAGCTTCAGCAGA
AGAAAGTCGGGCCGCACGTTGCGCCGCCACCAGGGCACCCGTTGCGGATCGTGGATCGGCCGTAGGTCCGGTATGGGGAA
CCGCAACCGGAAGTCGACCGACAGCGACTCAAGCTGCAGATCGGTTTTAGCCTCGAGCTTGGAAGCGCGACCACTGGCAG
TCCCTGGGCTGCTTGGCGATGGGACAGCCGGAGAAGAGCCTCCCGCATTGTGGTAGTAGGACGCAAACGGTGACTGATAG
AGCAGCGCGCTCAATCGATCCAGGATGGTAATGTCGAACTCCGTCAGGAACGGAGCCATCATGATGTGAATTTTCGTACG
GGGAGGCGAAAACCGTTTACCGCTCGTGCCACGCAACGCGTTGCAACTTTGCTCGAAGCTGATGTTAATTTCGGGCCGCT
TCGGTAGCGAGGAGCTGTTCGGGCGCTGTTCACGGTAAAACTCCACCAGCGGCACCGAAACCTCCAGCAGTACCTCACGC
AGATCCGCTCGGGCAATTGAAATCGAAAAGCGCAGCAACGATCCACAGCGATTCCGCTGCTCATCACCCTCCAGAATGAG
CGGTGCGAGAAGCAATCGCAGATGGTTACAGTCACAGCCACTGTCCAGCACGAGTCCGGCATTGTTGATGTCGTTAGTGC
CGAGCCCGAGGCCCAGGTTACCGATGGAGCGGAAGAACCGATCAGCCTTCGTCTGCAACTGCTGCACGCTCGTTTCGGAG
AGGGGCGATTGCATCGTATCTAGCTGGCTACTTTCCAGCAGCACATCTTCGTGCAGTAGAACCAATGCAAGGGCGGCCAC
GCGCACATTGAACTTGGAAATGTCAGCGTTTGCGTCGGGATCGATCATGCGCCTCCGGCTGGCGGCCGAAGTTGCCGTCG
TCCTCGACGCCGTACTGCTGGACGTGAACGAGCTGGTCATCGAGCTGGTGGATGAAATGATTGATTCCGAGTACTCCTCG
CCGTCGTCGCCCCGGTATGCGTCCCGCTGCAAAAACTCGGCCTGCTCCTCGATCATCGTCTGCATCGGATCGGCAAGCGA
CCAGCCCTGATTGATGCCGATTCCTCCGCCCATGCGCGTCATATTTTGTTGATACTCCAACTCTGCTGCAGAGGACGCCA
CTTCCTGTCGCTTGCCACCGGACGCTTTCGGCCCGGCCGACTGTAGAGGTGGCGGCTCTTCGTTCCCGCCCAAGAAACTA
TCACAAACCAATACCAGCGAGTGTAGCTGGCGCGGTGTCAGGAACAGCTGAATCGAGCCCACCGACAATTCTAGCTCCAC
GTTCGGGCCGGGTAGGTTGTCCGCCTGCTTCATCTTTAGCCGGATCTCCTGCTTGGAGGTGATCTTACCGACGATAATCT
CGCCGGAGCGATACATCCGCAGGCCCGAATCGCCCAGCTCGTCCTCGCTGCTCTCGGGGCCCTCTTCCTCTTCGCTCGGG
TCCGTTTCCCGATCCGTGCCGCTGCTGTTGCTACGCCTATAAAACCCGGCCCCCGCGTCACGGCCAATCGGAGGGCTACT
ATTATCACATGCGCTTGTTGTGTTGCTATAGCTAAAGTATCCATCCCCATCGATGCCACCGCCGGGGGGCGAACCGCTGC
CACCTTCCGACATGTGTGAGATCGTGCTACGGAACTGTTCACTGTCGATCATGCTTGCAGCATACTCCGGTACCGACGGA
TCCGCCGCCCCCGCAAACTGCTGCTGGCGACGACGCATGCGCGGATTGTCTATCCGGAACTCCTCGGTGTAGAATGTGAT
GCCTTCGATGGTAATGTGATGGGTGGCGTGTGTCGCAATTAGGAACGATTTCTCTTGCTGTTGCTGCCGGCCGCCCCCAC
TGCCGCCTGTGACCGTGTGGTCGGACACATCCGAACCGGACGACGACGACGAGGCCGATGTTTTGGGGGCACGGTCCGGC
GGATCATTACCAGCTTCATTCTGGTAATCGATACTTTTGATTTTCACTATCACAGCTACCCCTCGGTCACCCTCGGGTGA
CAGATACTCTATTCTTACTTCGGTGTCAAACAGTTTTGCCTTAATCCTATTTAGCACGTTGTCAATGATTTGTGCAAAGT
TTTCCAACCCTTCCATGGCACTCGGGGGTAATTGTTGTCCAGATGCACCGCTGCCACTGAATCCTCCTCCTCCTCCTCCT
CCTCCTCCTCCTCGACCACTGTGGGTCGAGTAGCCGTCTGCTATGCTTCCGCCGGTACTTTCCCGTTCCAGATACTCCTG
TGCCAGCTGCATCGAGCTGGACATTGAGGACCACATCGATTCCAGCATCGAGGTGCCATCGGTTGGGCGGGCCTTCGGTC
GCAGGCTTATCATTAGGTTGGACACCTCGATCGAGCTGTCCTTGGCGAGGAGCGATTCGTACGGGACGTTCACCGTTACC
GAGCCAATGTGGCCCCCGGTAACCTCGATGCCCCATCCTTGCCCTTCGCAGAGTTCATTTAAGGCCTGGCAGTACAGTGT
GACGTTGTGCACGGTTCCGGTGCCATTGTAAAAGTCAACGTTCAGCTGATCGAGCGTCAGCTTCTCCTCCAGAAACCGGC
CCAGATAGCGCTGGAGCAGAAAGCGGCAAATCTTCTTCTTGATCACGTCCGACCACGGCGCATACCAGGGCATGATGACG
CAGAAATATACGGACGACGGTGCTGTTGCTGCTGGTCCGTGGCTGATCCGCCGCCGATCCGGCTATCAGATGACGGAAAT
ACGATCGACGACTGGGTTGATCAGCAAGGCGCAAGCCGCCGCTGGGGGAGGGGGAGAAAAACCGCAACAAAAAACTGCGC
GCCACTCTGCGAACTACGGTCCTCCCAAAACTTGTGGTAGGGCAAAGCAATTCGTCACTCCTGGCGACACGTTGTACACG
CTAGAACACGTTTCGTGTGTGGGGCGTGCGTCGAGTGCTGTTATCGGCTGCCCGCGTGTGTGCCCTGGTTTCCTCCCGGT
TTCTGCGCCGTGTCAATGTCCAGCTATTTCTGCAGGTGCTGCGTACTCTTTCCGGGTGCGATTTAAAATGCCTGCTCCCC
ACTTGCGCTACGCTTTAGTCACAGAAACTAGAAAAACAGGGGTACACCACCACACCACCACAGAGCTAACGCTAACACAG
AAATTAATGCTATTCCAACAAAGGGACACCACCATACAACACTACGGAATAAGCACGGAGTACGAACACTTCTCGCGATG
AGATCACTTCTTCTTCTTCTTCTTCGTTTGCTTGTGCTCCTGACCCGTGGAGGGTGGCTTTAGGGGAAGGTTTCCGTTCG
CAACTTGTCGATACAAGTTTGTGCTGGAAGTTCGTTCAATCGCTTCCTTATCTTCGCAGTTTTACCTACGACGGTGCGGG
TGTGTGTGTGTGTGCGGAAGTATGGATCACTTTTTAATGCAGGTGAAGGGTTGTCCTGTCCGTTCCCAGTCGGCTAGTGT
GGCTGATCTATGGAACGTTGCAATTTTAATAACACACACACCCCAGGCTACGGCTACAAAGGCTGCCCCGAATCAGCGGC
GGCAGCAGTGAACGTCGGGATCACCAGCGGAGAGACTCTGCTTCTAACGGCTGGTTACTGTGATCTGCCTGCGATGCTGC
TGCTGGTGCTGCTGCTAGCCCTGCTTGCATGTGTGTTGGTTCCTTCGATTCTCTTCCGTTTCGTTCTCGCTCTGCCCTGC
ATGGAGCAATGGAGCGTGGTTCAGAGGCCCTCTCTGTTCTGCGCCCGCTGCGTATGGCGATTTCTTTGTTCACGCTCTCA
GACACCCGCGCACACCGTACCGTACGTTCTCTTTACCACCAGCTGTTCGCTCACTAAACACAACAGAGAACCATGCGCGA
TCTGTCAAAACCTCCACCGACAATTCCGGGCGTTTTTTCACGCCAACCACTCCACGGAAAAGTGGACAAAATGTGGTTAT
TTGTTTTGCGAGAAAATATCCCTTGGGGAAGTTTCACCACAAAGCACCAACCCCGTGTATCACTTTTTGCTCACCACTGT
TTACTCACACCTCTTTCGAAATGCACTCAATTTGCGTTTGTATGTATCGACCACCTCTCGCCACCTCGCACCAGCGCCCT
GCGTGTCCCCGTGCGTTATTAAACTTATTATTATATTTACGTAATTAGCAAAGCGTACGGTTGCCGTACGGACCTCAATC
GTGGCGAGCTTTGGCTACTTTTGCTTGATTCTTTTCTTGTCCCGTTGCACTGTCGCGATTGGCCATGCGGGACTGGCAAA
TCATACTTTTTGCGTTGTTTCTTTCTTCGATGGACGTTGCTTTGCTGCGCTTTTC
>Ag-Jan-Alv_1147
AGGCGCTCCATAGCGAGGGCTTCGGTGGCATTCACGTCCTAAACCGAGCTCAGATCGTGGACGATCTGTTCAACTTGGCT
CGCGGCGATGTGGTACCATACGGAACGGCGCTGGAGATTCTAGAATACCTTAAGGAGGAAACCGAGTATGCGCCCTGGTT
GGCCGCAGTCAATGGACTTACCACTCTGTCTCGCAGAATTCATGCTGATGATGAGAAGCTGTTCGCGG
>Ag-Jan-Alv_1149
CCACCGACCGTCGGCGCTCCGATCTGCGTGTTGGCCGCATTGGCCAGCGTAAAGCTTCGCCCGTACAGGGGAATGCCAAG
CACCAGCTTCTCGGCCGGTGCACCCTGCGCCAGCCAAAACTGGATGCTAGCGTTCACGTTCATCTGGCCCAGCCTGTCCG
TCGTGTCGGCTGACCCTCGGTACAGTGGAGCATTGATGCCGCAGTAACTATCCCAAGCAG
>Ag-Jan-Alv_1152
TTAGCATACTTTCTTCCTGTTCCACCAACAGTGGGAATATAAGTAGGATTTGTTCGGTTTTTATAAAAATAATGAAAATT
GTAAGGGGTCTTTACTATGTGATCTTCAAATTTCCCTTTAGAAAATAAACCTAAATATCCATAATGACCTACCCACTGAT
ACATTTCAACTTTTGTTTCGAAAAATATCCCTCTAAATGAATAAATATTGGAACTAAATTCTGGTGGGGCATAAAATGTT
TCCTGATCTTGTAATGGGCAATTTATATGTACGATTTTTCCATTATTTTCATCAAGGGGGATGC
>Ag-Jan-Alv_1154
AGTATGTGCTTCCATTGTCATTCCATTGGTGTTCTTTATTCAGTATGTGCTTCCATTGTCATTCCATTGGTGTTCGTTCG
ATTTAGTTCCAGCCGAAGAAATCCTTCAACACCTCCACGATATGGTCAACATCAACGCCGAGGCTCTCGAGCTTGTGGAT
CATGTTCTGGACC
>Ag-Jan-Alv_1156
CATTCTCTGTTCCCCCTTCTTACAATGTATAGAAACACGAAACTCGAATGCAACAACCTGAACCACCACCCGAGGTTCGG
GATTGCCAAAAAACAATTCCCATCCTAATCGAACCAGCAATCTCCTCCTCTCTCCTTCCTTCACACTCCGTTCCTGTGTT
CCCGAGAGCGGTTGGTGTTGCTAG
>Ag-Jan-Alv_1158
CCCGAGCAACGAGATGAAATTCGCCACCGTGTTTGTTGTAGTGCTGGCCGCCGTGCTCGGTGCCTGTATGGTTACCGCCC
AGACGCACAACTACTTCTTCGGATCGCGCATCCCGTACGATAGCCTCGTCAACCAAACCACCGTCATACAGTCGAGTTCG
TTCCTGCGCGTGAAGTCTGCCTACCTGGACTACCCGCTGAAGGGACAGCGTGGACGCAATATTACCGCCATCTACGTGTA
CGACCGGCTCGGCAGTGGCCGTG
>Ag-Jan-Alv_1159
CTCGTAGATGGCAGCAGTGTAGCTGAAGTACAGCGTACTGTACGCTTCGATCACGAGCCGTATTTGGCGCTGGCCGACAC
CGCCCGACACGACGTAACCGCGACCCTGGGCGGTGCTCTGCTGCACGACCACCTCCACGTACGACACGACCGCGCCGACA
CCGGCCGGCGGGGACTG
>Ag-Jan-Alv_1160
AAAAAAATACAAGGACACACAAAACCTATTGCACCGAAAAGGACGTGGCCGTAGGCGAGAGATTGGTCACGCTGCAGCAG
CAACGAGTTTCAAAAATGATTTTCGTAATAAACTCCTTGTAACTTTACACATTCCCGAACATGGTCGTCTCGCTCTCTCT
GTCTCTCTCTCTAGTCTTCATCCTGGAACAACATATCAACCAGATCAGCG
>Ag-Jan-Alv_1162
TCTGTAATTCCACTGCAGCGACACCTGATAAGGGAGCTCGTGGGGTGCCGTTTCCTCTCCACCGATGATTCTATTCACTG
TTGCAGCTAGTACGGGTGACCACACGAAGGCAAAAGTGCACAGAAAGGGAAGATTCATGGCAAACATGGACACAC
>Ag-Jan-Alv_1167
TGGGCGGGATCGACCATGATGACCTCAAAGTACTTATGGGCAGCGTCCTGAGCAACCCAGTACGAGTTCAGCACGCGCAG
ACCTCCCAGTCGGCGACCGACACGTTCCTCAGCGACGGACTGTAGGCAGCGGTACGGCTTGAGCTGGTTGACACCATGGC
TCTTGGGCTTGCCGTACGTGCAACCCTTGGGGACCGGGCGTTTGCGGCCACCACGACGGACACGAATACGGAAGATGGAG
AAGCCCTGCTTGGCCTTGTATCCGAGACGGCGTGCCTTGTCCGGGCGCGACGGACGCGGTGCACGGTGGAATCTGGTCAT
TTGGCGGTACTGCCAAACGCGGATACGCAGCAGGTAGCGCATCACATCGCTCTGCTTTTTGCGGTACAGCTCCTGGACGT
ATCGATATGCCCCCATGTTTCAACTCGTG
>Ag-Jan-Alv_1169
GTGAAGCTTTCGTATGGTCCCGGCCGCCCGGGTGTGTTCCTGGAGGGGGGTATTCACGCGCGTGAATGGATCTCGCCCGC
CACCGTGACGTACATTCTGAACCAGCTCCTCACCAGCGAGGATGCGAAGGTGCGTGCACTGGCCGAAAAGTTTGACTGGT
ACGTGTTCCCG
>Ag-Jan-Alv_1170
GGGGGTGGTGGTAGCACTTTGTTTACACGCGCGCGTACGCACTCACACTCACACCTTCTTCCTCACCCGAATTCCAACCA
ACTTAGAACTTCATACGGTGCGGGAACATGTTGGTGCGCAGCGAGAACATCGACTTCAGGTAGCGCTGAATCAGCTTGCC
CTCCGGGTGGGCCTTGATGGCGGCCATCACCGCGGTGTCGACCGTCTTCTGGTCCGCCTTGCGCTGCTCCGTCGGCACGT
ACTTGAACTCCTTGCGCGCGAAGATGTCCCGCTCGGTGCGCGAGTCCTTCTTCGGGTGGACGCGTCGGAAGTAGCGATCG
TCGATGTGCTCCGGCACCTTCACGCCCCGCAGGTTGACGCGCGTCGTGGTGGCGATGACGTAGTTCTGCGCGATACGGCG
CATCGGGCAGGAGTTGAGCTGGAACGGACCGGTCACCAGGAGCAGTCCGGTCTTGAGGGTCTTCAGCAGCACCACTCGCT
TTCCCTTATGACGGCCGGCGAGCAGGATCAGCACCTTGCCGGGCTTCAGCGACTTGCGGATGTTGCGCTTGTGGTTGCGG
AAGCACCTCTTGGCCGGGCGCTTGTGGGCGAAGCGCTTCGTCGGCAGGTTGGCCTTGTTCTTGCGCAGCAGCACCGTACG
CTCGCCGCCGTTCTTCGCACCGCCAATCTTCTTCACGATGGTGACGGGCTTCTTCGGCTTCACCTTCGCCGGATCTACCG
TCTTGGCGGAGAGGGGCAGACGCGTCTTGACCATCCGGGAGCGCACCGCACGGTACAGTCCGGCCGTTAGCAGGCTGGCC
GGGTACTTGCTGACCTTCTGCACCTTTTTCGGTGCCTTTCGGACCTTCTTAACAGCCTTGGCCGGAGCGGCGGCCTTCGT
TTCCTTTGGGGCCATCCTGAAACACGTGTAAATAAGTGAAACACACTCCTAGAAAAGAACCTTTTGAGGTTAGCGGTTTG
ACAAACGGCCACCGTCG
>Ag-Jan-Alv_1179
CGTTTTATATGTATTAAGATTTCATCAAAAAGCTCTAATTTATCTCTTTCTTCTGCATCCATAATTTTATCATAACTTCG
TACCTTTTCAATATCTATATCATCTAATAAAACTTTATCTACATTATTCCCTTTTATTAATAAATCCCCTCCTTCTTTTT
TTAAATTCTCTTCTTCTTCATCCTCTTTTTTTAATATATCTTCACTATTATTTACA
>Ag-Jan-Alv_1182
TGGGTGTTTTTTGTTTTGCTTTGCGCTTCTAGCTTGGTTTTTTGCTCGCAAACTCGGCCCCCACGGTCGGGGTTTTTTTC
TTCTTTATATTGGATTTATTATAATGTGTGTGTGTGTGTGTTTGTGTGTGTTTGGGGATGGTGTTGTTGTAGTTGTT
>Ag-Jan-Alv_1183
CAACCCGCGAGTACACTCCCGGATAACCGGCCTGAGCGCAACCGTAGCCCCACGAAACCACACCAACCAGCTTGCCATCA
GCAACCAGCGGACCACCGGAGTCTCCCTGGCAAGCGTCCTTTCCGCCCTGCTGGTATCCGGCACACAGCATACGATCGGT
GACACCTCCGAAGTCACT
>Ag-Jan-Alv_1187
TATAATAGTTGGGAAAAGTGCTGAAAATAACAAAACCTTGTAATGTTTTTGTAATTACAGCCATCCAATTAGCTAGTATC
AGTGTATGTGCAGTAGAATTTGTACGGGTTGTGGAGTGTGATCTCTCCCCTGTAGCGGTACCGTAGGAAGATATAACCTA
TTCGCTTGGAAGAAGAAGAAGACTAGATTGGATGAGTCTGTTTTGCTGTTATCTAAAATTTTGTTAAATGGCATTTTTAG
TTCGAGGCAGCATCAATTCGGTACGGTCGTGGAGTCGCAGCTACGCTTCAATGTCGAAGAAACAGGGTCTGGTTTTGGGT
GTTTACTCGTCCGAGGGCAAGGATGAGGTGAAGT
>Ag-Jan-Alv_1193
CGGTCGCGGATTCCCGGATGGGTTCGCACGTGTCTCCTACTACCATGAGTGGGTTCGCACAACGATGGCTAACAACTCGT
AATGGGATGTGGCTGAATCTATTAGAATTCGTGCACTAAAGATGAATAAACAAGTCATTTGTTCGAGGGTTAGAACCTAA
A
>Ag-Jan-Alv_1194
TGGAATCCACCGACGACGCGATGACCGTTGCTGTCGCGATGAAGCCGAGGCAGGAATCTGGGCAGCAGCGGATGGACCAA
GTGATGCCGCCCGGATGGTTGTGCTTGCGCACAAGCGACCACCGCAACCAGAACAGCCAGCAGGAGGATTGCAATCTTGT
TCGACAGATCGGAAGAGCGG
>Ag-Jan-Alv_1195
CCACCTGGCACTGTCCCCGGAGCGGGTCGCGCCCGCCCGCACGCGCGGGACGGACGCTTGGCGCCAGAAGCGAGAGCCCC
TCGGGGCTCGCCCCCCCGCCTCACCGGGTCAGTGAAAAAACGATGAGAGTAGTGGTATTTCACCGGCGGCCCGCGAGGCC
GGCGTGCCCCGACCCCGACGCGAGGACGGGGCCGGGCGCCGGGGGCCTCCCACTTATTCTACACCTCTCATGTCTCTTCA
CCGTGCCAGACTAGAGTCAAGCTCAACAGGGTCTTCTTTCCCCGCTGATTCCGCCCAGCCCGTTCCCTTGGCTG
>Ag-Jan-Alv_1196
TTGGAGGAGACGACACTACGTCCAATCGCGTGACACAGCAGCTGGCTCCACAGCCCCATCCGTGTTCGTGACCATTCTAT
ACGGTGTTGTTTAGTTTAATCTCCTCAAAGTGAACGGGTTTAGCCCGCGTTCGTTTATGCGAGCCATGGAGCTGGCCAGT
CCACGGGGGGGTGTCGGGGCGCAGTCCCTGCTTCAACTCCGGGTACCGCTCAACCCGCGAAAGGGGAGGGAACAGGGGGA
AACGAAGGGACACACACACACACAAACGCAGAGGCATCCCGTGGATAGGCAGGTATCATCGGATCGGAATTCGCCGTAGG
TCGGACATCG
>Ag-Jan-Alv_1198
ACACCATTCGGAGTTTTACGGCGAAAATCTTTCTCACGCCATCTAATTTGCACACTATGTAAACTGTCCATTACACAAAC
ACACAGCACAGAGCAGGGTTGTAGCTAGTATGCACAATGAAAGAGCATGTCAGCGAATGTTATCTATTTCTTCGTCTGTT
TGGTTTACAAAGTCGTTGCTCATCAAGCGGGACGACAGCATCTTAGCGGCCGGAGATTTCCACCTGGAAGTTCATGCCAT
TTCCACGCTGCGTCTTCA
>Ag-Jan-Alv_1199
CAACAGTTGGTTGAGTGATAAGGACCAAATAAGCATATCGCTTTGTTTCATCTTCGCGAGGAATTCTGGTTGAATTCCTT
CCAATGCACGGAAAGTTTTCATGGAGCATTTGTACGGCTAGTCTCATGATGCGCAGTTGATTTGGCTTTATTGAAAGCAT
CCCTTCTGTTTTTAACAAGGTACGAGGGATGATCTTAATTTTAAACCGAAAGGGATGTGAGTTTCTTGTTGGACCATGTT
TTTGAAAAGTTTTCCAATCAACACATGAACAAATATCTCTGCTTTTTTCTTCTTTCTCATTTAAACATGTGAAGCACAGT
TAATGCAGAAAATTCAAACAACACAACAGTCACACGAACGGAGTGAATAACACACACAAAGCAGCTCATTTGTTACATTA
AAATAATTTTATTGCTACATAATAACAACCCATTTCCGAACAGAAAACACTCGACGGCCCGGCACGAAATCTAACACAGC
ATCACCATTAGGATCGAACCCGTGGCCACCACTAGCGTCGTGTCCCCTG
>Ag-Jan-Alv_1200
TCCTTCACCGATTCGTCCTGTTTCGGCAGACCAACCGGCTGCACTCTGGGTGTTGCCCCAGCCAGACACAGTCGTCATGG
TTCCATCCTTCACCGATTCGTCCTGTTTCGGCAGACCAACCGGCTGCACCGCATCGCTGAAGGTAAGTTCGTCTTCCAGC
TCCAGCAAGGAGTAGTCGAAATCGATG
>Ag-Jan-Alv_1202
CGAAACAAAAAAAAAATAGAAACTGATGAGCGGAAGTGAAAAGCTTAACGGCGGTTGGATTACGAAATATCGTTAGCAAA
AATGGACAGGACATAGGAGTAAGGGGAATGCGAATGCCAGAACAAAGAGCGTGCCATTTTCAATGCTTACGATGATCTAG
AAGGGGAAGGGGAGGGGGCTATTGGGGGTCCTGCAACTTTTTGCGCGGGGCATCGATTTCCGGGATACACCGTACCATTA
CGGGGTTGGTGCATTTTCCGAGCGGGATGGGTTTATTTGCAATTAGTCTGTAGCCGAACTTCGATTTTCATTAAGTTGTT
TAAGTGTATCGTTTTTTTTT
>Ag-Jan-Alv_1203
AAGAAGAATGCACACAATAGACTCTGCTGATTTAGTCTATGGACCTAAATTATATGAACTTCCAAAAATCGACAAAATAA
ATATGAGCAGTTCAGAAAATAAGCAATCTTCTTCTAGCGAAAGAAAAAAAAACAAGGATTGTAATTATGAGACTAAGAGT
AAAACTCGTTGTCTTATGGATACAAAATCAGAGTCAACAATAAATTCA
>Ag-Jan-Alv_1207
GCTCTCCTAGCATGCCTGCACAGTCTTACCGCTAAACCTCACTCGCGCGACTCACTTTCGTGTGGACGTTAATTTCTTGT
TCGACAACTGCAGCAGGGTACACCATCCGGGCGTTACCCCCCTCCCGTTCCCTACCGTCCCCATCACATGTTTCCTCCCC
AGTCCGCTAGCTAGTGTTGTGATGGGGGCCCTCCTAACGAGCTGGTTCTCTTATAAAATAATAATATAATAGTAGCAGTA
GTAGTAGTAGTAGTAGTAGTAGTAGTA
>Ag-Jan-Alv_1209
TGTTAGCAAACTGAAGTGCATAGTGATTGCAAATTATTTATATCTCGCGCGTGTGTGTGTGTGTGAGTGTGTGTGTGGCT
GAATGAAAATAAGAGTGATTGTGTGTGTGTTTGAAAGTATGACAAGTTAAAAGAATGAACGGGGTAGTTCCGACGATTGA
TTGTATTGATGGTTTGATGATGCACTGCACAAAGCAGCAAAGTAGTGATAAGCGTTTGGCTCAAATCCACCCGCTCAACT
GGCTCATCTCTTTGCGCTGAATTCCTTACTACACTTTACACCTTTATTCTGATGCACTATTTAATATTACATAAATAAAT
TATACAAAATAAAAAAAAAAAAAAAAAAAAAAAAAAAAAA
>Ag-Jan-Alv_1211
GTTTATTGAATCTCTACCTCCTAGCGCACACACACATGTACTTTTTTTAACAGGGAATTCAGACATAATGCTGCAAGTGG
ACGCAGGTGCCTTCTACTCTCCAAAACCCATCACCCGCGAAACGCTTTACATGTTCTGCTTGTCGAACATAA
>Ag-Jan-Alv_1212
TGCGTGACGGCCACGTGATGCCTGCGAAGCCTGGGACTGCTGCGCGGGTTCTACCGTCGTCGATGGCTGCCCAACTTGCG
ATGTCCGACCTACGGCGAATTCCGATCCGATGATACCTGCCTATCCACGGGATGCCTCTGCGTGTGTGTGTCCCTCCCTT
CCCC
>Ag-Jan-Alv_1217
CACACACACACACCCCTATATATAGAACGTATAATGCAGAAAGGAAGGTTAAGCAGAGATAACACACTCTTATTTTAATA
GCCCCAGGAGTGTATGATTCGTTCGTTCGCGATGGCATATTTTTGCAAAAATATCCGAGCAAAAGTTTAAACACACACAC
ACACACACGTCGACAACACCCATCCATGTAGAATGAGATTATGATCAAAAGTACCAAGCCCGGAGAGAACGGAGAATGTG
GCAGATTTAGTTTGACTGATTTGTAAGCGAGAAGAAGAAAAAAAACCCTATTGTAACATCTTTGTCGTGTGCATCTTCTC
AGCTTTCGAT
>Ag-Jan-Alv_1220
GTCGGTGGAGCCATTTGCGGTTTCTTCTTCTTCTGCTTCTTCTGCTTCTTCTTCTTCGTTTTGCACATCCGCCTCCGGGG
AGGACGGATGGCGGGCTGGTTCGGTCGGAGACCGCAGGGGGTGTGTGAGCTCCGCACGGTGGCCGAAGCTCAGTAGTGTT
GGGGGAAGTTTTGTAGTGCGTGTCC
>Ag-Jan-Alv_1221
GGGGGGGGGGGGGGGGAAAGGGGCGAAAAACGGATACAAAATAAAACGCTTCGTAAATGGATGGACGCCACGTTGTGCTT
GCCGCATGCTTTGGGGAGCGAGCACGTGCAGACACCAACGGACGTAGTAACGCAAAACCTTCCAGTGTACACGCAGGTTG
ATCGAGGAAGGAGAGCTTGGCTGCTCATCCTCGTCCCTCCCCCTTCCCGGTGATGCAAGGGGGATAGGATGGAAAGGGGG
CAAGGTTTGTGCTTTCTCGTGCCGGATTGCTGCTGCTGCTGCGGATGCTTCCTTTCTTAAGTGTTTGCGTGTTTGCGTGT
ATGTGTGTGTGTGGGTGGTGGTGTTGGTAGTTGGTGCATCCAGCTTAGAAGATGGGAATGTAGTTATCGATCTTGGCCCG
GTGCTTCTGAGCGACGCACTCCGCAATCCAGACGATGTTGCGGCACTCCTGCTCCTTCAGCTTCAGGTAGGAGTAGAACA
CGCCGAAGTGGAACTGCTGCATGAAGCCGTACATGTTCAGCTTCACCTCGTGCTCGTAGAACTTGTCCTCGAGCGTCTTG
TCGCCCGGGTTGTTGCCGGACCCGTCGAACAGGGCCGCGTACTCCGCGTAGTACTCGGCGACCGCCTTCACCTGCTCGTA
GTCGTCGGCGCGCGCGAGCGCCGCCAGCCCGTCCGGGTTCATCCGGCCGCAGCGCGGGTACAGCTTGGCCCGGTCGTCCT
TCGACAGCTCCGTGCCGAACGAGTTGATCGTGATGATGATGGCGCGCCGGTCCGCCTCGAACGCCAGAATCTCGCACATC
ACGTCCGCCGTGGTGCCGCCAATGTTCTTGCAGAAGTCGTAGAACGCCTCCAGGTACGCCTTGTACAGCGTGTTACGGAT
GATCTCGATGTTCATCTCGTCCAGATCCTGCTCGGAGATGCAGTCGACGAAGAACGGGGCGAGCGGCGTATCGACCAGCA
CCGCATTGTACAGCTCGGCCGGTGTGGCCGCGACGTGGATCGCCTCCATCTGCTCGAAGCTGCCGAGCGGGTGGCACTTC
GGGATGAGCTCCGAGATCGGGCGCTGGTGCAGCGTGCCCGTGATCAGCAGGATGATGTTGTCGATCATGTAGCTGTACGT
GATGTAGTCCAGGAAGGTGGACAGCGGCTCGACCGCATGGTTGCGCATGTGCTGGAACTCGATCACCAGCTTCTCGCGCA
GCTTGTCGTCGATCACGGACACGGCCAGCGGGGACGGTTCGTTCGCGAGGAACTGCCCATAGTCCGTACCCTGCAGGTGC
AGCTTCAGATCCTCGAGCGTTTCGCACTGGACCAGGTTGAGGTAGTCGGCCTGCTTGAGGATGCCGCACTTGAACCCGCG
GCACAGACCCTCCAGGTAGCCACCGTCGATGTTGAACATGTATCCGGGCATGATGGTGGTTTAAACTTTCCGCCTATGTG
AACGAATTGATCGAAGTTCTGGCTCCTCTGCTTTTGATTGCGGGAAGGTTGCGCGCTGCCCTTTTTCTTTCCCTCACTGA
CACACACACACACGCGCGCGCTCACACAACTTTGCTGGGAGTTTTTTTGTCTCTACTCCCCGATA
>Ag-Jan-Alv_1228
AAGCTCCTTTTACTATTGCAGATGCTGTTTATGGATCAACTTTTTATATAGCAACAGGATTCCACGGATTACATGTACTA
ATTGGAACAACTTTTTTATTAATTTGCTTTTTACGTCATATTAATTATCATTTTTCTAAAAATCATCATTTTGGTTTTGA
AGCTGC
>Ag-Jan-Alv_1229
TTTTTTTTTTTTTTTTTTTTTTTTTTTTTTTTTTTTTTTTTGTGGACTTTACACTTTATTCTTATCATTCTCAACGATGG
ACCTAATACACAGGATGACATAATCTGCACACTGAAATACACCACCCACTACCTGCCACTGTACTTTCTGCAGCACGGCA
ACAACGGCCTTCCATCTCGGCTCGCTTCCGCTTTGCTGTAGTAGTGTGTATTGTTTTCCGTTACTTTTGTTGTTTGTGGC
AACATTA
>Ag-Jan-Alv_1231
TCGCCCCTACAGTTTGGCCTATGTTAGTATAACAATTCAATTTTGGCAGTTTCGAATCATAAGCAACGGCATGTGGTTTC
ACACGCTGGAAAAATCGGTACGAAAATCCAGCTGATCCGCGCTCATCGGCTTATACGTTAGTAAGATTGCTAGAACGGTG
GCTGTGGGTCCTTTATTCGATTGTTGACCACAGGCTCCACGCTAAGTGCACTTGTTGGAAGGCAACTGATCATCAGCATT
GGCACAGACACATACAGTCAGTAATGTTGTTGAACCACACCACTCAACTGTGGAAAGGCAAGGCCCATGG
>Ag-Jan-Alv_1232
ATCAGATTTGAGGCATTAGCCAAAAAATAAAAATAAAACCGGAATCGCCCCTACAGTTTGGCCTATGTTAGTATAACAAT
TCAATTTTGGCAGATTCGAATCATAAGCAACGGCATGTTGCTGTTGGTGCATGTTGGCACGCTGGAAAAATCGGTACGAA
AATCCAGCTGATCCGCGCTCATCGGCTTATACGTTAGTAAGATTGCTTGAACGGTGGCTGTGGGTCTTTTACTCGATTGT
TGACCACAGGCTCCACGCTAAGTGCACTTGTTGGAAGGTAACTGATCATCAGCATTGGCACAGACACATACAGTCAATAA
TGTTGTTGAACCACACCACTCAACTGTGGAAAGGCAAGGCCCATGGCACTCTAATTTGACAAGCCTTGTAATTTTGGTTG
TCTTTCTGGGTGAAGGGTGCAGTGAAAAATAGATGTGCAATTGGTGCTATTTTTCAATTAAATTACTTTGAGTGTTGATT
AACAAGGGATGTTTTCTTCAATTCAAACACATTTGTTTTCTCGCCTAATATCTGTCCCAAATATATGTTGTTCCTTCTCT
CTTTTTGCCGTTCGTATAAACGTACGTGGTTGAACACTCTGTTTTGCAACTCTCCCTTGGCAGCAGCCAAAGGCCTAGCG
AATGTTTCCTCCTAGGTAAAGAGATGTCTGATTGCTTGTGTCTGTGTGTGTGTTTTTTTTTTAATGCAAGTATTGAGTGT
TGCAGAAGGCATGCTCAGTTACACCCACATGATATTGCTTATACTATTTTGTTTGTTATATAAATCTTGAAATCGTTTGT
TTTTCACGAAACCCAACGAACCATCGCTGCTTCGTATGGAAAATATTGCTTTCAGTTGTTTCGATTCGATGTTGTTCCCC
TGGCATGTTTCGTTTGGCTGTCGATTGGCTACCACATTGGCAATTGGCTACTATTGGGTACTATTACAGTTAGGCGAAAC
CTAACGAGTAGTGGTCGATAGTTAAGCTGTTCGTATCGGTGCTGTCCGAATTTGGCTCTAGACGACAGGACGCTAGCTGA
AGTTTCAGTTTACCGCAAACGAGCAACGAGGAGATGCACGGTTTGATGGAGCCGATGCACATTCCGATGAAACGATTGGT
ATCGTGGGATGACGATTGATGGTGGTGTTTAGTTGGCCAAACCTTGAACCGCTCACTTGCCGGCGTACGTTGGATTTTTG
AACGTCGTTGTCGCTTGCTTGTAGATTGGATTTTCGCCCGTGTCCCACTTTGCCATCATGCGCTCCTTCTCGAACCGCGC
AAACTCGCGCCGGTCGTGAATGGACGTGAGCACCTTCCACAGCAGCAGCACCGCCATGCCGATCAGCACGACCACCGCGA
TGACGGCGAGCACAATGCCGAGCATGAACACCTTCGGCGGGCACTCGCGGTTCTCCTGCGCGGTCACCACCACCTTGTCC
TGGTCGCTGTCGTTGTAGGAAAACTCGAACCGGCAGTCGTCCTCGTCGAAGAACGTGCACTTGTTGTCGTTGCGCTCCTC
GTCGATCGTCACCTTCTCGACCGGTATCGGCACGAACAGCGTGCAGTTGGTGGCGCACTCGTTCGCCTCCGCCAGCGGTC
CCGTCTTGTACTGCTGGCACTGCACGCAGTGCTTGAACTCGTTGCACCGCCCGGCACAGGTCGGGCACTTCTCGCAGTAC
CGCCCGGTGTACCGGCCGTCCTCCGTCACCGTGCACCGGCAGGTGCCGCACTCGCACGTCCCGTGGCCGGAGCAGAGCTC
GCCCCCGCCCGGCGGCATGCACGTCTCGTTGCTCGCCCGACAGTCGCAGGCCGGCCCGGTCCACCCCTCCCGGCACTCGC
ACTGGCCGCACACGCACCGGCCGTGGTCCGGGCCCGAGCAGAGCAGCCCGCCCGGCCGGTCGCACGAGAAGTTGTCGCAC
TCGCAGTACCGTCCGTCGATCAGCTCGTCCGGGTTCGGGCGCCGCTCGCACACGCACACACCGCACACGCACTGGCCCCG
CCCGCTGCACTCCTCCGACGCGTTCGACATCCGGCACGCGTCTACCATGCCCGGCTCGAGCAGGCTCTCCATCGCGGAGC
ACTCGCACCGCTGGCCGTGGTACGTGCCGTCGCACTCGCAGATGCCGCACTTGTACGTGCCCGCGTTGCTGCACTCGTCC
GCCCGCTCGCGGTACTCCGGATCGGACGGATGCTCGCACGGGCAGCTGCACAGCATCTCGATATCGACCGTCAGGCTCTC
GTTGATGCCGACCGGGTAGATCTGCAGCACCTGCTGCCAGTCGCGCGGATCGGTCGGGCATTTGAGCAACGTAATGTGCG
CCTCGAACGTGACCACGTCGCCCACCTTCAGCCCCTCGCACCGGTTCGTCTGCTGCAGGGCGCCGTTCGTGTTGCGACAG
CGCGAGTAGTACTTCACGTCGATCACGTTGTCCGTCCGGTTGTCCTTCATCTCGACCGAGGAAGAAATTTTGTTGTACTG
GTCGCGCACCAGCGACACAATGTTGGACGAATCGTTCGACAGCTTGGCGGCGGACGAACCCTCCACCAGCCGGGACAGCT
GCTCGTACACGGACAGCTCCTCCGCCGTCACGGCAAAGATCACGTTGATCGCGTTCTGCTTCACCTTCAGGTTGATCTGC
GAAATGCTCGGGTAGTCCTGCGTGGTCGAGTGCGTGTACCGCCCGTTATGGTCCAGGTGGCACTCGCCATCGTTCGGCGT
GATCACGCCGCCGAGCTTGCCGTCGCCGGCATAGTGGAAGCCGGCGTCGGTCGAGAACAGCAGCAGCCGGCGGGCCTTCT
CCCGCCAGCCGATCTGCTCCCGGCACACGATCGCCTGCATGATCGCGTCGAAGCCACCCTCCGGCGCGTCCAGATTGCCG
GACACGTTCGCGCGCTGCACCTCTTGGGAGAACAGGTTGGCATCCGTGCTCAGCGGCATTAGGTTATGGTAGCCGTACGG
TGCCACGCAACCGGGGCACGGCTCGCGCAAATTCTTCGGCACGGTCGAGACGTACGGCATCAGCACCTTGTCGACGAAGG
AGCCGAAGCCGAGCTTGAAGTTGCTGGTAATCTTGCGCATCTCGGACGCGAGATCGGCCCCGAGCGTGGACAGGATCGTC
TTATCGTCCTCCATCGATTTGGACAGATCCATCAGGTAGTAGAGATCGACCGGATAGTCCTCGGCCTGCGCGTAGTTCAC
GTTGAACCGGAACGCTTCATTCAGCCGTAGCTTGAGGCTGACGCGCTGCGGCGATATCTGCACGATGCTGCCGGCGGCCG
ACTCCGACTCGTACGACGACTGCTGGAACGAGGACGAGGACGACGAGGAGGAGGAGGACTGGTAGTGGCTGGACGAGTAG
TACGATTCCCGCTCGCTCTGGCCCTCCAGCACGCGGCGCGACGGTTTCGTCAGCTCGCGCCCCTGCACCAGCTGGAACGT
GTTGCTCGGATCGACGGTGTACTCCTCCGGGCAGTACTTTTCAATCTGGCCGTGGCACCGCGGGTGCGTAAAGTTGGGCA
TCGTGCACCAGCGGCAGTTGGTCGTCTGGATGCACTGGCTGCACGTCGTCTTGCCCGGGCAGGTCGTGAGCTGATAGTTG
GACAGCTGGCCGAGGGTCGTGTCGGCGACCAGCGCGACCAGCAGGAGCAGGGCGCCTGCGGCCATCGGGCCGGCTCTCGG
TAGCATCTTTCGGTTGTGGCTCTTGGTGGGCCGATTCGAATATCCACTGAGCGGATTTGGTTGATTGTTCGTTTGATTGT
GCTGTGCAGCAGCGCTTTGACTCGATTTTCACCAGCGCTCCCGTTCGAGTTGACTTTGGGCGACGAGTTGAATTGATTGA
GATGAGATCGGTAGGTCGTCGTTGAGAGGCTCTCTACTGGCTATTGGTATTATGCCATATCAATTTATGCCCAGATACCG
AACACACCAAACACAAATGCACATACACGCACACAGACTCACATTCACACACTCACAGACAGACCCCGATCACGAACGCA
CCACGTTATGGGATGGTCGGGCGTGCCGGGAAAAGCTTTAGGCAGGCTTACACAGCCGCGGTCTATCCGGGTTGACGGCT
CGTACGCTTTT
>Ag-Jan-Alv_1234
CGGCTCCTCAAAATGATATTTGTCCTCATGGTAATACATATCCTAAAAATCCTGTTGCTATTGTTAAAAATAAAATAATA
ACTCCAGTATTTCAAGTTATATGATATAAGTAAGATTCATAATATACTCCTCGTCCTACATGAATAAATAAACAAGCAAA
AAAAAAAAGAAGCTCCGTTAGCGTGACAAATTCGTAAAAATCATCCATTCT
>Ag-Jan-Alv_1238
TTGCAGCGGCCGTTCGCAGTTTGCTTCCTCGGGAAAGTCACAAAAATCCTTCTCGATGTTCCAGTGCAAGCCGGCCGGGC
AGTCCATCTCGTACTTTTTGCCGTTGAAACACTTGTAGAACTTGGTGCAATCGGTAAAGTGGGGAATGTGAACCG
>Ag-Jan-Alv_1240
TTTCGACTTCCCGAGTCACGGCCAATATCGTACGAATAATTTCTACCATTTAAAAAAAATCCTACTCTCTTCCCTCTTAG
TCACACCGTTTTTTGTTGTGTAGGGTCTCGTGCGTGCGTGCGTGTGTGTGTGCGTGTTGTGAATGGGTGTTGCTTTTTTT
TTTTGGTTAATGGGGTAGAAGAGGCAAGCTTCCTACGTTGCTAATTCGTCGCTATCAATAGTTGAATGTGCAATCCTCTG
TGCGAGCCGTGCGCAGCTAAGGCCATTTCCGCAAGTCACCGGAAGTTGGACATTCGCCAGAAGACGCGCCTTGAATTTGC
CTACTACAGTGTGAAGCGGTCAAGTTAGCGATTACAGCAAATCCCAAGTCCCCTGCCCACTCGGAAGAAGAGGAAGCATC
ACTTCGCGGGCAAAACACTTCACCACATCCATCCACGTAAACGACATTCGGGCCGCCGAGACAGCTTGCGCTCGCTTGTA
AAGACATACAGCAAGAACACAGGCAACAACAAGGCTCTGCGTATCAGTTTTTTTTTTCAAATCCGAATCCTTCCTTCCCG
GTCAACTTACTAACCGCCCAATCAACCCAATCAAAATGCCGAAATCAATGAACGTGCGCGTCACGACGATGGACGCGGAG
CTGGAGTTCGCGATCCAGCAGGGCACCACAGGCAAGCAGCTGTTCGATCAGGTCGTGAAGACGATCGGTTTGCGAGAGGT
CTGGTTCTTCGGGCTACAGTACACAGACTCCAAGGGCGATAACACGTGGATCAAGCTGTACAAAAAGGTGATGAGCCAAG
ATGTGCAAAAGGGTGACCCGCTGCTGTTCAAGTTTCGTGCCAAATTCTACCCGGAGGACGTGGCCGAGGAGCTGATCCAG
GACATCACGCTGCGCCTGTTCTACCTGCAGGTGAAGAACGCGATCCTGTCGGACGAGATCTACTGCCCGCCGGAAACGTC
CGTGCTGCTCGCGTCGTACGCGGTGCAGGCGCGCCACGGCGACTACAACAAGGGCACCCACGTGCCCGGCTTCCTGGCCA
AGGATCGGCTGCTCCCGCAACGGGTCATCGACCAGCACAAAATGTCCAAGGACGAGTGGGAAAACTCGATCACCACCTGG
TGGCAGGAGCACCGCGGCCTGCTGCGCGAGGACGCCATGATGGAGTACTTGAAGATCGCGCAGGACCTGGAGATGTACGG
CGTGAACTACTTCGAGATCCGCAACAAGAAGGGCACGGAGCTGTGGCTCGGCGTCGACGCGCTCGGGCTGAACATCTACG
AGAAGGAGGACCGGCTGACGCCGAAGATCGGCTTCCCGTGGTCGGAAATTCGCAACATCTCGTTCAACGATCGTAAATTC
ATCATCAAGCCGATCGACAAGAAGGCGCCAGATTTCGTGTTTTTCGCGCCGCGCGTCCGCATCAACAAGCGCATCCTGGC
GCTGTGCATGGGCAACCACGAGCTGTACATGCGCCGCCGCAAGCCGGACACGATCGACGTGCAGCAGATGAAGGCGCAGG
CCCGGGACGAGAAGAACGCCAAGCAGCAGGAGCGCGAGAAGCTGCAGCTGGCGCTGGCGGCGCGCGAGCGGGCCGAGAAG
AAGCAGCAGGAGTACGAGGACCGGCTCCGCTCGATGCAGGAGGAGATGGAGCGCAAGCAGGCGAACCTGAGCGAGGCGCA
GGACACGATCCGCCGGCTGCAGGAGCAGCTGAACCAGGTGCAGGCGGCCAAGGAGGAGCTCGAGCAGCGCCAGAACGAGC
TGCACGAGATGATGCAGCGCCTGGAGGAGACGAAGAACATGGAGGCGACCGAGCGGGCCAAGCTGGAGGAGGAGATCCGC
GTGAAGCAGCTCGAGATGCAGAAGATCCAGGAGGAGGTCACGCTCAAGGACTCGGAAACGAAGCGCCTGCACGAGGAGGT
CGAGGAAGCGATACGGAAACAGAACGAGGCCGCTGCTGCGTTGCAGGCCGCCACCACCACCCCGAAGCACCATCACGTGG
AGGAGGAGGAGGAGAACGAGGAGGAGCTGATCAATGGGGAGAACGGTACGCAAGACTTCTCCAAAGACTTCGACACGGAC
GAGCACATCAAGGATCCGGTCGAGGAGAGACGCACCCTTGCCGAGCGTAACGAGCGCCTGCAGGACCAGCTGAAGGCCCT
CAAGCAAGACCTCGCACTGTCGCGCGACGACACGATGGAGACGCCGAACGACAAGATCCACCGGGAGAACGTGCGCCAGG
GACGGGACAAATACAAGACGCTGCGCGAAATCCGCAAGGGCAACACCAAGCGCCGCGTGGACCAGTTCGAGAACATGTAA
AAAGCGCCAGAGTAGTGTGCGTGTGTGTGTGAAGGAGAGAAGGAGAGCGAGAGAGAGCGAGAGAGGGAGACAGGAGAAAA
AGCAACAATTACACACAGTACAGACAACCCCACGCGCAGATTCTCAGAATATGATGTGCCTGCGCTGGCATATGTGGTGG
CAGTATAAATCCCGTACAACCCTTCCCATCCTCCCGCGCGTGCGTGCGTTCGTGTTCCCTCCATTTATGGTGGTGTGGAA
GAAGCAGAAGAAGACGATGATGATGAAGGAGGCGCACGGACGGGCGCGCAACAATCGAAAACGGACCACGTGTGCACGCG
CGCCACGTGCTTTCTGTGTGGAAGGAAAGCGTTGCATATACTAAACTATTACTACCACCAACAATACCACCACCACCACT
ACAACAAATCCCCTTCCCTCCATCCCCCCCTCCCCCACCCCCTCAACAGCCAATATGCTCCCGCGCACATATATAGTATA
CAGTATGACACTAATGACACTTATTCCGAATCCCTTTGTAATCCTCCGTTTCATGTGGTGGTGGGGTGTGGTGATGATAG
TGCCGCCCCCACACCGGTGGCTCGCGTCTGTTACAGCAGCAACAGCAACAACAACAACAACAACAACAACAACAACAACA
ACAACAACAACA
>Ag-Jan-Alv_1241
TGATGAAATTTTGGTTCTTTATTAGGATTATGCGTAATACTACAAATTTTAACTGGATTATTCCTAGCTATACACTATGC
CGCAGATATTGAAACAGCTTTTAATAGAGTAAATCATATTTGTCGAGATGTAAATAATGGATGATTTTTG
>Ag-Jan-Alv_1245
GTACGCCGTTGGCCAACGCATCGTCGGTGGGTTCGAGATCGACGTGTCGGATGCACCGTATCAGGTGTCGCTCCAGTACA
ACAAGCGCCACAACTGCGGTGGTTCCGTCCTGTCCAGCAAGTGGGTGCTTACGGCCGCTCACTGCACCGCCG
>Ag-Jan-Alv_1248
TTTTTTTTACTAGACTTTATTCACACTATATACCGCAACACACGTTTGCTAAATTCAGACTATTGCAATATGGTAGTTTT
CGTTTACGGTTTTGGTTTTTTTGGTTTCTGTTGTTTCGGTTGTTCTTGTGTTTTGTTGATTTGTTTTTCCTGTTTTCACT
TCTTTATCTCTTTTTTTGTTTTGCTTTTTTTGTTTCCATTTTCATTTCATTTTCCTCTTTCACTTCGGCAGTGTGTGTAT
ATGTATTTGTGTAAAGGGGTTTCATTCTTTTCAACTACATTGCTTCTTCGAAACACAAGGTGAAACTGGAAATAGAAGGA
ACATAGGTTAATTCTTCTTGTTTTTTGTGTGTTTTCTGCTTCATTTCTCCCATTACATTGATTAAGATTAAGAAGTAAGA
TAGAATGCATAACAGGTTAGCCCCCGTAGATTTGATTTGATTTGAGGGTCAAGTATTTAAATGATTTTGTAAAAAAAGGG
GGAAAAGGAATAATAACCAATTGCCTTCTTTTGTCTTCCTTTTCTGCTTCGTTGCTTGCTTTTGTCTTCCATTTTTAAAT
GTGCTTCAATGCTGTGTGTATGTAGTTTTGGAGGGACAAACTGTACACCACACCACGCCTAACAATTGTTTCGTTTTACA
TCTCCTTCCATTTCATTATTATTTTGTAACTAGGATTGCTACCTGTTTTGTTTGTTTCATATTCAAAATGCAAC
>Ag-Jan-Alv_1249
CTGCTCGGATTGACCAGCTTCGGGCAGAAGTTTGCGTGCAGCCAGGGTAACCCGGGTGCGCTGCAGGAGATGCGCGAGCA
TGCCACGTGGGTGCGGGAGGTGTTGTCGATGGAATAGGCCCATAAAATTGGAATGCGTCCCGGCTCGTTGTGTGATGTAG
ACAA
>Ag-Jan-Alv_1253
ACGGTACGGCTGACGGGCTGGGGTCATACTAGTGCAAACGGACCATCACCAACGCTACTCCAGAGCCTGAACGTTGTAAC
GCTGTCCAACGAGGATTGCAATAAGAAGGGAGGCGATCCAGGCTATACGGATGTTGGACATCTTTGCACA
>Ag-Jan-Alv_1256
TCCAGCAGGAGGAGGTGATCCAATTTTATATCAACACTTATTCTGATTTTTTGGTCATCCAGAAGTATATATTTTAATTT
TACCTGGATTCGGAATAATTTCGCATATTATTACTCAAGAAAGTGGAAGGAAGGAAACATTTGGAAACTTAG
>Ag-Jan-Alv_1258
CGATTTAGTTCCAGCCGAAGAAATCCTTCAACACCTCCACGATATGGTCAACATCAACGCCGAGGCTCTCGAGCTTGTGG
ATCATGTTCTGGACCTCAGTCGAGCTCTCGTACAGTGCGCGCAGCTGCTTGTGGTCGAAGTTCTGCATCTTCTCG
>Ag-Jan-Alv_1263
CGTGTAAGAGATTCCAACTTTTGTAAAGCACCCTCAACAACACGCACACACACAAACGTACAGCAGTAGCGCCAGGAGAT
CATCACACACAGTGTTAGGAAGAAAGGGAAACGGGGAAGAGGGAAGAAAATATGGGAGTCGTTGTTTGCCATGCGTTCGT
TTTTCACTCTTGAATCACTTTCTCTCTTGAGCACACCGCGAGTTTATGCGCGAGATATAAAGTGTTTGCAATTTTCAAGT
GCTCGATACAACATCTAATTGTTACAATATTATATATCAATGTTCTTCCGTATGTCTGTGTGTGAGTGTTTTTTTTTTGT
TTTGTTTTTTTTTACGCATACAGCAAGGGAAAGAAGATATTCGAAATTTCATTCAACATCCCCGACCCTCCTCCTTGTAC
GTGTGTTTGTATATGTATGTGCGTTTATGGCGTGTAAAAGAAGAGGGATGAAACACAGATCCCCCCGCCACATGATGGGC
CTGTATGGCTAGTAGTAATATCTGTATATGTTTCTATGTTTACACGTTCAAAGAACACCGTGCAGGAGACTGAGACACCG
AGAAGCGGAGGGGTGGGGAAAAAGTGTGTAAAAAAAACAAAAACAGCTAGCTCTTGGTATTGTGAAGTTATTATCATCCC
TTCTCTCGATCGCGATCGATCTGAATGGTGGTCGAAGAGAAAGCAAAAAAAAACGAAACGAAATGAAAAGAGAGCGAGCG
AGCAAGCGAGTGAGAGAAGGAAATTACAATTTAACTAATATTTGCATAGTGAGATAAATATATATTAAAAAAAA
>Ag-Jan-Alv_1264
CGTGTACTCTCTTTACGTTTTTTCCCTCTTTGCATATCTACCGTTTTTTTGCAATGATGTTGTTGTTGTTGTTGTTGGTT
CGTGTGATGGTTTGTGATGGAAGCTTTTATCACAGACTCTCCACAACAAAACACATTCCCCTTCATTCTCCAT
>Ag-Jan-Alv_1276
TTTTTTTTTTTTTTTTTTTTTTTTTTTTTTTTTTTTTTTTTATTGTTTTCAATTTTATTTTATTTTTTTTCTCGTTTTGA
CTCTTGTTTTTTTTCGTTAACACACCACGGCATTTGCTCAACAAGGATTCTTCCTGTTGCTACCTAGCTGTCGATATTTG
TCCATGGGCTTCATATTTTACACATCTGTACGATTGCCTGCTT
>Ag-Jan-Alv_1277
GCAAGAGTCTCCGATGAGGCATGTACCGGGCGGCAGAAAGGGTTATTGTTTTGTGGGTATCGTTTTGTTTTAATTCTAAT
TCCCTATAAGAGTGTATCTGAGTTAGGTTTTTAAGAACAAAAAGCAGGCAATCGTACAGATGTGTAAAATATGAAGCCCA
TGGACAAATACCGACAGCTACATATAAATAGGTAGCAACAGGAAGAATCCATGTTGAGCAAATACCGTGGTGTGTTAACG
AAAAAAAAAAACAAGAGTCAAAACGAGAAAAAAAATAAAATAAAATTGAAAACAAAAAAAAA
>Ag-Jan-Alv_1279
TCGGTAAGCGATTAAGTAAATGAGTTGAGTATGCAAAAATCAACAAAAAACAACACAAAAAACACTTATACGGGATAAAA
GCAAAACGTTTCGTAACAAAAGCATGAACGACAGAGAAAGCTAGCGCTCATCACAGTCGGAATAGGAGTTTAATTGAAAG
GAAGCAAACCACTCCCACACACACACACACCCCTATATATAGAACGTATAATGCAGAAAGGAAGGTTAAGCAGA
>Ag-Jan-Alv_1286
GCTGGCGGAGGATAAGACGCTGGTCGGTGTGGTGAGCTTCGGCCATGTGCAGGGCTGCGACAAGGGCCATCCGGCTGCGT
TCGCACGCGTTACCGCCTTCCGGGATTGGGTGAAGAAGCACACCGGCGTGTAAGCTTTGAACAGGACAGGAACTGGAAAA
TGTTCAATTTTCCCTTAAAAGGAAAAGAAATTAAAG
>Ag-Jan-Alv_1287
ACGGAACGCCAAAGTTCACCACACCGACCAGCTTTCCCTCGTACACCGGTGGGCCACCGGAATCACCATTGCACGCTCCC
TCGCCAGCCTTGGTCAGTGTGCAAACGTGTCCCAAGTCGACATTCTTCGGATTGCCCATCTTTGCCTTACAG
>Ag-Jan-Alv_1291
TATTTGGAAAACTGGAATTTATCAGTCTATTACTTTTCGGTGTAACAATTTGCAATAAAAAAAATAGGTCCAAACAAATA
AAACACACCACCCGATACGCTTTCCGTGGGTTCATCACAAGTTTTCAACTTGCAATTTCGATACACATGTATTGTTGAGT
TGTTGTGTGTGTTTTCTTTCCTTCTCTCTGACGCATTGATACTGATGAAATAGAAACCGTACAAATGGGGAATTGATCGC
AGAACCGGCACCTTCACCGTCCCCGGATGGATCTGTAGTTGTCAATTGTGCGGGAATAATCTCTCCTTTTTTTCTATTTC
TACTTTCCCTGTTGTTACTGGGTAGTGCGCGCACACTATCCTCACCACACACACGGCGGCGGCGTATAGGCCTGTTCTTA
ACTTAGCAAAACAATCCAAAGAAAACCGTCCTCTCCTCCTTTGTTCGGTTTTATAAACCAAAATCTGTTGTTCCTTCGCT
CTACTTTTTGTGCCACCCTCGGCTCCCGCTTCGTTCCGGTCCGTCCCGTTGGTCCACACACTACAAATCACATGCACACA
TTGCTGCTGCACACCACAATTACATTGGGCACACTCGCACAAACCAACAACAACAAAAAGAGATGGAACGTTTTCCTCAC
AGCGATTGGACCCAAATCGGGACGGGTTAGAGCAAAAGGGGCAAAAGAGCCGTCCTAACGAGCTGTCTATTTTTAAATTT
CTATTCTTTTTCTGCTTCCTTTTTTTTAATGTGTTTTAGAAGGATCCTTTCTCCTTTGCTCAGCGACGCGCACCTGTGTG
TGTGTGTATGCCTTCCTTTCTACATGCTAAAACCTTTCCACTACCCCATACCATTCCCGCCAAATTGGATTTTGAAAGAA
AACAACAAAAAAAGCGACAAACTAAAGGACGAAGAAAAGAAAAGTGATGAATGTTGGTGTGTGTGTGTGTGAGTTGCAGG
CAACGAATTGTCCGTACGCCTCCTCCCTTCCTAGCTGCAGCAGGTCGCCGGCGTCGGGTCCAGCCCCGAGCTCTTGGTGA
TGGCGAGCCGGGTGAACTCCTCCGCGACCGTCGGATGGATGCCGACCGTGTTGCGCAGCACCTGCATGGTCAGGCCGCAC
TTGAGCGCGGCGGCAAAGCCCTGGATGACCTCGCCGGCCGCCGGCCCGAGGAAGTGCAGCCCGAGCACGCGCTGGTTGCC
CTCGCGCAGCGCCACCGCCTTCAGGTAGCAGTAGCGCACCGAGCGCTGCGGCACGAAGAACTCGGTCGGCTTGTAGTAGG
CGTGGTACACCTCGATGCCGTCCTTGCCGTGGGCGGCCTCGGCCGCCTCCTCGCTCAGCCCGACGCACCCGTACTCGAGC
GGCGTGAAGACGGTGGTCGCCACGTCCGCGTAGTCCATGCGCTCCTCCGAGCCGCCGAACAGGCGGCGGGCGATAATGCG
CCCGGCATGGATCGCGACCGGCGTCAGCTCCGGCTTCCGGTACAGCACGTCGCCGACCGCGTAGATGTGCGGCACGTTCG
TCCGGTGATCCGTCTCGTCCACCTCGAGCTTGTCCGACTTGCCGCCCTCGGCCGTGACGACGCCCGCGTTCGCCAGCTTG
AGCGTGCCCGTCTCGGCCTGGCGCCCGATCGCGAACAGCACGGTGTCGAACACGTCCTCACCGTTGGTGGCGGTGCCGGC
CTCGTCCACCGTCTCGTACCGCACCAGCAGCCGGCCGTCCGGCTGCTTCTCGACCGCGAGCGGGCGCGACCGGTGATGGA
ACCGGATGCCCTTCTCCACCATCGAATCGCCCACCATGGTGGCCATCTGCTGGTCGAAGCCACGCAGCAGAATCGACCGC
ACCATCACGCTCACGTCGTACCCGAGCCCCTTGAGGAAGCCGGCACACTCGAGCCCGATGTAGCCGGCGCCGACCAGGAG
CGTGCGGCCGGGCGCCTGCGGCAGGCTGAAGATGTCGTCGCTCGTGATGCCGTACTCGGCCGCGCCGGGAATGTCCGGGT
AGCGGGGCCGGCCGCCGACCGCAATCACCACGTGCTTGGCGCGCAGCTCGCGCTCCGTCTGGTTCTTCATCACCGCCACC
ACCGTGTGGTCGTCCTTGAAGTAGCCGAGCCCGTTCACGTACTCCACCTTCTGGTCGCGCAGGTCGACCCGCGTCACCCA
GTTGACCGACTTGATGTGGTTCTGCACCGACTCGGTCAGCGTCGCCCAGTCGTGCCGGATCGCGGCCGGGTCGGGCAGCT
GCCAGCCGTACGGCTGCGAGTCGTGTATCGCCTCGCCGAGCAGGGACGCCTGGTGCATCAGCTTCTTCGGGATGCAGCCC
ACGTTCACGCAGGTACCGCCCAGGCCCCACTTGGTGCCGCGCGGCGACGGCTTCACAAAGTCCAGCACCGCCACCTTCGC
GCCGAGCTGGACCGCCTGCTTGGCGCAGGCGAGACCGCCCGAACCGCCACCGATCACCACCAGATCGTACTCATAGTTTT
CCTGATTCAATGGCGCCATCGCTGCGGAACGCTGTCGAACGTGTTGTGTGTATTGTAGATAATACTGCCGAATGCGCTGG
TGTCGCACTGCACTGCTTGCTGGATATAACAGGTTGACGCTTCCTACACTGAATGCCGGTGGATGAAAAGGCACGGTGAA
CGATACAACACAAAAAAAACACACACACAGCAACGGTGCACGGGAATGTCGCCTGTCGTC
>Ag-Jan-Alv_1292
AAGGTAAGCTCAGTCTCCAGCTCCATCAGCGAGAAGTCGTAGTCGATTGTGTTACCATCGTACTGCGGGTGCTCGACAGT
GCGCAGTACTCCGACAAGAGTACCTCCAGTAGCGTGTTCCGATGAGCCCAGGCGCACGGCGAGGCTGCTGGGATCCAAAC
CCTGGGTGCAGTGGGCAGCAGTTAG
>Ag-Jan-Alv_1295
TAAGCTGGGCATACTTCAGCCGGAATGCCATGTTACCCTCGACGGTGTTGCGCCCGTAGCCGGTAACGGTGGCGAGCAAG
TTTTCACCGAACGCTTCCTGTCCGAACTCTACCGGCCGGGAGGCGGACGTGAGATCAAACTTGCGCTTTACCTCCACCAC
GGCCAGAT
>Ag-Jan-Alv_1297
AACTTCAAGCTGATCTTTCTCGTCGCGCTGGTACTGATGGCGGCGTTCCTGGGCCAAACCGAGGGTCGTCGGTTCAAAAA
GTTCCTGAAGAAAGCGGAAGGCGCAGGCCGACGAGTAGCCAATGCAGCCCAGAAGGGTTTGCCGCTGGCGGGGGGGGGG
>Ag-Jan-Alv_1301
TTCTTTATAATTTATAATTTATAAAAATAAAGATCTATAGGGTCTTCTCGTCTTTTAATTAAATTTTAGCTTTTTAACTA
AAAAATAAAGTTCTATATAAATTTTAAAAAAACAGTATATATCTCATTCAACCATTCATACCAGCCTTCAATTAAAAGAC
TATTGATTATGCTACCTTCGCA
>Ag-Jan-Alv_1310
TTTATATGTAATATATAAATATGGACTATATATTATATGTTTTATTTTTTCCTATAAGCATAGGGAATATTCTTTTTTTC
GCCTTTTCTCTTTATATCGCCTATGGTGAATTATTGCCCCTGCTGAGGTACAAGCACCACATGGAGCAGAAGAAGCAGGA
TAAATAAAACATTTTGAATTGTCATATTTATTATCAGTTGCAGCTTCTTTGATTTTGTCTATATAATCTTTAGCTATTAT
TAATTCATTATTTTTTTCTAAAGATATATCTATGTTCTTTTTTCTACTGGATTCAAATTGACGTAATATTTCTTGTTGTG
CTTCGTATGCATTTTCAACATTCTCATTCCATTCATTTAATTTTTTATCATTTTGAAGAATTTGTTGTTCTTTTACAGCA
TGATGAAATAAAATGTTTTTTTCATATTTATACATTGCTTCTTCTAAAGCCTTGTCTTGTTGTTCTTGTGATGATTTCAT
TTGTTCTAGCCATTTTGTTTGATCTTCCGTATAAGTGTCTGATATTTTCTTTAAGAATATTATTACTAGTTCTTTCATTT
CGTCAAGTGTCAGCATGCTTTCTCCACAACATTTTAATTTGTACATTAACTTTTTTATGCTCAAATAATTGGATACATGT
TTCAAATCAAGCGTTCCATTTTCGTCAACAAATCTACAAACATATTCCATAAAACCACATTGCATTAAAAAATGTCTTAG
TATCATTTCTACAGTTTTGTACGATAATTTTCCCTGCTTGGATATATCATGACATGCAAAAACCATGTCTAGTTGTTGTT
CAAGACCTGGGTAGGTAGCATAGATATTTTGTTTTTCTATTTCGTCTTCTTTTGATGATATTTGTCCCATCTTTTTTTTT
ATATACTTACAAGCACGATTAATTTTTATATACTATTCAAAGTGATAAATAATATATGAACAACGAAATGA
>Ag-Jan-Alv_1311
TGGTCAGAGATGTCACACTTCTCCTCATTGGAACCCACTTGTTGCTTTGAACAAATGAGCAAACTAACCACTCCTTAATT
TTTTCACACAAAACACTAGTAAACACTATACTAAAAAAAGAAAACGATAATACAATCCATATCCCGAGAGTAAAACCAGC
AGCAAACAAAACAAGAAACAAACAAACAAACAAACAAAAGTAGTAGAATGAATACAATTATTAACCTAAACAAAACAAAA
CAAAAACACTACAAAAAACACAAAACGGCTTCAGTCGGTTAACGTCGGCGTGAAGCAGAAGAGAGCAGCGAAACACAGTG
CAAGTTTAATGGATATAGTAGTCGAACCTTAGGGGATAGAAAACGTGCGTTTGGACGGTTTGACAAGTGAATGTTTAGAA
TGCGGGCAGGCGAAGAAGGAAAGGCAGAAAGGGTGGAAAGGAATAAACAAAACAAAAACACATACATACACACGCGTGCA
CAAAATAATCGATATGTAATTGTAGTAGATTTTTTCTCTCCCCCCGATTTCCGCAGTAAACCCGCAAAACCGTTCAACAG
CC
>Ag-Jan-Alv_1312
GTTTGCACGTGTTCCCGGGCCGCAAGGACACCTACTTCGACGTGGAAAAGTCGATCAAGGTGGTGCGGCTAAATCTGGCC
GTGACTGAGGAGAAGCTGTTCGAGAAGTTCCGCAAGTTCGGCTTCATCGAGTGTGTGGTGAAGAAGGACCGCACCACGGC
GTACATTGAGT
>Ag-Jan-Alv_1313
GAAATCGAAAAAATTGTTTAAATAAAAAAAATTATTTAAAATAAATATTTTAAAAAAATTTATATATTATTTCCCATAAT
ATACAAAAATGTCAGGAAAAGGACCAGCACAAAAATCACAAGCTGCAAAGAAAACAGCAGGAAAAACTTTGGGACCAAGG
CACAAAAGAAAAAGAAGAACAGAATCTTTTTCACTTTACATTTTTAAAGTTTTAAAACAAGTCCACCCAGAAACAGGAGT
AACGAAAAAAAGCATGAACATTATGAATTCATTTATCAATGATATTTTTGACAGATTAGTTACTGAAGCAACTAGATTAA
TTCGTTACAATAAAAAAAGAACTTTGTCATCACGTGAAATTCAAACTGCAGTTAGATTACTTTTACCTGGTGAATTATCA
AAACATGCTGTTTCAGAAGGTACAAAAGCTGTAACAAAATACACTACCAGTGGTGCATAAATACAATAATATGTTTTTAC
TTAGATTTTATAAAATCACATGTGCATATATATAAGCATTTTTTTATTTTTATTTCT
>Ag-Jan-Alv_1314
GTCATTATGATTTTTATGTTTCCCACTGGGCTGATAACGCACTACACCCCGCTGGCCGTACGACACTGGTCAATCGATCT
GGGCGCGCAAATAGTGCTGTGGTGTGCTGCCTTCTGCCCCGCGACCTGTGGTCCGTCCGTTCGAGTTTTCTAGAAACCCT
TCTCCGATTGGGCTTGGTGTTGGGCTGCTTGGATGCTCGCGGCACTCGTTAAGGGAAAATAAAACACTTGAACCACCACC
CTTCTTCTGGGTAACACACTCACACACACACACTCACACACAGACACACTTGATCCGGGCTATGCGCAGAAGGATCGTGT
TTAGCGTAGCCGAGGCGCTTAATTAGCGGTAAAATCCCTTCGGTAGTGGAGCAGAAGCAATGAGCAAATATTTGTCCGTC
TTCTCAAGTGCTGGACAAGATCTTTGAATAAGCACACAGCATGCAAAAAATACGTACACACAAACACAGAGAGAGAGAGA
GAGAGATGCGGAACACCGTTTTGTTTGGAAGCAGTTCGAAGCAGCTGCTGCAGGATAAGGGAGGATGTTGCTTCACGACA
CTTGCACAGCGACTGCCAGCACATGCCCGCACGGCGAGTTAATTTAACATTTTTTCCCTCGTTTTTGCACGTTCCGAATT
ATCGCTCTGGCGTCCTCCTGCCACCGCATCGCGCCATCTCGTTTGCGCGCTGCATCATCACCATCGCCAGC
>Ag-Jan-Alv_1315
GTCATTATGATTTTTATGTTTCCCACTGGGCTGATAACGCACTACACTCCGCTGGCCGTACGACACTGGTGCAATCGATC
TGGGCGCGCAAATAGTGCTGTGGTGTGCTGCCTTTTGCCCAGCGACCTGTGGTCCGTCCGTCCGAGTTTTCTAGAAACCC
TTCTCCGATTGGGCTTGGTGTTGGGCTGCTT
>Ag-Jan-Alv_1317
CACCGGTGCGCGCTGCCAGCGATAGGCTTCGCACGCTGGTCGGCTTGAGCGGGCTCAGGCCCAGGAAGTCGGCCACCACA
TTCAGCGATTCGTATGCCGGCACACCCGCCTCCTCGAGGTACTGGAGCAGATCACGCACCGCTGACAGCTCGAAGAACTG
GTCCCATAC
>Ag-Jan-Alv_1318
CACCACCCTGCCGATTTCACCCCCGCGGTGCATGCCTCTCTGGACAAATTCCTTGCCTCTGTGAGCACCGTGCTGACCTC
CAAGTACCGTTAAGCTGCCTTCTGTGGGGCTTGCCTTCTGGCCATGCCCTTCTTCTCTCCCTTGCACCTGTACCTCTTGG
TCTTTG
>Ag-Jan-Alv_1319
AAAAAAAAACTTCACACCTTACTCCAGCTTTTTCGCACACACATGCTTGTACTGCTTCGAAGTGCTTTCGAGCGAAGTAT
CCAGTGTGGCCCGTGCCACCTTCATGCACTCTGCACACTGTTCTTTCACCTCACCCAGCTCACTGCGAATTTCCTGCAA
>Ag-Jan-Alv_1324
CTTTGCGTAGAACTTGCTAGCGATCAGATTCGTGTGCGTGTGTACGACCGAAGAAATCATTGTGAAAGCCATCTCGCTAC
ATCCAGTGTGTTTCGGAACGAGCGTTTTCCATTGTTTTCTGTGTGTTTTCTCTGTGTGTTGAGCGAGAATAGAAGAAGCA
GCTGAATAACAACAGTGGTCACCAGCGACAAATACGATCGACATCATATTTCGATCGTAAACATCCAGCAACAAGGCGCC
GCGAGAGCACACCCTCGGGGAAACTACCTTGTTCCCCCGCCATTGTTCTGCCTCAACCCGGTGTGTGCGTGTGTGAGTGT
GACCCAGTAAAAGCAGCGAAAATGATGGAAAAATACAAGTCCTCTTTAGACAGCTATATGTAGCCTGGTGTCTAGGTGTG
CGTGCGTGCGTGTGTGTGTGTGGTTACAATTTTCCAAATCTTTCTGAGCGAGCTGAAAAAGGTACAAGAAAGCGAACAAA
ACAAACTTGATGCACTACCCGTAAGTGGTGCATATTTTCCGTTCGATTACATTCCGAAGGCAACGCGCGATACAGCGAAG
CGTCAGGAAAAGGGTGTTGTGCAGGGTGTGCAGCAGCAGGGAGCAACACAAAAGCTCGGGAGAATACAAGAAGAAAAAGC
AACAAAAAAACTTGCCTCTGTGTGTGGTGCAGTGCGTCGTGTTTTCGGTGCGTATGTGTGTGTGTGCGTGTGTTTGTACA
CAGTGCGTAAGTGCGTACGAGTGTACCTATTTTCGTATGCGTGCGTGAAGAGCCTCCCCTCTACGCACTAGCTACTCGAG
CTCCTCCG
>Ag-Jan-Alv_1325
GCGTGATGGTCTTGCCAGTCAGCGTCTTCACGAAGATCTGCATGCCACCACGCAGACGGAGGACCAAGTGCAAGGTCGAC
TCCTTCTGGATGTTGTAGTCGGACAAGGTACGTCCGTCTTCCAGCTGCTTACCGGCGAAGATCACACGCTGCTG
>Ag-Jan-Alv_1329
ACCAGTGGGCCACCGGAATCACCATTGCACGCTCCCTCGCCAGCCTTAGTTAGTGTGCAAACGTGTCCCAGGTCGACATT
CTCCGGATTGCCCATCTTTGCCTTACAGTCTTCATTCGACAGCGTTACAACGTTCAGGCTCTGGAGTAGCGTGGGAACAT
>Ag-Jan-Alv_1330
GTTAACTGGAGCTTGTTTACCTCTCAGTTAGCGGTCACCTACTTTATCATAAGTTGTTGGAACATCCTTACATTGCCATT
TCCATTACCGAATTAAAAAAAAACATCTGTATGACGTCAACAAAAACGGGCCATTCTATTGCTTTGAGGTAGTCGAAAAA
GTCGGCTTAACATAGTTTGTTCTACTTAGTATTATATTATACTTGTTCTTATTAGTATTATACTTTTACAAATTCAACTG
TGCCATTGGTGAATTGTTTAACAATATATATGAAATAAGGATTCAAACAAAGCAGAATGCATGTTATCGATGAGGTACTA
ATGTTAAGAGGATGAGAAGTTTCATGAGGTAATTCAAAAGCTGTTGTAACTTTAGAGTAAACATATCTAAAGAAACCAAC
CTCTTTATCCGGAATTGTTAGAAATGATACAATATGTTAAAGAAATCGATACAATAAGTAGTGCATGTCGTTTCATCGGA
GATATTCGTGAGGGGCTGTTCAACTAGGAAAAGTAATCCCGTTTTATTGTTTCGTTGATTACAACGTTGCCACAATAGTT
AATGTAGCGATACAAATCAAACTCCCTATATATTTCCGAATCAGGATTATCGGAAAAAAAAAAAATTATAATTTTCTCCA
AATAGTTCGAATCAGGACTATCAAAAATTTCCAACAGTACTGTCTCGTCGACGTACTTTACACATTTAAAAACGAGCACG
TCATTGATGTATTGTGTCCTAGAAAAGTACAAGGGAAAAATATGTATATACAGCTCAACTTATGGAAAAAGCTTCAACGG
TGTCTTCGATCACGGTGATGATGATCGCGTTCACGATAATCTTTACGATCAGGACTGCGATCCCGCGATCGGTCGCGTTC
ACGATCACGATCACGTTCCCTGTGTCTTTCTTTAACTCTTTCTTTTTCTCTGTACCTATCACGATCTCTATCACGATCCG
ATTCTTTCCCACGATAATCTTTGCGAGTACGAATGTGTCGATCATCACCATACTGGTCGTAACGAGTCGTCCGTGCATCT
CGATCACAGTGTGCAGACACATTTCGTTTATCAACTTTTTCTTTAAATGATTCCTCAGCCCGTTCAAAACGAAATGATTC
TCGCTCGTCTGTAGATGTGCTCGGCCCGCAACCCCTGGAAACGCCTGACGTTCCTGACAATCCTCCACGATTTTGTTTCG
CACCGACGGATACACCACCGCGATCCGGTTGTGCAACTGCGAATGAAACACCATTTTCTTTTGCATAATTGTCAAGTTTT
CCATCAATTTGCTTTTGAATTGGAACAGGTATACGTGGGAATAATGTTGAAAACCAGTCAAGTTTTGTCAACCATTGCCG
TATCATTTGTCCTATGGTCATTATCTGTCCTCCGCCAGCTTTGACATCAATCTCCTCTTCATCTAACAGGTACGGCTCAT
ACCATTCAAACAGATCAGATGGTGGTTGAGTGTATCGCAAGTACATAAAACCTAATGCTCGTATGTAGGGGGAATCGCCG
TGAGACAGTAGTCCATTAACTTGTTTTCGTGTTAATCGTAAAGTGTAAAGTTTGTAGAGCAGACAAAAAGCAGTTGAAAC
GATCCCTCCAGCTCCGACGCCTCTAACTCCTCCACACATTCCTGTCTGACCCGCGGTTTTGCGAGAGCCTCTTTCCCATG
GTTCCAAGTGTTTCACTTGATAGTATATTTCGTCTACAACTTCATGGTAAGTCTTCAGCTTAAACAAGGACACTTTAAAA
TAACTCGAACCCTGTATGTTCGCAAGAATTAAAGGGTTCAAGTTCATCGATGTTTCATTCCCCCAGAGTGGTAGCGCATT
ATTTTGCTTCGTTGATTTTTTGGGAACACTTGCTTGATTCGATGCATGCGGACTTTGCTGAAGGTGCTGAGTTTGCTGCA
AACAATAATACTCTTGCTGTCCATGTCCATTGTTATCAAATTCCATATTGGTAACAAAACTCTTGGCAACAAAGAGTTTA
CATGGGATAGTTTGGATAAATTTTAGTAGCAGTAGCTTGATCAATTAACTTCAAAACTTTAACACATAATATTGGTCAAT
GATGATAGCTAGATGTGACTGCGGGTCAAACCAAACAATT
>Ag-Jan-Alv_1332
GGCCGAGCCGTTCTTCGCTACCTCTCCTCCAACCACTCGGTTGACGTAGTGGTCGTCCAGCACCAGTTTTGTCACCTTGG
CTGCACTTACTACCAGGAGTACCGAGACAACAGCAAAGACCTTTCGTAGCATGATGCTTGTAGATGAGAATTCAAAAATG
ACGAAATAACTATTCCTGCTGGTAGAGCTTCC
>Ag-Jan-Alv_1334
GTACTTTCCTGCCTCCAAACCCATTAACAACATATAAAGTTGGGGAAGAAGTAAACGAGAACAACAACGCGGTGTTTATA
ATTGTTTCGAAAAATCATCCCCTCTCTCATCCTTGCTTTTTCTGTCTCTATTCAAGATGTTATATGCCTTTTGATTCATG
CTTACTTTTTCCCTTATTTTGTTTTGAGATACATTCCAG
>Ag-Jan-Alv_1338
GGTGGAGCTAGAAACTACCAATAAAAAAATGACTAATAGTTTACTTTACACACGCACATCATTTCCAGGGGGGATCGACA
TTAACATTCTTTCACTGAAATCAATTGCGGGGAAAACGGGAACAATAAGATGCCTTCTTCTCATAACAAGACCATAATAC
AGTGATAGAGAGCTCTACACATTTTCCCTTTCAACCATATTTTGTATTATATTTTCCATCGGGTTTCTTTTCACTAGCGG
TTCTACCCTCCCCTCCCATGCCCCGGGAGATAGAGCATGGAGAGAAGCGGAAAGGGTTAGCAGCAGCCGCTGTTCGTTCT
ATTCAGCACCACGGTGCTTTCATTGTTCTAATAAAAAAAATAATAATAACGGGGATAAAAATGAGAATACGTATTGTTGT
GCTTTTGCTGCGTTCCGCCGGGGGGGG
>Ag-Jan-Alv_1339
TTGCCGGCCGAAGAGATATAAAAAAGGTCTAGCGGCGAGGCAAAATCTCATTCCCTTACCGCAAAGTACATCCATCAAGA
TGGTTCGCCGTAGTTCGGTCGTGGTTGGTCTGGTTTTGGTTGCGTTCCTGGGCACGGTACTGTCCGTACCAATCTGGAAC
CGCATCGTCGGCGGGCAATTGGCTGAAGACACCC
>Ag-Jan-Alv_1341
TGGATCGCGAACTCCAGCTCCGCGTCCATCGTCGTGACGCGCACGTTCATTGATTTCGGCATTTTGATTGGGTTGATTGG
GCGGTTAGTAAGTTGACCGGGAAGGAAGGATTCGGATTTGAAAAAAAAAACTGATACGCAGAGCCTTGTTGTTGCCTGTG
TTCTTGCTGTATGTCTTTACAAGCGAGCGCAAGCTGTCTCGGCGGCC
>Ag-Jan-Alv_1368
ACGCAATGTATCGACCTGTAGCTCACTTCGATGTCATCATTGTTACGAATTCTTCATAATTAACCTGGCCATCGCCATCT
ATATCGGCTTCACGGATCATCTCGTCGACCTCCTCGTCTGTTAGCTTCTCGCCCAGATTAGTCATGACGTGGCGCAGCTC
AGCTGCAGAGATAAAACCGTTGCCGTCCTTGTCGAAGACTCGGAATGCCTCCCGGATTTCCTCTTCACTGTCCGTGTCCT
TCATTTTACGAGCCATCATTGTTAGAAACTCGGGGAAATCGATCGTGCCGTTACCGTCCGCGTCGACTTCGTTGATCATG
TCTTGCAATTCAGCTTCTGTGGGGTTCTGGCCTAGCGATCGCATCACGGTGCCTAATTCCTTGGTGGTGATTGTGGC
>Ag-Jan-Alv_1370
ATACACGTTCACGATTTGAATTGTTTTTTTTTCGTAGTATTTTTGTCACACTTTATTCAACTTTGAAGCTATTTTAGATT
ACAACTCTGATCCAATGATGTGATTAATTTGTTCTTATGTTGTCACTGTTCACGTCCACTTTCTCTATCTCTCTCTCTTT
CTCTGTCTCGTCCTCTAGTCCATTTCATTTGCTCTAACTGCGTTGTCTCACCTGTTATTCTACTATCATCTTTCGCCTCT
TTCGACAGTCTCGAACCGTTTGCGATTTTCCTACTGTAATGCATCTGCTCCGCCTCCTCCTCTCACTCTCTCGATCTGTG
TCTTTCGCTCTCTGCGTGGCTCTATATTTATTTAGTTTTGTCTGTATTATAATCTGCGACACATTCCGGTCGTCCCTTTG
CGTAACCGTTTTGATACAATTCTAACCAAATCAAAGGAAGCAGCGACCAGCGAACGTGGCGTGACGTTCACTGGCCTGAG
ATGTTGCCGCACGCGTGTTTGGGCAGACATCGCGTGGCCTTCGTGCCTTTGTACCGGCTGCGTCCGATCTAGAATACCGA
TTCCGCCGACCGGGACAGCTGCACCGGATGGGAGGGCGAGCGGGCGAGCCGCTTCTTCGGCAGCCGCTCGAGCTGTGTCA
GCAGCTTGGCAAAGTCGGGCCTGTCCTCGGAATTGTGGCTCCAGCACTGGATCAGTATGTCCTTCACGTCCCTCGAGGCC
TGCAGGTTGGCCAGCGTTTGCTTCATGCCCCGGCCGACCTGCCAGATGATCGATTCGGCCGGCTGCGACTTGAACGGGAA
CTCACCGCACAGCAGCTCGTACCAGACGGTGCCGAACGCGTAGATGTCGGACGTTTTCGAGAACGGCAGGTCGCCCTCGA
TCGGCCGGTACGGCGTCAGGTTGCGCATCAGCTCCGGCGCCAGATAGCACAGCCAGCCGCCGGGGATGCCGAGGCCGAGA
TCGCAGTACAGCAGCTTGGTGGCGCTGAACAGACCGAAGTCGGTGATGATCACCTTGCCGTTCTCCAGGAAGATGTTCTT
CGTCTTCAGGTCCTTGTGGACGATGCCGCGCGCGTGCAGATAGCCCATGCCCTGCGAGATCTGTTGCGCCACCAGCGTGG
TGCGGTTCAGGTTGAACTTGTCCTTGCGCAGATGGATGTGCGTGAAGAGCGTGTTGCCCTTGCAGAGCGACGTGACGATC
GCGAGCCGGGGCGGCTTCATGCAGGCGCCCATGAACAGCACCACGTTTTCGTGGCGCGTCTTCTTGAACGTGGCCACCTC
GAGCTTGAACGCTTCCAGCGTCCGCTCGTCCGCCACGTAGTCCTCCTTCAGCAGCTTCACGGCCACGTCGCCGTGCCAGA
GCGCCCGATGCACGGTGCCGAAGCGCCCGTTGCCGATCTTCTCCTTCAGGTGCAGATCGTCGTACGGGATGTCCCACTCC
TTCAGCGAGAGCGAGTTCTGCCGCGGCCAGCTGCTCTCGTGGTCACGCTCCTCGGTCGAGTCGAGCCGTATCGGGGTGCG
GTCGGACGACGAGTCGGTGCTGGTCGCGCTGGCCGAACCGGTCTTGTCCTCGCCTCCGCCCGGCACGCTATGATCGTCCG
AGAACTGCAGCTTCGGTATCTCGACGCTCGTGTCCATCGTGTAGACGCCGCTGCTGCCGAGGCTTCCGCCTAGTCCGCCC
GCACCACCCGTCCCACCCCCGATCGGGTGCGTTTCGATCGTTATTCCGCCACTGCTGCTACCGCCGCCCATCGAGCTGGC
GTAGTTCATCATCATCAGCGAACCGCCATTGCCGCCTCCACCGCCGCCGCCGATGCTGTTCGACACCTCGGGGAAGTTGA
ACTGCGAGTACTTGGATGTGGCGGGTGTTTGCGGTGGCAACGAAAGCAGCGCCGGGCTGGAGGGAGACGAGCTGTTGCAG
CTGGAGCCGGCCGAACTGCTGTCCGGGCCGCCGCCGCACGCATGGATGGCATGCATCGGACCCCGACCAATGCCTCCGCT
CAGCTTGCCAGCGTCACCGCGACCCCCACCGTACATGATGCCGCCGCCGCCGCCTCCACCGACACCAGCCGAGCCGCCTC
CGCGGCCAATGTTGGGCGAAACGCTCGTCGGTAGCAGCGTGTCCGACTGGAGCGACTTCTTGAACTCGTCCACAAACTCC
TGCGGCAGCCCGCACGACGGCGGCACGTTCGACTTGCAGTCCTTGTGGCAGCGGTACTTGCACTCGGTACACTTGAAGCC
GAAGAACATCTGCTTGTTGCACAGGTCGCAGGTGCTCTTGGTGACCTTGAACTTCTTCGTAAACCGATGCTGTATCATGT
GGCCCATGCCGCGCGTGATGATGGGCGTGCAGGGCGACTTGGGAGGGACGGCCGAGTAGCCGGTCGGGTGCGGCGGCACG
CCCGGATCACCGCCGTACTCGCCGCCCGTTTCCGACAGCATGCCGGCGCTGGTCGCTGAGCCTCCTCCCTGCTGTTGCTG
CTGCTGCTGCTGCAGGTGATGATGGTAATGGTGATGATGGTACTGGGGTGGCTGATGGTGATGATGATGCTGCTGCTGCT
GGTGATGATGGTGGTGATGGTGGTCACCACCGGTGCTGAGGACGTTGCTGGTTCCACCGCCACCACCACCACCACCACTG
CTGCCGGTCAGCGTTGGCTCCGTGTGGAGCCGACTGCGAGGAAACGTCCCCATGCGGTTCGCGCTCCCATTGCCCATCAA
CCGTTGCTGCTGCTGGGACACGAAGGTACCTCCGTTGTTAGTGCCGGAGCCACCGCCACTGCCGATCAGCATGCCCGCAC
TGGTGGTGGTGGTCAGTGAACTCTCGCCAAGCGACACCACCGTCGATGGAATGTTGTTGTTGATGTGGTTAATGCTATTG
TTGTTGTTCGCGTGGCTGCTGTTGTTGTTGTTGTTCGGTCCACTGGCCACACTGTTGCCCGCCAGTCCATTGCCCTGCCC
CTGGCCGTTGCCGAACTGCGATTCGTGGGACTTTGACTTTGTCAGCGCGGTGTTCGCGTCCGTTGCCGATCCTCCGGCCG
TGCCGGAACTGGCGCCCGAACTTGTCGTCACGGTGGTGCTGTTCGTGCTGGCCACAGTCGATGAAACCGTCGCCGTTGCC
GGGGAGCAGACGGAGGAAGCGGACGAGGAGGCGCCACCGCCCCCACCGGAAGCGAAGGAGAGCAGCGCCGTCTGGTGTTT
CTTCCTCGGCGGCGGTGTCGTGGGAAAGCCTCGTCGATTCTGCCTGTTGTGCAGCTGCACGTTGGAGGGTGAGTTCGGTG
GCGATGGCGAGGGAGTGCAGCCGCTGGTCGAGGCTTCGTCGGGCGAAATGGCGTGTTGTGGGTTTAGCAGCGCCGCGCCC
TCCACGTGCTGGGTTGTGGCGAGCGATAGTGAGCCGCCGCCATCGTCCGTCTGTGGGCTGGTGTTGCTGGTGGAGCCCAT
CGCTTCGCCCGGCATCCCCGGTCCATTGCTGTGGCGCTGCTGCGAACTGTGGTGATAGCTTGAGGCGGCGGCAGCGGCGA
GAGCGACGGCACTCTGCTTGCTGCACTTGCCCAGCGAGCGGTTCACGCGCGGCGACGTCCGGTGGCAGGCCGGCTGGCGG
TCCCAGGAGTCCCAGAAGAGATCGTGCGGTTCGGTGCCCTTGCGGCTCACGCTACCGTCGGTGGCGGGAAGTTCGAGATG
CTCTCGGCACCGCCGCAGGTTGCCGCAGGCGCGCGTCAGCCGCTTCATTTCCTCCTCCCGGACGTACACGTTGTTGCCCA
TGATTGTCCGCAGCTCCTTCTCGTCCTTCTCCAGCAGTCCCTCCAGCGTGCTGACCTGTTGTATCACAGCATTAAGTGAT
GCACAGCTCAGACCAACAACTCTGAGCCATTGCTTGAGTTCGTTCCCGGTGGCGGGAAGGCCCTGGGCGGGCAGCCGCTC
CGGAAGCTTCGATTTCGTAATCAACAGATCGGAAAATAGCTTCACCAGCTTCGTCTCGAGCGTGCGGATTTCCTGCTGGG
TCAGCTCAGCGCTTGTCGCGCACTGCGTCCGCAAGCCCTCGAGCCGATCCGCCGATATATCGATCATGCTCTGTATCACA
TCCAGCCCGCGCCGGATATTCACCTCACTGTTGTCTCCCCCGGCACTGTCACTACCACCACTGCCGCCACCGCCAGGGCC
ACCACCACCGCCACCACCTCCTCCTCCATCATCACCACCACCACCACCGTCACCCGGTGCAGTTTTCACATCACTGGAAT
TATTGTTGGCCATCATCATCGCCGTCAGCGGGTTGTTGCTGCTGCTGCTGCTGCGGCGGTCGAAGCGAAATCTTGCCCCC
GCCGCCCGGGCGACCAAATTCGTCCAGTGAAATGCAATCGTCGTCCGTGCGGATCCAGCGCCAACACACTGGACATCCGT
ACGCTCCCGTCGTTTCCTCCCCTACCCCCACCGACAACCCGTGCAGGCCGTGCTTGGCTGTTGCTACTACCGGGCAAACA
CTTCATCTCTTCAACACACACATTTTCGCTACTGCTGCTGCTTCTGCTGCTGCGGCTAGTGTTTGTGTAATTAAAACAGG
GAAGGTCGCCTTCGGTCGCAACTTATCGATCATTGTACACGAGGGAGCATCGGTTTAGCAACGGGCAGGGGACAGAAAGG
ATTCACAATGGAACAGACGCACACACACACACGAATACTGATACACGGAGGGGGCAGCAGCGGCAGTCCACAGCAGTGTG
TCGGCCGCAGGTGGAAGAAGTTTGCAAGTTGCGCCTTGGCCTGGCCTATCTCTACCACCGCCGGCCACGGAACGAACAGG
GGCTTTCTTTGTTGGGGCTACCACTGTTTGCCAGCCTCAAACAGAGTGCCGGGAGTGGGGTGATGGTGAGAACTCCCCGG
AACCGCAGTGCACTTCACCGTTGGCCGTGAAAGTGGAACTTTTTTCGCAAATTTGTTTGCGTCGTCGTCGTCGTCGCAGT
CGTTTGTTCGTTCCTGGGGACACTTTTGGTTTCCGAAAAAATCAATGAATTTTTTCGCTGTCAAACTTGTGTCC
>Ag-Jan-Alv_1376
ATTTGAGGAATCGGTTCCTTTCCAGCAGTGGACAATCGTAGAACGCGATGACATCCACCTCCCAGCGGGTGAACGTCATA
AACTTTACAGGTATCTTTGAACTGTCGGCAAACGTCAGGAACGGTTGCACCGGTCCATCCATGGTGACTTGCACTACGCC
GTTCTGGAACACTTCCAACACTACTACCGTTGGATGGGACCGGGAAAGAATGTGTGGTGTTTGTGCTTCACCGAGCAGCG
CGTTCTA
>Ag-Jan-Alv_1377
GTTGTAACGCTGTCCAACGAGGATTGCAATAAGAAGGGAGGCGGTCCAGGCTATACGGATGTTGGACATCTTTGCACACT
GACTAAAACAGGCGAGGGAGCGTGCAATGGTGACTCTGGTGGCCCACTGGTGTACGAGGGAACGCTGGTCGGAGTGGTGA
ACTTTGGCGTTCCCTGTGCTTTAGGATATC
>Ag-Jan-Alv_1381
GCCTCCATCTTTTCCATAACAGCTGCGTCAACCATGGTGTCTGATTTGTTTCCTTCGCCACCGTTGGCCGCCTCGGCATC
GGTTCCGCCGCCCGTTCCGGCCGCCGTCTCATTCTCTACCACCTTACTGTCCTTCTTGTCCTTCGAGGCACATCCACCCA
TTTTGCTGTGCAGTTGTGGTTGCTGCTGCTGTGTGGTAGTATGTGTGGTGGTGTGGAGGGAGGGTCGTTGTTGTAGTTCG
CTGGTCCGCTGGCTTTGGATGTTACTTCTTGTCGCGTGGTAGTGTGTCGGATATTGGTCCCTTCTGACAGTTTGGGCAAC
CAACCACCACCAGCTGCTGGAACTAGTGGTTCTTAGCGTTTGCTCAAACCTTGCCCATGCACCGGAAATGTTCCGGATCT
TCGCCACCGCTCCTGCTTTCTTGGTCTTCGCTCTCTCTCTGTCTCTCACACTAGTTTCTCTCTACGCACTAAAAAAGGAA
TGTAGTGTTCCTTCTGTCCGGGGAGGGGGAAC
>Ag-Jan-Alv_1382
GTTTTGTTTACTTTTTGTATGTTTGTTGTATTTGTTTTCTTATCTTTAGTGTTTAATGTCCCCTTATTCCTCCCCTTTTA
TTTTCCTTATTTTATCTATTTGTTCTCAACATTCTTATGCTCTTCTCATTCATGCTATTGAAAGATTGCAGCGCGTGTTT
GTACTGCTTCAGTATGGATGTGTGGGTTTTTCTTTACTTACTAAACAGCGTTTTTTTGTATTGTTTCTCCCTTTTCGCTC
ACGCACTGTTGAACATCTCTGCTGTTGGCCACTTTTGGCCACTCAAAACCAGTACCACAGTTTGTTTTTAGCGTTGTTTG
CTTGTATCGCTCCGTCCTTCTTGCATTCACTCTCTCTCTCTCTCTCTCTCTCTCTCTCTCTCTCTCTCT
>Ag-Jan-Alv_1383
CTGCAATCTTTCAATAGCATGAATGAGAAGAGCATAAGAATGTTGAGAAAAAATAGATAACATAAGAAGAAAAAAAAGGG
GGAGGAATAAGGGGACATTAAACACAAAAGATAAGAAAACAAATACAACAAACATACAAAAAGTAAACAAAACAA
>Ag-Jan-Alv_1386
CGAGGCTCTCGAGCTTGTGGATCATGTTCTGGACCTCAGTCGAGCTCTCGTACAGTGCGCGCAGCTGCTTGTGGTCGAAG
TTCTGCATCTTCTCGAACAGCGCCTTGAACTCGGTGCTCGACTTCATCTTCTCCTCGAACATGGCCTCCAGCTCGGCGGC
CGGCATCATGGCGAGGGCTTCCTCCAGC
>Ag-Jan-Alv_1389
GCGGCGGCTCCGTGCTGGACAACAAGTGGGTCCTAACTGCTGCCCACTGCACCCAGGGTTTGGATCCCAGCAGCCTCGCC
GTGCGCCTGGGCTCATCGGAACACGCTACTGGAGGGACTCTTGTCGGAGTACTGCGCACTGTCGAGCACCCGCAGTACGA
TGG
>Ag-Jan-Alv_1393
ACCTCGTCCATGATAAGAGCAAACACACACATCAATAAACGGTTATCAAAATGACGAGTGAGTTCACTGTGTTTCCGCTG
GCTCTGCCTCGAGTACCGACTGGACCCACTCGCTGAAGTGCCCGACATCGACGAACACGTCCGGCAGACCGG
>Ag-Jan-Alv_1394
CACAACCTGCCACACTCCTTCACCTCGTCGTTCGGTAGAGAGAGAGAGAGATTGTGAGTGTGTGCAATCGAACCTACGTG
TGTGTGTGAGCGAGTGATAGTGTGCGTCCATTGTGCGTGCGTGTGTGTGTATCTCGATAGTGTACGCTTGCATCTTAGCC
GATCCAAGTAGACCTGTGAGATCGGAAGAGCG
>Ag-Jan-Alv_1397
CCAATTGCCGCACAGTTGGCGATGTCTGGCAGCTCTTTGCCCTTGCACTTCTTCTGCCACATAACCCACTCGTTGAAGCC
GTTCTGTTGTTGAATGATTTTGGAACACTTAATTGCATTGGTAATGTCATCCGTCACAAGATCTTCACACTTCATGTTAC
ATTTGCCGCCCTTGTAGCCTACGCGGCACCACTCCTTGCTGTTGATCTGGAAGATTCCATAGTTGGCGGTCAGGTTGGGC
AGCATGGTGGTTTTGGTGGTATCCAGCCCGCTGACAGCGATCGCCAGACAGACCCAGTGCCCCTGATACGTCCGGCTAAT
CCCGTTCGCGGTCAGCTGCTTGGCAAGCTCACACTTTGTGTAGATCTTTGCATCGATCAGGCTCGGCAGGCCCAGAAGGC
ACAGGCTAACGATAGCCAACGAGAGTGTCTGACGCACAGAAACACGCTTGGCTGCCATCGTTGAGTTTTTGGGCAATTTC
GCTCAACACCTAAATCTGGACACTGGTGTCGCCGTCAATCAAGTGATTCCGTTCTGTTCGGCCACTGCGTACACCGAACG
GTACGCGCAGCGATGCGTGATTTCCGGTTTGTCACTAGTACCCGGGCCCGTAGCTACTTGCGCGAACCGTGTTGCGCAGA
CAGGCGTTTTATATTGTAATAGCGACACACGCACACACGGCTGTACACTTGACAGTGACAGCGGCCCGCGTTTTCGAGTG
GGAACTACACACAGGTATAAGAGGGTGTTTGAACAATCTGGATCGTGTTATTTTTTTGTTCTTTTTGAGAGCGGGAGTGT
GTTGGTTGTGGAACGACGTCAGATCTAACGTGCGCGCGAGCTCGACGTTTAGGCGCGTAGAGTCGGCACCAACATGCTCC
>Ag-Jan-Alv_1399
TTTTTTTTTTTTTTTTTTTTTTTTTTTTTTGCGTGAAAATCGGTATTTTATTTCCCTGCTTCCCTAGCTCCCTAAACTTC
CGACAGCATTCGGATGCCCTTCAGTCCGGCCAGTATGTTGCAGGCGGTGATGCGAGACATTTCTATGCGTGTCTCGATGT
CCGCACTGCCAATGTGGGGCAGCACCACCACGTTCGGTAGCGTGAGCAGCGGGCTGTCGAGCGGAAGCGGCTCCGGTGTG
GTCACATCCAACCCGGCGGCCTGTATTTTGCCCGCCCGCAACGCGTGAATCAAATCGTGCTGCTCGACCACTCCGCCCCG
GCTGGTGTTGATCAGTATGGCCGACGGTTTCATGCGCGAAAACACGGCATCGTTGAACAGGTTGGCCGTTTCCACGTTGT
ACGAGCAGGCGATGATGAGGAAGTCGCTCGTTTCGATCAGCTCATCGAACGGAACCTGCGTAACGTTCAGATCCTCGGCC
GTGAGAAACTTGTCCGTCCGGCTGGTGAACTGGATGCGCGACGGTTTGAACGGTGCCAGCCGCTTGGCCACCTCCTGGCC
GATGCGACCGAACCCGAAGATGCCGACGACGGAGTTTTTCACACTCGTACCGCACATCCACATCGGCGACCAAGACTTCC
AGCCGCCCGTGTGCACTTGCTTGTTGGCCTCGAACATGCGGCGCGCCGTTGCCAGCAGTAGTGCCACCGTCAGTTCGGCC
GTTGCATCCGTCAGCACGTCAGGTGTGTAGCCGACCCGGATGCCCCGCTGCTTGCACTCCTTCACATCGATGTGATCGTA
CCCGACGGAGATGGTTGAGATGACTTTAAGATTGGGCCCTGCCTGGTCGAGCAGCTCCTTGTCGATGCGATCGTTCAGCG
AGCAGTAGATCGCATCCTTCCCTGCAACATTCTTAAGAAATTCGTCCCTCGGCACCGGATAGCCTTCATCCCACAGTGAA
ATATCACATTCTTCCCTTAGCAGGTCCAGCCCAATTCTGGCGTAATCGTTCCGCGTTACGTACACTTTCGGTTTCATCTC
AAAGCAGCAGTACCTTCGATGGGGTTCTAAAGTGACTGGTCCAGCGGTGAAGGCGAGCAGCTGTCGTAAATCGTTCGAGC
TTAATCTTATCGTACCTCTCAAGCTGACACTCGAAAGAGCTGCGGAAAGCTGACGAAACACAGGATTCATTTCACGGCAC
CGTACGTTCAAACACACTCCCGGGGGAAGGAACCTAGCTGGCCACACTGGACGGATTGTCTCGATGCGATCGTATCGTGA
TCGTCAATCGATGTTTGTTTGTCTATATGACTCTCTCTCTCGCTTCAGGCAGTGCCTTATGTAAGGTTTGTGTACACTTG
CCCCACACCACGCTACTGCGCCTACGGTTGCAAAACGGCCCTTTCAGGAAAAGGGTCGAACCCCGTTGAACAGTTTGCGA
AATGACACACGGAAAACAAATCGTCTAGGTGGCTTCTATTAGCTGCATCGCGACTGATAATTGTAGCTACACTTTATCTC
ACAATGGTTCCTAAATCCTAGTCAAACACCGTAAAACTCCTGCCACAATTAAATGGAAATGGCACTTTGAGCGTGTGGTT
CTGATGGTCCTCGCTCAAGCCAATCGATGGTGCGCACTTTCTGTAACTCCTTGATAATGTCTTGAATGACGAATGAGGTC
AGCCCGCAACAAAGCAACCCCCAATCAATGTCATGGTGATGCCAGGCCAACCATTTCCCCCGCCCCGAACATATATGGGC
ACTTTCACTTTGATAAGGTGTATTTATGGCGTTTTGTAAACATACTTACATCGATCTACGCTTTTGAGTTCCAAAACT
>Ag-Jan-Alv_1402
GTTACGGACTGGAGAGTGATGCGCAAAAGCAACAGTATGCCGGTGGGAAAAGTAAATGAAACGTACAACGAAGAGACACA
AATTTGGACGCTTAACCTCAAGCCGTCTGAATTGGTGAAAAACGTGGAGTACAACATTGTCGTGAACTATGTCGGCCGAA
TGGAA
>Ag-Jan-Alv_1403
GTCTAGCACCCATCTCTCTTCGACTCCCCCACTTCGCTGTGCGTCATGTTCCACATGTCTGGAGTGTGTGTGTGTGTGTG
TTTTGTATTTTTTGTTTTGTTTTAATTCTTCATAAAGTATGCTATATTGAGCAGTCTGTTATGTGTGTGGGTCAGTGTAT
AGGTATTGTTATTATGCTTCGATTCAGTATCAACATTTAACACGCGCACTGCAAACCACGTGCCTCATGCTCAGATTTCA
ATGTAGTTCTGCTTTTAATTTGTTTTTTCATTTCGCTTACACATTTCATTTCTTCATTTGAACACACAAGTTTTTGTTTA
TGTTTCTGTGCCGTTTAGGATTCAAAAAGAATAGGTAGGAGTACTAACTTTTCCTTGTTTGAGAGTGAAAGTATTCAAAC
TGTAAAAAAAACATCGTGCTTGCTTGAAAAGAATGTATTCACTGGGGAGGTTGGAAAAGTTCACAATAATCAAGGTAATA
TATAAAGTTGATGTTTTATAGTAAGATTTTCGTAGATCGTAAATGAAAAGAAAAGGGAAAAAAGGCCGTCTGCACACAAC
ATCAAACGTATACAAATATAATGCGGATATAAGAAAAAAAAAACGGTTGAAAAGAAACCCAAAACGGCTCCACTGGTTTG
ATGTTCGTC
>Ag-Jan-Alv_1404
TCCCCAGTGAATACATTCTTTTCAAGCAAGCGCGATGTTCTTTTTTTACAGATTGAATACTTTCACTCTCAAACAAGGAA
ACGTTTGTACTACAACCTATTCTTTTTGAATCCTAAACGGCACAGAAACATAAACGAAAACTTGTGTGTTCAAATGAAGC
AATGAAATGTGTAAGCGAAATGAAAAAAACAAATTAAAAGCAGAACTACATTGAAATCTGAGTATGAGGCACGTGGTTTG
TAGTGCGCGTGTTAAATGTCGATACTGAATCGAAGCATAATAACAATACCTATACACTGACCCACACACTTAACAGACTG
CTCAATATAGCAAACTTTATGAAGAATTAAAACAAAACAAAAAATACAAAAAACACACACACACACTCCAGACATGTGGA
ACATGACGCACAGCG
>Ag-Jan-Alv_1407
CATCCGGGAATCCGCGACCGCACGGAACGCCAAAGTTCACCACACCGGCCAGCTTTCCCTCGTACACCAGTGGGCCACCG
GAATCACCATTGCACGCTCCCTCGCCACCCTTGGTCAGTGTGCAAACGTGTCCCAAGTCGACATTCTTCGGAT
>Ag-Jan-Alv_1408
GAATTCAAAGTACGATTAGTAATGATCACTTCACACTCACAACAATAAGATTCCAATGTTAGCCCAGCAGTGTATTACCC
CCGGCTTCCAGATAAGGAAGCGCGCCTCAACAGCAGCAACTCCGGCAAAAAAGCTGTATTATCCTTTGCCCAATTCGACA
CAGCAGTTTTTTTTTTTTTTTTTTTTT
>Ag-Jan-Alv_1413
GTGTGTCACAGTGGACTGCGGGGTGTAGTGGTGGATTTTATTTAGCAGCATCAGCACACCACCAACAGAGCCAAAGACAA
CACTCGCAACGAGATACGTTTTATTGTACCAAAAAGCCTAGCAGCGAATAGAGTGTGTGCGTGTGTGTGTCCAGACACAG
GCCAAGTGATTTTTACTAAACCAAAAAGACTCAATCCGTTTTTTTTGAGAGAGATTGCATTTTACTGCATTTACCTAGTG
AATAAGCGAGAGCAATAAGAAGCGTGTGGACGTTGGGCGTGTTCGTTTTTAAGAAGACAGATTGCCCAAGCCACCACTAC
CACCACCACCCCCTAGTGTGTTCACTACTTATTAGTGTGTACTCTGTTCTCGGAAACTGGGCGATCCAGGTTCCCCCTCC
CCGGACAGAAGGAACACTACATTCCTTTTTTAGTGCGTAGAGAGA
>Ag-Jan-Alv_1432
TGGTGCTCTGCTGCACGACCACCTCCACGTACGACACGACCGCGCCGACACCGGCCGTCGGGTACTGCAGATCGAGCCGG
ACGTCCTGGGGCGTCGGCCACGACTGCTGGTTGGACGACAGCCCGACCAGCCGCTCGCTGGCCGAATGCGCCCCCACACT
GTACACGATCTGCTGGCGCGTGCTGCCGCCCGCGAACACCTCCGACTGGCGCACCGGCACGAGCGGGGTGACC
>Ag-Jan-Alv_1438
CAAACGTATACAAATATAATGCGGATATAAGAAAAAAAAAACGGTTGAAAAGAAACCCAAAACGGCTCCACTGGTTTGAT
GTTCGTCCTTCAGCATCTTACAAGTCTTTCGTGTAAGAACGCTCCAAAACGTTCACCCGAGTGCGGCAACGTTTCTTTTT
TTCTATGCGTTCTTTTCGCAATGGTCACATTACATGCTGCCCCCCCC
>Ag-Jan-Alv_1444
ACAAATGCGACCAAGGGGAGGGAAAAGAAAAGTTTGCTCCGTAGCAAAAAGGGAAGGAAAAAGTGATAATTTACTCGTAA
AAATATTTATTGTTTGCATTTCAAATGAGCAAAAGTTATTATAAATGTATGCTATCAAGGGCGCGAGAGATTCCCGTTCG
CTGTTGGGTGAAGTTTGGTTTGTATGAAGGTATGGAGCATCAAATGGAAACCAAGCGACGGGAATGGTGCAGGTGAGGGA
GACGATCTTTCTTCTGTGAAGCGCAATTTGTCACACAACATATACGCAGGTGGACATGCGAATTGGAATGGCTTTTAGTT
TTATAAATTATAAAGTCGGACAGACGATTTATGTGCCTTGGGTGCGTGAACGACTGAGGTTTTATTTTTTGAAGAGTAAC
GATGAAAAACATGGTCGTGATGGTCCAGTGAATTGGTTAAACAATTATCAAGTTATTAACATTCTAGCACCAGCGGTAGA
AGTTGATATTCTTTACTGACGGTACTCTTAATGAAGAACGTTTAAAGTTTAATCGCCATTTTACTAGAACGACAACAAAC
CAACAGCAATGAACTTGCGCGGTTTTCGTTGCCGTCGGTTGATGGTATTTAAATAGTAAATGGGTTTAAGCATTAGTATA
CCAGCGGGATCCGTTTTCTACTGGGTGGCACTTTTGGGTACAGGTCAATGTAGCAATGGTGGACGATCCATGACCTACAG
GACGCCTCACGAAACTCGTACTTAGTTTTCTCGCATTGCCGTCCCTTCTCCTGCCAAGCCCGGGCTCGTCCCACGTCCAA
GTAAATTCTATTTTGCATCATGTCCCCGAGCGTCGTTGGTATTTGACCACCGAATTCACGGCACGGTGACCCAGACGAAG
AAAAATGAAATGTGCACCGTGTCAGCGGAAGCGCCAGAGCAAATTATATTATCCCACAATCCCACCTCCAAACCGGACCA
GCGTCGGGGAAGGCGAAGTACTTACTGCTATCAGCAGTGTTTTTTTATTGTTTTCACACGAAACAACAGAAGCTTGCAGT
TGCAGTGTAGCTTACATCGCGCAGAATCGCCATGAGAGGATGCAATTTTATGCAACACTCATCAGCAGCCGTCAGCATCT
CGGGTACCCGTGCATGTGACCGCGATGAGAAGGATCAAACCGTTGCTAGCGAACGTTTCACCAGAAAAGTGTTTGGACGA
ACTCGAAAGCGTGTGTTGGCAACGCCGTTGCCGAAAGCAGCTGTACAAAAAAGAAGTGCAACTAGGACTGGTGTCTTCAT
CCCACTGGCCACGTCATTGCAATTCGCAGTCCGCAGTCCGAGGGGAATGACCAAGATAGAAACGGTTTGCATGATGCGAA
CTAATTTAAAAGTACGTCAGCTAGCTCCGGTGTCCTTTTCACTTGGCCACCGGGCCCGCTGGTCAACAGCGGTCACACCA
AGCTCGGCAGCGGGTAGGATTTTTTTCGGTGATTCTTTCGCTCTTAGCTATTTAACATGGACACAACGATCCGCTTTCAC
CCACCAGCCGCTGGGCAAGAGTATGATGAAATGCTAACAGACAGATCGCGACGATGCAACCCGAGACTGGGGCAAACAGC
AGACCAAAAGCTGCCCGGCGATGGTGTTTAGATGTGAAAGGAAGCACATCATGAGTGGCGCATTTGTCAGCTTTAAGTGT
CGAGCTGGTAATGAGCACCGGGCACGAATGCGGGCAACGCCCCACATCCTCCCAAAAAAAAAACGACAAAGTGTGATAAC
GTTTAACTATCTGCCTTGTTTAATGGCATTGCAAACACCATTAATTGAAATATTGACAAGGACACAAAACAATAAGGAAC
CAATCGATTGCATTGACCGTGGTTCCGAATCGTCTCGAATGTTCGATTGAATGTTAATGATATCCGTCTATCTCCTTCTT
GCTGTGACAAAGTTAATCCGAACATTACCCGAACACAATGGATGCGATTTGTTTAATACGAATTGATACAATCAAACCGA
AAATCCTACGTTATTGTGTAAAACTCAGCCGTTTGAAAGGAGTTCCTGGCGCCCGGAGCTCACCGAAGCTCTCCGGTTCC
GGTTAAGAGAGAGTTTCGCATCCGGGAAAGGGGTCGACTATTCGTGTGCATGATGATTGTAAAAGTTTTGCCAAGCTCAA
TATTTCTCTCCGGTTTCTTCTGCCCGACTGGGAGGGTGGTTTCTCGAAGATGGTTAGGCGAAGTGGAAAAGTTGTCGATC
GATATCGATCCGGGAAGTGCTTAAGCGTTTGATTGCTGGAAGAAAAATAAGAGCTCTGTGTGTGTGTGTGTGTGCGTGAA
AGTGTGTGAAAGAAGAGTTTGTATTTTTACGATATTCATGCCGGAAGTAAGCGGAGGTTGCGAAAGCAGACCCGCTTCCC
CGGTGTGTAAAGCTTGCGCTGGCTCTTGGCTTGTGCCCGTAGTGTAGCAATTTCTAACTGAAATTGTTATGATGGGAGCC
AAAGTCGGAAGTGTCTTCCCAGTCGTCCCACTTTCCCAACAATACGAAGCATCAAATTCGATAGAGAACCGATAACAAGA
AACAAAAACAGTGGGTGAGAAAAAATAAGGACTCGAGGCGAGTGGGAAAGAGTTGTAAAACTTTGTATTCGTCGCTGGCC
GGTTATGAGCGTTATACGTCTCTGTGGAAGGAAACACCCTGCACCCTTCCCGCCCAGGGAGGGGTCGGCGAAGTGTTCGA
GAGGGAATGAAAATTTTAACGATTCCGTTGACAATGGGATCGAATCCAGCTGCAGCTGAAGTCGGGAGGAGTGGCCACGC
GGTCCGTGATGGGGCGGAAAATCATAGGAAAACTTTTTTCATTACTATCGATTTTCATTACTGGCAAGCAGTTCCAAACG
GCTACCAAAGGTTTTGTTGGGTAACTTTCCGCTTTTTACTGGAGCGTTTGAGGAGTTTCTAATTCTGTGGTTCACAGTGG
CCCCAAACAGTAATGGGCTTAGTCTGTTTGGCTTGGATCTATTTTTCTCTCTTCCCTTAAGTAACAAACCCCTTCAAACA
AGTTCCCTTTTTTTTGGGGCCAACAATGGTTGGTGAGGGAACAACGGAAGGTGCCAGAAAAGTTACCGATAGTGGTTCGT
GTCGTGTGGTGGGATTTGCTTCTATTTTTGTTGCAGTGCTCTTCCTGGTACAGAGGAGGACACAGGACAGAGCACAACAA
AATGCCAGTGCATGAAATCTTTTGTGGACGGTTCATTGATTTTACACTTCCGGCCTTTCTTTGTGTGCGTGCATCCGCAC
AAGTCGTCGCTATGGAGCGAAGAGAAGAAAGGGGGAAAGTCTTGTGGGTTGATGCCCTACAGCGTTGGTGCAAAACTTTC
CAATCGAGTATAAATCCCAACAATCGTATTCCATAACACAAAACGGACTTATATGACATACTGTCGACGGCTTAGCTGGG
AATTCCGGGCTGGGAAGTGCTTTCGTGACAACCAGTCCGGATAAGCCATTAAAGAAGTCAGAAACTCGAGGGGTGTTTGG
AGTTCGCATGCTCTCGCCATGCATATTATGCTCCATATTGACCTAGTTTCTTGTACGAAAGTGTGTCAACTCTAGATACT
AGTTCGAAGTTGGTGGTAAAAGTTGCTTATCGTTACTCAGTTGATTACTGTTTTGCATCGTATTGGTTTGGATGTTATGG
CGTTTTCCAGATTTGCTTTCCATTAAATTATACTTCGTTGACAGTTTTACGGAAAAAGGACCCGGGACTGTGTTCGGGGC
AGATCGTTCAGCTGTTGCACATCGTTTATGGCAGCAATCATGTTACACGCACTGGGCACTTGAGCGGCGTCCAGTAAATG
TAGAATGTTTTAAACGGTTTTATCAAACGAGCCTCGTTATTATGTTTAATATTTTACGGCTGGCCAGTGGCACATTAAAC
TGTAAAATTAAACGAAAAGGACTCAACGAGAAGGGCTGCACAAATGGGTTCATTGGGATGGTTTGCTGAGAATTTTATAC
TGAGCAATCAATGATTATGAGGGCAGGCTTGTAACAAATGCATTTTTATTGTTTACGTTCGATAATTACGAATCGACTTA
TTTGGATGGGGGAGATTGGGCGTTGGTGTGAGTAAGGCCGTGATTGTTACGATCGAAAACATAAAGCATTGTACTTTATC
GTACGTAACACGGAAAAGTTTATGATTTGAAGCGCTTTGTATTATTTTAACTGGGACGGACAATGGATTGTAAACCGTAC
ACGGCGTTGGGAATTTCATATATCTATGGGATAGAAAAAAAGTTTTACAGATATGGTATTTTTGCATTTCATTCACTCCT
ATCCCATCCCTCGTGGCATGGTGAAAGTTTTGCGGTGTTTTAGTTTTTTGCACCGGGTTTATAGTATTTTAATTGCTACA
CTCTGGTCATATTATTGCGTGTAAACGAGGTGGAAAAATTCATTTCATCATTATTCAAATATGATGGCGTTTAGTGAATG
CGAAACATCACAGCCAACAACATAGGTAGGTAGCAGTTGAGTTGAGCATAAATGTAATGTAAAAAATACACTATTTTGAG
CGTCGATTGATTTGGGAATGAATTGGATCATCTCTAAAAAAAAGGTGCCCCCGTATAGGGTCAATTTGTTCCAATTCTGT
GATCGCTGTGAATGCAAAAAATGGTGGAACGATCTATTCGATGCCTTTTATTAACAGACCCGCTTTACTGGCAAACCGCC
CCGGGCAGGACGGAAGCATCGATGAGGACAGCATTCTTCCGGTTCACAATTTGAAATGGAATCAAGCGAGTGGAAAAATG
GACATTGTCGCATAAAGTGGAACTAAATGGACTGATTTCGCATTCTTTGAATAGCGGGAAAGAATTTTAGCCCGAAAAAC
GCTTTCCCCAAAACGGTGACCCGCCGGTGGGCTCGGGTTGAGCTTGTGTGGGTCTGTGCAAACCGTATTGTGCAATAAAA
TCATAATCGATGTCATAAAATATCGCGTGCCTTCATGCCAAATCGAATCGAAGTGAAGCGATGTGAGAACCGATTGATTG
ATGGGCATGGATGGTCACGGGCCGTTTTTGTTTGTGCGTCGTACTGTGTGCTATGTGACGGCGGTGGGTTTGAACCAGTA
CAAAGTGCATATGTTGTTTGTGTGCTGCCACAACATCCATCCATCCGTGGTGTAAAGGTACCGAACCTGTGCGCCCGCAC
TATGCAATGCTTCATATCACTTCGCTACAGAAAAAGGTTGATGTAAACGGGTTGTGGTACCTTCGGTCGGAAGGGTGCAA
TGTGATAAGAAACTACGAACCACAAGTAAGCAGGCAAGCTATTCTAATAAATCAACATGAGTTGCTTAGAATGTTCCATT
TGGTGGTGGTAGTGGTGGTGTTTGTATCATGCTTGGTTCCCATGGTCTCGGTCCTATGCTCCAGCTGAAGGAGCGACGGG
TCGAGAAAGAATGAGTTGTGATAAAAGTGTTTTACGCTATGAAGTTTGATTTATTTTTTGCTGCTGGAGTAGAAACCACC
GTCCAACCACCAAACCCCGTGTTGTCCAAAGGTTACACAGCACAGTGGACAAAGCAAGTGCGCTGGTTATCAGTAACGGC
AGGACGGGAATTACTTTACCACGAACGAGTGATTCCGTCAGTGAAGTCGGCAAAGTTCCTTCCGCAGCCGGCAGGAACTC
CCCCGGGAGTTTGGGTAACAGTTTGCTCGAAAAGTCAGCGCTGGGTAAGTTTTAAGTGAACCGAAAAAAGCAACAACAGA
AACAAAGTGTTCCGCCCCCGTTGGCCGCTATCCTCGACGCCCTTCCCTGTTGTAAAGCAAAATTTGCAGCCAGTTGCACT
AGAAGAAAAGTTTATTATGATAATCATTTGTAGAAGTGATTAAATTTCCTTCCTTGGATCGTACAGTGAAAAATCGTTCC
GAGAGTGGTGTTGGTAAACGGTGGTGCACCAGGACGAGGACGTGTTGTGTGTGTGTGTGTGTGTGTGTGTATGACTATGG
TGTCTCGGTGTTGGCCCGCAGTCAAATAGTTTGTGAAAATGAGAAACTGCTCGACGCTTCTGGTACGCCGGGTACGCTTA
ACCGAAAGCACTCGTTCCACTCGCGCTGAGCTATAATCTTCCGGTTCCTTCATCATCTCTCGCCGAGAAGCTACCGGGGC
TTTTTGTTGTTCTGGTGTTGCTTCAACCATGCCAGCTCATCTTGCAGCGAAGGAAAGTTTCGTTTTGGGAGTGTCTTTTT
TGTGCGCTGAACGGTTGAGTGTTTTTGTTCTGCGATGTTGGGGCCACTCCTTTAGCTTCCACCCAAGAACCAAGCATGAA
AGCGCAAGTGGTTGCGCGGACCATCGAAAACCACATCCCACAGTCAGTGTCGGAAGTTTGGCGTCAACTCAACAGGAACC
TCATGAGCAGTAATTTGTTACATTCGGTGTCTCGTGCCCCGCTTTCGCCACAGTTGTGTGGCCTGTGGATCGCCATCATG
GTCAGGCGAAGGCAACACGGCTCTTGCGATTTTTGGGTGGCCGGTTCGCTCGTTCGGCCATCTCAAGCTCGACCGTCGGT
CGACGGTACTGCATTTCCTCGCGGGCATCATCATCGGAGTAGTTGTCGTCGAAATCGTCGTCCACTTGGTAGGCAAAGTT
GGTGCGACCTCCGGCGCCGAGCCCGTTGTTGGATGATTGGCGTCCACCGCCATTGTTGTTGGCACTGCTGCGCTTCCGAT
TGGCGCCTCCACCACCCATCTGGCCGTTGTAGGACCGCGAGCCGGGAGATGGTTGCTGGCCGGGCGGTTCGTCCGGATAC
CAAAGATCTCCGGCCGAATCGTACGGATTCTGGCCCCGGATGATCGATTTGCGGATCTTGCGCTGTTCGGCCATCGATTT
ACGGCGTGTATCGAGCACGTTGAGTGTTTTCCGGCTGAGCGTAAGCCGATGGCCAAGGTCCAGTTCGCCCTCCTTGTAGT
AGTTGCGCTTGAAGTTAGCCTCCAGGTTGCTCCAGTCCTGCTTGTTTTTGTGCTGGTAGAGAATGCGATGGATCGTGTCG
CGACGTCCAATAGCTTTCTGCTCGTCCTCTAGATCTTCCTCGTCCCACTGCGGTTTGGGGCGCTGCAGTCGACGTGCAAT
TTCGACCGCATTCTCGCGCAGTTCCGCATCGAGTGACATATCCTTAGCCTTCTTCGAACAGTACCAGTTCAGCTCGGTGG
AGGCAAGAATCTGGGAGATGGTACCGAACCGATGCATCAGCATGGCCACAAACTGAATGATGAGAATCAAACCGAAGAAC
ATCACAAACACCAAACCGATCGGTTCGAGCTCCAGGTACTCGCGCCGGATCATGATCTCGACCGTGCTTTCGTCGAAGCT
GATCTTGTTCTTCACGTTGAACCACCACTCGATGTGTAGCTCCTGTTTTTTCAGCTGCAGCAGAAAGATCACCAGCACAA
ACAGTGCGTTCGCCATGACGAAGGCAAACACGGCCAGATCGCGCAGACCTTTGAGCTGTGACTTCATCTCTTCCTTCTGC
TTTTCCGACAGATCGAGCGGCTTCAGATACTTCTCGATCAGCTCAATCCAGAATTGCTCCTCCGAGGCGGAGATCGTCTC
AGTGTCGCCGTTTTTCAAATCCACGTCGTACAACCAATCCGGCAGATAGTTAATCTGCTTCTCGGGCTCTTCGAGGGAAT
CATTTTTCACCGTCTGGATCGGGGAGGCGGCGCCCGAGGTGGAGGATGGCGAGGATGGGCCACGGTTACCTTCCGGACGA
TGCATATCGAGACTACCGATGTCATCATCTTCGTCGTCTGATCTCATTACGCTGACGTTGCCGGTTAATTTCATTTCCAG
TGCCTTCATTTTTACACTTATTTCGCTGAGCGATGCCGCAATTTGTGCGATTTGCTCCTTTTCGGCGCTGGCCTTTGGGT
GCGTACAGAGCAGACATCGGAACAGGCCATTGATGGAGATGTCAATGGAACCGTCCTCCTCCTTATCGGGCGAGCGGAGA
TAGCCCAATATTTTTTGCATCTTTCCTGCCGGGGCCGCTACCGGCGGTGGTGCCTTTTTCGCTGCATCAACGGGGTTTTC
ACGCGTTCCCCAGGACACATCGTTCATGTTGAATACGGAGTAGATCACGAGCAACATGTACATGGAGGGAATGGTGATGT
AGTACACCAGGCCCGCCGGCAGTGCTTCCATTTCCTGTGGATGCAGCACACCGGTGATGACGATCTGCAGCGCGACGGCG
AGAAAGAACACGGACGACGGCGCAAGTATACCGTCCTCCATCACCTGCACCACGATACCGACCAGCACGGCCATCATGAC
GAGCGAATAGATGGCCGAGATGAAGAAGGCCGCTATCAGTTGATACTTTTGCTTCATCCAGTAGCAGATGGCCATAAACC
CGGCTAGCGGGACGCCGTTCCACAGGAAGGAGGTCCAAATGTCGATACGAAACACGGCCACCAGGGCACCCACCATCATG
AGAAAGATCGTGCCCGGGCCGAGGATTGTGCCGAACATGAGCATGCACTGGTAGATGATGTACGGCATGGAGATGCTGTT
GTTCGTCTTGACGACCCGTTTCGCATCCGCCAGCAGATCGAAGATGTTGGCAATGGTGGACGGAACCCAGCGACGGCGCT
GGTTGTAGAACTCGTTGAACCCTTCCGGGGCGTGCGTATAAGCGTCCGAGGCGGCCGAATACTCGACGCGGAACTTTTGC
TTCAACAACAGGGTGCACAGCCATCGATCCTCACCCTGATCGTACTGGACGTAGTGGCGTGCCTGGTCCGACTTGGTAGT
GTACTTCTTCATGACGGAGTTTTCCATCAGGGCACGACCGCGGAAGAGCGAGAAACAACCGGGCGAACACAGCACGCAGC
CAATCACGTGCTCGGTAGCCTTCTGCAGCCAATGTCCGATGGCGTACTCGAAGATCTGATACCAAACCATCGGTCCCGTG
CCGACCGGATGAATACGTCCACAGGCAGCACCCAGGTCCGGATCAACCTTCATTCGTCCCACAAGCAGGGAGACGGCGTT
CGGTTGGAAATCAATGTCCCCGTCCAGTGCCAACAGGTAGGTGTTTTGGGCGATGACCATCTTTCGCTCGGGCGATGTGT
TCAACTGCATGATTCGGTAGCCGAGCAGGTAGTACATGTACATAACCTGTGACCAGCGCTTCTTGTGCCGGATCTTGTTT
TTGTCCTTCAGGTGTGCAATCATTTTCGTCCTTCCCGGCAGTGTCCAGATCAATCGGCCACCGTATGGAGTGACGATCTT
GGTGGGCGGATATACGCGCATCTTGGTTTTGTACACTTCCAGGGCCGCCTCTTCGATGTGGTTGATCAGCGTCTTTACGT
AGGAATTGAGCGGTGAGGCATCGGCACTCTCGCACTTGGATTTATCATTTACGAACGCGTCGTCGAAGAAAATGTGAGTT
TCGAGATCGTAATAGTCAGGATCAATATCATCCTTGTTTGCTTGTATGTGTTTCATCGCCATCCGCCTGGCACACTGATC
TTCATCCAGTCGTAGGATGGATTTCAAGAACTCCATCAATTCCTCCTTGTTTTCGTGCCACATGGTCGCACAAATGAATA
TCTGCGGGATGCGATCGTACGGTTTGATCTTGTCATCCTTTCCCTCGTGTGCCTTGGCATCAATTTCGTTCGCCTTTTCT
GTATCTTTCACTTTAACCATATCAATTTTCTTAACGAAATCTTCCTGATCCTCCCGTCGGCGATTCATGGCAACGCTCTG
GTCTATCAGTAGGCTGTTGTACATGGGTGTTACGAAAAGTTTCTCGGTCGATGCGTTTCGATCGCTCTTTGCCATCCACA
GATGGCGGGTGATCCAGGTTTGCGAGAGCAGCCATAGCAACCAGAGCCAAGAAAACTCGTTGACAACGTAATCGAAGAGG
TAGTAGATCGGAGGCATACGGAAGAAGATGTAGTCAGGCAGGATATTGTCGAACGCACAGACATCCGCCTCTCGCAGACC
ACAGAACACCAGCAGCAGAGTAACTGTGACCGGTACCGCAAGATTGATCGGGAACGCCATGGAGAAACTTTGAATCTGGA
TTTTGCACGCAAATTTGCTGAAGATGTAGCACAGATACGCACACAGGATATGTGTGACCGTGGTCCAGATGATGGCGTTG
CTGGTGGGGAAAATTTCGTGTTCCTCCAGATCGGACGTGATGGACGAGAGGTCGGGAAACTTTTCGTTCAACACGGCTTC
CATCTCGCGTACTGTGATGGTGTGATTACCCCAGCCACTATCAAATAGTCCGAAAAAATCGGTCACCGTTTGGCCGGAGA
GATAGATGCAGGCCCCGAGAAATAGGAAGATTTTGTACGGCGCGATCAGTAGATACGTTTGGTACCGGTTGTCGGTTAAT
TTTTCGCGTATAGCAGCGAATGATGCGATTGGTCGAAATAGACTTTTCTGCGACAAGTAATTCTCCCACCAGTGACAGGA
TATGAGAAAGATGGCTCCCGGGATGAACCACAGCTCAAACTGGTTACTGAGCAGCGGCCACACAACGTAACCGGTAAGCT
GCGCACTGATCGCAAGCAGATCGAAGACGTACTTGAAGGCCAGCTTGGACTCTTTGTGCGAACGGGATAGCAGTCCACCG
ATGGCAGGCACTAGGCAGACACAGTTCGACAGCATCGCGGCCTTAACGACGTCCAGGTTGGGGTACACTAAAAACGTCAA
AATTGCCAACCCAATCACGTGGAAGCTCTCCATAATCGTAACCATCAACAGCTGGCCCCAGGACGGTCGCGGGATGTTCT
TGAAGAAGCAGATGCGTGCCGCCCGGATAAAGGTTCCGACCTCCGGCACGGCAAACGAGAACACAATCGCCCACATCCAG
GCTACTCGCTGCTCGAGTGGAATGTACGCTTCGAACTGTTTGTCGGGCTGCCGCACGTCACAGTAACGATTCTTGGTCCC
GTCCTTTACGTTGGACACCATCAGCAGGAAGGACATCTTGGCAAAGCACGCACTGGCCAGTATGACGAGAAACACAAAGA
TGTAGGTAAACACCTTCAGCCCTTTGATGAACACGAGCAGATACTCCCGGCTGGCGGCGGAACCGGATGTCTGCGGTACG
GGCGGATCCTGGAACGAGTCCCATAGCTTGTTGTCCTGCTGCACTTTTTTGATCATGACCGTCTCCTCGTCATCCTCGTC
GGACGATTCGGTGAAGTAGTTCATGGTGGCGTTGTTCTTCATCCTGCACTTTGGAGCCCGAGCTCCACGGATGCCCTCGC
GGTGATGCAATCGCTTTTCAATAACTGTTCACTGCCACTGTGTGTGTGTGAGTTGGGTGCTTTTTTGTTATCACATTCAC
TGTTCACCCGCACCTTCCCCCGGAAGTGGAGTTTAATGATACGAGGGCAATTTCGACACCTGCCCCACGACACGACACGA
TCGGATCGATAATCACATTACACTCGGATCGTACAGCTTTTTCCTCTGCCGGGGGAGACTGTGCAAAGGATTTGAGGCAC
AGACCTTTGAGCACACGTGCACACAAAACCCCTTTCCGGGGAACTCACTCATTCACTCACACCCGCTAACGGTAATCGAA
ATTCAATCAATTGGGTAAACAAACACGCACCAATTCCGTCGTGCGTATCATGAGTGCAAGGATGCGAAGGCGCGGCCTGA
TCGAATGACCACCGTTTTGTTTTCGATAGTAAAAAATAAGGCTTGGCTAGGACCGGTATGAGTTTCTGTTTCGTTCGTTC
GGAGAGATGAGACACTACTGACGACGGCCCTTGACGATCGACGCTGCGAGCTGACCGAGCAGGAACGG
>Ag-Jan-Alv_1446
GGGGACACGCACTACAAAACTTCCCCCAACACTACTGAGCTTCTGCCCCCGTGCGGAGCTCACACACCCCCTGCGGTCTC
CGACCGAACCAGCTCGCCATCCGTCCCCCCCGGAGGCGGATGTGCAAAACGAAGAAGAAGAAGAAGAAGAAGCA
>Ag-Jan-Alv_1450
CCCGGCCGGCAAAGTCCTCATCACCCGTCGGCAGCCGGACGGGCTGGGCGCGCTCGCTGAACTCCACCTTGCTGGGCAGC
TTCACCAGCGCGACATCGTTCGCCACGAACAGTGGGTTGTACTTTTCGTGCTTGAAGAACTCGGTCGACTCCAGCACCAG
CCGGCCGTCGTTCGTGTTGTCGCTGAAATCGACCGCCCC
>Ag-Jan-Alv_1457
TAAAATATAAATTTTAAAAGTCTTTATAATTTATAATTTATAAAAATAAAGATCTATAGGGTCTTCTCGTCTTTTAATTA
AATTTTAGCTTTTTAACTAAAAAATAAAGTTCTATATAAATTTTAAAAAAACAGTATATATCTCATTCAACCATTCA
>Ag-Jan-Alv_1463
CCAGAGAGGCATGCACCGCGGGGGTGAAATCGGCAGGGTGGTGGCTAACCAAGGTCACCAGCAGGCAGTGGCTCAGGAGC
TTGAAGTTGACGGGATCCCCACGCAGCTTGTGGGCATGCAGGTCGCTCAGAGCAGACAAGGCACCGGGCAGGTCATC
>Ag-Jan-Alv_1470
GGCCGGACCACCATAGTCACCCAAACAGAATCCAGCTCCGGCACTCGCATCCAGACAGAAGACACCTTCATAATAGTCCT
CTCCCATCGCTTCCCGGCACTGGGAATCGGGCAGCGAGGTAAGCTGGGCATACTTCAGCCGGAATGCCAT
>Ag-Jan-Alv_1471
TGGCAATCGTCACCTCAACCTCTACACCAGGTTCCATGTTAATCGAGGTGATTTGTTTCACGATTTCCGATGGCGAGTGC
AGATCGATGATACGCTTGTGGATGCGCATCTGGAAACGATCCCACGTCTTGGAACCCTCACCGCAAGGAGTCTTACGGGT
GGTGATGCGAAGGATCTTGGTCGGCATGCGAACTGGACCCTTCACACGCAGCTTCTGCTTCTTGGCTCCGGCAATCAGAT
CGGCACACACCTTCTCCAGGCTGCGAACATTCCGGGAGGTCAGCGTGATACGGATGCGGTGCACGGTCGCGGTCTCAACG
ACCGGCTTCTCAATGTCCTTGGTAGCTACGGCAGCCATATTTATCTTCGATTGAAGAGAAGAGTTTTCTGGTCGAGATAA
TCAACAAAA
>Ag-Jan-Alv_1474
GCAGATCGTTCAGCGGCAGCAGTCCCACGAAGTCATCGAAATCGTCGGTCAGGGCGCGGGTGGTCGGGGCACAGGAGACG
GCACTGGTGGCCACCAGGCAAGCGACAACAAATGCGGCAATCTTCATGATGCTAGATTTGATTGGGTTGCTTTTGCACTG
GTTTCGATGCTGAGG
>Ag-Jan-Alv_1475
TTTTTTTTTTTTTTTTTTTTTTCCAATCAACCAAATAGTTTATTTCTTAGAATCACACTCGCAACTATTAAATTCATTCA
CTTGTTCATCCTCCATCGGCCGTTTTCCTGCTGGTTACAGGATTGAATTTTAAAACGCTTTCGTGCTTGAGCCTTATTTG
TTTAAATACCTTTTTTTGTTCGTTTTGGTTTTGCTTGTTTTTTAGTAGCTTGCCACCTAATGCTGATAATATTTAACAAA
ATTGGGGAGTAGGCTGCTCGTTTCGTTTGCATTACCAACACTTTGTTTCCCGTGCAAAGATTAAACAACAAATCGCAAAC
TTAAAAGCTCACCAGGCGTGAACAGTGTCGTGTGTATGTACATCGTCGATATACTGTTGCTGCTAGCACTGCTTTGTTAG
GGTTCCTCCGTTGTCATCCTTATCGTCCCGGGGGGCTGCCGACCCTAGCGTGCAGGAAACGGCAACAAAAATTGGTCAGC
CTTAACTACACTACCTGGTTTTGTGTGTGTGTGTGCCTGTTAAGAGGAGTTTTTGTATTTGAGAAACGTTTGCTCTACCG
CACTACAGGCGGATCATGAACAGCGCATGCAACATAAACTATCTACTGTTCTTTCCGCTTCGCTCGGTGTGAAATGTAAT
ATTCATCTATTTAAGAGTGTATCTCGACTGATCGAACGGTAAAGGTGTTGGAACCTCCCATGTAGGTGCGTCTTTGGTTC
AACCTGTTAAATATAATCCTTCATTACACGTCGACCCGCAGAATTCCCGCAATTTAAGCTACAATTTTCAACTGTAATTC
CTTTTTGTTGCTACCGCCGTTCGAAGATGGTTGACTGGAGCAATCCATGCCAACGCTTTCAACAACCCATCATCATTCCC
ACTATACACAACACGCTCATTGCTCTAGGGCGAAACGAATCACACTTACTATGTTTCTTTTCCTCTAAGTACAAAACGAA
ACAATGAAATTGGTGTTTGCTTGGTTCAACTTTGCGATTAATTAATGTGTGATGTTATCTGTGTTCCATCCTCCTTTTCA
AACTCCTTTTTCCGTCCCTTTCTTGTTTGGGGCGAATGGGGTTGCGAAACGGTGAGAGCGGAGGGAAGGAGGCTTCAACG
TTGTTAGTACGTGTAGGCGCAGGCATGCATAGGCGTTTGATTTGTCTTTCATTTCATTTTGCTACAGCAACGTCGGGATT
TAGCTATTTTGTTGATTAACATTTGAAATCGCTTGGCGCATTTTTGTCTTAACTTTTGTTTTGTTTTGTTTTTTTTTTTG
TTTCTCGTTTTGATCTGCTTTACTTTCTTTCTCTTGCTTTCTCAGCTCATTGCAAATCTTACAAACAGCATGGAATTAAA
GTTTTTCGTTTCATGTTACGGTTTTTTTCC
>Ag-Jan-Alv_1476
AGACTAATAATGGATAGGATTTTTACAAACACAGAGAGAAATGCTTCTCCTCTGCTGCGGCTTCTGCTCGATTATTTGCG
AGCAGAGGATACACACACAACAACAACCCACACAGCAGAGAAGTATCAGAAAACATAGAAACATGTGAAAATGCGCATTT
TTGAGAGGAGTGAGGGAAAGGAGTAGAGGATGCGAA
>Ag-Jan-Alv_1482
GGGTACCATGTGCCCGGCACGCAGCGCCCAGTACACAGCCAGCTTGCCGTAGCTCTTCTCGTACCCCTCCAGCACACCGT
GCTGGCCGACGGCATTGCGGGGCGATTGCAGGTAGTTGTTGCGGCCGCTCCACTGAATCTTCTCGATCCACCGCACATTG
CCCGGGGTGGCAACGATCAGGTCGAGCTGGCCGGTAATGATCACCACATCGAGGCTGGTGTTGTTCAGCAGCAGCTCCAT
CACGTCGATGGCGGGCTTCATAAAGTCACCGGCCAGCGTGTTGAACACGCGACCACTCTGCGCACCGTAGACCGATTCGG
CGGGTAGGCTTAGGGCGGGCGCCACCTCGAAGCGCATCAGATCTTGCAGGATCTGGTCGCGATCCTCCGATGCCAAGCGG
GTGGCACGGGATGCAATAGCACTTCGCATATCGCGCGAAAACTGCTCCAACTGCGAGCGCGTCCCGGCAAAATCCTGCTT
GAACAGCACGTTGTAGAAATCGATCCCGTGCGTCTCGCGCAGAATAACGTTCTCCGTCATGCCCCACAGGCTGGTGGCCT
GCTCCCACTGGCCCTGGTTCAGCACGTGCTCCGTTTCGATGGCCGACGCCTGGATGGCGTTGTAGCCCTTCGTGTCGACG
TAGCCCATGTTGAGCAGGAACTCGGCCCAGGACAGCACGGAATCGATGGGCGATACCCACGGGGCCACAATGCCGACCGA
CTGCAGATTGCACTCGATCTCACCGTTCTTGATTGCCTTGTCCAGCACGTACGCAAACTCCGGGGCCATCTTGCCTCCGT
AGCTTTCGGCGTAGATGTGCAGCGGGGTGTTGCGGAATTCGGGCTGCGCGTCGTAGAACTGCTTCATCAGCTCCACCAGA
TCGTCCGCAATTTCGC
>Ag-Jan-Alv_1486
TCCCATACGGCGGAGAACTCTTCGCCCTGCAGGTAGAGCAGAGTCTGCTGCACCTCCTTATCGGTCAGCAGGTAGCGCAT
GGCCAGGTCCAGCAGATCGTTCAGCGGCAGCAGTCCCACGAAGTCATCGAAATCGTCGGTCAGGGCGCGGGGGG
>Ag-Jan-Alv_1490
CGATCTTTTTGGTTGTTATCTTCCCACCCGTTAGCTAACGTATGGTGCAAAACCTTACCGTATTCTCCCCTCGATCGATA
AGCAAACGAATTGCTCCAAGGTGCCCCCGAAACAAAAAAAAAATAGAAACTGATAACAAAACAATACAACTAAACACTCG
CGAAGCGTCCGAGGAAGAATACAGGATCACCACGGTAAGGAACTGCTATGGCCCCAGTAGTTTTTTTTT
>Ag-Jan-Alv_1491
TCCGACCGAACCAGCTCGCCATCCGTCCTCCCCGGAGGCGGATGTGCAAAACGAAGAAGAAGAAGAAGAAGAAGCAGAAG
AAGAAGAAACCGCAAATGGCTCCACCGACGATCGGCAGAACGGTATTGGCTGAACAACAACATCCCCCCCCCTGACAGCC
AGACAGTAGTGCAGCGCCTCCAATTCTCCTCCGTGCTGCCGTGTG
>Ag-Jan-Alv_1493
ATTAAACAGTCGGATTCCCCTTGTCCGTTTCAGTTCTGAGTTAACATTATAGGTATCAAATTAAAGTAATAAAATTACAA
TAAAGTGAAGGCGAAAAGAGGGGGAGAAAAAAAGAAAGAAGAAAAAGAAAAAGCAGAAGAAGAAGAAACCGCAAATGGCT
CCACCGACGATCGGCAGAACGGTATTGGCTGAACAACAACATCCCCCCCTCAAAGCCAGACAGTAGTGCAGCGCCTCCAA
TTCTCC
>Ag-Jan-Alv_1496
CTTCACTCACTCGTCTCGCAACGGCAGTGTTCCTTTCCCGCTCCAACTACTCCCTTCACTCACTCGTCTCGCAACGGCAC
CACGCCACACCACACAATCAACCGAGGGAGCTTAATCCTTGGTCTGCATGTACTTGATCAGATCGACGACGCGGTTCGAG
TAGCCGTACTCGTTGTCGTACCAGGAGATCAGCTTGACGAACGTGTCGCTCAGCTGGATGCCAGCCTTCGCGTCAAAGAT
GGACGAGTGGCAGTCGCCGACGAAGTCGGTCGACACGACCTCCTCCTCGGTGTAGTCCAGGATGCCCTTCATCGGCCCGT
TGGCGGCCTCCTTCACCTTCTGCTTGATCTGGTCGTAGGTGGCCGGCTTGGACAGGCGCACGGTCAGATCGACGACCGAG
ACGTTCGGGGTCGGGACGCGGAACGCCATACCGGTCAGCTTGCCGTTCAGGGCCGGGATGACCTTGCCCACCGCCTTGGC
GGCACCGGTCGCCGCCGGAATGATGTTCTGGGCGGCACCACGGCCATCACGCCACAGCTTGCCCGAGGGGCCATCGACCG
TCTTCTGGGTGGCGGTGGTCGCGTGCACCGTCGTCATCAGACCCTCCAGGATGCCGAAGTTGTCGTTGATGACCTTGGCC
AGCGGGGCGAGACAGTTGGTGGTGCAGGACGCGTTCGACACGACCTTCATCGATGGCTCGTACGCCTCCAGGTTGACACC
GACGACGAACATCGGCGCATCGGCGGACGGGGCCGAGATGATGACCTTCTTGGCGCCACCCTCCAGATGGGCGGATGCCT
TCTCGGTCGTGGTGAACACACCGGTCGACTCAACGACGTACTCCGCGCCGGCCTTGCCCCACGGGATCGCCTTCGGGTCG
CGCTCCTGGAACACGGCAATCTTCTGGCCGTTCACGACCAGGCAGCCGTCCTGGGCGGACACCTCGCCCTTGAAGCGACC
GTGCGTCGAGTCGTACTTGAACAGGTACACCATGTAGTCGACGCCGATGAACGGATCGTTGATGGCGACCACCGACGCAC
CCTTGGTGATGGCGGCGCGCAGCACCAGACGACCGATGCGGCCAAATCCGTTAATTCCGATCTTCGACATGTTTAGCGGT
GGAGTTGTTGT
>Ag-Jan-Alv_1509
ATTTTTTCTTCAAGAAGTAGCTGTTTTTCCTTTTCTTCTCTACGAATTTTTTCCTTTTGAAATTGTTCTTTGTCTTTTTC
TAATTTTTTAATATCTTCTTGTAGTTTTTTTTTTTCTTGTTCAAAATAAGCATTTGATTGTATTAATTTTTCGAACTCTA
ATTTATCCTGTTTTTTTTTTTTTTTTTTTTT
>Ag-Jan-Alv_1512
TTCGGCTTTAAATAACAGATTTATTCGTCCTTCGTGGTTGTGGTTACCGACATGCCTTCAGCCGAGATTCGTAGCACTTC
CCATCAATACTTGCCCCTCACTTCAATACCTCACTTGCCGCAGCAACCGCCGGACTTTTCCTTGCAACCACCGCTCGCGC
AGGCACACTTGCAATCCGTCGCACAGGACTGGCCACTGCCACATCCGCTGGTGCATTTGCAATCATTTCCACAGCACTTG
CAGGGCATCTTTAGGTGCAGTTTTCTATCGGTGCTTCGCAGCGTACAGGAAA
>Ag-Jan-Alv_1514
TATCTTCTTCAGCATGTTCTATTTCTTCTTGTTCAGGCTGTTCAACATGCTCTACTTCTTCTTGTTTATCTTCTTCAGCA
TGTTCTATTTCTTCTTGTTCAGGCTGTTCAACATGTTCTACTTCTACTTGTTCAGGTTGTTCAGCATGTTCTACTTCTAC
TTGTTCTACTTTTATTTGTTCTACTACTTCTTCAACCCGCCCCACTACAGTGCTATCACTATCTGGTTCAGATGTACCTT
CGGGTGTTTCTATGGTATCGGAGGCATTAGTACTTATTTCATCATTTTCTTTTTCTTCTTTACTATCATCTTCAATTTCT
AGGCCGTTGTCTAATGCACCATTATATGTTTGTTCATATTGTGTATCACTTAAATTGCTATTTACAGAATCATTATCAGA
TTCTTCATCATTATCTGCATATTCACTCAACGCTTGCTCACCAAGTATATTATTTAATATATCATTATCTAAGTTTAAAT
TCTCACTAATATTTTGGTCTAAATTATCTATTTCGTTTTCTTCACGATTTTCTGGATTCTCAAAAGATACATCTCTTATT
TCAGATGTGAACCCATTTATTTCATCTAACTCACTTAATATTCTTTTAAATAATTTATTAAATTTATTCAGATCATTTTT
ATTATTATTATTA
>Ag-Jan-Alv_1518
GCTATCGTATTTGGGAGGCTGCACGACGCGAGCAACGCGCACCACGGTTCCTCCCGAAGCGTGACGCGATGTTCCCAGGC
GCACGGTCAAGCTGGAGGTCGAGGCACCGGCGGTGCAGTGAGCGGCCGTAAGCACCCACTTGCTGGACAGGACGGAACCA
CCGCAGTT
>Ag-Jan-Alv_1530
ATTGTATTCGCGCTGTTTGGTGGAGCATCGGCGAGTAACTCGTTTGATAGTAAGTGACAAAATTGTGTAAGAAATGTGTT
GATATTGGCAATATTTTTTTCTAAAAGTTATCAAAGACTGCAAGCAGTACTACGATTTAGTAGATTATAATGGGCCAGTA
AAATATTTCTCAACGGCCAACTTGCAACACGTACGCAGCACAGATCAGTCGAAGGTGTTCAAATTTGCTGTACTAGGCCC
AGGCGATGGACATTTGCGGTATGGAATGTGGCAATTTCCGTACGATAACGATGTGATGGAGATTGCGATAGGAGGATGGC
GAAACACTAAAAGTGCTGGAAGGCGCCAGTATCGAACGGCAGATAACCAATATACAAACTATCCACTCGCCGAAGTTCAA
ACTCCCAATCTGTTGTCTCCGTTTCATCCGCTAATGTTTGTGCTGGAAGTGTTCAACGAGGGACGGGTGGAGGTACGGAT
CGATGGCCAGCCGCAGCCGTTCCTGTCGTTCCAAGATAGTAGCCAGATCCCCGCTAATTATATGGCGTTTAACAAGTGGG
ACAGGGATTTGATCTTCTTCTACGATTGTCCTTTTTAGAGTGGAAAGGATTCTTGAATTCAAAATAATTATGAATAAATA
GAAAACTTTTTGCAATTCAACGAGCTGATTAAGGAATAACATGTCATGATAATTGAGCTTCATACTATCAGGATCTCATT
ATCTTGGATCGATATTTTCGTGCAAATTGATGGATAAGGATGTGATCCATGTTGGTTATACGCTTGTCGGGTCGATACAT
CAGGCTCAGTTACGTCTTGTGTTGTGCTTCATATATTGTTCGTAAATATTGAATCACATGAACTTGTGATGAGTTATTCA
ATTCTACTCAGAATCAGTTGATGAGAATAACTCACTGATGAGTTATTCGATTCAAAAATCGAATCTCCATATGAATCTAA
AAAAACATTAAACTGTAGAGAGTCATGGAATTCTAAATAGTTATGACCAACTGTGTTTCTGGTGGAGCTGTTCCACGATG
GTACGATTCAGGTTAGGATCGATGGACAGGATCACCCTTTCCTATTATTCAACCATGCGAAGATGATTCCGTTCTACTAC
ATGACCTTTACTAAGTGGAAAACCGATGTGGTATACTTCTACGATTGTCCAGTGGATAAGTACGCTAAGATTTGT
>Ag-Jan-Alv_1543
TTTTTTTTTTTTTTTTTTTTTTTTTTTTTTTTTTTTTTTTTTTTTGCAGTGAACATAAATGCTTTTTATTTGTCAGAAGA
CAGATTTTCAAATGTCTATCATTTTGCCAACAACTGACAGATGCTCTCTTGGGAACAATTAACCATTGTTCACAGGCAAG
AGCA
>Ag-Jan-Alv_1545
TTGCGGTTTGGAAGGTCGCAATTTCCATACGATAGCAATGTGATTGAGATTGTGCTAGGAGGATGGCGAAACAGCAAAAG
TGCTGGAAGGCGCCAGTATCGAACGGCTGGTAACCGAGCAACGAACAATGTGCTCGTCGAAGTTCAAACTCCCAATCTGT
TGTCTCCGTTTCATCCGC
>Ag-Jan-Alv_1546
GGGGAAGTGTCTAACGAGTAGTGTTTAATTACAGCTTAATGACGAAACATACTAGAACGTGGGGCATTTTATGGCAGAGG
AAGTGACGCAAATGACACGCGATAAGAAATATAAGAATACAAATAAGCATAACATAGTAATTATTTTCTATAGTTTTTTT
TTTGGTGAATATAATAATT
>Ag-Jan-Alv_1549
TGGATAAGTACGCTAAGATTTGTTACGAAGATGGTAAAATGTACGTGAATCGAGATGAAGGTAGCCTTAATCAATCAAAT
TCAATTTAATTTAAAATTGAGAGAAGATAAATAGATGAAAAGCGATTGATAATTATATAATATAGGGCAAGTATATCTCT
CTAGTATATCGCGCAAACGATGAACCTGGATGGATCGCACGCACACATTAACCGATGACCGTTACCTGTCAACGGTGAGT
TACCGCTGGCAAATCCATCCGGTTCAGGTTAGCTCACAACATATAGTAAAATAGGAAGCATTAAGTAATTAATTAAGTAA
TTAAGTAACATTAAGTAACTATTTGATAAAAATAAATACGTAGGATTGAAAAGTTTTTTTTCATCCAAGAAGTAGCTTAG
TTTCAGGATGCGCAGCTCCATCCTATTATGTGCGGGACAATTCATTAGCATCTAATTACTAAACCCGCCGATCTTCATCT
CATTCTTCGAGCGGTGGTTGTTGGAACTTGAAGGCATTTCTGGATTGAAAAATACAGCCTTGAACGAGAAAGAGAAGCTT
GTTTTCTCTCTAAACCTCTTCAACCATCATGCACAGCTTAAGAAAAGAGTATGGTCGCTTCTAGTGATTCGCTACCACTT
AATGAGCACTCTTAATTAGACGTCTAAGTGCTTTATTTCAAGCTTTAAATTCTACCATTGAATTCAATTGTTGGATTTAA
GCTCAACTGCGACATCCCCTTACATCACTTTGCGCTTGGACGATAAGTTTTTCTTTCAAATCTATTAAAACTATATCATA
AACTTTCAACT
>Ag-Jan-Alv_1550
ATATAAAAATATTATTTCTCTAAACGTTCTTTGAGCATCTGTACAATTTTGAAAAGCTCCAAATATTTTCTTCACAGCTA
CAATGTTCTTATTTTTCTTACATCTACCTTTAAATACAACACCATAAGCTCCTTTACCAACTTTTTTTAATATATCATAT
TTTTTTAATACATTCTCATCAATACTGTCTATACTCTTTTCTGTCTTGCAATCTTCTTTAGGCATTTTTTTTTTTTTTTT
TTTTTTTTTTTTTTTTTTT
>Ag-Jan-Alv_1551
CTTCTTATAAACTGCTCTTTTCATAACCCATTAAAAGCCAAAATAAAAAAAAAAAAAATTCCTTGGAAATTATTTTATTT
TATCTCAATTTATTTCATTTTATTTTATTTCATTTTGTTTGATTTTTTTTTTTTTTTTTTTTTTTTTTTT
>Ag-Jan-Alv_1555
TAATGGAAATGAGCGACAACATAATAAGTATCGTGAAGAACAATATCAATAGATGAATTAGCTAGTACAACTCCTGTTAG
ACCACCAACTGTAAATAAGAAAACGAATCCAAATGCTCACAATATAGCTGGGCTATAAGTTAATTGTGTTCCGTGTAATG
TAGCTAATCA
>Ag-Jan-Alv_1564
CCGAAGTAGTATATCCGGCGCAGCACAATGAAAAACAGCATCAGCACCAGAAACATCCACAGCAGGTGAAACACCCAGGA
CATGTTGGCTGCTACTTTATTGGGGACCCAAATGCACCTGTACACACTTTTATCTCCGAATTAAACTAAAACCGAGTAAG
ATTGTTCGCGCGCGCGTTGAGATCGGGCGGGACCACGTTCTCGTCGTCGGCCCAGCAATGGTACTGGCGGCAGCATCGAG
TCGAAATCGATCACTGGCAAATAGCTAAAAGTGCCACTTCTCTTATCATTCGCCCATTTAGATAGCTAGCCGGTGTGAAA
CAACAAATTTGCGGGTCGCTAGCTCCCCTCCGCCGGAAGACGAAAAAAAATGTGAC
>Ag-Jan-Alv_1565
GAGGTCGTCGTCAGCGGCTGGGGCTTGATGGTGAACGGGGGACAGGTAGCGCAGGAGCTGCAGTACGCCACGCTCAAGGT
GATCCCGAACAAGCAGTGCCAGAAAACGTTCAGCCCGCTGCTGGTGCGCAAGAGCACGCTGTGCGCGGTTGGGGAGGA
>Ag-Jan-Alv_1566
CTACCCGTCGCCTGTCCTGCCGGCGAAGTGTCTTAGTTCCGGAACTGTGTCAGATGCGACGTTGGTTTAAACAGTGTATC
TGTGCGTGTGTGTGCTTGCACACACACACACACCCACACGCCCTCAAATCGGTTGCTGCTGAGTGCAGATCGCACT
>Ag-Jan-Alv_1571
CAGTGGTTGTAGTGGTTGTCGGCCTTAATGTTGTAGTTGTCGGCCTTAAAGTCGTCGTGGTCTGATCTCCCGGCGACTGG
GGCTCACATTTCGCATTGACGGGAAAGTCGCACACATCGATGGCGACGTTAAAGTGTAGCCCGGCGGGACACTCATACTC
CCATGCGTCCTTCATGTGGCATTCGTAGAACCGGCAGATCGG
>Ag-Jan-Alv_1572
CAGTGGTTGTAGTGGTTGTCGGCCTTAATGTTGTAGTTGTCGGCCTTAATGTCGTCGTGGTCTGATCACCCGGCGACTGG
GACTCACATTTCGCATTGACGGGAAAGTCACACACATCGATGGCGACGTTAAAGTGTAGCCCGGCGGGACACTCATACT
>Ag-Jan-Alv_1575
TTTTTTTTTTTTTTTTTTGGTTGTTTTCGTGTTTTCACGCGCATTTATTTCAAATTACCATTTTTATACTGTTCTGCAGA
CGAGCTTTTATGAAACTTCTCTATAACAAATTATAAATGTTTTCATCGGTTGTCCTCCGTGACGGAAGAAGAAAATCCCA
TCAACTGCCTGCCCGACCCGAAGTCGAATGACGGAACGAAATTCTAGGTTTTTTTT
>Ag-Jan-Alv_1594
GATAAGACGCTGGTCGGTGTGGTGAGCTTCGGCCATGCGCAGGGCTGCGACAAGGGCCATCCGGCTGCGTTCGCACGCGT
TACCGCCTTCCGGGATTGGGTGAAGAAGCACACCGGCGTGTAAGCTTTGAACAGGACAGGAACTGGAAAATGTTCA
>Ag-Jan-Alv_1595
CACGGGTCAATTTCCACACGATCAGCGTCTTGTCACGAGACGAAGACAGGATCATGTCCGGGTACTTCGGATTGGTGGCG
ATCTGCGTCACCCATCCAGAGTGGCCAAGCAGCTGGCCGCGCAGTTGCAGTGTTTCAGTCATTTTCGGTTCTATTCACAA
ATTTCACACTTTGCCAAGCGATTCGTTTTCGCGAGCAGCGAAATTCACGTCCGACCCGCACAAGATGGCGAAGAAAAGAA
CGTGAAC
>Ag-Jan-Alv_1596
CGTTGAGACTGGACGTGTGGTTTCGCTAGCAGTTTGCGAAATTGCACGAATTTTCTAACAAAATCTCGCGCCAACAACAA
CCACCAGGGCTGAGAACCTGCAAACCTGTGTCTCATCAGAACGGATTTTGTGGCACACACACACTACTCAAAGTCAAAGT
AGGCATCGAAATTATCGCTCGAAACCAAAACTGACGCAGCTGGATATTATAATATCCAAAGAATAAACCAAATTAGACGT
GATGCTGTTGTGCCTAGAATCCTGCAACCAAACGAAGTGATTTTAAAGTGACGCTACAGTCCCTCCATTTTTTGTTTGTT
GCTCTCTGTCATCCTAGGGGGGTGTGTGATCTGTGATTTTTTTTCTGTTTATCCTCCCCCAGTGCAACAGAAAAAGTCTT
GCAAAAATCAGTGAACCTTCGAGTTAAAAGCGCAGGAAATAAGAAAGGAAATCGCCGCGTGCATGTGCCTGTGGTCATTA
TCTTTCATCGCGAACCGACCGCGGAGGTTACTCCGATTGTGTGTGTGCATTAAAGAGAGAGAGGGAGGGAACGTGTGCGC
GCTAGTGTGAATAACCGAAAGAGAGCAAACGAGCGTCTGATTGCTCCCCACACAACGACTACTGAACCCCTGACGCTGTG
AACGAAATTTAAGTCGCTGTTGCTAAGGGCTCCCCAGCTCCAACGCTTACTCGAACAGCTGTTTGATACCGTACCAAGCA
GTCGAATAGTCGTGAGAGAGAACTTGAGAGAGAGAGTGTACAGCTGCAATCTCTCTGCGAACAACAGTGTGCTATATACG
TTAGATTGGTGCCTGAGGATGCCTTAATAAAACTCCACGTGGTTGAATTTTTGGCCCCAGAGGCTGCAACGTACGCTTCG
GGGAGTTGTTGAGAGTGAAATCGACTCGGGGTTGGTTGGTGAACTTAGGATAGCAGAGCAGCGATAGAGAGAAATAGTGA
AGAAAGTCGTGAGAGACATCGTTTGTGACACACATACCTTAGGCCGTGGTGTGGTGTACTGTGCGTTTTTATATACATAC
GGTCGGTAGAAGATTCTAGAAAGAGGACCAAACATCCTCCAAACTCTCAAGAAAACATTGTGATATTTGATAGTTTCTAA
TAATCAAATTCCGACAAACTCTAAAACAGACATCATCTGTGTGATATATAAAGCCTCACGTGTAGGAGGTGTGGTCTTGC
CCGTACATTTAGTACCGTAGTGTGGTGATTCTGTTTTTAGTACCTGAATGGTGCGGTAATCTAGTGACGGTAAAGGAACA
AAAAACACACACAAACAAACAAAATGGCATTCGAACAGAACACACTGCAAGTCAGCGGCGA
>Ag-Jan-Alv_1606
CCGATCTCGCAATCTTCACATCCTGTGCCCCATAGCTCCAGTCAACGCTCGACCCGCTCGCCGGATAGATCGCATCGTAC
ACATTGCCGTACTTGTACTGCGTACCGTACCGCTTCGCCAGTGACTTTACCGTCGCCTCGGCAATCTCGTTCA
>Ag-Jan-Alv_1615
AGCTTGCATTTTATGTCACTCACACTCAACTGGATATCATTCAACGATAAATCATTTGAGAATCCCTTGTAAATATTTAA
AACACTTGATGGAAATGGTGATCTGAAAAAATCGGACTTGTTGTTGAGCATTCTTCCGCATACTTGAATCGAATTTCCAA
CTTGTGCTGCGTTTGAAAATTTTGCAATACAATTTTCTTTGGTTAAAAACCATGAGTTGCATTCATCGTTACGTAATATG
TAATCTAGTAATTTTAAAACTATCTTTCCATTCTTCTGCACAAATATGCTTGGCTTAGACACTTTTTTCGAAGCAAACGA
AGTTGGTATATGAAACTCCTCTAACTCTGATAACCTTTTGAAAACTTGTTGAATTTCATTGTAACCTGACCTCATTAAA
>Ag-Jan-Alv_1616
AACACCGTGTACAAATGAAAGAATGAAAAAAAACTACACCGCTCAGACAGCAATTACGGATTCTTGGCCAGCCGTCCAAC
AGACTCGCAGGAGTGAAATAAATAGCTGAAATGTGTTCCAAACGATGTTGATCGTGGAAGTATATCACCACAGCCGTGCG
CACTACGGATCGAACCGTTTAATCGCCACATAGGCACTGATTTTTCCCATAGACTACTGTTGAAGGTACCATACGCAATC
GCCCTTGCGCTGCTGGATCGCGGTGATATCGACCAATTCATTCCCGCCCTATTGTCTACGTCAGTACCTTAAAAGTTTTC
CCTACCGGGCTTATCAGTTGTGTGGTTCGTAAAAAGGAAAAAAAAGAAGCTTACTACAATGCTACCATTAACGCATAAAG
ATTCACGTGGATGCGGCTACCGGATACGGGAAAAGTTCAACAGTTGGAGCCGGCTCATTCTGTCGGATCGCAATTCGCGT
AATTTATTTCTATTTCTGCTGCTTAATTTAAGCTTTGCCTTCGTCGAACTAATGTATGGCATATGGACGAACAGTTTAGG
TTTGATCTCCGATTCGTTCCACATGTTCTTCGACTGTACCGGGCTGTTGGCTGGTTTGGCTGCGTCCGTTATTACCAAAT
GGCGTGCAAACGAAAAGTATTCCTACGGGTACGTTCGTGCTGAAGTGCTCGCCGGGTTTGTCAACAGTCTCTTTTTGCTG
TTTATCGCCTTCTTCATTATGTCCGAGGCAGTAGAGCGCGCTATAGAGCCACCGGAAGTGAAACACGAACGATTGTTCGT
CGTATCGGTGCTCGGACTGTTGGTAAACTTGGTCGGTATCTATGCATTCCAGCACGGTGGAGCACACGGACATTCGCATG
GCGGCGGTGGTGGCCACGGGCATTCGCACGGCGGCGGAGGTGGTGGAAGTCATGGACATTCCCATGGTGGTGGTATGAAT
CATCACAGTCACGATACTCACAGCCTGCTGTCCAACCACAACGATCACCATGGGCATTCGCACGGTGGCAGTGATCACCA
TCACAGCCACGGAGGGGGAGAGATCGTGTCCACCAATTCGCAGATCATGCGCGGCGTCTTCCTGCACATTCTAGCCGATA
CGCTCGGTTCGGTTGGCGTTATTATATCGGCTGTGCTGATGCAGGTGTTTGGATGGATGAGAGCCGATCCCATCTGCAGC
ATGTTCATTGCGCTCACGATCGGTCTCAGTACGCTTTCGCTGATCAAAGAATCGGTTATGGTGCTGATGCAGCGCCAGCC
GGTGGCGCTTGATCGATTACTGCCGTCCTGCTATCAGAAGGTGACCGGGCTGGCAGGCGTGTACAGCGTACAGGAGCCAC
ATTTTTGGACCCTCTGCACCGACGTGTACGTCGGTGTGATCAAGCTGGAGGTATCGAAAAACGTTGATCCCAAGTACGTG
GTACAGCATACGCGCATGATCTTCGAAGCGATCGGCGTGCGGCAGATAAACATACAGCTGGACTACACTGCAATGTGATA
ATCCCGCGGTGTAGAACGCGTATCGGACTGAATGCTGCAAGATGCGTGACGCTGCAAATCTCCGGTTGTCTGTAATGTTC
GGTTCCAGCCTGTATTCCTGTCCGGACACCACCGCATTCGCTGTGCTGTTTTGGTACTGTTTTCTTCCTCTACGCCACCA
CCCTGTAGGCTGGAGTTTCCACGTTTTTCGTTTAGATTTTATTTCATAGGGCCGCCACCTAGTGGGAGAAGTATTGCAAA
CAAACATTTCAGACGTTCGTACGAGGTAGAATATAACTTAAGTCTTGTTTTACAAAACAATAACTACTTACTGCTTCGTT
GGGCATGGTTTCGTCCTCTTCTAAGCGATAAATAGTGTGCACACTTGGTGTTGAGACAGCATCTAAAGAAGCCAAATCTA
CAAACAGTGGCTCGGTTCTCGCGTCACTGCCACATGTTACTCTTGTGCGAATCTGTCGTGGCCGTTCTACAAATTAACTT
TAAACTGTTAACACACACACGCCGTCACGGTACCATTATGCGCGCCCTTTGCTCAAGGTAGAACCGAAGGACTGGCAGCG
GGCATCGATATCGTAAGATTTATTTCCAAGGAATCGTGAATGCAAAGTTCATGCTATAATAGATTATACGTAGTTAAGTG
GGACATACTTGCAAAAATGGAATGTAACAGAAGCTAGCAGAAAATGGTGAAGCACGGCATGGTATTGCATTTCATTTTAC
ATTGTCTACCTTTGTAGAAAGGCGGGAACGCTGCTGGAAGAAAATACATTTCTGTTAATGTTTAAAGAATGA
>Ag-Jan-Alv_1617
CAAGCGCCACAACTGCGGTGGTTCCGTCCTGTCCAGCAAGTGGGTGCTTACGGCCGCTCACTGCACCGCCGGTGCCTCGA
CCTCCAGCTTGACCGTGCGCCTGGGAACATCGCGTCACGCTTCGGGAGGAACCGTGGTGCGCGTTGCTCGCGTCGTGCAG
CATCCCAAATA
>Ag-Jan-Alv_1625
GGGGCTCTTTGTCGTGATGGTAAATGTGGTCTACAAAAAGGGCTATGAAAGGGGTTGCGAGTCAAGGAGACACACACACA
CACACATTGCCATCTCCTAGCTCGCCGCCCCCTCGCCATCCTGGAGAGTGCTGAACACGCTTTCCCTGGTGACTGCCTTT
CAAGCGGTCATTATCGTTGTTCCGAGATCCTTCAGGCTTTCA
>Ag-Jan-Alv_1626
CTGAGGCCCTGGTCAATAAACCCTGCCTTTGGTAGAGCTACCTAATTCCTGTCTGTTTCACTTATCTATTAGTGGTTTGT
GTCTTGGTTTTTTGTTTTGTCATTCAATCAGTGCAATGCGCATTACATCTTCTCAATGCGACTCTTCAGCTGCTCCAGCT
CGGAAGCAATCTCCGCTGGCAGATCCTGGGGCAGCTGGTTGTCGTAGTACTGCTTCACCTCCTCCACCTCCCGCAGCCAG
AAGTCCTTTGGAATGGACAACAGTTCCCGCTCGTTGACCGGGCTGCTCAAACCGT
>Ag-Jan-Alv_1628
ACCGCTCTTCCGATCTCCGGCCGGGAGGTCGTCGTCAGCGGCTGGGGCTTGATGGTGAACAGGGGACAGGTAGCGCAGGA
GCTGCAGTACGCCACGCTCAAGGTGATCCCGAACAAGCAGTGCCAGAAAACGTTCAGCCCGCTGCTGGTGCGCAAGAGCA
>Ag-Jan-Alv_1631
CTTGCTGCAAATCTGACAATATGGCGACCTTTCGCTTGGTTTATAAAAATCCAATTCAGCACGTGTATCAAAGTGCCAAA
CTTCAATCGTGAAAACATGGATGACAACCGCCAGGAGCAGACGTACGATGGACCCGCCGGCATGAACCCAGACGGCATCA
TCGAGTCGAACTATAGCGAGTCTTATGACAACTTCGACCAGATGGGTCTGCGTGAGGAGCTCCTCCGCGGCATTTACGCA
TACGGTTTCGAGAAACCGTCTGCCATCCAGCAGCGCGCCATTGTGCCGTGCGTGAAAGGAAGCGATGTAATCGCACAAGC
TCAGTCCGGTACCGGAAAGACTGCTACATTTTCCATTGCGATCTTGCAGCAGATCAAGACCGAGATTCCGGACTGCCAGG
CGCTGATTCTGGCCCCGACGCGCGAGTTGGCCTCGCAGATCCAGAAGGTCGTCATCTCGCTGGGTGACTTCCTGAAGGCG
CAGTGCCACGCCTGCATCGGCGGCACCAACGTGCGCGACGATATGCGCCGCCTGGAGCAGGGCTGCCATATCGTGGTCGG
TACGCCCGGTCGTGTCCACGACATGATCTCGCGCAACGTGCTGCAGCCGAAGAACATCAAGATGTTCGTGCTTGACGAAG
CCGACGAGATGTTGTCGCGCGGTTTCAAGGACCAGATTCAGGACGTGTTCCAGAAGCTGCCGGCGGACGTGCAGGTCATC
CTGCTGTCCGCTACGATGCCGGCGGATGTGCTCGAGGTGTCCCAGCACTTCATGCGCAACCCGGTCAAGATTCTGGTGAA
GAAGGAGGAGCTGACCCTGGAAGGTATCCGGCAGTTCTACGTCGACGTGAAGTACGAGGACTGGAAGATCGGCACGCTGT
GCGATCTGTACGACACGCTGTCGATCACGCAGGCGGTCATATTCTGCAACACCCGCCGCAAGGTCGACCAGCTGACCGAG
CAGATGACGGAGAAGACGTTCACCGTGTCCGCCATGCACGGCGACATGGAGCAGCGCGATCGCGATCTGATCATGAAGCA
GTTCCGTACCGGCTCGTCGCGTGTCCTGATCACCACGGATCTGCTCGCCCGTGGTATCGATGTGCAGCAGGTATCACTAG
TTATTAATTATGACCTTCCAACGCTGCGGGAGAATTACATTCATAGAATTGGACGTGGTGGACGTTTCGGTCGTAAGGGA
GTTGCTATCAACTTCGTCCCCGAACAGGACAAGCGGGTTCTCGCCGATATCGAGAAGCAT
>Ag-Jan-Alv_1633
TTCCACCCGGTTCACATTCCCCACTTTACCGATTGCACCAAGTTCTACAAGTGTTTCAACGGCAAAAAGTACGAGATGGA
CTGCCCGGCCGGTTTGCACTGGAACATCGAGACGGATTTTTGTGACTTTCCCGAGGAAGCAAACTGCGAACGGCCG
>Ag-Jan-Alv_1636
TTTTTTTTTTTTCGTTTATCACATTCATACTATTTATTATGCTTAATTTCAGTTCAGTCGAGTCCGTTTGACCACATTTT
ACACTCCACTGATCTCGCTCACCCAGTTGCGGACGATCGCAACACGTGCATAGACTCCCGGATAGCCTGGCTGAGCACAT
CCCGCGCCCCACGAAACCACACCGATCAATTTATTATCGGCGACCAGCGGACCACCGGAGTCTCC
>Ag-Jan-Alv_1638
GTTGGGCCAAACGATATTGCCATTTTCCGTGTCGACAAGCCGTTCCATCTGAATCGCACCATCCAGCTGGTCTCGCTGCC
GGAACCGAACGCTATCCCAACGGGCGAAACCACCATCAGTGGATGGGGATCGACATCCTTCTCCTTTGAGCCCTCCTATC
CGAACATCCTC
>Ag-Jan-Alv_1646
AACCTTTTGCGCAGCTCCCCGGTTCTACAGGTTCAACTGTGCATCACACTGCTGCGCCGTGTCATAAATATCTAACAACA
AACAAAAATTCTATCCTCATCTCATCCTTCTTCCCGCCCGCCATTTCTGCTGCTACATGATTGTTGGTCATAGTAATATC
ATGAGTTTCAAGCGTTTTCTAAATATATGTGCCCTCCTCTCGCGTCGTCTTGCCCAGGCTTCCCTTTCTCGTGTACAATT
GCGTGTAGCACATCGGTCAAAGCGCCCTCTTTTTTGTCAAACTATCACAACCACACAGTACCATCCCCTCCTCTAGCGAA
AAATCACAAAATCTAGTAGAACGGGTTGGCGTAATATCATACACACTCGTCCTGGTTCTGCGCACAGTACTTCGGGAAGA
TCGGTTCCGCCCGCAAGCCCAGCTCGAGCAGATGGTTCCGGAACACCGACATCCGATTGTACACCTCGAGCGGCACCGAC
TCACTGTACCGCTCCTCGGTCGGGTCGGTCCACAGCCGCTCGGCCAGGGCGGATGCGCGCGGCCACAGCCGCGCGTCCAG
TATCGACTCGTCCACCTGCTCCGTCCACATGCACGCCTCGCCGCCCAAAATCTGGCGCATCTGCAGCGTGGTCAGCTTCA
TCTCCTCCCACGGCCGGTGCTTGTACACCGTCTGCCAGTTGCGGTACGGCGAGCAGGCCCCATCGCCCGTCGACCGCCAG
CTGCCGAACCCGCAGTCCAGATACCACGCGTCCACGTGCGATATCACCAGACTGTAGCCGCTGTTGATGAGCTGGAAGTT
TTCGGGCCACTTGCTGCCGCCCCACACCTGCACCGCGAACGTGTTCTTCGACAGGCACGGCGCACTGGTAAGCCCGCTCG
ACCACACGCCGACCAGGCGCGGTGCCGTCGCGTTCTGTCCACTGGCGAGCTG
>Ag-Jan-Alv_1648
AAAAAACTCCACTCCAAGTTTCACTTCACGAACATTTTTCTTTTCTTTCTATTATTGTAGCATTCACCACATGCAAACAT
CTCCATAACTGGTTTAATATTTGCTCCAATCGTATCATAATGACTGCAAGATTGAAACGGGCTTGATTTGTCAATCTAAA
TATTTTTACCAGTATCTTCTTTAAGCGTGACGGTACGATTGAAAACAAGCTGGCCGTTTCTGCTATCCGGATCCACGGAG
AAGTAACCAATGCGTTCGAATTGATATTTATCGTACACTTTACTGTTCATGACATGTGCATCGACATAGCCGCACAGCGA
ACGAATCGTGTCCGAAGCACAGTCGCTCAAAAACCCATTGGGAACATCGTTACTGTCTTCTGGGTTCTTGTGCATAAACA
GCTTCTCATACAAACGTACCTCTACTGGACAGGGTTTAGCTACCCAGTGTACATACGCTTTAGGTTTTTCGGTTGCAGTA
CACGGTTCTATGCGACATACTAGTTCCTCGACGGTGCCCGATTTTCGAACAACACTTTCTACTCTAAGCATGGAACCAAT
GTATTTCAGTCCAACCGGCTGTCCTGGCGTTAGTCGACGGAAAGATTTGTCAGCATTTTCCATGAAATCGGTTCGCTCTA
TATATACAACACGATCGAACCAAATCATGTGCTCGCCTTTCTCCGGCACGTTTGGAAAATTGGGCACTGATAGTTGAATT
GGCCCGTCATGCGGATAATCAAGTATAGTAATCTTTAGAGGTTCTAGTACTGCCATTGTACGTGATGCTGCAAGATTCAA
TACATCTCTGGCAGACGCTTCCAGTGCAGCAGGGTCAATGGACGTTTGGGCACCGGTGAGACCCATCTGGGCACAAAAAT
TGTTGATTGCTTCGGCTGGATAACCCTTGCGTCGCAAAGCAGACAGGGTGAATAATCTAGGATCATCCCAGTCGTTAACA
ATATTTTCAGTGATCAGCTTGTTAATTTTGCGCTTAGAAACTACGGTGTAGTTAACATTAAGCCGCGCATATTCCCATTG
CACTGGGCAGTATATATTGAGTGCATTACAGAGCCAATAATACGACGATCTTCTCGATTGGAACTCCTTGGTGCAAAGCG
AATGGGTGATATCCTCCAGACTATCGCACAAACAATGTGTGTAGTCGTACGTCGGATAGATGCACCACTTTGTTCCGGTC
CGATGGTGTGGAATAAACTTGATCCGGTAGGCTACCGGGTCCATTTTTCCCTCCTCCAGCGTGATTTTCATGCGTAATGT
TGCCGCACCTTCATCAATTTTCCCATTTTTCATGTCTTCGAACAGCTGCAGGCTTTCCTCGATTGGACGATTACGCCACT
TGGATGGTTCGGTTGTAAATCCCTTCATTTGATCAGCAGTTTGATGACACACGTAAGCCATATCTTTTCTTATGAGCTGC
ACAGCAAATTCGTACAACTGTTGGAAGTAGTCCGAAGAGTAAGTAATTTTGAATGGCTTATAACCGAGCCATTCGACAAT
GTCGCGTATGCCTTTAACAAATTTTTCCTCTTCCTTCTCGGGATTGGTGTCATCGTAACGAAGGAAGCAGATGCCATCGT
TCGCTGCCGCGTAAGCAAAGTTGATGTTGATAGCTTTAGCGTGGCCAATGTGCAGAATTCCATTCGGCTCAGGAGGGAAG
CGGGTACGCACTTTGCCACCAGTTCGCTGTAAATGTTCCTTCAAGAGACGTTCCGTATCGGGAGTAATAATATACCCATC
AGTTTTGAAATTTTCGCCTGGACGATGGAAATCGACATTACGCATCAGATCAACCATCGTTCGAGGGCCTTCTGGTCGAT
TATTAGCATTGACGGCTGATGGTTCAACGACAGAGGTTGCTTTGGGTGCAGTATCTGAGGCTGGGGTTTCCCGACGTTTT
TTACCCACTTTCTCCCCATCGGCATCCGTTTTGGGGCCAAGTAAATCAAACATTTGCACATCCACCTCACTTTTAAGGGC
TTTACCATCCACCCATGGCAAAGCACTTCGAATTTCGCTCAACAATTTTCCGACATTAAAACGATAACGTTGGTCGACGA
TATCGCTACGATATTTGGCAACGGTTATTTCAACCGCCCGCTCGATTTCTTCCGGTGTCACAACTACTCCCACACCGCAA
GCCGCATCGAAAGTAGCTTCGTCGATAGTGGCTTTCGTCACGTTAGCCAGAACATATTCCAGTGCGGTGTCAACACGTAG
ACTAGTGTCCAAACTGTTATCCAAAATTTTTCTCACTATAAGTTCCAAATGGTGAGCCGTCTGCGGTTTTATCTTTGAGC
ATGCCTGAAATATCAGCGGTTTTTGTGCTGAACTTAACTCCACACCCGGCGGGACGTAAGAGAAGGCACGTGTAATTGTG
CTAGTAAGGGTTGCGTTTTTAAGCGTTTCCTTGATTTTTTGCTCATTTAGACCGAGAGAAACGAGATGTTCCATCGTGGT
ACACTAATGTTTTAGCTGAAAATAAGATTTATGTATAAATCTGGATTGTTAATTAAAACTAAAACAAAAGGAGAAATTTT
GCTAGCGCGAACACGTATGATGAAATAAGTGACAGGGTGGAGGAGGTGAAGCAGTACTA
>Ag-Jan-Alv_1650
TAATATTATTTCTTTATTTTTTAATTTTTCTTTTTGATTTTTACAAAAATTGTTTTGTTTCACTTTTTTTTCTCCATTTT
CTTGTTTCTCTGTTTCGCAAACTTGTTTAACATTGGATTTTTCTTTACTATTGCAATTGTTTATGTTTGTTTCTTTTGAG
TTTATTTCACCTGAACAAGTCATATTTTTTTTTTCCATCACCTCTTCATTATGATTTCCTAACTCATTACTGACGTTTAT
TTTGTGTAAATCCTCATTTGTTATAGCTATTTGATCGTGCGTGCATTTTTTTTTTTTTTTTTTTTTTTTTTTTTTTTTT
>Ag-Jan-Alv_1653
TTTCGTGGGGCGCGGGATGTGCTCAGCCAGGCTATCCGGGAGTCTATGCGCGTGTTGCTGTCGTCCGCAACTGGGTGCGC
GAGATCAGTGGAGTGTAAAATGTGGTCAGACGGACTTGACTGAACTGAAATTAAGCATAATAAATAGTATGAATGTGATA
AACGAA
>Ag-Jan-Alv_1655
TAAGTTCGTCTTCCAGCTCCAGCAAGGAGTAGTCGAAATCGATGCCGCTGCTATCGTATTTGGGATGCTGCACGACGCGA
GCAACGCGCACCACGGCTCCTCCCGAAGCGTGACGCGATGTTCCCAGGCGCACGGTCAAGCTGGAGGGCGAGGCACCGGC
GGTGCAGTGAGCGGCCGTAAGCACCCACTTGCTGG
>Ag-Jan-Alv_1656
CCTCCGCCAGCACCAGCGGACCACCGGAATCCCCATTGCAGGGCGAGCGCAGCTCCTCCCCAACCGCGCACAGCGTGCTC
TTGCGCACCAGCAGCGGGCTGAACGTTTTCTGGCACTGCTTGTTCGGGATCACCTTGAGCGTGGCGTACTGCAGCTCCTG
CGCTACCTGTCCCCCGTTCACCATCAAGCCCCAGCC
>Ag-Jan-Alv_1674
ATGGTTGCAGGATGGTTTGTTTGGTGGTGTGGTTTGGTCTACTGCTTGTCACTGTGTGGTGTTGATTTGGGAAGGACTGG
GATTTTAGAGCACCAGCCGAGGCAGCACTCCTGGGCGACGGATCCACGGACGGCGTATCCAGGGACGACGAATCACGGCA
GGACGAACACGGCGATCTAGGA
>Ag-Jan-Alv_1678
AGAGAAAGAGAAAGAGAAAGAGAAAGAGAAAGAGAAAGAGAAAGAGAGAGTACGTAAGAAGCAAAGAATATTGAAAAGAT
GTAAAATGCAGTAAAATGTGTGAGAATGTTTGCCTGCAGCAAGAGAATGGCAAGACAAAAAATGTAAAATACGTGCAGAT
CATTGACGAAGGGCAACAAAGGAACAAATCTTCAACAGAAGTCAAATGGACGGCGTGATCATTTGCAAAGAGGTGAAAAA
CTACGCCTATTGACAGAGAAATGATGAAAGCATACTACGCAGTGTTCAGCCAAGATCACATCGAACAAACAAAACAAGTG
AGAACAGACACAGTTCGACAGACAAACAGAAACGAGTAACAGTGTCAATGAAGCTGAATTTGAAATTTCAATTACAATTT
TCCTACTCCTGGATCAAATTTACGCAATACTCGAAGGGATCGATTTACGTTCTGGAAAGCTCCAGCTATCTACACGTCTC
TGTGTGGGGTTAGGCTTTTTTTAGTTTTACAGCTACAAATAGTTGAAAAGTGAAAGGGGAAAAACTAACGCGATACAGTC
AAACTGAACTGCTACAGCCCAAAAACCGAAAATAATCCATTTTTCCATTAAACAGGAGTAATCATGATCATACAAACGTT
ACACTCAAAAAAAAACAAAAAAAAACGCGACAGAAAGAACCTACAACAAACCGTGAGAAAAAGCTTATACATTGTTAAAT
CTTTTTTTGTTTTTATTTGTTTTCCATCTACAAGTACAATCGCCCGCAGTCTTCTTCTGCGTTAAGCGGCGTCCGCAAAG
AAAAATCGAACCTAGGAAAGGCACATGCATATGTGGTGATGATTATTGCAATTGAAAATGATTATTGCAATTAGGATGGT
AAAAGCAGATGTCAAAACCCAGCATCACTGTAGCGCATCACGAGATCATGTTACACGTTATAGGGTGATGCACCTTTTGG
GCGGTGGTGATGGTGCAAATGAAGCGATTTGTTAGTGAGCATTGCGGTGGACGGCAGTTTCACGCGGAAGTGGCGTGGCG
ATTGAAATGTTATCTTTTACCTTTTTTTCTTTTGTCTGTAAAGAGGAAAAAAGAGCAAAAACCATTCAGTGAAACAAAAA
ACAGAAAAATAATAAAAAAAAAAAACACACTAAACAAAACCAAACACTACGTTTGTGACTTATTACGGCGATGATAGTTG
TTGTTTACTTTCATCAAGATTTTGGGCCTATTGGTTTGATTTGCCTCTTCAAATTAACTTAAATCCTAATCTTAATATGT
ATTCTTCCTCAGAGTATTTACTTCGTGCAATTTCTTCTTATACGGCGCTACAACCGCTTTGTGGTCTTGGCCTGCCTCAG
GAGTGTCCGAAACCG
>Ag-Jan-Alv_1683
CGCGCGCAGCTGCTTGTGGTCGAAGTTCTCGTACAGTGCGCGCAGCTGCTTGTGGTCGAAGTTCTGCATCTTCTCGAACA
GCGCCTTGAACTCGGTGCTCGACTTCATCTTCTCCTCGAACATGGCCTCCAGCTCGGCGGCCGGCATCATGGCGAGGGCT
TCCTCCAGCAGTCCATTCAGTCCACCGGTGCGCGCTGCCCGCGATAGGCTTCGCACGCTGG
>Ag-Jan-Alv_1687
CTGAAATACATGTTGACACGTGCGCGTGTGTGATACATTTCACACGCCGCAACTACTAGTGCTACCTTCCGTTTCCTTGT
CGTTGTTTATACAACACGTTTTGTTCTACTTACACACGTACAGCATCTTACTTCTTCCTTGCGTTTCTTCCAGCGCTTCA
CATATGTACACTTTATGCTTCCGTGCTTCGTCCTAACATGCCAGCATTTTTTTTAATTCCATTTTTCCTATTGTGCTTCA
CTCGCTTCGATTTGTCGCCCCACACACA
>Ag-Jan-Alv_1688
TTTCTTCCAGCGCTTCACATATGTACACTTTATGCTTCCGTGCTTCGTCTTAACATGCCAGCATTTTTTTTTAATTCCGT
TTTTCCTATTGTGCTTCACTCGCTTCGATTTGTCGCCCCACACACACCCATACCTACGCCTAAACTAAACACCTTTCTTA
ACCCTTGAAGGTTTTTGTGTGGGCTGTACTGCTTCCTGGCAGCCGTGGATATAGACCACCAAGTATCTTCCTCTTCCATT
CTTTTATCTAATTACTTGTATTGGACTGGTTGTGCGGATTCTTCCCGTAAGAGTTGTGCTGTGGTTTGTTATCTTCGAAT
AAAGCAGGTAAAATTGGTATGCTATTGTGGTGGTCCACTGTGCGGTAGACTTGGCGGAGCACCAGGTAGCGTAGGGTAGG
CTGATTGATGTAGGATATGCGGGGGTAGCTTCGGACC
>Ag-Jan-Alv_1689
CCGTCCAACTCATACATCCTTCTTTGCTGATAGGCGAATACCACACGCCAAGCAAACCAGCGCTTAGAACTTGCTGAACT
TCTTCTTCGATCCGGCCATTTTGCTGACCTTCAGAACGTTGAAGCGCACGGTCTTGGAAAGCGGCCGACACTCGCCAACG
GTCACGATATCTCCAGCTTCGACATCACGGAAGCAGGGCGACAGATGCACGCTCATGTTTCTGTGCCGCTTCTCGAAACG
GTCGTATTTACGGATGAAGTGCAGATAATCACGACGGATGACAATAGTACGATGCATCTTCATTTTACGCACAACACCAG
TCAGGATACGACCACGGATGGAAATGTGTCCCGTGAATGGGCATTTCTTGTCGATGTAAGTTCCGGTGATGGCCTCTTTC
GGAGTCTTGAATCCGAGA
>Ag-Jan-Alv_1694
GAAGGTGGTGGCTGGAGTGGCCACTGCCCTGGCTCACAAGTACCACTAAGCCCCTTTTCTGCTATTGTCTATGCACAAAG
GTTATATGTCCCCTAGAGAAAAACTGTCAAGTGTGGGGAAATGATGAAGACCTTTGGGCATCTAGCTTTTATCTAATAAA
TGATATTTACTGTCATCTCAAAAAAAAAAAAAAAAAAA
>Ag-Jan-Alv_1695
GAGCGGGTTCATGCGACATTCGATACCAACAACAAATCAAGGCCAACTTCGCAGCAAAAACGTTGCTCGCTACAGCAAAA
CTTTTCAACTGTTGGACCTCGGTGAGTCAACCGTACAGTGAACAATCTGCGATTGTCGTAGGCTGAATACAGATTCCGTG
CCGCCGTTCCCATTCTGAAAAACTTGATAAAGCGCATCA
>Ag-Jan-Alv_1697
TCGACAGCAGGAAACTGAACATGAAAATGGCACTGGAACCTTAAAAAAACACACACACATCTTCATCTAATTCAGCCCAT
CGAACGTACCAAGCACCAAGTTTGTGCGTATCGACCCCAAGGATCGTGTAGTTGACCTCACATCCTTTGCAAATGCTTTC
GATCATAGAGATTTCTTGTATTAAAGCGTGTGTGATGTGTTTCTTTTATGTTTGTTTCCTTTTCACTTCAATCACCTTCA
TTAAAAAGGGGCTTCCCATGGTTTTTATCGTACGCTTTTAAACATTCGATAGAACAAAACATATTATTACCCCTTCCTTG
ATTACAAACAGAAAATGGAAGACGCATTTCAGCAATTGATGAAAAGAAAACGAATCGGCACTTTTTACAGCATCAATCAC
GGTAATCTGACCAATCGATATACACAATTCATTCGTGGAAATATGTCCATCGTTCAATAAAGTTATTGGAACCCAGCAAA
GTCAACCTAAATAAAGATATGTAGCTATTCAAAGCTAAAAAAAAAAAAAAAAAAAAAAAAAAA
>Ag-Jan-Alv_1698
GTTTCCCTCATCGGAGGAAACAAATGAGGCGGATCAATGCGAATCAGGCTGATTAACGAGAGAGAATAATACATCACCTT
ACTAAGACCCATCACTCCCTGCTGCTTCGCGGCAATGAAATGTTACTTCCAATCTAATACCAGTCCGCGAGAGCTTATGG
AAGAAAGCAAATAAAA
>Ag-Jan-Alv_1699
CATAACGACGACGAGAAGGATGTCCAAGAAAAAAAAGTGATTCAAAAAAAGGAAGGAAAGGGTTCTGAGTAGTGTGTTCG
CATTTAAGAGGAGAAGAGATCCATTCTTCGCTAAGTAAATCTAATTCAGAAAATAAAAGAGACGAGAAGACATATTTTTA
TGATAAAATTTACACCTTTAAAAAAAAAAAAAAAAAAAAAAAAAAAAAAAAAAA
>Ag-Jan-Alv_1702
GGTTTCGATGGGCTCGCTCTCGACGGTGGACGCAATCAAGGGCTTCCCGATGGTGAACATCATCTCGGTGGCGGACAGTG
CGCGGGGTGAAAAGTCCACCGGCACGCTGTACTTCTACCTGACCATGCTTGACTACACCGCCCAGGATCTGGACCGGGAC
AACCGGCTGACGGTGATGCTGACGCTCGACCAGGACCTCTACTGCACGCGCAACGGTATCGATC
>Ag-Jan-Alv_1706
TTTTTTTTTTTTTTTTTTTTTTTTTTTTTTTGTAGGGTTCAATAAACATTGATTTGTATTGTTATACCGATCTCGATGTT
ACATATGATCTTCACATCCGGGAACCTGCTCGGAACCAAAAACCGGTGGCGTCCCGTACACGTACACGAGAGGACCGCTT
AGCAGTAGAGGAAGGCGATACCGCCCACCCTCACACACACACCCTCCCCTTTTAGGCCTTGACGGCGTATCGGCGGCGGG
GGAACTTCGCGCGTTTACGCTGCTCCTTCAGCGTCAGTCTCCTGGCGCCAC
>Ag-Jan-Alv_1707
CGAGTGGGTCCAGTCGGTACTCGAGGCAGAGCCAGCGGAAACACAGTGAACTCACTCGTCATTTTGATAACCGTTTATTG
ATGTGTGTGTTTGCTCTTATCATGGACGAGGTCTAACATTATCATTCTTCCGAAACTGTTTGAGTTGCCTTTAAATAATA
TATGC
>Ag-Jan-Alv_1708
AAACAGTTTCGGAAGAATGATAATGTTAGACCTCGTCCATGATAAGAGCAAACACACACATCAATAAACGGTTATCAAAA
TGACGAGTGAGTTCACTGTGTTTCCGCTGGCTCTGCCTCGAGTACCGACTGGACCCACTCGCTGAAGTGCCCGACATCGA
CGAACACGTCCGGCAGACC
>Ag-Jan-Alv_1715
CGGACCGTGTGCGTGACCGTGTGTTGGGAGACAAGTACTGACCGGAAGGCTGAATTCGCATCGATAATGTCGCTAGAAAC
TGTCATTGAGAAGGTGAAGGCTCGCGTGGCTGCCGTCGACCCGAACGGACCCCGGAAGGTGCTGGGAGTGTTCCAG
>Ag-Jan-Alv_1716
CTACTGGTTCGCTAGATAAAGTAATCGATGCATTTTATTTCAAAATTCAAATTTTGACTTGAAAGTTATTAATTACGTGA
CACTAAGTCTCTCTAACGTCCCAAATCCCTTTCCTTATGCTTGTTTGTTGGTTTGCTTTTGCTGTGTGAGTGTGAGTGTG
AGAGTGTATTATGTTACCTCTCGCACTTGTGGTTGGTATGTGGTGTCTTTCTCTATTAGTTGTCTTATGATATAGTCGAT
AAAATTTTTGTATTTATGGATTCCATACATAGCCTAGATTCTGCTGAAGTACTCCGTCTAGGTGAGTTGTGAAGGGAGCG
CTGCCCATCTACTAATGTTACCTTCTGCAAGCAGAGGTGCCATCATCACGCATCATAAACTCACTCCTTCCTATCCTTCC
TAGCTAAACAGGACGCCGAGGACGACAGCCACATT
>Ag-Jan-Alv_1718
AAGTTGCCGGTTGCATTTTGTGCACTTCAAAACACACTTTAACACACAGTTCGTTCGTCCGTCCTCCATCGCAGAGGATC
CTCCCAAGCAGTGTGTGAAAGTGTGATTTGAAGTGCACAAAATGCAACCGGCAACTTGCGCCCTTGCTCTG
>Ag-Jan-Alv_1719
ATCACCCGACGAGGAACACCCAGAGGAGGAGCAGGAGGAGGAGGCAGAAGCAGATGAGGAGGAGGCAGATGAATCCGAGT
CCGAAGAATCGGAAGAAAGTGACGAGCTTGAAGAGGCACGCTTGGTAGCGGAGGAACTGGAAGAACGCCA
>Ag-Jan-Alv_1723
GTTCGAATCAATGCTTGTGGAGTGTTTGTCGAGCATGCGGCTATGATAAGACTACTAGAACACACTAAGAATAGGGCATA
GACGATATCCCGGAGAAGTATAAAATCGAAAGCTTCGTCTTAGTCTCATCATCAGTCTTCACTGGTTTACAATCACAAGA
AGTTCATTGATTGACCATAAAACAATAAAACGACAAGAGCAGGTGAAAGTAGCGCACGATGGCAAATCAATTC
>Ag-Jan-Alv_1727
TTGAACTCGGTGCTCGACTTCATCTTCTCCTCGAACATGGCCTCCAGCTCGGCGGCCGGCATCATGGCGAGGGCTTCCTC
CAGCAGTCCATTCAGTCCACCGGTGCGCGCTGCCAGCGATAGGCTTCGCACGCTGGTCGGCTTGAGCGGGCTCAGGCCCA
GGAAGTCGGCCACCACATTCAGCGATTCGTATGCCGGCA
>Ag-Jan-Alv_1728
GGCTTCCTCCAGCAGTCCATTCAGTCCACCGGTGCGCGCTGCCAGCGATAGTAAAAAGCAAAGTTCACCACCAAAGTTAC
CTTCTCTGCACTTTCCCTTTCTTGCTGTGTACTGTTGTGTGTACTGTGTGAGTATACTTACGGCTTCGCACGCTGGTCGG
CTT
>Ag-Jan-Alv_1730
GTCCAACAAGAACAAAAAGCAATCGCAGTCGGTGAGAAAACTCTTTACGAAAAGTGCAATCCCAGGCCGACGACGAAAAG
GCACACTTTTTCACATCGTTTCCCCGTCGCGTGCAAAAGCATCCACACCAATGGCGTCGCTGTGCGGAAGAATTGTGCTG
GCTGCGGCCAAGCGAAACGTGACCTACACGCCCGTTCGATTTTGCAAAATGATGAACGACCCGATCGAGCATGCCACCGG
TATTGAGAAGCGTGAGCTGCTGGCGAAGCAGGCAGGCAACCCAGATCCGTTCGATATGCGTGTGTTCAAGCGCGGACCGG
GCACCAAGGATAGCCCGAACCTGATTCCATCGGCATTCGATGCTCGTCTAGTCGGCTGTGTTTGCGAGGAAGACCAGACC
TATGTCCAGTGGATGTGGCTGCACCAGGGCCAGCCGAAGCGTTGCGAATGCGGACACTGGTTCAAACTGGTCGAGAAGGC
TCCAGTCTAAACGGTGGCATACCATCCCACACCTGCCACCCTGCTGTAGAAATGAAAAGCAAACTAAATAATATTTAAAA
ACCCTGGAGAGCATTACCCTTCGCGAAATAAAGAGAAATCCAGACCGTTAAAAAAAAAAAACAAAACAAATTCAACTACA
ATACAGACACATCACACCACCCGGGATCATAATTTGGCATGGTGGCCAAAGGGAAGAAAAAGTTCATCAAGCTTCTCGAA
CGGGAGGATATGCATTCATGCATCTACATCCAGCTGTGTGCGTTCCGATCTGCCATAACTATTGGTTATACAGCTTTTTC
CGTCTCTAAAAAGAGGACAAATCAATAGAACATCGCTGGTGTGTCCATCTACAGGTTAATGAGGACTAGAGGAGCAAAAT
ACCCGCTTCTTGCAGGATACTTACCCATGAGTGTGTTTGTTCTAATTGGCTACAGCAACAAAACGATACGCCCTACAGCA
AATTCACGATAGCAAAACCAATTTAGTGTTATCCAACAAAACGATACGCCCTACAGCAAATTCACGATAGCA
>Ag-Jan-Alv_1731
CAGGTAGCGTAGGGTAGGCTGATTGATGTAGGATATGCGGGGGTAGCTTCGGACCATCCTCGGCCTTCTCCTCCTCTCGC
CGCTTCAGGCAAGCCGCCTTCGGGTTTAGATTGCGCTCTCGCACTTGCTGCTCGAGAGTCATTATCACTTCTACAGCCAT
GTTCAGTATGCCCAGCTTGGTCTGTGGTTTGTCTGATTTCAGGTGCGACATGCACATGCGTCCCAGCTCCTTCAGCGCCT
CATTAATATCCCGAATACGTATTCTTTCACGTGCATTGTTGGCTTGCCTTCGCTCCCGCTCCTTTCGATCCTTTGCCAGC
GGGTCCAGATCGTCGTCGTCATCGTCGTCGTCAGCACTGGAACAACTGCGCGAGGTTTTACTATACTTGCGCTGCCGCTT
GGCACCCTTCGCCGAACCCTGCACGGAGCTGCTCGGTTTGGTATCGGAATCTGGAGGCTCTTTGCGTTTCTCTGAG
>Ag-Jan-Alv_1737
CGCGGATACAACTTTATCGTGGAAATTTACGGCCGATAGACGAGTGAAGGCGGGCGGAATGGGGGATCTATCAGAGGGCG
GCTGAGGCTGAGAGGTGTTGTGAGATGATAGGAGCCCGCCCAACAAAGTGATCAAATGTTATCAATGTTTCACCCGTCGA
GATTCGAGCTTCGATAGGCTAATGAATGGGGCGCCAAGCGGTTATCGGAGCTGACAGAACAGGG
>Ag-Jan-Alv_1740
GAAAGCGGTAAGGCAAAACTTTTTTCCCCCCATCCGAAATTTGCTAACTATTAATTGTGAAATTCCAACCGGCATCCTCG
TACACGGGTCTCATCATTGTTTTCTCCCATTTGGCAACGACGACGTGAACACCCGCCAGCCAGCCAATGATTCGCCAGTT
CTGGAACCGCTACAAGGTCGTGATCATCTTCCCAGCGCTCGCGTTCGGCTCGATTGCGGCAGACTACAGCTACACCCGGC
AGTGGAAAAAGACTCGCCTGGAGCAGATTCAGCAGCAGCAGCAGCAGGCCCAACAACAACAGCTCGCCTAAAGCAGCACT
CAATCTCAACCAACCAACGCACACGCCAATCAACGCGATGTTCGGGCTGAACCGTCAGTATCTGTGGAGTGTGGTGCCGC
TGTTCGGGTTCGGCGTCGGCTGGTTCCTCGACCGGAAGGAAACGGAACGCATGACCATGTTCCGCGACAAGAGTGCCCTG
TACGGCCGCACGCTGAAGGAGGGCGAGAAGCCATCGTGGCCTTAGGCGGGCAGCCGGAGAGCGAAAGAGAGCGATTGAAG
TACCCCCCTTCTAGAGAGCGAAATACATTGATGTTGTGAACTCGGAAAAAAAAAAAAAAAAAAAAAAAAAAAAAAAAAAA
A
>Ag-Jan-Alv_1741
TCATCGAAATCGTCGGTCAGGGCGCGGGTGGTCGGGGCACAGGAGACGGCACTGGTGGCCACCAGGCAAGCGACAACAAA
TGCGGCAATCTTCATGATGCTAGATTTGATTGGGTTGCTTTTGCACTGGTTTCGATGCTGTGGTACTGCTGTACTGAGCT
GTAGTAGGCTGGACCTG
>Ag-Jan-Alv_1743
CGATCTTTTTAATGTTTATTTCAAACTCTCTGCAAATACATTGTTTGTTTTTTTTTTCTTTAGCCAAGGGAGTGGCGCTC
TAAGCAACACGATCATGTGATCGCTTACAACTGTTGCCAACCTTTCTCCCTGCAGCAAACGCGCTGACCCGGCTTACTTC
ACCTTAGCCAGGAACTCGTCGAACACATGGTTGCCCAAATCATTGGCCGCGTGCTTCGCCGAGGTGAAGTGCTTCAGGTT
GTGCACGTAGC
>Ag-Jan-Alv_1744
TGTTCAACGAGGGACGGGTGGAGGTACGGATCGATGGCCAGCCGCAACCGTTCCTGTCGTTCCAAGATAGCAGCCGAATC
CCCGCTAATTATATGGCGTTTAACAGGTGGGAAAGGGAATTGATCTACTTCTACGATTGTCCTTTTTAGAGCGGAAAAGA
TCCTGGAAACCAAAACAATTATAAATAAAAAATAAAAGAAAATAAAATCAATGAGCTGAATGGGCTGGTCTCGTTATGGG
CTCAAGGCCCGAATGGCAGGTCTAGGACCGAAGACGGTTGTAAAAAAAAAAAAAAAAAAAAAAAAAAAAAAAAA
>Ag-Jan-Alv_1752
GAAAACACGAAAAAGTGTCTTCACTTGTTTTTTTTCCAGTGGTACCGTGGTTGCGTGCGGGCTTGTGTAGGGAAATGGTT
TTCTGTGAAGCGGTGAATGAAATTATATAATCACACAGCTAGCGGCCGGAAGTAACAACTGTCGGGCGCCCATTTTTCCG
AAACCAAGCAAAAGGCGTAGCAACCAGCACCAGCACCACCACCCAGGCAGGACGGCCTACTAGCCTCGTTCGACTTACAA
TATTGCACAAATTGTGTGTCCGTACATGTTGGGATAAAATCATCCAAAGCAGGCGATGACGACGGGTAGCACGGGATCAA
CATTCCCCAAATGGCAGCTGGCGCTGCTGATCGGTACGCCCGTGGCCATCGGTCTCGGCTACCTGTACTGGCGCAAATCG
GGTGACCAGGGCGGCGACAAGCTGACCAAGAAGCGGTTGGCCGACCTGAAGGACAAAACCATCTCGCTCGATGGTGACAC
GTCGGAGGCCGCCGGCAAGCAGCAGGCGCCCGATGCGAAACCGCTGACCGGGCGCGATCTGGCCAACAAGCACAAGACGG
ACGGCAACGCACACTTCCGGGTGGGGAAGTACGACCTGGCGATCCGGGAGTACGATGCGGCGATCGAGCACTGTCCCACG
TACGAGGCGACGGACCGGGCCACCTACTACCAGAACCGGGCGGCCGCGTACGAGCAGCTACAGAACTGGGCGGCCGTCAT
TAAGGACTGCACCAGCGCGATCGAGTGCAATCCGGCGTACGCGAAGGCGCTGGTCCGCCGGGCGAAGGCGTACGAGCAGC
AGCAGGATCTGTCGCGCGCGCTGGAGGACATTACGGCCGCCTGCATTGTGGATCGGTTTCAGAACAAAGCGACACTGGTC
AGCGCGGATCGCATACTGCGGGAGTTGGGCCAGCAGCATGGGCGGGAAGCGATGAAGAGCAAGAAACCGACCTACCCGTC
GAAGCAGTTCCTCAAGAGCTACTTCAGCTCGTTCAACAACGATCCGATCGGCAAGCTGGTCGTGGCCAGCACGGAACAGA
AGGGTTTCATCAAGGCAAAGGCCCTGTTCGACAGCGGCGAGTACGAGGGCATTGTGGCGGCCTGCACCGAGGAGTTGGAG
AAGAGCGAGTCCGAGTCGGAGTACAAGCTGGAGGCGCTGCTGCTCCGCGGCACCTTCTACAACCTGATCGCCTGCTACGA
GGAGGCGAAACAGGACCTGGACGCGGTAATTGAGCTGGAAACGGCGGACAAGCGGCTCCGCTCGAACGCCCTCATCAAGC
GGGCCTCGCTGGCCATGCAAACGGAGCCGGATTCACCGGGCGAATGCTTCAAGTACTTTGCGCGCGCCGAAACGATCGAC
AGCACGAACGGGGACATCTTCCATCACCGCGGCCAGGTGTACATACTGACCGACCGGATGGACGATGCGATCGCGGACTT
TGAGCGAGCGTACCAGCTGTGCCCCACGTCCGGCATCATTGCGACGCACCTGTGCTACGCCTCGTACCGGCAGGCGGCCC
AAAACCGGGACGAATCGGCCATCGGGCGCATCCGCAAGCGGTTCAACGAGATACTGGACCAGTACGCGGACTGCGTCGAG
TGTTACAGCATCCTCGCCCAGGTACTGACCGAGGAGCAGAAGTTCGACGAAGCGGACAGCTGCTTCGCCCGGGCACTGAA
GGTCGAGCCGGACAATGCGCAGATCTACGTGCACCGGGGGCTGCTGCAGCTGCAGTGGAAGGGCGACATCGACGAGGGCG
TGAAGCTGATCAAGAAAGCAATACAGATCGATGGCAAGTGCGAGTTTGCGTACGAAACGCTCGGCACGATCGAGGTGCAG
CGCGGCAATCTGGTCGAGGCGATCAAGCTGTTCGAGCGGGCGATCGAGCTGGCGCGCACGGAGATGAGCCTGGTGCATCT
GTACTCGCTGAAGGATGCGGCGGTCGCGCAGGTGGACGTGGCGAAGAACATGGGCTTGAGTATTAGCAACATTCAGCCGA
ACTTTTAAGCGCAGTGTACCAGTACGTACCCACGAGAAGCAGGCCTTGGTTTTGTATGCTAAAGCGTTGTAAGGAAAGCT
GCTGCCCCGGCGTGCGCTTGTGGGGTGGAATCGATTCCACATGATTCCGACGAC
>Ag-Jan-Alv_1753
GGGGAGTCGTCGGAATTATGTGGAATCAATTCCACCCCACAAGCGCACGCCGCGGCAGCAGCTTTCCTTACAACGCTTTA
TCGTGCAAAGCCAAGGCCTGCTTCTCGTGGGTACGTACTGGTACACTGCGCTTAAAAGTTCGGCTGAATGTTGCTAATAC
TCAAGCCCATGTTCTTCGCCACGTCCACCTGCGCGACCGCCGCA
>Ag-Jan-Alv_1754
TTTCGACTAATTTTTAACTATCAAATGTGTGTCAAACTGTGTAATAGGCTAAATTGTGGTGGCCTTTATCCCCTTTTTTT
TCTCTCGGGCTATCTCGGGTGAGAAGTTTAGAATTCTATTGTAACAGGCTAGGATTTGTTTGATGTTAGCTTATATATAC
CACACACACCTATGCACCATTTGCTCTTGCTGTGGCTTACAATTACTATTTCGTTGGCCGTTTCCTACACCGATGGGTGG
GTGTGCGTACCCCCGCCCCCACCAAAGAGGAACACACTGTCGAAAACAAATCGGTTACCAGCTTGAAAATGGTTTATTTG
CTTACGATGCTGCGGCGAAGAAGAGTGGGGATGGTGGTTTGGTTTTATGCCTACCAAATCACGGACACTGCACTGTTTTG
TCCTCGCGATAGCAGAATTTGCCCAAAACCCACTTCCTTTACACTTACACTTCCTTCCGAAAAAAGAGAGACCAGTTGGG
ATTTCTGCCATCGGTTTTCCCTCCGTTTGCGCTTTTCTCGTGCCGTCTCTTTTCCTCCTTTTATTAGGTTGGTTTTGAAT
ACTTACACATTTAACAACTAGACGCGTCCGACAACTTCTAGAATCATTCTTTTCTGATGAATGTTCGGCCGGTTATTGTT
TTCTTTTCCGTTATTTTGGGCTCCGGTCGAGCACGGTTGAGCACCTTTAAAAACTCCGTCGTCTTTGCCCGCATTCGGGA
GTGGATGTATGCCTTCGAACACTTAATATGATAATGCAAATAATCACGGAACATGTGAATTAAATTGATCGTGTTATCGC
GCGTTTCCTTCGCGGTATGCCGTGGGAATAGTACGAACGTTACGTAGCCTATGTTCTCGCCGACCCGTGCCCCGGTATTG
GCCAGCTCAAGCGGTGGCTCCCGGTGGGAGAATAATACTTGCGGCGCCGTGTGGGAAGCTCTTCGGCCCTCGCGCAGCTC
CTGCATGAACACTTTCCCTAACACTACGTCGTCCTCGTCACGGAATATCGTACTAAACACGACGGTCACACGGTCCGGCT
TTGCTTCAACGTACATCGTTTCATCGTTACGATAGTTAATTACTGCCCGCTTCTGGCCCTCGCCTTCGCCCTCGCCCTGC
GACTGGAAGTCGAAGTACTTCTCGAACACCGACGCAAAGCAGTTTCGCTTGAGCAGGCCGATCTTTCGCACCGTTTCCTC
CCAGTTTTCCGGTATGTTTTCCAGATCGACCAGCACCGACACGTTGTACCCGTCCTCGGGGGCTACCAGCAGGTCGCCAT
ACTCGCGCTTCAGCAGCTCATCGGCACCGTGCTCCTGTAGCTGCTTGTAGAATTTCAGCGATATGCTCGTTCGCACTTTC
GTTTTATCGCCGTTTATGTTCGAGATGTGAAATAAAACTCCATCGAAGTCTGCTACCGTCACATCGATGGATTCCGCCTT
GTTCCCTGCGATTGCATTCTTGAATTTCACTGTAAGCGTTTCCTCCACAATTCTGTTGTTGATCTCTAGCAGAATCATTT
TTGCTCATCCAAAACAGGCAAACTGCCTTTGCCCCTGCGATGGTGGTGGTAAGTTACGTCAAATTTGCCTTGTTTGCTGG
TTTCGCTAAACCCCGGGAAGGGATGGGACTTTCCTTCGCTTCACTTCCCAATTTCGGCGCTTCTTTTTTTGTGCTGCCAC
TCCTTTCGCGTGATCTCACGATCGTCAGCGGCGTTTCGCGAGAGCCCTTGTGTGTCGCTGGTAGGGGGTGGGGTCTCGAG
GACGTTGCCGCCCGTCTTACTTCAATGCACCAACAAATTAAATGTAAAAACACTTTTCCACGCACACAACTTCTGCCAGC
TCCCGTGGGGAGATGGTACGAACAACGGGGCCTTGTGGACAACGACTTTGCACGACCCCCGCTTTTGGTGTGGGCCCTGC
CTACTTGGATTCACTTTTTTTTACTAACGCACAACCACACGCACCGCAACATCAACACACACATACACACTGCACTGACA
CATACACACGCTCGCTTCAAAGATACGATAAAAACCGTCTCCTTGGCGTGCTCCAGCA
>Ag-Jan-Alv_1757
TATAGAACAATATCACATCATAATAATAGCAAACTGCACCGCTGGTAAAAGGAAAATAGGAGCATCCGAACAGTAATAAT
ACAACTTATTAATAATAATAAAGCAGAAGAGTAGTATCGAAAAAAACCGAAAAAGCAGCAATCCCTCAAACATGCAGCTA
CAAACAAGAGGGCATACTCTTCTAAAAACCGAACCGAATAAAGACACCCA
>Ag-Jan-Alv_1762
GTAGACATGTTCGGTTATACTGTAGAGCTGTCACTTTCGTACCCCTTGGACTGCAGCTTGGATCATTCTCATCAGAAGGT
AAACAAACGGTTTTCGAAAAAATATGCTTTTTTCAACTAATTTATGTATTAAACAGCTTGGAGAACGATTATTAGCTACT
TTTAGGACTTTTAAGAATGAAAAATTGAACCCTGCGGCACAGCGTGTAAACAAAACAAATGACAGCTCTACAGAATCGCT
GAACATGTCTACGCCTACTTCCGAACAATTC
>Ag-Jan-Alv_1774
AAGCCACCAACCCGCCCCGGTAGGAGAGACTTCAATGCTTCTCATCGTAATAGCCACGGGCGGATGATTCCTCCAGCAGG
GTGATGAGCGAATCCAGCGTCTCCTCGCCCGTCGGCACAATCTCGTTCGGTGGCAGCACGAACCCATTCCAGGCGTC
>Ag-Jan-Alv_1775
AGACACAGCACATCGCCTGCACTGTCAAGTGACTAACCGATTGAAGTGGTTTATTGGTCTCAAAACGATTTACTTATCGA
TTCGATGGCGTTCCAGCTAGATGCATATAAATACCTCTGCAGGTGCACATCGCGACCAATAGTGACCTACAGAACATTCC
CGATTGCAGCCACAGAACGCAGCAGCTTGCGTAGAAAAGAAACAAACCACAAACATACAAACATGTTGAAAGTTGTTGTG
GGACTAGTGACTGT
>Ag-Jan-Alv_1779
TGTAATTGTTTAAGAGATATGCTACTATCATGTAATCAAAAAAAATCATTAAAAAAAAATAAGGCAAAAAAATCATAAAA
TTGAAAAAAAAAACCCAAAAAAAAGGTTTATTGTTTAAAACATTTTGCAACAGTTTTCTTTTCCACGTCAATATTGAAAC
ACAACTAAGATAAAAAAATGAACTAACAAACAGCGAAAAAATAACTGTCATTCAAAATGCAATATTATGGATTAGATTTG
TCAGAAGTAAAGTAACAGAGTAACAGAGAAGTAAAAACAGAGGTGTCAACATGATGTAAACAAAATG
>Ag-Jan-Alv_1780
TTTTTTCGCTGTTTGTTAGTTCATTTTTTTATCTTAGTTGTGTTTCAATGTTGACGTGGGAAAGAAAAACTGTTGCAAAA
TGTTTTAAACAATAATTCTTTTTTTTTTGGTATTTTTTTAATTTTATGATTTTTTTGCCTTATTTTTTTGAATGTTTTTT
TTTGATTACATGATAGTAGCATATCTCTTAAACAATTACAAATCGCAAGTATTTCGACTGGTTAGATCGTGATACCGATT
CTGATGATGCTTTTCTTCATTGTTTCAATATTTTACTTCCCATTAGTATTCTACTGTACTGTACGTACGCACTAAAGTTT
CTTCAACGTCCATTCAT
>Ag-Jan-Alv_1783
GCACCAATCTTTTCCCACAATGCCTCATCGTAGTTGACGCGATAATATCCCACCTGCTGATTATTCAAGATGAAGTACGC
CACGTCGGACACATTCGCCAAAGTAATGTTATGCGACTCGCTAGACACAATCGTCGGTGTCGTGCTTTCAAATTCACTCT
CC
>Ag-Jan-Alv_1784
GGGAGAGCAAGAAGAAGAAGAAGAAGAAGAAGAAGAAGAAGAAGAAGAAGAAGAAGAAAAAGAAGAAGAAGAAGAAGAAG
AAGAAGAAGAAAAAGAAGAGGAGAAGGAGGAGTAGAAGAAGAAAAAGGACGTACGAGGGAAAACAAACGAACAACAGAAA
CACATGAAACATCTGCGCA
>Ag-Jan-Alv_1785
ATTTTGAATCAACTTCTCTCTCTCTCTATCCCCACTTCACTTCTCTCTTTTGCACTATATTGCAATTTTGTTTCAAATAC
ATTCCGATCCTGTCTGTTAAGCGCATCCTCCTCCTTCTTCTTCTTCTTCTTCTTCTTCTTCTTCTTCTTCTTCTTCTTCT
TCTTCTTCTTTTGTTCTTTTTGTTCTTCTTCTTCTACTTCTTCTTCTTCTTCTTCTTCTTCTTCTTCTGTACAAACGAGT
AGCAGCATGAAATGGAAAGAAACTCTATTGTTTCTGTTAATTTTGAGCAAATTTGTTGTACTTCCTCGGAAGCTGTGAAG
AACAATGAATTCACATACAAACAACACAAGCCCAGTGGATCAGTAGGGTGTCGTTTGCTGCTGTTACTGTTTTGTAGTGT
TGGAGTTTTGTGTTCGTTTTCTTGTAAAGATTGTCGTTCGATCGGTCTGTAGTTGATTTGCCCTGTTTTATTGTTGTTGT
GCAATTGTTGCATTCATTGAGAATTGGTTCATTAATGTGTGTTTTTGTAGTGTTGTTTTTTTCTCAACCGGTGTTTGAAA
TCTTTCTGTACCTAAGTCTTGACGATTGTTTGCATTGTGTCTGTTCTTGCTAGGAGCTGGAGCTTTACCTTGCCGTTCTT
CAAACATTATTCTTTTCTTCTTCTTCTTCTTCTTCTTCTTCTTCTTCTTCTTCTTCTTCATTATTATATTTTATTGTTGT
TTTTGCATTAAACTGTACCGTTGCGTACCACAACTTCGCCGCCGCCACCACCACCACCACCTGCACCGTCGGCTAAGCTT
TTTCTTCTTCTCATTGAATCTCTGTTGCGCTTGTCCATCGGCTAGTTTGAGTAGATCATTGGGTAAATGTGT
>Ag-Jan-Alv_1786
GTACGTCGTAGTAGTAGTAGTAGCAGTGGTGTTTGCAGTAGCAGCAGCGTCCATCTTTTCCCTTTTCACAGGAGCAAATG
GTCGTGTACCATCCATCCATCTTGAGTAGCAACCGGCGGGATGAGCGGGGAATGAGTCACCGAGAGAATGCAGT
>Ag-Jan-Alv_1788
TTTTTTTTTTTTTTTTTTTTTTGCTTTTGCCCAAAAATAAATATATTTCATATAATATATGCCAAAACATCCCGTTGCGG
TCGTTTCACCCGCTTTAAACGTTGCTCACTTCACGAATCCAATCGCGCACGGCGGAACCGCGCGCATTCACACCGGGCAG
GCCCGGTCTGGCGCAACCGATCG
>Ag-Jan-Alv_1791
TAGCCCCACGAAACCACACCAACCAGCTTGCCATCAGCAACCAGCGGACCACCGGAGTCTCCCTGGCAAGCGTCCTTTCC
GCCCTGCTGGTATCCGGCACACAGCATACGATCGGTGACACCTCCGAAGTCACTGTAGGCTTTGTTGCATTCCTTCTGGT
T
>Ag-Jan-Alv_1793
AAAAGGAACGAAATGCACAATTTCTAGTTAATTAAGCATTTTTACTCTTTCTGTTTTTCTTGCTCCTTCTACTCTGTAAT
GGCTCCTTTTTTTGTACAATTCGTTTAACGATTTTGCTTGTAAAATAGACATACATTCGTTGCGATCTTTTTTTTCTTGT
AAA
>Ag-Jan-Alv_1799
GGAGGTCAGCACGGTGCTCACAGAAGCCAGGAACTTGTCCAGGGAGGCGTGCACCGCAGGGGTGAACTCGGCGGGGAGGT
GGGCGGCCAGGGTCACCAGCAGGCAGTGGCTTAGGAGCTTGAAGTTGACCGGGTCCCCCCGAAGCTTGTGCGCGTGCAGG
TCGCTCAGGGCGGACAGCGC
>Ag-Jan-Alv_1802
CAATACGCGCACGTCCCGCGTTTACCGACCGTCTTCTTCTTCTTCTTCTTCGTTTTCTTCTTCATCTAATTCTATATTAT
ATTCGGCTTAAATCCCATCCCCCGTTCTCTGTTGCCCCCGCTGGGTTTCATTCCAATGTTCTCACGCGCCAAAAACCCGC
TTTTCCGTCCTCTCTCTCTCTCTCTCTCTCTCTCTCTCTTTCTCTCTCTCTCTCTCTCTCTCTTTCTCTCTCTCTCTCTC
TTTATATCT
>Ag-Jan-Alv_1803
TTTTTTTTTTTTTTTTTTTTTTTTTTTTTTTTTATCATTACCCCGAGCGACGCTCACTAAGGGGCAGCACGCCTTTATTG
AAGTTTAACGAAGTGATAGACCATTATCTGACGTACACTCACACACACGCACACACAAACACGTACACATTCGTGTCTTT
ATCGGTTTAAAAAATAAAAGACGGACCCACTGCCCCTGCAAACTCCGCTACGACGAAGTAAATGCATCGGAACATCGGAA
TCGGATAGAACTTTTCCCTCTACTTCTCTCTCTCTCTTTCTCTCTCTCTCTCTCTGTCTTTTACAGCTCATCGTGCGGCC
CATTGTCCTGCAGATGCTGCATCACGAACTCGTGCAGATCGTCGAGCGACCGGTGCCCGAAGTACTCGGTCACCTTCTCG
CCGTCGCGGTACAGGAAGACGGTCGGATACCCGTTCACCTCCTGCTCGCCGCACAGCTCCTTGTTCGCGTCGACCGTGCA
GTCCACCTTCGCGATCGTCACCCCGTCCCGGGCGGTCAGCTTCTCCGCCAGCTGCTCCCAGGTCGGCGCGAGCCGCATGC
AGTGCCCGCACCAGGGCGCGTAGAACTTCACCACCGTCACGCCCTTCGCGATCGCGTGCGCGAAGTCGCCCTCGGACAGC
TGCACCACCACCGACCGGTTGTCGTCCCGCTCGGCCCCACCCTCCAGCGTGCCCTCGCCCTTCGGCTCGGCGCCCTGGGC
GCCGTCCTGCTTCAGCCCGCCGGCCATCCGCGCCACGTACTGCTTCAGGTCGGTGTGCGTGCGCGGGCCCGTGTACTTCT
CGATCTTCTTGCCGTCCTCGATCCACAGCAGCGTCGGGTAGCCCTTCACCTCGAAGTCGGTACAGATCGGCCGGTACTGC
GTGCAGTCGATCTTGGACACGCGGATGTCCCGCTCGTGCTCGAGGCTGCGGGCCAGCTCCTCCCAGGTCGGCGCGAGCTT
GGTGCAGTGGCCGCACCAGGGCGCGTAGAACTTCACGAAGTGCTTGCCGCTCGAGACGTGCTTCGCGAACGTGTCCTCGG
TCAGCTCGGTCAGTGGCGAGACCGGGGCGGGCGGGGCGTCCGCCTGCCCGCCATCCTCCTGCGCACCGTCCTCGCCGTCC
CGGTCGGCGCCCTTGGCCGGGCCGTCGCCCGCCGCCGGTGCCAGCTGCTCGTCCAGGAACGCGTTGAACTGGGCGAGATC
GCGCGCCCCACGGTACTTGGTGGCGCCGTCCGCGCCACCATCCTTGCGGAACAGCTTCAGCATCGGGTAGCCGGTGACGT
CGTGCTGCGTGCAGAGATCCCCGTCGGTCGTGCAGTCGACGCGCCCAATCTTGACCACCCCGTCCGGGTCGCCGTTGCGG
GCCTTCGCGAGGGTGGCCCAGGTCGGTGCCAGCTTCTTGCAGTAGTCACACCAGGGGGCGTAGAACATGACAAAGTAGCT
GCTGCCCTCGAGCTCCGACTGGAAGTTGTCCTTCGTCAGGTGGACGCTCGCCGTGTCCGCGTGACCGCTGGCCAGCGTGG
CCAGCAGGGCGGCCGCCACCATTAGGCCGACGATGGTTCGCTGCATTCCGGCCATTTTGCTTTCCACGCCGGGTGCTAGG
TGTCTCTGTGTGTATGTGTTTTAGGTCTGTCTGTTCCTTATCTTGCCAACGCTCCGGGTCGCTAGCCCGATGGACTGTCT
TTGCTTTGCAGGGGCTGTTTTATCTCACTAAAAACACTTGACTGTGCGTTTGATTGCAGCGGGGCCGCCTTTGCTTTGCC
GATGGAAAAGGGCTTATCGTG
>Ag-Jan-Alv_1804
CTATCGAACCCGTGCCGCTGGCAGAACGCAACACAGTCGCTTATGAAGCGCTTCCGCAGCTCACCACTGGCCGCCATTGC
GGAGAACTTGCGCGAACCCTCGTTCCAGCCACCGATGGCGGCGAGTGTCTTCAGCCCCGGCGCCACATTCTTCAGCCCCA
CGAACCGCTTGATATGACCGCGGCCCCCGTTTTCCTCCAGATCGAGGTACGGATCGATGATGCGTACCGTCGC
>Ag-Jan-Alv_1805
GGGCTTGATGGTGAACGGGGGCCAGGTAGCGCAGGAGCTGCAGTACGCCACGCTCAAGGTGATCCCGAACAAGCAGTGCC
AGAAAACGTTCAGCCCGCTGCTGGTGCGCAAGAGCACGCTGTGCGCGGTTGGGGAGGAGCTGCGCTCGCCCTGCAATGGG
GATTCCG
>Ag-Jan-Alv_1807
TTGGACATCTTTGCACACTGACTAAAACAGGCGAGGGAGCGTGCAATGGTGACTCTGGTGGCCCACTGGTGTACGAGGGA
AAGCTGGTCGGAGTGGTGAACTTTGGCGTTCCCTGTGCTTTAGGATATCCGGACGGTTTTGCCCGTGTCTCGTA
>Ag-Jan-Alv_1808
AAAAAAAAAAAAAAAAAAAAAAAAAAAAAATCTCCATCGCATTCGTGTTCGTCGCCGTCGTTCATCTCGTTCGCATTAAA
CTATCTGTGCTGCGGTTGAACTCAATCAGTAGTGTTCGTTGAAGCAGCAGCATCATTGCATACAGCTAATCGGTAGCAGC
AGAAGGCTATACGGCGAAGGAGCAACGATGTCGACGATGTACAATAAGACCCTGTCGGCCCACCAGGCCCACAAGGAACA
CGTTCTGGCAGTTTCGCGTGATTTCATCTCCCAGCCGCGCTTGATCTACAAAACCGTGTCCGGTGTAAACGGACCGCTGG
TCATTCTGGATGAGGTGAAGTTCCCGAAGTTTGCCGAAATCGTGCAGCTGCGCTTGAGCGATGGCACCGTCCGCTCCGGT
CAGGTGCTGGAAGTGAGCGGCTCGAAGGCCGTCGTCCAGGTGTTCGAAGGTACGTCCGGTATCGATGCCAAGAACACGGT
GTGCGAGTTCACCGGCGACATTCTGCGTACGCCCGTGTCGGAGGACATGTTGGGCCGCGTGTTCAACGGCTCCGGCAAGC
CCATCGACAAGGGCCCGCCAATTCTGGCCGAAGATTTCCTCGACATTCAGGGTCAACCGATCAACCCGTGGTCGCGTATC
TACCCGGAGGAAATGATCCAGACCGGTATCTCCGCCATCGACGTGATGAACTCGATCGCCCGTGGTCAGAAGATTCCGAT
CTTCTCGGCTGCCGGTCTGCCGCACAATGAAATTGCCGCCCAGATCTGTCGCCAGGCCGGTCTTGTAAAGCAAACGGGTA
AGTCGGTGCTGGACGAGCACGAGGACAACTTCGCCATCGTGTTCGCCGCCATGGGTGTGAACATGGAGACGGCCCGTTTC
TTCAAGCAGGACTTCGAGGAGAACGGTTCGATGGAGAACGTGTGCCTGTTCTTGAACCTGGCCAACGATCCCACGATCGA
GCGTATCATTACGCCGCGTCTGGCGCTGACGGCTGCCGAATTCTTGGCCTACCAGTGCGAAAAGCACGTGCTGGTCATCC
TTACCGACATGTCGTCGTACGCCGAGGCGCTGCGTGAGGTGTCGGCCGCCCGTGAGGAGGTGCCCGGACGTCGCGGTTTC
CCCGGCTACATGTACACCGATTTGGCCACCATCTACGAGCGGGCCGGACGTGTCGAGGGCCGCAACGGTTCGATCACGCA
GATCCCCATCCTGACCATGCCGAACGACGACATCACCCATCCGATTCCGGATTTGACCGGTTACATTACCGAGGGCCAGA
TCTACGTCGACCGTCAGCTGCACAATCGGCAGATCTACCCGCCGGTGAACGTGCTGCCGTCGCTGTCCCGTCTGATGAAG
TCCGCCATCGGCGAGGGCATGACGCGCAAGGATCACTCCGACGTGTCGAACCAGCTGTACGCTTGCTACGCCATCGGCAA
GGACGTGCAGGCCATGAAGGCCGTCGTCGGCGAGGAGGCGCTCACGCCCGACGATCTGCTGTACCTGGAGTTCTTGACCA
AGTTCGAGAAGAACTTCATCTCGCAGGGCAACTACGAGAACCGCACCGTGTTCGAGTCGCTCGACATCGGCTGGCAGCTG
CTGCGTATCTTCCCGAAGGAGATGCTCAAGCGTATCCCGGCCTCGATCCTGGCCGAGTTCTACCCGCGCGACTCGCGCCA
TTAAGCGCTCGATCCCTTCATCCCTCTCGCGCTCGTTCGAATTGTCCGTTCGATACTGACGGTAGATTGTAGTGCAATTG
TTTGTTTGTTTTTTTGTCTTTCGGTATTGGAGGCTGCCAAGAAGGGCCACCTCCACTTTTTAATCTTATCGC
>Ag-Jan-Alv_1814
AAAAAGAAGAAGAAGAAGAAGAAGAAGAAGAAGAAGAAGAAGAAGAAGAAAAGATAAGCCGTTTCAAGAGAAAATGTCGA
AGAATGTGTCAGAAGAGTAGATAAAACAAGTAGAAACGAGTAAGAAAGTGATTTATTTTATGTAAAATACACACACATAT
CAAAGAGGAGGGATAAATGCAAATGAATCAACCCAATATCTCCTCAAAAGCTGACGATCGCAAAGCCGTAAAACGACAAC
CATTCCAATGTTTTTAAAACGTGTAAACCCCGATATCAAAAGAATAATTAAACCCTTCGTTAGTAGAGAGCCTCGTCACA
CACGTGCTCGTCACATATCGTCAAATTATAACAAACAGTAGAAGAGAGAAAACAAACCTCCTGTATATCAATGTTAACGC
CTGCAAAACCGAACGAACTTCTCTCCCATCATCATTCCTCAACCATCATATCGAGATTGGTTCTCGTTTTATAGAATGAA
CCGTTTAGCAATAATCAATCAACGAACGAAGCTGCTGCAACAAAACAAACTCTTCCATTGATCCATATCCTTATACACCT
GACACCATGTGTGGTTTGTTTTTATTGTAGTTTTGGGTCGAAATAGTTACACAAACTTTACAATGTTTCTTTTCTCCACT
AAAAAGAAAGAAGCGTTATCAAACTGTTAGTTTCGCTTCCAGTTATCTTGCTCTGTAGTGTTGTTCAGCTGCATGAGAAG
CACGTGTGTGTGTATGTGTATGTATGTGTGCAGTACAGTTAGATATGTAAAAAAACCCAACAAAACCGAAACATTGCCCC
ATAGCAAACTATATGAAAAGCGAAGAAACGAGCCCGTTTCTCTACATGTGCCTTTTTAAAATTCATGCATTACGCACCTA
CAAGTGGGGCAGTGAGCACACTGAACGGATACTACTGTATCGGAATGCGTCTGGGGGACGGTGCAACCTAATCTCTGTAG
TCTCTTTGCCACCCAACACCCCCTCCCCCAAAAAAGGAAGAAAAAGCGGGAAGAGCAGTAAATGGTTTCCATGTGTAATT
GCGTGCAATGATACAATTCCTTCTCTCGGTAGACTTCCAGCACACGATGAAGCATGTGTGTGTGTGAGCATGTATGTATG
TGTGCGTGTGTGTGTGTGTGTGTGTGTGTGTGTGTGTGGGTTGAAAGACCTATTAGCTCATATGTATGTATAGATGATAT
ATTGAACGTATTTTTTAGTTTGATCTTGTACACGGAACGAAACAGTATGGCATTGCGTTCTACGGTATCATTGAGGCAAT
TGTACTTTAATAGGAACTGAACCGAGAGGAACAGGAGGTGGAACTTTCCTAGAAAACACAAAACAAAACCAGCGATAATA
TGAAGAAAGTAAGCGCGTCGAAAAATGAACGGAAACCCCTTCCCCACATTGTAAATAGTCAAGTATGATGCGAAAAAAAA
ACTTATAAAACATACACACACTACAACAAAAAAGTAAAGTAAACCTGTAATCAACAACGTATAAAAAAACAAAAAGAAGA
AGTAAAAACATACACATATCTTTTACGAAAACAAACCCCACTGCAGCAACAGACGGTGAGGATGATGAAACTGCATAAAA
CATCGATTTATCTGATATTCAATCACAAAATGGTGTTTTTTTTATAGAATGCAACGTATTGGGGCTGCCCTAAACACACA
TCACAACTCCTTTGTGGGCGTGATCATTTGTGCGGCTCGATGCTACTGAAAACCTATCGCTTTCTCACTAGACGGGGGAA
ACATTACTATTAATTCCCAACAGAAACACACGAACATGATGAAACCTTTTTGTAAATCATTACTTAAGACAACGGAAAGT
ACATCGAAAACAAGACGAGTGAAACGAATGCACAGCTTAGGCAACAGGCGTGAAAGGCGTGGGCAAACAAGTGAAAGCCA
AATGGTAAAAAAAAGTGGAGAAAACAACACAAAACGGCACAAACAACTGCAGCAGACGGGGAAGAAAACAACACAAAACG
GCACAAACAACTGCAGCAGACGGGGAA
>Ag-Jan-Alv_1824
TTTTTGCCGTACTTTTCGCACAGGTACGTCAGGATCGCTCTCGATTCCCACAGCACAAAGTCATTGTCGACCAGCGTCGG
GACGGTGTGTTGTGGGTTGATCTTCAGGAACTCCGGTTTAAGATGTTCACCTTTCAACAGGTCGACCTCCTTTAGGTTCA
AATGTAGACCGAGCGCTTTGGCCAACAGACGGATCGATTGGCACGGGGCCGACAGGGGAAGGTGATAGAAATCCATACCG
CGAAGAAGCGCGTCTGCGTCCGGAGCACACGGAAAG
>Ag-Jan-Alv_1826
CAACTAGATAGCGTTTCAGGTAGTCCAGCTCCTGCTGGCGTTCTTCCAGTTCCTCCGCTACCAAGCGTGCCTCTTCAAGC
TCGTCACTTTCTTCCGATTCTTCGGACTCGGATTCATCTGCCTCCTCCTCATCTGCTTCTGCCTCCTCCTC
>Ag-Jan-Alv_1829
GATCGCGATTAACATACGCAAGCGGAAGCGAAGTCCGGACGGGGATACGCAGGAGGAGCAACAGTAAAACGGGAAATTGC
TTTTTCTTTGGTCAAAATACACGGGGTTGTTTCTTCAAAAACGAATCTGCTGATGTACGGTGTGTTGTTAGCGAACAGCA
ATCTGCTTTATTTCTATTCCGGATCTACGCCGGCCGGTACCAATCGTTGACGTCACTGTGCGCTCCACAATGAGCCGACC
CCGTCATCGTCGTCGCTTAATGGTGTGGCTCAGCGTTCGGTGCACCAGGTTCCTGCTCCTCCGGGGTGTGTGGCCAGAAC
GATGGACGGTTGATGGGATCCAAGGCTTGCTCAGGGAATGAGTCTTTGAAGTCCTCCATCGTCATCTGGTCGAACGGCAG
CAGCGCCTTCAGGGTGGCGATCTGGGTCTGGTAGTCGGAAATGCGCACCTCCGACTCCTTCACGAACTTGGCGATATCCT
GCTGGACCTCCTTCTCCTGCGCCTCCACCAGCTTAGTCACGTTATCGGCCGGGTACGGGATCTGCAGGCCTTCGTACGCC
TTCTGGAACTTGTCCACCATGCCGGCCACGGGGACATTCTTCTTGTAGAACGACCAGTCGATTTTCGGCGGTGTCTCCGG
GTTGGCAACAACGCTGCGCAGATATTTGTCGCTCTTCGTCTTGAACGCCGCCAGGTTAGCCTTCTGGTTCGGGGGCACGC
GCTCGGCCAGAGCGGCCCAGTTCACACTCGATTGAGCAATTCGACGGGAGGCCATCGTGCGCGTTTTCCAAAATAATCAC
CGACACAACTCCGGACAAAAATATGTGCGATTCTGCTTTCGGCGAGAATGAGAAAATCGTGCTTACATAATTTGACAGGT
CCGG
>Ag-Jan-Alv_1832
CACACAAAACTAAATAAAGCTAATAAGAGAAAGTAAAGCAAAAAAAAAACGGCGAAAAAACAACTAGTAAGAACAGGAGA
TAAAAAATACCCTAGTGCAGGATAAAATACAAAAAAAACGCAAGGAAAGGAGAAATTACATATATATTACAACGGTAAAT
CTGTTTGTTGTTTTGTTTTTCTTTTCTTGTACCACTTGTTTGTCCCTCCCCCCCCTACTTCGTGATGTGTGCGTGCCACT
CTGCGCCGACAGTTTGCTCCCCCATTCCTTGGTTTCAGTTTTTCTCCTATTTTCTTCTCCTATTTAGCGTGTGCGTGGTG
TTTGTGTTTTTCTTCGGTCCGCCTGGATTGTTTTCCGTGTGTTGTACATTTTTCACCTCACTCTTTTTCTCATTCTCTCG
ATAGTGATTTTATTATGATTAGGTATTATATTATTTTTCTGTTTGTCTTGTTTTATACGTTAACATTGATTCACATGCAC
CTGTCTGTCTCTCTCTCTTCTCCCAGGAGTTCCAGTAATTTAGAGTTCCCCGTACACTAACGTTGAAGAGTTAAAGCTTT
CTCATTTTGTGACGAATTACGTGTTTGTGCTCGTATCTCTTCCAACCTACCACATACAGATACACAAATACACAACGTAT
GCATAACGTATGATTGGGCAGAATAATTCAGGGCATATATTTCAAAACAAAAATAACTTACGCAACACTTGATGCCAGCA
ATCATGAAGCAGCAACATAAGTTGATAAGCCCGTATGTTTTTTTCTTGTTAATATGTTGGTTATCAAATGTACACACACA
CACAAACTCTCCGCTAGCGCTCTCGCTCGTGTCCTCGCTGTTGCGTAATAATATAAATGTAAATTAATTACACAATTTTT
TTTAGGCAGTATCTAAATACAAACAGGAACAAAACCGAAGCATAC
>Ag-Jan-Alv_1839
TTTTTTTTTTTTTTTTTTTTTCGGGCCTCTGTTTATTGACAGGCACAGACCAAGGCCTGCGCAGCACAGGGCTCAGCGGT
ATTTTTCGGTCAGCACCACGGCCACACCAGTCAGGAACTTGTCCCACGCCGCTTGCATTTGCACGGTGAACTCGTCCTGC
AGGTGGGAGGCCAGCACGACGT
>Ag-Jan-Alv_1841
GATGATGATGCTCGTAGTGATATTACACTTTCTTGTGTTGAGTTAAGTTGCTTAAATGTACATAAATCTCCCGTGTGTGT
TCAATAGTTGTAACACCTACTGAAGTCAATTGTAGTTCGATATGTCATCGTTTTGGAGCAGTGAGTCGAACCGAACGTTC
GTCGTGGCTGAAATTGGACAAAACCACCAGGGATCGTTAAGCACCGCAAAGCAGATGATAAAAGCTGCAAAGGTATTATT
CAACATCGGCTGCATGTTCAACTGCATCCAGCAGCGCAGTAAAGCGAAACCATGGATCCCGTTATAGGAATGTGGAGCCG
ATTGTGTAAAGTTCCAGCGATCAAATTTGGCGGAAAAGTTCACGGTCTCCGCCTTGGCACGCCCTTACACCGGACCAAAC
TCGTGGGGTCGTACGTACGGAGAGCACAAAGCATGGCTTGAATTTTCCAGCGACGAGTACCGGGAGTTGCAGCGCTTTGC
CACTGACCACAACATTGTGTTTACCGCATCAGCAATGGATGCCGCATCCTTTCGAGAGTTGGAGGAGCAGCTACGAGTCC
CGTTCATCAAAATAGGGTCTGGGGATGCTGATAACGTGCCTCTGCTGCGGTATGCCGCAAATCGCACCATTCCACTGATC
ATATCCACGGGCATGCTAGATTGGGATCAAGTTTGCAGCATTTACACCCATTTCCGTCATCGTAAAGACGTTGCCCTGCT
TCATTGTGTTTCCTCCTATCCGACCCCGCCAGGGGACATAATGTTGCGTATGATTCCGTTACTTCGAGCCCACTTTCCTG
AACTGACGATAGGTTATTCGGGACATGAGCTTGGTATACAGCACTCCGTAGCGAGTGTGGCTTTAGGTGCGAAAATAGTC
GAACGACACTTTACGCTAGACAAAGCGTGGAAAGGGACCGATCATCAGGCGTCATTGAATCCGGCCGAATTTGGTCGCAT
GGTACGGTGTATTAGAGCGATAGAAAACGATGTTCCGATTGATGCAAGCGCATTGATTGATCGATTGCGAGAAGTGCTGC
AAGGGGAGGATCTGGATGAACCGGAGTTACTGGCCGCTTTAAAGGAGATTGATCCACATCACCGACAGCTGCTAGAATGT
GAACGACCGTGTTACAATAAGCTGGGGAAATCGTTGGTGTATGCTAGTGATTTGAACTGTGGAACGGTTCTGACCGAGTC
CAATGTTCAGGTGAAGGTCAGCGAACCAAAAGGCCTCTCTCCGCGATTGTACGATTCCGTTGTGGGAAGAACAGTAAAAT
GCGCTGTCTTCAAGGACGATCCCATTCTAATGCAACATTTTTAAACACATTTAGAAAAGCCATGCATCGAACGAAGGAGT
GTGTTAGAGAATAATCTGAGTTTATTTTTTTCCACAAATTTCAAAAAGTCTGTCTGCTGGGTTCGCTTTCTTACAGAGTA
TAAGAGAAATAAATTTAAACTGCCTGCTTAAAGAATAATGTTTTCACTTTCGTGCACACACACGCTGGAATCCTTTCGCG
CCTCACGCACAACTCGTTGCAACATGAAGGCTACAGGCCATTCGCCAAACTCCTTCATTTGTCCGCCCCAATAAGATCAA
CGAATCCGCAACAAGTGTCCTGATTAAACAGGAACACGTTACGGTGTGGCCTTTCCTTCTGTGATACGACCTTGATGATT
TCGTGAGCTACAACGCCTCCTACGATCGCAGTGACGGGCGAAATCTGGGCAAATACGTGATCGAAAGACTTGTCCGGTAT
TAGCTCCGGAACCAGAGAGTCGCGCAGCTGGAGCAGCTTCTTCAAATCCTCCTCGCGCTTTCCGTATGCCGGATCGCGTT
GTTCTTCGTCGCGGAATTTCTGTAGCACCCGCTGTACGGGCAGCGCTGGTCCGTTTCGCTTCAGCTGACGGGCGTACGAT
GTGCTTTTACAGTCGAAATCTACCAACGACTGATAGGGTGGGAATTCCAGCGTACATTTGACCGTACTGTACACTGTTTC
GGATTTGGGTTTTTCGTGGGGTTTCGATACCACCACATACTTTGCTACATCCTCGGCGAACTCGTGCTTCTGCAGATCGG
TGAAACAGAAGCCGTGCATACCCCAAACGTCCGTAGCGAAAAACTTTACGTTGGCCTCGCGGCAAACGTTGTTCACGCGC
AGATGCTGTGCCGTGGACGCACCAATCAGACAGACGACATCAAAGTCTTTAAAGTAGTCGTCCGATTTCGATTCAATCGG
TTCGGTGTCCGCTTTCAGTTCGACCATTGGGTTCAGATTCTGGGCACGGGTTAGGGATGCTTCCGCTCGGTTGGTGCCGA
CAGACGATTGTGGGGCCAGAAATTGGGAGCAGAAGTCTTCCTCCGTAACCTTCCGGTCGTCCAACAGGGTGACGGATTTG
ACTCCGGCTAGTATGACGTTTTTCGCTATTTCTGCCCCCAGTCCGTTAATACCAGCGATGAGAATCCGTGCCAAACGGAC
ACGTTTCTGCGAATCCAAACCCCACAAACGAATTTGCCGATCATACAGTTCGGCCTCATGTTCAGTAAGTTCGGCACCGT
TGGACTCAACCATTTCGTTCCTGTTCTTGGGTTGAAATTCAACAAGCTCAATACAAAAAGCTGCAAGTTTTCGCGAATGC
CGGATAGAATGGCTGGCGG
>Ag-Jan-Alv_1842
GCGCTTAGGCAACCAGAGCCGAGGCAGTGCTCGATTCGTACTTCCAGTTCGGCGGCAGGACTGCCTTGATCTTGTAGTAC
CGGGCCAGACGGTGGATGCGGGACTCGATCAGAATCAGACGGAACTTGCTGTCGATGTCCTTGCGGTTACGCTCCAAGTG
CTTGCGGATCGACACGGCCTTCTTGATCAGGAAGTACAGATCCTCCGGAATGTCGGGCTTCAGGCCAACGGCTTTCATGA
TACGCAGCACCTTGTTGCCATTGACGAAGCGCACTTGGGCGACACCGTGCGAGTCCCGGAGGATGATGCCGATCTGCGAC
GGAGTCATGCCCTTCTTGCCGAGCTTCTTGATCTGCTCCTTCACATCCTCGGCGCTCAACTTGAGCCACGACGGCACGGA
ACGACGGTACGGTAGCGCGGATTTGGAAATACCCTTACCAGGAGCGTGCATACGACCCATTTTTCGCT
>Ag-Jan-Alv_1845
CTTCTTCTCGACAGTTCTGTTGTTGTTGTTGTGCAATGGACAACCGTTCCCAGTAGGATAGTGAAAAAGCTAAACTGCTC
TTTGGGCCCTTAAGGGTTCCGCGGACAGCTTAGTCTTATTCACCGCCACGGGAGACGGTGTCGATAGATCTCGATCTGAT
TTGATAATATAACAACTAATCCTCCTCTCTATAATACGGCCCCTAATGTTATTTTTTTTCCGCTCCCCACCTGTCTGCCT
CAGGTCTCTATATAGGTTAATTAATTGTCCCC
>Ag-Jan-Alv_1849
TTTTTTTTTTCCTGGAATGTTATCCTTATTTATTTTCTACACCTGACGATCGAAACTCAAATAAACAACAAGTGAAAACA
AAGGGATTGATTGCGCGTGATCTGTTGTTGGTTGGTGGCTAAATCCTCAACACGCAAACGGAGCGGCGGGCGGCTCATGT
ATCGCAATGGGCAGAAACCAAGGTAGCAATAGCTTCTCGTGGGGGGGAATAGAACGTTGAGCGATGATTCACTGCGACGA
TGATGAGTAACTGTGCAGCCAGGACTCTCTTACACGCTTTGTCCCGATATTGATTCCAATCATCGGCCCACGGGAACGTA
ATGTACTTGACGACAAACGGTATGCGCCCAGGATGGTAGGCGGACGCGGAGGGATGGTTTTACGACGAAAAAAGAAGAGT
CTTTGTGTGTCCGTTGGATGATGATAATGATAATGATGACTTAAGCTTCCTGTTTTAATGTGCATTCCGGATTCGTCCCA
GCAGATATGGGGGGTCGGTCTTAACTCTTTACTCTGTGCTCGCTAACGGCAAACGCTCTGTGTCTTGTTGGGCCGCAGTG
ATGTGGTAATACTTTCCAAATTATGTGCAATCGATTCACTCCGCTCAAACAGGATGGTAATGCTTAAGGTCATCGGGTGC
ACAGAGTCACAGAGCGACGGTACGGTAATTTATCTACGCGCGCTGGAAACACTTCATGGCCTACCAGAAGTAGAGTGGAA
GTGAAGCGGACGGTGTGTGGATTTAGTTGTCCTTCTTCATTCTGGTCGACGTCATGCGGTAGATGATGGAATCGCGGCCC
GGATCCATCGTGCCGATCACAATTGAGATGGCGAGCAGCGAAAACACTAGCACAACGCTGAACCACAGAATGATGTTGAA
AATCACCGGATAGTTGCTGTTGTACTTGGTGGCCAGGTTCATCGGGTTTTGATCATCTGTTTCGGCCTGTTTCGGCGCCC
CGGCCTGACGCTTCGAGCGCACCACCAGCTGCCCCTCGCTAGCCGTCACCAGGCCAACGATGACCGCACCGTCGAACGCC
TTCTCCGATGCCGTCTCCAGCCCGGCGAGCGCGTTCACGAACAGCTTCTTGGCCTCTTCCAGGGCGGGCGAGTTGGGTTC
GTGCGCGGCCAGCAGGGCTTCGAACGATACGCGCACGATGTGCACGGTCGGGATGCGATCGGTAGACGTGACGAGCAGAT
CGCTCAGCCCGTTCAGAAACGCGAGCTGGCGCAGGAAGTCCGAGTCGGCTTTGTTCGATTTTGGCTTCAGGTGCTGCGGC
TTCACCTCCTCGTCGTCCGGCTGAACCGTGCCGAGCGGGGTGTTGAAGCTGTCGGACGATTCCTTCAGGTCGACCTCGAA
GCTGACGCCCTGATGGTCGGCCGACTTCTGGATCAGCTCGCTCAGCGCAACGGAGCCGGTGTTACCGTCCAGCTGGTAGT
TCTTGGCACCCTCCACCGCAATGGATTCGAGACCTTCCGCCACCACCACAACGGCACCGTTGGCAGTGCTGAACGGATCC
TTAATCACCATGCCGTCCCATTCCGTCGGCTGGCTGACGGAGTAGCCGAGGGCAGCTCCGAACACTTCCGGCAGCGACTC
CGCATCCAACCGGCTGTTGCCACTGAACTCTACCGCCTTGGGCGAATACAGCACGGACAGTTGATCACAGTTTGCTGCTG
CAAACAGCGCAAATAAAACGTAAATCGGCCGCAACATCTTGTCGTCCAGTGAAGTTATCTGCCCTCCGAATTTGCACTTG
TGATCATATGACGTTATTGTGGTTGCTAGAAAATTGATTTTTGTTCCACTTTCCGTCCCGTTCCTCACGTGACAC
>Ag-Jan-Alv_1850
TGACTCTGTGCACCCGATGACCTTAAGCATTACCATCCTGTTTGAGCAGAGAGAATCGATCGCACATAATTTGGAAAGTA
TTACCACATCACTGCGGCTCAACAAGACACAGAGCGTTTGCCGTTAGCGAGCACAGAGTAACGAGTTAAGACCAACCCCC
ATATCTGCTGGGACGAATCCGGAATGCACATTAAAACAGGAAGC
>Ag-Jan-Alv_1861
TCCTGCTAGCGCATCCCACCGATTGTGACAAGTTCCTGATCTGCAACCATGGAACGACCGTCGTCAGCAAGTGTCCACCT
GGGTTGCTGTGGAATGACTCCCAGAAGCAGTGCGACTACCCTGCGCAGGCACAGTGCGCACCGGGTGTGACGCCCAACAC
TGAACCCGCTCCCAAACCGTCACCCAACTGTCCGCCCAACACTGAACCCGCTCCCAAACCGTCACCCAACTGTCCGC
>Ag-Jan-Alv_1867
AGTCAACAATTAATATACGTGAAGAGTGTGAACTAAAGTGAAGGATGCAGATCTTCGTGAAGACGCTGACTGGCAAGACC
ATCACGCTGGAGGTCGAGCCGTCGGACACGATCGAGAACGTGAAGGCCAAGATCCAGGACAAGGAGGGTATTCCTCCAGA
TCAGCAGCGTTTGATCTTCGCCGGTAAGCAGCTGGAAGACGGACGTACTCTGTCCGACTACAACA
>Ag-Jan-Alv_1880
AGCTCGTGCGAGATGATGCTAGCGATACGCTGCTGCTGCATGCTGGTAGCGTCCTCCTCAACGTACAGCAGGCTCGACTC
ACGGTATGTGATGAGACCCCAGTTTTCCATCGCACCGGCCGCAAAGTCGGGTATGGCCGCCATGTACATGCGCGTAATTT
CCGGCACACTGTTGAACGGGTAGTCGACCCAGTTGCCTAGCACTTTGAGTAGCTTCAAGCCCTCCTGCACACTGTAGTCG
GTCTGGTTGAGGGCTTCGGGGCGGGCCAGCACTCCCATTACATCGCTGCTCTTCAA
>Ag-Jan-Alv_1881
TAACGGCATCAATCCGCTACAGAGGCCGCCCATATTGCTTTATTATTATTATTATTATTATTAGTTCAATTATTTCTATT
CGTCATATTCTCTTCAAATGCCTTTGCTTTGCACGTAGCAAGCAGCAGATACACTGTTTATAGTGAAACGTTTCGTTCAC
TCGATCGTTCCATTGCAACCGTATTTCGCTGTACCACACACACACACACACATACAGCGAATGGTGAAACGATTTTCACT
GAAGCAT
>Ag-Jan-Alv_1888
AATCCTTACGCAGTTCGGTTCGTCGGAGGGTACGTTCGTTCGCGGCATTACCATTTCGAGCCTCCATTTCGCGCTGCACA
GAAGCGTACAAAACGCTCAAAACGCACCGGCCCGGTCGTTGCCGGTTGCACTTATTATTCATTTTGCGAGCCGTGCCAAA
GGTTTCCGTCTCACTGGCCCTTGCATACACATACGCCGAAACAACGCTCGCCGATTGGGTGGCGTCCGCGCGATTACTTA
CCGTGGGTTGTGGACGCGCTTCCGGTCAGAGTCAGCAAAGGCACGCATCGAGCGCGTGGTGACGCAGACAAACCCGCTCG
TGTGGTTACCATCTTAAGTGATAGTGAAAAACATACTCATCCGGCTTGGCCCGGCGCCACAGGCGGAAAAAGTGTTCGGC
ACAGTCGTGTAAAACAATCTTGTCCTCCGCTGCCAACGTTCAGCGAAAAGCAGTTGCGCGTCGTGATTTCCTCGTGACCA
GCTTCCCAACGGATATTCACCACGAACGTCTTCGTCTTCCGGATGAAAAACATCTAGTGTTGTTTACTCCAGGTCGAGAA
CTTCCAAAGACAAATCAACATATCACGTCGAGAACAACAAGTAGCACTGCGCGAAAGAACTGATCAGATTCCGTAACATA
TAAGCGAACGCTTATAAACCAACCGCGCATGTGATCTACCAAACGAACATCGTGTCATCCACCTCAACTACCAGTCAAAC
GATACGGGGCCGACGGACTCGATCCTAAAAGGGGTAGCACGTCCTTACCCATGCAGGCGAGATCAATCAATCACTGTTGG
ATGGATTGACGAGAGCGGTCCGTCGCCGTACCCAGAAGGTGATAGATTAGCATCAGGAGAGCGGTTGTGACTCCGCTGTC
AACAACCGTGAACCGAGTTCTGGTTTGGTAGAACTAGTAAAAGTGCACATTTTGGTAGTTGTGTGCGTGTGAGCTTCCGG
TTCAACTGCCCATTATCAACAACGAAAACAATACAACGAACGTGGCACAAATCACAGAGTGCAGAAGCTAGTTAGCTCAC
TGTCTTAACTAATGCCCACGAGCGCTTTCTAAGCGGGAGGACCTATACCGAAACACCACCAAACAGCACAAAACGACGGA
CAACTCAAACCCGCTACTACAATGAATTTACGATATCAGGAAACGTTTTGTATCATATTTTTACTATGCACCAGTATTAC
ACTCGCAGAAGACTTTGACTTCGTGCCGGAGCAGAACGATGATGTTGAGCCGATTGCCGCGGAACCTACAAAAGTAGATA
GCCAACCGAAATTATCCAAGGCCGGTGTTCGCTGTCTGCCAACGGAAAGCACGATCCAACTTTCTCTGATACTCCGGGCC
AAGAGCTGGAAACACGTCCAGACAAGCCTAAAGCAACGCACAATCAGTAAGCTGGCCGAATATTTCTTAGTCCCCGAGGA
ATCGATCATTGTTCGAGATGCAACGAGTAACGACCTGCACAAGATGGTGGAAAAGGCCCTCCAGCACGGCAAGAAACCTT
CGCGGACGGTTGGAAAATCGCTGGGTTGGATTGGATTTCCGGTTGGATGCGGCGAGAAGATGTCATCGAGTGCCAAGGAA
ACGGTGCGCAACGTGAACACGCAGCTGGCCGAACTACGTGACCTTACCGGTATGGATTTTGGCTGGTGGATCATCTGGAA
GGAACAGACCGGTGGTGCGGTTGCAAGTGATAAGAGAATCAAGCGTGAGGTGGATCCAGACGATGACTACTACGACTACG
ACGACGATGAAGCTGCAGAAGATGACGATGAAGGCGAAACGACGGAAGTTCCTCATGCCCACCGACACCATCACGGTTCC
AGTGAGCCTACATCGACGCAACGTTCTGTGTCGACCTTCACCACCCCGAAACAGGACAACGAGGAGGAGGACAAGGAACT
GGAGTACGAAAACTATGACGATGAGTACGATGACGAGGAGGAGGGAGCGATCGAACTGACCACGCAGCCCGATCCGCGTG
TACTGTCATCGACCACAACCACCGAGCGACCAATGCCATCGTCGACAGAGCCAAGCACTACCCCAACAACGGTAACGATG
CCCACCACAACGCCTTCCACGACCACCACCACCACCACGGAAGCACCGACGACGACAACGACTACCACAACCTCGACCAC
TACCACCACCACCACGACCACAACCGAGGCATCAACTACGACCTCAACGATGCTTACCACGGAACTGGACGAACCGACCA
ACCTTCCACCGATCATTCGGAACCGCATTCCAAAGCAAGCCATCCCGGCCGGTAAAGTGTTCCGCTACCAAGTCCCGCTG
GAAACATTCCACGACAACGAGGACGGTAACAATCTAAGCCTGGAGCTGCTGGATGCCCGTGATCAACCGCTCAAACCGAG
CTCGTGGATCCAGTTCAACGAAGACACGAAAGAGATCTATGGCCTACCACTCGAAAAGGACGTATCCCGTTGGCCTTACA
AGCTGCGCGCTACCGACTCCGGCAATCTTACCGTCACGGAAAAGGTGGACATACAGGTGCAGCAGCACAAATCGCACCGC
AGCCTCAACCACGAGATCAGCCTGGCGCTGCGCCTGAACCGCAAGTTTGCCAGCAACGTCGACTGGCACATCGAGACGGC
ACGCGGCATCTCGGTCGTGCTCGGTGACGTGACGCTGTCGAACATTATCGTGCGCGACATCCGCAACAGCATACAGGATC
CCAGCCTGGCCACGTTTGTGTACACGAACGAGACGCTGCCGAAGGATCGCTGCCCGGAGGAGAAGCTGGACGAGCTGGTG
GCGCTGCTCACCGAGGAAGCGCTCAACGATGCGCTCAATCCGGACATTACGGTAAAGTCGGTGCAGGGCCAACAGATTGC
ACAGTGCACCAAGGTCACGCCGCCAAAGGTGAAACCGACGCAGAGCATTCAGCGCAACTATGCGCCGCAAACGCGCAACC
AGGTCGATCAGGTGAACGCAACCGTGGGCCATCTGCTCGTCTTCAAGGTGCCGGTGGACACATTCTACGATCCAGAAGAT
GGTAACGAGCTGAAGATGAAGCTGCTGACAACCGATCGCAACACGCTTGATCCCAACCACTGGCTACAGTTTGACTCGAA
GAACCAGGAGTTTTACGGTGTGCCGCGAACGAATGACATCGGACGCAAGGAATATCTTTTGATGGCGGAAGATCGCGAAG
GTCTCACAGCAACGGACGCACTGGTGGTGGTAGTCAACCCGCACCACAAGCGCGACTACAGCGTCCTGTTCGAGCTGACG
CTCGACATTAGCCACGAGCAGTTTAACACGGCCCAGGTGCAGCGGCGCTTTATCGAACGGCTCGCGCAGGTGTTTGGCGA
CGCCTCGACGCACTACATCAAGATCCACCACATTCGGCCGATCCACCATACCGGGCAGGTGCAGGTGTCCTTCTTCAACA
CGACGCTGAGCCGCCAGCACCAGCGCTGCCCGCAGGAGGAGATCGAGACGCTGCGCAACATTCTGCTCCACCAGGACAGC
ACGATCCGGGCGAAGGTGCGCGAAATATTGGGCCAAGAGTTTAGCCTGCAGAACGTGAGCCTGGTGCCGCTGGACAACTG
CCACGGGTTCGATACGCCGCATCACGCCACGAGCGAGCCGGAGAAGGCCGCCCCGAAACCGATCTCGAAGGACGACTACC
TGCTCACGTTCGTGCTGCCGTCGGTGATCATCATCGTGATGCTGCTGATCGCCGCCATCATTGCGTGCATTCTATACAAG
CGCCGGCTGACCGGCAAGATGGAGCTCGGTACTGACGAAGAGCGCAAGTCGTTCCGGTCGAAGGGCATCCCGGTGATCTT
CCAGGACGAGCTGGACGAGAAGCCGGAGATCGGCAACAAGTCGCCGGTGATACTGAAGGACGAGAAGCCCCCGCTATTGC
CACCGTCCTACAGCAGTACCAACCACGATGGCGATAACGAGGACGTCGATGAGTACGTGCCACCGCAGCCGGTGATCGTT
GGTGGGCGCGAATCGCGCGGCAAATCGCCCGTCACACCATCCTACCGGCGGCCGCCACCGTACGTGTCACCATAGGCCCG
GCGTCCACCACCGCCCCACCAAGGAGACAGCAGCATTCACTAACTATTTGTTCGCAAAACAAGGGGGCGCGGGATTGCGT
ATGGTGCGCGCGAGCATCGCCATTTCACTATTTGTTCCGTTTAGTTGTACTGACTCTTCTCGATTTTTTGTGACAAACAA
TCTACGTTTATGTGTGTGTTTTTTGTTCTTTTTGTCATCTAATTTTTGCACTCGATTTACCAATTACCACCAAACACCAA
AAAAACGGAAAAGAAAACACTAGAGAGAGAGAGAGAGAGAAGAAGAAAAACACAAACAGTAATTAAAAGGCGCGAGGTAG
GGTTTCTGTGTGTTCTAAGAATTCGTTCAGCAAGGGTTAAAAGAAGATATCTTTGATGATAGTACGTGATATGCGAGCAA
CAATACAAAAAATACGTTTTTTTTCTAATTTAACAAAAGAGTGCAAGACGTAGTTCAGCGGCGAAATTGAGTTGTTTGGA
AAATTATACAAATTATGGCGCTATTACAATGCT
>Ag-Jan-Alv_1889
ATCTAATTTTTGCACTCGATTTACCAATTACCACCAAACACCAAAAAAAACGGAAAAGAAAACATTAGAGAGAGAGAGAG
AAGAAGGAAAACACAAACAGTAATTACAAGGCGCGATCGTGTAGCGCTTTAAAAAGAGAAACAGATCGTTACAACCGGTT
ATGATAAGGTAGGGTTTCTGTGTGTTCTAAGAATTCGTTCAGGAAGGGTTAAAAGAAGATATCTTTGATGATAGTACGTG
ATATGCGAGCAA
>Ag-Jan-Alv_1890
CTCGGAAGTAGATGGATGTAGTGTTTGCTACTCTGCGGGCAATAGAGGTTTTCTGCTGCTTCTCTTCCTTCGTGTGCCCT
CCTGCACCCTCCCAGAACCCCTCTTAATATTGCTGTCCAACAGGGAGCGGGAGATGGCAAAAGGATTAACACGGAAAGGA
GTCACAGCTAGTGTTGTGATTGTGTCACTAACAAAAGATGGTTGGTTCCACTTTGTAAC
>Ag-Jan-Alv_1895
CGCTTTTCTCCTCGTCCGGATACACGCCATTAACGGGCAGCGATTCAAAAAGATACGGCACGGCATCGATGCGGAATCCA
TGGACGCCTTTGCCAAGCCAGAACGTCATCACGTCTTTCATTTCTTGTACTAGCGCGGGATTGCGATAGTTCAGATCGGG
CTGCTTAACCAGGAACTGGTGGAGATAGTACTCCTTCCGCACGTCGTTCCACTCCCAGGCTGAACCACGGAAGACACTCA
CCCAGTTCGAAGGAGGCACGCGCGTCCCGTTAGCCAGCGTCTTACCCGGGTGCCACACATAGTAATCGCTGTAGGTGGGA
TCCTTCTGGACGGACTTTAGAAACCACTCACTTTCATCGCTGCTGTGGTTCGGAACAAAGTCCAGGATTAGCTTGAGCCC
CTCTGCATTACAAGCGGTCGCCAGCGCTTCCAGGTCAGCAATTGTTCCAAACTCCGAATGAATGTCGCGGAAATCGGCAA
TATCGTAGCCAAAGTCGGCCATCGGTGACTTGAAGATCGGCGACAGCCATATTGCATCGATGCCGAGCTCGCGTCGCAGG
TACGGAACTTTTTCCATTATGCCGCGCAAATCTCCGACTCCATCGCCGTCACTGTCTTTGAACGATCGTGGATAGATCTG
ATAAAAGTTGGCATGCTGCCACCAGTGTTCGTCGGCCAGCAGCGATGGCACGATCAAAAGCGCACCTAGAAGAATCACCG
TGGACCACATTGTCACGACCACGCGCTGCTTTGGGCGGGGGAACAACTATGCTTCCCGGCCATACGGCAGCTGCTATTTT
TATAGGCGTTTTACATTCGTTCCCTTCGCGCTCGCCCTGAAGCCACCGGTAGTTGATCTTTTTGATGATGATGAGTATTT
GCTGTTTGATGCACAAACTAAACAATGCCTATGCAAACCGGCATGCGAGATAGAAAAGA
>Ag-Jan-Alv_1936
GAATCTTCGAAGATGAAAGTGTTTTCCACAGTTTTGCTCGCCATCGTCGCGTGTTGTGCCGTAGCCGAAGCTAAAACGTT
CGGCAAATGTGAACTGGCAAAGGCGCTGGCCAACAATGGTATCGCGAAAGCATCGTTGCCGGATTGGGTCTGTCTGGTGC
AGAACGAGAGTGCGTTCAGCACATCGGCGACAAACAAGAACAAGAACGGTTCGACCGATTACGGCATCTTCCAGATCAAC
AACAAGTACTGGTGCGATTCGGGCTACGGTTCAAACGACTGCAAGATCGCGTGCAAAAATTTACTAAACGACGATATTAC
GGATGACATCAAGTGTGCCAAG
>Ag-Jan-Alv_1937
AACCAGCTTGCCATCAGCAACCAGCGGACCACCGGAGTCTCCCTGGCAAGCGTCCTTTCCGCCCTGCTGGTATCCGGCAC
ACAGCATACGATCGGTGACACCTCCGAAGTCACTGTAGGCTTTGTTGCATTCCTTCTGGTTAACGGTCGGCACGTTGGCA
GCCCGCAGAACGGCATTGGATTCGGCGGCACTCTGGGTGTTGCCCCAGCCAGAC
>Ag-Jan-Alv_1940
CTCAGCACTTCTTGAATTACAGCTGCCTCCTGATGGTTCAAATAGTCGACGGTTGATTCGGGGAAATCCAGATCGTAGTA
CTCAGAGGAAGCGGTGGTCGTTGTCGAATCGAAAGAATCCTTGCGATTGTATTCCTTCAAGGGAGAGGCCCTATCGTGAT
CGGTCCTGATTGTTGGGACATCAGGACCACCACAGCGGTCCTACAGCCAACGAAACACAGTAAGAGTCGGAGCCCGCCGA
CGACGAGGAGGAGGAGGAAATCGTACGTTTACTGGTACGATTACTACTACTAAGACTTGGCTCACGCATGTTAAAACTTA
ACGACGGCATTTTGCTGGAGAATGATGGGTGTTGATTTTCTTTACTTTTAATTCTGGAGCTGCTGTAGCCAC
>Ag-Jan-Alv_1947
ATCAACTTCCGTTTGGAGCTGGAACACACAATCGCTCCAGTCTTAGTCGGAGGGGACGATAGTTGGTCATTTGTAAACAC
TTTGGGTGGCTTGTATTGTATTGGTGTGTGCGAAATATGCTACAATGTATTTGCCAGTGCCGGGATCAAAGCCCGTTTGG
TATAAAAACCAGCCGCACGTCCAACTTCAGCATCACAACCGTGTCAGAAAGCAGCTGAAACCAACGCTGATTCCACACAC
ATTATTCAAACGCTACAGCTTAGAAGCAACACCGAAGCAACAACCATGGACAAGCAAACCGCGACAGGACAGGCTATCAA
GGCTGCGGTCAGCTCCCTGC
>Ag-Jan-Alv_1960
TAACGGCAGCCCACTGTGCCATACTGCCGCCCAAGCTAATGCAGGTGCTAGCTGGTACGAATGATTTGCGGTCCGGTGGC
AAGCGGTACGGTGTGGAGCAGTTTTTCGTGCACAGCCGCTTCAACAAGCCACCGTTCCACAATGACATTGCGCTGGTGAA
GCTGAAGACGCCCCTGGAGTTCGGAGAGTT
>Ag-Jan-Alv_1961
ACTGCTCCACACCGTACCGCTTGCCACCGGACCGCAAATCGTTCGTACCGGCGAGCACCTGCATTAGCTTGGGCGGCAGT
ATGGCACAGTGGGCTGCCGTTAGTACCCATTGGCGATCGATGATGGTACCACCGCACATATGGCTAAACAGTCCTTGC
>Ag-Jan-Alv_1963
CATTTAATCGCCCATTCTCGGACCAGGCGGACATTACAACTTATTCCAGGGGCTGTAAAGAAGTAATACTCAAACAACAG
GGAGCAGCATACTGTACCATCATGACGATTCCGTCGGTCACGTACAAACAGTTCGGCGAAACGGTAGCCCCGGTCGCACC
GGTCGGCACCAAGCGATGGATCGTGCTATACATCATGGTCTCGGCAATACTGCTGACCACGCTCGCCTGCTGGAATA
>Ag-Jan-Alv_1964
GAGCGTGGCGTACTGCAGCTCCTGCGCTACCTGTCCCCCGTTCACCATCAAGCCCCAGCCGCTGACGACGACCTCCCGGC
CGGCAAAGTCCTCATCACCCGTCGGCAGCCGGACGGGGCTTGATGGTGAACGGGGGACAGGTAGCGCAGG
>Ag-Jan-Alv_1973
AGAAAAACTTCGAATTTCTTGCATCTGTTTTCCATCATTTTGTCGTCTTCGCTTACTTTATTTCTGTGACGCATACATTA
TTCGTCCGCGCTTTTGCGCTCCACCTTCCTTTTCACTTCATCATCCCCCCACTTTTCTTCCATCTCCTCCTCTCTTTTTT
TCGCTACCACCTTTTCTGTGCATTATGGGCCATAGACTGCTTGTGGTGTTAGTGTGATTTGACTACTACTGATTGCGCGC
GAGTTTCTCTTCTTCGTAGCGAATGTATCGCGATCGATCGATAATGATCTTGCAAAATGATGTTTGTTTTTATTCTAGCA
TGATCGTTACATTCATACTTCTTGATGTCCATGATTACACTTTCGCCAAAAAGCATAAACTTTCATCTTTCTTTCTTTAC
TAAGCATACAGTACCCATTACACCACTCGCCCTTCCTGTGGCTTCTTTCAGTAAACTCTCATGATGTGATTATTAGTGTA
CTGTTCCACACTTGTTCTCCAGCAGGATATACTTTCCCCAGATAGTAATAGAGTGGAAGTCTTCACAGACACACACACAC
TTCGTTCGATAGAGTACAACAAAGGGTGTGTGTGTAAGTGGGTTTGTTGTTTATTCGGTTAATGGTTATACGTTGAATAT
ATAAATGAAGAGTGCTGAGGGTTTGTTCTGTTGATTTCAGTAATTTCTCTTTTTATTCTTAACCACGCGCGCTGCTTGTC
GTTGCATAATCATTTCACCTTTTCCTACTTTCACAAACTGTCTTAGTACATACTGCTGCTTCGTCTTCTTCTT
>Ag-Jan-Alv_1981
TAATCATTACTAAAAATAATTAAAATAGTGCGCCTAAAGTTATACTTTCTTCGAAGTATATCCTAAGTTATTTAATCACA
GGTATGATATACATGATTTAAATATCGTAAAAATTGATTGACGGTGATGCAATTAGGACAAAAAAAAGATAGTGTTATAT
CATTTCCAGTTTGTTCTATGGATCATG
>Ag-Jan-Alv_1983
GTTGCTCAATGTTTTCCTGTATCTTACGCACACGGTCCAACGTGTGCTTGCCACACTGTCCCGCCTTACCGCGGGCACCT
TGCACAATGTCCCTAATGTTCTGCGGGACCGACTCGAAGCACGGCGACACGCTGGAGCTAAGCTCGTTCAGTGCACC
>Ag-Jan-Alv_1986
TTTGCGCAGCACCATACCGACAGTAACTTAGTACACGCTCTGTGGTGTGCCCGGTAGAGATCAGTTGAACAGTTGTTAAA
AGAACAGAAAAAGGGGTATGATGAACCACAGCAAAGTGGGTGTGTTTTTTTTTCGGATCCACTTTCCGCCACTTCATACC
TAACGGGTTCGATGTAACGATGCATTGGCACACATTAAACGCCTCGGGATATGGAACCCAGTA
>Ag-Jan-Alv_1988
CGATGCGCCGCCACCGCACACCGAGTACGCCAAGATGGCACGCTACCTGGTGCATAAGGCCGAATGGGTTTCGATGGGCT
CGCTCTCGACGGTGGACGCAATCAAGGGTTTCCCGATGGTGAACATCATCTCGGTGGCGGACAGTGCGCGGGGCGAAAAG
TCCACCGGCACGCTGTACTTCTACCTGACCATGCT
>Ag-Jan-Alv_1989
GACACTCAAATGATTCTTAATTCTTATCGCACACATCACAACGTCGCCTTCAACACATTCCGACACTCTCCACAGTTGTT
TAATTTACCGGCCTTATACAACGAACACGGCGAATGAGCGGAAGATTACCGATCGTTCACTTAGTTGCTGCTTACTTCTT
CTTGGATACACCGACGGTAC
>Ag-Jan-Alv_1997
TTCAAGACACACTTATATATATTTTGTTCTTTTACGACAGACTCACATGAATCTTGGTTGCACACGCATGCACACCTTTA
CAAAACGATTAACTTCTTTTAACGCTCCCTGGGATCGTGATTTTCCGCGTTCAACACGAACATTACACAGATTTCCATAC
CATTGCTTCGAACGATCAGCAAAAGCTTCAACCACATTTTGGTGTTCGCAAAGCAAGATGCTGGCGGTAAGGAGACGTAT
GTAGTGCACCGGATTGAACCACCGGCCACGACCTGTTAGATGGTATTCTTTCTAATGGAGCAATATCATACATTACAATT
ACTTTTACTTTTTCTACCGAAAATGTGACTTGGCTGGCGTGAAAGAAAAGCGAAAGAGGTCACACTGAAAGATGTTGTTA
CCGTGTGTTGGTTGCCGAAATCGAGTGTTGTTGAAACAATCGTGCCGCT
>Ag-Jan-Alv_1998
GGTTATGAGAATGTACACCCTTTCCAAACGAATCCTTCCTTCTCTTTTTTCGGCCAAGATCTCATGCTGGCCGGGTTTAC
TACTTTCGGTAAGAAAGCCGGTGGCAACACATTTACGCGAAGAAAGCGTTTGCTTATAATACTTCGATTTTATCAAATGA
AAAAAAGAAAGATCAAATCCATAACATGTTTTCTTCAAGACACACTTATATATATTTTGTTCTTTTACGACAGACTCACA
TGGATGTTGGCTGCACACGCATGCACACCTTTACAAAACGATTAACTTCATTTAACGCTCCCTGGGATCGT
>Ag-Jan-Alv_2000
TTTGTTTTTGCAAACATTTAACCACTGCTCAATATCGTGGCAAACATTTAACATTTGCAAATATTTAACCACTGCTCAAC
GACACATAAAAAAAAAACACAGGGAATAAATTCGAGCATTATAATTAAACGACTGTTAATTAGTATCGCATACACTCTTA
GTGATCGTTTATTTAACAACGGTCTAGACTCGAGAAAATTAACAAAAGAACTCAATGCGTTCGTGATGCCAAATTCGAGC
AATTTTAACGACTCTGGTTAATTTTTAACGATTGTTAATTTTTCGCGATTGTGTAAGGGCCATCTTTTTCGCGGCAATAG
GTTAAACAAAGTCGAGCAGTACAAAAAACGACTATTCATTTGTATCACGTACGCCAGCGGTCGAAAAGTCTGACCCACCG
CGACATTCAATCTGGCCCGCGAAAAATAAATGCCAGATAGAAGATTTTGAAAGATAGAAAGAACCTATTACTATAAAACA
TACTGAACATCTTTTAATATGATATTTCATACCGTCGAATTCTTCCAAATTTAACTATCGATTGACGGACTAATCAAAAT
GATGGAACTCAAGGTTAAATTTCCTGTATATTACATTACAGGGTTTCGAATCATATAAGGGAATAGTTCAACCACTTAGG
GGAATGTTCCAAATCGGTAGGGGAATGTTGCAAGCAAGCTGTGGATGTTTGCAATCACTTAGGGGAGTTGTGCAATCGAT
TAGGGGAATGTTGCAAGCGTACTG
>Ag-Jan-Alv_2001
TAATCGATTGCACAACTCCCCTAAGTGATTGCAAACATCCACAGCTTGCATGCAATATTCCCCTACCGATTTGCAACATT
CCCCTAAGTGATTGAACTATTCCCTTATATGATTCGAAACCCTGTAACATTGTTTCTACATGACAATGGTCATTTCCATT
TTAAAATTGGAACGATTATTAAAATAAAAAAAAAAAAAAATGTTGTTTTTACGAGTACAACGCTTTCTAAGAGTACAACC
ATG
>Ag-Jan-Alv_2009
TTTTTTTTTTTTTTTTATTTTTTGTCGTCTTCTGTTGAGACTCCAATCCCTCTCTAGCTGTGTTGACCCCGTCCATTTGG
GGAACAGTCACCGTCGTATTGAGGACGTCCGCAACTGGACGGTAATGGCGCACATACATATTGGGAAGGGGGAGTACACA
CGTCGTACATACACACACATACTCATTGTCGTCTTTATTGTTTCGCTACTTAATGGTAAAAAGATAATCAATTACACACA
ACTCAGTTTCTGCAAACCCCTGGCGGACTATTTTATATTCACTACTGTTTTGTGTTTCAAAAGAAGAAGGATCTTCTTTT
ATTTATTTTTTTTTTATTTTGGAATTCTTGGTGTGTTGTCCTGTGTGTGTGTGTATTCTAGTATAGAGAAGCCTGAAACC
AAAGATTTCTTGTTCATTTTTCTTGTTAAACGGAAGAACATTTACCAAACAATCCACTTCTGTTTCACTTCTCTCTCTTC
GCCTACCCGTTTGATAGAGCTTATCAATGCACGGCTTTAGTAGATTGATAGTAGTCAGGCGTGGTTTTAAAACTATCCGT
TCCGCATGAAAGCGATCGCACACACACAGGCTCACATCCAAAGACAGAAAATTACCCAAAAATTACACAATATAGTTAAC
CTATCGTTCGTTTACCTTTCTTTTGGACCACACACTTCACTCTTGCTCTGCTTGCAATCGTCCTACTGTACAAATACCTT
CTCATCTTCTCCTTTACCCAAAATCTGCAGTCGGAAGCGGATGCCTCTACAGTTACGATCATCACTACGAGTTAGCTCAA
AACAAGGGACCTACATTCGGTCAACATCTCTATCTGCATTTTTGGGGTATGCCTCTGGTTGGTGGCGGGAAAAAATGGGG
TTTAAGTAAACTTTCTGATAGTATTTTATGTCTGAGCTATTTCTATCCTCCCGTTTCATCTTATATCGAGCACCACCTTC
CGTTTTCATCTTATAGTAAAAATACAGTTATTTTTTGGAGATGTTATAATGATGCGCGATGCGATCGTTTTTGCGCCGCG
CGTCTGCTAAAATCACTACCAATTACAAAAACCCATTTCAAACATTGCTCATATAAATTCATACGAAACGTAATACCCGT
GGTTCAATCAAACTCAAGCTTAATTCAATGCCCAATTGCTATAGGGCGGGGAGAAAATTGAAAGAAGGATGAGGCGTTAA
CCTTTCCTCTCCACTCTTGTTTCTCCGTTTAAAAGGATGTGTATTGTAACTTATCGTAGCATTTTACAGTTTTTTGCTTT
GTTTTTTTTTACAAATATTCTCCTCGCAAAACACGCCACAATTTCACAGAATCTGTACACTTGCAAACGTCTCTTCTTAC
ATCTTCTTTCTATGAGCAAATCTGTGCTCCTCTACTCTCCCACAAGAGACACGTGCTGTGTGCCCACAAGTGGTTCCGTT
TGCCGTTTTATTGTTATGCAGTTTTCCCCCTTCTTCCCCTTCTTCCCCTTCTTTTTTTCTTCAAACATGCCTATTAATAG
TATTTATATTATTACAATTAAAAAACCGTGATAACGCGCGACAAACACGCAACACACATGCTGTACCCGAGAGAAAGAAG
AAAAAAACAAACAAACAAATTGTATATGACATTCTAGTTGGAAGGATTGAAGGAAGAGAAGAACAAACAACATAAACAGA
ATGTACAAATAGTTTACACGCAAAGAGTTTGCTTACAAACGGTACAAATTAGCAATATATATATTGACTGTTTTTCCACG
ACAAAACTTTGCTTACTACACTCTTCTTTCTCTCCTGCACTCTCTCCATTTTCTTCCGTATCGCAGCAATGGACTCTACA
GAACGACACGATTATTCATTATTTTGCTTTATGTTTTTTTGCTACTGTCCAATTCTATTCCCACTTGGCTACACTTTAAA
TAAATCTATTTCAATAAAACGAACAACACATAAATACACAAAAAATTAGTTTAGTCTTTCAGTTTTGTTTGCTTCCATTT
TAGCACTCCTCTCGTCACTCACTGTTTCTCCTTTTTCTCTGTCTCTATTTCTTTGTTTAACGCATTTTTTTCTTAATGCT
TATTTTAGTTTTTTTTTTTCATTTATTTCTTGTGTCTCTTGTTTCACTTTCTTTAGTACGTCTTTGTTAGGGTTTGTTGT
TTGTTTTCTTTTTTTTTTCATATCAATTATTTGGCCTCCCTGTTCGGCCCAGTATAATATCGTGTTACACGCCGCGCGTT
TCGTCGTCGTCGGAAGCTGGCTGACTCGATTAAATGTACGATAAATGGGGGATTTACTGCGCAACAAAACACGTGCGCAC
CACGCACGGACACGTGTATCAGCATAATGTGGTTCAGTTCTGTGCTCGCAGGTTTACGCGCGCGCGCTACTTTTTATAAA
CCCCCGGAGCGTTCCGTTTCAACATCAACACTTTCCCCCCTCTGCCTTTTGTCTTGGTGTGGACACGCAGGCAAGGAGGA
TTTTATCTGAGAGATCGTATCGTTACCACGCATAATCTATTAAATATATTAGCAAAGCCCCCGTGCGCCCGTGGGACAAA
CTTTACACACGCCTCCAGACTCACCTTGCACTGTCGTTTACGTTCGCTTAAGCAATCACCAGCGGCTCGTCGTCGGAGAA
GCTGCGCGGTACCTCCTGATGCTCGTGCTCGTCATCGTCCAGCGTGCAGCCGATGCGCGTGGCACCGGTTCGCGTGTCGT
AGTGCGAGTTGGCGAACCGGCTGAACGAGCTTTGCAGCCGGCGATGCCGCTGCACGAAGTACACCAGCACTGCGACCAGC
ACGACCGCCACGACCGTCGGCACGATCCACTTCCACGCCGAGCTGACGGTGGCGGTGGACGGTTCCATCATGATCCACGC
ACTGTACTTGGTGAACGATTCCGTCTCTACGATGTCGGAGTACAGACCCTGGTCCGTTTTTAGTCGAACGCCAACCGTAA
AGACGCCATGATCAGCGATCGATTTCAGCTGATCCGGTTGAATGAACGCCGGCGGCTCTTTGGCCGGTATCGTCAGGAAC
GGCGGCACGGAGCTGTTAATGCCGTGGCCCTCGTGCACAATAATTTCGTACGTAAAGTCATCGTCCTTGAAATCTTTCAC
CGCCTTCCAAAACACGACGTACGTGCCGTTACGCTCCGGCCACACCTGCAGCTGATCGGGTGCGGGTAGCGGAGCCGAGT
ACGCAACCATCCGGACGGCCTGCGCGTTCGGGATGTCGGTCGAGACGGAAATCTCGTACGCCGCACCCTTCGGGATTTGT
CGGAACACGTGCACCATGGTTTTGTTGCTGGACGGTTGCACCGTCACGACGGACGTTTTGTTCAGCGTCAGCTCGCGTAC
CGTAATAATGTATGCTGGGTATGCGGTCAAATCCAAAGCACAGCTATGCTGCCATTCGATGGTCATTTCTTGACTAGTTT
CGTTAATATCAACTGTTAGTTCCTTTGGTGGAAGCGTACGATTGTATGCCGTCTCCAGCTTCAGCGGATTGCGACCGAGC
GGGCCGGGCCCGATCGGACCGACGATACCGACGCTGACCAGGTACGATTGGCACGGCATCAGGCCGGCCAGCTTAATGCT
CCGAGCGGTTGTGTTGATGCGTGCGGCCTCAAACAGCGCATCCATGCTGGTGCCGTAGTACACCCCGTACACCAGCTTGC
TCGTGTCCAGTCCCTTCGGTTCGTCCCACTGCAGCAGCGCGTACTGGTCCGTCTTTTCCTTCAGCTCCACGTTCAGCGCG
GGCAGTGGCACACCGCCGAACGAAACGATCGTCGTTTCGTGCTGGCCGAAGAAGTTCTTCACGTAGGCGGCCACCTTGAT
GACGTACTGCGTCCCCGGCACCATGTTGTCCAGCGTAATGACCGTGGCGTTTTGTACCTTGATCGTCGGCAGCACCGGAT
ACGTTTGGGGCAGGATCGGCACTACCATGTAGCCGTCCGCATTCGTCACCGGCTTCCAGCGCAGCGTTACCGATTTGGCC
GTTTTGTTTAGCACCTCGATGCGGGTTACCTTCTCCACGAACGATGTGCCATCGAACGTGAGCGGTACCATGACGGAGGA
GAGCGATTCGTGCTTGCCGTTGCGGGCCTTCACCCAAAACTCGTACACCTCGTGCGGTTTGAAGTCTTTGTCGATGATGA
CGCTCGTTTCCGATGCGCTCACCTTGACGTTTTGGGCGGGCGTTACGTTTTTGGACTGTGGGCGATAGTTGATGGTGTAG
CCTTCGAGCTTGCCGTTCGCTTCCTTTGGTGGTTCCCAGCTGACGAGCACGCGGGAACCGTTCTGCTGTATGACCGAAAC
GCTCAGCGGTGGTGAAGGGATTCCTTCGGTTGTCGCAATTTCGTAATAAATGTAAGGTGGAGTAATCTTCGTTTGGCCCT
TCGCCCGCACGTACGTCGTCACGGTGTAGGTCGTGTACGGTTTCAGGTTGGTAAAGCGATACTCCGTCTCCGTGATCCAG
TTGGATACGTTTTTCCACTCATTGTTGTAGAAGATGGAAGGCAAATATTCAAGGCTAACGGTCGCCGGAAGCCACCAGAA
GATCAGGAAGCTGGTCGAATTGAGCGAACGCTGATCGACACTGATCTGTGTGACCTGATAGTGTCGTCCTTTCCGATTGC
CGGAGCAATTTTCCTCATCCGATCCATCGTAACAGTCCGGCTTGCCGTCGCACTGCAGCATCAGCGCGAAGCACGTGTTG
TCACAGGCAAACACGCCCGGATTGGTGCTGCAGTTGCGGTTCGTCGTCACCGACGTTGAAGGCTTAAAATTGCACTCCTC
ATCGCTGCCATCCACACAGTCCGAGATCCCGTTGCAGAACCGATCCATCGGCAGGCACATACCGTCCGTGCGACACCGGA
AGTTGTTGTTGCTGCACAGCTTATGGCTCGGGCAGTTCTCCTCGTCCTCGCCGCGCGGACAATCACTGTAACTGTCGCAC
ACGAACCGCTTCGGTATGCACGAACCCGAATCGCACCGGAACTCATGCAGCCCACAGGTACGATCCTTGCGCCGTGGCGG
CGTCGAACTGCTCGACGATCCGGTCGGTGCCATTGTCGTTCCATTTCCTCCGATCGGCTTTCCACCCGACGGTCCCTGCT
CGCCACAGCCCTGCTCGTCCGAGTGATCCTCACAATCGTTCACACCGTCACACTTCCACCAGTACGGCACGCATCGATCA
TTGTTACACTTGAACATCCAATCGTGACACTCCTGGCCGGGCTTGATGTTGATGCCCGGTTTCTTCGTCGGCGCTTCCGT
CTTGCCCGCGTCTATACTGCCGCCCCCGCCCGTAAGCATCGGACAGTCCTTCTCATCGCTACCATCCTTACAATCGGCCG
CCCCATCACACTGCCACGTTTTGTAGATGCACTTGCCATCGCTCACGCACGTAAACATCCACGATTCGCACGTGTTGTTG
TTACAGTTCGCCTCATCCGACCCATCCGGACAGTCCTTCTCCGTGTCGCAGCGCCACTGGTTCGGCAGACAGGCGTTCGT
TACATTACACCGGAACTCGTCCGCCTTACACTCAACCAGCGTGGCGTTCTTCTTCTGACAGTCCTTCTCGTCCGACCCGT
CGCGACAGTCGTCCTCTCCGTCGCACATCCACCCCAGCTTAATGCACCGCCCATTGTCGCACGTAAACTCGTTCGTCTTA
CAATTCGGGGTCTTGCAATTCTCCTCATCGCTTCCATCCTTACAATCACGATCGAAATCGCACAGATAGTGCTTCGGGAT
GCACTGCTGGTCCAGCTTGCAGGTAAACATATGCGGCGGACAGGCCGGCTTCGCCGCCGGACATCCCTCCTCATCGCTCC
GATCGCCGCAATCGTCCTCCCCGTCGCACTTGTACATCTGCGGCACGCAGCGCGTGTTGTTGCAGTTGAAAAACTTCGGC
CCACAGGTTTTGCCCGTCCGGGCGCACCCATTCGCCTGCGCCGTGGTGCCCGCCGGACACGTGCACCGTTCCTTCACCAG
CTCCATACCATCCGGACAGAGACAGCTGTACGTACGCTTCGGCCCTCCGACACAGATGTGCGAGCAGCGCTCATTGTTCG
AGCACGCGTTCGTTCCGACCTGGATCGTGTGCCCGTACACCTTCATGTCCATCAGGTTGGTCATATTCTCCGCCACCAGC
TTCGCCATAATGCCGTGATCCTTGTCCGCGGAAAATACCGAATTCTGCTTCCAATCGTCCCAGTACATTACGTCCTTCAG
CACCGCCACCGCGAACGGATGCTGCACGAACGGGTCCTGCTGCATCACCTTGTGGAAGTTTTTACCATCCAGATCGCTGC
TCGCAATGTAATCCTTGCTCGCGTCCACCCAGTACAACCGCTCCGCCATGTAGTCGATCGTGACGCCGTTGGGCCACGCG
ACCTGCGGCTTCGTAAACAGCTCCCGCACATCGGAACCATCCATATTCGAGCGCGAAATCGACGGCCGGATCGAGTTCCA
GTCCGTCCAGAACAGGTAGCCCTCCATCGGGTGCACCACGATGCCGCGCGGTTTGTTCAGATACTTGCTGTCGATGATCG
TGTGGCGCACGTTGGGCGTTCGTGGCGACCCGGGCGGTGGGATCGTCCCAGGGGGTGGCACTCGCAGCGCTTCAATCATG
AGCCGCATACCGTCCACGAAGTACAGCACCTCCGAGATCCAATCGTACGACATGCCCTCGACGGAGGACAGTCCATTGTC
TACCAGCGTTTCCGGCGTCGAGTTACCGTTCAAACACTGCCGGCCGATCACGTCCGTCAGTATATCAGCCCAGAACACGC
AGTTGCGCTTCTGATCGAACTCGATCGCGATCACATTCTTCAGCCCGGGAATGGCAAACTCCGTGCGCGTGTTGTTGTTG
CGCAGATCGATCCGCGCAATCTTTTCCCGCTGCGCGATGATCAAAAACTCGTTCGACTGCTCCATCGGGCAGGGGATCGA
TTGGGGGAGAAACTGGGACGAAAAACCGTCCACACACACGTCGCCTTCGATTTTCCGGTAGCCACGCGTACGCTTGTAAA
ACGCACCCGGCTTACACGAGGCCGGCACCGCGTACGGGTCAAAGTTGGTCATTGTTTTGTTGCGCACGCAAAACGATCGC
TTCTGGCCGCTCCGCACAAAGCCATAGTCACACTCAAAGTCCCAGCTGTTGCACTCGCACACCTCCTGCCGGATCGGCCG
CTCGTACCCGATGCCATTGTGGCAGTTGGCGTGTGGTTTGCGCCGCTGGTACGTATCCTGCCGGCCGAGCACGCACGGCA
TAAAGTAATCGCCCGAGTAGCTTCCCGGCGTCCAGAACTTGTAATCATCCTCCGTGCAGTTCGCTGTGAACGCGTTCTTC
AGATCGATCTTAATGATGAGCCACCGATGCTCTTCCTGCTCCGATCCAAACAGCGTAAAGATCGTACCGTTCGCTTCGGC
CTCCCGCATCAACCCGTACACCTTCAGCTGGTTGCCGATGAACGGTGTCGAGTGCCACCGTTCGCCCTCGTCCGTCGAGT
AGAGGATTTCGTTCGTTTCGCCCTTCAGCTTGAAGTACTTGACCGCCACCAGAATGCCACCGTGGTCGCCCATGTTGAAG
AAGTAGTAGTTCTTCAGGATTTGCTTCCACGTTAGGCCCGCGTCACGCGAAATGTAAACGCCGGGATGGCCTTTGAGGGA
TTTTCCGACGACACCGGCCGCCATAATGACGCCCGGGGCGGTTTTTGAGCTCATGATGGTCACCGAGCGTGCTACTGGGT
AAAGAGAACAGAATTTCTGCGACAAATGAAGGCTACAGTCCTTGCCACAGTTCAGCAGCGCTCCTTCGTCGTCCGTTTCC
GGTGCCTTGATCGGGCGCCACGTATTGCCGTGATCGAACGTGATCACCGACATCAGATAGTCCGGTGTGATCGTTTCCGA
TACCGGAATGCGGTTCATTTTCGATGCGATGTAGATACCGCGCAGCCCTTCCACCCGGTAAAGGTCGGTGAAGGCTGTTT
CGGACGATTTTACCAACCAGCTCGTGCGCCAGTTCAGCTCGGGCACGTAGGTGAAAATGTTCTCCAGGCTCAGCACAAAC
TTTATATCGGTCATGTCCTCGTTCGACTCGGACACGTACAGATGCGAAATGCGCTCCGTGTGCACGACCGAAATCATAAT
GCGGCGACCCTCCACATCCGCCACGTGGTAGCCGCGGATGTCGAGTTCAGTTTGAAAGTCGGCCTTCACGAACTTGCCCC
GCTTGTAGGAGATCAGCAGCTGGGTGCTGTTGGGAAGGCGTTGCGAAGCGAACATAAAGTCTTTGTTGATGTGAAAATCT
TCCACCTTTTCGACGAGCACGTTAAACTGCCGGTTGCCCGTGTAGAGGTCGGCTGCGTTGAAGAAAATCACTGACGAGGT
GTTTGTTGGTTCTTTGCGTTCCACGTATAGATGGATGGGGACACCGTCTCCCGATGACCACAGGAAGGACTTGACGTAGC
TTTGCAGCAGCGTAAACGATGCGCCAAAGTCAGTTGTGTAATAAAGCTTCCTCTGGGGATCGCGCTTGTCCAGCACGAGG
AAAGTTCGCCGATCCGAGTCGTAAAATGATACGTCCGATGGGGTAAAGTCAAGCTTTCGCATCGTTATCGTTTTGCCGTA
GTCTTCCGACGTGAATATCGCTTGATTTCGCGGGTCTATGAAGACAATCGTGTTGTATTTTTGGTGCGTAAAAAATTGCT
CCACAGTAGAGTTGGTCATAACGCCGCTAATGTTGAGCATAAAGTCGGCCGTTTTGTCCAGGAATGTATCGCCATAGTCT
TCGGACATGAAGATACGCGAGGGTGATGGCGGCGGGGACTTCATGTCCGTGTCCGGTGGTTCGCGGGCGAGACAGATCAT
AACGTCCGTACCCTCGCCCAGCCAGTGCACAATCAGCTGACCGTGGGAATCGTTCAGGTTTGTCGTCTTTGCCTTGATTA
TCGGCGACGGGGAAAATTCCGACGCAACCGTGTTCTTCGTCGGCGTGGACGAGTTGCTGCCGGCCGCTGCTGGTGGCGGT
GCTGCAGCCCCTGCGGCCGCCGCCGCCGCCGCCGGGATGGTTTTGTTTAGTGCCGCCGCATCCTTGTTGCTGGCCGGTGG
TGGCGCATCGCGCTTTGCCCGCCGCGCCAGCTCGTCCCGCAGGAAAGGGGAACGGCCGAGCAGGGCGGCCACCTCCGGAT
TGACACCGCCGTCTTCACCGTCCAGATCGGCCACGGACAGGGTGACGGTGCGGGGCAGCCGGCGGCTCGCCTCGACGTCC
GGTTCCACGTGCAGCACGGACGGGGGGAAACCGTGCCGCACCGACGACTGCTGCTCGGTCGGCACGACCAGCCCGTACAG
GCAGAGGACGGTCAGCAGTACCGTTAACCTTCGCCACACCACCACTGCTGCCGCCGCCGCCACCACCGGGCGCGCCATTT
TGCGCAGACGAGTGTGGCGGTTGCTGCTGCTGCTGCTG
>Ag-Jan-Alv_2012
TCCGAGATCCTTCAGGCTTTCAGACACACACGTACACACACACACACGCACACAAAAGTCTTCCGTGAGAACACGAAGGA
GCGATTGTGTGGGTGTGTGTTTGTGTGGAGTGTCCTTTGTGTTTGCATGTTGGTTGTACCTTAGAGTTTGCTCTTGTCTC
GTTTTTTTCCCCCATTCACACCGGGCACAACCTCCCCGCCGGGTGGTGGGGCG
>Ag-Jan-Alv_2017
GGCCGCCGTCACCGAACCACCGTACTGGATGCGGATGGCGTTCGACACGTCGGCGGACACGTTCTCCGTGAACCACTTGC
GCAGCGCGGCGTGCACTTCCTGCGCCTGTTCCGGGGTGGCCGTCTTGCCGGTGCCGATGGCCCACACTGGCTCGTACGCG
ATCACCACATTGCTCCAGTCCTTGACCTGGGCGGCGATGGCCTTCGTCTGCCGGAAGCAAACGGCCTCCGTCTGGCCGGC
CTCACGCTCCTGCAGCGTCTCGCCGATGCAAGCGATGACCTTCAGCCCCTCGGCAAGGGCGTGTGCGACCTTCTCCGCAA
TCAGCTCGTCGGTCTCGCCGAAGATGGCGCGTCGCTCCGAGTGACCGAGGATGACCCAGCCAAGGCCAAGATCCTTCAGC
ATGGCGGGCGAGATCTCGCCGGTGAACGCACCCTTCGCCACCTTGTAGCAGTTCTGGGCGGCCACTCCGATCGTTTCCGG
CAGCAGCGAGCGGGCCAGCGACAGGTAGGGGGCGGGGCAGCCCACCACCACCTCGGTGTTGGGATCGAGCGGACCGGCGG
ACAGCGTTTTGCACAGCTCGGTGATGCTGGCCTTGTCGCCATTCAGCTTCCAGTTGCCTCCAACGCAGAACTTACGGCCC
ATGGCTGATGCTTTCGGTGAGTAGACAGACGGTGGGGGTTGAAAATGCACTCAACTGGCGGCTGCTTCACTGTAGCTCGG
AATGAAAATATTTTCCGAAATTGA
>Ag-Jan-Alv_2021
CTCGAACCCACCGACGATGCGTTGGCCAACGGCGTACCGGGGTCGCGGGGAGAAACTCGGGCTCGGTCTTACAAGCCGAT
GGCGCTGGTTGGCCTGCGCCTCCGCGCAGGCAACTACCGCAACCAGCACAGCCAGGAGGATTGCAATCTTGTT
>Ag-Jan-Alv_2023
TTTTGCGCTTCTCGGGTCTTCCTGCGATGGGAGCGGAGGAGGAGAGGGCGCGCAACCCAGTTTACACGATTGCACACGCG
AACACTTGCTCTTCTCTTGCCCAGCCAATAATGATATGCGCGCGTAAGTGCTGATTGAAATTTTAAACAAACAGATCGG
>Ag-Jan-Alv_2034
TGCGCGCTACTGGCTGGGGGCTAACGGATGACGGGGCATTGAGAGTAGGGATATACAAGAAGAAGAGTGCACTGCTCCAA
GGGCTGCATTATCCAGCCGCTCCAGTACCACTCTACGTCAAGTAGGAGTAGGAGATCATTTTGGAATTGGAAACTTCCTG
AACAGTACTTTAAAAAAGGTTGATTGCGGCGCCTAATATCCATAATTAATTTGTTTTTTACCTTAAATTTTCTAAGATTT
TCATTTTTCATTCTTTATAAATTGTATTTAGTATGCATAGTTTTTTTTTTGGTATTAATTTCGAGCATAACCACTTAAGC
GTG
>Ag-Jan-Alv_2038
TTTTTTTTTTTTTTTTTTTTTTTTTTTTTTTTACCTTTTCGATAAGAACCATTTATTGGAAAGCAAAATGCATCTCACAT
CACTGTAATACGCGACGAATCGACACACCGACACTCAAATGATTCTTAATTCTTATCGCACACATCACAACGTCGCCTC
>Ag-Jan-Alv_2043
GGATAAACATAATTTCCCGTGAAATTACACTCTTTTATGTTTTTTTATTATAACTTCCTCATTTTTCCACGATCATTTAC
GTGAAATTATCGTAAAATTACTAGGGACAGTAAAAACAAAGATTATGTTTATACGAAATGATATTTGTGCGTTAGGGAAT
ACAATAATTTTGCGTTTTGTGCATAAAACATAATATTGCAGAATGTTTATGAAA
>Ag-Jan-Alv_2044
CACCTCCTCCACCTCCCGCAGCCAGAAGTCCTTTGGAATGGAAAACAGTTCCCGCTCGTTGACCGGGCTGCTCAAACCGT
CCAGATTGAGCGAACCTTCCGTCGGCACACGGCCAATCGGCGTATCCCGGTAGCAGTCGGCGTCATCGATACGGTGCAGG
ATCCACTCCAGCACGCGGCTGTTCTCGCCGAATCCGGGCCACAGGAACTTGCCGTTCGCATCCTTGCGGAACCAGTTGAC
ATGGAAGATCTTGGGCGCATGGCCACCGGCCGCACTGGCCCGCTGCTCCATGCTCAGCCAGTGCTTCAGATAATCACCGA
AGTTGTAGCCGAAGAATGGCCGCATCGCGAACGGATCGTTCATGATGACCTTGGCCTTGTGTTCCGCGGCCGCCGTGCTT
TCGCTACGCATCGACGAGCCAACGAACACACCGTGCGACCACGAGTTGGCCTCGTACACCAGCGGCACACCCTGGGGACG
GCGGCCACCGAACAGGATGGCCGAGATCGGGACACCCTCCGAGTCTTCCCACGCCGGATCGATGATCGGACACTGGCC
>Ag-Jan-Alv_2051
TGTGTGAAAGAAAACTCCACCAGCGAGAGAAGCAGAAGAGAGAACCGGCAAAGCAAACTTCTTCCCAATTGAATAGCCGC
AGAAACGTGTTAAAATGGCTTCCGGAGTAACTGTATCGGACGTGTGCAAGACCACCTACGAGGAAATTAAGAAAGATAAG
AAGCACCGCTACGTGATCTTCTACATTCGCGACGAGAAACAGATCGATGTTGAGGTGATCGGCGACCGTAACGCGGAATA
CGACAGCTTCCTGGAGGACATACAGAAAGGCGGCCCCGGTGAATGCCGATATGGACTGTTTGACTTTGAATACATGCACC
AGTGTCAGGGAACGTCAGAGAGCTCGAAGAAGCAGAAGCTGTTCCTGATGTCCTGGTGCCCAGACACTGCCAAGGTCAAG
AAGAAGATGTTGTACTCGAGCTCGTTCGACGCACTGAAGAAGTCGCTCGTCGGCGTCCAGAAATACATTCAGGCTACTGA
CCTTTCCGAGGCCTCGCGGGAAGCGGTCGAGGAGAAGCTGCGCGCCACTGATCGTCAGTAAGAGTAGAG
>Ag-Jan-Alv_2052
CGGAGTTCAATAAACTGTCATTCGATGCATGAAACCTCGTATTTCAGTTTGATTTGATAGAAATACAAAAAAATAACTCT
ACAATTTCGTTTCCACTATCACACTAACTCTAATCACTGCTTCACGCGTGGAGAGGCTGAAACTCAGTTTCGTGCCTTTT
ATTCTCTTACAGCGTTACTT
>Ag-Jan-Alv_2055
GGGAATAAATATATGGATGTATTTAATTGAATCTTATAGCAACATCAATTTTGTTACGGAGAATAATGGAATATAAATTA
TTGTAACTTTTAAAAATTGATTGAAATATTAACTGCTCATCTTTCCACAATACATCAATAATAATCGGGAACCGGAGCGC
ATGCTACTCGGACGAAATCGGTGTACCGCACATGGCCGTTGCTTGAAACATTTGCTTCACGAAATATATTATCAACCTCA
CGAAACGATAGCCCTTCGCCCCAATTCTGAAGAAGGTGACGTAGCTGCCGAGCTGGTATTGTACCTCGACCTGTTTTGTC
ACCTGCTTTGAACGCCTGTATTACCTCGTCGGGAAGATTTTCCACTCGTGAATGCTGATGCATGACTTCAAGAAAGTCTG
CGAAACTCATACGGCCATTTTTCTTCTTCAGATACTGGGTCAACTCTTGAATGGTGGGAGAAAGTCCCAGCGAACGCATT
ATTACCGTCAGCTCATCCAACGTAGTAATGTGTCCCGAACGGGCGAACAAGTAAAAACACTCGCGAAACTCATCAATATC
TTGTTCCTTGAAATAACGGGCCATTGTAGAGCAAGTACGGTTGTTAACAAATATGGAAAGTATCGTTTCGAAAGCCTACA
ATTAACTTGTTGATACGCTTCGTTTAGCTTTTCTGAACTACGAATCAAGCAGGGCTGTTTCACCTTTTTTCATCCCCATC
GCTGTCAAACCGTTTTGTCCGATTTCTTGCGCACGATTACGATCACACAACTGTTACATAAAACAAATGGTCGAACAAAT
A
>Ag-Jan-Alv_2061
CAACATCCCCCCCTCAAAGCCAGACAGTAGTGCAGCGCCTCCAATTCTCCTCCGTGCTGCCGTGTGCGTGACGGCCACGT
GATGCCTGCGAAGCCTGGGACTGCTGCGCGGGTTCTACCGTCGTCGATGGCTGCCCAACTTGCGATGTCCGACCTACGGC
GAATTCCGATCCGATGATACCTGC
>Ag-Jan-Alv_2065
CCGGAACTAAGACACTTCGCCGGCAGGACAGGCGACGGGTAGCGGTGCGGGACAGGGTGTAGAACGCACGGGAGGGCCTT
TCCGCAGCAGCAGCATCATCCGGGACAGGGACAGCATTCCAGGGGCACGTGTAGAAGGGGTGTGCGGGAGGAACAATGAC
GGTTCCATCGCTCTAATACACG
>Ag-Jan-Alv_2069
GCGGCCAGAAGCCGATCGACCGCAACACCTTCTCGCTGAACTTCGCAAACCCAGCTGCCCGCGTCGATGCGGAACAGGGC
TCGGTTGCGCTGACCGCCCTGAAGGCCGCCCTCGCCAAGGAGCAGGAGGCGACCAAGAGCATCCGCGAGCTGATCAAGAT
CTGCGAGGAGGAC
>Ag-Jan-Alv_2071
GGGGAACTTCGCGCGTTTACGCTGCTCCTTCAGCGTCAGTCTCCTGGCGTCACGGTAGGACAGGGCCTTGCGCATCGCGC
GGGTCTTCTTCGGGCGCAGATCCAGCGGCACGTACTTCTTGCCCTTGTACAGCTTGCGGAGGTTCTCCTTCGTCTTCGTG
TTCATCACAATGTACACGCGTGCGATCGCCTTGCGGACGACACGGATCTTGGACAGCTTCGACGGAGCACCGCCGGTGAC
CTTAGCCACGCGCAGATTCAGCAGCTCCTTCTTCAGGTCCTCCAGCTGCTTGGTCAGCTCCTTCTTGTCCTTCGTGCGAA
GCTCGGAACACTTTACTTTCACCATTTTGCTGGTTTTGTGGGGATTTTCGCA
>Ag-Jan-Alv_2083
GCCTTGGTCAGTGTGCAAACGTGTCCCAAGTCGACATTCTTCGGATTGCCCATCTTTGCCTTACAGTCTTCGTTCGACAG
CGTTACAACATTCAGGCTCTGCAGTAGCGTGGGAACATTCCCATTAGTGCTGGTACGACCCCAGCCCGTCAATCGCAC
>Ag-Jan-Alv_2085
AAAAGACACCACCAACACCACCACCACATCCCGCGATCGGCAATACAGCATTCTGTCTGGCTCTGGCGCCGATGGTGGTC
ACATCGACCCGGCCCGATGTTCTTCCATAATAGGCGTTCGGCCGTCAAACGACCTGTTTCTATCGGCTGTTGAGAGCTAT
GAACTATGAATTCTGTGGTTCTTTGTAGTGTAAAAAGGGGAGAGGAGGTAGAAAAGTGGGAGGGCAAACATCGAAAAACA
AAAAGACATGGTCCGCGATTACGGCTAGCGTTCGGACAGCAACAAGAGAGGCGAACAAAAATATGGGGGTGCACAGAGTT
GGATTGTCCTGGTACCACCATCGAGCTGGTTGATGGTCATCGACAGTTGCAGGAGATCGCCGGCTATACATACCAGGGCA
TATTATATTAGTTGTGCAATACGAATTTACCTGTTTTGGAAATGACCTACGGGGTACGCTGACCGGGGCCCGCCCTAGCG
ATGGATTGCCACACTGTGTTTGGTCGCGGTGTCGTGTATTTATAGCTAATTTGATATCTCGAGTGAAGTTAGAGGAAAAC
ACCCATTTGCCGTATTCATCGCTGACGGTGGTAGTAGTACATTTTATTACGCTCAAGTTAAACAAACAAAAGAAGTAAAA
ACAAAACATTTACTAGGGAGCCGTTAGAGGGGTGGGTTGGTTTTTTAAACCGTTTCGCGCTCAAACTAAGAGAAAGGATT
TGTTTTTGTGCAACAAGCGTTGCGGCAAACACACACCCCTTTTCAAACTAAGCCCACTTAAGGCGAAAAGTTTCCTATCG
ACAATGTTACTAGCAAACACACCGACACAGAACAAAAAAAAAAACGAAAGACAAACACAAACCCTTTTTGTAAATAACA
>Ag-Jan-Alv_2091
GGAGGCGATCCAGGCTATGCGGATGTTGGACATCTTTGCACACTGACTAAAACAGGCGAGGGAGCGTGCAATGTAAGTGA
TTTTATATAATATTAACTGATATGTATTTGTCTATACTAAAGATTTTATTTTCCCAGGGTGACTCTGGTGGCCCACTGGT
GTACGAGGG
>Ag-Jan-Alv_2092
GCGCATAAGATTAGAGGCGTCGTCAAATCGGTGTTGCGTTTTGATATGGAAAAGCATCGTGATAAAAGGCCAATTAAAAC
CATTTTTTTCTATTCTCTATCCAACACAAACTACCAGCGCAGCGCTAGCACGAATTTGTATTTTTGTTTTTTCGGACGGA
GCTAAGCAATTTTGACTTTGGGGCGAT
>Ag-Jan-Alv_2099
ATACAATATAACAAAGTATTATCAAAATGGATAATCAAGAATTTATTCCACAATATAAACTTATTTTAGTTGGTGATGGT
GGTGTTGGAAAAACCACTTTTGTCAAGAGACATTTGACAGGAGAATTTGAGAAGAAATATATTCCAACTCTTGGGGTGGA
AGTACATCCTTTAAAATTTCAGACAAATTTTGGAAAAACTCAATTTAACGTATGGGATACAGCAGGTCAAGAAAAATTTG
GAGGGTTAAGAGATGGATATTATATAAAAAGTGATTGTGCAATAATTATGTTTGATGTATCATCACGTATTACTTATAAA
AATGTCCCTAATTGGTATAGAGATATAACAAGAGTGTGTGAAACTATTCCTATGGTTTTGGTTGGAAATAAAGTTGATGT
TAAAGATAGACAAGTAAAGTCAAGACAAATTCAATTCCATAGAAAAAGAAATTTACAATATTATGATTTATCAGCTAGAT
CAAACTATAATTTTGAAAAACCATTCTTATGGCTAGCTAGAAGATTATCAAATCAGCCAAATCTTGTTTTTGTCGGGGAA
CATGCTAAAGCACCTGAATTCCAAATAGATCTAAATATTGTACGAGAAGCTGAAAAAGAATTAGAACAAGCTGCAGCGGT
AGCTATCGATGAAGAAGATATTGAGAATTAAGTAAATTACTAAAATGACAAGATAAAAAAAATAAATTATGTACTGATAA
ATGGGAAAAAATATATATAAGGAAATAAATAAATAAATAAACAAATAAACAAGAAAATAAAATGAGCAGGAAAAACAATC
GAGGCATAAAATACAAACCAAATTACACGCCTTATAACATTGTACATAAATTGAATTGTACTCGACTATATAAACACAGT
GAACTGATATATTTATGTTTATCTATTTACTTCCTAATTTATATATATGTAACGTCAATGCGGGCTTATAATAAATAAAA
GCAGCAAAGAAAATCCAGAATTATATAATACGCCTTGTCAAGATAATTTAAATATATAAGCATACATATTATATTTTTTT
ATTTATATATACAAACTTTATATTACAATTCTACTATAAATCCATTGCTCAATTATATAGTTTTTCATGCAACCCTTTTC
AAAGTTTCAGTATATATGCG
>Ag-Jan-Alv_2100
AAAGAAACGTAAATGTCAATATAGGTTGTGTTATATCAGTTCCTTGTAATTTTCCACAAAGAAAAAAGGAAGCTTTATTA
AATGCATCAAAAATAGCAGGGTTAGAATTGATAGGTATAATAAATGGAGTAACTGCTGCTGCTATACACAATGCCAATGA
TTTAGCATTGAATACAACAAAATTAACTATGTACTTAGATGTAGGAAGTAATAATATTAATGTTGGTATTGCAAGTGTAA
GTTATGTTGAAAACAATAAAGTTCGTACTCGAACTATTAATATGCATGCTTGTGAAGTTTTAGAAAATAACTCAGGAACT
AAAGTTGATATTTTGTTATCGGAATATTTAAGAAAAAAATTTGAAGAAAAA
>Ag-Jan-Alv_2102
CTGGGTGTTGCCCCAGCCAGACACGGTGGCCATGGTTCCCGGCTCGACAGGTTCCTCATGCTCTGGAAGTTCGACCGGTT
GCACCAGATCGCTGAAGGTAAGCTCAGTCTCCAGCTCCATCAGCGAGAAGTCGTAGTCGATTGTGTTACCATCGTACTGC
GGG
>Ag-Jan-Alv_2104
ACCCAATCAAATCTAGCATCATGAAGATTGCCGCATTTGTTGTCGCTTGCCTGGTGGCCACCAGTGCCGTCTCCTGTGCC
CCGACCACCCGCGCCCTGACCGACGATTTCGATGACTTCGTGGGACTGCTGCCGCTGAACGATCTGCTGGACCTGGCCAT
GCGCTACCTGCTGACCGATAAGGAGGTGCAGCAGACTC
>Ag-Jan-Alv_2105
ACCGACCGTGCAGGTGCTGGGGAAGGATATATTAAAGTTTCACGGAATCTACTGGCCAGCCTTTCTGCTGGCGGCACAGA
TCGAACCACCGCGGCAGCTGTTGGTGCATTCGCACTGGACAGTTGACAATCAAAAGATGTCGAAAAGCAAACAGAACGTT
GTGGATCCTAACGAGCGAGCGGAACTGTACACCTACGAAGGATTGCGCTATTTTCTACTGCGCGAAGGAGTCGCACACAG
TGATGGGAATTACAGTGATACAAAAGTGCTGCGAATATTGAATTCGGAACTGGCTGATACGCTGGGCAATTTGCTTTCAC
GTTGCTGTGGAAAAGCTTTGAACGCTGAGTCTATATTCCCGGCAGTCGATAGGGAAGCGCTCGAAACATTGAAACAGATT
GATGCCACAAAACGGATGCTAGAAGCTTTGGAAGAGATGCCCGACAAAACATCGAGCCATTACAAAAACTACAACTTTTA
TCTCGTAGTCGATACAATCGTTCATCTTCTGCATACAGCGAACAATTTCTTCGAAACCACCGCACCGTGGAAGTTGAAGA
AAAGCGATAATCCAGCGGATCGCGCCAAGCTCAACACCATACTGTCCGTAACGATGGAAGTGCTTCGCCAAGCTGGAATA
GCCGCACAACCGATCGTGCCGGGACTTTCGAAGCAGCTGCTGGACAAGCTGCAAATTGTCCCCACTGCTCGTAGGTGGAA
CGATCTGCAGGTATCCTTCCGTACGCAAGATGCTCCGCTGGCGCAAGACGAATGCATACTGTTCCGTCGTATTATGCCGC
CGGCGCAAAAAACGGATCCCGATCAGAGTCGGTCCGAAAAACGTCCCACTAA
>Ag-Jan-Alv_2106
ACACACACACATAGATACATTCATTGGGTCCACCAACCTATTGATTTCACTTCAAATTCTCGCCTGAACATTCATCTATC
TTTTCACAATTACTCCACTCCTTAACTGCTATGGCGTCAAATGAGGAGGGAGTGACCGATGCGCTCGCCCATCACTTGAC
GCTGAAGGCGTTGGTTGCGCCCACGTACGGGTAGACACCGCCCAGTATGTAGCGGTAGTAGCCAAAGTGTCGGATGCGGT
ACAGCCCGTCCAGTGTGTTGGGTCCTATCGTCCAGCTGAACTCGATGTCACTGAAGCCTAATATGGTCGAGGTGCGCTCC
CAGCGGAACCTTGTTTCCCAGTTGGCGTCGGTAGCGACCACACTCCAGTTGCCGTCCGGCTGCTGCTGCTCGACCGTGAA
GAAGCTTTTGTCGTGCATCAGGTTGTTGCGCGGATTGCCCGCAATAAACACGGCACTGACGGTGGCACCCCGCTCGTATG
CTGCCTCCGGATGTACCTTCACGTCGCCGAACTCCTTCCCGAGCGGGTGCGAGTCGAAGATGACGCCGGTCGTGAGCGAT
ATCTGCTTGTCGTCCTCGTACGGTGGCGTCGGGCCGGCCGGTACCGTTTCGTTGCGCACCAGCGCCCCCGCCAGCCGCTT
GTACTGCTCCAGGTAGAGCGTGAGCGTGTGCGGTCCGTACAGCGTGGACGCACCCTCGTACCGCTGGATTTCGTACTCCT
CCGGCGTGGTAATGTAGCTGCTGTACATGTTGGACAGCCCGGCGACGACGACCTGCAGGTCGCGACCGCCCGCCGCCACC
GAGGCGCGAGCCACAGCAGACCGCAGCCGCCGGCCCGCCATCGTGGTAAATTCGCCCGGCACGGCCGCCATCGCGAAGTC
GCCCACCACCAGCAGCTGGGTCGGCACCACCTTCGGCTGCCAGTCGTACGGGAAGCGGGCCCGGCCCGTCGCCAGCAGGA
TTGGCTTCGGCGCCTGGCAGTCCTTGTCGTCCTGCGTCGGTTCCGCGATGAAGTCGCGCACCGCATTCCACAGCACGTTG
TCCGTGATGGTGCCCTGCTGAAAGTCGAACGCGCCGGGCCCATCGGTGGTGCCGGCAGCAAAGCTGTACCCCATCGCGGG
CAGGCAGCCGCGCACCCGCACCGGTTTTTGCGTTGCCCGATCGAAGTGTACCGTTTCGGCCGTGGTCATGTCCACGTACT
GGTGCACGAACGCAACCGGGCCGGTCACTTCGCGCGCTTTCGTCGTGCGCGTGCTGAGCAGGCCGGCGGCCGCCCGGTAC
AGCCGGTCGGCAATGATCTCCGTGCTTTCGAACATGTCGCGCCCCGGGCCGGATGCAAAGCAGGCCCCGGCGCCGGACGG
GCAGGATGACGTGAGCACATCGCACGGCAGGCCCGTCTTCTCGCACTTCGGTCCATTAATGTTGGGCGACACGTCGCCGA
GGTTGCTTGACGCGAACGCACCGACAAAGTCGCCCTTGCCGACGAGCGCGTCCGGGTTGCGCTCCTGCTCGAGCAGGATC
GCTGCCAGCCCGACGTTGTCGCTCGACACCAACCGGTTCGTGTTGTTCATCGAGGTCGGATGGACGGCGAACCAGTTGAT
CGCGCCGAACGGTGCGCCGGTCCGCGCGTGCACGAACTGCAGCTGCACCAGCGTCTTGTCCACGTTGTGGCGGTACTGGG
CCCGCTCCTCCTCCGGGTTGTTCTCGTACGCGCTCGGGCTGCGGTTAATGTTTGCCTCGAGCACCTCGGTCTCGGCGACG
TACAGCCGCGCCTCGACCAGATTGTTGTGGGCGCGGATGACGCTCTGCGCGATGCCGTGCACGAGCGCGTTGAACGTCTC
CGGCACGAAGCCGAGCGAGGTCAGATCGTACAGTAGGTACATCAGGAAGCCGCCCGGCGTCGAGTGGGTGTGCGTGCCGC
TGATGACGACGTTCGCGTGCGTGTACAGCTCGCCGTACTTCTTCTGCAGCACGGCCAGAACGTCCCGCTTGACCGCGTGC
CCCATCATGCCCGCGTCGACGCTGACGAACACCACCCGCGTGCCGTTCTCGTCCTCGATGACGTACGAGCGCGCGTACTG
GCGCAGATGGATGCCGGTTCCGCGCTGCGTCACCTGCGCGTAACCCATAAACGTTATTTCCACCGACGGCCCAGTGCAGT
CCGCGCGGCCTACACCGACTCGATATGCGCCGGTCGTACCGATTGCTAGGGCCAGAACGGCCAGCGCCATGCGCAGTTTA
CTCCACTTTACGCCAGGAAATTGACCCAAACGTTGATCCATTGCGTTACTGTCCGGTCTCTTTATAACTTTCCTTATCGA
TCACCTCTTTCTCGCTCTCGCTCTCTCTCTCTCTCACTCTCATTCACTCTCTCTCTCTCTCTCTCTCTCTCTC
>Ag-Jan-Alv_2116
TACTGTCTGGCTTTGAGGGGGGGATGTTGTTCTCATGGTTCAAAGGGGGGAGTTACCTTACACAACTCACAAACCATATA
GCGGTACATGTCGTATTAACTATATAAAAACCTGTTATCAAAGCAGTCTAATGAAAAACGCGCCCTTCTCTTCACTGAGA
TGTGGAACAAAACACTCCAAACAGAAAATTGAAACGAAAA
>Ag-Jan-Alv_2118
ATTCACCAAGCGTAGGATTGTTCACCCTTTCAAGGGAACGTGAGCTGGGATTAGACCGTCGTGAGACAGGTTAGTTTTAC
CCTACTGATGAATTTATTATTTTTATATATAGTGTATTGTGACAGTAATCCAACTTGGTACGAGAGGATTAGTTGGTTCA
GACAGTTGGTACAGCAATTGGTTGACAAACCAGTGTTGCGAAGCTAAGTCTGTTGGATAATGGCTGAACGCCTCTTAAGC
CAGAA
>Ag-Jan-Alv_2121
AATAGCCGCGCACTGCAATATACACATGTCAACAGGCATTACCGAAAGCAGAGAGTAGGGCAAGGAAAAACAAAATGGTG
GAACGGTTTATATTAATGTGTTTTTCTTAATTTTCTTAATTAACGTGTTTTCACGTATTGCCTCTGTCTCTTGATTTACG
TTACACACTGTCTACGTCTGTCAGCTTTGTGAATAACAAGCAAATGATGTGCGTTTGCATTGTCTTACTCTGTTGTACTT
TCATCTCATATGCTGTGGTTATTGTTCTGCCGGTGTATATTTTCACCATGATTGAGTTCAATCCCATGTGTATGTTGGTA
TAGCTTTCAACAGGAAATGCTAAACACGAACAAATACGATATATTAGCAAACACACGCCGGTAAAGAAGTCACTAAGCAC
AACTGAGAAACAGGTATGCAATGGACAGTAGATCAATCGTACACAGGGCATAGCAGCTGATTTTGATTTCTTTGCAATGA
TGTTTTCCCCATTAATTCCATCTATACAGCTAATAGTGTGACACGCTATACATGATGAAATGGCGCAGTTTGTAGCATTA
ATGGTAGCTTAGCAGTTGCAAATAGCGCGCTGTGTGGGACAACAAGGATCACGAACACCCATCCCTTGAACAAACCATAG
CGAAATATTAACATATAGGGTGCACACTTCATGCTAGGAGGGAAATGTACGAACGATAAATAGCAGAAGCAGCGCTGTCT
AGCGAAACAATGTAATTTACATCTTCTGGATTATAAATGCCTGTACTGAAACAACCTGGAAAATGTGTGTGTGTGTGTAT
TTGTGTGTGAGTGTTTGAAGTCGTCCTGTTCAAACCTGTCCGTTCATTGTTGATCGAGGCGGCATAAGCATGAGACAAGC
AAGTATAAGTCAGGAAAAGAAACGTGTAATGGAACGAAGAACTTACTCCCATGTTGTCCATGCCGGTAATGATCGTCGAA
ACACACAGTGTCAGAGAACGTTTAATTGAAAGAGTGTTGTTTTGCCATGGCCGAACAAATGCGATTCGAGTTTTTGTTGC
AAGATAAGATGTAGGTAAAGTTGCAAAAATAATGCAACAAAACATAATGCACGCTGCAACAAACGGTACGTAGTTCCCAG
AGCTACCAAGGCATTGGGTCCCGGTTAAAATGTATATGGTGTTGCTTTGTGACAGTACACAGTCATAATACTTGCGTAAG
GTAGTCATGTAGAACTCATATAACTATAACGAAATGATTAAATAATACGCCACAAAATCAACAGTCTCTTCTCTCTCTCT
CTCTCTTCATGTGTATGTTACGTTCTTCAGTCTTTGCGCTAAATAACTGATACAACTGCAAACATTGTAAGATGAAGTCT
CTTGCTGCAGAAGGCATAACGTGCAGACTTTTGCATTTATCTGCGTACTGTTCTGGTTTTCCATTGATCATTGCACCATA
ACACACACCACAGGCATTAAGATGAAAAGGAAAACTTATTACACTATTATCACGAGCAGTGGTGTTGTAACTAACACACG
ACGAGAGTCAGGGAGAGAGAGAGAGCGAGAGCGAGAGAGAGAGCGAGAGAAAGTGTTAGATAATAGATCAACTAGAAAAA
GAAAAGCACGAAAATCATAGATAAACAGAATACT
>Ag-Jan-Alv_2123
ATCACCTGCCTGCTGCTGCGCACCCCTGCTGCCAAGACATCTACCGGCGAGTCCTCCGATAGTCCATCCCGATCGGACCG
CGCAACATGTCCACCAACATGAGCGACCCCGTGTGGGTCGGGTGTAGTGTGTATTTGTTGACAATATTTGATTTCTTGCA
GTGTGTATTTGAAGTGAAACTAGCGAA
>Ag-Jan-Alv_2125
CAGTTGTTACCCGCGACATACGTCCAGCGGAAGATGCAATGGCTGCAGGTGAGCGAATCGGGCAGCTTCAGATTGATCCG
ATACTCGCCCACCGCCGTGGAGGGCAGAACCCAGTTCCTGCTGCCATCAGCCAACGACAGCGGGTACTGGCTGAAGCACG
CCTCATCCTCTGCCCCACCAACATCCAAATTGCACAGATCGAAGTAAAAGTAGCCACGGTGGTTTGCCG
>Ag-Jan-Alv_2126
GGGAGGCGAGCTTCTGAAGGTTGACAAGCTGCTGTACCACAGCCGATACAATCGTCCCCAGTTCCACAATGACATCGGAT
TGATGCGGCTGGAACAACCGGTACAGTTCTCAGAGCTTGTGCAGAGCGTGGAGTACCTGGAGAAGGCGGTCCCGGGCAAT
G
>Ag-Jan-Alv_2136
GAAGTTTCTCTCGTTTTAAGCTAGTGAAAGAAAAGCTAATCCAGAACACTCAAAATGTCTACCGTCGACAAGGAAGAGCT
AGTGCAGAAGGCAAAACTAGCCGAACAATCTGAACGATACGATGATATGGCACAGGCAATGAAATCAGTAACAGAAACCG
GAGTGGAACTGTCAAACGAGGAAAGGAACCTACTGTCCGTCGCTTACAAGAACGTCGTCGGTGCCCGAAGATCATCATGG
CGAGTGATATCGTCGATTGAACAGAAAACGGAATCCTCTGCCCGCAAACAGCAACTGGCACGAGAGTACCGGGAACGAGT
TGAGAAAGAACTGAGGGAAATCTGCTACGAAGTGCTGGGTCTGCTGGACAAATTCTTAATTCCCAAAGCCAGTAATCCAG
AGAGCAAGGTGTTTTACCTCAAAATGAAGGGAGACTACTACAGATACCTAGCTGAAGTAGCCACCGGCGAAACCCGCCAC
ACCGTAGTTGACGATTCCCAAGCCGCGTACCAGGATGCCTTTGAAATTAGTAAAGGCAAAATGCAGCCAACACATCCTAT
CCGATTGGGTCTTGCGCTCAATTTCTCCGTCTTCTATTACGAGATCCTAAACTCGCCCGACAAAGCCTGCCAGCTGGCTA
AACAGGCATTCGATGACGCGATTGCTGAGCTGGACACGCTGAACGAGGACTCCTATAAAGACTCGACACTCATCATGCAG
CTGCTGCGAGACAACCTGACGCTGTGGACGTCCGATACCCAGGGTGACGGTGACGAACCACAGGAGGGTGGCGATAATTA
ACCAAACTAAAATTAAAGCGAAACAAAAAAACCACACACACGCATACACACTACCAACAACAACAACAAAACCA
>Ag-Jan-Alv_2142
TTTTTTTTTTTTTTTTTTTTTTTTTTTTTTTTCATTTGTACCACCACCTGTGGCCTTCAGTCAGTCCGTGGTTGTAGCTT
ATTAACTGCCATGTTAAAAAATTAGATTCCAAAATGTGCTGTCCCAACGATTACCCATTGCCTTCCACTTGTGTTTTATC
GCTCGCACAGCACCTCATAGGTAGGGACGGACACTTCC
>Ag-Jan-Alv_2143
CGGCCGGGCACACCATGCCGGGGATCTGCTGCCCGCGAAAGTGATTCCGGACAAGACCGCCGCGTACGTTGCGTACGGTG
GCCAGGAGACGCTGGTCGAGCACGTGGAGGTGCTGGTCCACAAGCAGCTGATCTGGGATACGGCTTCGGCCGGCCAGGTA
CCGCTCGGCGCTGTCGTCGGTGGCCACACGTCCGATGGGGAGATACTGTACGTTGGCCGCGCCTACCACGAGGGATCGCA
AACGATCGGCAAGGTGCAGTGCTCGCACAACTGCATCTACATCCCGTACGGTGGTGCGGAAGTGTCCGTCCCTACCTATG
AGGTGCTGTGCGAGCGATAAAACACAAGCGGAAGGCGATGGGTAAACGTTTGGACAGCACATTTTGGAATCTACTTTTTA
ACAGG
>Ag-Jan-Alv_2144
CTGCACTACCGTTCTCGTTCACCGCTAGCAGAATTATAAACTGAGCCTCCTGAGCCAATCGACAAGACACTACACAGCAG
CACAACTTTGCGAAGCACCGGTAAAACACCGCTCAATGAGTACTATGATCGAACTCGCGTACAGCATGTAGCATTTATAG
CGACACGCTAGGGAACATCCCCTTATCGAACCGCTTATCGATCTTAG
>Ag-Jan-Alv_2145
CCGCGGTCCGCGTACATCACACACATCGCGCAGAAAGTGTCGTATGCCGCTTGTGCGGATTGTGTGAACAAGTAAGTTGG
TCCCCAAACCCAAATCCCGGCCGGGTGCGTTCGTGTGGCACGATGATCCAGTACTACGTCCGCGAGTCGATCCAGTTTGT
GGTGTCGTACGCCCTGTGCCTGTTCTACAGCTGCCGGGTGCTGTTCGGTCTGCTGGTGCTGCTCGTCACCAAACCGCACA
CCAAATTTTGGGCCACAAAGGAGCGGCCCGTGCCGCCGGAATGTTTGCGCAATCACGAGTACGGCACCGATAAGTACCAG
AATGCGAACGGCATACGGATACATTTCGTGGAGAATGGAGATCGCAGCAAACCGCTCATGGTGCTCGTGCACGGCTTTCC
CGAGTTTTGGTTCTCGTGGCGCCATCAGCTGAAGGAGTTCGCCAAAGATTACTGGGTGGTGGCGTTGGATATGCGCGGGT
ACGGTGACACCGAGAAGCCCCAGTACCAGTACGCCTATCGGATCGACAACATGACCGAGGACATCCGGTGCCTGGTGCGA
CAGTTAGGTCGTCAAAAGTTTACCCTCGTTGCGCACGACTGGGGCGCAGTGATTGGATGGCACTTCATCACCAAACACAT
GGAGATGGTCGATCGGTACATCATGATGGACGCACCCTCGCAGAAGATTGCCCGGAAGCTGTTCTCCACCAGCAAAACCC
AGTTCAAGATGTCCTGGTACATCTTCTTCTACCAAATGCCCTGGCTGCCGGAGTTCTTCGTGCGCCTGATGGACTTCCAC
CTGTTCGAGGTGGTGTTCCGCCACCACGGTGGGCCGGACGTGATCGAGGCGTTCAAGTACACGTTCTCCAAACCGCACGC
CATGACGTACCCGATCAACTACTATCGCCAGAATTTCCGCTTCTTCACGAGGCGGCAGATGCCACCGCGGCCGAAAACGT
TCGCCCCCGGGCTGTACCTGATCGGCGAGAAGGATCTGTACATCTCGAAGGAGTCGGGACCGCTGATGCAGCAGGAGTTT
GAGAATCTGGAGTTCCGTGTCGTGCCCGGTGTCGATCACTTCCTGCAGCAGCACAACCCGGAGCTGGTCAACCAGGTCAT
GCGAGAATTTCTGTCCAAGAGCTAAGCTCTGTGTAGCTCAATGTGAGGGCTTTGGGGGGTTTTCTTTGTAGTGGCTTTTT
TAGAATAGAATAAAAAAATACTGCTAAG
>Ag-Jan-Alv_2150
ACTGTGGGAACTGTCTGGGCTGGTGGATGTTTGCTGACGTTTGCCGCTTGCTATCTCTCTCTCTCTCTCTCTCTCTCTCT
CTCTCTCTCTCTCTTTCTCTCTTTCTCTCTCTTTCTTTGTTTGCTTAATGCGAGTAAATTAAAAATTAATATCCCATCCC
GACGTTTCGTCCGGCGGTTCGTCCTGATCCTTCGGGTACTCGTCAAAGTTCGACAAATC
>Ag-Jan-Alv_2151
ATATTAATTTTTAATTTACTCGCATTAAGCAAACAAAGAAAGAGAGAGAGAGAGAAAGAGAGAAAGAGAGAGAGAGAGAG
AGATAGAAAGCGGCAAACGTCAGCAAACATCCACCAGCCCAGACAGTTCCCACAGTTTGGTTTGCACGAATTAATTTGCA
CA
>Ag-Jan-Alv_2152
TCCTCTCTCTCTCTCTCTCTCTCTCTCTCTCTCTCTCTCTCTCTCTCTCTCTTTCTCTCCTGTTTTTCCCTTCGCTCGCT
ATTCCTCCTACCCTTTTTTTCTTGGTGCTCTCTCCCTCGCCTATCTTCCAAATTATTTTTTGAGATTTTTCTTTATCCGT
TTCTTCCTCTCCTTCCTATTTTTCTTTAACCTCTTCCATTTGCTCATCTGCTCCTAATAATGCTTTCTTTCCTTATCTTC
GCCATGCTTCGTTTCATAATGCTTAGTTAAATACATAATGTATATATATATGTGTGTTTGTGTGTATGTATATATTCTAC
GTTTGAACCCTTAAAGTATTATACTGGAATATTTTGTTTTTAAAACATCTACGTCATATATCATCAATATCGAATTTTGC
CATACATTATGCTATGATCATTCTCATCGGTGTACTCTGTTTTTAGTTCGGCCAGCAGGTTGGTTTTACGTGTCAAAATA
AGAATGTAAGTATCTCACACCCATGCTGAACTGTGTGGCATTGGCGTCTAGGATACAGGGTGTTCCAGGAGTTCTAATAG
CCGTGGAACACTTGATTGACTCTTTCTTACGTGAAATGAACTTAATGCAATGGGAATTTGACTCTTAATGTAATGGGAAT
TTCCATGGAGCCTGTGCCATAGAGTCCAATTATCAACAAATGAAGTTCATTTCCCATAAGAAGGAATCAAGGAAGTGTCC
CACAACTATGAGATCCCTGGAAAACCCTGTAAGGGGTTCATCGCAATTTGGGGCATTTTCTGTATTATTAAACGTAATCA
TTATTACCCCGGTACACGGGCATGTTGTTGGCTGACTTTAGTTTGCTTACAAGCGCAAAGAGATAGAGAAGGTGCGTAAA
AATAAAAATCGCTAGCACGATTGTAATTGTCGATGTGAGCCCAGTGGCTTATATAAATAAACACAAATAACACAAATAAT
GTTACATGCACTGTACAATAATGAAAGACTGTCGTTAACTTAATTTAAAAACATATGCCCAAATACAGGGTAAAATCAAA
ATGCGCGCCTAATAATAGATAGTGTACCCACACTTCGCCTCAACTACTACTAGTTTCTTTTTTTTTTTGCTGCTTTGTTT
TCTCCACCCTCGCCCAATTCTCACTGCATTGCAAAATACATGCGCGGGTAGCAAAAAGCAAGCCCTGCCGGACCCCGGGC
GGGTGTTCCCGCATTGCCCCGATTACGCCTTCGGTGTGACGGGCGTCTGACAGTAAGGACACTCGCGCTGGGTCGTTGCG
CACGTATCACAGACGACGTAGTGATTGCACGGCACGAGCGTAACCGAGCGATTTTTCTCCTCGCACTTCATGCACTTGTT
GGCCGTCTCTTGGTATAATACTATTTCCACCTCCTCGATCTCTTCGCGCAGTTTCGCCTGTATGCTTTTCAATTTGGCCA
GCGGCATGCCGCGCAAATCGCACGGACGATAGTTCGGCGGGCAACCGTTGTTGCCGGACATCTTCATCTGCTCCAGCTTT
TCGGTGAGCGCCTTCACGTGCGACAGCGCTTCATCGCGTTGCTGTTCGGCAATGGCCGTCTTTCGGTTGCTTTCCTCCAT
TTGTGCTTTCCATGCTTCGCAGGCAGTTGTCGCCTGTAGGACGCGCTCTTCCCAGTTGATCGCTTGCTGCTGCTGCTGCT
GCTGCTGGGGGACTTGCTGAGCCTGTTGCTGTTGTTGCTGCGAAGGAGTTTGCTGTGACTGCTGTGACTGATGATGTAAA
TGGTGCTGCTGCTGCTGCTGCTGCTGCGAAGGAGTTTGTGCTTGCGGACCACCCTGATGGTGCTGACCGTCGCCGAACAG
CAAATTCGTTGTGTTACTACTTATCTCACTACTGAGCGGATTCAGGTCCGACATTCTTCTAATTTCGGGGCTAGCGGACA
GACCGTCGCCCAGCACGGGCGAGATGATGTTGTTCGAATGGAAGAAAAAGTTGTCGGTATGGTTGTGGCCGTACGAGTTG
TTGCTAAGCTTCGGTGCCGAACCGCTCCCTATGTGATGCGTGCCGAACGGGTCGTGCAGGCCGAACAGGTTCGAGTGGGA
CGAGGGGCTAAAGTTGTGGCCAAGAGAGCTGCCAGGAATGTTCACCGGTGCGGATGTACCTTGCAGAATGCCGGAAATTG
AATTGCCCATGGATGAGCCTGGAATGTTTACCGGGGCCGAGCTGCTAGGCAGAAGTCCCGAGGACATCAGTCCGGACATC
GAATTTTCAAACCCATGCATATTGTCGCGCCTAGCTTGTTCGTACATTTCGAGCGGCGAGCCTACATTAAACATATTAAA
GGTCAAACACGTCATGCGCTTGCGCTGTTCGCGTTCGATAGGATTCAGCGAGAGATCATTGTCGATAGCAACCATCTGCT
TGGATAGGTCCGGATTGAAGTCAAGGTTAGAGAGCAGCGAGCTGGCGTTCGCGCTGCCACTGTTGGCACCGGTCGGGCCG
CCGTTGCTGAGCAGCCCAAGCCCGCCGAGCGGATTGCC
>Ag-Jan-Alv_2153
CGATGGGGATGAGCGTGTTTTGAGCGTCCCGTACTTATCACACCCTTCAGTTTCTGCCATTTTCTGTCGATGATTTCAAA
ATAGCTTTCCAGCGGAACCGGCGGCACATACAGTCAAACGGGAGGCGTGTTCCATCGGTCCTCGACCGGTCGAATGACCC
CACGGAAGTGAAGGAACGGAAGTCCCTTCACGGTGTTATGGTCTGATGGTGAGCTATCCGTTGCGATACGCGCATTAGCT
GGCTCGATCGTTCGATCGCGAAGACCGGATGCTGTTTACGATCTTCACAAATCGCTCTCACCGGCAGGTACGGTACGATC
ATTGGGGTTGCTGCTTTTCGTGCGACTCTTGGCTTCTTTCGTCGTTTTTTGTCGTCGTTTTTTGTTTGATGTTGTTTTTC
CCTTTGTTGGCTTGGTTTGGATACGTTTTTCCCTTCTTTTTTTCCTTCTAGTGAAACAGCAATCGCAATGCTCGTACCTG
TTGCGCGTACGATCATCC
>Ag-Jan-Alv_2155
GTAGAAGAGATATTTTAGCCAATATACAACACTGACACTCGGTAAGACTGAAATAGTGGAAACTATCGGCGGAAGCAACG
ATACAGCTGTTTGAAGGTGCTCACTTTGCCCAGCGATACAGTGACACACGACATACTACGCCTTCAAGCTGCTGACACGT
GCGCTTTCCGCTACTTCCTACGCAACAAGACTTACTCTACCGCATTTTGGGATACGATACTTTTGTACTGTTTGTCCTCC
AGGTTTGCCCGTTGATAATGCAATACAATACGATAACAGTAGCGGTAGCGAAACTTCGCGCAAAAGACTTGCAGCATTTG
ACCAAGAGAATAATAGCGTGAGATACAGAAACGGGAGAGCTATTGAAAGATTGATATGTGTACTGTTCGGTGCAGTAGAA
TTAGCTAGGAACAAGCGTGTGGCCTTATGATCATCATCCAGAGTTTAATCAATCACTTTCATATTAGTGTTATTACGCTA
GCGTGTACTTCATTAGCAGGTAAAGGAAGTAGCATACACTTTGTTATTTAATCTGCAATATTAAAGCCCCTTTCAGATGG
AAGATAGTAGATAATAGCTCCTCCCGGTACTCAAGAAGGCCCCCGGCTGACTGTCCTTTTATCAGCTAGGAAGTTAGTTA
ATTAGTTTGTAATCGTTACGTTAACAGTTAGCCGATACAATAGAGGTAGAGCCGATAAAAGGAATACGACCCCGGGTAGT
GTGCAGGTTGGTTAGGTTTTGCGACGGTTACACGTTGATCTATCCCGATTGTTAAAATATCTTCCATAAGGTAGTAAAAT
TACAGAAGAGCAAAAGAAATGATGTTGCTCGTGTTCACTCACACGCCTATACTCAAAAAGGGAGCTAGGTACGTAAACGA
AGTACGAAACATGAGCCTAAACCGCATGGAAAGTACCAATCACTCCCTCTCTGTTGACATTAATAAGTTCATATTAGGTT
TTTGGTAAGGCGCTAGGTCTTGTTTAGTATGTAATACAATCTTAAGCAAAGTGTTTAGTACCGTACGAGGGAATGATAGG
GAAGAACAACAGAATTGGTGATAAACATTGTAACAAACGCATCGATGCATATATGTAGCGAAAATATTTGTAAAAAAAAA
CAGTACGTTTTCTAATGTGTGCGCGCGCGTGAAGAATTTCTACAGCGTGCGCACACACTGTGTTGTGTGCGAAATAAATG
AAAATTTTGTAGATTTTTTGAAAAAAAAAAAAAAAAAAAA
>Ag-Jan-Alv_2159
GTTTTCCATCGCGCCGGCAGAGAAATCAGGTACCGCGGCCATGTACATGCGGGTCATCGCCGGCATACTGGCATATGGAT
AGTCAAGCCATTCGTCCAATGCTTTCAGCAGCTTGATTCCAACGTCTAAGCTGTACTGTGTTTGGTTCTGGGCCTGAGGA
CGTGCAAGAATACCCATGCCATCGCGAT
>Ag-Jan-Alv_2161
CTAACCTCCGCCAACATGTCGCCGGACGAGCGTCCGGCCTGGTTCCGCATGTACTCGTTCCAGGAGGAGTACGGCCTGTC
CGATCTTAGCCCGGCCGGCGTGGACGAGATGATCCAGCGGCTGGGCACACCGGCCGGGCGCGATGAGCTGCGCCGCTACT
GGGAGTACAAGGTGAAGCTGGCGGATGCATCGCTTGCGACCGACTGCACTGATGAGTGTTTGCTCAATCATCTGTGCGAG
ATTGTCACCAATCAGGCCGATGACTTGAGAAAGTGTCAAGAGCTGTCGGAGACGTTCTTCGATTGAGGGGACAAAAATGG
AACAGAAAATTGCGTATGCGTTTTATAAACGTCCGGTGA
>Ag-Jan-Alv_2162
TTTTTTTCTTGCGTATAAAAGATCACTTCAGCTTCCTTTATTCTTTTTTTCTCTCCTTCTCCTCTCGGATCGGATCCCGA
TCACACTTCGCGTGAACCCCTTTGCCAGTTTCAATTCGCGCGCGTGTTGCTTTTTTCGTTCTCCGTTCTCCTCACGATCG
AATCCGCCGCCGCTTGTATACATAATCAGAAGCGCGCCCCACCGCTTTCACCTTAATTGCTAAATCGTTGTATAATTATG
TATAAAATAGAACAATAGTATAGTGTTTTGTTAGGTTAGGTGTGTATGTGTATGTAGATGCATAAAAGTGCCCACAGCTG
CCTAAAGGCGCTGCCACTTCTGCTGCAAAACAGTAGTTTCCTCTCCTTGCCCCTATCTCTTCTTTATCCTTAATCATAGC
GCATTGTTTAAAGTGCATCGAGTGGTT
>Ag-Jan-Alv_2164
GGGGTTCTGGCCTAGCGATCGCATCACGGTGCCTAATTCCTTGGTGGTGATTGTGCCATCGCCGTCCTTGTCGAACAGCG
AGAACGCTTCTTTGAATTCAGCGATCTGTTCTTCCGTAAGTTGATCGGCCATCTTTTGCTGCTAAGAGTGTTTGGTGCTT
GGAGTGGTGGTGTGGTAGTGTGTGGTTTCGCTGCTTTTTGCACACTGGCTGCTGCTTTCTCGGGTGACGCTCTGCTGGGC
TCTGCGAACACTCTCG
>Ag-Jan-Alv_2174
TCGGACGGTAGACATTTGATCAACGAGTGGTTGAAGAATGGACCCGTCGGACAAAACCGTACGTTTGTGTGGAAACGATC
GGACCTGATGGCGGTGGATCCGCACCGAACGGACCGATTACTGGGAATGTTTGAGCCTAGCCATTGTGTGTACAATCTGG
ACCGCGTGCATAAGAACCTTGAAGAGGAACCGACTCTGTCCGAGATGGTGGATAAGGCGACGGACATACTTAGTACGAAT
CCGGAAGGGTTCTTCCTGTTTGTCGAGGGAGGACGTATAGATCATGGACATCATGACAATCAGGCCCGATATGCGATCGA
CGAAACGGTGGAGTTTGCGAAAGCGATCGAGCTGGCGCGGAAGAAGTTCAGTGAAGAAGATACGCTGATTGTGGT
>Ag-Jan-Alv_2180
GCTGCTGTCCCACTAGCACCTCGTAGGAAAGGAAGCTCTGCTCGGCCCCACCGAACGGAATGTACAGACATCCGTGCGAC
CGGTGAATCTTGCCCGGCGTCAAGCTGCCCTCGTGATGCGTACGGCCAATGTACAGCTGCTCGCCGGTCGTCGTATTACC
GGCCAGCACAGCATTCGCCGGCACGTGTCCATTGCCGCTGCTAACCCAGGTGAACCCGGTACCAGTGAGGACCTCAAAGT
GTGAGATCGG
>Ag-Jan-Alv_2181
GGGCAGCTTCACCAGCGCGACATCGTTCGCCACGAACAGTGGGTTGTACTTTTCGTGCTTGAAGAACTCGGTCGACTCCA
GCACCAGCCGGCCGTCGTTCGTGTTGTCGCTGAAATCGACCGCCCCGAGGTGCACCTCGACCGACTTCGCCAGCATCACG
CAGTGGCCCGCCGTCAGGACCCACT
>Ag-Jan-Alv_2183
GAAGCCTTTATTCGCGTAGGACATTGTTCATCGATCACGCGCCCATTGTAATTCAATTGTTGATTTTGTCATTGATCCAG
TCAATAAAGTACGAAACACGAACGAAAACACCCGGGTTTTTGTAACCGCCGCACGGAATACCTCCCCAGGACACGATGCC
AACCTGCACGATCTCGTCGTCGATCTGGACCAGCGGGCCGCCGGAGTC
>Ag-Jan-Alv_2184
TTGTTGTCTCTGCTGCGAATGCGCTTTTTGTAATCGCTATGTGTATGCACGCGTGCGTGTGTGTGTGTGTGTGTATGCGA
GTGTGTGTGTAGCCTAGTTTTCCGTTACCGAGAACAAAGCAAAAGAAAAAGGGAGCAAAGCACACAAACCTGCTCTAACA
CGTAAAGCGGAAGTAATTAGAATGGAAGCAGTAATAAGCAAACAAAAACCATACCAAGAAAGAACAGCCGTACTCCGTAA
CCAAATAGTAGTAAAGGTGAGCATAAAACACGCACACACATACACACATACATACGTACGTGAAAACCTAAAAAAAAATA
AGCAAAAGTAAAACTCTACTGTGAAAAAAGTGGAAGTGGAGCGTGAAAATCCACTCTTTTGCGAGTGGAGATGTTGAAGC
GAATGGTGAAATTTGTAGCTAACAAACTTCCTCTATCCTCTTAATCAGGACGAGCGTGTGAAGAGGAGGAGAAGGAGGAT
GGTGCCGATGAAGTAGAAGAAGCAAAAGGAGGAGGGAGAATCGATGAAGAGAAGAAAAACTTTATAACAAAGTGTAATGC
ATTAATATTAGGTAGGCTGAGATATATAGGCGTGCGCTTTTCCTGCGTTTTTGTTTTCAAAAAACTAACAGATGGGAAAG
TGTAGATTAATACAAATAAAAAAAAAACACACAGACACATACACACACAAGAAGAAAAAAAAGAAGAAATTAAACACAAC
ACCGACGATGTGTGTCCCTCAAACAACAACGTTAGGGAAAGGTATATACAACAATAGGAGAGGACAAATACACGAACGCG
ATTCTATACAACAATTGAAAAAAA
>Ag-Jan-Alv_2185
CATCTTCCACACACACACATCATCGTTTGGAAATTTTGTATCTTTTTTTTTCAATTGTTGTATAGAATCGCGTTCGTGTA
TTTGTCCTCTCCTTTTTGTTGTATATACCTTTCCCTAACGTTGTCGTTTGAGGGACACACATCGTCGGTGTTGTGTTTAA
TTTCTTCTTTTT
>Ag-Jan-Alv_2190
CTTGATTTCTTGGATGGTGATGCATGGCCGTTTTTAGTTCGTGAATATGATTTGTCTGGTTAATTCCGATAACGAACGAG
ATCTTAACCTGCTAATTAGCGGCGAGTACTCTATATCCTTTATTGGGAGATTGGTTTTGACGTTTATGTGGGCATATTGA
TTAATCAATTGGTTTACCTTTTGCTCTTTTTCATTATGATTCTTGCGTTTACGACATGCCTTTTTTCTAGTAAGGATGTA
TTCGCTTTATTTAATGCTTCTTAGAGGAACGATGTGTGTCTAACACAAGGAAGTTTAAGGCAACAACAGG
>Ag-Jan-Alv_2191
ATAGTGCGCCCGGCCAATATACAACGCCTCCCCGCTCGAGGTCCGTCCACCGAACACGGCATTGGGTGGAACGCTTCCAA
ACCCGGACGGTACCCAGGACACCTGGCCGCCCGTCAGCACCTCAAACGAGTGCTTCGGAATCTCCTGCCCATTGTGGCAG
ACGTAGGCAATCTGCTTGGACGGTAGCACCTTCGCCGGCAGCTGATCACCCTCGTGGTACGTACGGCCGACAT
>Ag-Jan-Alv_2192
GTTTGTTTGTTGGTGTGGTTTGGTCTACTGCTTTTCACTGTGTAGTGCTGCCTCGGCTGCCGGTGCTCTAAAATCCCAGT
CCTTCCCAAACCAACACCACACAGTGAAAAGCAGTAGACCAAACCACACCAACAAACAAACCATCCTGCAACCAT
>Ag-Jan-Alv_2199
TAACGTGTTACGTTGATCCGTTTTGCTGAACGCAGCGACACAAGGGGACGAGAATTCATTAGAAACAAATTACATCGCAG
CCAGACGCCCGCCCGATCATCCTTCCACAACGCACGTGTGCTATGAAGAGTTTACTTAAACGTTTTAGTGAAGTGAGAAA
ATAAAAGTAAATTATGGTAAATAAATGATTTGCGGTTAATTTCTACGCGTCCCAGCGATGGCGGTTTGAGTTGCGAGTGC
GTCGCAAGTTGAACGTGAAATATTTCACGCATGCAAGCGGTGAAAAGTTTCACCCGCGTGCGCGACACTTGCGCGCTTGT
TTTTTTGAATTCGAGTGGCCGTTTAATTTAGTTTAGCAGTTAGCAGTAGAAAAAGCTTAGCATACC
>Ag-Jan-Alv_2201
CACCATGGCTGACGAAGCATTTGAAAACTTCGATGAGGAGGCGGCGGCACCGCAGGAGATGGACGATGCCGTCCAGGATG
ATCAGGCAGCGCAGGTCTACGAAGAGGCACCCGTAGTCCAGACTGCCGAGCTTCCCGAGATCAAGCTGTTCGGCCGATGG
AGCAGTGATGATATCGATATTTCCGACATTTCCGTTTCGGATTATATCGCCGTGAAGGAGAAGCACGCCAAATACCTTCC
CCACTCGGCCGGTCGCTATGCTGCCAAGCGTTTCCGCAAGGCCCAGTGCCCGATCGTCGAGCGTCTCACCAACTCGCTGA
TGATGAAGGGCCGCAACAACGGCAAGAAGCTGAAGGC
>Ag-Jan-Alv_2204
ACAACAACAAGACCAACATCATCATCATCATCGCAGGTATTTCTTCGATCCTTGTTCGCCACTGGAACGCCACTCATCAA
TTACCATCGATGGGCTAGTGCAGACTATGACTACACTTGCCAGCGACCGGCATGGCCACCTTTCGACCACCATCAGCCCA
ACAGCAACCTGATGGGGGCGGCA
>Ag-Jan-Alv_2206
TGCTGGCCCGTTCCGATAAAATCGTGTGGATCGCAGTTGTAGAACTTGCGCCAATCACCACCGGTGCTGAGATGATCCAG
ATACCAGCAGGAGGACAGCAGTGCAGGTAAACCATCGCGAGTGATCTTGTTCAGCAGATCCTGCCGATTTCCCGTCCAAA
CGTG
>Ag-Jan-Alv_2207
AGCACTACACGATGGAGGATAATGCATTGTTGTGCCATGGACTGCAGCAATCTAACGCAGAGCAACGCAAAGCATTACAA
GCACAGTTCTCCCAAGTGCTGAGCGATAAAAATCTTGACAATCCTTCGGCGAAACAATTCCTGCTTCAATCACTTAGTTG
CTTGGGTGGGGATATGACGAAGGTGCAATCGTTTGCCAAATATTTACTCGCTCTTAGCGATTCTGATCGTACCAAAGCAC
TTCATCGCTTACTTGTAGAGTTGAATGTGCCGCTTGCAGAAATTGTACAATCGCTACAATCGGAACTATCGCAACGTCGC
AGCAATT
>Ag-Jan-Alv_2208
AGCACTACACGATGGAGGATAATGCATTGTTGTGCCATGGACTGCAGCATTCAAACGCCGAACAACGCAAAGCATTACAA
GCACAGTTCTCCCAAGCGCTGAGCGATAAAAATCTTGACAATCCTTCAGCTAAACATTTCCTGCATCAATCACTTAGCTG
CTTGGGTGAGGATATGACGAAGGTGCAATCGTTTGCCAAATATTTACTCGCTCTTAGC
>Ag-Jan-Alv_2210
TCCAAACGTTTACCCATCGCCTTCCGCTTGTGTTTTATCGCTCGCACAGCACCTCATAGGTAGGGACGGACACTTCCGCA
CCACCGTACGGGATGTAGATGCAGTTGTGCGAGCACTGCACCTTGCCGATCGTTTGCGATCCCTCGTGGTAGGCGCGG
>Ag-Jan-Alv_2234
CAGATCGCAGGTCGCCCGCTTGGCCCGATAGTTCTCCAGCGCGGCATGGTGCGTTTCCTCGGGCAGTTCGTCCAGAAGGG
TATTGAGATTGGCACCACCGCTCAAAGCCGCTTCTTCCTGCGGGGCTGCCTGGACGCTGCCGTTCAGCAGGGTAGCCGCC
AGCACAACGGCAATGGTACAGACGATCGTTGCACACTTCATGATGAGTTGAGGGCTTGAGGATGCTCAAGACAGGCACAG
TAGTACTAGCTT
>Ag-Jan-Alv_2240
GTGTCCTATCCAACGCATGGCTTCCGAGATAGTAAGTTGGTTGAAGATAGCAATCACCCCTTCCGAGATGTTTAGTAGAT
TGTCATCACCATATGAAACCATAGCAACGTGTTGATTGAAATGGTTCATTGTGCGTAGCTTAGGTTCTTCTTTCGCCATT
ATGTATTGCCACACGACACGCATGATAACTGAGTTATACAAACTATTAATTATCACCGTGAAGGGATTACCCGATGGTTG
AGAATGTGTCCACATGTACAAGTTATCTCCACAAATGTGCACGGAGTGCACCAAGTGTGTCCATAGACTCGTGCAAACTC
GCAGGTTCTCCTCATTCTTGGGTGTGCCAAGTGGTTCAATATCATTAAGCCACGGGACAAATATCTTCCAAAATATTGTC
CAGAGAACTTGGGCATTAAGGGATCCATCAAAATTACTAAAATCTCCAGCAATAATGTGTCTCCCCTTACTACGCATACG
CACAGCAATGTTGTGCCAATCCATTGAGAAGGGGTTTGTTCCAACAGCTACCTCGTTTTCGATTCTGTTATGCATGATCC
AGGCTGAGAATGGAAGAAAGTATTGACGGAAAGCTATTACAAAATGCTGTGGTCCAGCAGAAAAGACTCGAGTCTTCTTT
GCTTCCACCTTTATCAGCTCGCGCCTTTCATCCTTGAGAGTGTCGACAAACACCACATCACGGACTAAGC
>Ag-Jan-Alv_2245
AGTAACAGAGAAGTAAAAACAGAGGTGTCAACATGATGTAAACAAAATGCCAGCTAGGGCTTGTCCTCAAGATACATGTT
[truncated: 1,491,004 more chars]
