# Supplementary material for: In depth annotation of the Anopheles gambiae mosquito midgut transcriptome
Source: BMC Genomics. 2014 Jul 29;15(1):636. doi: 10.1186/1471-2164-15-636 (PMC4131051; doi:10.1186/1471-2164-15-636)
Supplement: Supplementary file 7 — Additional file 7: Table S7: Sequence of the Anopheles gambiae midgut transcripts identified by de novo analysis (FastA format). Accessible in http://exon.niaid.nih.gov/Agam_MGT_RNAseq/. Table S8. Functional annotation of Anopheles gambiae midgut transcripts identified by de novo analysis. Accessible in http://exon.niaid.nih.gov/Agam_MGT_RNAseq/. Table S9. Variants in the Anopheles gambiae midgut transcripts relative to the reference genome (PEST strain). Accessible in http://exon.niaid.nih.gov/Agam_MGT_RNAseq/. (ZIP 211 MB) [file 12864_2014_6335_MOESM7_ESM.zip › Table S9_Padron.xlsx]

## Sheet: Variants G3 L35 vs ref tabl S5
Chromosome	Position	Reference (Agam 3.6 PEST Strain)	Change	Change_type	Quality	Coverage	Gene_ID	Bio_type	Trancript_ID	Exon_ID	Exon_Rank	Effect	old_AA/new_AA	Old_codon/New_codon	Codon_Num(CDS)	Codon_Degeneracy	CDS_size	In dbSNP?	Homo or Hetero?	Match Flag	Same as below?
2L	10117059	A	G	SNP	957.93	150	AGAP005100	VectorBase	AGAP005100-RA	exon_2L_10116907_10117747	2	SYNONYMOUS_CODING	Q/Q	caA/caG	74	1	678	dbSNP	Hetero-SNP	G3
2L	10117113	A	C	SNP	579.89	135	AGAP005100	VectorBase	AGAP005100-RA	exon_2L_10116907_10117747	2	SYNONYMOUS_CODING	A/A	gcA/gcC	92	3	678	dbSNP	Hetero-SNP	G3
2L	10117182	A	G	SNP	1656.9	137	AGAP005100	VectorBase	AGAP005100-RA	exon_2L_10116907_10117747	2	SYNONYMOUS_CODING	S/S	tcA/tcG	115	3	678	dbSNP	Hetero-SNP	Common
2L	10117536	C	T	SNP	1902.63	133	AGAP005100	VectorBase	AGAP005100-RA			UTR_3_PRIME						dbSNP	Hetero-SNP	Common
2L	10117554	G	A	SNP	1951.89	130	AGAP005100	VectorBase	AGAP005100-RA			UTR_3_PRIME						dbSNP	Hetero-SNP	Common
2L	10127828	C	A	SNP	1313.39	50	AGAP005102	VectorBase	AGAP005102-RA	exon_2L_10127783_10127958	1	UTR_5_PRIME						dbSNP	Homo-SNP	Common
2L	10193245	T	G	SNP	940.78	37						INTERGENIC						dbSNP	Homo-SNP	Common
2L	10193295	T	C	SNP	986.26	38						INTERGENIC						dbSNP	Homo-SNP	Common
2L	10199362	G	C	SNP	2933.53	130	AGAP005108	VectorBase	AGAP005108-RA	exon_2L_10199316_10199413	2	SYNONYMOUS_CODING	V/V	gtG/gtC	47	3	1242	dbSNP	Hetero-SNP	L35	same
2L	10199362	G	C	SNP	2933.53	130	AGAP005108	VectorBase	AGAP005108-RA	exon_2L_10199316_10199413	2	SYNONYMOUS_CODING	V/V	gtG/gtC	47	3	1242	dbSNP	Homo-SNP	G3	Same
2L	10202251	T	C	SNP	2656.72	129	AGAP005108	VectorBase	AGAP005108-RA			UTR_3_PRIME						dbSNP	Hetero-SNP	G3	same
2L	10202251	T	C	SNP	2656.72	129	AGAP005108	VectorBase	AGAP005108-RA			UTR_3_PRIME						dbSNP	Homo-SNP	L35	Same
2L	10202299	C	A	SNP	189.16	137	AGAP005108	VectorBase	AGAP005108-RA			UTR_3_PRIME						dbSNP	Hetero-SNP	G3
2L	10202489	T	C	SNP	2735.92	100	AGAP005108	VectorBase	AGAP005108-RA			UTR_3_PRIME						dbSNP	Homo-SNP	Common
2L	10204934	T	G	SNP	2645.72	101	AGAP005110	VectorBase	AGAP005110-RA	exon_2L_10204803_10205571	3	SYNONYMOUS_CODING	T/T	acT/acG	119	3	1257	dbSNP	Homo-SNP	Common
2L	10205549	G	A	SNP	604.65	153	AGAP005110	VectorBase	AGAP005110-RA	exon_2L_10204803_10205571	3	SYNONYMOUS_CODING	G/G	ggG/ggA	324	3	1257	dbSNP	Hetero-SNP	Common
2L	10206188	T	G	SNP	4489.56	165	AGAP005110	VectorBase	AGAP005110-RA			UTR_3_PRIME						dbSNP	Homo-SNP	Common
2L	10206518	C	T	SNP	4310.78	167						INTERGENIC						dbSNP	Homo-SNP	Common
2L	10218525	A	G	SNP	1504.02	58	AGAP005111	VectorBase	AGAP005111-RB	exon_2L_10218396_10218882	3	UTR_5_PRIME						dbSNP	Homo-SNP	Common
2L	10218535	C	T	SNP	1461.57	57	AGAP005111	VectorBase	AGAP005111-RB	exon_2L_10218396_10218882	3	UTR_5_PRIME						dbSNP	Homo-SNP	Common
2L	10218844	T	A	SNP	1154.34	49	AGAP005111	VectorBase	AGAP005111-RA	exon_2L_10218396_10218882	3	SYNONYMOUS_CODING	I/I	atT/atA	40	2	893	dbSNP	Homo-SNP	Common
2L	10219008	T	C	SNP	1423.92	56	AGAP005111	VectorBase	AGAP005111-RA	exon_2L_10218948_10219293	4	SYNONYMOUS_CODING	F/F	ttT/ttC	73	1	893	dbSNP	Homo-SNP	Common
2L	10219068	C	T	SNP	1120.85	45	AGAP005111	VectorBase	AGAP005111-RB	exon_2L_10218948_10219293	4	SYNONYMOUS_CODING	R/R	cgC/cgT	93	3	1023	dbSNP	Homo-SNP	Common
2L	10219203	T	C	SNP	738.78	48	AGAP005111	VectorBase	AGAP005111-RB	exon_2L_10218948_10219293	4	SYNONYMOUS_CODING	C/C	tgT/tgC	138	1	1023	dbSNP	Hetero-SNP	Common
2L	10220098	A	G	SNP	1036.66	51	AGAP005111	VectorBase	AGAP005111-RB	exon_2L_10220047_10220176	8	SYNONYMOUS_CODING	K/K	aaA/aaG	315	1	1023	dbSNP	Homo-SNP	Common
2L	10227484	T	C	SNP	1101.74	43	AGAP005111	VectorBase	AGAP005111-RB	Exon_2L_10227092_10228413	2	UTR_3_PRIME	C/C	tgT/tgC	135	1	1335	dbSNP	Homo-SNP	Common
2L	10227514	T	C	SNP	480.78	32	AGAP013744	VectorBase	AGAP013744-RA	Exon_2L_10227092_10228413	2	SYNONYMOUS_CODING	S/S	agT/agC	145	1	1335	dbSNP	Hetero-SNP	Common
2L	10228145	G	T	SNP	1230.37	47	AGAP013744	VectorBase	AGAP013744-RA	Exon_2L_10227092_10228413	2	NON_SYNONYMOUS_CODING	A/S	Gcg/Tcg	356	0	1335	dbSNP	Homo-SNP	Common
2L	10228291	T	C	SNP	216.58	41	AGAP005111	VectorBase	AGAP005111-RB	Exon_2L_10227092_10228413	2	UTR_3_PRIME	S/S	agT/agC	404	1	1335	dbSNP	Hetero-SNP	Common
2L	10228428	A	G	SNP	941.81	38						INTERGENIC						dbSNP	Homo-SNP	Common
2L	10234800	G	A	SNP	503.21	36	AGAP005115	VectorBase	AGAP005115-RA	exon_2L_10234695_10235346	6	SYNONYMOUS_CODING	L/L	ctC/ctT	938	3	2919	dbSNP	Hetero-SNP	Common
2L	10237253	C	T	SNP	1311.39	51	AGAP005115	VectorBase	AGAP005115-RA	exon_2L_10236756_10237888	2	SYNONYMOUS_CODING	A/A	gcG/gcA	230	3	2919	dbSNP	Homo-SNP	Common
2L	10237311	C	T	SNP	894.99	49	AGAP005115	VectorBase	AGAP005115-RA	exon_2L_10236756_10237888	2	NON_SYNONYMOUS_CODING	G/D	gGt/gAt	211	0	2919	dbSNP	Hetero-SNP	L35	same
2L	10237311	C	T	SNP	894.99	49	AGAP005115	VectorBase	AGAP005115-RA	exon_2L_10236756_10237888	2	NON_SYNONYMOUS_CODING	G/D	gGt/gAt	211	0	2919	dbSNP	Homo-SNP	G3	Same
2L	10238253	C	A	SNP	622.63	34	AGAP005115	VectorBase	AGAP005115-RA	exon_2L_10237989_10238376	1	UTR_5_PRIME						dbSNP	Hetero-SNP	L35	same
2L	10238253	C	A	SNP	622.63	34	AGAP005115	VectorBase	AGAP005115-RA	exon_2L_10237989_10238376	1	UTR_5_PRIME						dbSNP	Homo-SNP	G3	Same
2L	10239358	G	A	SNP	91.69	37	AGAP005116	VectorBase	AGAP005116-RA	exon_2L_10239332_10240388	2	SYNONYMOUS_CODING	L/L	ctG/ctA	22	3	867	dbSNP	Hetero-SNP	G3
2L	10240749	A	C	SNP	2083.86	78						INTERGENIC						dbSNP	Homo-SNP	Common
2L	10242583	G	A	SNP	1418.67	69	AGAP005117	VectorBase	AGAP005117-RA	exon_2L_10242144_10242685	3	SYNONYMOUS_CODING	L/L	Ctg/Ttg	62	1	623	dbSNP	Hetero-SNP	G3	same
2L	10242583	G	A	SNP	1418.67	69	AGAP005117	VectorBase	AGAP005117-RA	exon_2L_10242144_10242685	3	SYNONYMOUS_CODING	L/L	Ctg/Ttg	62	1	623	dbSNP	Homo-SNP	L35	Same
2L	10244782	G	C	SNP	1766.28	81	AGAP005118	VectorBase	AGAP005118-RA	exon_2L_10244435_10244851	1	SYNONYMOUS_CODING	V/V	gtG/gtC	13	3	468	dbSNP	Hetero-SNP	G3	same
2L	10244782	G	C	SNP	1766.28	81	AGAP005118	VectorBase	AGAP005118-RA	exon_2L_10244435_10244851	1	SYNONYMOUS_CODING	V/V	gtG/gtC	13	3	468	dbSNP	Homo-SNP	L35	Same
2L	10245014	G	A	SNP	118.17	58	AGAP005118	VectorBase	AGAP005118-RA	exon_2L_10244922_10245368	2	SYNONYMOUS_CODING	R/R	agG/agA	67	1	468	dbSNP	Hetero-SNP	Common
2L	10245036	A	T	SNP	261.51	58	AGAP005118	VectorBase	AGAP005118-RA	exon_2L_10244922_10245368	2	NON_SYNONYMOUS_CODING	T/S	Acc/Tcc	75	0	468	dbSNP	Hetero-SNP	Common
2L	10245301	G	C	SNP	1700.22	75	AGAP005118	VectorBase	AGAP005118-RA			UTR_3_PRIME						dbSNP	Hetero-SNP	G3	same
2L	10245301	G	C	SNP	1700.22	75	AGAP005118	VectorBase	AGAP005118-RA			UTR_3_PRIME						dbSNP	Homo-SNP	L35	Same
2L	10249091	T	C	SNP	126.93	45						INTERGENIC						dbSNP	Hetero-SNP	Common
2L	10250238	T	G	SNP	130.28	35	AGAP005120	VectorBase	AGAP005120-RA	exon_2L_10249595_10251059	1	SYNONYMOUS_CODING	L/L	ctA/ctC	274	3	1299	dbSNP	Hetero-SNP	G3
2L	10250661	A	G	SNP	876.72	36	AGAP005120	VectorBase	AGAP005120-RA	exon_2L_10249595_10251059	1	SYNONYMOUS_CODING	H/H	caT/caC	133	1	1299	dbSNP	Homo-SNP	Common
2L	10253772	C	G	SNP	1775.61	86	AGAP005122	VectorBase	AGAP005122-RA	exon_2L_10253637_10254576	3	SYNONYMOUS_CODING	V/V	gtG/gtC	350	3	1185	dbSNP	Hetero-SNP	G3	same
2L	10253772	C	G	SNP	1775.61	86	AGAP005122	VectorBase	AGAP005122-RA	exon_2L_10253637_10254576	3	SYNONYMOUS_CODING	V/V	gtG/gtC	350	3	1185	dbSNP	Homo-SNP	L35	Same
2L	10253901	T	G	SNP	1654.23	88	AGAP005122	VectorBase	AGAP005122-RA	exon_2L_10253637_10254576	3	SYNONYMOUS_CODING	A/A	gcA/gcC	307	3	1185	dbSNP	Hetero-SNP	G3	same
2L	10253901	T	G	SNP	1654.23	88	AGAP005122	VectorBase	AGAP005122-RA	exon_2L_10253637_10254576	3	SYNONYMOUS_CODING	A/A	gcA/gcC	307	3	1185	dbSNP	Homo-SNP	L35	Same
2L	10254684	C	T	SNP	191.89	109	AGAP005122	VectorBase	AGAP005122-RA	exon_2L_10254649_10254791	2	SYNONYMOUS_CODING	K/K	aaG/aaA	70	1	1185	dbSNP	Hetero-SNP	G3
2L	10254705	A	G	SNP	1777.47	114	AGAP005122	VectorBase	AGAP005122-RA	exon_2L_10254649_10254791	2	SYNONYMOUS_CODING	I/I	atT/atC	63	2	1185	dbSNP	Hetero-SNP	Common
2L	10257191	T	G	SNP	1144.74	59	AGAP005123	VectorBase	AGAP005123-RA	exon_2L_10257140_10257383	1	NON_SYNONYMOUS_CODING	E/A	gAg/gCg	64	0	462	dbSNP	Hetero-SNP	L35	same
2L	10257191	T	G	SNP	1144.74	59	AGAP005123	VectorBase	AGAP005123-RA	exon_2L_10257140_10257383	1	NON_SYNONYMOUS_CODING	E/A	gAg/gCg	64	0	462	dbSNP	Homo-SNP	G3	Same
2L	10257274	T	C	SNP	1647.85	74	AGAP005123	VectorBase	AGAP005123-RA	exon_2L_10257140_10257383	1	SYNONYMOUS_CODING	Q/Q	caA/caG	36	1	462	dbSNP	Hetero-SNP	G3	same
2L	10257274	T	C	SNP	1647.85	74	AGAP005123	VectorBase	AGAP005123-RA	exon_2L_10257140_10257383	1	SYNONYMOUS_CODING	Q/Q	caA/caG	36	1	462	dbSNP	Homo-SNP	L35	Same
2L	10257763	T	A	SNP	4239.82	157	AGAP005124	VectorBase	AGAP005124-RA			UTR_3_PRIME						dbSNP	Homo-SNP	Common
2L	10258897	G	A	SNP	3378.36	158	AGAP005124	VectorBase	AGAP005124-RA	exon_2L_10258855_10259005	9	SYNONYMOUS_CODING	G/G	ggC/ggT	477	3	1473	dbSNP	Hetero-SNP	G3	same
2L	10258897	G	A	SNP	3378.36	158	AGAP005124	VectorBase	AGAP005124-RA	exon_2L_10258855_10259005	9	SYNONYMOUS_CODING	G/G	ggC/ggT	477	3	1473	dbSNP	Homo-SNP	L35	Same
2L	10259619	A	G	SNP	1904.86	70	AGAP005124	VectorBase	AGAP005124-RC			INTRON					1473	dbSNP	Homo-SNP	Common
2L	10259681	C	A	SNP	1023.98	38	AGAP005124	VectorBase	AGAP005124-RA			INTRON					1473	dbSNP	Homo-SNP	Common
2L	10260019	A	T	SNP	1593.02	61	AGAP005124	VectorBase	AGAP005124-RC			INTRON					1473	dbSNP	Homo-SNP	Common
2L	10260033	C	G	SNP	2010.76	75	AGAP005124	VectorBase	AGAP005124-RA			INTRON					1473	dbSNP	Homo-SNP	Common
2L	10260170	A	T	SNP	1321.31	50	AGAP005124	VectorBase	AGAP005124-RA			INTRON					1473	dbSNP	Homo-SNP	Common
2L	10260812	G	A	SNP	1485.3	58	AGAP005124	VectorBase	AGAP005124-RB			INTRON					1473	dbSNP	Homo-SNP	Common
2L	10261587	A	T	SNP	274.95	63	AGAP005124	VectorBase	AGAP005124-RA			INTRON					1473	dbSNP	Hetero-SNP	G3
2L	10261701	G	C	SNP	4186.49	189	AGAP005124	VectorBase	AGAP005124-RA	exon_2L_10261663_10261860	6	SYNONYMOUS_CODING	V/V	gtC/gtG	344	3	1473	dbSNP	Hetero-SNP	G3	same
2L	10261701	G	C	SNP	4186.49	189	AGAP005124	VectorBase	AGAP005124-RA	exon_2L_10261663_10261860	6	SYNONYMOUS_CODING	V/V	gtC/gtG	344	3	1473	dbSNP	Homo-SNP	L35	Same
2L	10262067	T	C	SNP	4697.1	174	AGAP005124	VectorBase	AGAP005124-RA	exon_2L_10261957_10262351	5	SYNONYMOUS_CODING	Q/Q	caA/caG	254	1	1473	dbSNP	Homo-SNP	Common
2L	10263064	A	G	SNP	703.97	165	AGAP005124	VectorBase	AGAP005124-RA	exon_2L_10262815_10263217	4	SYNONYMOUS_CODING	N/N	aaT/aaC	76	1	1473	dbSNP	Hetero-SNP	G3
2L	10272446	C	T	SNP	275.34	63						INTERGENIC						dbSNP	Hetero-SNP	G3
2L	10274391	T	A	SNP	112.64	38						INTERGENIC						dbSNP	Hetero-SNP	G3
2L	10280692	C	T	SNP	661.04	32						INTERGENIC						dbSNP	Hetero-SNP	L35	same
2L	10280692	C	T	SNP	661.04	32						INTERGENIC						dbSNP	Homo-SNP	G3	Same
2L	10280724	G	T	SNP	727.17	39						INTERGENIC						dbSNP	Hetero-SNP	L35	same
2L	10280724	G	T	SNP	727.17	39						INTERGENIC						dbSNP	Homo-SNP	G3	Same
2L	10280751	T	C	SNP	474.45	40						INTERGENIC						dbSNP	Hetero-SNP	Common
2L	10281965	G	T	SNP	52.29	37						INTERGENIC						dbSNP	Hetero-SNP	G3
2L	10282262	G	A	SNP	1276.82	49						INTERGENIC						dbSNP	Homo-SNP	Common
2L	10282442	A	T	SNP	1109.89	42						INTERGENIC						dbSNP	Homo-SNP	Common
2L	10282706	C	A	SNP	909.33	37						INTERGENIC						dbSNP	Homo-SNP	Common
2L	10330738	T	C	SNP	320.34	150						INTERGENIC						dbSNP	Hetero-SNP	G3
2L	10330935	C	T	SNP	298.54	117						INTERGENIC						dbSNP	Hetero-SNP	G3
2L	10332410	A	C	SNP	2946.05	112	AGAP005127	VectorBase	AGAP005127-RA			UTR_3_PRIME						dbSNP	Homo-SNP	Common
2L	10332741	G	A	SNP	2757.73	108	AGAP005127	VectorBase	AGAP005127-RA			UTR_3_PRIME						dbSNP	Homo-SNP	Common
2L	10333284	C	G	SNP	2281.04	83	AGAP005127	VectorBase	AGAP005127-RA	exon_2L_10332631_10335384	2	SYNONYMOUS_CODING	L/L	ctG/ctC	648	3	2373	dbSNP	Homo-SNP	Common
2L	10334082	A	T	SNP	870.23	46	AGAP005127	VectorBase	AGAP005127-RA	exon_2L_10332631_10335384	2	SYNONYMOUS_CODING	A/A	gcT/gcA	382	3	2373	dbSNP	Hetero-SNP	G3	same
2L	10334082	A	T	SNP	870.23	46	AGAP005127	VectorBase	AGAP005127-RA	exon_2L_10332631_10335384	2	SYNONYMOUS_CODING	A/A	gcT/gcA	382	3	2373	dbSNP	Homo-SNP	L35	Same
2L	10334115	T	G	SNP	1718.33	90	AGAP005127	VectorBase	AGAP005127-RA	exon_2L_10332631_10335384	2	SYNONYMOUS_CODING	G/G	ggA/ggC	371	3	2373	dbSNP	Hetero-SNP	G3	same
2L	10334115	T	G	SNP	1718.33	90	AGAP005127	VectorBase	AGAP005127-RA	exon_2L_10332631_10335384	2	SYNONYMOUS_CODING	G/G	ggA/ggC	371	3	2373	dbSNP	Homo-SNP	L35	Same
2L	10334136	T	C	SNP	1628.85	83	AGAP005127	VectorBase	AGAP005127-RA	exon_2L_10332631_10335384	2	SYNONYMOUS_CODING	E/E	gaA/gaG	364	1	2373	dbSNP	Hetero-SNP	G3	same
2L	10334136	T	C	SNP	1628.85	83	AGAP005127	VectorBase	AGAP005127-RA	exon_2L_10332631_10335384	2	SYNONYMOUS_CODING	E/E	gaA/gaG	364	1	2373	dbSNP	Homo-SNP	L35	Same
2L	10334148	T	G	SNP	1794.78	86	AGAP005127	VectorBase	AGAP005127-RA	exon_2L_10332631_10335384	2	SYNONYMOUS_CODING	R/R	cgA/cgC	360	3	2373	dbSNP	Hetero-SNP	G3	same
2L	10334148	T	G	SNP	1794.78	86	AGAP005127	VectorBase	AGAP005127-RA	exon_2L_10332631_10335384	2	SYNONYMOUS_CODING	R/R	cgA/cgC	360	3	2373	dbSNP	Homo-SNP	L35	Same
2L	10334286	G	A	SNP	1046.91	76	AGAP005127	VectorBase	AGAP005127-RA	exon_2L_10332631_10335384	2	SYNONYMOUS_CODING	I/I	atC/atT	314	2	2373	dbSNP	Hetero-SNP	Common
2L	10335315	T	A	SNP	228.07	98	AGAP005127	VectorBase	AGAP005127-RA	exon_2L_10332631_10335384	2	UTR_5_PRIME						dbSNP	Hetero-SNP	L35
2L	10338500	C	T	SNP	1962.29	90						INTERGENIC						dbSNP	Hetero-SNP	L35	same
2L	10338500	C	T	SNP	1962.29	90						INTERGENIC						dbSNP	Homo-SNP	G3	Same
2L	10338746	A	G	SNP	167.99	72	AGAP005129	VectorBase	AGAP005129-RA			UTR_3_PRIME						dbSNP	Hetero-SNP	Common
2L	10338766	A	G	SNP	1596.77	60	AGAP005129	VectorBase	AGAP005129-RA			UTR_3_PRIME						dbSNP	Homo-SNP	Common
2L	10338802	T	C	SNP	1728.24	68	AGAP005129	VectorBase	AGAP005129-RA			UTR_3_PRIME						dbSNP	Homo-SNP	Common
2L	10338912	C	G	SNP	1638.22	64	AGAP005129	VectorBase	AGAP005129-RA	exon_2L_10338714_10339637	2	SYNONYMOUS_CODING	A/A	gcG/gcC	248	3	837	dbSNP	Homo-SNP	Common
2L	10339026	G	A	SNP	785.06	52	AGAP005129	VectorBase	AGAP005129-RA	exon_2L_10338714_10339637	2	SYNONYMOUS_CODING	A/A	gcC/gcT	210	3	837	dbSNP	Hetero-SNP	G3	same
2L	10339026	G	A	SNP	785.06	52	AGAP005129	VectorBase	AGAP005129-RA	exon_2L_10338714_10339637	2	SYNONYMOUS_CODING	A/A	gcC/gcT	210	3	837	dbSNP	Homo-SNP	L35	Same
2L	10339119	G	C	SNP	608.49	32	AGAP005129	VectorBase	AGAP005129-RA	exon_2L_10338714_10339637	2	SYNONYMOUS_CODING	L/L	ctC/ctG	179	3	837	dbSNP	Hetero-SNP	Common
2L	10342156	T	A	SNP	604.54	190	AGAP005131	VectorBase	AGAP005131-RA			UTR_3_PRIME						dbSNP	Hetero-SNP	G3
2L	10342440	A	G	SNP	5200.33	191	AGAP005131	VectorBase	AGAP005131-RA	exon_2L_10342081_10342694	2	SYNONYMOUS_CODING	A/A	gcT/gcC	81	3	393	dbSNP	Homo-SNP	Common
2L	10343648	G	A	SNP	146.88	77	AGAP005132	VectorBase	AGAP005132-RA	exon_2L_10343504_10343879	1	UTR_5_PRIME						dbSNP	Hetero-SNP	G3
2L	10346771	T	G	SNP	110.41	78						INTERGENIC						dbSNP	Hetero-SNP	G3
2L	10347011	T	C	SNP	1811.16	71						INTERGENIC						dbSNP	Homo-SNP	Common
2L	10347025	A	G	SNP	1971.15	79						INTERGENIC						dbSNP	Homo-SNP	Common
2L	10347214	A	G	SNP	111.55	75						INTERGENIC						dbSNP	Hetero-SNP	G3
2L	10347742	A	G	SNP	398.56	90	AGAP005133	VectorBase	AGAP005133-RA	Exon_2L_10347396_10349923	7	SYNONYMOUS_CODING	H/H	caT/caC	951	1	3198	dbSNP	Hetero-SNP	Common
2L	10348018	A	G	SNP	1070.23	49	AGAP005133	VectorBase	AGAP005133-RA	Exon_2L_10347396_10349923	7	SYNONYMOUS_CODING	A/A	gcT/gcC	859	3	3198	dbSNP	Homo-SNP	Common
2L	10348441	C	T	SNP	1269.59	93	AGAP005133	VectorBase	AGAP005133-RA	Exon_2L_10347396_10349923	7	SYNONYMOUS_CODING	E/E	gaG/gaA	718	1	3198	dbSNP	Hetero-SNP	Common
2L	10350266	A	T	SNP	2116.55	79	AGAP005133	VectorBase	AGAP005133-RA			INTRON					3198	dbSNP	Homo-SNP	Common
2L	10351774	A	C	SNP	1912.28	97	AGAP005133	VectorBase	AGAP005133-RA	exon_2L_10351718_10351796	2	SYNONYMOUS_CODING	G/G	ggT/ggG	48	3	3198	dbSNP	Hetero-SNP	L35	same
2L	10351774	A	C	SNP	1912.28	97	AGAP005133	VectorBase	AGAP005133-RA	exon_2L_10351718_10351796	2	SYNONYMOUS_CODING	G/G	ggT/ggG	48	3	3198	dbSNP	Homo-SNP	G3	Same
2L	10353391	C	T	SNP	1650.89	97						INTERGENIC						dbSNP	Hetero-SNP	Common
2L	10353574	G	T	SNP	3439.68	131						INTERGENIC						dbSNP	Homo-SNP	Common
2L	10353639	T	C	SNP	2731.7	102						INTERGENIC						dbSNP	Homo-SNP	Common
2L	10353898	C	A	SNP	1930.64	76						INTERGENIC						dbSNP	Homo-SNP	Common
2L	10354012	G	C	SNP	2443.35	88						INTERGENIC						dbSNP	Homo-SNP	Common
2L	10354057	G	T	SNP	1793.43	69						INTERGENIC						dbSNP	Homo-SNP	Common
2L	10354076	A	T	SNP	643.54	61						INTERGENIC						dbSNP	Hetero-SNP	Common
2L	10354123	T	C	SNP	1003.89	92						INTERGENIC						dbSNP	Hetero-SNP	Common
2L	10354344	A	G	SNP	192.79	88						INTERGENIC						dbSNP	Hetero-SNP	L35
2L	10355440	T	C	SNP	5090.08	194	AGAP005134	VectorBase	AGAP005134-RA	exon_2L_10355282_10355489	1	NON_SYNONYMOUS_CODING	V/A	gTc/gCc	6	0	1656	dbSNP	Homo-SNP	Common
2L	10356735	A	T	SNP	3550.95	183	AGAP005134	VectorBase	AGAP005134-RA	exon_2L_10356580_10356920	3	SYNONYMOUS_CODING	G/G	ggA/ggT	153	3	1656	dbSNP	Hetero-SNP	L35	same
2L	10356735	A	T	SNP	3550.95	183	AGAP005134	VectorBase	AGAP005134-RA	exon_2L_10356580_10356920	3	SYNONYMOUS_CODING	G/G	ggA/ggT	153	3	1656	dbSNP	Homo-SNP	G3	Same
2L	10357188	T	C	SNP	5115.59	186	AGAP005134	VectorBase	AGAP005134-RA	exon_2L_10357062_10358610	4	SYNONYMOUS_CODING	I/I	atT/atC	257	2	1656	dbSNP	Homo-SNP	Common
2L	10358363	A	G	SNP	5239.32	193	AGAP005134	VectorBase	AGAP005134-RA			UTR_3_PRIME						dbSNP	Homo-SNP	Common
2L	10370282	T	C	SNP	932.23	45	AGAP005136	VectorBase	AGAP005136-RA	exon_2L_10370242_10370311	1	START_GAINED						dbSNP	Hetero-SNP	G3	same
2L	10370282	T	C	SNP	932.23	45	AGAP005136	VectorBase	AGAP005136-RA	exon_2L_10370242_10370311	1	START_GAINED						dbSNP	Homo-SNP	L35	Same
2L	10370420	C	T	SNP	318.08	73	AGAP005136	VectorBase	AGAP005136-RA	exon_2L_10370376_10370443	2	SYNONYMOUS_CODING	V/V	gtC/gtT	16	3	288	dbSNP	Hetero-SNP	Common
2L	10470307	C	T	SNP	662.04	45						INTERGENIC						dbSNP	Hetero-SNP	Common
2L	10470334	G	C	SNP	1174.04	45						INTERGENIC						dbSNP	Homo-SNP	Common
2L	10472342	T	A	SNP	955.8	41	AGAP005142	VectorBase	AGAP005142-RA	exon_2L_10472272_10472476	1	UTR_5_PRIME						dbSNP	Homo-SNP	Common
2L	10472364	T	C	SNP	789.14	45	AGAP005142	VectorBase	AGAP005142-RA	exon_2L_10472272_10472476	1	START_GAINED						dbSNP	Hetero-SNP	G3	same
2L	10472364	T	C	SNP	789.14	45	AGAP005142	VectorBase	AGAP005142-RA	exon_2L_10472272_10472476	1	START_GAINED						dbSNP	Homo-SNP	L35	Same
2L	10472692	A	C	SNP	93.4	46	AGAP005142	VectorBase	AGAP005142-RA	exon_2L_10472561_10475218	2	UTR_5_PRIME						dbSNP	Hetero-SNP	L35
2L	10473374	T	C	SNP	146.14	42	AGAP005142	VectorBase	AGAP005142-RA	exon_2L_10472561_10475218	2	SYNONYMOUS_CODING	D/D	gaT/gaC	218	1	1821	dbSNP	Hetero-SNP	L35
2L	10473923	A	G	SNP	126.15	43	AGAP005142	VectorBase	AGAP005142-RA	exon_2L_10472561_10475218	2	SYNONYMOUS_CODING	R/R	cgA/cgG	401	3	1821	dbSNP	Hetero-SNP	Common
2L	10474166	G	T	SNP	1566.17	60	AGAP005142	VectorBase	AGAP005142-RA	exon_2L_10472561_10475218	2	SYNONYMOUS_CODING	R/R	cgG/cgT	482	3	1821	dbSNP	Homo-SNP	Common
2L	10474880	T	C	SNP	178.49	56	AGAP005142	VectorBase	AGAP005142-RA			UTR_3_PRIME						dbSNP	Hetero-SNP	L35
2L	10475816	A	G	SNP	1380.5	51						INTERGENIC						dbSNP	Homo-SNP	Common
2L	10476645	C	G	SNP	1433.64	54						INTERGENIC						dbSNP	Homo-SNP	Common
2L	10494516	G	A	SNP	192.42	47	AGAP005143	VectorBase	AGAP005143-RA	exon_2L_10494063_10495460	1	SYNONYMOUS_CODING	P/P	ccC/ccT	315	3	2304	dbSNP	Hetero-SNP	G3
2L	10495606	T	C	SNP	921.11	39						INTERGENIC						dbSNP	Homo-SNP	Common
2L	10495771	C	G	SNP	358.04	70						INTERGENIC						dbSNP	Hetero-SNP	G3
2L	10496321	T	C	SNP	1383.33	50						INTERGENIC						dbSNP	Homo-SNP	Common
2L	1052148	T	A	SNP	1072.28	42	AGAP004689	VectorBase	AGAP004689-RA	exon_2L_1052036_1052410	1	START_GAINED						dbSNP	Homo-SNP	Common
2L	10565776	A	C	SNP	1101.82	44	AGAP005147	VectorBase	AGAP005147-RB			UTR_3_PRIME						dbSNP	Homo-SNP	Common
2L	10565799	A	C	SNP	172.5	44	AGAP005147	VectorBase	AGAP005147-RB			UTR_3_PRIME						dbSNP	Hetero-SNP	G3
2L	10566138	G	C	SNP	966.61	36	AGAP005147	VectorBase	AGAP005147-RB			UTR_3_PRIME						dbSNP	Homo-SNP	Common
2L	10566407	A	G	SNP	736.61	45	AGAP005147	VectorBase	AGAP005147-RB			UTR_3_PRIME						dbSNP	Hetero-SNP	G3	same
2L	10566407	A	G	SNP	736.61	45	AGAP005147	VectorBase	AGAP005147-RB			UTR_3_PRIME						dbSNP	Homo-SNP	L35	Same
2L	1057336	A	T	SNP	788.82	31	AGAP004689	VectorBase	AGAP004689-RB			UTR_3_PRIME						dbSNP	Homo-SNP	Common
2L	10577394	T	C	SNP	199.13	44	AGAP005148	VectorBase	AGAP005148-RA	exon_2L_10577318_10577666	2	SYNONYMOUS_CODING	D/D	gaT/gaC	161	1	702	dbSNP	Hetero-SNP	G3
2L	10577764	T	C	SNP	2588.5	98	AGAP005149	VectorBase	AGAP005149-RA	exon_2L_10577656_10577859	2	SYNONYMOUS_CODING	K/K	aaA/aaG	50	1	195	dbSNP	Homo-SNP	Common
2L	10577827	T	C	SNP	1235.91	95	AGAP005149	VectorBase	AGAP005149-RA	exon_2L_10577656_10577859	2	SYNONYMOUS_CODING	S/S	tcA/tcG	29	3	195	dbSNP	Hetero-SNP	G3	same
2L	10577827	T	C	SNP	1235.91	95	AGAP005149	VectorBase	AGAP005149-RA	exon_2L_10577656_10577859	2	SYNONYMOUS_CODING	S/S	tcA/tcG	29	3	195	dbSNP	Homo-SNP	L35	Same
2L	10579903	C	T	SNP	2047.75	129						INTERGENIC						dbSNP	Hetero-SNP	Common
2L	10581615	A	T	SNP	1678.89	65						INTERGENIC						dbSNP	Homo-SNP	Common
2L	10582690	A	T	SNP	172.76	89						INTERGENIC						dbSNP	Hetero-SNP	G3
2L	10582794	A	C	SNP	1296.3	65						INTERGENIC						dbSNP	Hetero-SNP	G3	same
2L	10582794	A	C	SNP	1296.3	65						INTERGENIC						dbSNP	Homo-SNP	L35	Same
2L	10583045	T	C	SNP	1201.24	72						INTERGENIC						dbSNP	Hetero-SNP	Common
2L	10586993	C	T	SNP	1585.99	62						INTERGENIC						dbSNP	Homo-SNP	Common
2L	10587013	T	A	SNP	1160.28	48						INTERGENIC						dbSNP	Homo-SNP	Common
2L	10600490	T	C	SNP	692.33	106	AGAP005153	VectorBase	AGAP005153-RA	exon_2L_10600456_10600909	1	UTR_5_PRIME						dbSNP	Hetero-SNP	Common
2L	10600570	G	A	SNP	2449.46	128	AGAP005153	VectorBase	AGAP005153-RA	exon_2L_10600456_10600909	1	UTR_5_PRIME						dbSNP	Hetero-SNP	G3	same
2L	10600570	G	A	SNP	2449.46	128	AGAP005153	VectorBase	AGAP005153-RA	exon_2L_10600456_10600909	1	UTR_5_PRIME						dbSNP	Homo-SNP	L35	Same
2L	10600702	C	T	SNP	1867.35	151	AGAP005153	VectorBase	AGAP005153-RA	exon_2L_10600456_10600909	1	UTR_5_PRIME						dbSNP	Hetero-SNP	Common
2L	10602259	A	T	SNP	3675.62	195	AGAP005153	VectorBase	AGAP005153-RB	exon_2L_10602235_10602631	2	UTR_5_PRIME						dbSNP	Hetero-SNP	Common
2L	10603868	A	G	SNP	4368.6	163	AGAP005153	VectorBase	AGAP005153-RA	exon_2L_10603640_10604252	3	SYNONYMOUS_CODING	V/V	gtA/gtG	171	3	852	dbSNP	Homo-SNP	Common
2L	10603955	G	T	SNP	2374.59	159	AGAP005153	VectorBase	AGAP005153-RA	exon_2L_10603640_10604252	3	SYNONYMOUS_CODING	L/L	ctG/ctT	200	3	852	dbSNP	Hetero-SNP	G3	same
2L	10603955	G	T	SNP	2374.59	159	AGAP005153	VectorBase	AGAP005153-RA	exon_2L_10603640_10604252	3	SYNONYMOUS_CODING	L/L	ctG/ctT	200	3	852	dbSNP	Homo-SNP	L35	Same
2L	10603976	T	C	SNP	4178.21	154	AGAP005153	VectorBase	AGAP005153-RA	exon_2L_10603640_10604252	3	SYNONYMOUS_CODING	S/S	agT/agC	207	1	852	dbSNP	Homo-SNP	Common
2L	10613832	C	T	SNP	611.88	39	AGAP005153	VectorBase	AGAP005153-RB			INTRON					852	dbSNP	Hetero-SNP	Common
2L	10613919	T	C	SNP	2272.2	88	AGAP005153	VectorBase	AGAP005153-RB			INTRON					852	dbSNP	Homo-SNP	Common
2L	10613955	G	A	SNP	245.37	68	AGAP005153	VectorBase	AGAP005153-RB			INTRON					852	dbSNP	Hetero-SNP	G3
2L	10640559	T	C	SNP	1194.84	49	AGAP005155	VectorBase	AGAP005155-RA	exon_2L_10640486_10642374	2	SYNONYMOUS_CODING	Y/Y	taT/taC	36	1	3195	dbSNP	Homo-SNP	Common
2L	10640682	C	T	SNP	222.97	53	AGAP005155	VectorBase	AGAP005155-RA	exon_2L_10640486_10642374	2	SYNONYMOUS_CODING	S/S	agC/agT	77	1	3195	dbSNP	Hetero-SNP	G3
2L	10640733	C	T	SNP	588.98	34	AGAP005155	VectorBase	AGAP005155-RA	exon_2L_10640486_10642374	2	SYNONYMOUS_CODING	G/G	ggC/ggT	94	3	3195	dbSNP	Hetero-SNP	G3	same
2L	10640733	C	T	SNP	588.98	34	AGAP005155	VectorBase	AGAP005155-RA	exon_2L_10640486_10642374	2	SYNONYMOUS_CODING	G/G	ggC/ggT	94	3	3195	dbSNP	Homo-SNP	L35	Same
2L	10640919	T	C	SNP	228.45	44	AGAP005155	VectorBase	AGAP005155-RA	exon_2L_10640486_10642374	2	SYNONYMOUS_CODING	A/A	gcT/gcC	156	3	3195	dbSNP	Hetero-SNP	Common
2L	10641063	T	C	SNP	1283.67	56	AGAP005155	VectorBase	AGAP005155-RA	exon_2L_10640486_10642374	2	SYNONYMOUS_CODING	F/F	ttT/ttC	204	1	3195	dbSNP	Homo-SNP	Common
2L	10641489	C	G	SNP	1907.81	72	AGAP005155	VectorBase	AGAP005155-RA	exon_2L_10640486_10642374	2	SYNONYMOUS_CODING	L/L	ctC/ctG	346	3	3195	dbSNP	Homo-SNP	Common
2L	10641639	T	G	SNP	223.15	44	AGAP005155	VectorBase	AGAP005155-RA	exon_2L_10640486_10642374	2	SYNONYMOUS_CODING	S/S	tcT/tcG	396	3	3195	dbSNP	Hetero-SNP	G3
2L	10641828	T	C	SNP	2270.35	85	AGAP005155	VectorBase	AGAP005155-RA	exon_2L_10640486_10642374	2	SYNONYMOUS_CODING	H/H	caT/caC	459	1	3195	dbSNP	Homo-SNP	Common
2L	10643259	G	A	SNP	953.88	45	AGAP005155	VectorBase	AGAP005155-RA	exon_2L_10643061_10643430	5	SYNONYMOUS_CODING	T/T	acG/acA	855	3	3195	dbSNP	Homo-SNP	Common
2L	10643322	A	G	SNP	939.89	37	AGAP005155	VectorBase	AGAP005155-RA	exon_2L_10643061_10643430	5	SYNONYMOUS_CODING	S/S	tcA/tcG	876	3	3195	dbSNP	Homo-SNP	Common
2L	10644213	A	T	SNP	470.92	58	AGAP005155	VectorBase	AGAP005155-RA			UTR_3_PRIME						dbSNP	Hetero-SNP	Common
2L	10645122	C	T	SNP	306.68	57						INTERGENIC						dbSNP	Hetero-SNP	G3
2L	10645480	T	C	SNP	329.73	100						INTERGENIC						dbSNP	Hetero-SNP	G3
2L	10645785	T	C	SNP	2007.38	93						INTERGENIC						dbSNP	Hetero-SNP	L35	same
2L	10645785	T	C	SNP	2007.38	93						INTERGENIC						dbSNP	Homo-SNP	G3	Same
2L	10645807	C	T	SNP	1536.08	103						INTERGENIC						dbSNP	Hetero-SNP	Common
2L	10645870	G	A	SNP	883.7	114						INTERGENIC						dbSNP	Hetero-SNP	Common
2L	10778701	G	A	SNP	4130.28	154						INTERGENIC						dbSNP	Homo-SNP	Common
2L	10778721	A	G	SNP	4334.22	156						INTERGENIC						dbSNP	Homo-SNP	Common
2L	10779782	T	G	SNP	1257.93	138						INTERGENIC						dbSNP	Hetero-SNP	Common
2L	10780030	T	A	SNP	2778.13	144						INTERGENIC						dbSNP	Hetero-SNP	G3	same
2L	10780030	T	A	SNP	2778.13	144						INTERGENIC						dbSNP	Homo-SNP	L35	Same
2L	10781367	C	T	SNP	3898.02	148						INTERGENIC						dbSNP	Homo-SNP	Common
2L	10781528	A	G	SNP	1844.15	149						INTERGENIC						dbSNP	Hetero-SNP	Common
2L	10781531	C	T	SNP	3847.54	147						INTERGENIC						dbSNP	Homo-SNP	Common
2L	10781609	T	C	SNP	3696.32	134						INTERGENIC						dbSNP	Homo-SNP	Common
2L	10781923	G	A	SNP	276.69	128						INTERGENIC						dbSNP	Hetero-SNP	G3
2L	10781964	C	T	SNP	3620.51	142						INTERGENIC						dbSNP	Homo-SNP	Common
2L	10782405	A	C	SNP	2071.7	114						INTERGENIC						dbSNP	Hetero-SNP	Common
2L	10782422	T	C	SNP	253	124						INTERGENIC						dbSNP	Hetero-SNP	Common
2L	10782461	C	G	SNP	634.8	145						INTERGENIC						dbSNP	Hetero-SNP	G3
2L	10783822	T	G	SNP	3910.58	185						INTERGENIC						dbSNP	Hetero-SNP	G3	same
2L	10783822	T	G	SNP	3910.58	185						INTERGENIC						dbSNP	Homo-SNP	L35	Same
2L	10784583	C	G	SNP	4360.95	172						INTERGENIC						dbSNP	Homo-SNP	Common
2L	10784619	T	C	SNP	3273.58	181						INTERGENIC						dbSNP	Hetero-SNP	Common
2L	10785502	A	T	SNP	4609.39	174	AGAP005160	VectorBase	AGAP005160-RB			UTR_3_PRIME						dbSNP	Homo-SNP	Common
2L	10818320	G	A	SNP	2140.41	83						INTERGENIC						dbSNP	Homo-SNP	Common
2L	10818398	A	G	SNP	982.17	147						INTERGENIC						dbSNP	Hetero-SNP	G3
2L	10818400	T	A	SNP	3117.28	148						INTERGENIC						dbSNP	Hetero-SNP	L35	same
2L	10818400	T	A	SNP	3117.28	148						INTERGENIC						dbSNP	Homo-SNP	G3	Same
2L	10818596	G	A	SNP	1170.21	113						INTERGENIC						dbSNP	Hetero-SNP	G3	same
2L	10818596	G	A	SNP	1170.21	113						INTERGENIC						dbSNP	Homo-SNP	L35	Same
2L	10818618	T	G	SNP	1949.63	129						INTERGENIC						dbSNP	Hetero-SNP	G3	same
2L	10818618	T	G	SNP	1949.63	129						INTERGENIC						dbSNP	Homo-SNP	L35	Same
2L	10819022	T	C	SNP	3434.68	141						INTERGENIC						dbSNP	Homo-SNP	Common
2L	10819037	T	C	SNP	130.68	132						INTERGENIC						dbSNP	Hetero-SNP	L35
2L	10819535	C	T	SNP	1722.59	113						INTERGENIC						dbSNP	Hetero-SNP	Common
2L	10820158	G	A	SNP	3277.78	124						INTERGENIC						dbSNP	Homo-SNP	Common
2L	10820404	G	C	SNP	1293.75	155						INTERGENIC						dbSNP	Hetero-SNP	Common
2L	10820463	T	C	SNP	2948.19	121						INTERGENIC						dbSNP	Homo-SNP	Common
2L	10821520	A	G	SNP	1882.25	81	AGAP005162	VectorBase	AGAP005162-RB	exon_2L_10821327_10821933	8	SYNONYMOUS_CODING	D/D	gaT/gaC	1026	1	3558	dbSNP	Homo-SNP	Common
2L	10846883	C	T	SNP	2187.65	142	AGAP005162	VectorBase	AGAP005162-RB	Exon_2L_10846744_10846971	2	SYNONYMOUS_CODING	L/L	ctG/ctA	91	3	3558	dbSNP	Hetero-SNP	G3	same
2L	10846883	C	T	SNP	2187.65	142	AGAP005162	VectorBase	AGAP005162-RB	Exon_2L_10846744_10846971	2	SYNONYMOUS_CODING	L/L	ctG/ctA	91	3	3558	dbSNP	Homo-SNP	L35	Same
2L	10887032	T	C	SNP	2767.34	104						INTERGENIC						dbSNP	Homo-SNP	Common
2L	10909148	T	C	SNP	574.18	92	AGAP005163	VectorBase	AGAP005163-RA	exon_2L_10908440_10909288	4	SYNONYMOUS_CODING	I/I	atT/atC	390	2	1653	dbSNP	Hetero-SNP	Common
2L	10909259	C	T	SNP	240.19	46	AGAP005163	VectorBase	AGAP005163-RA	exon_2L_10908440_10909288	4	SYNONYMOUS_CODING	H/H	caC/caT	427	1	1653	dbSNP	Hetero-SNP	Common
2L	11053982	G	A	SNP	1401.23	53						INTERGENIC						dbSNP	Homo-SNP	Common
2L	11116877	G	T	SNP	1149.44	49	AGAP005164	VectorBase	AGAP005164-RA	exon_2L_11116828_11117423	5	SYNONYMOUS_CODING	G/G	ggC/ggA	294	3	1626	dbSNP	Homo-SNP	Common
2L	11275911	G	C	SNP	152.64	54	AGAP005169	VectorBase	AGAP005169-RA			UTR_3_PRIME						dbSNP	Hetero-SNP	G3
2L	11284065	A	G	SNP	3399.88	125						INTERGENIC						dbSNP	Homo-SNP	Common
2L	11284090	A	G	SNP	3641.88	134						INTERGENIC						dbSNP	Homo-SNP	Common
2L	11284120	C	A	SNP	3083.58	121						INTERGENIC						dbSNP	Homo-SNP	Common
2L	11284294	C	T	SNP	3296.53	124						INTERGENIC						dbSNP	Homo-SNP	Common
2L	11284468	T	C	SNP	2659.5	100	AGAP005170	VectorBase	AGAP005170-RA			UTR_3_PRIME						dbSNP	Homo-SNP	Common
2L	11284501	A	T	SNP	3172.7	122	AGAP005170	VectorBase	AGAP005170-RA			UTR_3_PRIME						dbSNP	Homo-SNP	Common
2L	11284610	G	A	SNP	1707.42	119	AGAP005170	VectorBase	AGAP005170-RA			UTR_3_PRIME						dbSNP	Hetero-SNP	Common
2L	11284636	A	T	SNP	2015.77	138	AGAP005170	VectorBase	AGAP005170-RA			UTR_3_PRIME						dbSNP	Hetero-SNP	Common
2L	11284926	A	T	SNP	412.27	117	AGAP005170	VectorBase	AGAP005170-RA			UTR_3_PRIME						dbSNP	Hetero-SNP	G3
2L	11285835	T	C	SNP	3368.05	125	AGAP005170	VectorBase	AGAP005170-RA	exon_2L_11285562_11285918	7	SYNONYMOUS_CODING	S/S	tcA/tcG	456	3	1641	dbSNP	Homo-SNP	Common
2L	11285856	G	A	SNP	3661.1	139	AGAP005170	VectorBase	AGAP005170-RA	exon_2L_11285562_11285918	7	SYNONYMOUS_CODING	F/F	ttC/ttT	449	1	1641	dbSNP	Homo-SNP	Common
2L	11286428	T	C	SNP	2953.99	109	AGAP005170	VectorBase	AGAP005170-RA	exon_2L_11286292_11286448	5	SYNONYMOUS_CODING	V/V	gtA/gtG	307	3	1641	dbSNP	Homo-SNP	Common
2L	11287148	T	G	SNP	485.06	74	AGAP005170	VectorBase	AGAP005170-RA	exon_2L_11286739_11287509	3	SYNONYMOUS_CODING	G/G	ggA/ggC	114	3	1641	dbSNP	Hetero-SNP	G3
2L	11334744	C	T	SNP	3012.54	116	AGAP005170	VectorBase	AGAP005170-RA	exon_2L_11334645_11334901	1	UTR_5_PRIME						dbSNP	Homo-SNP	Common
2L	11334811	A	G	SNP	3376.25	124	AGAP005170	VectorBase	AGAP005170-RA	exon_2L_11334645_11334901	1	UTR_5_PRIME						dbSNP	Homo-SNP	Common
2L	11363813	C	T	SNP	1095.15	44						INTERGENIC						dbSNP	Homo-SNP	Common
2L	11364176	T	G	SNP	876.63	60						INTERGENIC						dbSNP	Hetero-SNP	Common
2L	11364414	G	A	SNP	979.59	42						INTERGENIC						dbSNP	Homo-SNP	Common
2L	11364497	C	A	SNP	1037.71	44						INTERGENIC						dbSNP	Homo-SNP	Common
2L	11364665	A	G	SNP	1672.79	62						INTERGENIC						dbSNP	Homo-SNP	Common
2L	11364694	G	A	SNP	1008.18	40						INTERGENIC						dbSNP	Homo-SNP	Common
2L	11365250	G	A	SNP	957.63	64						INTERGENIC						dbSNP	Hetero-SNP	Common
2L	11365756	T	C	SNP	410.92	48						INTERGENIC						dbSNP	Hetero-SNP	Common
2L	11366191	A	C	SNP	1017.99	39						INTERGENIC						dbSNP	Homo-SNP	Common
2L	11366366	T	C	SNP	267.88	42						INTERGENIC						dbSNP	Hetero-SNP	Common
2L	11366474	A	G	SNP	1612.59	59						INTERGENIC						dbSNP	Homo-SNP	Common
2L	11366521	T	G	SNP	1177.97	58						INTERGENIC						dbSNP	Hetero-SNP	G3	same
2L	11366521	T	G	SNP	1177.97	58						INTERGENIC						dbSNP	Homo-SNP	L35	Same
2L	11366605	C	T	SNP	585.65	51						INTERGENIC						dbSNP	Hetero-SNP	Common
2L	11366631	C	T	SNP	360.61	46						INTERGENIC						dbSNP	Hetero-SNP	Common
2L	11367406	G	A	SNP	229.39	39						INTERGENIC						dbSNP	Hetero-SNP	Common
2L	11367428	T	A	SNP	1124.7	43						INTERGENIC						dbSNP	Homo-SNP	Common
2L	11367886	A	G	SNP	1092.08	52						INTERGENIC						dbSNP	Hetero-SNP	G3	same
2L	11367886	A	G	SNP	1092.08	52						INTERGENIC						dbSNP	Homo-SNP	L35	Same
2L	11374853	C	T	SNP	337.09	43	AGAP005173	VectorBase	AGAP005173-RA	exon_2L_11374805_11374909	1	SYNONYMOUS_CODING	E/E	gaG/gaA	19	1	1989	dbSNP	Hetero-SNP	Common
2L	11375211	A	G	SNP	1299.44	49						INTERGENIC						dbSNP	Homo-SNP	Common
2L	11375451	C	T	SNP	320.58	33						INTERGENIC						dbSNP	Hetero-SNP	Common
2L	11375700	G	A	SNP	512.83	47						INTERGENIC						dbSNP	Hetero-SNP	Common
2L	11376748	A	T	SNP	1006.2	40	AGAP005174	VectorBase	AGAP005174-RA	exon_2L_11376450_11376776	4	SYNONYMOUS_CODING	A/A	gcT/gcA	313	3	1080	dbSNP	Homo-SNP	Common
2L	11397859	C	T	SNP	724.28	46	AGAP005175	VectorBase	AGAP005175-RA	exon_2L_11396753_11399952	4	SYNONYMOUS_CODING	C/C	tgC/tgT	483	1	6840	dbSNP	Hetero-SNP	Common
2L	11398741	A	G	SNP	1950.26	72	AGAP005175	VectorBase	AGAP005175-RB	exon_2L_11396753_11399952	4	SYNONYMOUS_CODING	V/V	gtA/gtG	777	3	6840	dbSNP	Homo-SNP	Common
2L	11399365	C	G	SNP	846.81	60	AGAP005175	VectorBase	AGAP005175-RB	exon_2L_11396753_11399952	4	SYNONYMOUS_CODING	V/V	gtC/gtG	985	3	6840	dbSNP	Hetero-SNP	Common
2L	11399407	A	G	SNP	1059.09	69	AGAP005175	VectorBase	AGAP005175-RA	exon_2L_11396753_11399952	4	SYNONYMOUS_CODING	A/A	gcA/gcG	999	3	6840	dbSNP	Hetero-SNP	Common
2L	11399641	T	C	SNP	1201.21	73	AGAP005175	VectorBase	AGAP005175-RA	exon_2L_11396753_11399952	4	SYNONYMOUS_CODING	H/H	caT/caC	1077	1	6840	dbSNP	Hetero-SNP	Common
2L	11400170	A	G	SNP	1301.02	91	AGAP005175	VectorBase	AGAP005175-RB	exon_2L_11400038_11400300	5	SYNONYMOUS_CODING	S/S	tcA/tcG	1225	3	6840	dbSNP	Hetero-SNP	Common
2L	11400418	T	C	SNP	193.46	90	AGAP005175	VectorBase	AGAP005175-RA	exon_2L_11400375_11400537	6	SYNONYMOUS_CODING	R/R	cgT/cgC	1283	3	6840	dbSNP	Hetero-SNP	G3
2L	11400746	T	G	SNP	2249.47	89	AGAP005175	VectorBase	AGAP005175-RB	exon_2L_11400605_11402724	7	SYNONYMOUS_CODING	T/T	acT/acG	1370	3	6840	dbSNP	Homo-SNP	Common
2L	11401272	C	T	SNP	1240.23	89	AGAP005175	VectorBase	AGAP005175-RA	exon_2L_11400605_11402724	7	SYNONYMOUS_CODING	L/L	Ctg/Ttg	1546	1	6840	dbSNP	Hetero-SNP	Common
2L	11401492	G	C	SNP	1011.38	61	AGAP005175	VectorBase	AGAP005175-RA	exon_2L_11400605_11402724	7	NON_SYNONYMOUS_CODING	S/T	aGc/aCc	1619	0	6840	dbSNP	Hetero-SNP	L35	same
2L	11401492	G	C	SNP	1011.38	61	AGAP005175	VectorBase	AGAP005175-RA	exon_2L_11400605_11402724	7	NON_SYNONYMOUS_CODING	S/T	aGc/aCc	1619	0	6840	dbSNP	Homo-SNP	G3	Same
2L	11401616	T	C	SNP	1097.52	70	AGAP005175	VectorBase	AGAP005175-RB	exon_2L_11400605_11402724	7	SYNONYMOUS_CODING	T/T	acT/acC	1660	3	6840	dbSNP	Hetero-SNP	Common
2L	11401682	C	T	SNP	1037.88	86	AGAP005175	VectorBase	AGAP005175-RB	exon_2L_11400605_11402724	7	SYNONYMOUS_CODING	R/R	cgC/cgT	1682	3	6840	dbSNP	Hetero-SNP	Common
2L	11401751	A	G	SNP	2637.63	96	AGAP005175	VectorBase	AGAP005175-RB	exon_2L_11400605_11402724	7	SYNONYMOUS_CODING	V/V	gtA/gtG	1705	3	6840	dbSNP	Homo-SNP	Common
2L	11402381	A	C	SNP	123.99	73	AGAP005175	VectorBase	AGAP005175-RA	exon_2L_11400605_11402724	7	SYNONYMOUS_CODING	G/G	ggA/ggC	1915	3	6840	dbSNP	Hetero-SNP	G3
2L	11402705	A	T	SNP	2104.18	118	AGAP005175	VectorBase	AGAP005175-RA	exon_2L_11400605_11402724	7	SYNONYMOUS_CODING	G/G	ggA/ggT	2023	3	6840	dbSNP	Hetero-SNP	L35	same
2L	11402705	A	T	SNP	2104.18	118	AGAP005175	VectorBase	AGAP005175-RA	exon_2L_11400605_11402724	7	SYNONYMOUS_CODING	G/G	ggA/ggT	2023	3	6840	dbSNP	Homo-SNP	G3	Same
2L	11403619	A	G	SNP	2032.4	78	AGAP005175	VectorBase	AGAP005175-RA	exon_2L_11403596_11403730	10	SYNONYMOUS_CODING	E/E	gaA/gaG	2243	1	6840	dbSNP	Homo-SNP	Common
2L	11404207	G	A	SNP	496.68	79	AGAP005175	VectorBase	AGAP005175-RB			UTR_3_PRIME						dbSNP	Hetero-SNP	Common
2L	11834911	T	G	SNP	1682.48	62						INTERGENIC						dbSNP	Homo-SNP	Common
2L	11835165	G	T	SNP	163.98	45						INTERGENIC						dbSNP	Hetero-SNP	Common
2L	11836327	A	T	SNP	1452.63	58						INTERGENIC						dbSNP	Homo-SNP	Common
2L	11837851	T	C	SNP	1391.32	51						INTERGENIC						dbSNP	Homo-SNP	Common
2L	11838002	A	G	SNP	268.39	52						INTERGENIC						dbSNP	Hetero-SNP	Common
2L	11839315	T	C	SNP	1455.54	55						INTERGENIC						dbSNP	Homo-SNP	Common
2L	11840667	G	A	SNP	1195.91	48						INTERGENIC						dbSNP	Homo-SNP	Common
2L	11842495	A	G	SNP	444.09	55						INTERGENIC						dbSNP	Hetero-SNP	Common
2L	11842926	A	T	SNP	2114.5	82						INTERGENIC						dbSNP	Homo-SNP	Common
2L	11842976	G	C	SNP	2017.5	86						INTERGENIC						dbSNP	Homo-SNP	Common
2L	11843474	G	A	SNP	1406.23	56						INTERGENIC						dbSNP	Homo-SNP	Common
2L	11844138	T	G	SNP	1211.44	46						INTERGENIC						dbSNP	Homo-SNP	Common
2L	11845637	C	A	SNP	827.42	59						INTERGENIC						dbSNP	Hetero-SNP	Common
2L	11845766	A	G	SNP	1048.12	69						INTERGENIC						dbSNP	Hetero-SNP	Common
2L	11847452	C	T	SNP	975.45	41	AGAP005183	VectorBase	AGAP005183-RA	exon_2L_11847212_11849149	1	SYNONYMOUS_CODING	P/P	ccG/ccA	566	3	1938	dbSNP	Homo-SNP	Common
2L	12122088	T	A	SNP	94.93	33	AGAP005186	VectorBase	AGAP005186-RA	exon_2L_12121840_12122116	6	NON_SYNONYMOUS_CODING	L/H	cTt/cAt	334	0	1029	dbSNP	Hetero-SNP	L35
2L	12125250	T	C	SNP	175.49	47	AGAP005187	VectorBase	AGAP005187-RA	exon_2L_12125151_12125275	4	SYNONYMOUS_CODING	C/C	tgT/tgC	204	1	8553	dbSNP	Hetero-SNP	L35
2L	12127726	A	G	SNP	190.35	43	AGAP005187	VectorBase	AGAP005187-RA	exon_2L_12127303_12128221	6	NON_SYNONYMOUS_CODING	T/A	Acg/Gcg	606	0	8553	dbSNP	Hetero-SNP	L35
2L	12128249	C	G	SNP	299.07	35	AGAP005187	VectorBase	AGAP005187-RA			INTRON					8553	dbSNP	Hetero-SNP	L35
2L	12131029	C	T	SNP	59.25	35	AGAP005187	VectorBase	AGAP005187-RA	Exon_2L_12130312_12135053	9	SYNONYMOUS_CODING	L/L	Cta/Tta	1510	1	8553	dbSNP	Hetero-SNP	L35
2L	12135589	C	G	SNP	243.35	64						INTERGENIC						dbSNP	Hetero-SNP	L35
2L	12136277	C	T	SNP	1745.1	67						INTERGENIC						dbSNP	Homo-SNP	Common
2L	12136296	A	G	SNP	1493.07	55						INTERGENIC						dbSNP	Homo-SNP	Common
2L	12136317	T	G	SNP	527.54	40						INTERGENIC						dbSNP	Hetero-SNP	L35	same
2L	12136317	T	G	SNP	527.54	40						INTERGENIC						dbSNP	Homo-SNP	G3	Same
2L	12136564	G	A	SNP	1615.75	63						INTERGENIC						dbSNP	Homo-SNP	Common
2L	12136687	A	G	SNP	330.63	44						INTERGENIC						dbSNP	Hetero-SNP	L35
2L	12137010	A	T	SNP	1289.71	49						INTERGENIC						dbSNP	Homo-SNP	Common
2L	12137127	A	C	SNP	824.35	33						INTERGENIC						dbSNP	Homo-SNP	Common
2L	12137307	C	T	SNP	170.66	42						INTERGENIC						dbSNP	Hetero-SNP	L35
2L	12137958	A	T	SNP	654.73	49						INTERGENIC						dbSNP	Hetero-SNP	L35	same
2L	12137958	A	T	SNP	654.73	49						INTERGENIC						dbSNP	Homo-SNP	G3	Same
2L	12138242	A	T	SNP	1089.2	42						INTERGENIC						dbSNP	Homo-SNP	Common
2L	12143195	A	G	SNP	2142.06	84	AGAP005188	VectorBase	AGAP005188-RA	exon_2L_12143182_12143594	2	UTR_5_PRIME						dbSNP	Homo-SNP	Common
2L	12143220	A	C	SNP	1924.72	72	AGAP005188	VectorBase	AGAP005188-RA	exon_2L_12143182_12143594	2	UTR_5_PRIME						dbSNP	Homo-SNP	Common
2L	12143392	A	G	SNP	2290.19	84	AGAP005188	VectorBase	AGAP005188-RA	exon_2L_12143182_12143594	2	UTR_5_PRIME						dbSNP	Homo-SNP	Common
2L	12143420	A	G	SNP	1790.38	66	AGAP005188	VectorBase	AGAP005188-RA	exon_2L_12143182_12143594	2	UTR_5_PRIME						dbSNP	Homo-SNP	Common
2L	12143437	C	T	SNP	1071.53	65	AGAP005188	VectorBase	AGAP005188-RA	exon_2L_12143182_12143594	2	UTR_5_PRIME						dbSNP	Hetero-SNP	L35	same
2L	12143437	C	T	SNP	1071.53	65	AGAP005188	VectorBase	AGAP005188-RA	exon_2L_12143182_12143594	2	UTR_5_PRIME						dbSNP	Homo-SNP	G3	Same
2L	12143539	A	C	SNP	1323.9	92	AGAP005188	VectorBase	AGAP005188-RA	exon_2L_12143182_12143594	2	SYNONYMOUS_CODING	V/V	gtA/gtC	2	3	1506	dbSNP	Hetero-SNP	L35	same
2L	12143539	A	C	SNP	1323.9	92	AGAP005188	VectorBase	AGAP005188-RA	exon_2L_12143182_12143594	2	SYNONYMOUS_CODING	V/V	gtA/gtC	2	3	1506	dbSNP	Homo-SNP	G3	Same
2L	12144163	C	T	SNP	711.85	33	AGAP005188	VectorBase	AGAP005188-RA	exon_2L_12144108_12144283	3	SYNONYMOUS_CODING	S/S	tcC/tcT	39	3	1506	dbSNP	Homo-SNP	Common
2L	12144274	A	G	SNP	602.5	45	AGAP005188	VectorBase	AGAP005188-RA	exon_2L_12144108_12144283	3	SYNONYMOUS_CODING	L/L	ctA/ctG	76	3	1506	dbSNP	Hetero-SNP	L35	same
2L	12144274	A	G	SNP	602.5	45	AGAP005188	VectorBase	AGAP005188-RA	exon_2L_12144108_12144283	3	SYNONYMOUS_CODING	L/L	ctA/ctG	76	3	1506	dbSNP	Homo-SNP	G3	Same
2L	12145402	T	G	SNP	1040.73	42	AGAP005188	VectorBase	AGAP005188-RA	exon_2L_12145316_12146110	4	SYNONYMOUS_CODING	G/G	ggT/ggG	108	3	1506	dbSNP	Homo-SNP	Common
2L	12147019	A	G	SNP	1397.23	53	AGAP005188	VectorBase	AGAP005188-RA			UTR_3_PRIME						dbSNP	Homo-SNP	Common
2L	12147694	G	T	SNP	978.56	60						INTERGENIC						dbSNP	Hetero-SNP	L35	same
2L	12147694	G	T	SNP	978.56	60						INTERGENIC						dbSNP	Homo-SNP	G3	Same
2L	12148289	C	T	SNP	324.92	40						INTERGENIC						dbSNP	Hetero-SNP	L35
2L	12149022	G	C	SNP	1400.01	87						INTERGENIC						dbSNP	Hetero-SNP	L35	same
2L	12149022	G	C	SNP	1400.01	87						INTERGENIC						dbSNP	Homo-SNP	G3	Same
2L	12150008	C	T	SNP	652.06	39	AGAP005189	VectorBase	AGAP005189-RA	exon_2L_12149345_12150037	5	SYNONYMOUS_CODING	K/K	aaG/aaA	113	1	426	dbSNP	Hetero-SNP	L35	same
2L	12150008	C	T	SNP	652.06	39	AGAP005189	VectorBase	AGAP005189-RA	exon_2L_12149345_12150037	5	SYNONYMOUS_CODING	K/K	aaG/aaA	113	1	426	dbSNP	Homo-SNP	G3	Same
2L	12151759	A	G	SNP	477.28	34	AGAP005189	VectorBase	AGAP005189-RA	exon_2L_12151729_12151813	3	SYNONYMOUS_CODING	S/S	tcT/tcC	64	3	426	dbSNP	Hetero-SNP	L35	same
2L	12151759	A	G	SNP	477.28	34	AGAP005189	VectorBase	AGAP005189-RA	exon_2L_12151729_12151813	3	SYNONYMOUS_CODING	S/S	tcT/tcC	64	3	426	dbSNP	Homo-SNP	G3	Same
2L	12152441	A	C	SNP	874.14	43	AGAP005191	VectorBase	AGAP005191-RA	exon_2L_12152364_12155553	1	UTR_5_PRIME						dbSNP	Hetero-SNP	L35	same
2L	12152441	A	C	SNP	874.14	43	AGAP005191	VectorBase	AGAP005191-RA	exon_2L_12152364_12155553	1	UTR_5_PRIME						dbSNP	Homo-SNP	G3	Same
2L	12156684	G	A	SNP	1780.12	106						INTERGENIC						dbSNP	Hetero-SNP	L35	same
2L	12156684	G	A	SNP	1780.12	106						INTERGENIC						dbSNP	Homo-SNP	G3	Same
2L	12156924	C	T	SNP	1688.18	99						INTERGENIC						dbSNP	Hetero-SNP	L35	same
2L	12156924	C	T	SNP	1688.18	99						INTERGENIC						dbSNP	Homo-SNP	G3	Same
2L	12157161	G	C	SNP	2310.07	118						INTERGENIC						dbSNP	Hetero-SNP	L35	same
2L	12157161	G	C	SNP	2310.07	118						INTERGENIC						dbSNP	Homo-SNP	G3	Same
2L	12159001	A	G	SNP	1190.08	70	AGAP005192	VectorBase	AGAP005192-RA	exon_2L_12158794_12159091	2	SYNONYMOUS_CODING	N/N	aaT/aaC	44	1	909	dbSNP	Hetero-SNP	L35	same
2L	12159001	A	G	SNP	1190.08	70	AGAP005192	VectorBase	AGAP005192-RA	exon_2L_12158794_12159091	2	SYNONYMOUS_CODING	N/N	aaT/aaC	44	1	909	dbSNP	Homo-SNP	G3	Same
2L	12160056	G	T	SNP	1640.93	91						INTERGENIC						dbSNP	Hetero-SNP	L35	same
2L	12160056	G	T	SNP	1640.93	91						INTERGENIC						dbSNP	Homo-SNP	G3	Same
2L	12160091	T	A	SNP	1623.34	88						INTERGENIC						dbSNP	Hetero-SNP	L35	same
2L	12160091	T	A	SNP	1623.34	88						INTERGENIC						dbSNP	Homo-SNP	G3	Same
2L	12184092	G	T	SNP	2411.09	158						INTERGENIC						dbSNP	Hetero-SNP	L35	same
2L	12184092	G	T	SNP	2411.09	158						INTERGENIC						dbSNP	Homo-SNP	G3	Same
2L	12186559	A	G	SNP	1276.7	107	AGAP005197	VectorBase	AGAP005197-RA	exon_2L_12185669_12186929	1	UTR_5_PRIME						dbSNP	Hetero-SNP	L35	same
2L	12186559	A	G	SNP	1276.7	107	AGAP005197	VectorBase	AGAP005197-RA	exon_2L_12185669_12186929	1	UTR_5_PRIME						dbSNP	Homo-SNP	G3	Same
2L	12186639	T	G	SNP	1917.03	120	AGAP005197	VectorBase	AGAP005197-RA	exon_2L_12185669_12186929	1	UTR_5_PRIME						dbSNP	Hetero-SNP	L35	same
2L	12186639	T	G	SNP	1917.03	120	AGAP005197	VectorBase	AGAP005197-RA	exon_2L_12185669_12186929	1	UTR_5_PRIME						dbSNP	Homo-SNP	G3	Same
2L	12186666	C	T	SNP	2230.12	130	AGAP005197	VectorBase	AGAP005197-RA	exon_2L_12185669_12186929	1	UTR_5_PRIME						dbSNP	Hetero-SNP	L35	same
2L	12186666	C	T	SNP	2230.12	130	AGAP005197	VectorBase	AGAP005197-RA	exon_2L_12185669_12186929	1	UTR_5_PRIME						dbSNP	Homo-SNP	G3	Same
2L	12189925	T	G	SNP	780.12	52	AGAP005198	VectorBase	AGAP005198-RA	exon_2L_12189849_12190881	1	UTR_5_PRIME						dbSNP	Hetero-SNP	L35	same
2L	12189925	T	G	SNP	780.12	52	AGAP005198	VectorBase	AGAP005198-RA	exon_2L_12189849_12190881	1	UTR_5_PRIME						dbSNP	Homo-SNP	G3	Same
2L	12190402	C	G	SNP	443.29	37	AGAP005198	VectorBase	AGAP005198-RA	exon_2L_12189849_12190881	1	NON_SYNONYMOUS_CODING	D/E	gaC/gaG	148	1	1251	dbSNP	Hetero-SNP	L35	same
2L	12190402	C	G	SNP	443.29	37	AGAP005198	VectorBase	AGAP005198-RA	exon_2L_12189849_12190881	1	NON_SYNONYMOUS_CODING	D/E	gaC/gaG	148	1	1251	dbSNP	Homo-SNP	G3	Same
2L	12191043	C	T	SNP	554.28	35	AGAP005198	VectorBase	AGAP005198-RA	exon_2L_12190951_12191084	2	NON_SYNONYMOUS_CODING	A/V	gCg/gTg	339	0	1251	dbSNP	Hetero-SNP	L35	same
2L	12191043	C	T	SNP	554.28	35	AGAP005198	VectorBase	AGAP005198-RA	exon_2L_12190951_12191084	2	NON_SYNONYMOUS_CODING	A/V	gCg/gTg	339	0	1251	dbSNP	Homo-SNP	G3	Same
2L	12191239	T	C	SNP	448.72	30	AGAP005198	VectorBase	AGAP005198-RA	exon_2L_12191157_12191436	3	SYNONYMOUS_CODING	N/N	aaT/aaC	380	1	1251	dbSNP	Hetero-SNP	L35	same
2L	12191239	T	C	SNP	448.72	30	AGAP005198	VectorBase	AGAP005198-RA	exon_2L_12191157_12191436	3	SYNONYMOUS_CODING	N/N	aaT/aaC	380	1	1251	dbSNP	Homo-SNP	G3	Same
2L	12192580	A	G	SNP	841.62	48	AGAP005199	VectorBase	AGAP005199-RB	exon_2L_12192339_12192622	2	NON_SYNONYMOUS_CODING	S/P	Tcg/Ccg	9	0	695	dbSNP	Hetero-SNP	L35	same
2L	12192580	A	G	SNP	841.62	48	AGAP005199	VectorBase	AGAP005199-RB	exon_2L_12192339_12192622	2	NON_SYNONYMOUS_CODING	S/P	Tcg/Ccg	9	0	695	dbSNP	Homo-SNP	G3	Same
2L	12198806	T	A	SNP	1734.15	99	AGAP005202	VectorBase	AGAP005202-RB			INTRON					330	dbSNP	Hetero-SNP	L35	same
2L	12198806	T	A	SNP	1734.15	99	AGAP005202	VectorBase	AGAP005202-RB			INTRON					330	dbSNP	Homo-SNP	G3	Same
2L	12198822	C	T	SNP	1486.06	87	AGAP005202	VectorBase	AGAP005202-RB			INTRON					330	dbSNP	Hetero-SNP	L35	same
2L	12198822	C	T	SNP	1486.06	87	AGAP005202	VectorBase	AGAP005202-RB			INTRON					330	dbSNP	Homo-SNP	G3	Same
2L	12198845	T	G	SNP	1091.1	69	AGAP005202	VectorBase	AGAP005202-RB			INTRON					330	dbSNP	Hetero-SNP	L35	same
2L	12198845	T	G	SNP	1091.1	69	AGAP005202	VectorBase	AGAP005202-RB			INTRON					330	dbSNP	Homo-SNP	G3	Same
2L	12198854	A	T	SNP	1173.27	72	AGAP005202	VectorBase	AGAP005202-RB			INTRON					330	dbSNP	Hetero-SNP	L35	same
2L	12198854	A	T	SNP	1173.27	72	AGAP005202	VectorBase	AGAP005202-RB			INTRON					330	dbSNP	Homo-SNP	G3	Same
2L	12198881	T	C	SNP	1775.77	81	AGAP005202	VectorBase	AGAP005202-RB			INTRON					330	dbSNP	Hetero-SNP	L35	same
2L	12198881	T	C	SNP	1775.77	81	AGAP005202	VectorBase	AGAP005202-RB			INTRON					330	dbSNP	Homo-SNP	G3	Same
2L	12198982	A	C	SNP	2433.61	169	AGAP005202	VectorBase	AGAP005202-RB	exon_2L_12198902_12199834	2	SYNONYMOUS_CODING	R/R	Agg/Cgg	22	1	330	dbSNP	Hetero-SNP	L35	same
2L	12198982	A	C	SNP	2433.61	169	AGAP005202	VectorBase	AGAP005202-RB	exon_2L_12198902_12199834	2	SYNONYMOUS_CODING	R/R	Agg/Cgg	22	1	330	dbSNP	Homo-SNP	G3	Same
2L	12199397	G	A	SNP	2049.96	145	AGAP005202	VectorBase	AGAP005202-RB			UTR_3_PRIME						dbSNP	Hetero-SNP	L35	same
2L	12199397	G	A	SNP	2049.96	145	AGAP005202	VectorBase	AGAP005202-RB			UTR_3_PRIME						dbSNP	Homo-SNP	G3	Same
2L	12199781	G	A	SNP	1875.52	116	AGAP005202	VectorBase	AGAP005202-RB			UTR_3_PRIME						dbSNP	Hetero-SNP	L35	same
2L	12199781	G	A	SNP	1875.52	116	AGAP005202	VectorBase	AGAP005202-RB			UTR_3_PRIME						dbSNP	Homo-SNP	G3	Same
2L	12200309	G	T	SNP	1484.74	89	AGAP005203	VectorBase	AGAP005203-RC			INTRON					1114	dbSNP	Hetero-SNP	L35	same
2L	12200309	G	T	SNP	1484.74	89	AGAP005203	VectorBase	AGAP005203-RC			INTRON					1114	dbSNP	Homo-SNP	G3	Same
2L	12200643	T	C	SNP	1399.68	68	AGAP005203	VectorBase	AGAP005203-RC			INTRON					1114	dbSNP	Hetero-SNP	L35	same
2L	12200643	T	C	SNP	1399.68	68	AGAP005203	VectorBase	AGAP005203-RC			INTRON					1114	dbSNP	Homo-SNP	G3	Same
2L	12200666	T	C	SNP	1459.6	72	AGAP005203	VectorBase	AGAP005203-RC			INTRON					1114	dbSNP	Hetero-SNP	L35	same
2L	12200666	T	C	SNP	1459.6	72	AGAP005203	VectorBase	AGAP005203-RC			INTRON					1114	dbSNP	Homo-SNP	G3	Same
2L	12202554	T	C	SNP	908.53	64	AGAP005203	VectorBase	AGAP005203-RB			UTR_3_PRIME						dbSNP	Hetero-SNP	L35	same
2L	12202554	T	C	SNP	908.53	64	AGAP005203	VectorBase	AGAP005203-RB			UTR_3_PRIME						dbSNP	Homo-SNP	G3	Same
2L	12205972	C	A	SNP	1938.33	134	AGAP005203	VectorBase	AGAP005203-RB	exon_2L_12205770_12206431	2	SYNONYMOUS_CODING	P/P	ccG/ccT	100	3	958	dbSNP	Hetero-SNP	L35	same
2L	12205972	C	A	SNP	1938.33	134	AGAP005203	VectorBase	AGAP005203-RB	exon_2L_12205770_12206431	2	SYNONYMOUS_CODING	P/P	ccG/ccT	100	3	958	dbSNP	Homo-SNP	G3	Same
2L	12206167	A	G	SNP	1367.04	99	AGAP005203	VectorBase	AGAP005203-RB	exon_2L_12205770_12206431	2	SYNONYMOUS_CODING	A/A	gcT/gcC	35	3	958	dbSNP	Hetero-SNP	L35	same
2L	12206167	A	G	SNP	1367.04	99	AGAP005203	VectorBase	AGAP005203-RB	exon_2L_12205770_12206431	2	SYNONYMOUS_CODING	A/A	gcT/gcC	35	3	958	dbSNP	Homo-SNP	G3	Same
2L	12207166	G	A	SNP	1071.03	46	AGAP005203	VectorBase	AGAP005203-RB			INTRON					958	dbSNP	Hetero-SNP	L35	same
2L	12207166	G	A	SNP	1071.03	46	AGAP005203	VectorBase	AGAP005203-RB			INTRON					958	dbSNP	Homo-SNP	G3	Same
2L	12207500	G	A	SNP	1160.76	53	AGAP005203	VectorBase	AGAP005203-RB			INTRON					958	dbSNP	Hetero-SNP	L35	same
2L	12207500	G	A	SNP	1160.76	53	AGAP005203	VectorBase	AGAP005203-RB			INTRON					958	dbSNP	Homo-SNP	G3	Same
2L	12214001	A	T	SNP	2104.06	114	AGAP005205	VectorBase	AGAP005205-RA			INTRON					828	dbSNP	Hetero-SNP	L35	same
2L	12214001	A	T	SNP	2104.06	114	AGAP005205	VectorBase	AGAP005205-RA			INTRON					828	dbSNP	Homo-SNP	G3	Same
2L	12214117	G	T	SNP	1962.81	110	AGAP005205	VectorBase	AGAP005205-RC	Exon_2L_12214011_12214220	5	SYNONYMOUS_CODING	A/A	gcC/gcA	341	3	1128	dbSNP	Hetero-SNP	L35	same
2L	12214117	G	T	SNP	1962.81	110	AGAP005205	VectorBase	AGAP005205-RC	Exon_2L_12214011_12214220	5	SYNONYMOUS_CODING	A/A	gcC/gcA	341	3	1128	dbSNP	Homo-SNP	G3	Same
2L	12214708	C	T	SNP	1092.92	66	AGAP005205	VectorBase	AGAP005205-RC	exon_2L_12214588_12214820	3	SYNONYMOUS_CODING	T/T	acG/acA	197	3	1128	dbSNP	Hetero-SNP	L35	same
2L	12214708	C	T	SNP	1092.92	66	AGAP005205	VectorBase	AGAP005205-RC	exon_2L_12214588_12214820	3	SYNONYMOUS_CODING	T/T	acG/acA	197	3	1128	dbSNP	Homo-SNP	G3	Same
2L	12411908	G	A	SNP	1000.72	57	AGAP005216	VectorBase	AGAP005216-RA			INTRON					5237	dbSNP	Hetero-SNP	L35	same
2L	12411908	G	A	SNP	1000.72	57	AGAP005216	VectorBase	AGAP005216-RA			INTRON					5237	dbSNP	Homo-SNP	G3	Same
2L	12412250	T	G	SNP	1179.23	61	AGAP005216	VectorBase	AGAP005216-RA	exon_2L_12412221_12412890	4	SYNONYMOUS_CODING	L/L	ctT/ctG	84	3	5237	dbSNP	Hetero-SNP	L35	same
2L	12412250	T	G	SNP	1179.23	61	AGAP005216	VectorBase	AGAP005216-RA	exon_2L_12412221_12412890	4	SYNONYMOUS_CODING	L/L	ctT/ctG	84	3	5237	dbSNP	Homo-SNP	G3	Same
2L	12413012	A	C	SNP	1636.18	85	AGAP005216	VectorBase	AGAP005216-RA			INTRON					5237	dbSNP	Hetero-SNP	L35	same
2L	12413012	A	C	SNP	1636.18	85	AGAP005216	VectorBase	AGAP005216-RA			INTRON					5237	dbSNP	Homo-SNP	G3	Same
2L	12413898	C	A	SNP	915.67	51	AGAP005216	VectorBase	AGAP005216-RA	exon_2L_12413092_12413925	5	SYNONYMOUS_CODING	R/R	Cgg/Agg	567	1	5237	dbSNP	Hetero-SNP	L35	same
2L	12413898	C	A	SNP	915.67	51	AGAP005216	VectorBase	AGAP005216-RA	exon_2L_12413092_12413925	5	SYNONYMOUS_CODING	R/R	Cgg/Agg	567	1	5237	dbSNP	Homo-SNP	G3	Same
2L	12414228	T	C	SNP	1078.11	74	AGAP005216	VectorBase	AGAP005216-RA	exon_2L_12414176_12415060	6	SYNONYMOUS_CODING	C/C	tgT/tgC	593	1	5237	dbSNP	Hetero-SNP	L35	same
2L	12414228	T	C	SNP	1078.11	74	AGAP005216	VectorBase	AGAP005216-RA	exon_2L_12414176_12415060	6	SYNONYMOUS_CODING	C/C	tgT/tgC	593	1	5237	dbSNP	Homo-SNP	G3	Same
2L	12414533	A	C	SNP	1047.03	65	AGAP005216	VectorBase	AGAP005216-RA	exon_2L_12414176_12415060	6	NON_SYNONYMOUS_CODING	K/T	aAg/aCg	695	0	5237	dbSNP	Hetero-SNP	L35	same
2L	12414533	A	C	SNP	1047.03	65	AGAP005216	VectorBase	AGAP005216-RA	exon_2L_12414176_12415060	6	NON_SYNONYMOUS_CODING	K/T	aAg/aCg	695	0	5237	dbSNP	Homo-SNP	G3	Same
2L	12414546	C	T	SNP	1029.01	69	AGAP005216	VectorBase	AGAP005216-RA	exon_2L_12414176_12415060	6	SYNONYMOUS_CODING	S/S	agC/agT	699	1	5237	dbSNP	Hetero-SNP	L35	same
2L	12414546	C	T	SNP	1029.01	69	AGAP005216	VectorBase	AGAP005216-RA	exon_2L_12414176_12415060	6	SYNONYMOUS_CODING	S/S	agC/agT	699	1	5237	dbSNP	Homo-SNP	G3	Same
2L	12414705	A	T	SNP	1085.4	67	AGAP005216	VectorBase	AGAP005216-RA	exon_2L_12414176_12415060	6	SYNONYMOUS_CODING	L/L	ctA/ctT	752	3	5237	dbSNP	Hetero-SNP	L35	same
2L	12414705	A	T	SNP	1085.4	67	AGAP005216	VectorBase	AGAP005216-RA	exon_2L_12414176_12415060	6	SYNONYMOUS_CODING	L/L	ctA/ctT	752	3	5237	dbSNP	Homo-SNP	G3	Same
2L	12415020	C	T	SNP	1120.88	64	AGAP005216	VectorBase	AGAP005216-RA	exon_2L_12414176_12415060	6	SYNONYMOUS_CODING	S/S	agC/agT	857	1	5237	dbSNP	Hetero-SNP	L35	same
2L	12415020	C	T	SNP	1120.88	64	AGAP005216	VectorBase	AGAP005216-RA	exon_2L_12414176_12415060	6	SYNONYMOUS_CODING	S/S	agC/agT	857	1	5237	dbSNP	Homo-SNP	G3	Same
2L	12416728	G	T	SNP	1420.96	78	AGAP005216	VectorBase	AGAP005216-RA	exon_2L_12415137_12416736	7	SYNONYMOUS_CODING	T/T	acG/acT	1401	3	5237	dbSNP	Hetero-SNP	L35	same
2L	12416728	G	T	SNP	1420.96	78	AGAP005216	VectorBase	AGAP005216-RA	exon_2L_12415137_12416736	7	SYNONYMOUS_CODING	T/T	acG/acT	1401	3	5237	dbSNP	Homo-SNP	G3	Same
2L	12416882	A	G	SNP	1232.34	78	AGAP005216	VectorBase	AGAP005216-RA	exon_2L_12416822_12416918	8	SYNONYMOUS_CODING	K/K	aaA/aaG	1424	1	5237	dbSNP	Hetero-SNP	L35	same
2L	12416882	A	G	SNP	1232.34	78	AGAP005216	VectorBase	AGAP005216-RA	exon_2L_12416822_12416918	8	SYNONYMOUS_CODING	K/K	aaA/aaG	1424	1	5237	dbSNP	Homo-SNP	G3	Same
2L	12431830	G	A	SNP	542.54	36	AGAP005218	VectorBase	AGAP005218-RA	exon_2L_12431647_12431915	1	UTR_5_PRIME						dbSNP	Hetero-SNP	L35	same
2L	12431830	G	A	SNP	542.54	36	AGAP005218	VectorBase	AGAP005218-RA	exon_2L_12431647_12431915	1	UTR_5_PRIME						dbSNP	Homo-SNP	G3	Same
2L	12530989	T	A	SNP	641.18	38	AGAP005226	VectorBase	AGAP005226-RA	exon_2L_12530931_12531009	2	NON_SYNONYMOUS_CODING	T/S	Aca/Tca	29	0	543	dbSNP	Hetero-SNP	L35	same
2L	12530989	T	A	SNP	641.18	38	AGAP005226	VectorBase	AGAP005226-RA	exon_2L_12530931_12531009	2	NON_SYNONYMOUS_CODING	T/S	Aca/Tca	29	0	543	dbSNP	Homo-SNP	G3	Same
2L	12535440	G	A	SNP	1007.41	61						INTERGENIC						dbSNP	Hetero-SNP	L35	same
2L	12535440	G	A	SNP	1007.41	61						INTERGENIC						dbSNP	Homo-SNP	G3	Same
2L	12535706	A	G	SNP	452.27	52	AGAP005227	VectorBase	AGAP005227-RA	exon_2L_12535623_12535881	1	SYNONYMOUS_CODING	S/S	tcA/tcG	28	3	2169	dbSNP	Hetero-SNP	Common
2L	12535796	A	G	SNP	843.55	49	AGAP005227	VectorBase	AGAP005227-RA	exon_2L_12535623_12535881	1	SYNONYMOUS_CODING	E/E	gaA/gaG	58	1	2169	dbSNP	Hetero-SNP	L35	same
2L	12535796	A	G	SNP	843.55	49	AGAP005227	VectorBase	AGAP005227-RA	exon_2L_12535623_12535881	1	SYNONYMOUS_CODING	E/E	gaA/gaG	58	1	2169	dbSNP	Homo-SNP	G3	Same
2L	12536337	T	G	SNP	158.89	78	AGAP005227	VectorBase	AGAP005227-RA	exon_2L_12535991_12536514	2	SYNONYMOUS_CODING	G/G	ggT/ggG	202	3	2169	dbSNP	Hetero-SNP	Common
2L	12536382	A	C	SNP	1193.88	70	AGAP005227	VectorBase	AGAP005227-RA	exon_2L_12535991_12536514	2	SYNONYMOUS_CODING	T/T	acA/acC	217	3	2169	dbSNP	Hetero-SNP	L35	same
2L	12536382	A	C	SNP	1193.88	70	AGAP005227	VectorBase	AGAP005227-RA	exon_2L_12535991_12536514	2	SYNONYMOUS_CODING	T/T	acA/acC	217	3	2169	dbSNP	Homo-SNP	G3	Same
2L	12536442	A	C	SNP	442.94	64	AGAP005227	VectorBase	AGAP005227-RA	exon_2L_12535991_12536514	2	SYNONYMOUS_CODING	A/A	gcA/gcC	237	3	2169	dbSNP	Hetero-SNP	Common
2L	12536487	T	C	SNP	697.35	48	AGAP005227	VectorBase	AGAP005227-RA	exon_2L_12535991_12536514	2	SYNONYMOUS_CODING	G/G	ggT/ggC	252	3	2169	dbSNP	Hetero-SNP	L35	same
2L	12536487	T	C	SNP	697.35	48	AGAP005227	VectorBase	AGAP005227-RA	exon_2L_12535991_12536514	2	SYNONYMOUS_CODING	G/G	ggT/ggC	252	3	2169	dbSNP	Homo-SNP	G3	Same
2L	12536971	G	A	SNP	1025.29	54	AGAP005227	VectorBase	AGAP005227-RA	exon_2L_12536600_12536983	3	SYNONYMOUS_CODING	T/T	acG/acA	385	3	2169	dbSNP	Hetero-SNP	L35	same
2L	12536971	G	A	SNP	1025.29	54	AGAP005227	VectorBase	AGAP005227-RA	exon_2L_12536600_12536983	3	SYNONYMOUS_CODING	T/T	acG/acA	385	3	2169	dbSNP	Homo-SNP	G3	Same
2L	12537070	G	C	SNP	1179.23	57	AGAP005227	VectorBase	AGAP005227-RA	exon_2L_12537059_12538161	4	SYNONYMOUS_CODING	T/T	acG/acC	393	3	2169	dbSNP	Hetero-SNP	L35	same
2L	12537070	G	C	SNP	1179.23	57	AGAP005227	VectorBase	AGAP005227-RA	exon_2L_12537059_12538161	4	SYNONYMOUS_CODING	T/T	acG/acC	393	3	2169	dbSNP	Homo-SNP	G3	Same
2L	12537118	A	G	SNP	1212.89	68	AGAP005227	VectorBase	AGAP005227-RA	exon_2L_12537059_12538161	4	SYNONYMOUS_CODING	T/T	acA/acG	409	3	2169	dbSNP	Hetero-SNP	L35	same
2L	12537118	A	G	SNP	1212.89	68	AGAP005227	VectorBase	AGAP005227-RA	exon_2L_12537059_12538161	4	SYNONYMOUS_CODING	T/T	acA/acG	409	3	2169	dbSNP	Homo-SNP	G3	Same
2L	12537148	T	C	SNP	277.06	64	AGAP005227	VectorBase	AGAP005227-RA	exon_2L_12537059_12538161	4	SYNONYMOUS_CODING	D/D	gaT/gaC	419	1	2169	dbSNP	Hetero-SNP	Common
2L	12537895	G	A	SNP	523.63	34	AGAP005227	VectorBase	AGAP005227-RA	exon_2L_12537059_12538161	4	SYNONYMOUS_CODING	P/P	ccG/ccA	668	3	2169	dbSNP	Hetero-SNP	L35	same
2L	12537895	G	A	SNP	523.63	34	AGAP005227	VectorBase	AGAP005227-RA	exon_2L_12537059_12538161	4	SYNONYMOUS_CODING	P/P	ccG/ccA	668	3	2169	dbSNP	Homo-SNP	G3	Same
2L	12537910	A	C	SNP	477.05	31	AGAP005227	VectorBase	AGAP005227-RA	exon_2L_12537059_12538161	4	SYNONYMOUS_CODING	A/A	gcA/gcC	673	3	2169	dbSNP	Hetero-SNP	L35	same
2L	12537910	A	C	SNP	477.05	31	AGAP005227	VectorBase	AGAP005227-RA	exon_2L_12537059_12538161	4	SYNONYMOUS_CODING	A/A	gcA/gcC	673	3	2169	dbSNP	Homo-SNP	G3	Same
2L	12538128	G	A	SNP	492.18	61	AGAP005227	VectorBase	AGAP005227-RA			UTR_3_PRIME						dbSNP	Hetero-SNP	G3
2L	12538771	G	C	SNP	2175.03	107						INTERGENIC						dbSNP	Hetero-SNP	L35	same
2L	12538771	G	C	SNP	2175.03	107						INTERGENIC						dbSNP	Homo-SNP	G3	Same
2L	12548482	T	C	SNP	789.73	62						INTERGENIC						dbSNP	Hetero-SNP	L35	same
2L	12548482	T	C	SNP	789.73	62						INTERGENIC						dbSNP	Homo-SNP	G3	Same
2L	12548499	C	T	SNP	906.4	62						INTERGENIC						dbSNP	Hetero-SNP	L35	same
2L	12548499	C	T	SNP	906.4	62						INTERGENIC						dbSNP	Homo-SNP	G3	Same
2L	12548619	T	C	SNP	504.51	54						INTERGENIC						dbSNP	Homo-SNP	G3
2L	12558558	T	C	SNP	883.92	53						INTERGENIC						dbSNP	Hetero-SNP	L35	same
2L	12558558	T	C	SNP	883.92	53						INTERGENIC						dbSNP	Homo-SNP	G3	Same
2L	12558579	G	C	SNP	608.45	41						INTERGENIC						dbSNP	Hetero-SNP	L35	same
2L	12558579	G	C	SNP	608.45	41						INTERGENIC						dbSNP	Homo-SNP	G3	Same
2L	12656876	A	T	SNP	2496.79	162	AGAP005234	VectorBase	AGAP005234-RA			UTR_3_PRIME						dbSNP	Hetero-SNP	L35	same
2L	12656876	A	T	SNP	2496.79	162	AGAP005234	VectorBase	AGAP005234-RA			UTR_3_PRIME						dbSNP	Homo-SNP	G3	Same
2L	12656941	C	G	SNP	1777.16	150	AGAP005234	VectorBase	AGAP005234-RA			UTR_3_PRIME						dbSNP	Hetero-SNP	Common
2L	12657341	T	C	SNP	181.07	122	AGAP005234	VectorBase	AGAP005234-RA	exon_2L_12656739_12657446	4	SYNONYMOUS_CODING	V/V	gtA/gtG	206	3	624	dbSNP	Hetero-SNP	G3
2L	12658767	G	A	SNP	442.64	35	AGAP005234	VectorBase	AGAP005234-RA			INTRON					624	dbSNP	Hetero-SNP	L35	same
2L	12658767	G	A	SNP	442.64	35	AGAP005234	VectorBase	AGAP005234-RA			INTRON					624	dbSNP	Homo-SNP	G3	Same
2L	12659015	C	T	SNP	940.2	66	AGAP005234	VectorBase	AGAP005234-RA			INTRON					624	dbSNP	Hetero-SNP	L35	same
2L	12659015	C	T	SNP	940.2	66	AGAP005234	VectorBase	AGAP005234-RA			INTRON					624	dbSNP	Homo-SNP	G3	Same
2L	12659318	G	A	SNP	242.39	83	AGAP005234	VectorBase	AGAP005234-RA	exon_2L_12659082_12659332	3	SYNONYMOUS_CODING	A/A	gcC/gcT	92	3	624	dbSNP	Hetero-SNP	G3
2L	12660595	A	G	SNP	2537.59	152	AGAP005234	VectorBase	AGAP005234-RA	exon_2L_12660516_12660717	1	UTR_5_PRIME						dbSNP	Hetero-SNP	L35	same
2L	12660595	A	G	SNP	2537.59	152	AGAP005234	VectorBase	AGAP005234-RA	exon_2L_12660516_12660717	1	UTR_5_PRIME						dbSNP	Homo-SNP	G3	Same
2L	12660599	A	C	SNP	2670	156	AGAP005234	VectorBase	AGAP005234-RA	exon_2L_12660516_12660717	1	UTR_5_PRIME						dbSNP	Hetero-SNP	L35	same
2L	12660599	A	C	SNP	2670	156	AGAP005234	VectorBase	AGAP005234-RA	exon_2L_12660516_12660717	1	UTR_5_PRIME						dbSNP	Homo-SNP	G3	Same
2L	12660626	G	A	SNP	2797.46	153	AGAP005234	VectorBase	AGAP005234-RA	exon_2L_12660516_12660717	1	UTR_5_PRIME						dbSNP	Hetero-SNP	L35	same
2L	12660626	G	A	SNP	2797.46	153	AGAP005234	VectorBase	AGAP005234-RA	exon_2L_12660516_12660717	1	UTR_5_PRIME						dbSNP	Homo-SNP	G3	Same
2L	12693623	T	C	SNP	1357.75	75	AGAP005236	VectorBase	AGAP005236-RA	exon_2L_12693451_12693677	4	SYNONYMOUS_CODING	L/L	ctA/ctG	70	3	558	dbSNP	Hetero-SNP	L35	same
2L	12693623	T	C	SNP	1357.75	75	AGAP005236	VectorBase	AGAP005236-RA	exon_2L_12693451_12693677	4	SYNONYMOUS_CODING	L/L	ctA/ctG	70	3	558	dbSNP	Homo-SNP	G3	Same
2L	12695260	A	G	SNP	1192.04	65	AGAP005236	VectorBase	AGAP005236-RA			INTRON					558	dbSNP	Hetero-SNP	L35	same
2L	12695260	A	G	SNP	1192.04	65	AGAP005236	VectorBase	AGAP005236-RA			INTRON					558	dbSNP	Homo-SNP	G3	Same
2L	12696808	G	T	SNP	1366.45	92	AGAP005236	VectorBase	AGAP005236-RA			INTRON					558	dbSNP	Hetero-SNP	L35	same
2L	12696808	G	T	SNP	1366.45	92	AGAP005236	VectorBase	AGAP005236-RA			INTRON					558	dbSNP	Homo-SNP	G3	Same
2L	12706785	A	G	SNP	1344.45	80	AGAP005238	VectorBase	AGAP005238-RA	exon_2L_12706425_12707046	3	SYNONYMOUS_CODING	K/K	aaA/aaG	215	1	1479	dbSNP	Hetero-SNP	L35	same
2L	12706785	A	G	SNP	1344.45	80	AGAP005238	VectorBase	AGAP005238-RA	exon_2L_12706425_12707046	3	SYNONYMOUS_CODING	K/K	aaA/aaG	215	1	1479	dbSNP	Homo-SNP	G3	Same
2L	12706902	T	C	SNP	140.92	69	AGAP005238	VectorBase	AGAP005238-RA	exon_2L_12706425_12707046	3	SYNONYMOUS_CODING	G/G	ggT/ggC	254	3	1479	dbSNP	Hetero-SNP	G3
2L	12707696	C	T	SNP	809.11	75	AGAP005238	VectorBase	AGAP005238-RA	exon_2L_12707578_12707969	6	SYNONYMOUS_CODING	F/F	ttC/ttT	447	1	1479	dbSNP	Hetero-SNP	Common
2L	12711242	T	C	SNP	1434.93	56	AGAP005240	VectorBase	AGAP005240-RA	exon_2L_12711139_12712852	2	SYNONYMOUS_CODING	D/D	gaT/gaC	58	1	1113	dbSNP	Homo-SNP	Common
2L	12711584	A	G	SNP	1280.59	49	AGAP005240	VectorBase	AGAP005240-RA	exon_2L_12711139_12712852	2	SYNONYMOUS_CODING	E/E	gaA/gaG	172	1	1113	dbSNP	Homo-SNP	Common
2L	12712242	C	T	SNP	1000.86	47	AGAP005240	VectorBase	AGAP005240-RA			UTR_3_PRIME						dbSNP	Hetero-SNP	G3	same
2L	12712242	C	T	SNP	1000.86	47	AGAP005240	VectorBase	AGAP005240-RA			UTR_3_PRIME						dbSNP	Homo-SNP	L35	Same
2L	12715054	T	C	SNP	1009.44	105	AGAP005241	VectorBase	AGAP005241-RA	exon_2L_12715012_12715164	2	NON_SYNONYMOUS_CODING	V/A	gTg/gCg	30	0	747	dbSNP	Hetero-SNP	L35	same
2L	12715054	T	C	SNP	1009.44	105	AGAP005241	VectorBase	AGAP005241-RA	exon_2L_12715012_12715164	2	NON_SYNONYMOUS_CODING	V/A	gTg/gCg	30	0	747	dbSNP	Homo-SNP	G3	Same
2L	12715718	G	T	SNP	327.83	84	AGAP005241	VectorBase	AGAP005241-RA	exon_2L_12715244_12715791	3	NON_SYNONYMOUS_CODING	G/V	gGg/gTg	225	0	747	dbSNP	Hetero-SNP	Common
2L	12719147	G	A	SNP	149.5	72						INTERGENIC						dbSNP	Hetero-SNP	G3
2L	1272202	A	G	SNP	1294.53	51						INTERGENIC						dbSNP	Homo-SNP	Common
2L	12727544	G	A	SNP	1772.23	96						INTERGENIC						dbSNP	Hetero-SNP	L35	same
2L	12727544	G	A	SNP	1772.23	96						INTERGENIC						dbSNP	Homo-SNP	G3	Same
2L	12727710	T	A	SNP	1406.4	112						INTERGENIC						dbSNP	Hetero-SNP	Common
2L	12729110	T	A	SNP	450.49	39						INTERGENIC						dbSNP	Hetero-SNP	L35	same
2L	12729110	T	A	SNP	450.49	39						INTERGENIC						dbSNP	Homo-SNP	G3	Same
2L	12729127	T	C	SNP	579.54	46						INTERGENIC						dbSNP	Hetero-SNP	L35	same
2L	12729127	T	C	SNP	579.54	46						INTERGENIC						dbSNP	Homo-SNP	G3	Same
2L	12729246	A	G	SNP	480.02	39						INTERGENIC						dbSNP	Hetero-SNP	L35	same
2L	12729246	A	G	SNP	480.02	39						INTERGENIC						dbSNP	Homo-SNP	G3	Same
2L	12731720	T	C	SNP	642.64	50						INTERGENIC						dbSNP	Hetero-SNP	L35	same
2L	12731720	T	C	SNP	642.64	50						INTERGENIC						dbSNP	Homo-SNP	G3	Same
2L	12780263	T	A	SNP	1198.49	65						INTERGENIC						dbSNP	Hetero-SNP	L35	same
2L	12780263	T	A	SNP	1198.49	65						INTERGENIC						dbSNP	Homo-SNP	G3	Same
2L	12840629	G	T	SNP	823.89	74	AGAP005244	VectorBase	AGAP005244-RA	exon_2L_12840266_12840793	1	START_GAINED						dbSNP	Hetero-SNP	Common
2L	1290693	C	T	SNP	1844.87	71	AGAP004691	VectorBase	AGAP004691-RA	exon_2L_1290438_1290714	2	START_GAINED						dbSNP	Homo-SNP	Common
2L	12921177	A	T	SNP	984.7	63	AGAP005245	VectorBase	AGAP005245-RD			INTRON					1234	dbSNP	Hetero-SNP	G3	same
2L	12921177	A	T	SNP	984.7	63	AGAP005245	VectorBase	AGAP005245-RD			INTRON					1234	dbSNP	Homo-SNP	L35	Same
2L	12921227	C	A	SNP	508.38	35	AGAP005245	VectorBase	AGAP005245-RD			INTRON					1234	dbSNP	Homo-SNP	L35
2L	12938769	T	C	SNP	383.89	35	AGAP005245	VectorBase	AGAP005245-RD			INTRON					1234	dbSNP	Homo-SNP	L35
2L	12939634	A	G	SNP	358.03	34	AGAP005245	VectorBase	AGAP005245-RD			INTRON					1234	dbSNP	Hetero-SNP	G3	same
2L	12939634	A	G	SNP	358.03	34	AGAP005245	VectorBase	AGAP005245-RD			INTRON					1234	dbSNP	Homo-SNP	L35	Same
2L	12946730	A	G	SNP	685.14	57	AGAP005245	VectorBase	AGAP005245-RD			INTRON					1234	dbSNP	Hetero-SNP	G3	same
2L	12946730	A	G	SNP	685.14	57	AGAP005245	VectorBase	AGAP005245-RD			INTRON					1234	dbSNP	Homo-SNP	L35	Same
2L	12947009	G	T	SNP	787.79	55	AGAP005245	VectorBase	AGAP005245-RD			INTRON					1234	dbSNP	Hetero-SNP	G3	same
2L	12947009	G	T	SNP	787.79	55	AGAP005245	VectorBase	AGAP005245-RD			INTRON					1234	dbSNP	Homo-SNP	L35	Same
2L	12947107	G	T	SNP	563.68	53	AGAP005245	VectorBase	AGAP005245-RD			INTRON					1234	dbSNP	Hetero-SNP	G3	same
2L	12947107	G	T	SNP	563.68	53	AGAP005245	VectorBase	AGAP005245-RD			INTRON					1234	dbSNP	Homo-SNP	L35	Same
2L	12947130	C	T	SNP	538	46	AGAP005245	VectorBase	AGAP005245-RD			INTRON					1234	dbSNP	Homo-SNP	L35
2L	12947707	T	A	SNP	944.3	79	AGAP005245	VectorBase	AGAP005245-RD			INTRON					1234	dbSNP	Hetero-SNP	G3	same
2L	12947707	T	A	SNP	944.3	79	AGAP005245	VectorBase	AGAP005245-RD			INTRON					1234	dbSNP	Homo-SNP	L35	Same
2L	12948550	T	C	SNP	480.68	48	AGAP005245	VectorBase	AGAP005245-RD			INTRON					1234	dbSNP	Homo-SNP	L35
2L	12948607	C	A	SNP	594.36	50	AGAP005245	VectorBase	AGAP005245-RD			INTRON					1234	dbSNP	Hetero-SNP	G3	same
2L	12948607	C	A	SNP	594.36	50	AGAP005245	VectorBase	AGAP005245-RD			INTRON					1234	dbSNP	Homo-SNP	L35	Same
2L	12949764	A	G	SNP	1219.24	80	AGAP005245	VectorBase	AGAP005245-RD			INTRON					1234	dbSNP	Hetero-SNP	G3	same
2L	12949764	A	G	SNP	1219.24	80	AGAP005245	VectorBase	AGAP005245-RD			INTRON					1234	dbSNP	Homo-SNP	L35	Same
2L	12950086	T	C	SNP	661.35	55	AGAP005245	VectorBase	AGAP005245-RD			INTRON					1234	dbSNP	Hetero-SNP	G3	same
2L	12950086	T	C	SNP	661.35	55	AGAP005245	VectorBase	AGAP005245-RD			INTRON					1234	dbSNP	Homo-SNP	L35	Same
2L	12950465	G	A	SNP	1212.52	69	AGAP005245	VectorBase	AGAP005245-RD			INTRON					1234	dbSNP	Hetero-SNP	G3	same
2L	12950465	G	A	SNP	1212.52	69	AGAP005245	VectorBase	AGAP005245-RD			INTRON					1234	dbSNP	Homo-SNP	L35	Same
2L	12950781	G	T	SNP	100.26	52	AGAP005245	VectorBase	AGAP005245-RD			INTRON					1234	dbSNP	Hetero-SNP	G3
2L	12950846	T	C	SNP	837.25	55	AGAP005245	VectorBase	AGAP005245-RD			INTRON					1234	dbSNP	Hetero-SNP	G3	same
2L	12950846	T	C	SNP	837.25	55	AGAP005245	VectorBase	AGAP005245-RD			INTRON					1234	dbSNP	Homo-SNP	L35	Same
2L	12951608	A	T	SNP	1030.67	69	AGAP005245	VectorBase	AGAP005245-RD			INTRON					1234	dbSNP	Hetero-SNP	G3	same
2L	12951608	A	T	SNP	1030.67	69	AGAP005245	VectorBase	AGAP005245-RD			INTRON					1234	dbSNP	Homo-SNP	L35	Same
2L	12951675	G	A	SNP	1185.61	81	AGAP005245	VectorBase	AGAP005245-RD			INTRON					1234	dbSNP	Hetero-SNP	G3	same
2L	12951675	G	A	SNP	1185.61	81	AGAP005245	VectorBase	AGAP005245-RD			INTRON					1234	dbSNP	Homo-SNP	L35	Same
2L	12956089	A	G	SNP	669.38	61	AGAP005245	VectorBase	AGAP005245-RD			INTRON					1234	dbSNP	Homo-SNP	L35
2L	12956748	G	A	SNP	901.18	71	AGAP005245	VectorBase	AGAP005245-RD			INTRON					1234	dbSNP	Hetero-SNP	G3	same
2L	12956748	G	A	SNP	901.18	71	AGAP005245	VectorBase	AGAP005245-RD			INTRON					1234	dbSNP	Homo-SNP	L35	Same
2L	12957054	T	C	SNP	858.2	56	AGAP005245	VectorBase	AGAP005245-RD			INTRON					1234	dbSNP	Hetero-SNP	G3	same
2L	12957054	T	C	SNP	858.2	56	AGAP005245	VectorBase	AGAP005245-RD			INTRON					1234	dbSNP	Homo-SNP	L35	Same
2L	12957408	A	C	SNP	1167.07	88	AGAP005245	VectorBase	AGAP005245-RD			INTRON					1234	dbSNP	Homo-SNP	L35
2L	12957929	C	T	SNP	894.68	84	AGAP005245	VectorBase	AGAP005245-RD			INTRON					1234	dbSNP	Homo-SNP	L35
2L	12958091	G	A	SNP	1385.54	109	AGAP005245	VectorBase	AGAP005245-RD			INTRON					1234	dbSNP	Hetero-SNP	G3	same
2L	12958091	G	A	SNP	1385.54	109	AGAP005245	VectorBase	AGAP005245-RD			INTRON					1234	dbSNP	Homo-SNP	L35	Same
2L	12962527	T	C	SNP	646.68	52	AGAP005245	VectorBase	AGAP005245-RD			INTRON					1234	dbSNP	Hetero-SNP	G3	same
2L	12962527	T	C	SNP	646.68	52	AGAP005245	VectorBase	AGAP005245-RD			INTRON					1234	dbSNP	Homo-SNP	L35	Same
2L	12962826	G	T	SNP	821.25	60	AGAP005245	VectorBase	AGAP005245-RD			INTRON					1234	dbSNP	Hetero-SNP	G3	same
2L	12962826	G	T	SNP	821.25	60	AGAP005245	VectorBase	AGAP005245-RD			INTRON					1234	dbSNP	Homo-SNP	L35	Same
2L	12963553	T	G	SNP	742.35	60	AGAP005245	VectorBase	AGAP005245-RD			INTRON					1234	dbSNP	Homo-SNP	L35
2L	12964867	A	T	SNP	309.03	41	AGAP005245	VectorBase	AGAP005245-RD			INTRON					1234	dbSNP	Hetero-SNP	G3
2L	12965239	T	C	SNP	469.78	50	AGAP005245	VectorBase	AGAP005245-RD			INTRON					1234	dbSNP	Homo-SNP	L35
2L	12965312	G	A	SNP	735.52	54	AGAP005245	VectorBase	AGAP005245-RD			INTRON					1234	dbSNP	Hetero-SNP	G3	same
2L	12965312	G	A	SNP	735.52	54	AGAP005245	VectorBase	AGAP005245-RD			INTRON					1234	dbSNP	Homo-SNP	L35	Same
2L	12965450	A	G	SNP	1039.09	85	AGAP005245	VectorBase	AGAP005245-RD			INTRON					1234	dbSNP	Hetero-SNP	G3	same
2L	12965450	A	G	SNP	1039.09	85	AGAP005245	VectorBase	AGAP005245-RD			INTRON					1234	dbSNP	Homo-SNP	L35	Same
2L	12965469	A	G	SNP	1139.99	81	AGAP005245	VectorBase	AGAP005245-RD			INTRON					1234	dbSNP	Hetero-SNP	G3	same
2L	12965469	A	G	SNP	1139.99	81	AGAP005245	VectorBase	AGAP005245-RD			INTRON					1234	dbSNP	Homo-SNP	L35	Same
2L	12996602	G	A	SNP	1577.75	114	AGAP005246	VectorBase	AGAP005246-RE			INTRON					1140	dbSNP	Hetero-SNP	G3	same
2L	12996602	G	A	SNP	1577.75	114	AGAP005246	VectorBase	AGAP005246-RE			INTRON					1140	dbSNP	Homo-SNP	L35	Same
2L	12998569	T	A	SNP	566.69	54	AGAP005246	VectorBase	AGAP005246-RC			INTRON					1149	dbSNP	Homo-SNP	L35
2L	12999407	A	G	SNP	2667.91	188	AGAP005246	VectorBase	AGAP005246-RC			INTRON					1149	dbSNP	Hetero-SNP	G3	same
2L	12999407	A	G	SNP	2667.91	188	AGAP005246	VectorBase	AGAP005246-RC			INTRON					1149	dbSNP	Homo-SNP	L35	Same
2L	12999871	C	T	SNP	2079.48	164	AGAP005246	VectorBase	AGAP005246-RA	exon_2L_12999842_13000014	4	NON_SYNONYMOUS_CODING	A/T	Gcc/Acc	387	0	1188	dbSNP	Hetero-SNP	G3	same
2L	12999871	C	T	SNP	2079.48	164	AGAP005246	VectorBase	AGAP005246-RA	exon_2L_12999842_13000014	4	NON_SYNONYMOUS_CODING	A/T	Gcc/Acc	387	0	1188	dbSNP	Homo-SNP	L35	Same
2L	13000217	T	G	SNP	2688.77	187	AGAP005246	VectorBase	AGAP005246-RA	Exon_2L_13000141_13000282	3	NON_SYNONYMOUS_CODING	M/L	Atg/Ctg	314	0	1188	dbSNP	Hetero-SNP	G3	same
2L	13000217	T	G	SNP	2688.77	187	AGAP005246	VectorBase	AGAP005246-RA	Exon_2L_13000141_13000282	3	NON_SYNONYMOUS_CODING	M/L	Atg/Ctg	314	0	1188	dbSNP	Homo-SNP	L35	Same
2L	13000865	A	G	SNP	2976.11	176	AGAP005246	VectorBase	AGAP005246-RA	Exon_2L_13000387_13001184	2	SYNONYMOUS_CODING	S/S	agT/agC	132	1	1188	dbSNP	Hetero-SNP	G3	same
2L	13000865	A	G	SNP	2976.11	176	AGAP005246	VectorBase	AGAP005246-RA	Exon_2L_13000387_13001184	2	SYNONYMOUS_CODING	S/S	agT/agC	132	1	1188	dbSNP	Homo-SNP	L35	Same
2L	13062951	G	C	SNP	1725.52	97	AGAP005247	VectorBase	AGAP005247-RA	exon_2L_13062866_13063049	1	SYNONYMOUS_CODING	L/L	ctG/ctC	28	3	534	dbSNP	Hetero-SNP	G3	same
2L	13062951	G	C	SNP	1725.52	97	AGAP005247	VectorBase	AGAP005247-RA	exon_2L_13062866_13063049	1	SYNONYMOUS_CODING	L/L	ctG/ctC	28	3	534	dbSNP	Homo-SNP	L35	Same
2L	13067002	G	C	SNP	145.24	38	AGAP005247	VectorBase	AGAP005247-RA	exon_2L_13066957_13067240	2	SYNONYMOUS_CODING	G/G	ggG/ggC	76	3	534	dbSNP	Hetero-SNP	G3
2L	13067668	G	A	SNP	127.96	63	AGAP005247	VectorBase	AGAP005247-RA			UTR_3_PRIME						dbSNP	Hetero-SNP	G3
2L	13067967	G	C	SNP	1110.89	100	AGAP005247	VectorBase	AGAP005247-RA			UTR_3_PRIME						dbSNP	Homo-SNP	L35
2L	13126450	A	G	SNP	590.49	41	AGAP005249	VectorBase	AGAP005249-RA	exon_2L_13125986_13126604	4	SYNONYMOUS_CODING	S/S	agT/agC	578	1	2589	dbSNP	Hetero-SNP	G3	same
2L	13126450	A	G	SNP	590.49	41	AGAP005249	VectorBase	AGAP005249-RA	exon_2L_13125986_13126604	4	SYNONYMOUS_CODING	S/S	agT/agC	578	1	2589	dbSNP	Homo-SNP	L35	Same
2L	13131642	A	G	SNP	1145.37	60	AGAP005250	VectorBase	AGAP005250-RA	exon_2L_13131595_13132061	2	SYNONYMOUS_CODING	L/L	ctA/ctG	588	3	2589	dbSNP	Hetero-SNP	G3	same
2L	13131642	A	G	SNP	1145.37	60	AGAP005250	VectorBase	AGAP005250-RA	exon_2L_13131595_13132061	2	SYNONYMOUS_CODING	L/L	ctA/ctG	588	3	2589	dbSNP	Homo-SNP	L35	Same
2L	13131775	T	C	SNP	751.3	56	AGAP005250	VectorBase	AGAP005250-RA	exon_2L_13131595_13132061	2	NON_SYNONYMOUS_CODING	S/P	Tca/Cca	633	0	2589	dbSNP	Hetero-SNP	G3	same
2L	13131775	T	C	SNP	751.3	56	AGAP005250	VectorBase	AGAP005250-RA	exon_2L_13131595_13132061	2	NON_SYNONYMOUS_CODING	S/P	Tca/Cca	633	0	2589	dbSNP	Homo-SNP	L35	Same
2L	13131798	C	T	SNP	919.19	62	AGAP005250	VectorBase	AGAP005250-RA	exon_2L_13131595_13132061	2	SYNONYMOUS_CODING	S/S	agC/agT	640	1	2589	dbSNP	Hetero-SNP	G3	same
2L	13131798	C	T	SNP	919.19	62	AGAP005250	VectorBase	AGAP005250-RA	exon_2L_13131595_13132061	2	SYNONYMOUS_CODING	S/S	agC/agT	640	1	2589	dbSNP	Homo-SNP	L35	Same
2L	13131960	C	T	SNP	547.05	46	AGAP005250	VectorBase	AGAP005250-RA	exon_2L_13131595_13132061	2	SYNONYMOUS_CODING	S/S	tcC/tcT	694	3	2589	dbSNP	Hetero-SNP	G3	same
2L	13131960	C	T	SNP	547.05	46	AGAP005250	VectorBase	AGAP005250-RA	exon_2L_13131595_13132061	2	SYNONYMOUS_CODING	S/S	tcC/tcT	694	3	2589	dbSNP	Homo-SNP	L35	Same
2L	13196142	C	T	SNP	126.01	52	AGAP005252	VectorBase	AGAP005252-RA	exon_2L_13196063_13196613	1	SYNONYMOUS_CODING	E/E	gaG/gaA	96	1	1389	dbSNP	Hetero-SNP	G3
2L	1320848	T	C	SNP	1486.24	57						INTERGENIC						dbSNP	Homo-SNP	Common
2L	1320860	T	G	SNP	1540.4	57						INTERGENIC						dbSNP	Homo-SNP	Common
2L	1323386	T	A	SNP	870.77	37						INTERGENIC						dbSNP	Homo-SNP	Common
2L	1323477	A	G	SNP	1179.91	47						INTERGENIC						dbSNP	Homo-SNP	Common
2L	1327103	G	C	SNP	1506.9	61						INTERGENIC						dbSNP	Homo-SNP	Common
2L	1327397	T	A	SNP	1458.7	56						INTERGENIC						dbSNP	Homo-SNP	Common
2L	1330334	C	A	SNP	1067.43	44						INTERGENIC						dbSNP	Homo-SNP	Common
2L	1331759	G	A	SNP	1765.73	69						INTERGENIC						dbSNP	Homo-SNP	Common
2L	1332068	G	T	SNP	1161.12	44						INTERGENIC						dbSNP	Homo-SNP	Common
2L	13357135	G	C	SNP	1215	61	AGAP005260	VectorBase	AGAP005260-RA	exon_2L_13356664_13357211	2	SYNONYMOUS_CODING	L/L	ctC/ctG	55	3	636	dbSNP	Hetero-SNP	G3	same
2L	13357135	G	C	SNP	1215	61	AGAP005260	VectorBase	AGAP005260-RA	exon_2L_13356664_13357211	2	SYNONYMOUS_CODING	L/L	ctC/ctG	55	3	636	dbSNP	Homo-SNP	L35	Same
2L	13357818	C	T	SNP	99.9	74	AGAP005261	VectorBase	AGAP005261-RA	exon_2L_13357762_13358055	1	UTR_5_PRIME						dbSNP	Hetero-SNP	G3
2L	13381082	A	G	SNP	941.29	44	AGAP005263	VectorBase	AGAP005263-RA	exon_2L_13380597_13382428	1	SYNONYMOUS_CODING	P/P	ccA/ccG	162	3	3963	dbSNP	Hetero-SNP	G3	same
2L	13381082	A	G	SNP	941.29	44	AGAP005263	VectorBase	AGAP005263-RA	exon_2L_13380597_13382428	1	SYNONYMOUS_CODING	P/P	ccA/ccG	162	3	3963	dbSNP	Homo-SNP	L35	Same
2L	13381922	G	A	SNP	766.42	40	AGAP005263	VectorBase	AGAP005263-RA	exon_2L_13380597_13382428	1	SYNONYMOUS_CODING	L/L	ttG/ttA	442	1	3963	dbSNP	Hetero-SNP	G3	same
2L	13381922	G	A	SNP	766.42	40	AGAP005263	VectorBase	AGAP005263-RA	exon_2L_13380597_13382428	1	SYNONYMOUS_CODING	L/L	ttG/ttA	442	1	3963	dbSNP	Homo-SNP	L35	Same
2L	13382213	A	G	SNP	1540.45	65	AGAP005263	VectorBase	AGAP005263-RA	exon_2L_13380597_13382428	1	SYNONYMOUS_CODING	Q/Q	caA/caG	539	1	3963	dbSNP	Homo-SNP	Common
2L	13382950	C	T	SNP	1496.9	72	AGAP005263	VectorBase	AGAP005263-RA	exon_2L_13382910_13383019	4	SYNONYMOUS_CODING	Y/Y	taC/taT	701	1	3963	dbSNP	Hetero-SNP	G3	same
2L	13382950	C	T	SNP	1496.9	72	AGAP005263	VectorBase	AGAP005263-RA	exon_2L_13382910_13383019	4	SYNONYMOUS_CODING	Y/Y	taC/taT	701	1	3963	dbSNP	Homo-SNP	L35	Same
2L	13385641	G	T	SNP	1477.46	67	AGAP005263	VectorBase	AGAP005263-RA	exon_2L_13385590_13386291	14	SYNONYMOUS_CODING	R/R	cgG/cgT	1301	3	3963	dbSNP	Homo-SNP	Common
2L	13386033	*	+AG	INS	1458.43	72	AGAP005263	VectorBase	AGAP005263-RA			UTR_3_PRIME						dbSNP	Hetero-INDEL	G3	same
2L	13386033	*	+AG	INS	1458.43	72	AGAP005263	VectorBase	AGAP005263-RA			UTR_3_PRIME						dbSNP	Homo-INDEL	L35	Same
2L	13386174	G	T	SNP	226.97	88	AGAP005263	VectorBase	AGAP005263-RA			UTR_3_PRIME						dbSNP	Hetero-SNP	G3
2L	13386406	A	G	SNP	1733.95	68						INTERGENIC						dbSNP	Homo-SNP	Common
2L	13386861	T	A	SNP	746.85	38						INTERGENIC						dbSNP	Hetero-SNP	G3	same
2L	13386861	T	A	SNP	746.85	38						INTERGENIC						dbSNP	Homo-SNP	L35	Same
2L	13494263	T	C	SNP	1079.31	41	AGAP005267	VectorBase	AGAP005267-RA	exon_2L_13494232_13495408	2	SYNONYMOUS_CODING	L/L	Ttg/Ctg	33	1	555	dbSNP	Homo-SNP	Common
2L	13495805	T	A	SNP	1059.52	43						INTERGENIC						dbSNP	Homo-SNP	Common
2L	13503237	G	C	SNP	76.47	47	AGAP005270	VectorBase	AGAP005270-RA	exon_2L_13502754_13503352	4	SYNONYMOUS_CODING	L/L	ctC/ctG	200	3	975	dbSNP	Hetero-SNP	G3
2L	13534613	A	C	SNP	208.51	77	AGAP005275	VectorBase	AGAP005275-RA	exon_2L_13534598_13535358	3	UTR_5_PRIME						dbSNP	Hetero-SNP	G3
2L	13535787	G	A	SNP	1305.99	74	AGAP005275	VectorBase	AGAP005275-RA			INTRON					1708	dbSNP	Hetero-SNP	G3	same
2L	13535787	G	A	SNP	1305.99	74	AGAP005275	VectorBase	AGAP005275-RA			INTRON					1708	dbSNP	Homo-SNP	L35	Same
2L	13540980	T	G	SNP	2385.98	93	AGAP005275	VectorBase	AGAP005275-RA	exon_2L_13540896_13541015	11	SYNONYMOUS_CODING	S/S	tcT/tcG	402	3	1708	dbSNP	Homo-SNP	Common
2L	13541603	A	T	SNP	1809.38	69	AGAP005275	VectorBase	AGAP005275-RA	exon_2L_13541332_13541652	13	NON_SYNONYMOUS_CODING	E/D	gaA/gaT	553	1	1708	dbSNP	Homo-SNP	Common
2L	13541828	G	A	SNP	1813.44	103	AGAP005275	VectorBase	AGAP005275-RA			UTR_3_PRIME						dbSNP	Hetero-SNP	G3	same
2L	13541828	G	A	SNP	1813.44	103	AGAP005275	VectorBase	AGAP005275-RA			UTR_3_PRIME						dbSNP	Homo-SNP	L35	Same
2L	13543519	T	G	SNP	2563.8	121						INTERGENIC						dbSNP	Hetero-SNP	G3	same
2L	13543519	T	G	SNP	2563.8	121						INTERGENIC						dbSNP	Homo-SNP	L35	Same
2L	13544003	A	G	SNP	3529.5	129						INTERGENIC						dbSNP	Homo-SNP	Common
2L	13544181	C	T	SNP	3124.18	121						INTERGENIC						dbSNP	Homo-SNP	Common
2L	13544391	G	A	SNP	3064.99	141						INTERGENIC						dbSNP	Hetero-SNP	G3	same
2L	13544391	G	A	SNP	3064.99	141						INTERGENIC						dbSNP	Homo-SNP	L35	Same
2L	13548302	A	G	SNP	853.94	34						INTERGENIC						dbSNP	Homo-SNP	Common
2L	13548641	T	C	SNP	1296.41	50	AGAP005279	VectorBase	AGAP005279-RB	exon_2L_13548501_13549061	1	SYNONYMOUS_CODING	V/V	gtT/gtC	47	3	4947	dbSNP	Homo-SNP	Common
2L	13548777	A	G	SNP	891.54	33	AGAP005279	VectorBase	AGAP005279-RB	exon_2L_13548501_13549061	1	NON_SYNONYMOUS_CODING	T/A	Acg/Gcg	93	0	4947	dbSNP	Homo-SNP	Common
2L	13561036	A	C	SNP	94.93	34	AGAP005279	VectorBase	AGAP005279-RB	exon_2L_13560705_13561667	3	NON_SYNONYMOUS_CODING	Q/P	cAg/cCg	339	0	4947	dbSNP	Hetero-SNP	G3
2L	13561148	T	C	SNP	200.24	46	AGAP005279	VectorBase	AGAP005279-RB	exon_2L_13560705_13561667	3	SYNONYMOUS_CODING	D/D	gaT/gaC	376	1	4947	dbSNP	Hetero-SNP	G3
2L	13561577	T	C	SNP	157.87	41	AGAP005279	VectorBase	AGAP005279-RB	exon_2L_13560705_13561667	3	SYNONYMOUS_CODING	H/H	caT/caC	519	1	4947	dbSNP	Hetero-SNP	G3
2L	13561619	G	C	SNP	120.25	48	AGAP005279	VectorBase	AGAP005279-RB	exon_2L_13560705_13561667	3	SYNONYMOUS_CODING	S/S	tcG/tcC	533	3	4947	dbSNP	Hetero-SNP	G3
2L	13581747	T	A	SNP	1040.7	42	AGAP005279	VectorBase	AGAP005279-RA	exon_2L_13580843_13582292	4	NON_SYNONYMOUS_CODING	L/Q	cTa/cAa	419	0	3381	dbSNP	Homo-SNP	Common
2L	13581772	A	G	SNP	214.8	68	AGAP005279	VectorBase	AGAP005279-RB	exon_2L_13580843_13582292	7	SYNONYMOUS_CODING	A/A	gcA/gcG	949	3	4947	dbSNP	Hetero-SNP	G3
2L	13581832	G	C	SNP	162.86	43	AGAP005279	VectorBase	AGAP005279-RB	exon_2L_13580843_13582292	7	SYNONYMOUS_CODING	V/V	gtG/gtC	969	3	4947	dbSNP	Hetero-SNP	G3
2L	13581835	G	A	SNP	98.66	46	AGAP005279	VectorBase	AGAP005279-RB	exon_2L_13580843_13582292	7	SYNONYMOUS_CODING	A/A	gcG/gcA	970	3	4947	dbSNP	Hetero-SNP	G3
2L	13581931	C	G	SNP	1447.25	71	AGAP005279	VectorBase	AGAP005279-RB	exon_2L_13580843_13582292	7	SYNONYMOUS_CODING	P/P	ccC/ccG	1002	3	4947	dbSNP	Hetero-SNP	G3	same
2L	13581931	C	G	SNP	1447.25	71	AGAP005279	VectorBase	AGAP005279-RB	exon_2L_13580843_13582292	7	SYNONYMOUS_CODING	P/P	ccC/ccG	1002	3	4947	dbSNP	Homo-SNP	L35	Same
2L	13581946	C	T	SNP	1608.51	79	AGAP005279	VectorBase	AGAP005279-RB	exon_2L_13580843_13582292	7	SYNONYMOUS_CODING	G/G	ggC/ggT	1007	3	4947	dbSNP	Hetero-SNP	G3	same
2L	13581946	C	T	SNP	1608.51	79	AGAP005279	VectorBase	AGAP005279-RB	exon_2L_13580843_13582292	7	SYNONYMOUS_CODING	G/G	ggC/ggT	1007	3	4947	dbSNP	Homo-SNP	L35	Same
2L	13581952	A	T	SNP	1861.47	78	AGAP005279	VectorBase	AGAP005279-RB	exon_2L_13580843_13582292	7	SYNONYMOUS_CODING	S/S	tcA/tcT	1009	3	4947	dbSNP	Homo-SNP	Common
2L	13582048	A	C	SNP	1861.4	74	AGAP005279	VectorBase	AGAP005279-RA	exon_2L_13580843_13582292	4	SYNONYMOUS_CODING	G/G	ggA/ggC	519	3	3381	dbSNP	Homo-SNP	Common
2L	13582063	T	C	SNP	2139.88	80	AGAP005279	VectorBase	AGAP005279-RA	exon_2L_13580843_13582292	4	SYNONYMOUS_CODING	G/G	ggT/ggC	524	3	3381	dbSNP	Homo-SNP	Common
2L	13582084	A	G	SNP	1781.51	69	AGAP005279	VectorBase	AGAP005279-RA	exon_2L_13580843_13582292	4	SYNONYMOUS_CODING	R/R	cgA/cgG	531	3	3381	dbSNP	Homo-SNP	Common
2L	13582247	C	T	SNP	1128.56	49	AGAP005279	VectorBase	AGAP005279-RA	exon_2L_13580843_13582292	4	NON_SYNONYMOUS_CODING	P/S	Ccc/Tcc	586	0	3381	dbSNP	Homo-SNP	Common
2L	13582840	A	C	SNP	1793.64	82	AGAP005279	VectorBase	AGAP005279-RB	exon_2L_13582473_13583003	8	SYNONYMOUS_CODING	L/L	ctA/ctC	1245	3	4947	dbSNP	Hetero-SNP	G3	same
2L	13582840	A	C	SNP	1793.64	82	AGAP005279	VectorBase	AGAP005279-RB	exon_2L_13582473_13583003	8	SYNONYMOUS_CODING	L/L	ctA/ctC	1245	3	4947	dbSNP	Homo-SNP	L35	Same
2L	13586656	C	G	SNP	1426.92	96	AGAP005279	VectorBase	AGAP005279-RB			UTR_3_PRIME						dbSNP	Hetero-SNP	G3	same
2L	13586656	C	G	SNP	1426.92	96	AGAP005279	VectorBase	AGAP005279-RB			UTR_3_PRIME						dbSNP	Homo-SNP	L35	Same
2L	13586959	A	T	SNP	1341.47	92	AGAP005279	VectorBase	AGAP005279-RB			UTR_3_PRIME						dbSNP	Hetero-SNP	G3	same
2L	13586959	A	T	SNP	1341.47	92	AGAP005279	VectorBase	AGAP005279-RB			UTR_3_PRIME						dbSNP	Homo-SNP	L35	Same
2L	13586992	T	A	SNP	2083.11	102	AGAP005279	VectorBase	AGAP005279-RB			UTR_3_PRIME						dbSNP	Hetero-SNP	G3	same
2L	13586992	T	A	SNP	2083.11	102	AGAP005279	VectorBase	AGAP005279-RB			UTR_3_PRIME						dbSNP	Homo-SNP	L35	Same
2L	13587122	C	A	SNP	158.97	89	AGAP005279	VectorBase	AGAP005279-RB			UTR_3_PRIME						dbSNP	Hetero-SNP	G3
2L	13587336	A	C	SNP	1740.09	66	AGAP005279	VectorBase	AGAP005279-RA			UTR_3_PRIME						dbSNP	Homo-SNP	Common
2L	13587927	A	G	SNP	2824.65	106						INTERGENIC						dbSNP	Homo-SNP	Common
2L	13600156	A	G	SNP	1407.09	52	AGAP005281	VectorBase	AGAP005281-RA	exon_2L_13599506_13600295	1	NON_SYNONYMOUS_CODING	L/S	tTa/tCa	47	0	1809	dbSNP	Homo-SNP	Common
2L	13600157	A	G	SNP	1319.27	51	AGAP005281	VectorBase	AGAP005281-RA	exon_2L_13599506_13600295	1	SYNONYMOUS_CODING	L/L	Tta/Cta	47	1	1809	dbSNP	Homo-SNP	Common
2L	13600355	T	C	SNP	1287.64	48						INTERGENIC						dbSNP	Homo-SNP	Common
2L	13621318	T	C	SNP	2069.94	77	AGAP005282	VectorBase	AGAP005282-RA	exon_2L_13621196_13621350	3	SYNONYMOUS_CODING	V/V	gtT/gtC	156	3	1380	dbSNP	Homo-SNP	Common
2L	13667425	G	A	SNP	2657.86	101	AGAP005287	VectorBase	AGAP005287-RA			UTR_3_PRIME						dbSNP	Homo-SNP	Common
2L	13669618	G	A	SNP	181.73	82	AGAP005287	VectorBase	AGAP005287-RA	exon_2L_13669124_13670391	5	SYNONYMOUS_CODING	T/T	acC/acT	715	3	2580	dbSNP	Hetero-SNP	G3
2L	13670044	T	G	SNP	789.03	43	AGAP005287	VectorBase	AGAP005287-RA	exon_2L_13669124_13670391	5	SYNONYMOUS_CODING	G/G	ggA/ggC	573	3	2580	dbSNP	Hetero-SNP	G3	same
2L	13670044	T	G	SNP	789.03	43	AGAP005287	VectorBase	AGAP005287-RA	exon_2L_13669124_13670391	5	SYNONYMOUS_CODING	G/G	ggA/ggC	573	3	2580	dbSNP	Homo-SNP	L35	Same
2L	13670062	C	A	SNP	121.33	39	AGAP005287	VectorBase	AGAP005287-RA	exon_2L_13669124_13670391	5	SYNONYMOUS_CODING	T/T	acG/acT	567	3	2580	dbSNP	Hetero-SNP	G3
2L	13670146	T	C	SNP	1754.65	67	AGAP005287	VectorBase	AGAP005287-RA	exon_2L_13669124_13670391	5	SYNONYMOUS_CODING	S/S	tcA/tcG	539	3	2580	dbSNP	Homo-SNP	Common
2L	13670527	A	C	SNP	1318.21	50	AGAP005287	VectorBase	AGAP005287-RA	exon_2L_13670470_13670607	4	SYNONYMOUS_CODING	A/A	gcT/gcG	438	3	2580	dbSNP	Homo-SNP	Common
2L	13671272	G	A	SNP	456.61	32	AGAP005287	VectorBase	AGAP005287-RA	exon_2L_13670687_13671712	3	SYNONYMOUS_CODING	D/D	gaC/gaT	216	1	2580	dbSNP	Hetero-SNP	G3	same
2L	13671272	G	A	SNP	456.61	32	AGAP005287	VectorBase	AGAP005287-RA	exon_2L_13670687_13671712	3	SYNONYMOUS_CODING	D/D	gaC/gaT	216	1	2580	dbSNP	Homo-SNP	L35	Same
2L	13688087	C	T	SNP	603.64	34						INTERGENIC						dbSNP	Hetero-SNP	G3	same
2L	13688087	C	T	SNP	603.64	34						INTERGENIC						dbSNP	Homo-SNP	L35	Same
2L	13693039	A	T	SNP	580.88	41	AGAP005288	VectorBase	AGAP005288-RB	exon_2L_13693019_13693688	5	SYNONYMOUS_CODING	L/L	ctA/ctT	845	3	4491	dbSNP	Hetero-SNP	G3	same
2L	13693039	A	T	SNP	580.88	41	AGAP005288	VectorBase	AGAP005288-RB	exon_2L_13693019_13693688	5	SYNONYMOUS_CODING	L/L	ctA/ctT	845	3	4491	dbSNP	Homo-SNP	L35	Same
2L	13693657	A	G	SNP	36.61	35	AGAP005288	VectorBase	AGAP005288-RB	exon_2L_13693019_13693688	5	SYNONYMOUS_CODING	P/P	ccA/ccG	1051	3	4491	dbSNP	Hetero-SNP	G3
2L	13695838	T	C	SNP	868.75	33	AGAP005288	VectorBase	AGAP005288-RB			INTRON					4491	dbSNP	Homo-SNP	Common
2L	13699733	T	C	SNP	1012.93	39	AGAP005288	VectorBase	AGAP005288-RA	exon_2L_13696553_13702818	1	NON_SYNONYMOUS_CODING	C/R	Tgt/Cgt	1061	0	9495	dbSNP	Homo-SNP	Common
2L	13701706	G	A	SNP	654.08	36	AGAP005288	VectorBase	AGAP005288-RB			INTRON					4491	dbSNP	Hetero-SNP	G3	same
2L	13701706	G	A	SNP	654.08	36	AGAP005288	VectorBase	AGAP005288-RB			INTRON					4491	dbSNP	Homo-SNP	L35	Same
2L	13701745	C	T	SNP	813.59	37	AGAP005288	VectorBase	AGAP005288-RA	exon_2L_13696553_13702818	1	SYNONYMOUS_CODING	I/I	atC/atT	1731	2	9495	dbSNP	Homo-SNP	Common
2L	13701880	C	T	SNP	98.61	45	AGAP005288	VectorBase	AGAP005288-RB			INTRON					4491	dbSNP	Hetero-SNP	G3
2L	13701889	A	G	SNP	108.51	41	AGAP005288	VectorBase	AGAP005288-RB			INTRON					4491	dbSNP	Hetero-SNP	G3
2L	13701910	T	C	SNP	159.87	46	AGAP005288	VectorBase	AGAP005288-RB			INTRON					4491	dbSNP	Hetero-SNP	G3
2L	13702261	T	A	SNP	1057.44	45	AGAP005288	VectorBase	AGAP005288-RA	exon_2L_13696553_13702818	1	SYNONYMOUS_CODING	L/L	ctT/ctA	1903	3	9495	dbSNP	Homo-SNP	Common
2L	13702540	T	C	SNP	1070.63	49	AGAP005288	VectorBase	AGAP005288-RB			INTRON					4491	dbSNP	Hetero-SNP	G3	same
2L	13702540	T	C	SNP	1070.63	49	AGAP005288	VectorBase	AGAP005288-RB			INTRON					4491	dbSNP	Homo-SNP	L35	Same
2L	13703051	C	T	SNP	135.36	38	AGAP005288	VectorBase	AGAP005288-RB			INTRON					4491	dbSNP	Hetero-SNP	G3
2L	13704101	A	G	SNP	1011.03	42	AGAP005288	VectorBase	AGAP005288-RB			INTRON					4491	dbSNP	Homo-SNP	Common
2L	13704299	A	G	SNP	107.67	37	AGAP005288	VectorBase	AGAP005288-RB			INTRON					4491	dbSNP	Hetero-SNP	G3
2L	13704300	G	A	SNP	115.64	38	AGAP005288	VectorBase	AGAP005288-RB			INTRON					4491	dbSNP	Hetero-SNP	G3
2L	13709890	A	G	SNP	1297.6	51						INTERGENIC						dbSNP	Homo-SNP	Common
2L	13709913	C	T	SNP	1139.39	58						INTERGENIC						dbSNP	Hetero-SNP	G3	same
2L	13709913	C	T	SNP	1139.39	58						INTERGENIC						dbSNP	Homo-SNP	L35	Same
2L	13710494	C	A	SNP	1724.37	65						INTERGENIC						dbSNP	Homo-SNP	Common
2L	13710808	T	A	SNP	91.07	76						INTERGENIC						dbSNP	Hetero-SNP	G3
2L	13713076	T	C	SNP	2329.51	87						INTERGENIC						dbSNP	Homo-SNP	Common
2L	13713139	T	C	SNP	930.9	35						INTERGENIC						dbSNP	Homo-SNP	Common
2L	13713632	G	C	SNP	780.34	42						INTERGENIC						dbSNP	Hetero-SNP	G3	same
2L	13713632	G	C	SNP	780.34	42						INTERGENIC						dbSNP	Homo-SNP	L35	Same
2L	13713697	C	T	SNP	1433.53	75						INTERGENIC						dbSNP	Hetero-SNP	G3	same
2L	13713697	C	T	SNP	1433.53	75						INTERGENIC						dbSNP	Homo-SNP	L35	Same
2L	13714062	C	T	SNP	1026.92	41						INTERGENIC						dbSNP	Homo-SNP	Common
2L	13714380	A	T	SNP	2330.76	91						INTERGENIC						dbSNP	Homo-SNP	Common
2L	13714927	G	A	SNP	605.36	90						INTERGENIC						dbSNP	Hetero-SNP	G3
2L	13740212	A	G	SNP	1384.36	54	AGAP005291	VectorBase	AGAP005291-RA	exon_2L_13738977_13740428	2	SYNONYMOUS_CODING	A/A	gcA/gcG	263	3	5342	dbSNP	Homo-SNP	Common
2L	13740422	A	G	SNP	373.48	64	AGAP005291	VectorBase	AGAP005291-RA	exon_2L_13738977_13740428	2	SYNONYMOUS_CODING	A/A	gcA/gcG	333	3	5342	dbSNP	Hetero-SNP	G3
2L	13745278	A	G	SNP	1921.67	69	AGAP005291	VectorBase	AGAP005291-RA	exon_2L_13745151_13745523	6	SYNONYMOUS_CODING	V/V	gtA/gtG	1699	3	5342	dbSNP	Homo-SNP	Common
2L	13746491	A	G	SNP	1526.12	75	AGAP005291	VectorBase	AGAP005291-RB			UTR_3_PRIME						dbSNP	Hetero-SNP	G3	same
2L	13746491	A	G	SNP	1526.12	75	AGAP005291	VectorBase	AGAP005291-RB			UTR_3_PRIME						dbSNP	Homo-SNP	L35	Same
2L	13746652	C	T	SNP	1292.65	51	AGAP005291	VectorBase	AGAP005291-RA			UTR_3_PRIME						dbSNP	Homo-SNP	Common
2L	13746968	C	T	SNP	1132.26	62						INTERGENIC						dbSNP	Hetero-SNP	G3	same
2L	13746968	C	T	SNP	1132.26	62						INTERGENIC						dbSNP	Homo-SNP	L35	Same
2L	13747145	T	A	SNP	872.42	66						INTERGENIC						dbSNP	Hetero-SNP	G3	same
2L	13747145	T	A	SNP	872.42	66						INTERGENIC						dbSNP	Homo-SNP	L35	Same
2L	13747580	A	T	SNP	1791.58	90						INTERGENIC						dbSNP	Hetero-SNP	G3	same
2L	13747580	A	T	SNP	1791.58	90						INTERGENIC						dbSNP	Homo-SNP	L35	Same
2L	13747733	A	G	SNP	1819.96	91						INTERGENIC						dbSNP	Hetero-SNP	G3	same
2L	13747733	A	G	SNP	1819.96	91						INTERGENIC						dbSNP	Homo-SNP	L35	Same
2L	13793911	A	G	SNP	2362.42	93	AGAP005293	VectorBase	AGAP005293-RA	exon_2L_13793838_13794067	3	SYNONYMOUS_CODING	K/K	aaA/aaG	122	1	1518	dbSNP	Homo-SNP	Common
2L	13795805	C	T	SNP	1000.84	125	AGAP005293	VectorBase	AGAP005293-RA	exon_2L_13795677_13795941	6	SYNONYMOUS_CODING	L/L	ctC/ctT	329	3	1518	dbSNP	Hetero-SNP	G3
2L	13795817	C	T	SNP	3140.68	131	AGAP005293	VectorBase	AGAP005293-RA	exon_2L_13795677_13795941	6	SYNONYMOUS_CODING	G/G	ggC/ggT	333	3	1518	dbSNP	Homo-SNP	Common
2L	13795922	G	A	SNP	2432.6	94	AGAP005293	VectorBase	AGAP005293-RA	exon_2L_13795677_13795941	6	SYNONYMOUS_CODING	T/T	acG/acA	368	3	1518	dbSNP	Homo-SNP	Common
2L	13800490	A	G	SNP	288.39	40	AGAP005294	VectorBase	AGAP005294-RB	exon_2L_13799179_13800619	2	SYNONYMOUS_CODING	Q/Q	caA/caG	428	1	1716	dbSNP	Hetero-SNP	G3
2L	13801019	T	C	SNP	1619.76	98	AGAP005294	VectorBase	AGAP005294-RB	exon_2L_13800801_13801103	3	SYNONYMOUS_CODING	T/T	acT/acC	544	3	1716	dbSNP	Hetero-SNP	G3	same
2L	13801019	T	C	SNP	1619.76	98	AGAP005294	VectorBase	AGAP005294-RB	exon_2L_13800801_13801103	3	SYNONYMOUS_CODING	T/T	acT/acC	544	3	1716	dbSNP	Homo-SNP	L35	Same
2L	13801121	A	G	SNP	2198.14	82						INTERGENIC						dbSNP	Homo-SNP	Common
2L	13801125	A	G	SNP	2487.62	91						INTERGENIC						dbSNP	Homo-SNP	Common
2L	13807694	C	G	SNP	1058.46	39						INTERGENIC						dbSNP	Homo-SNP	Common
2L	13809953	C	T	SNP	838.58	47	AGAP005299	VectorBase	AGAP005299-RA	exon_2L_13809876_13810207	2	SYNONYMOUS_CODING	S/S	agC/agT	155	1	1539	dbSNP	Hetero-SNP	G3	same
2L	13809953	C	T	SNP	838.58	47	AGAP005299	VectorBase	AGAP005299-RA	exon_2L_13809876_13810207	2	SYNONYMOUS_CODING	S/S	agC/agT	155	1	1539	dbSNP	Homo-SNP	L35	Same
2L	13810858	A	G	SNP	118.5	38	AGAP005299	VectorBase	AGAP005299-RA	exon_2L_13810736_13810954	4	SYNONYMOUS_CODING	T/T	acA/acG	402	3	1539	dbSNP	Hetero-SNP	G3
2L	13810867	A	G	SNP	146.16	35	AGAP005299	VectorBase	AGAP005299-RA	exon_2L_13810736_13810954	4	SYNONYMOUS_CODING	V/V	gtA/gtG	405	3	1539	dbSNP	Hetero-SNP	G3
2L	13811123	A	G	SNP	180.56	53	AGAP005299	VectorBase	AGAP005299-RA	exon_2L_13811034_13811906	5	SYNONYMOUS_CODING	G/G	ggA/ggG	464	3	1539	dbSNP	Hetero-SNP	G3
2L	13811129	T	C	SNP	200.12	57	AGAP005299	VectorBase	AGAP005299-RA	exon_2L_13811034_13811906	5	SYNONYMOUS_CODING	N/N	aaT/aaC	466	1	1539	dbSNP	Hetero-SNP	G3
2L	13811719	T	G	SNP	119.54	32	AGAP005299	VectorBase	AGAP005299-RA			UTR_3_PRIME						dbSNP	Hetero-SNP	G3
2L	13814748	C	T	SNP	2314.62	141						INTERGENIC						dbSNP	Hetero-SNP	G3	same
2L	13814748	C	T	SNP	2314.62	141						INTERGENIC						dbSNP	Homo-SNP	L35	Same
2L	13816175	A	T	SNP	3288.52	120						INTERGENIC						dbSNP	Homo-SNP	Common
2L	13816194	T	A	SNP	2366.44	92						INTERGENIC						dbSNP	Homo-SNP	Common
2L	13816466	G	A	SNP	252.26	66						INTERGENIC						dbSNP	Hetero-SNP	G3
2L	13816855	A	G	SNP	3497.47	131	AGAP005300	VectorBase	AGAP005300-RA	exon_2L_13816597_13817220	10	SYNONYMOUS_CODING	S/S	agT/agC	1391	1	4326	dbSNP	Homo-SNP	Common
2L	13817647	A	G	SNP	1544.94	97	AGAP005300	VectorBase	AGAP005300-RC	exon_2L_13817308_13818809	2	SYNONYMOUS_CODING	H/H	caT/caC	396	1	2046	dbSNP	Hetero-SNP	G3	same
2L	13817647	A	G	SNP	1544.94	97	AGAP005300	VectorBase	AGAP005300-RC	exon_2L_13817308_13818809	2	SYNONYMOUS_CODING	H/H	caT/caC	396	1	2046	dbSNP	Homo-SNP	L35	Same
2L	13817716	G	A	SNP	455.8	80	AGAP005300	VectorBase	AGAP005300-RC	exon_2L_13817308_13818809	2	SYNONYMOUS_CODING	G/G	ggC/ggT	373	3	2046	dbSNP	Hetero-SNP	G3
2L	13818739	T	G	SNP	1125.03	88	AGAP005300	VectorBase	AGAP005300-RC	exon_2L_13817308_13818809	2	SYNONYMOUS_CODING	G/G	ggA/ggC	32	3	2046	dbSNP	Hetero-SNP	G3	same
2L	13818739	T	G	SNP	1125.03	88	AGAP005300	VectorBase	AGAP005300-RC	exon_2L_13817308_13818809	2	SYNONYMOUS_CODING	G/G	ggA/ggC	32	3	2046	dbSNP	Homo-SNP	L35	Same
2L	13823729	C	G	SNP	1667.31	101	AGAP005300	VectorBase	AGAP005300-RB	exon_2L_13823669_13823833	7	SYNONYMOUS_CODING	A/A	gcG/gcC	322	3	1335	dbSNP	Hetero-SNP	G3	same
2L	13823729	C	G	SNP	1667.31	101	AGAP005300	VectorBase	AGAP005300-RB	exon_2L_13823669_13823833	7	SYNONYMOUS_CODING	A/A	gcG/gcC	322	3	1335	dbSNP	Homo-SNP	L35	Same
2L	13854696	G	C	SNP	964.53	42	AGAP005300	VectorBase	AGAP005300-RA	exon_2L_13854168_13855160	1	SYNONYMOUS_CODING	A/A	gcC/gcG	155	3	4326	dbSNP	Homo-SNP	Common
2L	13855757	*	+G	INS	1180.01	34	AGAP005300	VectorBase	AGAP005300-RB			INTRON					1335	dbSNP	Homo-INDEL	Common
2L	13858577	G	A	SNP	975.41	64	AGAP005300	VectorBase	AGAP005300-RB	exon_2L_13858463_13858588	2	UTR_5_PRIME						dbSNP	Hetero-SNP	G3	same
2L	13858577	G	A	SNP	975.41	64	AGAP005300	VectorBase	AGAP005300-RB	exon_2L_13858463_13858588	2	UTR_5_PRIME						dbSNP	Homo-SNP	L35	Same
2L	13900605	C	A	SNP	373.06	49						INTERGENIC						dbSNP	Hetero-SNP	G3
2L	13902063	A	C	SNP	970.7	51	AGAP005305	VectorBase	AGAP005305-RA	Exon_2L_13901767_13902540	2	NON_SYNONYMOUS_CODING	E/D	gaA/gaC	224	1	3099	dbSNP	Hetero-SNP	G3	same
2L	13902063	A	C	SNP	970.7	51	AGAP005305	VectorBase	AGAP005305-RA	Exon_2L_13901767_13902540	2	NON_SYNONYMOUS_CODING	E/D	gaA/gaC	224	1	3099	dbSNP	Homo-SNP	L35	Same
2L	13902196	T	C	SNP	804.63	31	AGAP005305	VectorBase	AGAP005305-RA	Exon_2L_13901767_13902540	2	NON_SYNONYMOUS_CODING	S/P	Tcg/Ccg	269	0	3099	dbSNP	Homo-SNP	Common
2L	13902515	T	C	SNP	924.09	39	AGAP005305	VectorBase	AGAP005305-RA	Exon_2L_13901767_13902540	2	NON_SYNONYMOUS_CODING	V/A	gTg/gCg	375	0	3099	dbSNP	Homo-SNP	Common
2L	13903302	T	C	SNP	753.4	77	AGAP005305	VectorBase	AGAP005305-RA	Exon_2L_13902618_13903528	3	NON_SYNONYMOUS_CODING	S/P	Tca/Cca	612	0	3099	dbSNP	Hetero-SNP	G3	same
2L	13903302	T	C	SNP	753.4	77	AGAP005305	VectorBase	AGAP005305-RA	Exon_2L_13902618_13903528	3	NON_SYNONYMOUS_CODING	S/P	Tca/Cca	612	0	3099	dbSNP	Homo-SNP	L35	Same
2L	13903310	G	A	SNP	819.76	73	AGAP005305	VectorBase	AGAP005305-RA	Exon_2L_13902618_13903528	3	SYNONYMOUS_CODING	E/E	gaG/gaA	614	1	3099	dbSNP	Hetero-SNP	G3	same
2L	13903310	G	A	SNP	819.76	73	AGAP005305	VectorBase	AGAP005305-RA	Exon_2L_13902618_13903528	3	SYNONYMOUS_CODING	E/E	gaG/gaA	614	1	3099	dbSNP	Homo-SNP	L35	Same
2L	13903384	T	A	SNP	1011.3	70	AGAP005305	VectorBase	AGAP005305-RA	Exon_2L_13902618_13903528	3	NON_SYNONYMOUS_CODING	V/E	gTa/gAa	639	0	3099	dbSNP	Hetero-SNP	G3	same
2L	13903384	T	A	SNP	1011.3	70	AGAP005305	VectorBase	AGAP005305-RA	Exon_2L_13902618_13903528	3	NON_SYNONYMOUS_CODING	V/E	gTa/gAa	639	0	3099	dbSNP	Homo-SNP	L35	Same
2L	13903469	G	A	SNP	380.01	53	AGAP005305	VectorBase	AGAP005305-RA	Exon_2L_13902618_13903528	3	SYNONYMOUS_CODING	E/E	gaG/gaA	667	1	3099	dbSNP	Hetero-SNP	G3
2L	13909320	T	C	SNP	1584	62						INTERGENIC						dbSNP	Homo-SNP	Common
2L	13910033	A	G	SNP	1494.96	98						INTERGENIC						dbSNP	Hetero-SNP	G3	same
2L	13910033	A	G	SNP	1494.96	98						INTERGENIC						dbSNP	Homo-SNP	L35	Same
2L	13910408	A	G	SNP	2910.36	107						INTERGENIC						dbSNP	Homo-SNP	Common
2L	13912148	A	G	SNP	613.6	71						INTERGENIC						dbSNP	Hetero-SNP	G3
2L	13912201	G	A	SNP	1103.94	42						INTERGENIC						dbSNP	Homo-SNP	Common
2L	13912430	G	T	SNP	1961.4	74						INTERGENIC						dbSNP	Homo-SNP	Common
2L	13914612	G	C	SNP	350.48	38						INTERGENIC						dbSNP	Hetero-SNP	G3
2L	13914824	C	T	SNP	1129.69	44						INTERGENIC						dbSNP	Homo-SNP	Common
2L	13915450	C	T	SNP	1519.9	57						INTERGENIC						dbSNP	Homo-SNP	Common
2L	13916507	A	G	SNP	1371.58	55						INTERGENIC						dbSNP	Homo-SNP	Common
2L	13917322	A	G	SNP	1168.08	44						INTERGENIC						dbSNP	Homo-SNP	Common
2L	13917535	C	G	SNP	881.6	37						INTERGENIC						dbSNP	Homo-SNP	Common
2L	13948500	C	G	SNP	432.62	37	AGAP005307	VectorBase	AGAP005307-RA	exon_2L_13948285_13948510	2	SYNONYMOUS_CODING	R/R	cgC/cgG	91	3	933	dbSNP	Hetero-SNP	G3	same
2L	13948500	C	G	SNP	432.62	37	AGAP005307	VectorBase	AGAP005307-RA	exon_2L_13948285_13948510	2	SYNONYMOUS_CODING	R/R	cgC/cgG	91	3	933	dbSNP	Homo-SNP	L35	Same
2L	13967752	G	A	SNP	510.65	200	AGAP005310	VectorBase	AGAP005310-RA	exon_2L_13967698_13967957	1	NON_SYNONYMOUS_CODING	V/M	Gtg/Atg	5	0	771	dbSNP	Hetero-SNP	G3
2L	13967850	A	G	SNP	5441.66	203	AGAP005310	VectorBase	AGAP005310-RA	exon_2L_13967698_13967957	1	SYNONYMOUS_CODING	P/P	ccA/ccG	37	3	771	dbSNP	Homo-SNP	Common
2L	13968014	C	T	SNP	1221.51	68	AGAP005310	VectorBase	AGAP005310-RA			INTRON					771	dbSNP	Hetero-SNP	G3	same
2L	13968014	C	T	SNP	1221.51	68	AGAP005310	VectorBase	AGAP005310-RA			INTRON					771	dbSNP	Homo-SNP	L35	Same
2L	13968046	G	A	SNP	4048.45	233	AGAP005310	VectorBase	AGAP005310-RA	exon_2L_13968034_13968418	2	SYNONYMOUS_CODING	E/E	gaG/gaA	77	1	771	dbSNP	Hetero-SNP	G3	same
2L	13968046	G	A	SNP	4048.45	233	AGAP005310	VectorBase	AGAP005310-RA	exon_2L_13968034_13968418	2	SYNONYMOUS_CODING	E/E	gaG/gaA	77	1	771	dbSNP	Homo-SNP	L35	Same
2L	13968280	G	C	SNP	5606.59	204	AGAP005310	VectorBase	AGAP005310-RA	exon_2L_13968034_13968418	2	SYNONYMOUS_CODING	V/V	gtG/gtC	155	3	771	dbSNP	Homo-SNP	Common
2L	13968344	A	C	SNP	5564.38	204	AGAP005310	VectorBase	AGAP005310-RA	exon_2L_13968034_13968418	2	SYNONYMOUS_CODING	R/R	Agg/Cgg	177	1	771	dbSNP	Homo-SNP	Common
2L	14018343	T	C	SNP	2509.54	93	AGAP005314	VectorBase	AGAP005314-RA	exon_2L_14018273_14018479	3	SYNONYMOUS_CODING	K/K	aaA/aaG	76	1	240	dbSNP	Homo-SNP	Common
2L	14018373	G	A	SNP	2443.37	115	AGAP005314	VectorBase	AGAP005314-RA	exon_2L_14018273_14018479	3	SYNONYMOUS_CODING	G/G	ggC/ggT	66	3	240	dbSNP	Homo-SNP	Common
2L	14021190	T	C	SNP	2097.82	140	AGAP005316	VectorBase	AGAP005316-RA	exon_2L_14021138_14021397	3	SYNONYMOUS_CODING	E/E	gaA/gaG	189	1	678	dbSNP	Hetero-SNP	G3	same
2L	14021190	T	C	SNP	2097.82	140	AGAP005316	VectorBase	AGAP005316-RA	exon_2L_14021138_14021397	3	SYNONYMOUS_CODING	E/E	gaA/gaG	189	1	678	dbSNP	Homo-SNP	L35	Same
2L	14021271	T	C	SNP	3874.08	142	AGAP005316	VectorBase	AGAP005316-RA	exon_2L_14021138_14021397	3	SYNONYMOUS_CODING	E/E	gaA/gaG	162	1	678	dbSNP	Homo-SNP	Common
2L	14021343	A	G	SNP	1617.32	112	AGAP005316	VectorBase	AGAP005316-RA	exon_2L_14021138_14021397	3	SYNONYMOUS_CODING	I/I	atT/atC	138	2	678	dbSNP	Hetero-SNP	G3	same
2L	14021343	A	G	SNP	1617.32	112	AGAP005316	VectorBase	AGAP005316-RA	exon_2L_14021138_14021397	3	SYNONYMOUS_CODING	I/I	atT/atC	138	2	678	dbSNP	Homo-SNP	L35	Same
2L	14022897	A	T	SNP	1232.37	47						INTERGENIC						dbSNP	Homo-SNP	Common
2L	14023197	T	C	SNP	1024.24	135	AGAP005317	VectorBase	AGAP005317-RA	exon_2L_14023114_14023597	4	SYNONYMOUS_CODING	V/V	gtA/gtG	440	3	1461	dbSNP	Hetero-SNP	G3
2L	14023751	C	T	SNP	848.39	100	AGAP005317	VectorBase	AGAP005317-RA	exon_2L_14023687_14024012	3	SYNONYMOUS_CODING	P/P	ccG/ccA	285	3	1461	dbSNP	Hetero-SNP	G3
2L	14023769	C	A	SNP	1641.25	114	AGAP005317	VectorBase	AGAP005317-RA	exon_2L_14023687_14024012	3	SYNONYMOUS_CODING	T/T	acG/acT	279	3	1461	dbSNP	Hetero-SNP	G3	same
2L	14023769	C	A	SNP	1641.25	114	AGAP005317	VectorBase	AGAP005317-RA	exon_2L_14023687_14024012	3	SYNONYMOUS_CODING	T/T	acG/acT	279	3	1461	dbSNP	Homo-SNP	L35	Same
2L	14023772	T	C	SNP	1663.01	114	AGAP005317	VectorBase	AGAP005317-RA	exon_2L_14023687_14024012	3	SYNONYMOUS_CODING	Q/Q	caA/caG	278	1	1461	dbSNP	Hetero-SNP	G3	same
2L	14023772	T	C	SNP	1663.01	114	AGAP005317	VectorBase	AGAP005317-RA	exon_2L_14023687_14024012	3	SYNONYMOUS_CODING	Q/Q	caA/caG	278	1	1461	dbSNP	Homo-SNP	L35	Same
2L	14023780	G	A	SNP	1663.16	110	AGAP005317	VectorBase	AGAP005317-RA	exon_2L_14023687_14024012	3	SYNONYMOUS_CODING	L/L	Ctg/Ttg	276	1	1461	dbSNP	Hetero-SNP	G3	same
2L	14023780	G	A	SNP	1663.16	110	AGAP005317	VectorBase	AGAP005317-RA	exon_2L_14023687_14024012	3	SYNONYMOUS_CODING	L/L	Ctg/Ttg	276	1	1461	dbSNP	Homo-SNP	L35	Same
2L	14029264	T	C	SNP	815.36	33						INTERGENIC						dbSNP	Homo-SNP	Common
2L	14029327	A	T	SNP	909.37	39						INTERGENIC						dbSNP	Homo-SNP	Common
2L	14029688	T	A	SNP	1899.11	74						INTERGENIC						dbSNP	Homo-SNP	Common
2L	14031084	A	G	SNP	707.45	79	AGAP005319	VectorBase	AGAP005319-RA	Exon_2L_14030407_14031655	2	SYNONYMOUS_CODING	L/L	ctA/ctG	315	3	1599	dbSNP	Hetero-SNP	G3
2L	14031252	G	A	SNP	470.77	53	AGAP005319	VectorBase	AGAP005319-RA	Exon_2L_14030407_14031655	2	SYNONYMOUS_CODING	A/A	gcG/gcA	371	3	1599	dbSNP	Hetero-SNP	G3
2L	14031345	T	G	SNP	2777.9	106	AGAP005319	VectorBase	AGAP005319-RA	Exon_2L_14030407_14031655	2	SYNONYMOUS_CODING	L/L	ctT/ctG	402	3	1599	dbSNP	Homo-SNP	Common
2L	14041517	A	G	SNP	1085.11	40						INTERGENIC						dbSNP	Homo-SNP	Common
2L	14041846	T	C	SNP	1392.2	52						INTERGENIC						dbSNP	Homo-SNP	Common
2L	14043328	A	G	SNP	862.94	32	AGAP005322	VectorBase	AGAP005322-RA	exon_2L_14042147_14044920	1	SYNONYMOUS_CODING	K/K	aaA/aaG	394	1	2379	dbSNP	Homo-SNP	Common
2L	14043367	G	A	SNP	340.46	46	AGAP005322	VectorBase	AGAP005322-RB	exon_2L_14042460_14043402	2	SYNONYMOUS_CODING	L/L	ctG/ctA	375	3	1890	dbSNP	Hetero-SNP	G3
2L	14047459	A	C	SNP	179.5	47						INTERGENIC						dbSNP	Hetero-SNP	G3
2L	14047653	A	C	SNP	1582.03	62						INTERGENIC						dbSNP	Homo-SNP	Common
2L	14047675	G	A	SNP	827.33	58						INTERGENIC						dbSNP	Hetero-SNP	G3	same
2L	14047675	G	A	SNP	827.33	58						INTERGENIC						dbSNP	Homo-SNP	L35	Same
2L	14047681	G	C	SNP	687.22	49						INTERGENIC						dbSNP	Hetero-SNP	G3	same
2L	14047681	G	C	SNP	687.22	49						INTERGENIC						dbSNP	Homo-SNP	L35	Same
2L	14049588	C	T	SNP	1306.56	49						INTERGENIC						dbSNP	Homo-SNP	Common
2L	14049799	A	C	SNP	362.18	46						INTERGENIC						dbSNP	Hetero-SNP	G3
2L	14050324	G	C	SNP	1530.63	61						INTERGENIC						dbSNP	Homo-SNP	Common
2L	14052419	T	C	SNP	1063.39	40						INTERGENIC						dbSNP	Homo-SNP	Common
2L	14052469	T	A	SNP	2419.59	95						INTERGENIC						dbSNP	Homo-SNP	Common
2L	14061335	T	C	SNP	2202.2	86	AGAP005323	VectorBase	AGAP005323-RB	exon_2L_14061111_14061400	2	SYNONYMOUS_CODING	S/S	agT/agC	41	1	458	dbSNP	Homo-SNP	Common
2L	14072260	A	C	SNP	3396.77	124	AGAP005323	VectorBase	AGAP005323-RB	exon_2L_14072201_14072346	4	SYNONYMOUS_CODING	T/T	acA/acC	124	3	458	dbSNP	Homo-SNP	Common
2L	14072891	A	G	SNP	324.76	61	AGAP005323	VectorBase	AGAP005323-RA			UTR_3_PRIME						dbSNP	Hetero-SNP	G3
2L	14073061	A	G	SNP	1061.47	169	AGAP005323	VectorBase	AGAP005323-RA			UTR_3_PRIME						dbSNP	Hetero-SNP	G3
2L	14073091	G	A	SNP	1213.55	171	AGAP005323	VectorBase	AGAP005323-RA			UTR_3_PRIME						dbSNP	Hetero-SNP	G3
2L	14098701	T	C	SNP	514.03	73	AGAP005324	VectorBase	AGAP005324-RA			UTR_3_PRIME						dbSNP	Hetero-SNP	G3
2L	14098709	A	T	SNP	546.62	75	AGAP005324	VectorBase	AGAP005324-RA			UTR_3_PRIME						dbSNP	Hetero-SNP	G3
2L	14098835	T	A	SNP	235.97	35	AGAP005324	VectorBase	AGAP005324-RA			UTR_3_PRIME						dbSNP	Hetero-SNP	G3
2L	14098873	A	C	SNP	1000.11	57	AGAP005324	VectorBase	AGAP005324-RA			UTR_3_PRIME						dbSNP	Hetero-SNP	G3	same
2L	14098873	A	C	SNP	1000.11	57	AGAP005324	VectorBase	AGAP005324-RA			UTR_3_PRIME						dbSNP	Homo-SNP	L35	Same
2L	14098918	G	A	SNP	149.65	74	AGAP005324	VectorBase	AGAP005324-RA			UTR_3_PRIME						dbSNP	Hetero-SNP	G3
2L	14098983	T	C	SNP	1327.02	49	AGAP005324	VectorBase	AGAP005324-RA			UTR_3_PRIME						dbSNP	Homo-SNP	Common
2L	14099998	T	A	SNP	2363.46	90	AGAP005324	VectorBase	AGAP005324-RB			UTR_3_PRIME						dbSNP	Homo-SNP	Common
2L	14111096	T	C	SNP	35.57	33	AGAP005326	VectorBase	AGAP005326-RA	Exon_2L_14109748_14111233	1	SYNONYMOUS_CODING	L/L	Ttg/Ctg	450	1	2724	dbSNP	Hetero-SNP	G3
2L	14114998	T	C	SNP	4008.21	151	AGAP005327	VectorBase	AGAP005327-RA	exon_2L_14114833_14115062	2	SYNONYMOUS_CODING	V/V	gtT/gtC	78	3	417	dbSNP	Homo-SNP	Common
2L	1414825	C	T	SNP	1402.36	53	AGAP004692	VectorBase	AGAP004692-RD	exon_2L_1414438_1417987	3	SYNONYMOUS_CODING	R/R	cgC/cgT	147	3	4049	dbSNP	Homo-SNP	Common
2L	1415533	A	G	SNP	1264.74	52	AGAP004692	VectorBase	AGAP004692-RA	exon_2L_1414438_1417987	4	SYNONYMOUS_CODING	S/S	tcA/tcG	734	3	5102	dbSNP	Homo-SNP	Common
2L	1416150	C	T	SNP	1261.06	48	AGAP004692	VectorBase	AGAP004692-RB	exon_2L_1414438_1417987	4	NON_SYNONYMOUS_CODING	T/I	aCt/aTt	902	0	5220	dbSNP	Homo-SNP	Common
2L	1416283	T	C	SNP	1627.43	63	AGAP004692	VectorBase	AGAP004692-RB	exon_2L_1414438_1417987	4	SYNONYMOUS_CODING	N/N	aaT/aaC	946	1	5220	dbSNP	Homo-SNP	Common
2L	1416317	T	C	SNP	925.17	38	AGAP004692	VectorBase	AGAP004692-RD	exon_2L_1414438_1417987	3	NON_SYNONYMOUS_CODING	S/P	Tcg/Ccg	645	0	4049	dbSNP	Homo-SNP	Common
2L	1416809	T	A	SNP	1453.72	56	AGAP004692	VectorBase	AGAP004692-RC	exon_2L_1414438_1417987	4	NON_SYNONYMOUS_CODING	L/I	Tta/Ata	984	1	4574	dbSNP	Homo-SNP	Common
2L	1416972	T	A	SNP	1490.29	60	AGAP004692	VectorBase	AGAP004692-RC	exon_2L_1414438_1417987	4	NON_SYNONYMOUS_CODING	L/Q	cTa/cAa	1038	0	4574	dbSNP	Homo-SNP	Common
2L	1418297	T	G	SNP	962.57	39	AGAP004692	VectorBase	AGAP004692-RD	exon_2L_1418272_1418717	4	NON_SYNONYMOUS_CODING	I/S	aTc/aGc	1210	0	4049	dbSNP	Homo-SNP	Common
2L	14187424	T	C	SNP	819.33	32	AGAP005331	VectorBase	AGAP005331-RA			UTR_3_PRIME						dbSNP	Homo-SNP	Common
2L	14188450	C	T	SNP	396.57	50	AGAP005331	VectorBase	AGAP005331-RA	exon_2L_14188210_14188826	2	SYNONYMOUS_CODING	K/K	aaG/aaA	176	1	1068	dbSNP	Hetero-SNP	G3
2L	14188725	G	A	SNP	929.15	36	AGAP005331	VectorBase	AGAP005331-RA	exon_2L_14188210_14188826	2	SYNONYMOUS_CODING	L/L	Ctg/Ttg	85	1	1068	dbSNP	Homo-SNP	Common
2L	14189152	T	C	SNP	1255.97	50	AGAP005331	VectorBase	AGAP005331-RA	exon_2L_14188909_14189251	1	UTR_5_PRIME						dbSNP	Homo-SNP	Common
2L	14232904	A	G	SNP	1061.67	54	AGAP005334	VectorBase	AGAP005334-RA	exon_2L_14232873_14232949	2	SYNONYMOUS_CODING	P/P	ccA/ccG	37	3	525	dbSNP	Hetero-SNP	G3	same
2L	14232904	A	G	SNP	1061.67	54	AGAP005334	VectorBase	AGAP005334-RA	exon_2L_14232873_14232949	2	SYNONYMOUS_CODING	P/P	ccA/ccG	37	3	525	dbSNP	Homo-SNP	L35	Same
2L	14233161	C	T	SNP	668.03	76	AGAP005334	VectorBase	AGAP005334-RA	exon_2L_14233018_14233424	3	SYNONYMOUS_CODING	I/I	atC/atT	100	2	525	dbSNP	Hetero-SNP	G3
2L	14233207	G	A	SNP	1299.49	51	AGAP005334	VectorBase	AGAP005334-RA	exon_2L_14233018_14233424	3	NON_SYNONYMOUS_CODING	A/T	Gct/Act	116	0	525	dbSNP	Homo-SNP	Common
2L	14233353	G	A	SNP	2431.44	93	AGAP005334	VectorBase	AGAP005334-RA	exon_2L_14233018_14233424	3	SYNONYMOUS_CODING	K/K	aaG/aaA	164	1	525	dbSNP	Homo-SNP	Common
2L	14233587	T	C	SNP	1610.71	62	AGAP005335	VectorBase	AGAP005335-RA	exon_2L_14233403_14233830	3	NON_SYNONYMOUS_CODING	I/V	Ata/Gta	140	0	534	dbSNP	Homo-SNP	Common
2L	14233774	T	C	SNP	1405.04	52	AGAP005335	VectorBase	AGAP005335-RA	exon_2L_14233403_14233830	3	SYNONYMOUS_CODING	T/T	acA/acG	77	3	534	dbSNP	Homo-SNP	Common
2L	14234202	C	T	SNP	544.65	64	AGAP005335	VectorBase	AGAP005335-RA	exon_2L_14234042_14234307	1	UTR_5_PRIME						dbSNP	Hetero-SNP	G3
2L	14237146	T	C	SNP	224.88	43	AGAP005336	VectorBase	AGAP005336-RA	exon_2L_14237025_14237257	1	SYNONYMOUS_CODING	F/F	ttT/ttC	5	1	1509	dbSNP	Hetero-SNP	G3
2L	14237167	G	C	SNP	1123.52	44	AGAP005336	VectorBase	AGAP005336-RA	exon_2L_14237025_14237257	1	SYNONYMOUS_CODING	A/A	gcG/gcC	12	3	1509	dbSNP	Homo-SNP	Common
2L	14268798	A	C	SNP	1561.14	62						INTERGENIC						dbSNP	Homo-SNP	Common
2L	14269910	G	T	SNP	1386.45	54	AGAP005341	VectorBase	AGAP005341-RA	exon_2L_14269901_14270032	8	SYNONYMOUS_CODING	I/I	atC/atA	643	2	2076	dbSNP	Homo-SNP	Common
2L	14269949	G	C	SNP	1184.84	45	AGAP005341	VectorBase	AGAP005341-RA	exon_2L_14269901_14270032	8	SYNONYMOUS_CODING	V/V	gtC/gtG	630	3	2076	dbSNP	Homo-SNP	Common
2L	14270282	C	T	SNP	1169.16	45	AGAP005341	VectorBase	AGAP005341-RA	exon_2L_14270102_14270818	7	SYNONYMOUS_CODING	K/K	aaG/aaA	542	1	2076	dbSNP	Homo-SNP	Common
2L	14270456	C	T	SNP	1185.03	45	AGAP005341	VectorBase	AGAP005341-RB	exon_2L_14270102_14270818	7	SYNONYMOUS_CODING	A/A	gcG/gcA	548	3	2268	dbSNP	Homo-SNP	Common
2L	14271880	A	G	SNP	1125.52	43	AGAP005341	VectorBase	AGAP005341-RB	exon_2L_14271828_14271960	4	SYNONYMOUS_CODING	L/L	ctT/ctC	332	3	2268	dbSNP	Homo-SNP	Common
2L	14287965	C	T	SNP	1514.89	59	AGAP005341	VectorBase	AGAP005341-RA	exon_2L_14287839_14288258	1	START_GAINED						dbSNP	Homo-SNP	Common
2L	14290933	C	T	SNP	1542.57	59	AGAP005342	VectorBase	AGAP005342-RA	exon_2L_14290746_14290952	2	NON_SYNONYMOUS_CODING	R/K	aGa/aAa	51	0	1638	dbSNP	Homo-SNP	Common
2L	14295847	T	A	SNP	2680.49	105	AGAP005344	VectorBase	AGAP005344-RA	exon_2L_14295648_14296771	1	UTR_5_PRIME						dbSNP	Homo-SNP	Common
2L	14376828	G	T	SNP	1858.72	70						INTERGENIC						dbSNP	Homo-SNP	Common
2L	14376971	C	T	SNP	544.36	64						INTERGENIC						dbSNP	Hetero-SNP	G3
2L	14377041	G	T	SNP	1736.16	70						INTERGENIC						dbSNP	Homo-SNP	Common
2L	14377716	A	T	SNP	1261.1	47						INTERGENIC						dbSNP	Homo-SNP	Common
2L	14379029	C	T	SNP	533.23	44	AGAP005347	VectorBase	AGAP005347-RA	exon_2L_14378958_14379062	3	SYNONYMOUS_CODING	Q/Q	caG/caA	318	1	1401	dbSNP	Hetero-SNP	G3	same
2L	14379029	C	T	SNP	533.23	44	AGAP005347	VectorBase	AGAP005347-RA	exon_2L_14378958_14379062	3	SYNONYMOUS_CODING	Q/Q	caG/caA	318	1	1401	dbSNP	Homo-SNP	L35	Same
2L	14379133	T	C	SNP	321.57	50	AGAP005347	VectorBase	AGAP005347-RA	exon_2L_14379131_14379705	2	SYNONYMOUS_CODING	K/K	aaA/aaG	306	1	1401	dbSNP	Hetero-SNP	G3
2L	14445359	C	T	SNP	2029.53	79						INTERGENIC						dbSNP	Homo-SNP	Common
2L	14451574	A	G	SNP	329.71	40						INTERGENIC						dbSNP	Hetero-SNP	G3	same
2L	14451574	A	G	SNP	329.71	40						INTERGENIC						dbSNP	Homo-SNP	L35	Same
2L	14472681	A	G	SNP	1412.05	54						INTERGENIC						dbSNP	Homo-SNP	Common
2L	14473089	G	A	SNP	487.42	50						INTERGENIC						dbSNP	Hetero-SNP	G3
2L	14474145	G	A	SNP	2198.59	85						INTERGENIC						dbSNP	Homo-SNP	Common
2L	14474426	T	C	SNP	2030.41	78						INTERGENIC						dbSNP	Homo-SNP	Common
2L	14474803	A	G	SNP	1242.13	47						INTERGENIC						dbSNP	Homo-SNP	Common
2L	14637428	A	C	SNP	885.62	36						INTERGENIC						dbSNP	Homo-SNP	Common
2L	14637517	A	G	SNP	994.15	37						INTERGENIC						dbSNP	Homo-SNP	Common
2L	14639051	G	A	SNP	1002.18	41	AGAP005359	VectorBase	AGAP005359-RA	exon_2L_14637577_14640415	1	NON_SYNONYMOUS_CODING	A/T	Gcc/Acc	491	0	4371	dbSNP	Homo-SNP	Common
2L	14639077	A	C	SNP	1072.11	43	AGAP005359	VectorBase	AGAP005359-RA	exon_2L_14637577_14640415	1	NON_SYNONYMOUS_CODING	Q/H	caA/caC	499	1	4371	dbSNP	Homo-SNP	Common
2L	14639899	A	G	SNP	1313.04	51	AGAP005359	VectorBase	AGAP005359-RA	exon_2L_14637577_14640415	1	SYNONYMOUS_CODING	S/S	tcA/tcG	773	3	4371	dbSNP	Homo-SNP	Common
2L	14640700	A	G	SNP	1574.92	62	AGAP005359	VectorBase	AGAP005359-RA	exon_2L_14640686_14641204	3	SYNONYMOUS_CODING	V/V	gtA/gtG	988	3	4371	dbSNP	Homo-SNP	Common
2L	14642058	T	G	SNP	1880.06	70	AGAP005359	VectorBase	AGAP005359-RA	exon_2L_14641861_14642071	6	SYNONYMOUS_CODING	L/L	ctT/ctG	1358	3	4371	dbSNP	Homo-SNP	Common
2L	14642738	T	C	SNP	1580.93	59						INTERGENIC						dbSNP	Homo-SNP	Common
2L	14643165	A	G	SNP	131.56	77						INTERGENIC						dbSNP	Hetero-SNP	G3
2L	14644224	C	A	SNP	2304.39	88						INTERGENIC						dbSNP	Homo-SNP	Common
2L	14644397	C	A	SNP	2782.33	103						INTERGENIC						dbSNP	Homo-SNP	Common
2L	14644623	G	T	SNP	2819.89	107						INTERGENIC						dbSNP	Homo-SNP	Common
2L	14645034	G	A	SNP	2235.06	85						INTERGENIC						dbSNP	Homo-SNP	Common
2L	14645060	A	G	SNP	2219.05	84						INTERGENIC						dbSNP	Homo-SNP	Common
2L	14645200	T	G	SNP	2037.44	78						INTERGENIC						dbSNP	Homo-SNP	Common
2L	14647217	T	C	SNP	1003.06	41	AGAP005360	VectorBase	AGAP005360-RA			UTR_3_PRIME						dbSNP	Homo-SNP	Common
2L	14655305	C	A	SNP	1099.04	44	AGAP005364	VectorBase	AGAP005364-RA	exon_2L_14655240_14655553	3	SYNONYMOUS_CODING	R/R	cgC/cgA	60	3	1560	dbSNP	Homo-SNP	Common
2L	14656442	G	A	SNP	1564.39	64	AGAP005364	VectorBase	AGAP005364-RA	exon_2L_14656393_14656646	5	SYNONYMOUS_CODING	G/G	ggG/ggA	206	3	1560	dbSNP	Homo-SNP	Common
2L	14657261	C	T	SNP	1622.48	72	AGAP005364	VectorBase	AGAP005364-RA	exon_2L_14657165_14657304	7	SYNONYMOUS_CODING	Y/Y	taC/taT	423	1	1560	dbSNP	Homo-SNP	Common
2L	14660788	G	A	SNP	1549.62	62	AGAP005366	VectorBase	AGAP005366-RA	exon_2L_14660703_14661198	1	UTR_5_PRIME						dbSNP	Homo-SNP	Common
2L	14660978	A	G	SNP	1079.15	42	AGAP005366	VectorBase	AGAP005366-RA	exon_2L_14660703_14661198	1	UTR_5_PRIME						dbSNP	Homo-SNP	Common
2L	14661134	C	A	SNP	933.05	37	AGAP005366	VectorBase	AGAP005366-RA	exon_2L_14660703_14661198	1	UTR_5_PRIME						dbSNP	Homo-SNP	Common
2L	14661766	A	C	SNP	1166.07	44	AGAP005366	VectorBase	AGAP005366-RA	exon_2L_14661515_14662577	2	SYNONYMOUS_CODING	T/T	acA/acC	88	3	4095	dbSNP	Homo-SNP	Common
2L	14664315	C	T	SNP	856.84	39	AGAP005366	VectorBase	AGAP005366-RA	exon_2L_14664084_14666613	5	SYNONYMOUS_CODING	S/S	tcC/tcT	724	3	4095	dbSNP	Homo-SNP	Common
2L	14665237	C	T	SNP	1490.12	57	AGAP005366	VectorBase	AGAP005366-RA	exon_2L_14664084_14666613	5	NON_SYNONYMOUS_CODING	P/S	Cca/Tca	1032	0	4095	dbSNP	Homo-SNP	Common
2L	14666154	T	C	SNP	1157.06	44	AGAP005366	VectorBase	AGAP005366-RA	exon_2L_14664084_14666613	5	SYNONYMOUS_CODING	G/G	ggT/ggC	1337	3	4095	dbSNP	Homo-SNP	Common
2L	14666220	A	G	SNP	1490.11	59	AGAP005366	VectorBase	AGAP005366-RA	exon_2L_14664084_14666613	5	SYNONYMOUS_CODING	Q/Q	caA/caG	1359	1	4095	dbSNP	Homo-SNP	Common
2L	14666692	T	C	SNP	2156.97	79	AGAP005366	VectorBase	AGAP005366-RA			INTRON					4095	dbSNP	Homo-SNP	Common
2L	14666963	C	A	SNP	1906.09	73	AGAP005366	VectorBase	AGAP005366-RA			INTRON					4095	dbSNP	Homo-SNP	Common
2L	14667836	A	G	SNP	102.23	47	AGAP005366	VectorBase	AGAP005366-RA			INTRON					4095	dbSNP	Hetero-SNP	G3
2L	14703923	C	T	SNP	2233.38	105	AGAP005369	VectorBase	AGAP005369-RA			INTRON					3582	dbSNP	Hetero-SNP	G3	same
2L	14703923	C	T	SNP	2233.38	105	AGAP005369	VectorBase	AGAP005369-RA			INTRON					3582	dbSNP	Homo-SNP	L35	Same
2L	14705590	G	A	SNP	2300.18	106	AGAP005369	VectorBase	AGAP005369-RB	exon_2L_14705397_14706056	2	NON_SYNONYMOUS_CODING	A/V	gCc/gTc	190	0	1368	dbSNP	Homo-SNP	Common
2L	14705733	T	C	SNP	2552.08	103	AGAP005369	VectorBase	AGAP005369-RB	exon_2L_14705397_14706056	2	SYNONYMOUS_CODING	E/E	gaA/gaG	142	1	1368	dbSNP	Homo-SNP	Common
2L	14705886	T	C	SNP	2507.42	101	AGAP005369	VectorBase	AGAP005369-RB	exon_2L_14705397_14706056	2	SYNONYMOUS_CODING	V/V	gtA/gtG	91	3	1368	dbSNP	Homo-SNP	Common
2L	14705967	C	T	SNP	2306.18	88	AGAP005369	VectorBase	AGAP005369-RB	exon_2L_14705397_14706056	2	SYNONYMOUS_CODING	Q/Q	caG/caA	64	1	1368	dbSNP	Homo-SNP	Common
2L	14725087	T	C	SNP	1373.52	53	AGAP005375	VectorBase	AGAP005375-RA	exon_2L_14724450_14725397	1	SYNONYMOUS_CODING	G/G	ggT/ggC	193	3	1533	dbSNP	Homo-SNP	Common
2L	14725895	A	T	SNP	1876.29	73	AGAP005375	VectorBase	AGAP005375-RA	exon_2L_14725474_14726177	2	SYNONYMOUS_CODING	I/I	atA/atT	437	2	1533	dbSNP	Homo-SNP	Common
2L	14725943	T	C	SNP	1807.21	72	AGAP005375	VectorBase	AGAP005375-RA	exon_2L_14725474_14726177	2	SYNONYMOUS_CODING	D/D	gaT/gaC	453	1	1533	dbSNP	Homo-SNP	Common
2L	14726647	C	T	SNP	3020.62	118	AGAP005376	VectorBase	AGAP005376-RA			UTR_3_PRIME						dbSNP	Homo-SNP	Common
2L	14726758	A	T	SNP	2253.91	86	AGAP005376	VectorBase	AGAP005376-RA			UTR_3_PRIME						dbSNP	Homo-SNP	Common
2L	14727024	A	G	SNP	2617.01	96	AGAP005376	VectorBase	AGAP005376-RA	exon_2L_14726207_14727149	3	SYNONYMOUS_CODING	L/L	ctT/ctC	156	3	672	dbSNP	Homo-SNP	Common
2L	14727035	A	G	SNP	2605.31	102	AGAP005376	VectorBase	AGAP005376-RA	exon_2L_14726207_14727149	3	SYNONYMOUS_CODING	L/L	Ttg/Ctg	153	1	672	dbSNP	Homo-SNP	Common
2L	14727135	T	C	SNP	2191.35	83	AGAP005376	VectorBase	AGAP005376-RA	exon_2L_14726207_14727149	3	SYNONYMOUS_CODING	S/S	tcA/tcG	119	3	672	dbSNP	Homo-SNP	Common
2L	14727488	A	G	SNP	1553.32	63	AGAP005376	VectorBase	AGAP005376-RA	exon_2L_14727305_14727517	2	SYNONYMOUS_CODING	P/P	ccT/ccC	53	3	672	dbSNP	Homo-SNP	Common
2L	14735907	T	A	SNP	1080.76	49						INTERGENIC						dbSNP	Hetero-SNP	G3	same
2L	14735907	T	A	SNP	1080.76	49						INTERGENIC						dbSNP	Homo-SNP	L35	Same
2L	14737346	G	A	SNP	1382.72	65						INTERGENIC						dbSNP	Hetero-SNP	G3	same
2L	14737346	G	A	SNP	1382.72	65						INTERGENIC						dbSNP	Homo-SNP	L35	Same
2L	14831501	C	G	SNP	3289.07	120	AGAP005380	VectorBase	AGAP005380-RA	exon_2L_14831460_14831591	2	SYNONYMOUS_CODING	V/V	gtC/gtG	44	3	483	dbSNP	Homo-SNP	Common
2L	14832851	C	T	SNP	3273.69	126	AGAP005381	VectorBase	AGAP005381-RC	exon_2L_14832803_14834564	3	SYNONYMOUS_CODING	L/L	ctG/ctA	597	3	1839	dbSNP	Homo-SNP	Common
2L	14833601	T	C	SNP	2806.21	110	AGAP005381	VectorBase	AGAP005381-RA	exon_2L_14832803_14834564	3	SYNONYMOUS_CODING	V/V	gtA/gtG	347	3	1839	dbSNP	Homo-SNP	Common
2L	14833931	C	A	SNP	1820.45	81	AGAP005381	VectorBase	AGAP005381-RC	exon_2L_14832803_14834564	3	SYNONYMOUS_CODING	T/T	acG/acT	237	3	1839	dbSNP	Hetero-SNP	G3	same
2L	14833931	C	A	SNP	1820.45	81	AGAP005381	VectorBase	AGAP005381-RC	exon_2L_14832803_14834564	3	SYNONYMOUS_CODING	T/T	acG/acT	237	3	1839	dbSNP	Homo-SNP	L35	Same
2L	14833961	A	G	SNP	1855.56	74	AGAP005381	VectorBase	AGAP005381-RC	exon_2L_14832803_14834564	3	SYNONYMOUS_CODING	N/N	aaT/aaC	227	1	1839	dbSNP	Homo-SNP	Common
2L	14834207	A	C	SNP	3169.1	113	AGAP005381	VectorBase	AGAP005381-RB	exon_2L_14832803_14834564	3	SYNONYMOUS_CODING	S/S	tcT/tcG	145	3	1839	dbSNP	Homo-SNP	Common
2L	14834492	T	C	SNP	2151.7	89	AGAP005381	VectorBase	AGAP005381-RC	exon_2L_14832803_14834564	3	SYNONYMOUS_CODING	P/P	ccA/ccG	50	3	1839	dbSNP	Homo-SNP	Common
2L	14836337	A	C	SNP	1066.32	41	AGAP005382	VectorBase	AGAP005382-RA	exon_2L_14836158_14836359	1	SYNONYMOUS_CODING	R/R	Agg/Cgg	14	1	888	dbSNP	Homo-SNP	Common
2L	14836682	T	C	SNP	1810.14	66	AGAP005382	VectorBase	AGAP005382-RA	exon_2L_14836639_14836801	3	SYNONYMOUS_CODING	L/L	Ttg/Ctg	69	1	888	dbSNP	Homo-SNP	Common
2L	14901399	T	A	SNP	774.08	33	AGAP005391	VectorBase	AGAP005391-RA	exon_2L_14898215_14902000	2	SYNONYMOUS_CODING	A/A	gcT/gcA	1122	3	3393	dbSNP	Homo-SNP	Common
2L	14901768	T	C	SNP	1090.1	45	AGAP005391	VectorBase	AGAP005391-RA			UTR_3_PRIME						dbSNP	Homo-SNP	Common
2L	14901918	C	A	SNP	1531.72	58	AGAP005391	VectorBase	AGAP005391-RA			UTR_3_PRIME						dbSNP	Homo-SNP	Common
2L	14905951	A	G	SNP	638.46	97	AGAP005393	VectorBase	AGAP005393-RA	exon_2L_14905569_14906106	1	START_GAINED						dbSNP	Hetero-SNP	G3
2L	14909343	C	T	SNP	2247.02	90	AGAP005393	VectorBase	AGAP005393-RA			UTR_3_PRIME						dbSNP	Homo-SNP	Common
2L	14911190	T	A	SNP	1053.92	49						INTERGENIC						dbSNP	Hetero-SNP	G3	same
2L	14911190	T	A	SNP	1053.92	49						INTERGENIC						dbSNP	Homo-SNP	L35	Same
2L	14911377	A	T	SNP	1336.07	56						INTERGENIC						dbSNP	Homo-SNP	Common
2L	14912393	A	C	SNP	3513.52	129						INTERGENIC						dbSNP	Homo-SNP	Common
2L	14912725	C	A	SNP	3233.06	124						INTERGENIC						dbSNP	Homo-SNP	Common
2L	14912925	T	C	SNP	2277.6	87						INTERGENIC						dbSNP	Homo-SNP	Common
2L	14913281	C	A	SNP	2397.02	93	AGAP005394	VectorBase	AGAP005394-RA	exon_2L_14913182_14913579	4	SYNONYMOUS_CODING	A/A	gcG/gcT	872	3	2715	dbSNP	Homo-SNP	Common
2L	14913415	A	G	SNP	1651.08	64	AGAP005394	VectorBase	AGAP005394-RA	exon_2L_14913182_14913579	4	SYNONYMOUS_CODING	L/L	Ttg/Ctg	828	1	2715	dbSNP	Homo-SNP	Common
2L	14913784	G	A	SNP	2153.18	86	AGAP005394	VectorBase	AGAP005394-RA	Exon_2L_14913665_14913846	3	SYNONYMOUS_CODING	D/D	gaC/gaT	733	1	2715	dbSNP	Homo-SNP	Common
2L	14916587	A	G	SNP	1935.71	75	AGAP005394	VectorBase	AGAP005394-RA	Exon_2L_14916406_14918430	1	SYNONYMOUS_CODING	T/T	acT/acC	615	3	2715	dbSNP	Homo-SNP	Common
2L	14916614	C	T	SNP	1863.41	77	AGAP005394	VectorBase	AGAP005394-RA	Exon_2L_14916406_14918430	1	SYNONYMOUS_CODING	P/P	ccG/ccA	606	3	2715	dbSNP	Homo-SNP	Common
2L	14916656	T	C	SNP	2242.6	83	AGAP005394	VectorBase	AGAP005394-RA	Exon_2L_14916406_14918430	1	SYNONYMOUS_CODING	V/V	gtA/gtG	592	3	2715	dbSNP	Homo-SNP	Common
2L	14916674	C	G	SNP	2227.01	81	AGAP005394	VectorBase	AGAP005394-RA	Exon_2L_14916406_14918430	1	SYNONYMOUS_CODING	T/T	acG/acC	586	3	2715	dbSNP	Homo-SNP	Common
2L	14916917	A	G	SNP	2798.64	104	AGAP005394	VectorBase	AGAP005394-RA	Exon_2L_14916406_14918430	1	SYNONYMOUS_CODING	S/S	agT/agC	505	1	2715	dbSNP	Homo-SNP	Common
2L	14917130	T	A	SNP	1739.13	67	AGAP005394	VectorBase	AGAP005394-RA	Exon_2L_14916406_14918430	1	SYNONYMOUS_CODING	S/S	tcA/tcT	434	3	2715	dbSNP	Homo-SNP	Common
2L	14917304	G	C	SNP	2719.79	102	AGAP005394	VectorBase	AGAP005394-RA	Exon_2L_14916406_14918430	1	SYNONYMOUS_CODING	V/V	gtC/gtG	376	3	2715	dbSNP	Homo-SNP	Common
2L	14918362	T	C	SNP	1693.77	81	AGAP005394	VectorBase	AGAP005394-RA	Exon_2L_14916406_14918430	1	NON_SYNONYMOUS_CODING	T/A	Acg/Gcg	24	0	2715	dbSNP	Hetero-SNP	G3	same
2L	14918362	T	C	SNP	1693.77	81	AGAP005394	VectorBase	AGAP005394-RA	Exon_2L_14916406_14918430	1	NON_SYNONYMOUS_CODING	T/A	Acg/Gcg	24	0	2715	dbSNP	Homo-SNP	L35	Same
2L	14918449	T	C	SNP	2671.51	99						INTERGENIC						dbSNP	Homo-SNP	Common
2L	14918591	T	A	SNP	1073.42	49						INTERGENIC						dbSNP	Homo-SNP	Common
2L	14918692	A	T	SNP	2276.46	90						INTERGENIC						dbSNP	Homo-SNP	Common
2L	14918916	A	C	SNP	2656.79	97						INTERGENIC						dbSNP	Homo-SNP	Common
2L	14918956	A	T	SNP	1960.39	79						INTERGENIC						dbSNP	Homo-SNP	Common
2L	14919012	T	C	SNP	2144.95	82						INTERGENIC						dbSNP	Homo-SNP	Common
2L	14919016	C	T	SNP	2047.42	83						INTERGENIC						dbSNP	Homo-SNP	Common
2L	14978632	G	T	SNP	1126.7	45						INTERGENIC						dbSNP	Homo-SNP	Common
2L	14978769	G	A	SNP	1212.71	46						INTERGENIC						dbSNP	Homo-SNP	Common
2L	14982844	G	A	SNP	2084.94	78						INTERGENIC						dbSNP	Homo-SNP	Common
2L	15074844	A	C	SNP	2981.54	109	AGAP005400	VectorBase	AGAP005400-RA			UTR_3_PRIME						dbSNP	Homo-SNP	Common
2L	15075011	T	C	SNP	3821.72	163	AGAP005400	VectorBase	AGAP005400-RB			UTR_3_PRIME						dbSNP	Hetero-SNP	G3	same
2L	15075011	T	C	SNP	3821.72	163	AGAP005400	VectorBase	AGAP005400-RB			UTR_3_PRIME						dbSNP	Homo-SNP	L35	Same
2L	15079261	T	C	SNP	2809.65	107						INTERGENIC						dbSNP	Homo-SNP	Common
2L	15079315	C	T	SNP	1826.14	72						INTERGENIC						dbSNP	Homo-SNP	Common
2L	15080540	A	G	SNP	1516.54	70	AGAP005401	VectorBase	AGAP005401-RA			UTR_3_PRIME						dbSNP	Hetero-SNP	G3	same
2L	15080540	A	G	SNP	1516.54	70	AGAP005401	VectorBase	AGAP005401-RA			UTR_3_PRIME						dbSNP	Homo-SNP	L35	Same
2L	15146673	A	G	SNP	240.1	112						INTERGENIC						dbSNP	Hetero-SNP	G3
2L	15147174	G	A	SNP	2546.21	97	AGAP005404	VectorBase	AGAP005404-RA			UTR_3_PRIME						dbSNP	Homo-SNP	Common
2L	15147845	T	C	SNP	3114.77	116	AGAP005404	VectorBase	AGAP005404-RA	exon_2L_15147772_15148650	4	NON_SYNONYMOUS_CODING	M/V	Atg/Gtg	446	0	1581	dbSNP	Homo-SNP	Common
2L	15148623	T	G	SNP	2576.78	97	AGAP005404	VectorBase	AGAP005404-RA	exon_2L_15147772_15148650	4	SYNONYMOUS_CODING	G/G	ggA/ggC	186	3	1581	dbSNP	Homo-SNP	Common
2L	15149058	A	G	SNP	2870.17	107	AGAP005404	VectorBase	AGAP005404-RA	exon_2L_15148966_15149138	3	SYNONYMOUS_CODING	I/I	atT/atC	146	2	1581	dbSNP	Homo-SNP	Common
2L	15149251	A	T	SNP	109.34	89	AGAP005404	VectorBase	AGAP005404-RA	exon_2L_15149227_15149381	2	SYNONYMOUS_CODING	R/R	cgT/cgA	111	3	1581	dbSNP	Hetero-SNP	G3
2L	15159476	C	T	SNP	1800.25	71						INTERGENIC						dbSNP	Homo-SNP	Common
2L	15161800	A	G	SNP	1087.14	43	AGAP005405	VectorBase	AGAP005405-RA	exon_2L_15161672_15163486	3	SYNONYMOUS_CODING	L/L	Ttg/Ctg	732	1	2322	dbSNP	Homo-SNP	Common
2L	15164155	C	T	SNP	775.56	35	AGAP005405	VectorBase	AGAP005405-RA	exon_2L_15163573_15164406	2	UTR_5_PRIME						dbSNP	Hetero-SNP	G3	same
2L	15164155	C	T	SNP	775.56	35	AGAP005405	VectorBase	AGAP005405-RA	exon_2L_15163573_15164406	2	UTR_5_PRIME						dbSNP	Homo-SNP	L35	Same
2L	15164281	A	T	SNP	1215.61	48	AGAP005405	VectorBase	AGAP005405-RA	exon_2L_15163573_15164406	2	UTR_5_PRIME						dbSNP	Homo-SNP	Common
2L	15181596	A	C	SNP	3744.59	135						INTERGENIC						dbSNP	Homo-SNP	Common
2L	15181808	G	C	SNP	2221.06	86	AGAP005406	VectorBase	AGAP005406-RA	exon_2L_15181644_15182788	2	NON_SYNONYMOUS_CODING	Q/E	Caa/Gaa	730	0	2352	dbSNP	Homo-SNP	Common
2L	15182058	T	G	SNP	2441.29	91	AGAP005406	VectorBase	AGAP005406-RA	exon_2L_15181644_15182788	2	SYNONYMOUS_CODING	I/I	atA/atC	646	2	2352	dbSNP	Homo-SNP	Common
2L	15182135	A	T	SNP	3035.19	119	AGAP005406	VectorBase	AGAP005406-RA	exon_2L_15181644_15182788	2	NON_SYNONYMOUS_CODING	S/T	Tcg/Acg	621	0	2352	dbSNP	Homo-SNP	Common
2L	15182706	A	G	SNP	2385.82	95	AGAP005406	VectorBase	AGAP005406-RA	exon_2L_15181644_15182788	2	SYNONYMOUS_CODING	G/G	ggT/ggC	430	3	2352	dbSNP	Homo-SNP	Common
2L	15182757	C	T	SNP	2364.51	91	AGAP005406	VectorBase	AGAP005406-RA	exon_2L_15181644_15182788	2	SYNONYMOUS_CODING	V/V	gtG/gtA	413	3	2352	dbSNP	Homo-SNP	Common
2L	15182967	A	G	SNP	2358.1	90	AGAP005406	VectorBase	AGAP005406-RA	exon_2L_15182870_15184076	1	SYNONYMOUS_CODING	S/S	agT/agC	370	1	2352	dbSNP	Homo-SNP	Common
2L	15182972	T	A	SNP	2005.74	87	AGAP005406	VectorBase	AGAP005406-RA	exon_2L_15182870_15184076	1	NON_SYNONYMOUS_CODING	S/C	Agc/Tgc	369	0	2352	dbSNP	Homo-SNP	Common
2L	15183738	T	C	SNP	2607.36	100	AGAP005406	VectorBase	AGAP005406-RA	exon_2L_15182870_15184076	1	SYNONYMOUS_CODING	K/K	aaA/aaG	113	1	2352	dbSNP	Homo-SNP	Common
2L	15183779	A	C	SNP	2133.25	82	AGAP005406	VectorBase	AGAP005406-RA	exon_2L_15182870_15184076	1	NON_SYNONYMOUS_CODING	C/G	Tgc/Ggc	100	0	2352	dbSNP	Homo-SNP	Common
2L	15183815	A	T	SNP	1194.73	51	AGAP005406	VectorBase	AGAP005406-RA	exon_2L_15182870_15184076	1	NON_SYNONYMOUS_CODING	Y/N	Tac/Aac	88	0	2352	dbSNP	Homo-SNP	Common
2L	15212452	A	G	SNP	1486.19	67	AGAP005410	VectorBase	AGAP005410-RC	exon_2L_15212327_15213382	2	UTR_5_PRIME						dbSNP	Homo-SNP	Common
2L	15213517	A	G	SNP	2078.82	77						INTERGENIC						dbSNP	Homo-SNP	Common
2L	15213913	C	T	SNP	1551.93	72						INTERGENIC						dbSNP	Hetero-SNP	G3	same
2L	15213913	C	T	SNP	1551.93	72						INTERGENIC						dbSNP	Homo-SNP	L35	Same
2L	15214550	G	A	SNP	1895.25	74						INTERGENIC						dbSNP	Homo-SNP	Common
2L	15214635	C	A	SNP	2879.01	110						INTERGENIC						dbSNP	Homo-SNP	Common
2L	15215206	C	G	SNP	1222.31	53	AGAP005411	VectorBase	AGAP005411-RA	Exon_2L_15214797_15215731	8	SYNONYMOUS_CODING	A/A	gcG/gcC	622	3	2274	dbSNP	Homo-SNP	Common
2L	15215491	T	C	SNP	2170.41	82	AGAP005411	VectorBase	AGAP005411-RA	Exon_2L_15214797_15215731	8	SYNONYMOUS_CODING	T/T	acA/acG	527	3	2274	dbSNP	Homo-SNP	Common
2L	15215922	A	T	SNP	1440.82	55	AGAP005411	VectorBase	AGAP005411-RB	exon_2L_15215813_15215973	3	SYNONYMOUS_CODING	P/P	ccT/ccA	172	3	625	dbSNP	Homo-SNP	Common
2L	15216388	G	A	SNP	998.23	42	AGAP005411	VectorBase	AGAP005411-RA	exon_2L_15216125_15216630	6	SYNONYMOUS_CODING	A/A	gcC/gcT	305	3	2274	dbSNP	Homo-SNP	Common
2L	15216550	C	G	SNP	1248.02	48	AGAP005411	VectorBase	AGAP005411-RA	exon_2L_15216125_15216630	6	SYNONYMOUS_CODING	S/S	tcG/tcC	251	3	2274	dbSNP	Homo-SNP	Common
2L	15216712	A	T	SNP	1922.86	78	AGAP005411	VectorBase	AGAP005411-RB	exon_2L_15216125_15217017	2	UTR_5_PRIME	F/I	Ttc/Atc	218	0	2274	dbSNP	Homo-SNP	Common
2L	15216751	A	T	SNP	1659.21	64	AGAP005411	VectorBase	AGAP005411-RA	Exon_2L_15216691_15216850	5	NON_SYNONYMOUS_CODING	S/T	Tca/Aca	205	0	2274	dbSNP	Homo-SNP	Common
2L	15216896	A	G	SNP	1784.38	65	AGAP005411	VectorBase	AGAP005411-RB	exon_2L_15216125_15217017	2	UTR_5_PRIME	V/A	gTg/gCg	168	0	2274	dbSNP	Homo-SNP	Common
2L	15249065	T	C	SNP	1676.54	64	AGAP005411	VectorBase	AGAP005411-RA	exon_2L_15249026_15249247	3	SYNONYMOUS_CODING	R/R	cgA/cgG	114	3	2274	dbSNP	Homo-SNP	Common
2L	15249182	C	T	SNP	1518.56	82	AGAP005411	VectorBase	AGAP005411-RA	exon_2L_15249026_15249247	3	SYNONYMOUS_CODING	S/S	tcG/tcA	75	3	2274	dbSNP	Hetero-SNP	G3	same
2L	15249182	C	T	SNP	1518.56	82	AGAP005411	VectorBase	AGAP005411-RA	exon_2L_15249026_15249247	3	SYNONYMOUS_CODING	S/S	tcG/tcA	75	3	2274	dbSNP	Homo-SNP	L35	Same
2L	15286966	G	A	SNP	2458.18	103						INTERGENIC						dbSNP	Homo-SNP	Common
2L	15287984	G	A	SNP	1102.13	50						INTERGENIC						dbSNP	Homo-SNP	Common
2L	15339989	G	T	SNP	1523.79	59	AGAP005414	VectorBase	AGAP005414-RA	exon_2L_15338664_15340635	1	NON_SYNONYMOUS_CODING	P/Q	cCg/cAg	54	0	1401	dbSNP	Homo-SNP	Common
2L	15340370	A	C	SNP	935.89	36	AGAP005414	VectorBase	AGAP005414-RA	exon_2L_15338664_15340635	1	UTR_5_PRIME						dbSNP	Homo-SNP	Common
2L	15361656	G	C	SNP	1587.88	63	AGAP005418	VectorBase	AGAP005418-RA	exon_2L_15361091_15361810	4	SYNONYMOUS_CODING	A/A	gcC/gcG	255	3	990	dbSNP	Homo-SNP	Common
2L	15361923	C	G	SNP	1760.73	66	AGAP005418	VectorBase	AGAP005418-RA	exon_2L_15361892_15362126	3	SYNONYMOUS_CODING	P/P	ccG/ccC	193	3	990	dbSNP	Homo-SNP	Common
2L	15362088	A	G	SNP	2777.14	104	AGAP005418	VectorBase	AGAP005418-RA	exon_2L_15361892_15362126	3	SYNONYMOUS_CODING	P/P	ccT/ccC	138	3	990	dbSNP	Homo-SNP	Common
2L	15362246	A	T	SNP	881.71	55	AGAP005418	VectorBase	AGAP005418-RA	exon_2L_15362199_15362384	2	NON_SYNONYMOUS_CODING	S/T	Tcg/Acg	110	0	990	dbSNP	Hetero-SNP	G3	same
2L	15362246	A	T	SNP	881.71	55	AGAP005418	VectorBase	AGAP005418-RA	exon_2L_15362199_15362384	2	NON_SYNONYMOUS_CODING	S/T	Tcg/Acg	110	0	990	dbSNP	Homo-SNP	L35	Same
2L	15362318	A	G	SNP	2089.49	80	AGAP005418	VectorBase	AGAP005418-RA	exon_2L_15362199_15362384	2	SYNONYMOUS_CODING	L/L	Ttg/Ctg	86	1	990	dbSNP	Homo-SNP	Common
2L	15362337	A	G	SNP	1879.33	72	AGAP005418	VectorBase	AGAP005418-RA	exon_2L_15362199_15362384	2	SYNONYMOUS_CODING	V/V	gtT/gtC	79	3	990	dbSNP	Homo-SNP	Common
2L	15373805	T	C	SNP	988.29	41	AGAP005421	VectorBase	AGAP005421-RA	exon_2L_15373368_15374397	2	SYNONYMOUS_CODING	Y/Y	taT/taC	168	1	1260	dbSNP	Homo-SNP	Common
2L	15374590	C	A	SNP	2074.07	81	AGAP005421	VectorBase	AGAP005421-RA	exon_2L_15374469_15374728	3	SYNONYMOUS_CODING	P/P	ccC/ccA	406	3	1260	dbSNP	Homo-SNP	Common
2L	15375300	C	T	SNP	2508.86	94	AGAP005422	VectorBase	AGAP005422-RA	exon_2L_15375179_15375352	1	UTR_5_PRIME						dbSNP	Homo-SNP	Common
2L	15375621	G	A	SNP	1958.36	78	AGAP005423	VectorBase	AGAP005423-RA	exon_2L_15375471_15376556	1	UTR_5_PRIME						dbSNP	Homo-SNP	Common
2L	15380938	A	G	SNP	1383.31	52						INTERGENIC						dbSNP	Homo-SNP	Common
2L	15381173	T	C	SNP	1020.82	41						INTERGENIC						dbSNP	Homo-SNP	Common
2L	15381292	C	T	SNP	1487	67						INTERGENIC						dbSNP	Hetero-SNP	G3	same
2L	15381292	C	T	SNP	1487	67						INTERGENIC						dbSNP	Homo-SNP	L35	Same
2L	15381982	A	C	SNP	3273.31	120						INTERGENIC						dbSNP	Homo-SNP	Common
2L	15382009	A	T	SNP	1942.8	74						INTERGENIC						dbSNP	Homo-SNP	Common
2L	15382587	A	G	SNP	3131.8	119						INTERGENIC						dbSNP	Homo-SNP	Common
2L	15382636	C	T	SNP	1682.79	63						INTERGENIC						dbSNP	Homo-SNP	Common
2L	15382724	C	T	SNP	3014.67	120						INTERGENIC						dbSNP	Homo-SNP	Common
2L	15382853	G	C	SNP	2332.66	90						INTERGENIC						dbSNP	Homo-SNP	Common
2L	15382861	G	T	SNP	2507.71	96						INTERGENIC						dbSNP	Homo-SNP	Common
2L	15421811	T	C	SNP	5322.89	198	AGAP005427	VectorBase	AGAP005427-RA	exon_2L_15421710_15421835	3	SYNONYMOUS_CODING	F/F	ttT/ttC	64	1	216	dbSNP	Homo-SNP	Common
2L	15422227	C	T	SNP	4447.34	174	AGAP005427	VectorBase	AGAP005427-RA			UTR_3_PRIME						dbSNP	Homo-SNP	Common
2L	15422376	G	A	SNP	4970.07	187	AGAP005427	VectorBase	AGAP005427-RA			UTR_3_PRIME						dbSNP	Homo-SNP	Common
2L	15423140	C	A	SNP	1274.02	58	AGAP005428	VectorBase	AGAP005428-RA	exon_2L_15423128_15423246	4	SYNONYMOUS_CODING	T/T	acG/acT	113	3	351	dbSNP	Hetero-SNP	G3	same
2L	15423140	C	A	SNP	1274.02	58	AGAP005428	VectorBase	AGAP005428-RA	exon_2L_15423128_15423246	4	SYNONYMOUS_CODING	T/T	acG/acT	113	3	351	dbSNP	Homo-SNP	L35	Same
2L	15423347	A	G	SNP	1371.68	62	AGAP005428	VectorBase	AGAP005428-RA	exon_2L_15423310_15423365	3	SYNONYMOUS_CODING	S/S	agT/agC	65	1	351	dbSNP	Hetero-SNP	G3	same
2L	15423347	A	G	SNP	1371.68	62	AGAP005428	VectorBase	AGAP005428-RA	exon_2L_15423310_15423365	3	SYNONYMOUS_CODING	S/S	agT/agC	65	1	351	dbSNP	Homo-SNP	L35	Same
2L	15424025	T	C	SNP	757.11	30	AGAP005429	VectorBase	AGAP005429-RA	exon_2L_15423894_15424045	1	SYNONYMOUS_CODING	F/F	ttT/ttC	30	1	1005	dbSNP	Homo-SNP	Common
2L	15425169	G	A	SNP	249.92	67	AGAP005430	VectorBase	AGAP005430-RA			UTR_3_PRIME						dbSNP	Hetero-SNP	G3
2L	15425701	C	T	SNP	928.41	49	AGAP005430	VectorBase	AGAP005430-RA	exon_2L_15425622_15425756	3	SYNONYMOUS_CODING	T/T	acG/acA	51	3	399	dbSNP	Hetero-SNP	G3	same
2L	15425701	C	T	SNP	928.41	49	AGAP005430	VectorBase	AGAP005430-RA	exon_2L_15425622_15425756	3	SYNONYMOUS_CODING	T/T	acG/acA	51	3	399	dbSNP	Homo-SNP	L35	Same
2L	15428940	G	A	SNP	1783.61	74	AGAP005432	VectorBase	AGAP005432-RA	exon_2L_15428668_15429149	2	SYNONYMOUS_CODING	D/D	gaC/gaT	88	1	390	dbSNP	Homo-SNP	Common
2L	15458439	C	T	SNP	182.67	33						INTERGENIC						dbSNP	Hetero-SNP	G3
2L	15468461	T	A	SNP	861.03	33						INTERGENIC						dbSNP	Homo-SNP	Common
2L	15472959	T	C	SNP	1448.67	58	AGAP005438	VectorBase	AGAP005438-RA	exon_2L_15472719_15472976	4	NON_SYNONYMOUS_CODING	S/P	Tcc/Ccc	1022	0	3081	dbSNP	Homo-SNP	Common
2L	15472967	A	G	SNP	1599.8	61	AGAP005438	VectorBase	AGAP005438-RA	exon_2L_15472719_15472976	4	SYNONYMOUS_CODING	G/G	ggA/ggG	1024	3	3081	dbSNP	Homo-SNP	Common
2L	15537115	G	T	SNP	4405.82	166						INTERGENIC						dbSNP	Homo-SNP	Common
2L	15537179	A	T	SNP	4318.95	163						INTERGENIC						dbSNP	Homo-SNP	Common
2L	15537903	T	C	SNP	4171.67	156						INTERGENIC						dbSNP	Homo-SNP	Common
2L	15538188	C	T	SNP	2918.44	116						INTERGENIC						dbSNP	Homo-SNP	Common
2L	15538426	A	T	SNP	2901.04	147						INTERGENIC						dbSNP	Hetero-SNP	G3	same
2L	15538426	A	T	SNP	2901.04	147						INTERGENIC						dbSNP	Homo-SNP	L35	Same
2L	15538488	A	G	SNP	3806.96	140						INTERGENIC						dbSNP	Homo-SNP	Common
2L	15538793	T	C	SNP	3967.17	148						INTERGENIC						dbSNP	Homo-SNP	Common
2L	15539573	A	G	SNP	394.1	80	AGAP005444	VectorBase	AGAP005444-RA	exon_2L_15539485_15539914	2	NON_SYNONYMOUS_CODING	Y/H	Tat/Cat	101	0	306	dbSNP	Hetero-SNP	G3
2L	15540972	T	C	SNP	2633.15	140	AGAP005444	VectorBase	AGAP005444-RA	exon_2L_15540929_15541344	1	UTR_5_PRIME						dbSNP	Hetero-SNP	G3	same
2L	15540972	T	C	SNP	2633.15	140	AGAP005444	VectorBase	AGAP005444-RA	exon_2L_15540929_15541344	1	UTR_5_PRIME						dbSNP	Homo-SNP	L35	Same
2L	15541143	C	T	SNP	4304.29	158	AGAP005444	VectorBase	AGAP005444-RA	exon_2L_15540929_15541344	1	UTR_5_PRIME						dbSNP	Homo-SNP	Common
2L	15541252	C	T	SNP	3966.31	154	AGAP005444	VectorBase	AGAP005444-RA	exon_2L_15540929_15541344	1	START_GAINED						dbSNP	Homo-SNP	Common
2L	15541458	G	A	SNP	3731.23	138						INTERGENIC						dbSNP	Homo-SNP	Common
2L	15541708	C	T	SNP	4433.64	167						INTERGENIC						dbSNP	Homo-SNP	Common
2L	15541783	T	A	SNP	3964.27	145						INTERGENIC						dbSNP	Homo-SNP	Common
2L	15541856	T	C	SNP	3543.25	135						INTERGENIC						dbSNP	Homo-SNP	Common
2L	15542176	C	G	SNP	614.04	135	AGAP005445	VectorBase	AGAP005445-RA	exon_2L_15541967_15542815	2	SYNONYMOUS_CODING	V/V	gtG/gtC	152	3	579	dbSNP	Hetero-SNP	G3
2L	15564778	C	T	SNP	671.89	33	AGAP005449	VectorBase	AGAP005449-RA			INTRON					2637	dbSNP	Hetero-SNP	G3	same
2L	15564778	C	T	SNP	671.89	33	AGAP005449	VectorBase	AGAP005449-RA			INTRON					2637	dbSNP	Homo-SNP	L35	Same
2L	15564810	A	G	SNP	833.68	42	AGAP005449	VectorBase	AGAP005449-RA			INTRON					2637	dbSNP	Hetero-SNP	G3	same
2L	15564810	A	G	SNP	833.68	42	AGAP005449	VectorBase	AGAP005449-RA			INTRON					2637	dbSNP	Homo-SNP	L35	Same
2L	157986	T	C	SNP	2246.88	85	AGAP004677	VectorBase	AGAP004677-RA	exon_2L_157679_158297	3	SYNONYMOUS_CODING	K/K	aaA/aaG	264	1	1227	dbSNP	Homo-SNP	Common
2L	15809946	G	A	SNP	237.65	47						INTERGENIC						dbSNP	Hetero-SNP	G3
2L	15814887	C	T	SNP	1301.19	74	AGAP005462	VectorBase	AGAP005462-RA	exon_2L_15814662_15815103	1	SYNONYMOUS_CODING	F/F	ttC/ttT	12	1	861	dbSNP	Hetero-SNP	G3	same
2L	15814887	C	T	SNP	1301.19	74	AGAP005462	VectorBase	AGAP005462-RA	exon_2L_15814662_15815103	1	SYNONYMOUS_CODING	F/F	ttC/ttT	12	1	861	dbSNP	Homo-SNP	L35	Same
2L	15814953	T	C	SNP	1503.92	60	AGAP005462	VectorBase	AGAP005462-RA	exon_2L_15814662_15815103	1	SYNONYMOUS_CODING	G/G	ggT/ggC	34	3	861	dbSNP	Homo-SNP	Common
2L	15815052	G	C	SNP	2736.61	105	AGAP005462	VectorBase	AGAP005462-RA	exon_2L_15814662_15815103	1	SYNONYMOUS_CODING	A/A	gcG/gcC	67	3	861	dbSNP	Homo-SNP	Common
2L	15815082	C	T	SNP	1912.76	109	AGAP005462	VectorBase	AGAP005462-RA	exon_2L_15814662_15815103	1	SYNONYMOUS_CODING	T/T	acC/acT	77	3	861	dbSNP	Hetero-SNP	G3	same
2L	15815082	C	T	SNP	1912.76	109	AGAP005462	VectorBase	AGAP005462-RA	exon_2L_15814662_15815103	1	SYNONYMOUS_CODING	T/T	acC/acT	77	3	861	dbSNP	Homo-SNP	L35	Same
2L	15815240	T	C	SNP	3062.35	116	AGAP005462	VectorBase	AGAP005462-RA	exon_2L_15815173_15815283	2	NON_SYNONYMOUS_CODING	V/A	gTg/gCg	107	0	861	dbSNP	Homo-SNP	Common
2L	15971857	C	T	SNP	2013.06	92	AGAP005467	VectorBase	AGAP005467-RB	exon_2L_15971371_15973703	3	SYNONYMOUS_CODING	V/V	gtC/gtT	136	3	3915	dbSNP	Hetero-SNP	G3	same
2L	15971857	C	T	SNP	2013.06	92	AGAP005467	VectorBase	AGAP005467-RB	exon_2L_15971371_15973703	3	SYNONYMOUS_CODING	V/V	gtC/gtT	136	3	3915	dbSNP	Homo-SNP	L35	Same
2L	15971938	T	A	SNP	2230.25	92	AGAP005467	VectorBase	AGAP005467-RA	exon_2L_15971371_15973703	3	SYNONYMOUS_CODING	R/R	cgT/cgA	163	3	3915	dbSNP	Homo-SNP	Common
2L	15972358	G	T	SNP	1762.02	73	AGAP005467	VectorBase	AGAP005467-RB	exon_2L_15971371_15973703	3	SYNONYMOUS_CODING	G/G	ggG/ggT	303	3	3915	dbSNP	Homo-SNP	Common
2L	15973087	C	G	SNP	2320.76	90	AGAP005467	VectorBase	AGAP005467-RB	exon_2L_15971371_15973703	3	SYNONYMOUS_CODING	S/S	tcC/tcG	546	3	3915	dbSNP	Homo-SNP	Common
2L	15973510	G	T	SNP	2577.76	103	AGAP005467	VectorBase	AGAP005467-RB	exon_2L_15971371_15973703	3	SYNONYMOUS_CODING	V/V	gtG/gtT	687	3	3915	dbSNP	Homo-SNP	Common
2L	15973540	A	G	SNP	2340.45	90	AGAP005467	VectorBase	AGAP005467-RA	exon_2L_15971371_15973703	3	SYNONYMOUS_CODING	E/E	gaA/gaG	697	1	3915	dbSNP	Homo-SNP	Common
2L	15973881	T	C	SNP	1537.46	58	AGAP005467	VectorBase	AGAP005467-RA	exon_2L_15973796_15975513	4	SYNONYMOUS_CODING	I/I	atT/atC	780	2	3915	dbSNP	Homo-SNP	Common
2L	15974910	A	G	SNP	3851.33	142	AGAP005467	VectorBase	AGAP005467-RB	exon_2L_15973796_15976588	4	SYNONYMOUS_CODING	G/G	ggA/ggG	1123	3	3915	dbSNP	Homo-SNP	Common
2L	15975384	A	C	SNP	858.89	38	AGAP005467	VectorBase	AGAP005467-RA	exon_2L_15973796_15975513	4	SYNONYMOUS_CODING	A/A	gcA/gcC	1281	3	3915	dbSNP	Homo-SNP	Common
2L	15975474	G	C	SNP	2759.93	125	AGAP005467	VectorBase	AGAP005467-RB			UTR_3_PRIME						dbSNP	Hetero-SNP	G3	same
2L	15975474	G	C	SNP	2759.93	125	AGAP005467	VectorBase	AGAP005467-RB			UTR_3_PRIME						dbSNP	Homo-SNP	L35	Same
2L	15975492	A	C	SNP	404.85	138	AGAP005467	VectorBase	AGAP005467-RB			UTR_3_PRIME						dbSNP	Hetero-SNP	G3
2L	15975575	G	C	SNP	331.59	132	AGAP005467	VectorBase	AGAP005467-RB			UTR_3_PRIME						dbSNP	Hetero-SNP	G3
2L	15977973	T	A	SNP	3068.92	117	AGAP005467	VectorBase	AGAP005467-RA			UTR_3_PRIME						dbSNP	Homo-SNP	Common
2L	15978146	T	C	SNP	2668.61	103	AGAP005467	VectorBase	AGAP005467-RA			UTR_3_PRIME						dbSNP	Homo-SNP	Common
2L	15978464	A	C	SNP	1773.87	90	AGAP005467	VectorBase	AGAP005467-RA			UTR_3_PRIME						dbSNP	Hetero-SNP	G3	same
2L	15978464	A	C	SNP	1773.87	90	AGAP005467	VectorBase	AGAP005467-RA			UTR_3_PRIME						dbSNP	Homo-SNP	L35	Same
2L	15978615	G	C	SNP	338.36	108	AGAP005467	VectorBase	AGAP005467-RA			UTR_3_PRIME						dbSNP	Hetero-SNP	G3
2L	15979256	C	A	SNP	4215.03	156	AGAP005467	VectorBase	AGAP005467-RA			UTR_3_PRIME						dbSNP	Homo-SNP	Common
2L	15979687	C	T	SNP	2349.67	92	AGAP005467	VectorBase	AGAP005467-RA			UTR_3_PRIME						dbSNP	Homo-SNP	Common
2L	15979817	A	G	SNP	3620.18	131	AGAP005467	VectorBase	AGAP005467-RA			UTR_3_PRIME						dbSNP	Homo-SNP	Common
2L	15979987	G	A	SNP	4138.13	155	AGAP005467	VectorBase	AGAP005467-RA			UTR_3_PRIME						dbSNP	Homo-SNP	Common
2L	15979988	C	A	SNP	4135.92	156	AGAP005467	VectorBase	AGAP005467-RA			UTR_3_PRIME						dbSNP	Homo-SNP	Common
2L	15980155	G	A	SNP	2513.62	97	AGAP005467	VectorBase	AGAP005467-RA			UTR_3_PRIME						dbSNP	Homo-SNP	Common
2L	16046789	A	G	SNP	684.59	33	AGAP005472	VectorBase	AGAP005472-RA			INTRON					7233	dbSNP	Hetero-SNP	G3	same
2L	16046789	A	G	SNP	684.59	33	AGAP005472	VectorBase	AGAP005472-RA			INTRON					7233	dbSNP	Homo-SNP	L35	Same
2L	16057398	T	C	SNP	862.86	38	AGAP005472	VectorBase	AGAP005472-RA			INTRON					7233	dbSNP	Hetero-SNP	G3	same
2L	16057398	T	C	SNP	862.86	38	AGAP005472	VectorBase	AGAP005472-RA			INTRON					7233	dbSNP	Homo-SNP	L35	Same
2L	16058268	C	T	SNP	866.99	33	AGAP005472	VectorBase	AGAP005472-RA			INTRON					7233	dbSNP	Homo-SNP	Common
2L	16058269	A	C	SNP	888.62	34	AGAP005472	VectorBase	AGAP005472-RA			INTRON					7233	dbSNP	Homo-SNP	Common
2L	16058847	G	C	SNP	1550.43	59	AGAP005472	VectorBase	AGAP005472-RA			INTRON					7233	dbSNP	Homo-SNP	Common
2L	16059832	A	G	SNP	1461.51	54	AGAP005472	VectorBase	AGAP005472-RA	Exon_2L_16059585_16063712	4	SYNONYMOUS_CODING	Y/Y	taT/taC	2272	1	7233	dbSNP	Homo-SNP	Common
2L	16060039	T	C	SNP	991.24	39	AGAP005472	VectorBase	AGAP005472-RA	Exon_2L_16059585_16063712	4	SYNONYMOUS_CODING	S/S	tcA/tcG	2203	3	7233	dbSNP	Homo-SNP	Common
2L	16060447	A	C	SNP	1160.18	42	AGAP005472	VectorBase	AGAP005472-RA	Exon_2L_16059585_16063712	4	SYNONYMOUS_CODING	A/A	gcT/gcG	2067	3	7233	dbSNP	Homo-SNP	Common
2L	16064108	G	A	SNP	1379.59	52	AGAP005472	VectorBase	AGAP005472-RA	exon_2L_16064084_16064227	3	SYNONYMOUS_CODING	P/P	ccC/ccT	970	3	7233	dbSNP	Homo-SNP	Common
2L	16067231	T	C	SNP	1579.92	58						INTERGENIC						dbSNP	Homo-SNP	Common
2L	16070944	T	C	SNP	710.03	48	AGAP005474	VectorBase	AGAP005474-RA	exon_2L_16070928_16071133	1	SYNONYMOUS_CODING	R/R	agA/agG	36	1	864	dbSNP	Hetero-SNP	Common
2L	16071065	C	T	SNP	1053.66	43	AGAP005474	VectorBase	AGAP005474-RA	exon_2L_16070928_16071133	1	UTR_5_PRIME						dbSNP	Homo-SNP	Common
2L	16235710	T	C	SNP	1845.76	68						INTERGENIC						dbSNP	Homo-SNP	Common
2L	16236211	G	A	SNP	155.71	77	AGAP005498	VectorBase	AGAP005498-RB	exon_2L_16236103_16236261	2	SYNONYMOUS_CODING	T/T	acC/acT	177	3	687	dbSNP	Hetero-SNP	G3
2L	16237062	G	A	SNP	1894.26	72	AGAP005498	VectorBase	AGAP005498-RA	Exon_2L_16236929_16237247	1	INTRON	L/L	Ctg/Ttg	63	1	909	dbSNP	Homo-SNP	Common
2L	16237180	A	G	SNP	2592.33	98	AGAP005498	VectorBase	AGAP005498-RC	Exon_2L_16236929_16237247	1	SYNONYMOUS_CODING	S/S	agT/agC	23	1	1014	dbSNP	Homo-SNP	Common
2L	16239002	C	T	SNP	147.67	107	AGAP005499	VectorBase	AGAP005499-RA	exon_2L_16238832_16239109	2	SYNONYMOUS_CODING	A/A	gcG/gcA	225	3	741	dbSNP	Hetero-SNP	G3
2L	16239055	G	T	SNP	304.7	112	AGAP005499	VectorBase	AGAP005499-RA	exon_2L_16238832_16239109	2	NON_SYNONYMOUS_CODING	Q/K	Caa/Aaa	208	0	741	dbSNP	Hetero-SNP	G3
2L	16239062	G	T	SNP	2888.96	108	AGAP005498	VectorBase	AGAP005498-RA	exon_2L_16238832_16239109	2	INTRON	D/E	gaC/gaA	205	1	909	dbSNP	Homo-SNP	Common
2L	16239074	G	A	SNP	244.6	102	AGAP005499	VectorBase	AGAP005499-RA	exon_2L_16238832_16239109	2	SYNONYMOUS_CODING	V/V	gtC/gtT	201	3	741	dbSNP	Hetero-SNP	G3
2L	16239302	C	G	SNP	199.75	68	AGAP005499	VectorBase	AGAP005499-RA	exon_2L_16239203_16239769	1	SYNONYMOUS_CODING	P/P	ccG/ccC	156	3	741	dbSNP	Hetero-SNP	G3
2L	16239368	A	G	SNP	2610.95	104	AGAP005499	VectorBase	AGAP005499-RA	exon_2L_16239203_16239769	1	SYNONYMOUS_CODING	R/R	cgT/cgC	134	3	741	dbSNP	Homo-SNP	Common
2L	16245647	A	G	SNP	1768.12	108	AGAP005501	VectorBase	AGAP005501-RA	exon_2L_16245020_16245692	1	SYNONYMOUS_CODING	T/T	acA/acG	174	3	744	dbSNP	Hetero-SNP	G3	same
2L	16245647	A	G	SNP	1768.12	108	AGAP005501	VectorBase	AGAP005501-RA	exon_2L_16245020_16245692	1	SYNONYMOUS_CODING	T/T	acA/acG	174	3	744	dbSNP	Homo-SNP	L35	Same
2L	16246861	G	T	SNP	830.7	70	AGAP005501	VectorBase	AGAP005501-RA			UTR_3_PRIME						dbSNP	Hetero-SNP	G3	same
2L	16246861	G	T	SNP	830.7	70	AGAP005501	VectorBase	AGAP005501-RA			UTR_3_PRIME						dbSNP	Homo-SNP	L35	Same
2L	16247478	C	T	SNP	2095.41	101	AGAP005502	VectorBase	AGAP005502-RA	exon_2L_16247181_16247796	1	SYNONYMOUS_CODING	G/G	ggC/ggT	83	3	735	dbSNP	Hetero-SNP	G3	same
2L	16247478	C	T	SNP	2095.41	101	AGAP005502	VectorBase	AGAP005502-RA	exon_2L_16247181_16247796	1	SYNONYMOUS_CODING	G/G	ggC/ggT	83	3	735	dbSNP	Homo-SNP	L35	Same
2L	16259262	A	T	SNP	977.34	117						INTERGENIC						dbSNP	Hetero-SNP	G3	same
2L	16259262	A	T	SNP	977.34	117						INTERGENIC						dbSNP	Homo-SNP	L35	Same
2L	16259398	G	T	SNP	3400.18	157	AGAP005504	VectorBase	AGAP005504-RA			UTR_3_PRIME						dbSNP	Hetero-SNP	G3	same
2L	16259398	G	T	SNP	3400.18	157	AGAP005504	VectorBase	AGAP005504-RA			UTR_3_PRIME						dbSNP	Homo-SNP	L35	Same
2L	16259893	A	T	SNP	3583.89	143	AGAP005504	VectorBase	AGAP005504-RA			UTR_3_PRIME						dbSNP	Homo-SNP	Common
2L	16260353	C	T	SNP	4248.72	164	AGAP005504	VectorBase	AGAP005504-RB	exon_2L_16260314_16260804	5	SYNONYMOUS_CODING	P/P	ccG/ccA	255	3	963	dbSNP	Homo-SNP	Common
2L	16260512	A	G	SNP	4250.29	157	AGAP005504	VectorBase	AGAP005504-RC	exon_2L_16260314_16260804	4	SYNONYMOUS_CODING	R/R	cgT/cgC	194	3	939	dbSNP	Homo-SNP	Common
2L	16260593	A	G	SNP	3372.17	136	AGAP005504	VectorBase	AGAP005504-RD	exon_2L_16260314_16260804	4	SYNONYMOUS_CODING	C/C	tgT/tgC	167	1	939	dbSNP	Homo-SNP	Common
2L	16260614	A	G	SNP	3681.09	141	AGAP005504	VectorBase	AGAP005504-RA	exon_2L_16260314_16260804	2	SYNONYMOUS_CODING	T/T	acT/acC	191	3	1092	dbSNP	Homo-SNP	Common
2L	16260638	T	C	SNP	4395.68	163	AGAP005504	VectorBase	AGAP005504-RA	exon_2L_16260314_16260804	2	SYNONYMOUS_CODING	K/K	aaA/aaG	183	1	1092	dbSNP	Homo-SNP	Common
2L	16265795	T	C	SNP	3144.44	118	AGAP005504	VectorBase	AGAP005504-RD	exon_2L_16265659_16265812	3	SYNONYMOUS_CODING	P/P	ccA/ccG	51	3	939	dbSNP	Homo-SNP	Common
2L	16265935	G	T	SNP	642.94	42	AGAP005504	VectorBase	AGAP005504-RD			INTRON					939	dbSNP	Hetero-SNP	G3	same
2L	16265935	G	T	SNP	642.94	42	AGAP005504	VectorBase	AGAP005504-RD			INTRON					939	dbSNP	Homo-SNP	L35	Same
2L	16283024	A	G	SNP	1093.02	42						INTERGENIC						dbSNP	Homo-SNP	Common
2L	16283690	A	G	SNP	1474.4	57						INTERGENIC						dbSNP	Homo-SNP	Common
2L	16284556	G	T	SNP	1138.57	44						INTERGENIC						dbSNP	Homo-SNP	Common
2L	16284840	A	G	SNP	975.42	40						INTERGENIC						dbSNP	Homo-SNP	Common
2L	16285765	A	G	SNP	1268.79	46						INTERGENIC						dbSNP	Homo-SNP	Common
2L	16335592	A	G	SNP	106.55	43	AGAP005506	VectorBase	AGAP005506-RA	exon_2L_16335482_16335712	3	SYNONYMOUS_CODING	T/T	acA/acG	122	3	561	dbSNP	Hetero-SNP	G3
2L	16341669	G	A	SNP	1436.96	56	AGAP005506	VectorBase	AGAP005506-RA			UTR_3_PRIME						dbSNP	Homo-SNP	Common
2L	16342324	A	G	SNP	1248.07	49	AGAP005506	VectorBase	AGAP005506-RA			UTR_3_PRIME						dbSNP	Homo-SNP	Common
2L	16342806	T	C	SNP	1612.53	64	AGAP005506	VectorBase	AGAP005506-RA			UTR_3_PRIME						dbSNP	Homo-SNP	Common
2L	16343072	A	G	SNP	1198.74	48	AGAP005506	VectorBase	AGAP005506-RA			UTR_3_PRIME						dbSNP	Homo-SNP	Common
2L	16343633	T	C	SNP	1053.44	39	AGAP005506	VectorBase	AGAP005506-RA			UTR_3_PRIME						dbSNP	Homo-SNP	Common
2L	16343914	T	A	SNP	1256.13	52						INTERGENIC						dbSNP	Homo-SNP	Common
2L	16345091	G	A	SNP	1419.06	55						INTERGENIC						dbSNP	Homo-SNP	Common
2L	16345102	T	G	SNP	145.88	41						INTERGENIC						dbSNP	Hetero-SNP	G3
2L	16345506	T	G	SNP	1013.94	42						INTERGENIC						dbSNP	Homo-SNP	Common
2L	16346389	A	C	SNP	1884.19	72						INTERGENIC						dbSNP	Homo-SNP	Common
2L	16346465	T	G	SNP	1886.02	71						INTERGENIC						dbSNP	Homo-SNP	Common
2L	16347213	G	C	SNP	1007.94	37						INTERGENIC						dbSNP	Homo-SNP	Common
2L	16347524	C	T	SNP	1114.1	48						INTERGENIC						dbSNP	Homo-SNP	Common
2L	16348432	G	A	SNP	859.03	34						INTERGENIC						dbSNP	Homo-SNP	Common
2L	16349100	A	G	SNP	948.8	36						INTERGENIC						dbSNP	Homo-SNP	Common
2L	16349279	G	A	SNP	826.33	35						INTERGENIC						dbSNP	Homo-SNP	Common
2L	16368499	C	T	SNP	723.61	175	AGAP005507	VectorBase	AGAP005507-RC			INTRON					384	dbSNP	Hetero-SNP	G3
2L	16385200	G	T	SNP	1456.72	56						INTERGENIC						dbSNP	Homo-SNP	Common
2L	16385865	G	A	SNP	1335.15	52						INTERGENIC						dbSNP	Homo-SNP	Common
2L	16386018	T	G	SNP	1218.36	46						INTERGENIC						dbSNP	Homo-SNP	Common
2L	16386035	T	A	SNP	1260.04	52						INTERGENIC						dbSNP	Homo-SNP	Common
2L	16386169	A	C	SNP	1171.09	46						INTERGENIC						dbSNP	Homo-SNP	Common
2L	16387653	T	A	SNP	82.99	32						INTERGENIC						dbSNP	Hetero-SNP	G3
2L	16387937	T	C	SNP	927.28	48						INTERGENIC						dbSNP	Hetero-SNP	G3	same
2L	16387937	T	C	SNP	927.28	48						INTERGENIC						dbSNP	Homo-SNP	L35	Same
2L	16388249	C	A	SNP	1013.04	41						INTERGENIC						dbSNP	Homo-SNP	Common
2L	16393269	A	G	SNP	1392.29	52	AGAP005508	VectorBase	AGAP005508-RA	exon_2L_16393212_16393336	12	SYNONYMOUS_CODING	G/G	ggT/ggC	1223	3	5145	dbSNP	Homo-SNP	Common
2L	16444372	T	C	SNP	955.7	38						INTERGENIC						dbSNP	Homo-SNP	Common
2L	16486391	C	T	SNP	1603.87	65						INTERGENIC						dbSNP	Homo-SNP	Common
2L	16486767	G	T	SNP	186.35	46						INTERGENIC						dbSNP	Hetero-SNP	G3
2L	16487325	C	T	SNP	1189.86	45						INTERGENIC						dbSNP	Homo-SNP	Common
2L	16487351	G	C	SNP	1850.77	68						INTERGENIC						dbSNP	Homo-SNP	Common
2L	16487355	T	A	SNP	1811.39	70						INTERGENIC						dbSNP	Homo-SNP	Common
2L	16487454	A	T	SNP	1859.67	71						INTERGENIC						dbSNP	Homo-SNP	Common
2L	16487872	T	C	SNP	1509.89	59						INTERGENIC						dbSNP	Homo-SNP	Common
2L	16488639	G	T	SNP	847.13	32						INTERGENIC						dbSNP	Homo-SNP	Common
2L	16489237	T	A	SNP	1340.06	51						INTERGENIC						dbSNP	Homo-SNP	Common
2L	16489238	A	G	SNP	1329.09	51						INTERGENIC						dbSNP	Homo-SNP	Common
2L	16589402	A	G	SNP	4911.22	181						INTERGENIC						dbSNP	Homo-SNP	Common
2L	16590916	T	A	SNP	354.99	164	AGAP005520	VectorBase	AGAP005520-RA	exon_2L_16590857_16591011	4	SYNONYMOUS_CODING	G/G	ggA/ggT	173	3	578	dbSNP	Hetero-SNP	G3
2L	16590961	C	T	SNP	525.77	162	AGAP005520	VectorBase	AGAP005520-RA	exon_2L_16590857_16591011	4	SYNONYMOUS_CODING	L/L	ctG/ctA	158	3	578	dbSNP	Hetero-SNP	G3
2L	16591186	G	A	SNP	3762.6	185	AGAP005520	VectorBase	AGAP005520-RA	exon_2L_16591087_16591298	3	SYNONYMOUS_CODING	V/V	gtC/gtT	108	3	578	dbSNP	Hetero-SNP	G3	same
2L	16591186	G	A	SNP	3762.6	185	AGAP005520	VectorBase	AGAP005520-RA	exon_2L_16591087_16591298	3	SYNONYMOUS_CODING	V/V	gtC/gtT	108	3	578	dbSNP	Homo-SNP	L35	Same
2L	16602192	A	C	SNP	1756.74	70						INTERGENIC						dbSNP	Homo-SNP	Common
2L	16602385	A	G	SNP	2119.41	111						INTERGENIC						dbSNP	Hetero-SNP	G3	same
2L	16602385	A	G	SNP	2119.41	111						INTERGENIC						dbSNP	Homo-SNP	L35	Same
2L	16602595	A	T	SNP	1185.9	62						INTERGENIC						dbSNP	Hetero-SNP	G3	same
2L	16602595	A	T	SNP	1185.9	62						INTERGENIC						dbSNP	Homo-SNP	L35	Same
2L	16602614	T	G	SNP	800.02	39						INTERGENIC						dbSNP	Hetero-SNP	G3	same
2L	16602614	T	G	SNP	800.02	39						INTERGENIC						dbSNP	Homo-SNP	L35	Same
2L	16602615	C	T	SNP	810.94	39						INTERGENIC						dbSNP	Hetero-SNP	G3	same
2L	16602615	C	T	SNP	810.94	39						INTERGENIC						dbSNP	Homo-SNP	L35	Same
2L	16602799	T	C	SNP	79.24	81						INTERGENIC						dbSNP	Hetero-SNP	G3
2L	16603732	C	T	SNP	1574.09	61						INTERGENIC						dbSNP	Homo-SNP	Common
2L	16603765	A	G	SNP	1276.45	67						INTERGENIC						dbSNP	Hetero-SNP	G3	same
2L	16603765	A	G	SNP	1276.45	67						INTERGENIC						dbSNP	Homo-SNP	L35	Same
2L	16605634	T	G	SNP	1117.65	44	AGAP005521	VectorBase	AGAP005521-RA	exon_2L_16605284_16605748	1	SYNONYMOUS_CODING	R/R	Agg/Cgg	39	1	1377	dbSNP	Homo-SNP	Common
2L	16608027	T	C	SNP	810.45	53						INTERGENIC						dbSNP	Hetero-SNP	G3	same
2L	16608027	T	C	SNP	810.45	53						INTERGENIC						dbSNP	Homo-SNP	L35	Same
2L	16609478	T	G	SNP	284.6	77	AGAP005522	VectorBase	AGAP005522-RA	exon_2L_16609235_16609635	2	SYNONYMOUS_CODING	R/R	cgT/cgG	184	3	630	dbSNP	Hetero-SNP	G3
2L	16609830	A	T	SNP	2459.76	127	AGAP005523	VectorBase	AGAP005523-RA	exon_2L_16609746_16609906	1	UTR_5_PRIME						dbSNP	Hetero-SNP	G3	same
2L	16609830	A	T	SNP	2459.76	127	AGAP005523	VectorBase	AGAP005523-RA	exon_2L_16609746_16609906	1	UTR_5_PRIME						dbSNP	Homo-SNP	L35	Same
2L	16609863	C	T	SNP	445.08	92	AGAP005523	VectorBase	AGAP005523-RA	exon_2L_16609746_16609906	1	UTR_5_PRIME						dbSNP	Hetero-SNP	G3
2L	16609900	A	G	SNP	2026.45	97	AGAP005523	VectorBase	AGAP005523-RA	exon_2L_16609746_16609906	1	UTR_5_PRIME						dbSNP	Hetero-SNP	G3	same
2L	16609900	A	G	SNP	2026.45	97	AGAP005523	VectorBase	AGAP005523-RA	exon_2L_16609746_16609906	1	UTR_5_PRIME						dbSNP	Homo-SNP	L35	Same
2L	16610459	T	C	SNP	277.41	92	AGAP005523	VectorBase	AGAP005523-RA	exon_2L_16610067_16610893	2	SYNONYMOUS_CODING	V/V	gtT/gtC	132	3	609	dbSNP	Hetero-SNP	G3
2L	16610600	T	A	SNP	118.07	56	AGAP005523	VectorBase	AGAP005523-RA	exon_2L_16610067_16610893	2	SYNONYMOUS_CODING	R/R	cgT/cgA	179	3	609	dbSNP	Hetero-SNP	G3
2L	16611631	A	G	SNP	3435.44	127	AGAP013280	VectorBase	AGAP013280-RA	exon_2L_16611511_16612116	1	SYNONYMOUS_CODING	L/L	ctT/ctC	22	3	555	dbSNP	Homo-SNP	Common
2L	16650339	G	C	SNP	3667.48	136	AGAP005528	VectorBase	AGAP005528-RA	exon_2L_16650256_16650503	2	NON_SYNONYMOUS_CODING	A/P	Gcc/Ccc	31	0	864	dbSNP	Homo-SNP	Common
2L	16650950	A	G	SNP	2131.07	80	AGAP005528	VectorBase	AGAP005528-RA	exon_2L_16650903_16651754	4	SYNONYMOUS_CODING	T/T	acA/acG	184	3	864	dbSNP	Homo-SNP	Common
2L	16651538	T	C	SNP	4008.47	152	AGAP005528	VectorBase	AGAP005528-RA			UTR_3_PRIME						dbSNP	Homo-SNP	Common
2L	16654488	A	C	SNP	1772.37	66	AGAP005529	VectorBase	AGAP005529-RB	exon_2L_16654430_16654693	2	UTR_5_PRIME						dbSNP	Homo-SNP	Common
2L	16654607	C	G	SNP	3353.57	128	AGAP005529	VectorBase	AGAP005529-RA	exon_2L_16654430_16654693	3	UTR_5_PRIME						dbSNP	Homo-SNP	Common
2L	16655043	C	T	SNP	521.53	38	AGAP005529	VectorBase	AGAP005529-RB			INTRON					603	dbSNP	Hetero-SNP	G3	same
2L	16655043	C	T	SNP	521.53	38	AGAP005529	VectorBase	AGAP005529-RB			INTRON					603	dbSNP	Homo-SNP	L35	Same
2L	16655063	G	A	SNP	478.99	40	AGAP005529	VectorBase	AGAP005529-RB			INTRON					603	dbSNP	Hetero-SNP	G3	same
2L	16655063	G	A	SNP	478.99	40	AGAP005529	VectorBase	AGAP005529-RB			INTRON					603	dbSNP	Homo-SNP	L35	Same
2L	16656714	T	C	SNP	4403.2	160	AGAP005529	VectorBase	AGAP005529-RC	exon_2L_16656544_16656903	3	SYNONYMOUS_CODING	L/L	ctT/ctC	179	3	726	dbSNP	Homo-SNP	Common
2L	16657085	C	A	SNP	3490.11	133						INTERGENIC						dbSNP	Homo-SNP	Common
2L	16657248	A	C	SNP	1254.97	50						INTERGENIC						dbSNP	Homo-SNP	Common
2L	16657366	A	T	SNP	2090.69	80						INTERGENIC						dbSNP	Homo-SNP	Common
2L	16657368	C	T	SNP	2168.9	82						INTERGENIC						dbSNP	Homo-SNP	Common
2L	16657574	T	C	SNP	1366.66	54						INTERGENIC						dbSNP	Homo-SNP	Common
2L	16657613	T	G	SNP	2044.31	79						INTERGENIC						dbSNP	Homo-SNP	Common
2L	16658114	T	C	SNP	4721.93	174						INTERGENIC						dbSNP	Homo-SNP	Common
2L	16658522	T	A	SNP	4214.96	157						INTERGENIC						dbSNP	Homo-SNP	Common
2L	16658627	C	A	SNP	2904.73	113						INTERGENIC						dbSNP	Homo-SNP	Common
2L	16658667	A	G	SNP	3535.07	130						INTERGENIC						dbSNP	Homo-SNP	Common
2L	16658675	C	G	SNP	3000.87	137						INTERGENIC						dbSNP	Hetero-SNP	G3	same
2L	16658675	C	G	SNP	3000.87	137						INTERGENIC						dbSNP	Homo-SNP	L35	Same
2L	16658702	G	A	SNP	3203.25	150						INTERGENIC						dbSNP	Hetero-SNP	G3	same
2L	16658702	G	A	SNP	3203.25	150						INTERGENIC						dbSNP	Homo-SNP	L35	Same
2L	16664638	T	C	SNP	2188.23	81	AGAP005531	VectorBase	AGAP005531-RA	exon_2L_16664598_16665669	3	SYNONYMOUS_CODING	P/P	ccA/ccG	799	3	2589	dbSNP	Homo-SNP	Common
2L	16664788	A	G	SNP	1145.38	53	AGAP005531	VectorBase	AGAP005531-RA	exon_2L_16664598_16665669	3	SYNONYMOUS_CODING	A/A	gcT/gcC	749	3	2589	dbSNP	Homo-SNP	Common
2L	16664806	G	A	SNP	144.67	53	AGAP005531	VectorBase	AGAP005531-RA	exon_2L_16664598_16665669	3	SYNONYMOUS_CODING	T/T	acC/acT	743	3	2589	dbSNP	Hetero-SNP	G3
2L	16664863	G	C	SNP	2932.99	113	AGAP005531	VectorBase	AGAP005531-RA	exon_2L_16664598_16665669	3	SYNONYMOUS_CODING	T/T	acC/acG	724	3	2589	dbSNP	Homo-SNP	Common
2L	16665160	A	G	SNP	2713.92	106	AGAP005531	VectorBase	AGAP005531-RA	exon_2L_16664598_16665669	3	SYNONYMOUS_CODING	R/R	cgT/cgC	625	3	2589	dbSNP	Homo-SNP	Common
2L	16665208	G	C	SNP	2778.2	111	AGAP005531	VectorBase	AGAP005531-RA	exon_2L_16664598_16665669	3	SYNONYMOUS_CODING	G/G	ggC/ggG	609	3	2589	dbSNP	Homo-SNP	Common
2L	16665226	A	G	SNP	2938.19	109	AGAP005531	VectorBase	AGAP005531-RA	exon_2L_16664598_16665669	3	SYNONYMOUS_CODING	I/I	atT/atC	603	2	2589	dbSNP	Homo-SNP	Common
2L	16665562	G	A	SNP	2720.25	104	AGAP005531	VectorBase	AGAP005531-RA	exon_2L_16664598_16665669	3	SYNONYMOUS_CODING	R/R	cgC/cgT	491	3	2589	dbSNP	Homo-SNP	Common
2L	16665987	A	G	SNP	3497.26	129	AGAP005531	VectorBase	AGAP005531-RA	exon_2L_16665744_16666780	2	SYNONYMOUS_CODING	R/R	cgT/cgC	374	3	2589	dbSNP	Homo-SNP	Common
2L	16666089	T	C	SNP	1835.8	73	AGAP005531	VectorBase	AGAP005531-RA	exon_2L_16665744_16666780	2	SYNONYMOUS_CODING	K/K	aaA/aaG	340	1	2589	dbSNP	Homo-SNP	Common
2L	16667170	C	G	SNP	3580.45	139	AGAP005531	VectorBase	AGAP005531-RA	exon_2L_16666878_16667464	1	SYNONYMOUS_CODING	S/S	tcG/tcC	12	3	2589	dbSNP	Homo-SNP	Common
2L	16667440	T	C	SNP	990.21	39	AGAP005531	VectorBase	AGAP005531-RA	exon_2L_16666878_16667464	1	UTR_5_PRIME						dbSNP	Homo-SNP	Common
2L	16668826	A	G	SNP	1787.24	67	AGAP005532	VectorBase	AGAP005532-RA	exon_2L_16668398_16668863	3	SYNONYMOUS_CODING	S/S	tcA/tcG	240	3	954	dbSNP	Homo-SNP	Common
2L	16669019	G	A	SNP	1201.83	47	AGAP005532	VectorBase	AGAP005532-RA	exon_2L_16668933_16669304	4	NON_SYNONYMOUS_CODING	V/I	Gtt/Att	282	0	954	dbSNP	Homo-SNP	Common
2L	16670968	A	G	SNP	1295.5	50	AGAP005533	VectorBase	AGAP005533-RA	exon_2L_16670854_16671051	22	SYNONYMOUS_CODING	N/N	aaT/aaC	3768	1	11418	dbSNP	Homo-SNP	Common
2L	16671763	A	G	SNP	910.18	33	AGAP005533	VectorBase	AGAP005533-RA	exon_2L_16671190_16672195	21	SYNONYMOUS_CODING	C/C	tgT/tgC	3549	1	11418	dbSNP	Homo-SNP	Common
2L	16672099	G	A	SNP	1087.23	42	AGAP005533	VectorBase	AGAP005533-RA	exon_2L_16671190_16672195	21	SYNONYMOUS_CODING	N/N	aaC/aaT	3437	1	11418	dbSNP	Homo-SNP	Common
2L	16678072	T	C	SNP	947.62	39	AGAP005533	VectorBase	AGAP005533-RA	exon_2L_16677636_16678314	13	SYNONYMOUS_CODING	P/P	ccA/ccG	1723	3	11418	dbSNP	Hetero-SNP	L35	same
2L	16678072	T	C	SNP	947.62	39	AGAP005533	VectorBase	AGAP005533-RA	exon_2L_16677636_16678314	13	SYNONYMOUS_CODING	P/P	ccA/ccG	1723	3	11418	dbSNP	Homo-SNP	G3	Same
2L	16693214	G	T	SNP	2102.62	114	AGAP005535	VectorBase	AGAP005535-RA	exon_2L_16692761_16693469	3	SYNONYMOUS_CODING	S/S	tcC/tcA	389	3	1392	dbSNP	Hetero-SNP	G3	same
2L	16693214	G	T	SNP	2102.62	114	AGAP005535	VectorBase	AGAP005535-RA	exon_2L_16692761_16693469	3	SYNONYMOUS_CODING	S/S	tcC/tcA	389	3	1392	dbSNP	Homo-SNP	L35	Same
2L	16693316	C	T	SNP	316.57	99	AGAP005535	VectorBase	AGAP005535-RA	exon_2L_16692761_16693469	3	SYNONYMOUS_CODING	E/E	gaG/gaA	355	1	1392	dbSNP	Hetero-SNP	G3
2L	16693674	T	C	SNP	2388.11	93	AGAP005535	VectorBase	AGAP005535-RA	exon_2L_16693540_16694503	2	SYNONYMOUS_CODING	Q/Q	caA/caG	259	1	1392	dbSNP	Homo-SNP	Common
2L	16693677	T	C	SNP	2547.89	94	AGAP005535	VectorBase	AGAP005535-RA	exon_2L_16693540_16694503	2	SYNONYMOUS_CODING	A/A	gcA/gcG	258	3	1392	dbSNP	Homo-SNP	Common
2L	16693902	T	C	SNP	2551.01	98	AGAP005535	VectorBase	AGAP005535-RA	exon_2L_16693540_16694503	2	SYNONYMOUS_CODING	E/E	gaA/gaG	183	1	1392	dbSNP	Homo-SNP	Common
2L	16693974	T	C	SNP	1777.72	75	AGAP005535	VectorBase	AGAP005535-RA	exon_2L_16693540_16694503	2	SYNONYMOUS_CODING	G/G	ggA/ggG	159	3	1392	dbSNP	Homo-SNP	Common
2L	16840021	T	C	SNP	1311.39	48						INTERGENIC						dbSNP	Homo-SNP	Common
2L	16841166	A	C	SNP	675.37	31						INTERGENIC						dbSNP	Hetero-SNP	G3	same
2L	16841166	A	C	SNP	675.37	31						INTERGENIC						dbSNP	Homo-SNP	L35	Same
2L	16846606	A	G	SNP	954.74	36						INTERGENIC						dbSNP	Homo-SNP	Common
2L	16847561	C	A	SNP	462.23	81						INTERGENIC						dbSNP	Hetero-SNP	G3
2L	16848152	C	T	SNP	272.65	79	AGAP005537	VectorBase	AGAP005537-RA	exon_2L_16847687_16848184	5	SYNONYMOUS_CODING	L/L	ttG/ttA	362	1	1551	dbSNP	Hetero-SNP	G3
2L	16849876	A	G	SNP	1039.24	63	AGAP005538	VectorBase	AGAP005538-RA	exon_2L_16849765_16849972	1	UTR_5_PRIME						dbSNP	Hetero-SNP	G3	same
2L	16849876	A	G	SNP	1039.24	63	AGAP005538	VectorBase	AGAP005538-RA	exon_2L_16849765_16849972	1	UTR_5_PRIME						dbSNP	Homo-SNP	L35	Same
2L	16849880	T	A	SNP	986.04	59	AGAP005538	VectorBase	AGAP005538-RA	exon_2L_16849765_16849972	1	UTR_5_PRIME						dbSNP	Hetero-SNP	G3	same
2L	16849880	T	A	SNP	986.04	59	AGAP005538	VectorBase	AGAP005538-RA	exon_2L_16849765_16849972	1	UTR_5_PRIME						dbSNP	Homo-SNP	L35	Same
2L	16851536	A	G	SNP	1198.54	69	AGAP005537	VectorBase	AGAP005537-RA	exon_2L_16851322_16851574	3	SYNONYMOUS_CODING	G/G	ggT/ggC	221	3	1551	dbSNP	Hetero-SNP	G3	same
2L	16851536	A	G	SNP	1198.54	69	AGAP005537	VectorBase	AGAP005537-RA	exon_2L_16851322_16851574	3	SYNONYMOUS_CODING	G/G	ggT/ggC	221	3	1551	dbSNP	Homo-SNP	L35	Same
2L	16852575	T	C	SNP	103.25	53						INTERGENIC						dbSNP	Hetero-SNP	G3
2L	16852960	C	T	SNP	1338.97	54						INTERGENIC						dbSNP	Homo-SNP	Common
2L	16853107	T	G	SNP	89.97	32						INTERGENIC						dbSNP	Hetero-SNP	G3
2L	16853157	C	A	SNP	645.8	47						INTERGENIC						dbSNP	Hetero-SNP	G3	same
2L	16853157	C	A	SNP	645.8	47						INTERGENIC						dbSNP	Homo-SNP	L35	Same
2L	16853833	T	C	SNP	1365.57	56	AGAP005539	VectorBase	AGAP005539-RA	exon_2L_16853514_16854266	2	NON_SYNONYMOUS_CODING	N/S	aAc/aGc	166	0	555	dbSNP	Homo-SNP	Common
2L	16853865	T	C	SNP	994.22	40	AGAP005539	VectorBase	AGAP005539-RA	exon_2L_16853514_16854266	2	SYNONYMOUS_CODING	P/P	ccA/ccG	155	3	555	dbSNP	Homo-SNP	Common
2L	16854036	A	G	SNP	821.78	43	AGAP005539	VectorBase	AGAP005539-RA	exon_2L_16853514_16854266	2	SYNONYMOUS_CODING	I/I	atT/atC	98	2	555	dbSNP	Hetero-SNP	G3	same
2L	16854036	A	G	SNP	821.78	43	AGAP005539	VectorBase	AGAP005539-RA	exon_2L_16853514_16854266	2	SYNONYMOUS_CODING	I/I	atT/atC	98	2	555	dbSNP	Homo-SNP	L35	Same
2L	16854421	G	T	SNP	2197.45	90	AGAP005539	VectorBase	AGAP005539-RA	exon_2L_16854339_16854540	1	UTR_5_PRIME						dbSNP	Homo-SNP	Common
2L	16855779	G	A	SNP	2529.52	99	AGAP005540	VectorBase	AGAP005540-RA	exon_2L_16855726_16855789	3	SYNONYMOUS_CODING	G/G	ggC/ggT	29	3	140	dbSNP	Homo-SNP	Common
2L	16855962	C	T	SNP	2052.24	78	AGAP005540	VectorBase	AGAP005540-RA	exon_2L_16855892_16856071	2	SYNONYMOUS_CODING	A/A	gcG/gcA	2	3	140	dbSNP	Homo-SNP	Common
2L	16871697	G	A	SNP	252.99	68						INTERGENIC						dbSNP	Hetero-SNP	G3
2L	16871909	C	T	SNP	103.31	47						INTERGENIC						dbSNP	Hetero-SNP	G3
2L	16874776	C	A	SNP	397.14	124						INTERGENIC						dbSNP	Hetero-SNP	G3
2L	16874870	A	G	SNP	427.11	104						INTERGENIC						dbSNP	Hetero-SNP	G3
2L	16874924	T	C	SNP	125.54	83						INTERGENIC						dbSNP	Hetero-SNP	G3
2L	16874954	A	G	SNP	273.56	86						INTERGENIC						dbSNP	Hetero-SNP	G3
2L	16874956	C	T	SNP	324.89	87						INTERGENIC						dbSNP	Hetero-SNP	G3
2L	16874967	C	T	SNP	514.33	107						INTERGENIC						dbSNP	Hetero-SNP	G3
2L	16875986	C	T	SNP	527.32	89	AGAP005543	VectorBase	AGAP005543-RA	exon_2L_16875647_16876064	4	SYNONYMOUS_CODING	E/E	gaG/gaA	89	1	852	dbSNP	Hetero-SNP	G3
2L	16876372	T	A	SNP	485.51	102	AGAP005543	VectorBase	AGAP005543-RA	exon_2L_16876319_16876388	3	SYNONYMOUS_CODING	R/R	cgA/cgT	45	3	852	dbSNP	Hetero-SNP	G3
2L	16876490	G	A	SNP	525.09	105	AGAP005543	VectorBase	AGAP005543-RA	exon_2L_16876456_16876573	2	SYNONYMOUS_CODING	I/I	atC/atT	28	2	852	dbSNP	Hetero-SNP	G3
2L	16877078	T	C	SNP	240.02	73	AGAP005543	VectorBase	AGAP005543-RA	exon_2L_16876826_16877327	1	UTR_5_PRIME						dbSNP	Hetero-SNP	G3
2L	16884227	T	G	SNP	120.24	51	AGAP005545	VectorBase	AGAP005545-RA	exon_2L_16883850_16884322	2	SYNONYMOUS_CODING	V/V	gtT/gtG	181	3	2253	dbSNP	Hetero-SNP	G3
2L	16957603	A	G	SNP	97.79	64	AGAP005549	VectorBase	AGAP005549-RA	exon_2L_16957543_16957677	1	UTR_5_PRIME						dbSNP	Hetero-SNP	G3
2L	16957624	G	A	SNP	122	78	AGAP005549	VectorBase	AGAP005549-RA	exon_2L_16957543_16957677	1	UTR_5_PRIME						dbSNP	Hetero-SNP	G3
2L	16959483	G	A	SNP	334.07	57	AGAP005549	VectorBase	AGAP005549-RA	exon_2L_16958585_16959760	3	SYNONYMOUS_CODING	S/S	tcG/tcA	375	3	1710	dbSNP	Hetero-SNP	G3
2L	16961553	T	C	SNP	281.37	68	AGAP005549	VectorBase	AGAP005549-RA			UTR_3_PRIME						dbSNP	Hetero-SNP	G3
2L	16961751	G	C	SNP	191.32	76	AGAP005549	VectorBase	AGAP005549-RA			UTR_3_PRIME						dbSNP	Hetero-SNP	G3
2L	16961772	G	C	SNP	186.41	78	AGAP005549	VectorBase	AGAP005549-RA			UTR_3_PRIME						dbSNP	Hetero-SNP	G3
2L	16962081	T	C	SNP	104.83	71	AGAP005549	VectorBase	AGAP005549-RA			UTR_3_PRIME						dbSNP	Hetero-SNP	G3
2L	16965312	T	C	SNP	489.94	96	AGAP005549	VectorBase	AGAP005549-RA			UTR_3_PRIME						dbSNP	Hetero-SNP	G3
2L	16966646	T	G	SNP	146.83	45						INTERGENIC						dbSNP	Hetero-SNP	G3
2L	16967093	A	G	SNP	111.21	51						INTERGENIC						dbSNP	Hetero-SNP	G3
2L	16967206	G	A	SNP	95.95	61						INTERGENIC						dbSNP	Hetero-SNP	G3
2L	16967211	C	A	SNP	104	57						INTERGENIC						dbSNP	Hetero-SNP	G3
2L	16967641	T	A	SNP	73.96	38						INTERGENIC						dbSNP	Hetero-SNP	G3
2L	16968461	A	G	SNP	139.52	60						INTERGENIC						dbSNP	Hetero-SNP	G3
2L	16968494	G	C	SNP	136.19	34						INTERGENIC						dbSNP	Hetero-SNP	G3
2L	16969805	G	C	SNP	140.83	50	AGAP005550	VectorBase	AGAP005550-RA	exon_2L_16969401_16969843	2	UTR_5_PRIME						dbSNP	Hetero-SNP	G3
2L	16972528	T	C	SNP	100.69	36						INTERGENIC						dbSNP	Hetero-SNP	G3
2L	16973574	T	C	SNP	75.92	42	AGAP005551	VectorBase	AGAP005551-RA	exon_2L_16973467_16974200	3	SYNONYMOUS_CODING	L/L	Ttg/Ctg	150	1	2382	dbSNP	Hetero-SNP	G3
2L	16974041	G	C	SNP	39.59	31	AGAP005551	VectorBase	AGAP005551-RA	exon_2L_16973467_16974200	3	SYNONYMOUS_CODING	V/V	gtG/gtC	305	3	2382	dbSNP	Hetero-SNP	G3
2L	16974062	T	C	SNP	51.29	46	AGAP005551	VectorBase	AGAP005551-RA	exon_2L_16973467_16974200	3	SYNONYMOUS_CODING	D/D	gaT/gaC	312	1	2382	dbSNP	Hetero-SNP	G3
2L	16974425	A	G	SNP	217.93	48	AGAP005551	VectorBase	AGAP005551-RA	exon_2L_16974276_16974518	4	SYNONYMOUS_CODING	S/S	tcA/tcG	408	3	2382	dbSNP	Hetero-SNP	G3
2L	16974489	G	T	SNP	79.56	52	AGAP005551	VectorBase	AGAP005551-RA	exon_2L_16974276_16974518	4	NON_SYNONYMOUS_CODING	A/S	Gcg/Tcg	430	0	2382	dbSNP	Hetero-SNP	G3
2L	16974494	G	C	SNP	128.82	56	AGAP005551	VectorBase	AGAP005551-RA	exon_2L_16974276_16974518	4	SYNONYMOUS_CODING	L/L	ctG/ctC	431	3	2382	dbSNP	Hetero-SNP	G3
2L	16974509	T	C	SNP	188.18	49	AGAP005551	VectorBase	AGAP005551-RA	exon_2L_16974276_16974518	4	SYNONYMOUS_CODING	D/D	gaT/gaC	436	1	2382	dbSNP	Hetero-SNP	G3
2L	16982573	T	C	SNP	138.18	38	AGAP005552	VectorBase	AGAP005552-RB	exon_2L_16982518_16983609	4	SYNONYMOUS_CODING	F/F	ttT/ttC	235	1	864	dbSNP	Hetero-SNP	G3
2L	17000285	A	T	SNP	85.64	46						INTERGENIC						dbSNP	Hetero-SNP	G3
2L	17000303	G	A	SNP	48.34	40						INTERGENIC						dbSNP	Hetero-SNP	G3
2L	17000682	A	G	SNP	167.9	34						INTERGENIC						dbSNP	Hetero-SNP	G3
2L	17001360	T	G	SNP	58.85	50	AGAP005555	VectorBase	AGAP005555-RA	exon_2L_17001307_17002347	2	NON_SYNONYMOUS_CODING	E/A	gAa/gCa	621	0	2088	dbSNP	Hetero-SNP	G3
2L	17002259	G	A	SNP	206.43	43	AGAP005555	VectorBase	AGAP005555-RA	exon_2L_17001307_17002347	2	SYNONYMOUS_CODING	H/H	caC/caT	321	1	2088	dbSNP	Hetero-SNP	G3
2L	17005421	G	A	SNP	301.52	67						INTERGENIC						dbSNP	Hetero-SNP	G3
2L	17005568	T	C	SNP	537.5	62	AGAP005556	VectorBase	AGAP005556-RB			UTR_3_PRIME						dbSNP	Hetero-SNP	G3
2L	17006301	A	G	SNP	179.47	48	AGAP005556	VectorBase	AGAP005556-RB	exon_2L_17006298_17006410	3	SYNONYMOUS_CODING	Y/Y	taT/taC	52	1	360	dbSNP	Hetero-SNP	G3
2L	17007764	C	G	SNP	72.91	39	AGAP005556	VectorBase	AGAP005556-RA			INTRON					1602	dbSNP	Hetero-SNP	G3
2L	17007796	A	G	SNP	135.17	42	AGAP005556	VectorBase	AGAP005556-RA			INTRON					1602	dbSNP	Hetero-SNP	G3
2L	17030722	T	C	SNP	171.27	113	AGAP005558	VectorBase	AGAP005558-RA	exon_2L_17030571_17032220	1	NON_SYNONYMOUS_CODING	M/T	aTg/aCg	15	0	1419	dbSNP	Hetero-SNP	G3
2L	17032926	T	C	SNP	381.02	93	AGAP005559	VectorBase	AGAP005559-RA	exon_2L_17032624_17034254	2	SYNONYMOUS_CODING	G/G	ggT/ggC	69	3	1245	dbSNP	Hetero-SNP	G3
2L	17032929	T	C	SNP	440.25	93	AGAP005559	VectorBase	AGAP005559-RA	exon_2L_17032624_17034254	2	SYNONYMOUS_CODING	R/R	cgT/cgC	70	3	1245	dbSNP	Hetero-SNP	G3
2L	17032974	C	T	SNP	380.29	74	AGAP005559	VectorBase	AGAP005559-RA	exon_2L_17032624_17034254	2	SYNONYMOUS_CODING	N/N	aaC/aaT	85	1	1245	dbSNP	Hetero-SNP	G3
2L	17033004	G	C	SNP	298.72	51	AGAP005559	VectorBase	AGAP005559-RA	exon_2L_17032624_17034254	2	SYNONYMOUS_CODING	L/L	ctG/ctC	95	3	1245	dbSNP	Hetero-SNP	G3
2L	17033106	A	G	SNP	380.27	126	AGAP005559	VectorBase	AGAP005559-RA	exon_2L_17032624_17034254	2	SYNONYMOUS_CODING	K/K	aaA/aaG	129	1	1245	dbSNP	Hetero-SNP	G3
2L	17033190	T	C	SNP	375.77	110	AGAP005559	VectorBase	AGAP005559-RA	exon_2L_17032624_17034254	2	SYNONYMOUS_CODING	I/I	atT/atC	157	2	1245	dbSNP	Hetero-SNP	G3
2L	17033286	T	C	SNP	353.69	75	AGAP005559	VectorBase	AGAP005559-RA	exon_2L_17032624_17034254	2	SYNONYMOUS_CODING	I/I	atT/atC	189	2	1245	dbSNP	Hetero-SNP	G3
2L	17033325	A	G	SNP	327.33	61	AGAP005559	VectorBase	AGAP005559-RA	exon_2L_17032624_17034254	2	SYNONYMOUS_CODING	G/G	ggA/ggG	202	3	1245	dbSNP	Hetero-SNP	G3
2L	17033368	C	T	SNP	683.63	79	AGAP005559	VectorBase	AGAP005559-RA	exon_2L_17032624_17034254	2	SYNONYMOUS_CODING	L/L	Ctg/Ttg	217	1	1245	dbSNP	Hetero-SNP	G3
2L	17033373	G	A	SNP	605.5	82	AGAP005559	VectorBase	AGAP005559-RA	exon_2L_17032624_17034254	2	SYNONYMOUS_CODING	A/A	gcG/gcA	218	3	1245	dbSNP	Hetero-SNP	G3
2L	17033541	C	G	SNP	98.22	48	AGAP005559	VectorBase	AGAP005559-RA	exon_2L_17032624_17034254	2	SYNONYMOUS_CODING	A/A	gcC/gcG	274	3	1245	dbSNP	Hetero-SNP	G3
2L	17033949	T	G	SNP	311.11	136	AGAP005559	VectorBase	AGAP005559-RA	exon_2L_17032624_17034254	2	NON_SYNONYMOUS_CODING	D/E	gaT/gaG	410	1	1245	dbSNP	Hetero-SNP	G3
2L	17033982	C	T	SNP	226.23	128	AGAP005559	VectorBase	AGAP005559-RA			UTR_3_PRIME						dbSNP	Hetero-SNP	G3
2L	17034024	C	T	SNP	130.92	111	AGAP005559	VectorBase	AGAP005559-RA			UTR_3_PRIME						dbSNP	Hetero-SNP	G3
2L	17034557	A	G	SNP	40.61	30	AGAP005560	VectorBase	AGAP005560-RA	exon_2L_17034494_17034586	3	SYNONYMOUS_CODING	I/I	atT/atC	503	2	1572	dbSNP	Hetero-SNP	G3
2L	17034781	G	C	SNP	147.89	50	AGAP005560	VectorBase	AGAP005560-RA	exon_2L_17034679_17036062	2	SYNONYMOUS_CODING	G/G	ggC/ggG	459	3	1572	dbSNP	Hetero-SNP	G3
2L	17034784	A	G	SNP	174.52	52	AGAP005560	VectorBase	AGAP005560-RA	exon_2L_17034679_17036062	2	SYNONYMOUS_CODING	N/N	aaT/aaC	458	1	1572	dbSNP	Hetero-SNP	G3
2L	17034793	C	G	SNP	124.14	54	AGAP005560	VectorBase	AGAP005560-RA	exon_2L_17034679_17036062	2	SYNONYMOUS_CODING	L/L	ctG/ctC	455	3	1572	dbSNP	Hetero-SNP	G3
2L	17035092	T	C	SNP	82.93	33	AGAP005560	VectorBase	AGAP005560-RA	exon_2L_17034679_17036062	2	NON_SYNONYMOUS_CODING	N/D	Aac/Gac	356	0	1572	dbSNP	Hetero-SNP	G3
2L	17046781	A	C	SNP	118.24	46	AGAP005561	VectorBase	AGAP005561-RA	exon_2L_17046622_17047063	3	SYNONYMOUS_CODING	T/T	acA/acC	195	3	1290	dbSNP	Hetero-SNP	G3
2L	17046784	G	C	SNP	87.62	47	AGAP005561	VectorBase	AGAP005561-RA	exon_2L_17046622_17047063	3	SYNONYMOUS_CODING	V/V	gtG/gtC	196	3	1290	dbSNP	Hetero-SNP	G3
2L	17047779	C	G	SNP	94.61	42	AGAP005562	VectorBase	AGAP005562-RA			UTR_3_PRIME						dbSNP	Hetero-SNP	G3
2L	17047790	G	T	SNP	84.73	38	AGAP005562	VectorBase	AGAP005562-RA			UTR_3_PRIME						dbSNP	Hetero-SNP	G3
2L	17047791	T	A	SNP	105.45	40	AGAP005562	VectorBase	AGAP005562-RA			UTR_3_PRIME						dbSNP	Hetero-SNP	G3
2L	17066715	C	A	SNP	103.4	63	AGAP005562	VectorBase	AGAP005562-RA			INTRON					330	dbSNP	Hetero-SNP	G3
2L	17067052	T	C	SNP	87.16	78	AGAP005562	VectorBase	AGAP005562-RA			INTRON					330	dbSNP	Hetero-SNP	G3
2L	17071106	A	G	SNP	1510.65	71	AGAP005563	VectorBase	AGAP005563-RA	exon_2L_17071026_17071412	2	SYNONYMOUS_CODING	A/A	gcA/gcG	50	3	2382	dbSNP	Hetero-SNP	G3	same
2L	17071106	A	G	SNP	1510.65	71	AGAP005563	VectorBase	AGAP005563-RA	exon_2L_17071026_17071412	2	SYNONYMOUS_CODING	A/A	gcA/gcG	50	3	2382	dbSNP	Homo-SNP	L35	Same
2L	17071355	G	A	SNP	251.52	109	AGAP005563	VectorBase	AGAP005563-RA	exon_2L_17071026_17071412	2	SYNONYMOUS_CODING	E/E	gaG/gaA	133	1	2382	dbSNP	Hetero-SNP	G3
2L	17071376	T	C	SNP	151.88	109	AGAP005563	VectorBase	AGAP005563-RA	exon_2L_17071026_17071412	2	SYNONYMOUS_CODING	S/S	agT/agC	140	1	2382	dbSNP	Hetero-SNP	G3
2L	17072068	C	G	SNP	259.1	73	AGAP005563	VectorBase	AGAP005563-RA	exon_2L_17071862_17072095	4	SYNONYMOUS_CODING	T/T	acC/acG	323	3	2382	dbSNP	Hetero-SNP	G3
2L	17078965	C	T	SNP	1390.59	76	AGAP005563	VectorBase	AGAP005563-RB	exon_2L_17078918_17079089	4	SYNONYMOUS_CODING	G/G	ggC/ggT	87	3	1285	dbSNP	Hetero-SNP	G3	same
2L	17078965	C	T	SNP	1390.59	76	AGAP005563	VectorBase	AGAP005563-RB	exon_2L_17078918_17079089	4	SYNONYMOUS_CODING	G/G	ggC/ggT	87	3	1285	dbSNP	Homo-SNP	L35	Same
2L	17079019	G	A	SNP	1762.47	88	AGAP005563	VectorBase	AGAP005563-RB	exon_2L_17078918_17079089	4	SYNONYMOUS_CODING	A/A	gcG/gcA	105	3	1285	dbSNP	Hetero-SNP	G3	same
2L	17079019	G	A	SNP	1762.47	88	AGAP005563	VectorBase	AGAP005563-RB	exon_2L_17078918_17079089	4	SYNONYMOUS_CODING	A/A	gcG/gcA	105	3	1285	dbSNP	Homo-SNP	L35	Same
2L	17302938	A	G	SNP	231.81	40	AGAP005565	VectorBase	AGAP005565-RA	exon_2L_17302743_17303040	3	SYNONYMOUS_CODING	Y/Y	taT/taC	598	1	1806	dbSNP	Hetero-SNP	G3
2L	17306985	G	C	SNP	185.21	56	AGAP005566	VectorBase	AGAP005566-RA	exon_2L_17306920_17308209	2	NON_SYNONYMOUS_CODING	P/A	Ccg/Gcg	380	0	1203	dbSNP	Hetero-SNP	G3
2L	17307255	G	T	SNP	166	30	AGAP005566	VectorBase	AGAP005566-RA	exon_2L_17306920_17308209	2	NON_SYNONYMOUS_CODING	L/M	Ctg/Atg	290	1	1203	dbSNP	Hetero-SNP	G3
2L	17307419	A	G	SNP	280.29	41	AGAP005566	VectorBase	AGAP005566-RA	exon_2L_17306920_17308209	2	NON_SYNONYMOUS_CODING	V/A	gTc/gCc	235	0	1203	dbSNP	Hetero-SNP	G3
2L	17307420	C	T	SNP	249.78	40	AGAP005566	VectorBase	AGAP005566-RA	exon_2L_17306920_17308209	2	NON_SYNONYMOUS_CODING	V/I	Gtc/Atc	235	0	1203	dbSNP	Hetero-SNP	G3
2L	17307658	G	T	SNP	57.26	36	AGAP005566	VectorBase	AGAP005566-RA	exon_2L_17306920_17308209	2	NON_SYNONYMOUS_CODING	D/E	gaC/gaA	155	1	1203	dbSNP	Hetero-SNP	G3
2L	17316580	T	A	SNP	193.31	51						INTERGENIC						dbSNP	Hetero-SNP	G3
2L	17321320	A	G	SNP	290.46	68	AGAP005569	VectorBase	AGAP005569-RA	exon_2L_17320615_17321803	1	SYNONYMOUS_CODING	G/G	ggA/ggG	183	3	1032	dbSNP	Hetero-SNP	G3
2L	17321840	T	A	SNP	145.44	70						INTERGENIC						dbSNP	Hetero-SNP	G3
2L	17322554	C	T	SNP	568.4	144						INTERGENIC						dbSNP	Hetero-SNP	G3
2L	17322971	C	G	SNP	622.91	135						INTERGENIC						dbSNP	Hetero-SNP	G3
2L	17323681	A	C	SNP	554.49	109						INTERGENIC						dbSNP	Hetero-SNP	G3
2L	17323768	G	T	SNP	645.9	117						INTERGENIC						dbSNP	Hetero-SNP	G3
2L	17323832	T	C	SNP	200.57	129						INTERGENIC						dbSNP	Hetero-SNP	G3
2L	17326195	A	T	SNP	123.01	51						INTERGENIC						dbSNP	Hetero-SNP	G3
2L	17346899	T	C	SNP	416.97	113	AGAP005576	VectorBase	AGAP005576-RA	exon_2L_17346741_17347485	3	SYNONYMOUS_CODING	N/N	aaT/aaC	88	1	1085	dbSNP	Hetero-SNP	G3
2L	17361706	T	C	SNP	271.23	57	AGAP005578	VectorBase	AGAP005578-RA			INTRON					2229	dbSNP	Hetero-SNP	G3
2L	17361959	A	G	SNP	104.63	37	AGAP005578	VectorBase	AGAP005578-RA			INTRON					2229	dbSNP	Hetero-SNP	G3
2L	17401324	T	C	SNP	218.89	52						INTERGENIC						dbSNP	Hetero-SNP	G3
2L	17401399	G	A	SNP	269.39	42						INTERGENIC						dbSNP	Hetero-SNP	G3
2L	17402499	C	A	SNP	121.34	37						INTERGENIC						dbSNP	Hetero-SNP	G3
2L	17409945	T	C	SNP	329.45	45	AGAP005583	VectorBase	AGAP005583-RA	exon_2L_17409372_17411022	4	SYNONYMOUS_CODING	V/V	gtT/gtC	557	3	2748	dbSNP	Hetero-SNP	G3
2L	17411043	A	T	SNP	210.1	44						INTERGENIC						dbSNP	Hetero-SNP	G3
2L	17411461	T	G	SNP	295.89	46						INTERGENIC						dbSNP	Hetero-SNP	G3
2L	17411686	A	T	SNP	186.07	52						INTERGENIC						dbSNP	Hetero-SNP	G3
2L	17412956	A	T	SNP	325.97	74						INTERGENIC						dbSNP	Hetero-SNP	G3
2L	17414389	C	T	SNP	298.67	60						INTERGENIC						dbSNP	Hetero-SNP	G3
2L	17415221	G	A	SNP	483.1	79						INTERGENIC						dbSNP	Hetero-SNP	G3
2L	17418204	A	G	SNP	731.46	84						INTERGENIC						dbSNP	Hetero-SNP	G3
2L	17418341	T	A	SNP	384.7	79						INTERGENIC						dbSNP	Hetero-SNP	G3
2L	17418558	T	C	SNP	971.76	80						INTERGENIC						dbSNP	Homo-SNP	G3
2L	17418734	A	T	SNP	365.74	94						INTERGENIC						dbSNP	Hetero-SNP	G3
2L	17418954	T	A	SNP	288.74	67						INTERGENIC						dbSNP	Hetero-SNP	G3
2L	17419366	*	-C	DEL	639.72	68						INTERGENIC						dbSNP	Hetero-INDEL	G3
2L	17419660	G	A	SNP	534.5	95						INTERGENIC						dbSNP	Hetero-SNP	G3
2L	17420357	G	A	SNP	578.04	83						INTERGENIC						dbSNP	Hetero-SNP	G3
2L	17605979	A	T	SNP	397.88	31	AGAP005595	VectorBase	AGAP005595-RA			UTR_3_PRIME						dbSNP	Homo-SNP	G3
2L	17606420	C	T	SNP	382.6	49						INTERGENIC						dbSNP	Homo-SNP	G3
2L	17607778	A	T	SNP	44.33	45						INTERGENIC						dbSNP	Hetero-SNP	G3
2L	17802459	G	T	SNP	850.16	51	AGAP005603	VectorBase	AGAP005603-RA			UTR_3_PRIME						dbSNP	Homo-SNP	G3
2L	17806108	*	-T	DEL	431.27	44	AGAP005606	VectorBase	AGAP005606-RA	exon_2L_17805981_17806160	1	UTR_5_PRIME						dbSNP	Homo-INDEL	G3
2L	17806111	T	C	SNP	390.8	43	AGAP005606	VectorBase	AGAP005606-RA	exon_2L_17805981_17806160	1	UTR_5_PRIME						dbSNP	Homo-SNP	G3
2L	17806130	G	A	SNP	400.79	48	AGAP005606	VectorBase	AGAP005606-RA	exon_2L_17805981_17806160	1	UTR_5_PRIME						dbSNP	Homo-SNP	G3
2L	17814705	A	G	SNP	545.05	39	AGAP005606	VectorBase	AGAP005606-RA	exon_2L_17814519_17814959	2	START_GAINED						dbSNP	Homo-SNP	G3
2L	17814710	C	T	SNP	468	40	AGAP005606	VectorBase	AGAP005606-RA	exon_2L_17814519_17814959	2	UTR_5_PRIME						dbSNP	Homo-SNP	G3
2L	17814879	C	T	SNP	345.03	37	AGAP005606	VectorBase	AGAP005606-RA	exon_2L_17814519_17814959	2	UTR_5_PRIME						dbSNP	Hetero-SNP	G3
2L	17822837	C	T	SNP	308.42	37	AGAP005606	VectorBase	AGAP005606-RA	exon_2L_17822756_17822874	4	NON_SYNONYMOUS_CODING	A/V	gCa/gTa	115	0	381	dbSNP	Hetero-SNP	G3
2L	17824543	A	G	SNP	213.28	35	AGAP005606	VectorBase	AGAP005606-RA			UTR_3_PRIME						dbSNP	Hetero-SNP	G3
2L	17825845	A	G	SNP	363.68	31	AGAP005606	VectorBase	AGAP005606-RA			UTR_3_PRIME						dbSNP	Hetero-SNP	G3	same
2L	17825845	A	G	SNP	363.68	31	AGAP005606	VectorBase	AGAP005606-RA			UTR_3_PRIME						dbSNP	Homo-SNP	L35	Same
2L	17828296	T	C	SNP	592.42	39	AGAP005607	VectorBase	AGAP005607-RA	exon_2L_17828168_17828596	2	SYNONYMOUS_CODING	S/S	agT/agC	83	1	534	dbSNP	Homo-SNP	G3
2L	17828410	T	C	SNP	395.78	44	AGAP005607	VectorBase	AGAP005607-RA	exon_2L_17828168_17828596	2	SYNONYMOUS_CODING	N/N	aaT/aaC	121	1	534	dbSNP	Homo-SNP	G3
2L	17828592	A	G	SNP	369.3	41	AGAP005607	VectorBase	AGAP005607-RA			UTR_3_PRIME						dbSNP	Hetero-SNP	G3
2L	17828599	A	G	SNP	446.27	44						INTERGENIC						dbSNP	Hetero-SNP	G3
2L	17828743	A	G	SNP	373.14	44						INTERGENIC						dbSNP	Hetero-SNP	G3
2L	17828746	T	C	SNP	450.08	46						INTERGENIC						dbSNP	Hetero-SNP	G3
2L	17829110	G	T	SNP	685.97	57						INTERGENIC						dbSNP	Hetero-SNP	G3
2L	17829156	T	G	SNP	959.06	68						INTERGENIC						dbSNP	Homo-SNP	G3
2L	17829558	C	T	SNP	404.77	40						INTERGENIC						dbSNP	Homo-SNP	G3
2L	17829622	A	G	SNP	662.55	46						INTERGENIC						dbSNP	Homo-SNP	G3
2L	17829771	*	-G	DEL	1189.87	63						INTERGENIC						dbSNP	Homo-INDEL	G3
2L	17829857	T	G	SNP	895.74	64						INTERGENIC						dbSNP	Homo-SNP	G3
2L	17829870	A	T	SNP	938.25	59						INTERGENIC						dbSNP	Homo-SNP	G3
2L	17829984	A	T	SNP	537.02	53						INTERGENIC						dbSNP	Homo-SNP	G3
2L	17831263	C	T	SNP	1609.87	148	AGAP005608	VectorBase	AGAP005608-RA			UTR_3_PRIME						dbSNP	Homo-SNP	G3
2L	17831266	T	C	SNP	1632.69	149	AGAP005608	VectorBase	AGAP005608-RA			UTR_3_PRIME						dbSNP	Homo-SNP	G3
2L	17831357	T	A	SNP	1071.57	98	AGAP005608	VectorBase	AGAP005608-RA			UTR_3_PRIME						dbSNP	Homo-SNP	G3
2L	17831468	*	-TGT	DEL	1003.09	102	AGAP005608	VectorBase	AGAP005608-RA			UTR_3_PRIME						dbSNP	Hetero-INDEL	G3
2L	17831608	T	A	SNP	1095.87	115	AGAP005608	VectorBase	AGAP005608-RA			UTR_3_PRIME						dbSNP	Hetero-SNP	G3
2L	17831650	C	T	SNP	1436.11	122	AGAP005608	VectorBase	AGAP005608-RA			UTR_3_PRIME						dbSNP	Homo-SNP	G3
2L	17832603	G	T	SNP	814.02	84	AGAP005608	VectorBase	AGAP005608-RA	exon_2L_17831913_17832797	4	SYNONYMOUS_CODING	I/I	atC/atA	148	2	1134	dbSNP	Hetero-SNP	G3
2L	17832642	T	G	SNP	779.19	96	AGAP005608	VectorBase	AGAP005608-RA	exon_2L_17831913_17832797	4	NON_SYNONYMOUS_CODING	R/S	agA/agC	135	1	1134	dbSNP	Hetero-SNP	G3
2L	17832910	T	C	SNP	740.55	77	AGAP005608	VectorBase	AGAP005608-RA	exon_2L_17832898_17833002	3	SYNONYMOUS_CODING	E/E	gaA/gaG	79	1	1134	dbSNP	Hetero-SNP	G3
2L	17832985	A	G	SNP	1114.78	95	AGAP005608	VectorBase	AGAP005608-RA	exon_2L_17832898_17833002	3	SYNONYMOUS_CODING	N/N	aaT/aaC	54	1	1134	dbSNP	Hetero-SNP	G3
2L	17833181	C	T	SNP	870.88	97	AGAP005608	VectorBase	AGAP005608-RA	exon_2L_17833082_17833320	2	SYNONYMOUS_CODING	G/G	ggG/ggA	15	3	1134	dbSNP	Hetero-SNP	G3
2L	17834150	A	G	SNP	1011.11	98	AGAP005609	VectorBase	AGAP005609-RB	exon_2L_17833846_17834295	1	UTR_5_PRIME						dbSNP	Hetero-SNP	G3
2L	17834241	A	G	SNP	1050.69	102	AGAP005609	VectorBase	AGAP005609-RB	exon_2L_17833846_17834295	1	SYNONYMOUS_CODING	S/S	tcA/tcG	8	3	1836	dbSNP	Hetero-SNP	G3
2L	17834265	C	T	SNP	1145.76	91	AGAP005609	VectorBase	AGAP005609-RB	exon_2L_17833846_17834295	1	SYNONYMOUS_CODING	F/F	ttC/ttT	16	1	1836	dbSNP	Homo-SNP	G3
2L	17834280	G	T	SNP	1130.86	89	AGAP005609	VectorBase	AGAP005609-RB	exon_2L_17833846_17834295	1	SYNONYMOUS_CODING	S/S	tcG/tcT	21	3	1836	dbSNP	Homo-SNP	G3
2L	17835750	G	C	SNP	826.5	83	AGAP005609	VectorBase	AGAP005609-RB	exon_2L_17835613_17836396	5	SYNONYMOUS_CODING	G/G	ggG/ggC	233	3	1836	dbSNP	Homo-SNP	G3
2L	17837459	C	T	SNP	189.71	38						INTERGENIC						dbSNP	Hetero-SNP	G3
2L	17838191	A	C	SNP	686.3	57						INTERGENIC						dbSNP	Homo-SNP	G3
2L	17838208	A	G	SNP	653.74	61						INTERGENIC						dbSNP	Homo-SNP	G3
2L	17874174	C	T	SNP	1060.76	90	AGAP005615	VectorBase	AGAP005615-RA	exon_2L_17874129_17874534	1	UTR_5_PRIME						dbSNP	Homo-SNP	G3
2L	17874186	T	A	SNP	852.33	81	AGAP005615	VectorBase	AGAP005615-RA	exon_2L_17874129_17874534	1	UTR_5_PRIME						dbSNP	Homo-SNP	G3
2L	17874197	G	A	SNP	469.93	68	AGAP005615	VectorBase	AGAP005615-RA	exon_2L_17874129_17874534	1	SYNONYMOUS_CODING	A/A	gcG/gcA	3	3	837	dbSNP	Hetero-SNP	G3
2L	17874242	A	G	SNP	327.83	56	AGAP005615	VectorBase	AGAP005615-RA	exon_2L_17874129_17874534	1	SYNONYMOUS_CODING	V/V	gtA/gtG	18	3	837	dbSNP	Hetero-SNP	G3
2L	17874346	T	C	SNP	477.68	51	AGAP005615	VectorBase	AGAP005615-RA	exon_2L_17874129_17874534	1	NON_SYNONYMOUS_CODING	M/T	aTg/aCg	53	0	837	dbSNP	Hetero-SNP	G3
2L	17874475	A	T	SNP	840.46	80	AGAP005615	VectorBase	AGAP005615-RA	exon_2L_17874129_17874534	1	NON_SYNONYMOUS_CODING	E/V	gAg/gTg	96	0	837	dbSNP	Homo-SNP	G3
2L	17874779	C	T	SNP	818.72	60	AGAP005615	VectorBase	AGAP005615-RA	exon_2L_17874610_17874805	2	SYNONYMOUS_CODING	L/L	ctC/ctT	172	3	837	dbSNP	Homo-SNP	G3
2L	17875038	T	C	SNP	895.77	77	AGAP005615	VectorBase	AGAP005615-RA	exon_2L_17874882_17875269	3	SYNONYMOUS_CODING	I/I	atT/atC	233	2	837	dbSNP	Homo-SNP	G3
2L	17875137	G	A	SNP	1242.53	90	AGAP005615	VectorBase	AGAP005615-RA	exon_2L_17874882_17875269	3	SYNONYMOUS_CODING	A/A	gcG/gcA	266	3	837	dbSNP	Homo-SNP	G3
2L	17875143	C	A	SNP	1248.51	89	AGAP005615	VectorBase	AGAP005615-RA	exon_2L_17874882_17875269	3	SYNONYMOUS_CODING	A/A	gcC/gcA	268	3	837	dbSNP	Homo-SNP	G3
2L	17875190	G	C	SNP	883.87	68	AGAP005615	VectorBase	AGAP005615-RA			UTR_3_PRIME						dbSNP	Homo-SNP	G3
2L	17875201	*	-G	DEL	956.52	63	AGAP005615	VectorBase	AGAP005615-RA			UTR_3_PRIME						dbSNP	Homo-INDEL	G3
2L	17875237	A	G	SNP	525.26	40	AGAP005615	VectorBase	AGAP005615-RA			UTR_3_PRIME						dbSNP	Homo-SNP	G3
2L	17908501	G	A	SNP	407.71	50						INTERGENIC						dbSNP	Homo-SNP	G3
2L	17908580	A	G	SNP	213.88	114						INTERGENIC						dbSNP	Hetero-SNP	G3
2L	17908583	T	G	SNP	281.01	116						INTERGENIC						dbSNP	Hetero-SNP	G3
2L	17908597	A	C	SNP	472.35	124						INTERGENIC						dbSNP	Hetero-SNP	G3
2L	17908692	A	G	SNP	899.78	117						INTERGENIC						dbSNP	Hetero-SNP	G3
2L	17908811	A	G	SNP	1039.75	143	AGAP005617	VectorBase	AGAP005617-RA	exon_2L_17908755_17908850	1	SYNONYMOUS_CODING	K/K	aaA/aaG	19	1	2967	dbSNP	Hetero-SNP	G3
2L	17912546	C	T	SNP	639.27	113	AGAP005617	VectorBase	AGAP005617-RA	exon_2L_17912226_17914361	2	SYNONYMOUS_CODING	A/A	gcC/gcT	139	3	2967	dbSNP	Hetero-SNP	G3
2L	17913057	T	C	SNP	1127.5	148	AGAP005617	VectorBase	AGAP005617-RA	exon_2L_17912226_17914361	2	SYNONYMOUS_CODING	L/L	Ttg/Ctg	310	1	2967	dbSNP	Hetero-SNP	G3
2L	17913407	T	C	SNP	196.68	66	AGAP005617	VectorBase	AGAP005617-RA	exon_2L_17912226_17914361	2	SYNONYMOUS_CODING	P/P	ccT/ccC	426	3	2967	dbSNP	Hetero-SNP	G3
2L	17913860	A	G	SNP	726.56	109	AGAP005617	VectorBase	AGAP005617-RA	exon_2L_17912226_17914361	2	SYNONYMOUS_CODING	S/S	tcA/tcG	577	3	2967	dbSNP	Hetero-SNP	G3
2L	17914172	A	C	SNP	556.37	104	AGAP005617	VectorBase	AGAP005617-RA	exon_2L_17912226_17914361	2	SYNONYMOUS_CODING	R/R	cgA/cgC	681	3	2967	dbSNP	Hetero-SNP	G3
2L	17914205	T	C	SNP	280.49	75	AGAP005617	VectorBase	AGAP005617-RA	exon_2L_17912226_17914361	2	SYNONYMOUS_CODING	A/A	gcT/gcC	692	3	2967	dbSNP	Hetero-SNP	G3
2L	17914256	T	C	SNP	288.73	79	AGAP005617	VectorBase	AGAP005617-RA	exon_2L_17912226_17914361	2	SYNONYMOUS_CODING	G/G	ggT/ggC	709	3	2967	dbSNP	Homo-SNP	G3
2L	17916544	C	T	SNP	604.37	86	AGAP005617	VectorBase	AGAP005617-RA	exon_2L_17916374_17917502	3	SYNONYMOUS_CODING	Y/Y	taC/taT	801	1	2967	dbSNP	Homo-SNP	G3
2L	17916767	A	G	SNP	670.46	111	AGAP005617	VectorBase	AGAP005617-RA	exon_2L_17916374_17917502	3	NON_SYNONYMOUS_CODING	T/A	Aca/Gca	876	0	2967	dbSNP	Homo-SNP	G3
2L	17916798	C	T	SNP	409.6	98	AGAP005617	VectorBase	AGAP005617-RA	exon_2L_17916374_17917502	3	NON_SYNONYMOUS_CODING	S/F	tCc/tTc	886	0	2967	dbSNP	Hetero-SNP	G3
2L	17916799	C	T	SNP	371.1	98	AGAP005617	VectorBase	AGAP005617-RA	exon_2L_17916374_17917502	3	SYNONYMOUS_CODING	S/S	tcC/tcT	886	3	2967	dbSNP	Hetero-SNP	G3
2L	17916841	T	C	SNP	156.25	69	AGAP005617	VectorBase	AGAP005617-RA	exon_2L_17916374_17917502	3	SYNONYMOUS_CODING	G/G	ggT/ggC	900	3	2967	dbSNP	Hetero-SNP	G3
2L	17916889	T	G	SNP	714.44	100	AGAP005617	VectorBase	AGAP005617-RA	exon_2L_17916374_17917502	3	SYNONYMOUS_CODING	A/A	gcT/gcG	916	3	2967	dbSNP	Hetero-SNP	G3
2L	17917110	G	A	SNP	1246.43	150	AGAP005617	VectorBase	AGAP005617-RA			UTR_3_PRIME						dbSNP	Homo-SNP	G3
2L	17917633	G	T	SNP	755.27	153						INTERGENIC						dbSNP	Hetero-SNP	G3
2L	17917635	A	G	SNP	736.54	150						INTERGENIC						dbSNP	Hetero-SNP	G3
2L	17917680	G	A	SNP	238.25	130						INTERGENIC						dbSNP	Hetero-SNP	G3
2L	17917702	A	G	SNP	699.16	140						INTERGENIC						dbSNP	Hetero-SNP	G3
2L	17917776	G	A	SNP	959.94	138						INTERGENIC						dbSNP	Hetero-SNP	G3
2L	17917884	T	A	SNP	683.61	116						INTERGENIC						dbSNP	Hetero-SNP	G3
2L	17917993	A	G	SNP	1211.27	149						INTERGENIC						dbSNP	Hetero-SNP	G3
2L	17918150	A	G	SNP	371.75	122						INTERGENIC						dbSNP	Hetero-SNP	G3
2L	17919093	T	C	SNP	513.11	84						INTERGENIC						dbSNP	Hetero-SNP	G3
2L	17919096	A	G	SNP	467.75	83						INTERGENIC						dbSNP	Hetero-SNP	G3
2L	17919366	A	G	SNP	355.99	73						INTERGENIC						dbSNP	Hetero-SNP	G3
2L	17920218	G	A	SNP	1017.3	91	AGAP005618	VectorBase	AGAP005618-RA			UTR_3_PRIME						dbSNP	Homo-SNP	G3
2L	17920301	A	C	SNP	483.75	52	AGAP005618	VectorBase	AGAP005618-RA	exon_2L_17920080_17920351	4	SYNONYMOUS_CODING	P/P	ccT/ccG	159	3	552	dbSNP	Homo-SNP	G3
2L	17920606	A	G	SNP	746.55	63	AGAP005618	VectorBase	AGAP005618-RA	exon_2L_17920595_17920800	2	SYNONYMOUS_CODING	F/F	ttT/ttC	106	1	552	dbSNP	Homo-SNP	G3
2L	17920621	G	A	SNP	577.68	55	AGAP005618	VectorBase	AGAP005618-RA	exon_2L_17920595_17920800	2	SYNONYMOUS_CODING	D/D	gaC/gaT	101	1	552	dbSNP	Homo-SNP	G3
2L	17920701	A	G	SNP	586.13	75	AGAP005618	VectorBase	AGAP005618-RA	exon_2L_17920595_17920800	2	SYNONYMOUS_CODING	L/L	Ttg/Ctg	75	1	552	dbSNP	Hetero-SNP	G3
2L	17920968	T	C	SNP	693.22	67	AGAP005618	VectorBase	AGAP005618-RA	exon_2L_17920870_17921140	1	NON_SYNONYMOUS_CODING	N/D	Aat/Gat	9	0	552	dbSNP	Homo-SNP	G3
2L	17928190	C	T	SNP	584.56	42						INTERGENIC						dbSNP	Homo-SNP	G3
2L	17929071	G	T	SNP	658.64	54						INTERGENIC						dbSNP	Homo-SNP	G3
2L	17929295	T	C	SNP	547.02	38						INTERGENIC						dbSNP	Homo-SNP	G3
2L	17930841	A	C	SNP	633.88	51						INTERGENIC						dbSNP	Homo-SNP	G3
2L	17931202	C	T	SNP	563.73	51						INTERGENIC						dbSNP	Homo-SNP	G3
2L	17931234	C	T	SNP	780.08	64						INTERGENIC						dbSNP	Homo-SNP	G3
2L	17931385	C	T	SNP	385.1	40						INTERGENIC						dbSNP	Hetero-SNP	G3
2L	17931410	A	C	SNP	483.8	35						INTERGENIC						dbSNP	Homo-SNP	G3
2L	17931672	A	G	SNP	766.4	58						INTERGENIC						dbSNP	Homo-SNP	G3
2L	17934891	C	G	SNP	406.73	34						INTERGENIC						dbSNP	Homo-SNP	G3
2L	17937358	T	C	SNP	402.84	55	AGAP005622	VectorBase	AGAP005622-RA	exon_2L_17937302_17937379	6	SYNONYMOUS_CODING	S/S	agT/agC	320	1	1356	dbSNP	Homo-SNP	G3
2L	17939051	A	G	SNP	346.64	42						INTERGENIC						dbSNP	Homo-SNP	G3
2L	17939561	T	A	SNP	376	49						INTERGENIC						dbSNP	Homo-SNP	G3
2L	17939812	C	T	SNP	313	63						INTERGENIC						dbSNP	Hetero-SNP	G3
2L	17940457	*	-AA	DEL	589.11	68						INTERGENIC						dbSNP	Hetero-INDEL	G3
2L	17940734	C	A	SNP	612.85	76						INTERGENIC						dbSNP	Hetero-SNP	G3
2L	17941391	A	C	SNP	140.24	70						INTERGENIC						dbSNP	Hetero-SNP	G3
2L	17941392	C	A	SNP	130.39	70						INTERGENIC						dbSNP	Hetero-SNP	G3
2L	17941559	T	G	SNP	692.66	93						INTERGENIC						dbSNP	Hetero-SNP	G3
2L	17941578	A	T	SNP	669.05	85						INTERGENIC						dbSNP	Hetero-SNP	G3
2L	17941612	T	G	SNP	353.6	53						INTERGENIC						dbSNP	Homo-SNP	G3
2L	17941866	A	G	SNP	297.21	66						INTERGENIC						dbSNP	Hetero-SNP	G3
2L	17941996	T	C	SNP	1183.19	98						INTERGENIC						dbSNP	Homo-SNP	G3
2L	17942006	T	A	SNP	947.2	84						INTERGENIC						dbSNP	Homo-SNP	G3
2L	17942125	A	G	SNP	816.74	87						INTERGENIC						dbSNP	Homo-SNP	G3
2L	17942155	A	C	SNP	626.07	67						INTERGENIC						dbSNP	Homo-SNP	G3
2L	17942224	C	T	SNP	513.23	78						INTERGENIC						dbSNP	Hetero-SNP	G3
2L	17942267	G	A	SNP	832.53	94						INTERGENIC						dbSNP	Homo-SNP	G3
2L	17942354	A	G	SNP	472.67	86						INTERGENIC						dbSNP	Hetero-SNP	G3
2L	17942356	C	A	SNP	458.91	88						INTERGENIC						dbSNP	Hetero-SNP	G3
2L	17942567	C	T	SNP	238.02	60						INTERGENIC						dbSNP	Hetero-SNP	G3
2L	17942783	A	T	SNP	317.79	57						INTERGENIC						dbSNP	Hetero-SNP	G3
2L	17942806	T	C	SNP	291.13	56						INTERGENIC						dbSNP	Hetero-SNP	G3
2L	17942821	T	C	SNP	410.47	64						INTERGENIC						dbSNP	Hetero-SNP	G3
2L	17942826	T	G	SNP	412.37	63						INTERGENIC						dbSNP	Hetero-SNP	G3
2L	17942874	T	C	SNP	644.85	68						INTERGENIC						dbSNP	Homo-SNP	G3
2L	17943035	*	-A	DEL	820.89	90						INTERGENIC						dbSNP	Homo-INDEL	G3
2L	17943066	T	A	SNP	834.58	106						INTERGENIC						dbSNP	Homo-SNP	G3
2L	17943137	*	-AA	DEL	988.55	83						INTERGENIC						dbSNP	Hetero-INDEL	G3
2L	17943527	G	A	SNP	567.71	55						INTERGENIC						dbSNP	Homo-SNP	G3
2L	17943662	A	G	SNP	624.06	60						INTERGENIC						dbSNP	Homo-SNP	G3
2L	17943696	T	A	SNP	489.13	61						INTERGENIC						dbSNP	Homo-SNP	G3
2L	17943722	C	A	SNP	467	62						INTERGENIC						dbSNP	Hetero-SNP	G3
2L	17943734	G	A	SNP	474.92	65						INTERGENIC						dbSNP	Homo-SNP	G3
2L	17943743	A	G	SNP	430.48	58						INTERGENIC						dbSNP	Hetero-SNP	G3
2L	17943873	G	A	SNP	668.49	69						INTERGENIC						dbSNP	Homo-SNP	G3
2L	17943995	C	G	SNP	382.15	58						INTERGENIC						dbSNP	Homo-SNP	G3
2L	17944011	T	A	SNP	311.36	56						INTERGENIC						dbSNP	Homo-SNP	G3
2L	17944141	G	A	SNP	388.02	54						INTERGENIC						dbSNP	Homo-SNP	G3
2L	17945002	T	C	SNP	352.53	34						INTERGENIC						dbSNP	Homo-SNP	G3
2L	17945134	*	-T	DEL	544.2	59						INTERGENIC						dbSNP	Hetero-INDEL	L35	same
2L	17945134	*	-T	DEL	544.2	59						INTERGENIC						dbSNP	Homo-INDEL	G3	Same
2L	17945419	C	T	SNP	654.61	47						INTERGENIC						dbSNP	Homo-SNP	G3
2L	17945594	A	G	SNP	582.63	49						INTERGENIC						dbSNP	Homo-SNP	G3
2L	17945668	A	T	SNP	411.71	45						INTERGENIC						dbSNP	Homo-SNP	G3
2L	17946015	C	T	SNP	693.52	52	AGAP005623	VectorBase	AGAP005623-RA			UTR_3_PRIME						dbSNP	Homo-SNP	G3
2L	17946075	T	G	SNP	571.73	47	AGAP005623	VectorBase	AGAP005623-RA			UTR_3_PRIME						dbSNP	Homo-SNP	G3
2L	17946098	G	C	SNP	840.4	64	AGAP005623	VectorBase	AGAP005623-RA			UTR_3_PRIME						dbSNP	Homo-SNP	G3
2L	17946286	T	C	SNP	752.45	49	AGAP005623	VectorBase	AGAP005623-RA	exon_2L_17945783_17946306	3	SYNONYMOUS_CODING	V/V	gtA/gtG	68	3	372	dbSNP	Homo-SNP	G3
2L	17946397	A	G	SNP	990.55	66	AGAP005623	VectorBase	AGAP005623-RA	exon_2L_17946379_17946507	2	SYNONYMOUS_CODING	P/P	ccT/ccC	55	3	372	dbSNP	Homo-SNP	G3
2L	17946439	A	G	SNP	1219.72	80	AGAP005623	VectorBase	AGAP005623-RA	exon_2L_17946379_17946507	2	SYNONYMOUS_CODING	F/F	ttT/ttC	41	1	372	dbSNP	Homo-SNP	G3
2L	17946954	G	C	SNP	401.08	43	AGAP005623	VectorBase	AGAP005623-RA	exon_2L_17946873_17947123	1	UTR_5_PRIME						dbSNP	Homo-SNP	G3
2L	17946956	A	G	SNP	373.37	42	AGAP005623	VectorBase	AGAP005623-RA	exon_2L_17946873_17947123	1	UTR_5_PRIME						dbSNP	Homo-SNP	G3
2L	17947497	T	C	SNP	422.58	44	AGAP005624	VectorBase	AGAP005624-RA			INTRON					834	dbSNP	Hetero-SNP	G3
2L	17947536	A	T	SNP	559.59	58	AGAP005624	VectorBase	AGAP005624-RA			INTRON					834	dbSNP	Hetero-SNP	G3
2L	17948040	T	C	SNP	642.8	54	AGAP005624	VectorBase	AGAP005624-RA	exon_2L_17947923_17948382	2	SYNONYMOUS_CODING	F/F	ttT/ttC	35	1	834	dbSNP	Homo-SNP	G3
2L	17948052	C	T	SNP	656.67	55	AGAP005624	VectorBase	AGAP005624-RA	exon_2L_17947923_17948382	2	SYNONYMOUS_CODING	S/S	agC/agT	39	1	834	dbSNP	Homo-SNP	G3
2L	17948224	C	T	SNP	446.33	40	AGAP005624	VectorBase	AGAP005624-RA	exon_2L_17947923_17948382	2	SYNONYMOUS_CODING	L/L	Cta/Tta	97	1	834	dbSNP	Hetero-SNP	G3
2L	17948238	A	G	SNP	307.67	34	AGAP005624	VectorBase	AGAP005624-RA	exon_2L_17947923_17948382	2	SYNONYMOUS_CODING	V/V	gtA/gtG	101	3	834	dbSNP	Hetero-SNP	G3
2L	17948367	C	T	SNP	456.14	51	AGAP005624	VectorBase	AGAP005624-RA	exon_2L_17947923_17948382	2	SYNONYMOUS_CODING	I/I	atC/atT	144	2	834	dbSNP	Hetero-SNP	G3
2L	17948627	T	C	SNP	854.21	70	AGAP005624	VectorBase	AGAP005624-RA	exon_2L_17948447_17948722	3	SYNONYMOUS_CODING	L/L	Ttg/Ctg	210	1	834	dbSNP	Homo-SNP	G3
2L	17948849	T	C	SNP	747.94	69	AGAP005624	VectorBase	AGAP005624-RA	exon_2L_17948793_17948903	4	SYNONYMOUS_CODING	N/N	aaT/aaC	260	1	834	dbSNP	Hetero-SNP	G3
2L	17948885	C	T	SNP	576.69	53	AGAP005624	VectorBase	AGAP005624-RA	exon_2L_17948793_17948903	4	SYNONYMOUS_CODING	I/I	atC/atT	272	2	834	dbSNP	Homo-SNP	G3
2L	17949150	C	G	SNP	1197.99	88	AGAP005625	VectorBase	AGAP005625-RB			UTR_3_PRIME						dbSNP	Homo-SNP	G3
2L	17949226	T	G	SNP	524.02	55	AGAP005625	VectorBase	AGAP005625-RB			UTR_3_PRIME						dbSNP	Hetero-SNP	G3
2L	17952959	A	G	SNP	195.53	63	AGAP005625	VectorBase	AGAP005625-RB			INTRON					3630	dbSNP	Hetero-SNP	G3
2L	17952968	T	C	SNP	164.91	61	AGAP005625	VectorBase	AGAP005625-RB			INTRON					3630	dbSNP	Hetero-SNP	G3
2L	17953172	A	G	SNP	198.57	51	AGAP005625	VectorBase	AGAP005625-RB	exon_2L_17953128_17953609	2	SYNONYMOUS_CODING	D/D	gaT/gaC	176	1	3630	dbSNP	Hetero-SNP	G3
2L	17959698	A	G	SNP	1213.29	111	AGAP005626	VectorBase	AGAP005626-RA	exon_2L_17959373_17959812	1	UTR_5_PRIME						dbSNP	Hetero-SNP	G3
2L	17991056	G	A	SNP	278.43	48	AGAP005627	VectorBase	AGAP005627-RD			INTRON					1068	dbSNP	Hetero-SNP	G3
2L	17991160	G	A	SNP	519.21	55	AGAP005627	VectorBase	AGAP005627-RD			INTRON					1068	dbSNP	Hetero-SNP	G3
2L	17991350	A	T	SNP	842.19	63	AGAP005627	VectorBase	AGAP005627-RD			INTRON					1068	dbSNP	Hetero-SNP	G3	same
2L	17991350	A	T	SNP	842.19	63	AGAP005627	VectorBase	AGAP005627-RD			INTRON					1068	dbSNP	Homo-SNP	L35	Same
2L	17991376	C	T	SNP	640.15	45	AGAP005627	VectorBase	AGAP005627-RD			INTRON					1068	dbSNP	Hetero-SNP	G3	same
2L	17991376	C	T	SNP	640.15	45	AGAP005627	VectorBase	AGAP005627-RD			INTRON					1068	dbSNP	Homo-SNP	L35	Same
2L	17991418	C	A	SNP	524.73	62	AGAP005627	VectorBase	AGAP005627-RD			INTRON					1068	dbSNP	Homo-SNP	G3
2L	17991542	*	-C	DEL	991.2	84	AGAP005627	VectorBase	AGAP005627-RD			INTRON					1068	dbSNP	Homo-INDEL	G3
2L	17991607	T	G	SNP	648.41	75	AGAP005627	VectorBase	AGAP005627-RD			INTRON					1068	dbSNP	Hetero-SNP	G3
2L	17991663	C	A	SNP	384.07	58	AGAP005627	VectorBase	AGAP005627-RD			INTRON					1068	dbSNP	Hetero-SNP	G3
2L	17991665	A	C	SNP	376.19	55	AGAP005627	VectorBase	AGAP005627-RD			INTRON					1068	dbSNP	Hetero-SNP	G3
2L	17991704	A	G	SNP	452.21	45	AGAP005627	VectorBase	AGAP005627-RD			INTRON					1068	dbSNP	Homo-SNP	G3
2L	17991761	C	T	SNP	937.23	84	AGAP005627	VectorBase	AGAP005627-RD			INTRON					1068	dbSNP	Hetero-SNP	G3
2L	17991808	A	C	SNP	370.13	46	AGAP005627	VectorBase	AGAP005627-RD			INTRON					1068	dbSNP	Hetero-SNP	G3
2L	17991840	T	G	SNP	510.09	71	AGAP005627	VectorBase	AGAP005627-RD			INTRON					1068	dbSNP	Hetero-SNP	G3
2L	17991996	C	G	SNP	258.77	42	AGAP005627	VectorBase	AGAP005627-RD			INTRON					1068	dbSNP	Hetero-SNP	G3
2L	17992068	T	G	SNP	173.83	47	AGAP005627	VectorBase	AGAP005627-RD			INTRON					1068	dbSNP	Hetero-SNP	G3
2L	17992077	A	C	SNP	140.27	43	AGAP005627	VectorBase	AGAP005627-RD			INTRON					1068	dbSNP	Hetero-SNP	G3
2L	17992082	T	C	SNP	87.97	40	AGAP005627	VectorBase	AGAP005627-RD			INTRON					1068	dbSNP	Hetero-SNP	G3
2L	17992224	T	A	SNP	311.24	33	AGAP005627	VectorBase	AGAP005627-RD			INTRON					1068	dbSNP	Homo-SNP	G3
2L	17992248	T	C	SNP	318.98	38	AGAP005627	VectorBase	AGAP005627-RD			INTRON					1068	dbSNP	Hetero-SNP	G3
2L	17992253	C	T	SNP	330.78	40	AGAP005627	VectorBase	AGAP005627-RD			INTRON					1068	dbSNP	Hetero-SNP	G3
2L	17992262	G	T	SNP	317.95	36	AGAP005627	VectorBase	AGAP005627-RD			INTRON					1068	dbSNP	Hetero-SNP	G3
2L	17992457	C	G	SNP	350.61	33	AGAP005627	VectorBase	AGAP005627-RD			INTRON					1068	dbSNP	Homo-SNP	G3
2L	17992465	A	G	SNP	358.47	35	AGAP005627	VectorBase	AGAP005627-RD			INTRON					1068	dbSNP	Homo-SNP	G3
2L	17992545	T	C	SNP	369.16	59	AGAP005627	VectorBase	AGAP005627-RD			INTRON					1068	dbSNP	Hetero-SNP	G3
2L	17992638	C	T	SNP	364.38	40	AGAP005627	VectorBase	AGAP005627-RD			INTRON					1068	dbSNP	Homo-SNP	G3
2L	17992798	A	G	SNP	325.83	39	AGAP005627	VectorBase	AGAP005627-RD			INTRON					1068	dbSNP	Hetero-SNP	G3
2L	17992801	T	C	SNP	319.96	42	AGAP005627	VectorBase	AGAP005627-RD			INTRON					1068	dbSNP	Hetero-SNP	G3
2L	17992818	A	C	SNP	253.89	31	AGAP005627	VectorBase	AGAP005627-RD			INTRON					1068	dbSNP	Hetero-SNP	G3
2L	17993062	A	T	SNP	272.84	37	AGAP005627	VectorBase	AGAP005627-RD			INTRON					1068	dbSNP	Hetero-SNP	G3
2L	17993343	T	C	SNP	254.97	49	AGAP005627	VectorBase	AGAP005627-RD			INTRON					1068	dbSNP	Hetero-SNP	G3
2L	17993408	A	C	SNP	494.69	48	AGAP005627	VectorBase	AGAP005627-RD			INTRON					1068	dbSNP	Homo-SNP	G3
2L	17993425	T	A	SNP	403.74	36	AGAP005627	VectorBase	AGAP005627-RD			INTRON					1068	dbSNP	Homo-SNP	G3
2L	17993521	G	A	SNP	265.01	47	AGAP005627	VectorBase	AGAP005627-RD			INTRON					1068	dbSNP	Hetero-SNP	G3
2L	17994339	T	C	SNP	285.62	37	AGAP005627	VectorBase	AGAP005627-RD			INTRON					1068	dbSNP	Hetero-SNP	G3
2L	17994523	A	C	SNP	311.47	41	AGAP005627	VectorBase	AGAP005627-RD			INTRON					1068	dbSNP	Hetero-SNP	G3
2L	17994587	C	T	SNP	614.23	52	AGAP005627	VectorBase	AGAP005627-RD			INTRON					1068	dbSNP	Homo-SNP	G3
2L	17994718	C	T	SNP	596.97	77	AGAP005627	VectorBase	AGAP005627-RD			INTRON					1068	dbSNP	Hetero-SNP	G3
2L	17994742	A	T	SNP	268.71	48	AGAP005627	VectorBase	AGAP005627-RD			INTRON					1068	dbSNP	Hetero-SNP	G3
2L	17995678	C	T	SNP	463.9	64	AGAP005627	VectorBase	AGAP005627-RD			INTRON					1068	dbSNP	Hetero-SNP	G3
2L	17996838	A	T	SNP	1906.4	172	AGAP005627	VectorBase	AGAP005627-RD			INTRON					1068	dbSNP	Homo-SNP	G3
2L	17996966	G	A	SNP	1986.38	177	AGAP005627	VectorBase	AGAP005627-RD			INTRON					1068	dbSNP	Homo-SNP	G3
2L	17997054	T	C	SNP	1718	184	AGAP005627	VectorBase	AGAP005627-RD			INTRON					1068	dbSNP	Hetero-SNP	G3
2L	17999402	G	C	SNP	1972.61	186	AGAP005627	VectorBase	AGAP005627-RD			UTR_3_PRIME						dbSNP	Homo-SNP	G3
2L	17999404	T	G	SNP	1971.13	185	AGAP005627	VectorBase	AGAP005627-RD			UTR_3_PRIME						dbSNP	Homo-SNP	G3
2L	17999522	T	C	SNP	2017	196	AGAP005627	VectorBase	AGAP005627-RD			UTR_3_PRIME						dbSNP	Hetero-SNP	G3
2L	17999592	A	G	SNP	1983.41	197	AGAP005627	VectorBase	AGAP005627-RD			UTR_3_PRIME						dbSNP	Hetero-SNP	G3
2L	17999593	G	C	SNP	1998.15	197	AGAP005627	VectorBase	AGAP005627-RD			UTR_3_PRIME						dbSNP	Hetero-SNP	G3
2L	17999660	G	A	SNP	2116.77	184	AGAP005627	VectorBase	AGAP005627-RD			UTR_3_PRIME						dbSNP	Homo-SNP	G3
2L	17999684	G	A	SNP	2209.68	188	AGAP005627	VectorBase	AGAP005627-RD			UTR_3_PRIME						dbSNP	Homo-SNP	G3
2L	17999707	A	G	SNP	2336.01	193	AGAP005627	VectorBase	AGAP005627-RD			UTR_3_PRIME						dbSNP	Homo-SNP	G3
2L	17999780	*	-GCC	DEL	2043.25	189	AGAP005627	VectorBase	AGAP005627-RD			UTR_3_PRIME						dbSNP	Hetero-INDEL	G3
2L	17999816	C	T	SNP	1610.4	198	AGAP005627	VectorBase	AGAP005627-RD			UTR_3_PRIME						dbSNP	Hetero-SNP	G3
2L	17999870	*	+AA	INS	3609.7	200	AGAP005627	VectorBase	AGAP005627-RD			UTR_3_PRIME						dbSNP	Homo-INDEL	G3
2L	17999938	*	-C	DEL	3495.11	198	AGAP005627	VectorBase	AGAP005627-RD			UTR_3_PRIME						dbSNP	Hetero-INDEL	G3	same
2L	17999938	*	-C	DEL	3495.11	198	AGAP005627	VectorBase	AGAP005627-RD			UTR_3_PRIME						dbSNP	Homo-INDEL	L35	Same
2L	17999967	G	C	SNP	2652.57	204	AGAP005627	VectorBase	AGAP005627-RD			UTR_3_PRIME						dbSNP	Homo-SNP	L35
2L	18014707	A	C	SNP	285.25	110	AGAP005630	VectorBase	AGAP005630-RA	exon_2L_18014659_18015089	1	UTR_5_PRIME						dbSNP	Hetero-SNP	G3
2L	18014739	T	G	SNP	987.15	122	AGAP005630	VectorBase	AGAP005630-RA	exon_2L_18014659_18015089	1	UTR_5_PRIME						dbSNP	Hetero-SNP	G3
2L	18015781	C	T	SNP	259.33	47	AGAP005631	VectorBase	AGAP005631-RA	exon_2L_18015541_18016676	3	SYNONYMOUS_CODING	T/T	acG/acA	382	3	1386	dbSNP	Hetero-SNP	G3
2L	18017566	C	T	SNP	127.3	42						INTERGENIC						dbSNP	Hetero-SNP	G3
2L	18017634	T	G	SNP	305.89	68						INTERGENIC						dbSNP	Hetero-SNP	G3
2L	18017890	C	T	SNP	549.15	54	AGAP005632	VectorBase	AGAP005632-RA	exon_2L_18017837_18017898	1	SYNONYMOUS_CODING	A/A	gcC/gcT	15	3	969	dbSNP	Homo-SNP	G3
2L	18019358	A	T	SNP	695.69	79						INTERGENIC						dbSNP	Hetero-SNP	G3
2L	18019390	G	C	SNP	843.58	90						INTERGENIC						dbSNP	Hetero-SNP	G3
2L	18019598	G	T	SNP	562.8	44						INTERGENIC						dbSNP	Homo-SNP	G3
2L	18019700	C	G	SNP	303.74	50						INTERGENIC						dbSNP	Hetero-SNP	G3
2L	18019736	T	A	SNP	131	53						INTERGENIC						dbSNP	Hetero-SNP	G3
2L	18019790	C	T	SNP	143.5	70						INTERGENIC						dbSNP	Hetero-SNP	G3
2L	18019814	T	G	SNP	392.17	84						INTERGENIC						dbSNP	Hetero-SNP	G3
2L	18019833	C	T	SNP	267.74	86						INTERGENIC						dbSNP	Hetero-SNP	G3
2L	18019835	A	C	SNP	308.08	85						INTERGENIC						dbSNP	Hetero-SNP	G3
2L	18019863	A	G	SNP	1012.26	73						INTERGENIC						dbSNP	Homo-SNP	G3
2L	18019930	C	T	SNP	194.65	72						INTERGENIC						dbSNP	Hetero-SNP	G3
2L	18019957	C	T	SNP	511.3	60						INTERGENIC						dbSNP	Hetero-SNP	G3
2L	18019978	G	T	SNP	637.35	59						INTERGENIC						dbSNP	Homo-SNP	G3
2L	18019990	A	G	SNP	699.35	62						INTERGENIC						dbSNP	Homo-SNP	G3
2L	18020112	T	C	SNP	755.75	67						INTERGENIC						dbSNP	Homo-SNP	G3
2L	18020192	G	T	SNP	488.81	83						INTERGENIC						dbSNP	Hetero-SNP	G3
2L	18020471	C	A	SNP	1098.27	78						INTERGENIC						dbSNP	Homo-SNP	G3
2L	18020489	T	A	SNP	1099.27	80						INTERGENIC						dbSNP	Homo-SNP	G3
2L	18020592	C	T	SNP	609.35	97						INTERGENIC						dbSNP	Hetero-SNP	G3
2L	18020623	T	C	SNP	938.54	87						INTERGENIC						dbSNP	Homo-SNP	G3
2L	18020744	G	A	SNP	158.93	78						INTERGENIC						dbSNP	Hetero-SNP	G3
2L	18020803	*	+AAG	INS	879.1	79						INTERGENIC						dbSNP	Hetero-INDEL	G3
2L	18020821	G	A	SNP	615.78	89						INTERGENIC						dbSNP	Hetero-SNP	G3
2L	18020836	G	A	SNP	1299.81	120						INTERGENIC						dbSNP	Homo-SNP	G3
2L	18021135	C	A	SNP	259.42	56						INTERGENIC						dbSNP	Hetero-SNP	G3
2L	18021599	G	C	SNP	268.16	53						INTERGENIC						dbSNP	Hetero-SNP	G3
2L	18092627	T	C	SNP	164.72	119						INTERGENIC						dbSNP	Hetero-SNP	G3
2L	18092894	A	T	SNP	1120.79	180						INTERGENIC						dbSNP	Hetero-SNP	G3
2L	18093011	C	A	SNP	1428.11	146						INTERGENIC						dbSNP	Homo-SNP	G3
2L	18093210	T	C	SNP	800.31	145						INTERGENIC						dbSNP	Hetero-SNP	G3
2L	18093223	A	T	SNP	699.58	149						INTERGENIC						dbSNP	Hetero-SNP	G3
2L	18093414	A	G	SNP	539.45	143	AGAP005639	VectorBase	AGAP005639-RA	exon_2L_18093303_18093854	11	SYNONYMOUS_CODING	N/N	aaT/aaC	1265	1	3906	dbSNP	Hetero-SNP	G3
2L	18094224	A	T	SNP	1556.47	175	AGAP005639	VectorBase	AGAP005639-RA	exon_2L_18094200_18094362	9	SYNONYMOUS_CODING	S/S	tcT/tcA	1045	3	3906	dbSNP	Hetero-SNP	G3
2L	18094302	T	C	SNP	552.52	177	AGAP005639	VectorBase	AGAP005639-RA	exon_2L_18094200_18094362	9	SYNONYMOUS_CODING	P/P	ccA/ccG	1019	3	3906	dbSNP	Hetero-SNP	G3
2L	18094655	A	G	SNP	1363.23	141	AGAP005639	VectorBase	AGAP005639-RA	Exon_2L_18094448_18095160	8	SYNONYMOUS_CODING	V/V	gtT/gtC	930	3	3906	dbSNP	Hetero-SNP	G3
2L	18094763	C	T	SNP	1150.7	133	AGAP005639	VectorBase	AGAP005639-RA	Exon_2L_18094448_18095160	8	SYNONYMOUS_CODING	S/S	tcG/tcA	894	3	3906	dbSNP	Homo-SNP	G3
2L	18094958	T	C	SNP	1224.99	156	AGAP005639	VectorBase	AGAP005639-RA	Exon_2L_18094448_18095160	8	SYNONYMOUS_CODING	E/E	gaA/gaG	829	1	3906	dbSNP	Hetero-SNP	G3
2L	18095024	A	G	SNP	1320.39	147	AGAP005639	VectorBase	AGAP005639-RA	Exon_2L_18094448_18095160	8	SYNONYMOUS_CODING	L/L	ctT/ctC	807	3	3906	dbSNP	Hetero-SNP	G3
2L	18095254	C	A	SNP	1484.56	164	AGAP005639	VectorBase	AGAP005639-RA	Exon_2L_18095229_18096065	7	SYNONYMOUS_CODING	A/A	gcG/gcT	753	3	3906	dbSNP	Homo-SNP	G3
2L	18095413	C	T	SNP	834.75	160	AGAP005639	VectorBase	AGAP005639-RA	Exon_2L_18095229_18096065	7	SYNONYMOUS_CODING	S/S	tcG/tcA	700	3	3906	dbSNP	Hetero-SNP	G3
2L	18095470	T	C	SNP	793.03	163	AGAP005639	VectorBase	AGAP005639-RA	Exon_2L_18095229_18096065	7	SYNONYMOUS_CODING	A/A	gcA/gcG	681	3	3906	dbSNP	Hetero-SNP	G3
2L	18095809	A	G	SNP	888.74	127	AGAP005639	VectorBase	AGAP005639-RA	Exon_2L_18095229_18096065	7	SYNONYMOUS_CODING	G/G	ggT/ggC	568	3	3906	dbSNP	Hetero-SNP	G3
2L	18095812	A	G	SNP	861.08	132	AGAP005639	VectorBase	AGAP005639-RA	Exon_2L_18095229_18096065	7	SYNONYMOUS_CODING	G/G	ggT/ggC	567	3	3906	dbSNP	Hetero-SNP	G3
2L	18095845	T	C	SNP	1317.86	151	AGAP005639	VectorBase	AGAP005639-RA	Exon_2L_18095229_18096065	7	SYNONYMOUS_CODING	T/T	acA/acG	556	3	3906	dbSNP	Hetero-SNP	G3
2L	18095849	G	C	SNP	1272.43	157	AGAP005639	VectorBase	AGAP005639-RA	Exon_2L_18095229_18096065	7	NON_SYNONYMOUS_CODING	A/G	gCt/gGt	555	0	3906	dbSNP	Hetero-SNP	G3
2L	18095977	A	C	SNP	535.57	142	AGAP005639	VectorBase	AGAP005639-RA	Exon_2L_18095229_18096065	7	SYNONYMOUS_CODING	V/V	gtT/gtG	512	3	3906	dbSNP	Hetero-SNP	G3
2L	18096232	T	C	SNP	449.46	163	AGAP005639	VectorBase	AGAP005639-RA	Exon_2L_18096147_18096806	6	SYNONYMOUS_CODING	G/G	ggA/ggG	454	3	3906	dbSNP	Hetero-SNP	G3
2L	18096544	C	A	SNP	1366.33	151	AGAP005639	VectorBase	AGAP005639-RA	Exon_2L_18096147_18096806	6	SYNONYMOUS_CODING	L/L	ctG/ctT	350	3	3906	dbSNP	Hetero-SNP	G3
2L	18096571	G	A	SNP	892	153	AGAP005639	VectorBase	AGAP005639-RA	Exon_2L_18096147_18096806	6	SYNONYMOUS_CODING	A/A	gcC/gcT	341	3	3906	dbSNP	Hetero-SNP	G3
2L	18097024	T	G	SNP	592.02	129	AGAP005639	VectorBase	AGAP005639-RA	exon_2L_18096928_18097099	5	SYNONYMOUS_CODING	I/I	atA/atC	230	2	3906	dbSNP	Hetero-SNP	G3
2L	18103520	C	G	SNP	860.17	108	AGAP005639	VectorBase	AGAP005639-RA	exon_2L_18103287_18103532	4	SYNONYMOUS_CODING	T/T	acG/acC	127	3	3906	dbSNP	Hetero-SNP	G3
2L	18104064	C	T	SNP	450.38	153	AGAP005639	VectorBase	AGAP005639-RA	exon_2L_18103936_18104129	3	SYNONYMOUS_CODING	A/A	gcG/gcA	80	3	3906	dbSNP	Hetero-SNP	G3
2L	18107220	C	T	SNP	270.96	158						INTERGENIC						dbSNP	Hetero-SNP	G3
2L	18107298	G	C	SNP	999.27	131						INTERGENIC						dbSNP	Hetero-SNP	G3
2L	18107350	A	G	SNP	1413.24	169						INTERGENIC						dbSNP	Hetero-SNP	G3
2L	18107385	G	C	SNP	685.48	160						INTERGENIC						dbSNP	Hetero-SNP	G3
2L	181138	T	C	SNP	938.91	36	AGAP004677	VectorBase	AGAP004677-RB	exon_2L_180909_181305	1	INTRON	I/V	Atc/Gtc	26	0	784	dbSNP	Homo-SNP	Common
2L	18121481	A	G	SNP	1034.94	75	AGAP005640	VectorBase	AGAP005640-RA	exon_2L_18121372_18121564	1	SYNONYMOUS_CODING	P/P	ccA/ccG	5	3	2796	dbSNP	Homo-SNP	G3
2L	18121529	T	G	SNP	1070.53	72	AGAP005640	VectorBase	AGAP005640-RA	exon_2L_18121372_18121564	1	SYNONYMOUS_CODING	P/P	ccT/ccG	21	3	2796	dbSNP	Homo-SNP	G3
2L	18121535	A	G	SNP	655.92	71	AGAP005640	VectorBase	AGAP005640-RA	exon_2L_18121372_18121564	1	SYNONYMOUS_CODING	P/P	ccA/ccG	23	3	2796	dbSNP	Hetero-SNP	G3
2L	18121868	A	G	SNP	733.14	67	AGAP005640	VectorBase	AGAP005640-RA	exon_2L_18121802_18124103	3	SYNONYMOUS_CODING	E/E	gaA/gaG	75	1	2796	dbSNP	Homo-SNP	G3
2L	18121925	G	C	SNP	615.05	100	AGAP005640	VectorBase	AGAP005640-RA	exon_2L_18121802_18124103	3	SYNONYMOUS_CODING	S/S	tcG/tcC	94	3	2796	dbSNP	Hetero-SNP	G3
2L	18122331	C	T	SNP	567.25	60	AGAP005640	VectorBase	AGAP005640-RA	exon_2L_18121802_18124103	3	SYNONYMOUS_CODING	L/L	Ctg/Ttg	230	1	2796	dbSNP	Hetero-SNP	G3
2L	18122351	G	A	SNP	541.81	55	AGAP005640	VectorBase	AGAP005640-RA	exon_2L_18121802_18124103	3	SYNONYMOUS_CODING	A/A	gcG/gcA	236	3	2796	dbSNP	Hetero-SNP	G3
2L	18122423	A	G	SNP	649.64	63	AGAP005640	VectorBase	AGAP005640-RA	exon_2L_18121802_18124103	3	SYNONYMOUS_CODING	P/P	ccA/ccG	260	3	2796	dbSNP	Homo-SNP	G3
2L	18122456	A	T	SNP	362.05	60	AGAP005640	VectorBase	AGAP005640-RA	exon_2L_18121802_18124103	3	SYNONYMOUS_CODING	I/I	atA/atT	271	2	2796	dbSNP	Hetero-SNP	G3
2L	18122468	T	C	SNP	740.59	58	AGAP005640	VectorBase	AGAP005640-RA	exon_2L_18121802_18124103	3	SYNONYMOUS_CODING	G/G	ggT/ggC	275	3	2796	dbSNP	Homo-SNP	G3
2L	18122969	G	A	SNP	419.11	63	AGAP005640	VectorBase	AGAP005640-RA	exon_2L_18121802_18124103	3	SYNONYMOUS_CODING	V/V	gtG/gtA	442	3	2796	dbSNP	Hetero-SNP	G3
2L	18122993	C	T	SNP	377.39	80	AGAP005640	VectorBase	AGAP005640-RA	exon_2L_18121802_18124103	3	SYNONYMOUS_CODING	I/I	atC/atT	450	2	2796	dbSNP	Hetero-SNP	G3
2L	18123236	A	G	SNP	207.8	71	AGAP005640	VectorBase	AGAP005640-RA	exon_2L_18121802_18124103	3	SYNONYMOUS_CODING	Q/Q	caA/caG	531	1	2796	dbSNP	Hetero-SNP	G3
2L	18123275	T	C	SNP	560.88	65	AGAP005640	VectorBase	AGAP005640-RA	exon_2L_18121802_18124103	3	SYNONYMOUS_CODING	G/G	ggT/ggC	544	3	2796	dbSNP	Homo-SNP	G3
2L	18123311	G	A	SNP	459.5	80	AGAP005640	VectorBase	AGAP005640-RA	exon_2L_18121802_18124103	3	SYNONYMOUS_CODING	A/A	gcG/gcA	556	3	2796	dbSNP	Hetero-SNP	G3
2L	18123428	G	A	SNP	227.71	65	AGAP005640	VectorBase	AGAP005640-RA	exon_2L_18121802_18124103	3	SYNONYMOUS_CODING	P/P	ccG/ccA	595	3	2796	dbSNP	Hetero-SNP	G3
2L	18123846	T	C	SNP	792.97	50	AGAP005640	VectorBase	AGAP005640-RA	exon_2L_18121802_18124103	3	SYNONYMOUS_CODING	L/L	Ttg/Ctg	735	1	2796	dbSNP	Homo-SNP	G3
2L	18129911	T	G	SNP	333.79	40						INTERGENIC						dbSNP	Hetero-SNP	G3
2L	18129927	C	G	SNP	298.38	42						INTERGENIC						dbSNP	Hetero-SNP	G3
2L	18131801	T	G	SNP	683.08	78						INTERGENIC						dbSNP	Homo-SNP	G3
2L	18131944	A	G	SNP	114.81	92						INTERGENIC						dbSNP	Hetero-SNP	G3
2L	18165438	C	T	SNP	359.31	67						INTERGENIC						dbSNP	Homo-SNP	G3
2L	18165444	A	G	SNP	436.36	67						INTERGENIC						dbSNP	Homo-SNP	G3
2L	18222809	C	T	SNP	666.46	50	AGAP005646	VectorBase	AGAP005646-RA			INTRON					1650	dbSNP	Homo-SNP	G3
2L	18222889	A	G	SNP	433.42	33	AGAP005646	VectorBase	AGAP005646-RA			INTRON					1650	dbSNP	Homo-SNP	G3
2L	18223235	T	A	SNP	386.01	32	AGAP005646	VectorBase	AGAP005646-RA			INTRON					1650	dbSNP	Homo-SNP	G3
2L	18223480	C	T	SNP	123.37	34	AGAP005647	VectorBase	AGAP005647-RA	Exon_2L_18223266_18226192	2	SYNONYMOUS_CODING	V/V	gtG/gtA	1487	3	4674	dbSNP	Hetero-SNP	G3
2L	18225250	T	C	SNP	149.17	34	AGAP005647	VectorBase	AGAP005647-RA	Exon_2L_18223266_18226192	2	SYNONYMOUS_CODING	V/V	gtA/gtG	897	3	4674	dbSNP	Hetero-SNP	G3
2L	18225265	A	C	SNP	114.57	32	AGAP005647	VectorBase	AGAP005647-RA	Exon_2L_18223266_18226192	2	NON_SYNONYMOUS_CODING	D/E	gaT/gaG	892	1	4674	dbSNP	Hetero-SNP	G3
2L	18252770	C	T	SNP	327.29	85						INTERGENIC						dbSNP	Hetero-SNP	G3
2L	18267306	T	C	SNP	613.16	62						INTERGENIC						dbSNP	Homo-SNP	G3
2L	18267645	T	C	SNP	350.41	55	AGAP005649	VectorBase	AGAP005649-RA	exon_2L_18267307_18268520	1	SYNONYMOUS_CODING	H/H	caT/caC	113	1	2877	dbSNP	Homo-SNP	G3
2L	18267696	T	C	SNP	62.32	52	AGAP005649	VectorBase	AGAP005649-RA	exon_2L_18267307_18268520	1	SYNONYMOUS_CODING	H/H	caT/caC	130	1	2877	dbSNP	Hetero-SNP	G3
2L	18267963	G	C	SNP	811.68	88	AGAP005649	VectorBase	AGAP005649-RA	exon_2L_18267307_18268520	1	SYNONYMOUS_CODING	G/G	ggG/ggC	219	3	2877	dbSNP	Homo-SNP	G3
2L	18268732	T	C	SNP	366.18	41	AGAP005649	VectorBase	AGAP005649-RA	exon_2L_18268588_18270472	2	SYNONYMOUS_CODING	H/H	caT/caC	453	1	2877	dbSNP	Homo-SNP	G3
2L	18269149	T	A	SNP	431.14	81	AGAP005649	VectorBase	AGAP005649-RA	exon_2L_18268588_18270472	2	SYNONYMOUS_CODING	T/T	acT/acA	592	3	2877	dbSNP	Hetero-SNP	G3
2L	18269191	T	C	SNP	840.34	78	AGAP005649	VectorBase	AGAP005649-RA	exon_2L_18268588_18270472	2	SYNONYMOUS_CODING	A/A	gcT/gcC	606	3	2877	dbSNP	Homo-SNP	G3
2L	18269203	A	G	SNP	268.89	85	AGAP005649	VectorBase	AGAP005649-RA	exon_2L_18268588_18270472	2	SYNONYMOUS_CODING	G/G	ggA/ggG	610	3	2877	dbSNP	Hetero-SNP	G3
2L	18269263	T	C	SNP	1281	120	AGAP005649	VectorBase	AGAP005649-RA	exon_2L_18268588_18270472	2	SYNONYMOUS_CODING	N/N	aaT/aaC	630	1	2877	dbSNP	Homo-SNP	G3
2L	18269290	C	G	SNP	90.83	106	AGAP005649	VectorBase	AGAP005649-RA	exon_2L_18268588_18270472	2	SYNONYMOUS_CODING	S/S	tcC/tcG	639	3	2877	dbSNP	Hetero-SNP	G3
2L	18269452	C	T	SNP	282.28	49	AGAP005649	VectorBase	AGAP005649-RA	exon_2L_18268588_18270472	2	SYNONYMOUS_CODING	G/G	ggC/ggT	693	3	2877	dbSNP	Homo-SNP	G3
2L	18269545	T	G	SNP	677.34	72	AGAP005649	VectorBase	AGAP005649-RA	exon_2L_18268588_18270472	2	SYNONYMOUS_CODING	T/T	acT/acG	724	3	2877	dbSNP	Homo-SNP	G3
2L	18269557	C	T	SNP	635.92	66	AGAP005649	VectorBase	AGAP005649-RA	exon_2L_18268588_18270472	2	SYNONYMOUS_CODING	H/H	caC/caT	728	1	2877	dbSNP	Homo-SNP	G3
2L	18269605	C	A	SNP	825.56	63	AGAP005649	VectorBase	AGAP005649-RA	exon_2L_18268588_18270472	2	SYNONYMOUS_CODING	I/I	atC/atA	744	2	2877	dbSNP	Homo-SNP	G3
2L	18269899	A	C	SNP	465.99	62	AGAP005649	VectorBase	AGAP005649-RA	exon_2L_18268588_18270472	2	SYNONYMOUS_CODING	L/L	ctA/ctC	842	3	2877	dbSNP	Homo-SNP	G3
2L	18270121	A	G	SNP	1167.39	103	AGAP005649	VectorBase	AGAP005649-RA	exon_2L_18268588_18270472	2	SYNONYMOUS_CODING	V/V	gtA/gtG	916	3	2877	dbSNP	Homo-SNP	G3
2L	18271919	T	C	SNP	484.75	34	AGAP005650	VectorBase	AGAP005650-RA	exon_2L_18271871_18273064	1	SYNONYMOUS_CODING	K/K	aaA/aaG	382	1	1194	dbSNP	Homo-SNP	G3
2L	18281186	G	T	SNP	604.29	43						INTERGENIC						dbSNP	Homo-SNP	G3
2L	18281834	T	A	SNP	450.09	43						INTERGENIC						dbSNP	Homo-SNP	G3
2L	18283254	T	C	SNP	347.41	31						INTERGENIC						dbSNP	Homo-SNP	G3
2L	18283293	C	G	SNP	255.94	30						INTERGENIC						dbSNP	Hetero-SNP	G3
2L	18283334	C	T	SNP	259.86	35						INTERGENIC						dbSNP	Hetero-SNP	G3
2L	18283497	C	T	SNP	466	36						INTERGENIC						dbSNP	Homo-SNP	G3
2L	18283609	T	C	SNP	369.16	47						INTERGENIC						dbSNP	Hetero-SNP	G3
2L	18283665	C	T	SNP	897.62	57						INTERGENIC						dbSNP	Homo-SNP	G3
2L	18294629	T	C	SNP	463.02	50	AGAP005652	VectorBase	AGAP005652-RA	exon_2L_18294488_18295752	2	SYNONYMOUS_CODING	F/F	ttT/ttC	48	1	2187	dbSNP	Homo-SNP	G3
2L	18294879	G	T	SNP	366	80	AGAP005652	VectorBase	AGAP005652-RA	exon_2L_18294488_18295752	2	NON_SYNONYMOUS_CODING	A/S	Gcc/Tcc	132	0	2187	dbSNP	Hetero-SNP	G3
2L	18295940	T	C	SNP	198.22	55	AGAP005652	VectorBase	AGAP005652-RA			INTRON					2187	dbSNP	Hetero-SNP	G3
2L	18296153	T	A	SNP	441.31	67	AGAP005652	VectorBase	AGAP005652-RA			INTRON					2187	dbSNP	Hetero-SNP	G3
2L	18296265	C	T	SNP	233.29	84	AGAP005652	VectorBase	AGAP005652-RA			INTRON					2187	dbSNP	Hetero-SNP	G3
2L	18296335	G	T	SNP	800.79	83	AGAP005652	VectorBase	AGAP005652-RA			INTRON					2187	dbSNP	Homo-SNP	G3
2L	18296373	A	G	SNP	808.76	93	AGAP005652	VectorBase	AGAP005652-RA			INTRON					2187	dbSNP	Homo-SNP	G3
2L	18296448	A	G	SNP	736.67	84	AGAP005652	VectorBase	AGAP005652-RA			INTRON					2187	dbSNP	Homo-SNP	G3
2L	18296508	A	C	SNP	788.03	78	AGAP005652	VectorBase	AGAP005652-RA			INTRON					2187	dbSNP	Homo-SNP	G3
2L	18296579	T	C	SNP	356.07	83	AGAP005652	VectorBase	AGAP005652-RA			INTRON					2187	dbSNP	Hetero-SNP	G3
2L	18296614	T	A	SNP	341.13	85	AGAP005652	VectorBase	AGAP005652-RA			INTRON					2187	dbSNP	Hetero-SNP	G3
2L	18296676	A	G	SNP	187.28	63	AGAP005652	VectorBase	AGAP005652-RA			INTRON					2187	dbSNP	Hetero-SNP	G3
2L	18297062	A	G	SNP	159.48	77	AGAP005652	VectorBase	AGAP005652-RA			INTRON					2187	dbSNP	Hetero-SNP	G3
2L	18297265	T	C	SNP	645.7	80	AGAP005652	VectorBase	AGAP005652-RA			INTRON					2187	dbSNP	Homo-SNP	G3
2L	18297653	A	T	SNP	919.44	106	AGAP005652	VectorBase	AGAP005652-RA			INTRON					2187	dbSNP	Homo-SNP	G3
2L	18297675	A	C	SNP	1049.71	106	AGAP005652	VectorBase	AGAP005652-RA			INTRON					2187	dbSNP	Homo-SNP	G3
2L	18297699	C	G	SNP	1186.12	105	AGAP005652	VectorBase	AGAP005652-RA			INTRON					2187	dbSNP	Homo-SNP	G3
2L	18297870	A	G	SNP	983.67	97	AGAP005652	VectorBase	AGAP005652-RA			INTRON					2187	dbSNP	Homo-SNP	G3
2L	18297941	C	T	SNP	1063.72	100	AGAP005652	VectorBase	AGAP005652-RA			INTRON					2187	dbSNP	Homo-SNP	G3
2L	18297949	T	C	SNP	414.77	106	AGAP005652	VectorBase	AGAP005652-RA			INTRON					2187	dbSNP	Hetero-SNP	G3
2L	18298449	C	T	SNP	236.69	60	AGAP005652	VectorBase	AGAP005652-RA			INTRON					2187	dbSNP	Hetero-SNP	G3
2L	18299089	C	T	SNP	1046.96	101	AGAP005652	VectorBase	AGAP005652-RA			INTRON					2187	dbSNP	Homo-SNP	G3
2L	18299922	T	C	SNP	396.67	88	AGAP005652	VectorBase	AGAP005652-RA	exon_2L_18299822_18300000	3	SYNONYMOUS_CODING	G/G	ggT/ggC	456	3	2187	dbSNP	Hetero-SNP	G3
2L	18300768	T	C	SNP	678.41	79	AGAP005652	VectorBase	AGAP005652-RA	exon_2L_18300094_18301098	4	SYNONYMOUS_CODING	Y/Y	taT/taC	707	1	2187	dbSNP	Homo-SNP	G3
2L	18300828	T	C	SNP	461.05	83	AGAP005652	VectorBase	AGAP005652-RA	exon_2L_18300094_18301098	4	SYNONYMOUS_CODING	L/L	ctT/ctC	727	3	2187	dbSNP	Homo-SNP	G3
2L	18300831	C	T	SNP	162.01	78	AGAP005652	VectorBase	AGAP005652-RA	exon_2L_18300094_18301098	4	SYNONYMOUS_CODING	N/N	aaC/aaT	728	1	2187	dbSNP	Hetero-SNP	G3
2L	18300984	C	T	SNP	1233.64	107	AGAP005652	VectorBase	AGAP005652-RA			UTR_3_PRIME						dbSNP	Homo-SNP	G3
2L	18301035	A	C	SNP	535.67	134	AGAP005652	VectorBase	AGAP005652-RA			UTR_3_PRIME						dbSNP	Hetero-SNP	G3
2L	18301058	G	T	SNP	1751.16	145	AGAP005652	VectorBase	AGAP005652-RA			UTR_3_PRIME						dbSNP	Homo-SNP	G3
2L	18301129	A	G	SNP	1519	119						INTERGENIC						dbSNP	Homo-SNP	G3
2L	18301142	*	+C	INS	2087.37	118						INTERGENIC						dbSNP	Homo-INDEL	G3
2L	18301150	C	T	SNP	974.81	115						INTERGENIC						dbSNP	Homo-SNP	G3
2L	18301180	G	A	SNP	735.7	98						INTERGENIC						dbSNP	Homo-SNP	G3
2L	18301201	A	G	SNP	141.59	84						INTERGENIC						dbSNP	Hetero-SNP	G3
2L	18301309	A	G	SNP	1199.97	109						INTERGENIC						dbSNP	Homo-SNP	G3
2L	18301338	G	A	SNP	263.68	115						INTERGENIC						dbSNP	Hetero-SNP	G3
2L	18301371	*	-C	DEL	2033.42	123						INTERGENIC						dbSNP	Homo-INDEL	G3
2L	18301407	C	G	SNP	1660.36	150						INTERGENIC						dbSNP	Homo-SNP	G3
2L	18301420	A	G	SNP	1535.81	146						INTERGENIC						dbSNP	Homo-SNP	G3
2L	18301521	C	A	SNP	328.14	131						INTERGENIC						dbSNP	Hetero-SNP	G3
2L	18301585	T	C	SNP	539.79	133						INTERGENIC						dbSNP	Hetero-SNP	G3
2L	18301612	T	C	SNP	501.39	119						INTERGENIC						dbSNP	Hetero-SNP	G3
2L	18301666	C	A	SNP	645.64	129						INTERGENIC						dbSNP	Hetero-SNP	G3
2L	18301887	T	C	SNP	463.01	85						INTERGENIC						dbSNP	Homo-SNP	G3
2L	18301949	T	C	SNP	1298.76	109						INTERGENIC						dbSNP	Homo-SNP	G3
2L	18302009	G	A	SNP	1411.46	115						INTERGENIC						dbSNP	Homo-SNP	G3
2L	18302046	G	A	SNP	1371.97	122						INTERGENIC						dbSNP	Homo-SNP	G3
2L	18302154	T	G	SNP	378.09	69						INTERGENIC						dbSNP	Homo-SNP	G3
2L	18302225	A	G	SNP	684.18	119						INTERGENIC						dbSNP	Hetero-SNP	G3
2L	18302455	C	A	SNP	1598.18	128						INTERGENIC						dbSNP	Homo-SNP	G3
2L	18305044	C	G	SNP	527.11	84	AGAP005653	VectorBase	AGAP005653-RA	Exon_2L_18304742_18305385	3	SYNONYMOUS_CODING	A/A	gcG/gcC	368	3	1470	dbSNP	Hetero-SNP	G3
2L	18305582	G	A	SNP	1206.76	86	AGAP005653	VectorBase	AGAP005653-RA	exon_2L_18305472_18305742	2	SYNONYMOUS_CODING	G/G	ggC/ggT	217	3	1470	dbSNP	Homo-SNP	G3
2L	18305630	G	A	SNP	882.69	103	AGAP005653	VectorBase	AGAP005653-RA	exon_2L_18305472_18305742	2	SYNONYMOUS_CODING	Y/Y	taC/taT	201	1	1470	dbSNP	Hetero-SNP	G3
2L	18305696	G	A	SNP	719.57	104	AGAP005653	VectorBase	AGAP005653-RA	exon_2L_18305472_18305742	2	SYNONYMOUS_CODING	T/T	acC/acT	179	3	1470	dbSNP	Hetero-SNP	G3
2L	18305714	G	A	SNP	837.82	122	AGAP005653	VectorBase	AGAP005653-RA	exon_2L_18305472_18305742	2	SYNONYMOUS_CODING	S/S	agC/agT	173	1	1470	dbSNP	Hetero-SNP	G3
2L	18305895	C	T	SNP	1227.45	72	AGAP005653	VectorBase	AGAP005653-RA	exon_2L_18305810_18306299	1	SYNONYMOUS_CODING	L/L	ctG/ctA	135	3	1470	dbSNP	Homo-SNP	G3
2L	18305925	G	A	SNP	434.73	64	AGAP005653	VectorBase	AGAP005653-RA	exon_2L_18305810_18306299	1	SYNONYMOUS_CODING	I/I	atC/atT	125	2	1470	dbSNP	Hetero-SNP	G3
2L	18305964	T	C	SNP	1162.35	71	AGAP005653	VectorBase	AGAP005653-RA	exon_2L_18305810_18306299	1	SYNONYMOUS_CODING	V/V	gtA/gtG	112	3	1470	dbSNP	Homo-SNP	G3
2L	18305973	G	A	SNP	1187.21	78	AGAP005653	VectorBase	AGAP005653-RA	exon_2L_18305810_18306299	1	SYNONYMOUS_CODING	C/C	tgC/tgT	109	1	1470	dbSNP	Homo-SNP	G3
2L	18306015	T	C	SNP	534.36	80	AGAP005653	VectorBase	AGAP005653-RA	exon_2L_18305810_18306299	1	SYNONYMOUS_CODING	K/K	aaA/aaG	95	1	1470	dbSNP	Hetero-SNP	G3
2L	18306042	T	C	SNP	482.79	75	AGAP005653	VectorBase	AGAP005653-RA	exon_2L_18305810_18306299	1	SYNONYMOUS_CODING	E/E	gaA/gaG	86	1	1470	dbSNP	Hetero-SNP	G3
2L	18310173	C	T	SNP	293.09	55	AGAP005654	VectorBase	AGAP005654-RA	exon_2L_18310062_18310319	1	SYNONYMOUS_CODING	A/A	gcC/gcT	10	3	879	dbSNP	Hetero-SNP	G3
2L	18310543	C	T	SNP	728.71	52	AGAP005654	VectorBase	AGAP005654-RA	exon_2L_18310384_18310598	2	SYNONYMOUS_CODING	D/D	gaC/gaT	112	1	879	dbSNP	Homo-SNP	G3
2L	18341157	G	A	SNP	695.1	49	AGAP005656	VectorBase	AGAP005656-RA	exon_2L_18341076_18342249	3	SYNONYMOUS_CODING	R/R	cgC/cgT	477	3	1512	dbSNP	Homo-SNP	G3
2L	18341310	A	T	SNP	653.74	43	AGAP005656	VectorBase	AGAP005656-RA	exon_2L_18341076_18342249	3	SYNONYMOUS_CODING	A/A	gcT/gcA	426	3	1512	dbSNP	Homo-SNP	G3
2L	18341604	T	G	SNP	542.06	42	AGAP005656	VectorBase	AGAP005656-RA	exon_2L_18341076_18342249	3	SYNONYMOUS_CODING	R/R	cgA/cgC	328	3	1512	dbSNP	Homo-SNP	G3
2L	18341793	T	C	SNP	437.33	35	AGAP005656	VectorBase	AGAP005656-RA	exon_2L_18341076_18342249	3	SYNONYMOUS_CODING	A/A	gcA/gcG	265	3	1512	dbSNP	Homo-SNP	G3
2L	18341829	T	A	SNP	498.64	40	AGAP005656	VectorBase	AGAP005656-RA	exon_2L_18341076_18342249	3	SYNONYMOUS_CODING	I/I	atA/atT	253	2	1512	dbSNP	Homo-SNP	G3
2L	18341856	T	C	SNP	551.92	40	AGAP005656	VectorBase	AGAP005656-RA	exon_2L_18341076_18342249	3	SYNONYMOUS_CODING	E/E	gaA/gaG	244	1	1512	dbSNP	Homo-SNP	G3
2L	18341871	T	G	SNP	618.14	42	AGAP005656	VectorBase	AGAP005656-RA	exon_2L_18341076_18342249	3	SYNONYMOUS_CODING	R/R	cgA/cgC	239	3	1512	dbSNP	Homo-SNP	G3
2L	18341910	T	C	SNP	479.83	38	AGAP005656	VectorBase	AGAP005656-RA	exon_2L_18341076_18342249	3	SYNONYMOUS_CODING	R/R	cgA/cgG	226	3	1512	dbSNP	Homo-SNP	G3
2L	18342201	A	G	SNP	103.57	45	AGAP005656	VectorBase	AGAP005656-RA	exon_2L_18341076_18342249	3	SYNONYMOUS_CODING	N/N	aaT/aaC	129	1	1512	dbSNP	Hetero-SNP	G3
2L	1835369	G	A	SNP	1036.81	41	AGAP004695	VectorBase	AGAP004695-RA	exon_2L_1835279_1835605	4	NON_SYNONYMOUS_CODING	D/N	Gac/Aac	289	0	894	dbSNP	Homo-SNP	Common
2L	18358119	A	T	SNP	141.31	36						INTERGENIC						dbSNP	Hetero-SNP	G3
2L	18359555	A	T	SNP	496.62	42						INTERGENIC						dbSNP	Homo-SNP	G3
2L	18360028	A	T	SNP	339.55	30						INTERGENIC						dbSNP	Homo-SNP	G3
2L	18361690	G	T	SNP	152.95	36						INTERGENIC						dbSNP	Hetero-SNP	G3
2L	18361706	A	T	SNP	147.03	39						INTERGENIC						dbSNP	Hetero-SNP	G3
2L	18362589	A	T	SNP	338.34	51						INTERGENIC						dbSNP	Hetero-SNP	G3
2L	18491942	T	C	SNP	1482.46	97	AGAP005662	VectorBase	AGAP005662-RA	exon_2L_18491771_18492655	4	SYNONYMOUS_CODING	K/K	aaA/aaG	363	1	1260	dbSNP	Homo-SNP	G3
2L	18492170	T	C	SNP	348.41	34	AGAP005662	VectorBase	AGAP005662-RA	exon_2L_18491771_18492655	4	SYNONYMOUS_CODING	L/L	ttA/ttG	287	1	1260	dbSNP	Homo-SNP	G3
2L	18492356	G	A	SNP	709.31	77	AGAP005662	VectorBase	AGAP005662-RA	exon_2L_18491771_18492655	4	SYNONYMOUS_CODING	P/P	ccC/ccT	225	3	1260	dbSNP	Hetero-SNP	G3
2L	18492416	A	G	SNP	1211.8	74	AGAP005662	VectorBase	AGAP005662-RA	exon_2L_18491771_18492655	4	SYNONYMOUS_CODING	P/P	ccT/ccC	205	3	1260	dbSNP	Homo-SNP	G3
2L	18492533	G	A	SNP	676.39	67	AGAP005662	VectorBase	AGAP005662-RA	exon_2L_18491771_18492655	4	SYNONYMOUS_CODING	N/N	aaC/aaT	166	1	1260	dbSNP	Homo-SNP	G3
2L	18493055	A	G	SNP	750.89	71	AGAP005662	VectorBase	AGAP005662-RA	exon_2L_18492907_18493165	2	SYNONYMOUS_CODING	R/R	cgT/cgC	42	3	1260	dbSNP	Hetero-SNP	G3
2L	18494150	C	G	SNP	1941.86	131	AGAP005662	VectorBase	AGAP005662-RA	exon_2L_18494077_18494246	1	UTR_5_PRIME						dbSNP	Homo-SNP	G3
2L	18494178	A	G	SNP	681.63	87	AGAP005662	VectorBase	AGAP005662-RA	exon_2L_18494077_18494246	1	UTR_5_PRIME						dbSNP	Hetero-SNP	G3
2L	18536348	T	C	SNP	1576.28	120	AGAP005672	VectorBase	AGAP005672-RA	exon_2L_18536298_18536479	6	SYNONYMOUS_CODING	A/A	gcA/gcG	824	3	2649	dbSNP	Homo-SNP	G3
2L	18537031	T	C	SNP	2291.6	151	AGAP005672	VectorBase	AGAP005672-RA	exon_2L_18536986_18537994	5	SYNONYMOUS_CODING	K/K	aaA/aaG	765	1	2649	dbSNP	Homo-SNP	G3
2L	18537121	G	A	SNP	858.76	124	AGAP005672	VectorBase	AGAP005672-RA	exon_2L_18536986_18537994	5	SYNONYMOUS_CODING	G/G	ggC/ggT	735	3	2649	dbSNP	Hetero-SNP	G3
2L	18537229	C	T	SNP	1051.77	152	AGAP005672	VectorBase	AGAP005672-RA	exon_2L_18536986_18537994	5	SYNONYMOUS_CODING	V/V	gtG/gtA	699	3	2649	dbSNP	Hetero-SNP	G3
2L	18537265	A	G	SNP	1143.34	154	AGAP005672	VectorBase	AGAP005672-RA	exon_2L_18536986_18537994	5	SYNONYMOUS_CODING	R/R	cgT/cgC	687	3	2649	dbSNP	Hetero-SNP	G3
2L	18537274	G	C	SNP	1218.48	151	AGAP005672	VectorBase	AGAP005672-RA	exon_2L_18536986_18537994	5	SYNONYMOUS_CODING	P/P	ccC/ccG	684	3	2649	dbSNP	Hetero-SNP	G3
2L	18537322	A	G	SNP	481.38	115	AGAP005672	VectorBase	AGAP005672-RA	exon_2L_18536986_18537994	5	SYNONYMOUS_CODING	A/A	gcT/gcC	668	3	2649	dbSNP	Hetero-SNP	G3
2L	18537574	G	C	SNP	1403.41	118	AGAP005672	VectorBase	AGAP005672-RA	exon_2L_18536986_18537994	5	SYNONYMOUS_CODING	T/T	acC/acG	584	3	2649	dbSNP	Homo-SNP	G3
2L	18537643	G	C	SNP	106.2	69	AGAP005672	VectorBase	AGAP005672-RA	exon_2L_18536986_18537994	5	SYNONYMOUS_CODING	S/S	tcC/tcG	561	3	2649	dbSNP	Hetero-SNP	G3
2L	18539507	T	C	SNP	1658.27	125	AGAP005672	VectorBase	AGAP005672-RA	exon_2L_18539064_18540191	4	SYNONYMOUS_CODING	G/G	ggA/ggG	296	3	2649	dbSNP	Homo-SNP	G3
2L	18540128	G	A	SNP	1241.25	121	AGAP005672	VectorBase	AGAP005672-RA	exon_2L_18539064_18540191	4	SYNONYMOUS_CODING	I/I	atC/atT	89	2	2649	dbSNP	Homo-SNP	L35
2L	18540371	A	G	SNP	1794.72	120	AGAP005672	VectorBase	AGAP005672-RA	exon_2L_18540271_18540395	3	SYNONYMOUS_CODING	L/L	Ttg/Ctg	35	1	2649	dbSNP	Homo-SNP	G3
2L	18542518	G	A	SNP	1081.62	129	AGAP005672	VectorBase	AGAP005672-RA	exon_2L_18542292_18542604	1	UTR_5_PRIME						dbSNP	Hetero-SNP	G3
2L	18549080	T	G	SNP	346.47	31						INTERGENIC						dbSNP	Homo-SNP	G3
2L	18611309	C	T	SNP	410.68	36	AGAP005674	VectorBase	AGAP005674-RA	exon_2L_18611148_18611355	2	START_GAINED						dbSNP	Homo-SNP	G3
2L	18671471	T	C	SNP	1232.65	99						INTERGENIC						dbSNP	Homo-SNP	G3
2L	18671698	A	G	SNP	702.58	86						INTERGENIC						dbSNP	Hetero-SNP	G3
2L	18674334	A	G	SNP	579.59	58						INTERGENIC						dbSNP	Homo-SNP	G3
2L	18674660	C	T	SNP	460.07	39						INTERGENIC						dbSNP	Homo-SNP	G3
2L	18674698	G	A	SNP	487.72	47						INTERGENIC						dbSNP	Homo-SNP	G3
2L	18674718	T	C	SNP	526.24	46						INTERGENIC						dbSNP	Homo-SNP	G3
2L	18675480	G	C	SNP	163.78	37	AGAP005680	VectorBase	AGAP005680-RA	exon_2L_18675462_18675578	16	SYNONYMOUS_CODING	A/A	gcC/gcG	732	3	2214	dbSNP	Hetero-SNP	G3
2L	18676870	A	G	SNP	347.42	41	AGAP005680	VectorBase	AGAP005680-RA	Exon_2L_18676765_18676885	10	SYNONYMOUS_CODING	Y/Y	taT/taC	416	1	2214	dbSNP	Homo-SNP	G3
2L	18677262	C	T	SNP	130.36	41	AGAP005680	VectorBase	AGAP005680-RA	Exon_2L_18677185_18677325	8	SYNONYMOUS_CODING	T/T	acG/acA	346	3	2214	dbSNP	Hetero-SNP	G3
2L	18677479	C	G	SNP	252.83	37	AGAP005680	VectorBase	AGAP005680-RA	exon_2L_18677394_18677585	7	SYNONYMOUS_CODING	S/S	tcG/tcC	296	3	2214	dbSNP	Hetero-SNP	G3
2L	18684220	T	C	SNP	504.5	51						INTERGENIC						dbSNP	Homo-SNP	G3
2L	18740200	A	G	SNP	1004.36	88						INTERGENIC						dbSNP	Homo-SNP	G3
2L	18740253	A	G	SNP	1140.71	80						INTERGENIC						dbSNP	Homo-SNP	G3
2L	18740414	G	A	SNP	424.75	78						INTERGENIC						dbSNP	Hetero-SNP	G3
2L	18740449	A	T	SNP	546.21	77						INTERGENIC						dbSNP	Hetero-SNP	G3
2L	18740460	T	C	SNP	482.02	72						INTERGENIC						dbSNP	Hetero-SNP	G3
2L	18740461	G	A	SNP	459.39	73						INTERGENIC						dbSNP	Hetero-SNP	G3
2L	18741238	C	T	SNP	447.15	45	AGAP005683	VectorBase	AGAP005683-RA	exon_2L_18740491_18741655	2	SYNONYMOUS_CODING	E/E	gaG/gaA	199	1	1344	dbSNP	Hetero-SNP	G3
2L	18744768	T	C	SNP	134.19	34	AGAP005684	VectorBase	AGAP005684-RA	exon_2L_18744613_18745230	1	START_GAINED						dbSNP	Hetero-SNP	G3
2L	18744785	C	T	SNP	314.77	48	AGAP005684	VectorBase	AGAP005684-RA	exon_2L_18744613_18745230	1	UTR_5_PRIME						dbSNP	Hetero-SNP	G3
2L	18744821	A	G	SNP	524.66	67	AGAP005684	VectorBase	AGAP005684-RA	exon_2L_18744613_18745230	1	UTR_5_PRIME						dbSNP	Hetero-SNP	G3
2L	18744890	C	T	SNP	236.71	48	AGAP005684	VectorBase	AGAP005684-RA	exon_2L_18744613_18745230	1	UTR_5_PRIME						dbSNP	Hetero-SNP	G3
2L	18744983	G	A	SNP	260.64	55	AGAP005684	VectorBase	AGAP005684-RA	exon_2L_18744613_18745230	1	SYNONYMOUS_CODING	T/T	acG/acA	25	3	942	dbSNP	Hetero-SNP	G3
2L	18745044	T	C	SNP	425.47	34	AGAP005684	VectorBase	AGAP005684-RA	exon_2L_18744613_18745230	1	SYNONYMOUS_CODING	L/L	Ttg/Ctg	46	1	942	dbSNP	Homo-SNP	G3
2L	18745979	G	A	SNP	296.99	52	AGAP005684	VectorBase	AGAP005684-RA			UTR_3_PRIME						dbSNP	Hetero-SNP	G3
2L	18746076	G	A	SNP	886.83	64	AGAP005684	VectorBase	AGAP005684-RA			UTR_3_PRIME						dbSNP	Homo-SNP	G3
2L	18746189	T	G	SNP	380.68	67	AGAP005685	VectorBase	AGAP005685-RA			UTR_3_PRIME						dbSNP	Hetero-SNP	G3
2L	18746335	C	G	SNP	646.24	111	AGAP005685	VectorBase	AGAP005685-RA	exon_2L_18746156_18746499	2	SYNONYMOUS_CODING	A/A	gcG/gcC	114	3	477	dbSNP	Hetero-SNP	G3
2L	18746421	A	C	SNP	464.38	129	AGAP005685	VectorBase	AGAP005685-RA	exon_2L_18746156_18746499	2	NON_SYNONYMOUS_CODING	F/V	Ttc/Gtc	86	0	477	dbSNP	Hetero-SNP	G3
2L	18746422	C	T	SNP	470.28	130	AGAP005685	VectorBase	AGAP005685-RA	exon_2L_18746156_18746499	2	SYNONYMOUS_CODING	K/K	aaG/aaA	85	1	477	dbSNP	Hetero-SNP	G3
2L	18746657	C	T	SNP	462.29	139	AGAP005685	VectorBase	AGAP005685-RA	exon_2L_18746603_18746953	1	SYNONYMOUS_CODING	E/E	gaG/gaA	41	1	477	dbSNP	Hetero-SNP	G3
2L	18746705	T	C	SNP	902.95	135	AGAP005685	VectorBase	AGAP005685-RA	exon_2L_18746603_18746953	1	SYNONYMOUS_CODING	V/V	gtA/gtG	25	3	477	dbSNP	Hetero-SNP	G3
2L	18746813	G	A	SNP	595.03	122	AGAP005685	VectorBase	AGAP005685-RA	exon_2L_18746603_18746953	1	UTR_5_PRIME						dbSNP	Hetero-SNP	G3
2L	18746818	A	G	SNP	605.71	129	AGAP005685	VectorBase	AGAP005685-RA	exon_2L_18746603_18746953	1	UTR_5_PRIME						dbSNP	Hetero-SNP	G3
2L	18746911	A	G	SNP	504.09	73	AGAP005685	VectorBase	AGAP005685-RA	exon_2L_18746603_18746953	1	UTR_5_PRIME						dbSNP	Hetero-SNP	G3
2L	18757466	T	G	SNP	69.62	45	AGAP005689	VectorBase	AGAP005689-RA	exon_2L_18756789_18757691	1	SYNONYMOUS_CODING	T/T	acT/acG	226	3	903	dbSNP	Hetero-SNP	G3
2L	18757604	T	C	SNP	302.41	64	AGAP005689	VectorBase	AGAP005689-RA	exon_2L_18756789_18757691	1	SYNONYMOUS_CODING	C/C	tgT/tgC	272	1	903	dbSNP	Hetero-SNP	G3
2L	18757637	G	A	SNP	210.05	81	AGAP005689	VectorBase	AGAP005689-RA	exon_2L_18756789_18757691	1	SYNONYMOUS_CODING	V/V	gtG/gtA	283	3	903	dbSNP	Hetero-SNP	G3
2L	18760084	C	A	SNP	56.97	47	AGAP005690	VectorBase	AGAP005690-RA	exon_2L_18760040_18761031	1	UTR_5_PRIME						dbSNP	Hetero-SNP	G3
2L	18760120	A	T	SNP	269.67	83	AGAP005690	VectorBase	AGAP005690-RA	exon_2L_18760040_18761031	1	UTR_5_PRIME						dbSNP	Hetero-SNP	G3
2L	18760122	C	T	SNP	255.95	78	AGAP005690	VectorBase	AGAP005690-RA	exon_2L_18760040_18761031	1	START_GAINED						dbSNP	Hetero-SNP	G3
2L	18760147	C	G	SNP	88.1	59	AGAP005690	VectorBase	AGAP005690-RA	exon_2L_18760040_18761031	1	NON_SYNONYMOUS_CODING	L/V	Cta/Gta	7	1	903	dbSNP	Hetero-SNP	G3
2L	18760431	C	T	SNP	59.94	53	AGAP005690	VectorBase	AGAP005690-RA	exon_2L_18760040_18761031	1	SYNONYMOUS_CODING	V/V	gtC/gtT	101	3	903	dbSNP	Hetero-SNP	G3
2L	18760437	C	T	SNP	64.98	47	AGAP005690	VectorBase	AGAP005690-RA	exon_2L_18760040_18761031	1	SYNONYMOUS_CODING	S/S	tcC/tcT	103	3	903	dbSNP	Hetero-SNP	G3
2L	18760662	T	C	SNP	283.17	40	AGAP005690	VectorBase	AGAP005690-RA	exon_2L_18760040_18761031	1	SYNONYMOUS_CODING	D/D	gaT/gaC	178	1	903	dbSNP	Hetero-SNP	G3
2L	18760944	T	C	SNP	269.11	58	AGAP005690	VectorBase	AGAP005690-RA	exon_2L_18760040_18761031	1	SYNONYMOUS_CODING	C/C	tgT/tgC	272	1	903	dbSNP	Hetero-SNP	G3
2L	18760977	G	A	SNP	337.45	87	AGAP005690	VectorBase	AGAP005690-RA	exon_2L_18760040_18761031	1	SYNONYMOUS_CODING	V/V	gtG/gtA	283	3	903	dbSNP	Hetero-SNP	G3
2L	18764750	T	A	SNP	1214.81	75	AGAP005691	VectorBase	AGAP005691-RA	exon_2L_18763872_18764777	1	SYNONYMOUS_CODING	A/A	gcT/gcA	293	3	906	dbSNP	Homo-SNP	G3
2L	19150968	A	T	SNP	1213.66	48						INTERGENIC						dbSNP	Homo-SNP	Common
2L	19151199	G	A	SNP	1258.18	49						INTERGENIC						dbSNP	Homo-SNP	Common
2L	19151211	T	G	SNP	830.26	47						INTERGENIC						dbSNP	Hetero-SNP	G3	same
2L	19151211	T	G	SNP	830.26	47						INTERGENIC						dbSNP	Homo-SNP	L35	Same
2L	19151356	G	A	SNP	814.38	34	AGAP005700	VectorBase	AGAP005700-RA	exon_2L_19151273_19151427	1	SYNONYMOUS_CODING	L/L	ctG/ctA	28	3	4920	dbSNP	Homo-SNP	Common
2L	19151386	T	C	SNP	1216.51	46	AGAP005700	VectorBase	AGAP005700-RA	exon_2L_19151273_19151427	1	SYNONYMOUS_CODING	I/I	atT/atC	38	2	4920	dbSNP	Homo-SNP	Common
2L	19152540	C	T	SNP	61.31	36	AGAP005700	VectorBase	AGAP005700-RA	exon_2L_19151493_19152927	2	SYNONYMOUS_CODING	L/L	ctC/ctT	401	3	4920	dbSNP	Hetero-SNP	G3
2L	19152915	A	G	SNP	1347.89	50	AGAP005700	VectorBase	AGAP005700-RA	exon_2L_19151493_19152927	2	SYNONYMOUS_CODING	A/A	gcA/gcG	526	3	4920	dbSNP	Homo-SNP	Common
2L	19154585	C	T	SNP	1040.73	52	AGAP005700	VectorBase	AGAP005700-RA	exon_2L_19154103_19156224	3	SYNONYMOUS_CODING	G/G	ggC/ggT	691	3	4920	dbSNP	Hetero-SNP	G3	same
2L	19154585	C	T	SNP	1040.73	52	AGAP005700	VectorBase	AGAP005700-RA	exon_2L_19154103_19156224	3	SYNONYMOUS_CODING	G/G	ggC/ggT	691	3	4920	dbSNP	Homo-SNP	L35	Same
2L	19154615	A	C	SNP	867.79	48	AGAP005700	VectorBase	AGAP005700-RA	exon_2L_19154103_19156224	3	SYNONYMOUS_CODING	S/S	tcA/tcC	701	3	4920	dbSNP	Hetero-SNP	G3	same
2L	19154615	A	C	SNP	867.79	48	AGAP005700	VectorBase	AGAP005700-RA	exon_2L_19154103_19156224	3	SYNONYMOUS_CODING	S/S	tcA/tcC	701	3	4920	dbSNP	Homo-SNP	L35	Same
2L	19154621	A	G	SNP	1139.38	44	AGAP005700	VectorBase	AGAP005700-RA	exon_2L_19154103_19156224	3	SYNONYMOUS_CODING	V/V	gtA/gtG	703	3	4920	dbSNP	Homo-SNP	Common
2L	19155161	A	G	SNP	1266.8	49	AGAP005700	VectorBase	AGAP005700-RA	exon_2L_19154103_19156224	3	SYNONYMOUS_CODING	K/K	aaA/aaG	883	1	4920	dbSNP	Homo-SNP	Common
2L	19155948	A	G	SNP	960.65	40	AGAP005700	VectorBase	AGAP005700-RA	exon_2L_19154103_19156224	3	NON_SYNONYMOUS_CODING	S/G	Agt/Ggt	1146	0	4920	dbSNP	Homo-SNP	Common
2L	19156205	C	T	SNP	1018.94	43	AGAP005700	VectorBase	AGAP005700-RA	exon_2L_19154103_19156224	3	SYNONYMOUS_CODING	S/S	agC/agT	1231	1	4920	dbSNP	Homo-SNP	Common
2L	19156452	G	C	SNP	1323.05	50	AGAP005700	VectorBase	AGAP005700-RA	exon_2L_19156292_19156506	4	SYNONYMOUS_CODING	L/L	ctG/ctC	1291	3	4920	dbSNP	Homo-SNP	Common
2L	19156751	T	C	SNP	994.14	43	AGAP005700	VectorBase	AGAP005700-RA	exon_2L_19156578_19157309	5	SYNONYMOUS_CODING	D/D	gaT/gaC	1367	1	4920	dbSNP	Homo-SNP	Common
2L	19157889	T	G	SNP	843.18	33						INTERGENIC						dbSNP	Homo-SNP	Common
2L	19158661	A	G	SNP	247.78	109	AGAP005701	VectorBase	AGAP005701-RA			UTR_3_PRIME						dbSNP	Hetero-SNP	G3
2L	19159397	C	T	SNP	128.62	81	AGAP005701	VectorBase	AGAP005701-RA	exon_2L_19159290_19160094	3	SYNONYMOUS_CODING	S/S	tcG/tcA	277	3	1257	dbSNP	Hetero-SNP	G3
2L	19159478	C	G	SNP	1735.15	71	AGAP005701	VectorBase	AGAP005701-RA	exon_2L_19159290_19160094	3	SYNONYMOUS_CODING	T/T	acG/acC	250	3	1257	dbSNP	Homo-SNP	Common
2L	19159546	T	A	SNP	71.73	59	AGAP005701	VectorBase	AGAP005701-RA	exon_2L_19159290_19160094	3	NON_SYNONYMOUS_CODING	T/S	Acc/Tcc	228	0	1257	dbSNP	Hetero-SNP	G3
2L	19159937	C	T	SNP	1647.2	67	AGAP005701	VectorBase	AGAP005701-RA	exon_2L_19159290_19160094	3	SYNONYMOUS_CODING	S/S	tcG/tcA	97	3	1257	dbSNP	Homo-SNP	Common
2L	19199867	A	G	SNP	1785.9	79	AGAP005702	VectorBase	AGAP005702-RA	exon_2L_19199629_19200210	2	SYNONYMOUS_CODING	L/L	Ttg/Ctg	195	1	810	dbSNP	Hetero-SNP	G3	same
2L	19199867	A	G	SNP	1785.9	79	AGAP005702	VectorBase	AGAP005702-RA	exon_2L_19199629_19200210	2	SYNONYMOUS_CODING	L/L	Ttg/Ctg	195	1	810	dbSNP	Homo-SNP	L35	Same
2L	19200111	C	A	SNP	2125.77	88	AGAP005702	VectorBase	AGAP005702-RA	exon_2L_19199629_19200210	2	SYNONYMOUS_CODING	S/S	tcG/tcT	113	3	810	dbSNP	Hetero-SNP	G3	same
2L	19200111	C	A	SNP	2125.77	88	AGAP005702	VectorBase	AGAP005702-RA	exon_2L_19199629_19200210	2	SYNONYMOUS_CODING	S/S	tcG/tcT	113	3	810	dbSNP	Homo-SNP	L35	Same
2L	19204974	C	T	SNP	1321.21	54						INTERGENIC						dbSNP	Homo-SNP	Common
2L	19204986	T	C	SNP	1893.11	72						INTERGENIC						dbSNP	Homo-SNP	Common
2L	19205000	T	G	SNP	2753.4	98						INTERGENIC						dbSNP	Homo-SNP	Common
2L	19205024	A	G	SNP	3688.4	137						INTERGENIC						dbSNP	Homo-SNP	Common
[truncated: 158,743 more rows]

## Sheet: only new SNPs
Chromosome	Position	Reference (Agam 3.6 PEST Strain)	Change	Change_type	Quality	Coverage	Gene_ID	Bio_type	Trancript_ID	Exon_ID	Exon_Rank	Effect	old_AA/new_AA	Old_codon/New_codon	Codon_Num(CDS)	Codon_Degeneracy	CDS_size	In dbSNP?	Homo or Hetero?	Match Flag
2L	465322	G	A	SNP	195.6	98						INTERGENIC							Hetero-SNP	Common
2L	555906	A	G	SNP	964.59	38						INTERGENIC							Homo-SNP	Common
2L	601011	T	C	SNP	948.12	41						INTERGENIC							Homo-SNP	Common
2L	709112	G	A	SNP	312.75	38						INTERGENIC							Hetero-SNP	Common
2L	1270742	*	+T	INS	687.03	58						INTERGENIC							Hetero-INDEL	G3
2L	1270742	*	+T	INS	687.03	58						INTERGENIC							Homo-INDEL	L35
2L	1272326	*	-A	DEL	1245.92	76						INTERGENIC							Hetero-INDEL	G3
2L	1272326	*	-A	DEL	1245.92	76						INTERGENIC							Homo-INDEL	L35
2L	1291104	G	A	SNP	356.06	54	AGAP004691	VectorBase	AGAP004691-RA			INTRON					1560		Hetero-SNP	L35
2L	1291124	C	T	SNP	329.42	54	AGAP004691	VectorBase	AGAP004691-RA			INTRON					1560		Hetero-SNP	L35
2L	1330879	A	G	SNP	957.71	42						INTERGENIC							Homo-SNP	Common
2L	1973861	*	+AAA	INS	1515.48	39	AGAP004699	VectorBase	AGAP004699-RA	exon_2L_1973601_1974298	1	UTR_5_PRIME							Homo-INDEL	Common
2L	1974026	T	A	SNP	1582.22	62	AGAP004699	VectorBase	AGAP004699-RA	exon_2L_1973601_1974298	1	UTR_5_PRIME							Homo-SNP	Common
2L	2287756	*	-TGT	DEL	1523.12	53						INTERGENIC							Homo-INDEL	Common
2L	2482875	*	+A	INS	353.05	104	AGAP004709	VectorBase	AGAP004709-RA	exon_2L_2482856_2483310	2	FRAME_SHIFT					519		Hetero-INDEL	Common
2L	2896931	T	G	SNP	2630.81	96						INTERGENIC							Homo-SNP	Common
2L	2930290	T	C	SNP	1606.64	60	AGAP004734	VectorBase	AGAP004734-RA	exon_2L_2926630_2930688	1	SYNONYMOUS_CODING	Q/Q	caA/caG	133	1	5457		Homo-SNP	Common
2L	3032389	C	T	SNP	1176.09	46	AGAP004746	VectorBase	AGAP004746-RB	exon_2L_3031936_3032846	4	NON_SYNONYMOUS_CODING	T/M	aCg/aTg	461	0	2079		Homo-SNP	Common
2L	3032444	C	T	SNP	1035.81	40	AGAP004746	VectorBase	AGAP004746-RA	exon_2L_3031810_3032846	3	SYNONYMOUS_CODING	G/G	ggC/ggT	502	3	2148		Homo-SNP	Common
2L	3041515	T	G	SNP	2345.5	86						INTERGENIC							Homo-SNP	Common
2L	3041528	T	G	SNP	2152.87	79						INTERGENIC							Homo-SNP	Common
2L	3041530	A	T	SNP	2192.42	82						INTERGENIC							Homo-SNP	Common
2L	3041548	*	+A	INS	1874.54	81						INTERGENIC							Homo-INDEL	Common
2L	3041935	*	+G	INS	5140.49	119						INTERGENIC							Homo-INDEL	Common
2L	3061275	A	T	SNP	1254.1	48	AGAP004753	VectorBase	AGAP004753-RA			INTRON					1167		Homo-SNP	Common
2L	3070438	*	+A	INS	1157.39	49	AGAP004757	VectorBase	AGAP004757-RA			UTR_3_PRIME							Homo-INDEL	Common
2L	3156730	A	G	SNP	1347.79	53	AGAP004765	VectorBase	AGAP004765-RA	Exon_2L_3156617_3158787	2	SYNONYMOUS_CODING	L/L	ctA/ctG	43	3	2187		Homo-SNP	Common
2L	3157141	G	A	SNP	1521.87	59	AGAP004765	VectorBase	AGAP004765-RA	Exon_2L_3156617_3158787	2	SYNONYMOUS_CODING	G/G	ggG/ggA	180	3	2187		Homo-SNP	Common
2L	3172292	A	G	SNP	274.17	34	AGAP004766	VectorBase	AGAP004766-RA			INTRON					909		Hetero-SNP	Common
2L	3176519	A	G	SNP	1822.93	71						INTERGENIC							Homo-SNP	Common
2L	3297508	C	T	SNP	1827.49	119	AGAP004768	VectorBase	AGAP004768-RB			INTRON					1470		Hetero-SNP	L35
2L	3297508	C	T	SNP	1827.49	119	AGAP004768	VectorBase	AGAP004768-RB			INTRON					1470		Homo-SNP	G3
2L	3297548	*	-A	DEL	811	77	AGAP004768	VectorBase	AGAP004768-RB			INTRON					1470		Hetero-INDEL	Common
2L	3297834	T	C	SNP	1121.69	87	AGAP004769	VectorBase	AGAP004769-RA	exon_2L_3297616_3298709	1	UTR_5_PRIME							Hetero-SNP	Common
2L	3298196	A	G	SNP	1428.35	107	AGAP004768	VectorBase	AGAP004768-RB	exon_2L_3297616_3298709	1	INTRON					1470		Hetero-SNP	Common
2L	3317778	C	T	SNP	1777.99	124	AGAP004769	VectorBase	AGAP004769-RA	exon_2L_3317666_3317823	4	SYNONYMOUS_CODING	S/S	tcC/tcT	168	3	549		Hetero-SNP	L35
2L	3317778	C	T	SNP	1777.99	124	AGAP004769	VectorBase	AGAP004769-RA	exon_2L_3317666_3317823	4	SYNONYMOUS_CODING	S/S	tcC/tcT	168	3	549		Homo-SNP	G3
2L	3318041	C	T	SNP	1561.98	123	AGAP004768	VectorBase	AGAP004768-RB			INTRON					1470		Hetero-SNP	Common
2L	3318092	C	A	SNP	1091.48	103	AGAP004768	VectorBase	AGAP004768-RB			INTRON					1470		Hetero-SNP	Common
2L	3318106	T	A	SNP	2255.7	86	AGAP004768	VectorBase	AGAP004768-RB			INTRON					1470		Homo-SNP	Common
2L	3318264	*	+A	INS	2407.26	120	AGAP004768	VectorBase	AGAP004768-RB			INTRON					1470		Hetero-INDEL	Common
2L	3318311	G	C	SNP	1147.21	87	AGAP004768	VectorBase	AGAP004768-RB			INTRON					1470		Hetero-SNP	Common
2L	3318648	T	A	SNP	1360.17	109	AGAP004768	VectorBase	AGAP004768-RB			INTRON					1470		Hetero-SNP	Common
2L	3318650	G	A	SNP	1308.74	109	AGAP004768	VectorBase	AGAP004768-RB			INTRON					1470		Hetero-SNP	Common
2L	3318725	*	+AC	INS	1714.98	86	AGAP004768	VectorBase	AGAP004768-RB			INTRON					1470		Hetero-INDEL	L35
2L	3318725	*	+AC	INS	1714.98	86	AGAP004768	VectorBase	AGAP004768-RB			INTRON					1470		Homo-INDEL	G3
2L	3318876	G	A	SNP	1012.24	108	AGAP004768	VectorBase	AGAP004768-RB			INTRON					1470		Hetero-SNP	Common
2L	3318957	T	C	SNP	3323.01	124	AGAP004768	VectorBase	AGAP004768-RB			INTRON					1470		Homo-SNP	Common
2L	3318963	C	T	SNP	3186.34	122	AGAP004768	VectorBase	AGAP004768-RB			INTRON					1470		Homo-SNP	Common
2L	3319056	*	+AC	INS	884.52	87	AGAP004768	VectorBase	AGAP004768-RB			INTRON					1470		Hetero-INDEL	G3
2L	3319056	*	+AC	INS	884.52	87	AGAP004768	VectorBase	AGAP004768-RB			INTRON					1470		Homo-INDEL	L35
2L	3319170	A	T	SNP	307.37	72	AGAP004768	VectorBase	AGAP004768-RB			INTRON					1470		Hetero-SNP	Common
2L	3319558	*	-T	DEL	416.84	107	AGAP004768	VectorBase	AGAP004768-RB			INTRON					1470		Hetero-INDEL	Common
2L	3319686	*	+TG	INS	1077.75	50	AGAP004768	VectorBase	AGAP004768-RB			INTRON					1470		Hetero-INDEL	Common
2L	3319705	C	A	SNP	696.67	66	AGAP004768	VectorBase	AGAP004768-RB			INTRON					1470		Hetero-SNP	Common
2L	3320651	A	C	SNP	1279.96	105	AGAP004768	VectorBase	AGAP004768-RB			INTRON					1470		Hetero-SNP	Common
2L	3320821	A	C	SNP	1962.23	134	AGAP004768	VectorBase	AGAP004768-RB			INTRON					1470		Hetero-SNP	L35
2L	3320821	A	C	SNP	1962.23	134	AGAP004768	VectorBase	AGAP004768-RB			INTRON					1470		Homo-SNP	G3
2L	3320875	G	A	SNP	1610.35	130	AGAP004768	VectorBase	AGAP004768-RB			INTRON					1470		Hetero-SNP	Common
2L	3341957	A	G	SNP	181.17	41						INTERGENIC							Hetero-SNP	Common
2L	3341981	C	T	SNP	231.37	40						INTERGENIC							Hetero-SNP	Common
2L	3343962	A	G	SNP	240.62	33						INTERGENIC							Hetero-SNP	Common
2L	3360361	G	A	SNP	851.26	84	AGAP004773	VectorBase	AGAP004773-RA	exon_2L_3360197_3361330	1	SYNONYMOUS_CODING	T/T	acG/acA	55	3	1134		Hetero-SNP	Common
2L	3360400	C	T	SNP	1091.61	97	AGAP004773	VectorBase	AGAP004773-RA	exon_2L_3360197_3361330	1	SYNONYMOUS_CODING	G/G	ggC/ggT	68	3	1134		Hetero-SNP	Common
2L	3360628	C	T	SNP	1878.4	76	AGAP004773	VectorBase	AGAP004773-RA	exon_2L_3360197_3361330	1	SYNONYMOUS_CODING	G/G	ggC/ggT	144	3	1134		Homo-SNP	Common
2L	3360931	T	C	SNP	1369.63	55	AGAP004773	VectorBase	AGAP004773-RA	exon_2L_3360197_3361330	1	SYNONYMOUS_CODING	T/T	acT/acC	245	3	1134		Homo-SNP	Common
2L	3361081	G	A	SNP	782.6	72	AGAP004773	VectorBase	AGAP004773-RA	exon_2L_3360197_3361330	1	SYNONYMOUS_CODING	P/P	ccG/ccA	295	3	1134		Hetero-SNP	Common
2L	3361555	*	+T	INS	930.42	53						INTERGENIC							Hetero-INDEL	Common
2L	3361615	G	T	SNP	2559.01	95						INTERGENIC							Homo-SNP	Common
2L	3388867	A	T	SNP	1612.63	64						INTERGENIC							Homo-SNP	Common
2L	3388886	C	T	SNP	1763.93	69						INTERGENIC							Homo-SNP	Common
2L	3388976	C	A	SNP	711.4	39						INTERGENIC							Hetero-SNP	L35
2L	3388976	C	A	SNP	711.4	39						INTERGENIC							Homo-SNP	G3
2L	3389034	T	C	SNP	667.29	60						INTERGENIC							Hetero-SNP	Common
2L	3390905	A	T	SNP	663.83	49	AGAP004774	VectorBase	AGAP004774-RA	exon_2L_3390856_3391560	2	SYNONYMOUS_CODING	G/G	ggA/ggT	88	3	4617		Hetero-SNP	Common
2L	3392991	A	G	SNP	703.99	57	AGAP004774	VectorBase	AGAP004774-RA	exon_2L_3392663_3393927	5	SYNONYMOUS_CODING	S/S	tcA/tcG	564	3	4617		Hetero-SNP	Common
2L	3394665	T	C	SNP	508.6	55	AGAP004774	VectorBase	AGAP004774-RA			INTRON					4617		Hetero-SNP	Common
2L	3395155	A	G	SNP	909.64	80	AGAP004774	VectorBase	AGAP004774-RA	exon_2L_3394862_3395349	7	SYNONYMOUS_CODING	E/E	gaA/gaG	1028	1	4617		Hetero-SNP	Common
2L	3395168	G	A	SNP	770.48	78	AGAP004774	VectorBase	AGAP004774-RA	exon_2L_3394862_3395349	7	NON_SYNONYMOUS_CODING	A/T	Gcg/Acg	1033	0	4617		Hetero-SNP	Common
2L	3395338	G	A	SNP	567.32	39	AGAP004774	VectorBase	AGAP004774-RA	exon_2L_3394862_3395349	7	SYNONYMOUS_CODING	E/E	gaG/gaA	1089	1	4617		Hetero-SNP	Common
2L	3395390	T	A	SNP	682.4	52	AGAP004774	VectorBase	AGAP004774-RA			INTRON					4617		Hetero-SNP	Common
2L	3396556	A	G	SNP	694.23	55	AGAP004774	VectorBase	AGAP004774-RA	exon_2L_3396341_3396763	9	SYNONYMOUS_CODING	Q/Q	caA/caG	1201	1	4617		Hetero-SNP	Common
2L	3398134	G	A	SNP	1056.17	76	AGAP004774	VectorBase	AGAP004774-RA			UTR_3_PRIME							Hetero-SNP	Common
2L	3398240	A	T	SNP	895.45	73	AGAP004774	VectorBase	AGAP004774-RA			UTR_3_PRIME							Hetero-SNP	L35
2L	3398240	A	T	SNP	895.45	73	AGAP004774	VectorBase	AGAP004774-RA			UTR_3_PRIME							Homo-SNP	G3
2L	3398441	G	T	SNP	894.94	75	AGAP004774	VectorBase	AGAP004774-RA			UTR_3_PRIME							Hetero-SNP	Common
2L	3398467	C	T	SNP	1153.69	77	AGAP004774	VectorBase	AGAP004774-RA			UTR_3_PRIME							Hetero-SNP	Common
2L	3398638	T	A	SNP	733.09	73	AGAP004774	VectorBase	AGAP004774-RA			UTR_3_PRIME							Hetero-SNP	Common
2L	3398662	G	A	SNP	927.2	71	AGAP004774	VectorBase	AGAP004774-RA			UTR_3_PRIME							Hetero-SNP	L35
2L	3398662	G	A	SNP	927.2	71	AGAP004774	VectorBase	AGAP004774-RA			UTR_3_PRIME							Homo-SNP	G3
2L	3398856	*	+A	INS	891.93	69	AGAP004774	VectorBase	AGAP004774-RA			UTR_3_PRIME							Hetero-INDEL	G3
2L	3398874	*	+A	INS	1136.26	84	AGAP004774	VectorBase	AGAP004774-RA			UTR_3_PRIME							Hetero-INDEL	Common
2L	3398934	*	+AC	INS	218.18	32	AGAP004774	VectorBase	AGAP004774-RA			UTR_3_PRIME							Hetero-INDEL	G3
2L	3399105	G	A	SNP	688.45	48	AGAP004774	VectorBase	AGAP004774-RA			UTR_3_PRIME							Hetero-SNP	L35
2L	3399105	G	A	SNP	688.45	48	AGAP004774	VectorBase	AGAP004774-RA			UTR_3_PRIME							Homo-SNP	G3
2L	3399157	C	T	SNP	1990.16	73	AGAP004774	VectorBase	AGAP004774-RA			UTR_3_PRIME							Homo-SNP	Common
2L	3399193	A	G	SNP	797.65	69	AGAP004774	VectorBase	AGAP004774-RA			UTR_3_PRIME							Hetero-SNP	Common
2L	3399302	*	-TTT	DEL	750.19	34						INTERGENIC							Hetero-INDEL	L35
2L	3399302	*	-TTT	DEL	750.19	34						INTERGENIC							Homo-INDEL	G3
2L	3399305	*	+T	INS	750.19	34						INTERGENIC							Hetero-INDEL	L35
2L	3399305	*	+T	INS	750.19	34						INTERGENIC							Homo-INDEL	G3
2L	3399351	T	C	SNP	59.21	44						INTERGENIC							Hetero-SNP	L35
2L	3399478	A	G	SNP	153.27	54						INTERGENIC							Hetero-SNP	L35
2L	3399486	A	G	SNP	241.63	62						INTERGENIC							Hetero-SNP	Common
2L	3399789	*	+AA	INS	909.56	89						INTERGENIC							Hetero-INDEL	Common
2L	3399803	G	A	SNP	1136.56	87						INTERGENIC							Hetero-SNP	Common
2L	3400216	A	T	SNP	610.99	63						INTERGENIC							Hetero-SNP	Common
2L	3400317	A	G	SNP	692.39	43						INTERGENIC							Hetero-SNP	L35
2L	3400317	A	G	SNP	692.39	43						INTERGENIC							Homo-SNP	G3
2L	3401045	G	T	SNP	2553.18	168	AGAP004775	VectorBase	AGAP004775-RA			UTR_3_PRIME							Hetero-SNP	Common
2L	3401854	A	G	SNP	1377.04	153	AGAP004775	VectorBase	AGAP004775-RA	exon_2L_3401545_3402259	8	SYNONYMOUS_CODING	G/G	ggT/ggC	315	3	1254		Hetero-SNP	Common
2L	3403091	G	A	SNP	449.96	37	AGAP004776	VectorBase	AGAP004776-RA	exon_2L_3402582_3404142	1	SYNONYMOUS_CODING	V/V	gtG/gtA	138	3	1785		Hetero-SNP	Common
2L	3403400	T	A	SNP	574.02	47	AGAP004775	VectorBase	AGAP004775-RA	exon_2L_3402582_3404142	1	INTRON	I/I	atT/atA	241	2	1254		Hetero-SNP	Common
2L	3403556	C	T	SNP	654.18	49	AGAP004776	VectorBase	AGAP004776-RA	exon_2L_3402582_3404142	1	SYNONYMOUS_CODING	I/I	atC/atT	293	2	1785		Hetero-SNP	Common
2L	3403580	G	T	SNP	798.02	56	AGAP004776	VectorBase	AGAP004776-RA	exon_2L_3402582_3404142	1	SYNONYMOUS_CODING	L/L	ctG/ctT	301	3	1785		Hetero-SNP	L35
2L	3403580	G	T	SNP	798.02	56	AGAP004776	VectorBase	AGAP004776-RA	exon_2L_3402582_3404142	1	SYNONYMOUS_CODING	L/L	ctG/ctT	301	3	1785		Homo-SNP	G3
2L	3404092	C	G	SNP	596.74	48	AGAP004776	VectorBase	AGAP004776-RA	exon_2L_3402582_3404142	1	NON_SYNONYMOUS_CODING	A/G	gCg/gGg	472	0	1785		Hetero-SNP	L35
2L	3404092	C	G	SNP	596.74	48	AGAP004776	VectorBase	AGAP004776-RA	exon_2L_3402582_3404142	1	NON_SYNONYMOUS_CODING	A/G	gCg/gGg	472	0	1785		Homo-SNP	G3
2L	3404104	A	C	SNP	679.17	57	AGAP004776	VectorBase	AGAP004776-RA	exon_2L_3402582_3404142	1	NON_SYNONYMOUS_CODING	Q/P	cAa/cCa	476	0	1785		Hetero-SNP	L35
2L	3404104	A	C	SNP	679.17	57	AGAP004776	VectorBase	AGAP004776-RA	exon_2L_3402582_3404142	1	NON_SYNONYMOUS_CODING	Q/P	cAa/cCa	476	0	1785		Homo-SNP	G3
2L	3404143	G	T	SNP	728.45	55	AGAP004775	VectorBase	AGAP004775-RA			INTRON					1254		Hetero-SNP	Common
2L	3404144	T	G	SNP	813.14	55	AGAP004776	VectorBase	AGAP004776-RA			SPLICE_SITE_DONOR							Hetero-SNP	L35
2L	3404144	T	G	SNP	813.14	55	AGAP004776	VectorBase	AGAP004776-RA			SPLICE_SITE_DONOR							Homo-SNP	G3
2L	3404305	A	T	SNP	568.89	64	AGAP004776	VectorBase	AGAP004776-RA	exon_2L_3404233_3404685	2	NON_SYNONYMOUS_CODING	Q/L	cAa/cTa	513	0	1785		Hetero-SNP	Common
2L	3423478	*	-T	DEL	573.19	76	AGAP004777	VectorBase	AGAP004777-RA			INTRON					2115		Hetero-INDEL	G3
2L	3423568	*	-T	DEL	2127.92	101	AGAP004775	VectorBase	AGAP004775-RB			INTRON					1254		Hetero-INDEL	Common
2L	3423569	*	+TT	INS	2127.92	101	AGAP004775	VectorBase	AGAP004775-RA			INTRON					1254		Hetero-INDEL	Common
2L	3425301	T	C	SNP	1020.56	94	AGAP004777	VectorBase	AGAP004777-RA			INTRON					2115		Hetero-SNP	Common
2L	3425310	T	C	SNP	923.88	88	AGAP004777	VectorBase	AGAP004777-RA			INTRON					2115		Hetero-SNP	Common
2L	3425520	C	T	SNP	1541.58	111	AGAP004777	VectorBase	AGAP004777-RA			INTRON					2115		Hetero-SNP	L35
2L	3425520	C	T	SNP	1541.58	111	AGAP004777	VectorBase	AGAP004777-RA			INTRON					2115		Homo-SNP	G3
2L	3426547	G	A	SNP	659.04	50	AGAP004775	VectorBase	AGAP004775-RA			INTRON					1254		Hetero-SNP	Common
2L	3426613	C	T	SNP	2318.1	91	AGAP004777	VectorBase	AGAP004777-RA			INTRON					2115		Homo-SNP	Common
2L	3426662	*	-T	DEL	1190.11	60	AGAP004777	VectorBase	AGAP004777-RA			INTRON					2115		Homo-INDEL	Common
2L	3426704	A	C	SNP	1189.98	50	AGAP004775	VectorBase	AGAP004775-RB			INTRON					1254		Homo-SNP	Common
2L	3427124	C	G	SNP	761.02	35	AGAP004777	VectorBase	AGAP004777-RA			INTRON					2115		Hetero-SNP	L35
2L	3427124	C	G	SNP	761.02	35	AGAP004777	VectorBase	AGAP004777-RA			INTRON					2115		Homo-SNP	G3
2L	3427180	A	T	SNP	858.1	59	AGAP004777	VectorBase	AGAP004777-RA			INTRON					2115		Hetero-SNP	L35
2L	3427180	A	T	SNP	858.1	59	AGAP004777	VectorBase	AGAP004777-RA			INTRON					2115		Homo-SNP	G3
2L	3427571	A	T	SNP	722.59	92	AGAP004775	VectorBase	AGAP004775-RA			INTRON					1254		Hetero-SNP	Common
2L	3427572	C	A	SNP	738.31	92	AGAP004777	VectorBase	AGAP004777-RA			INTRON					2115		Hetero-SNP	Common
2L	3427913	*	+A	INS	1037.39	100	AGAP004775	VectorBase	AGAP004775-RB			INTRON					1254		Hetero-INDEL	Common
2L	3428894	C	G	SNP	1726.5	101	AGAP004777	VectorBase	AGAP004777-RA			INTRON					2115		Hetero-SNP	L35
2L	3428894	C	G	SNP	1726.5	101	AGAP004777	VectorBase	AGAP004777-RA			INTRON					2115		Homo-SNP	G3
2L	3429212	T	A	SNP	669.51	58	AGAP004777	VectorBase	AGAP004777-RA			INTRON					2115		Hetero-SNP	L35
2L	3429212	T	A	SNP	669.51	58	AGAP004777	VectorBase	AGAP004777-RA			INTRON					2115		Homo-SNP	G3
2L	3429263	*	+T	INS	718.17	68	AGAP004777	VectorBase	AGAP004777-RA			INTRON					2115		Hetero-INDEL	Common
2L	3429820	G	A	SNP	458.67	75	AGAP004777	VectorBase	AGAP004777-RA			INTRON					2115		Hetero-SNP	Common
2L	3429924	C	T	SNP	117.12	48	AGAP004777	VectorBase	AGAP004777-RA			INTRON					2115		Hetero-SNP	Common
2L	3429926	G	A	SNP	165.39	47	AGAP004777	VectorBase	AGAP004777-RA			INTRON					2115		Hetero-SNP	Common
2L	3429984	C	T	SNP	798.83	83	AGAP004777	VectorBase	AGAP004777-RA			INTRON					2115		Hetero-SNP	Common
2L	3430369	G	C	SNP	527.66	47	AGAP004775	VectorBase	AGAP004775-RB			INTRON					1254		Hetero-SNP	Common
2L	3430504	A	G	SNP	1667.02	96	AGAP004777	VectorBase	AGAP004777-RA			INTRON					2115		Hetero-SNP	L35
2L	3430504	A	G	SNP	1667.02	96	AGAP004777	VectorBase	AGAP004777-RA			INTRON					2115		Homo-SNP	G3
2L	3446051	G	A	SNP	500.89	47	AGAP004778	VectorBase	AGAP004778-RA	exon_2L_3445900_3446273	1	UTR_5_PRIME							Hetero-SNP	Common
2L	3446225	A	C	SNP	1474.26	53	AGAP004778	VectorBase	AGAP004778-RA	exon_2L_3445900_3446273	1	UTR_5_PRIME							Homo-SNP	Common
2L	3446530	G	A	SNP	1289.78	50	AGAP004775	VectorBase	AGAP004775-RA	exon_2L_3446516_3446605	2	INTRON	V/V	gtG/gtA	20	3	1254		Homo-SNP	Common
2L	3446953	C	T	SNP	571.79	106	AGAP004778	VectorBase	AGAP004778-RA			UTR_3_PRIME							Hetero-SNP	Common
2L	3446963	C	G	SNP	1561.49	104	AGAP004778	VectorBase	AGAP004778-RA			UTR_3_PRIME							Hetero-SNP	Common
2L	3447009	C	T	SNP	625.76	91	AGAP004778	VectorBase	AGAP004778-RA			UTR_3_PRIME							Hetero-SNP	Common
2L	3447142	G	T	SNP	2438.85	186	AGAP004775	VectorBase	AGAP004775-RA	exon_2L_3447089_3447379	1	UTR_5_PRIME							Hetero-SNP	Common
2L	3447148	T	C	SNP	1311.45	183	AGAP004775	VectorBase	AGAP004775-RA	exon_2L_3447089_3447379	1	UTR_5_PRIME							Hetero-SNP	Common
2L	3452905	C	T	SNP	518.25	58						INTERGENIC							Hetero-SNP	Common
2L	3453038	G	T	SNP	532.31	52						INTERGENIC							Hetero-SNP	Common
2L	3453619	A	G	SNP	389.01	57						INTERGENIC							Hetero-SNP	Common
2L	3455422	G	A	SNP	502.83	52	AGAP004780	VectorBase	AGAP004780-RA			INTRON					3569		Hetero-SNP	Common
2L	3455423	T	C	SNP	501.71	53	AGAP004780	VectorBase	AGAP004780-RA			INTRON					3569		Hetero-SNP	Common
2L	3455499	T	A	SNP	548.25	48	AGAP004780	VectorBase	AGAP004780-RA	exon_2L_3455489_3455624	7	SYNONYMOUS_CODING	S/S	tcA/tcT	846	3	3569		Hetero-SNP	Common
2L	3458048	A	G	SNP	439.79	41	AGAP004780	VectorBase	AGAP004780-RA	exon_2L_3457828_3458247	3	SYNONYMOUS_CODING	Y/Y	taT/taC	405	1	3569		Hetero-SNP	Common
2L	3458376	A	G	SNP	234.36	43	AGAP004780	VectorBase	AGAP004780-RA	exon_2L_3458330_3459947	2	SYNONYMOUS_CODING	S/S	tcT/tcC	323	3	3569		Hetero-SNP	Common
2L	3458560	C	T	SNP	726.97	77	AGAP004780	VectorBase	AGAP004780-RA	exon_2L_3458330_3459947	2	NON_SYNONYMOUS_CODING	S/N	aGc/aAc	262	0	3569		Hetero-SNP	Common
2L	3458586	C	T	SNP	711.27	74	AGAP004780	VectorBase	AGAP004780-RA	exon_2L_3458330_3459947	2	SYNONYMOUS_CODING	V/V	gtG/gtA	253	3	3569		Hetero-SNP	Common
2L	3458658	C	T	SNP	529.07	60	AGAP004780	VectorBase	AGAP004780-RA	exon_2L_3458330_3459947	2	SYNONYMOUS_CODING	L/L	ttG/ttA	229	1	3569		Hetero-SNP	Common
2L	3458709	G	A	SNP	396.34	42	AGAP004780	VectorBase	AGAP004780-RA	exon_2L_3458330_3459947	2	SYNONYMOUS_CODING	G/G	ggC/ggT	212	3	3569		Hetero-SNP	Common
2L	3458726	C	T	SNP	424.87	45	AGAP004780	VectorBase	AGAP004780-RA	exon_2L_3458330_3459947	2	NON_SYNONYMOUS_CODING	E/K	Gag/Aag	207	0	3569		Hetero-SNP	Common
2L	3458749	A	T	SNP	353.78	46	AGAP004780	VectorBase	AGAP004780-RA	exon_2L_3458330_3459947	2	NON_SYNONYMOUS_CODING	V/E	gTg/gAg	199	0	3569		Hetero-SNP	Common
2L	3458769	C	T	SNP	518.85	42	AGAP004780	VectorBase	AGAP004780-RA	exon_2L_3458330_3459947	2	SYNONYMOUS_CODING	T/T	acG/acA	192	3	3569		Hetero-SNP	Common
2L	3459380	T	A	SNP	441.73	45	AGAP004780	VectorBase	AGAP004780-RA	exon_2L_3458330_3459947	2	UTR_5_PRIME							Hetero-SNP	Common
2L	3459417	G	A	SNP	519.93	44	AGAP004780	VectorBase	AGAP004780-RA	exon_2L_3458330_3459947	2	UTR_5_PRIME							Hetero-SNP	Common
2L	3459567	C	T	SNP	412.66	52	AGAP004780	VectorBase	AGAP004780-RA	exon_2L_3458330_3459947	2	START_GAINED							Hetero-SNP	Common
2L	3459578	A	C	SNP	304.26	45	AGAP004780	VectorBase	AGAP004780-RA	exon_2L_3458330_3459947	2	START_GAINED							Hetero-SNP	Common
2L	3460840	A	G	SNP	683.33	52						INTERGENIC							Hetero-SNP	Common
2L	3462754	C	T	SNP	483.34	65						INTERGENIC							Hetero-SNP	Common
2L	3462762	G	C	SNP	502.02	65						INTERGENIC							Hetero-SNP	Common
2L	3463015	*	+T	INS	453.86	61						INTERGENIC							Hetero-INDEL	Common
2L	3463131	T	A	SNP	1006.74	71						INTERGENIC							Hetero-SNP	Common
2L	3463132	T	C	SNP	399.27	70						INTERGENIC							Hetero-SNP	Common
2L	3463324	T	G	SNP	537.55	39						INTERGENIC							Hetero-SNP	Common
2L	3463681	A	T	SNP	68.84	41						INTERGENIC							Hetero-SNP	G3
2L	3463692	T	G	SNP	832.6	48						INTERGENIC							Hetero-SNP	Common
2L	3463715	G	T	SNP	604.02	39						INTERGENIC							Hetero-SNP	Common
2L	3463738	C	G	SNP	187.04	37						INTERGENIC							Hetero-SNP	Common
2L	3463782	T	A	SNP	171.99	47						INTERGENIC							Hetero-SNP	Common
2L	3463926	C	T	SNP	1209.73	46						INTERGENIC							Homo-SNP	Common
2L	3463971	T	C	SNP	1037.58	39						INTERGENIC							Homo-SNP	Common
2L	3464389	T	C	SNP	428.49	52						INTERGENIC							Hetero-SNP	Common
2L	3464966	C	T	SNP	499.66	52	AGAP004781	VectorBase	AGAP004781-RA	Exon_2L_3464927_3465022	3	SYNONYMOUS_CODING	T/T	acG/acA	240	3	927		Hetero-SNP	Common
2L	3465782	T	C	SNP	582.03	41	AGAP004781	VectorBase	AGAP004781-RA	Exon_2L_3465706_3465835	1	NON_SYNONYMOUS_CODING	R/G	Aga/Gga	19	1	927		Hetero-SNP	Common
2L	3465789	C	T	SNP	514.93	41	AGAP004781	VectorBase	AGAP004781-RA	Exon_2L_3465706_3465835	1	SYNONYMOUS_CODING	Q/Q	caG/caA	16	1	927		Hetero-SNP	Common
2L	3465802	T	A	SNP	606.56	50	AGAP004781	VectorBase	AGAP004781-RA	Exon_2L_3465706_3465835	1	NON_SYNONYMOUS_CODING	N/I	aAt/aTt	12	0	927		Hetero-SNP	Common
2L	3465879	T	A	SNP	207.07	52						INTERGENIC							Hetero-SNP	G3
2L	3466226	A	G	SNP	168.54	35						INTERGENIC							Hetero-SNP	Common
2L	3466250	C	G	SNP	521.23	39						INTERGENIC							Hetero-SNP	Common
2L	3466499	C	T	SNP	1013.93	41						INTERGENIC							Homo-SNP	Common
2L	3468299	G	A	SNP	221.16	50						INTERGENIC							Hetero-SNP	Common
2L	3542044	C	T	SNP	292.81	37						INTERGENIC							Hetero-SNP	Common
2L	3542054	*	-A	DEL	1464.98	37						INTERGENIC							Homo-INDEL	Common
2L	3542114	G	A	SNP	731.36	67	AGAP004785	VectorBase	AGAP004785-RA	exon_2L_3542108_3542219	1	NON_SYNONYMOUS_CODING	G/S	Ggc/Agc	3	0	861		Hetero-SNP	Common
2L	3543166	*	+C	INS	733.4	40	AGAP004785	VectorBase	AGAP004785-RA			INTRON					861		Hetero-INDEL	Common
2L	3544109	G	A	SNP	1285.32	101	AGAP004785	VectorBase	AGAP004785-RA	Exon_2L_3543987_3544111	5	SYNONYMOUS_CODING	G/G	ggG/ggA	286	3	861		Hetero-SNP	Common
2L	3544213	T	A	SNP	568.66	83						INTERGENIC							Hetero-SNP	Common
2L	3544253	T	G	SNP	816.84	77						INTERGENIC							Hetero-SNP	Common
2L	3544263	C	A	SNP	770.76	71						INTERGENIC							Hetero-SNP	Common
2L	3544376	A	G	SNP	911.7	71						INTERGENIC							Hetero-SNP	Common
2L	3544387	C	T	SNP	650.88	75						INTERGENIC							Hetero-SNP	Common
2L	3546265	G	T	SNP	412.26	41	AGAP004786	VectorBase	AGAP004786-RA			INTRON					1194		Hetero-SNP	Common
2L	3547282	G	A	SNP	179.88	43	AGAP004786	VectorBase	AGAP004786-RA	exon_2L_3546983_3548422	3	SYNONYMOUS_CODING	T/T	acG/acA	138	3	1194		Hetero-SNP	Common
2L	3547360	C	T	SNP	1784.49	74	AGAP004786	VectorBase	AGAP004786-RA	exon_2L_3546983_3548422	3	SYNONYMOUS_CODING	G/G	ggC/ggT	164	3	1194		Homo-SNP	Common
2L	3547663	T	C	SNP	1283.72	49	AGAP004786	VectorBase	AGAP004786-RA	exon_2L_3546983_3548422	3	SYNONYMOUS_CODING	T/T	acT/acC	265	3	1194		Homo-SNP	Common
2L	3547813	G	A	SNP	781.48	74	AGAP004786	VectorBase	AGAP004786-RA	exon_2L_3546983_3548422	3	SYNONYMOUS_CODING	P/P	ccG/ccA	315	3	1194		Hetero-SNP	Common
2L	3548073	G	C	SNP	773.66	91	AGAP004786	VectorBase	AGAP004786-RA			UTR_3_PRIME							Hetero-SNP	Common
2L	3548228	C	T	SNP	714.3	98	AGAP004786	VectorBase	AGAP004786-RA			UTR_3_PRIME							Hetero-SNP	Common
2L	3548232	A	G	SNP	1141.12	92	AGAP004786	VectorBase	AGAP004786-RA			UTR_3_PRIME							Hetero-SNP	Common
2L	3548287	*	+T	INS	426.51	87	AGAP004786	VectorBase	AGAP004786-RA			UTR_3_PRIME							Hetero-INDEL	Common
2L	3583305	*	+T	INS	2142.45	53	AGAP004792	VectorBase	AGAP004792-RB			UTR_3_PRIME							Homo-INDEL	Common
2L	3583595	*	+A	INS	1700.22	40	AGAP004792	VectorBase	AGAP004792-RA			UTR_3_PRIME							Homo-INDEL	Common
2L	3583838	G	C	SNP	1011.04	40						INTERGENIC							Homo-SNP	Common
2L	3583884	C	A	SNP	930.05	38						INTERGENIC							Homo-SNP	Common
2L	3589000	T	A	SNP	2388.11	92	AGAP004793	VectorBase	AGAP004793-RB	exon_2L_3588905_3589020	1	UTR_5_PRIME					1461		Homo-SNP	Common
2L	3590054	T	C	SNP	1894.99	71	AGAP004793	VectorBase	AGAP004793-RA	exon_2L_3589523_3590507	3	SYNONYMOUS_CODING	L/L	ctT/ctC	336	3	1461		Homo-SNP	Common
2L	3590093	A	T	SNP	850.06	33	AGAP004793	VectorBase	AGAP004793-RB	exon_2L_3589523_3590507	3	SYNONYMOUS_CODING	A/A	gcA/gcT	282	3	1260		Homo-SNP	Common
2L	3590423	G	C	SNP	1337.95	54	AGAP004793	VectorBase	AGAP004793-RB	exon_2L_3589523_3590507	3	SYNONYMOUS_CODING	A/A	gcG/gcC	392	3	1260		Homo-SNP	Common
2L	3590429	C	T	SNP	1487.22	59	AGAP004793	VectorBase	AGAP004793-RB	exon_2L_3589523_3590507	3	SYNONYMOUS_CODING	P/P	ccC/ccT	394	3	1260		Homo-SNP	Common
2L	3590445	G	A	SNP	1398.44	56	AGAP004793	VectorBase	AGAP004793-RA	exon_2L_3589523_3590507	3	NON_SYNONYMOUS_CODING	E/K	Gag/Aag	467	0	1461		Homo-SNP	Common
2L	3605705	G	T	SNP	2360.38	91						INTERGENIC							Homo-SNP	Common
2L	3606044	*	+T	INS	1943.11	81						INTERGENIC							Homo-INDEL	Common
2L	3606443	T	C	SNP	1494.07	55						INTERGENIC							Homo-SNP	Common
2L	3606629	A	T	SNP	2170.76	84						INTERGENIC							Homo-SNP	Common
2L	3606636	A	G	SNP	2319.75	87						INTERGENIC							Homo-SNP	Common
2L	3606885	*	-T	DEL	1649.21	86						INTERGENIC							Homo-INDEL	Common
2L	3607150	G	T	SNP	1446.71	54						INTERGENIC							Homo-SNP	Common
2L	3608347	T	A	SNP	1259.08	47						INTERGENIC							Homo-SNP	Common
2L	3608853	*	-T	DEL	924.71	48						INTERGENIC							Homo-INDEL	Common
2L	3609217	A	T	SNP	961.75	37						INTERGENIC							Homo-SNP	Common
2L	3609233	T	C	SNP	929.96	34						INTERGENIC							Homo-SNP	Common
2L	3609242	G	A	SNP	871.87	34						INTERGENIC							Homo-SNP	Common
2L	3609376	G	A	SNP	1127.95	47						INTERGENIC							Homo-SNP	Common
2L	3609386	T	A	SNP	1238.34	49						INTERGENIC							Homo-SNP	Common
2L	3609730	G	A	SNP	1163.25	45						INTERGENIC							Homo-SNP	Common
2L	3610232	A	G	SNP	1347.84	49						INTERGENIC							Homo-SNP	Common
2L	3610267	A	C	SNP	1006.08	41						INTERGENIC							Homo-SNP	Common
2L	3610401	T	A	SNP	898.54	35						INTERGENIC							Homo-SNP	Common
2L	3610569	*	-G	DEL	1280.44	38						INTERGENIC							Homo-INDEL	Common
2L	3611503	T	C	SNP	919.21	36						INTERGENIC							Homo-SNP	Common
2L	3611524	*	+T	INS	1174.31	40						INTERGENIC							Homo-INDEL	Common
2L	3611568	G	T	SNP	1286.66	51						INTERGENIC							Homo-SNP	Common
2L	3611680	T	A	SNP	1031.87	44						INTERGENIC							Homo-SNP	Common
2L	3613591	G	C	SNP	2353.37	87						INTERGENIC							Homo-SNP	Common
2L	3613986	T	A	SNP	2215.43	90						INTERGENIC							Homo-SNP	Common
2L	3615052	*	+CG	INS	4198	82	AGAP004795	VectorBase	AGAP004795-RA			UTR_3_PRIME							Homo-INDEL	Common
2L	3619491	T	G	SNP	1839.67	70	AGAP004795	VectorBase	AGAP004795-RA	exon_2L_3618988_3619518	3	SYNONYMOUS_CODING	T/T	acA/acC	145	3	1920		Homo-SNP	Common
2L	3620830	C	T	SNP	1920.82	72	AGAP004795	VectorBase	AGAP004795-RA	exon_2L_3620828_3621102	2	SYNONYMOUS_CODING	K/K	aaG/aaA	135	1	1920		Homo-SNP	Common
2L	3631002	G	T	SNP	1196.78	46						INTERGENIC							Homo-SNP	Common
2L	3631338	G	A	SNP	344.06	44						INTERGENIC							Hetero-SNP	Common
2L	3631340	A	G	SNP	275.82	44						INTERGENIC							Hetero-SNP	Common
2L	3632172	*	+AG	INS	1037.24	31						INTERGENIC							Homo-INDEL	Common
2L	3632465	G	A	SNP	1074.4	40						INTERGENIC							Homo-SNP	Common
2L	3635888	*	+AA	INS	803.62	42	AGAP004797	VectorBase	AGAP004797-RA			UTR_3_PRIME							Homo-INDEL	Common
2L	3637184	C	T	SNP	1260.16	50	AGAP004797	VectorBase	AGAP004797-RA	exon_2L_3637113_3637329	1	UTR_5_PRIME							Homo-SNP	Common
2L	3637190	A	G	SNP	1346	51	AGAP004797	VectorBase	AGAP004797-RA	exon_2L_3637113_3637329	1	UTR_5_PRIME							Homo-SNP	Common
2L	3642058	G	A	SNP	2578.91	99	AGAP004798	VectorBase	AGAP004798-RA	exon_2L_3642039_3642238	6	SYNONYMOUS_CODING	T/T	acC/acT	427	3	2859		Homo-SNP	Common
2L	3644105	G	T	SNP	1638.27	65	AGAP004798	VectorBase	AGAP004798-RA	exon_2L_3643740_3644250	3	SYNONYMOUS_CODING	V/V	gtC/gtA	167	3	2859		Homo-SNP	Common
2L	3733926	G	T	SNP	781.95	31	AGAP004801	VectorBase	AGAP004801-RA	exon_2L_3733801_3734021	1	UTR_5_PRIME							Homo-SNP	Common
2L	3734414	G	A	SNP	1490.26	58	AGAP004801	VectorBase	AGAP004801-RA			INTRON					3149		Homo-SNP	Common
2L	3739357	A	G	SNP	2357.24	90	AGAP004801	VectorBase	AGAP004801-RB	exon_2L_3739029_3739360	4	SYNONYMOUS_CODING	V/V	gtA/gtG	282	3	3540		Homo-SNP	Common
2L	3740427	G	A	SNP	3556.38	134	AGAP004801	VectorBase	AGAP004801-RC	exon_2L_3740392_3740905	8	SYNONYMOUS_CODING	T/T	acG/acA	442	3	3149		Homo-SNP	Common
2L	3740565	C	G	SNP	3706.92	140	AGAP004801	VectorBase	AGAP004801-RA	exon_2L_3740392_3740905	8	SYNONYMOUS_CODING	G/G	ggC/ggG	488	3	3149		Homo-SNP	Common
2L	3741538	T	C	SNP	4435.92	159	AGAP004801	VectorBase	AGAP004801-RA	exon_2L_3741204_3741574	9	SYNONYMOUS_CODING	L/L	ctT/ctC	713	3	3149		Homo-SNP	Common
2L	3742579	T	C	SNP	1183.82	45	AGAP004801	VectorBase	AGAP004801-RA			INTRON					3149		Homo-SNP	Common
2L	3743443	G	A	SNP	3196.25	123	AGAP004801	VectorBase	AGAP004801-RB	exon_2L_3743351_3743604	11	SYNONYMOUS_CODING	A/A	gcG/gcA	996	3	3540		Homo-SNP	Common
2L	3743775	C	T	SNP	3974.04	152	AGAP004801	VectorBase	AGAP004801-RB	exon_2L_3743682_3744679	12	SYNONYMOUS_CODING	L/L	ctC/ctT	1081	3	3540		Homo-SNP	Common
2L	3744051	C	T	SNP	4162.92	155	AGAP004801	VectorBase	AGAP004801-RC	exon_2L_3743682_3744679	12	UTR_3_PRIME	Y/Y	taC/taT	1173	1	3540		Homo-SNP	Common
2L	3750026	G	A	SNP	723.64	30	AGAP004804	VectorBase	AGAP004804-RA	exon_2L_3749873_3750398	1	SYNONYMOUS_CODING	T/T	acG/acA	14	3	591		Homo-SNP	Common
2L	3751423	T	A	SNP	1671.08	66						INTERGENIC							Homo-SNP	Common
2L	3772894	T	A	SNP	1045.73	40	AGAP004805	VectorBase	AGAP004805-RA	exon_2L_3772337_3774116	5	SYNONYMOUS_CODING	G/G	ggT/ggA	353	3	3471		Homo-SNP	Common
2L	3773077	G	A	SNP	1290.68	50	AGAP004805	VectorBase	AGAP004805-RB	exon_2L_3772337_3774116	5	SYNONYMOUS_CODING	V/V	gtG/gtA	414	3	3378		Homo-SNP	Common
2L	3774305	G	A	SNP	1405.3	55	AGAP004805	VectorBase	AGAP004805-RB	exon_2L_3774208_3774500	6	SYNONYMOUS_CODING	L/L	ctG/ctA	793	3	3378		Homo-SNP	Common
2L	3774976	C	A	SNP	1638.28	66	AGAP004805	VectorBase	AGAP004805-RA	exon_2L_3774587_3775039	7	SYNONYMOUS_CODING	R/R	cgC/cgA	988	3	3471		Homo-SNP	Common
2L	3776189	A	C	SNP	940.93	38	AGAP004805	VectorBase	AGAP004805-RA			INTRON					3471		Homo-SNP	Common
2L	3777548	*	+G	INS	1620.23	49	AGAP004805	VectorBase	AGAP004805-RA			UTR_3_PRIME							Homo-INDEL	Common
2L	3777549	C	T	SNP	1127.69	48	AGAP004805	VectorBase	AGAP004805-RA			UTR_3_PRIME							Homo-SNP	Common
2L	3777591	*	-TTT	DEL	1438.54	48	AGAP004805	VectorBase	AGAP004805-RA			UTR_3_PRIME							Homo-INDEL	Common
2L	3777846	G	T	SNP	1351.89	51	AGAP004805	VectorBase	AGAP004805-RA			UTR_3_PRIME							Homo-SNP	Common
2L	3777976	C	A	SNP	893.55	35	AGAP004805	VectorBase	AGAP004805-RA			UTR_3_PRIME							Homo-SNP	Common
2L	3780252	G	A	SNP	1144.41	46	AGAP004806	VectorBase	AGAP004806-RA	exon_2L_3779982_3780367	1	UTR_5_PRIME							Homo-SNP	Common
2L	3780733	C	A	SNP	1128.61	45	AGAP004807	VectorBase	AGAP004807-RA			INTRON					432		Homo-SNP	Common
2L	3780794	T	G	SNP	1027.88	40	AGAP004807	VectorBase	AGAP004807-RA			INTRON					432		Homo-SNP	Common
2L	3781081	G	A	SNP	4645.78	175	AGAP004807	VectorBase	AGAP004807-RA	exon_2L_3780817_3781204	3	SYNONYMOUS_CODING	S/S	tcG/tcA	125	3	432		Homo-SNP	Common
2L	3781084	A	T	SNP	4701.3	176	AGAP004807	VectorBase	AGAP004807-RA	exon_2L_3780817_3781204	3	SYNONYMOUS_CODING	V/V	gtA/gtT	126	3	432		Homo-SNP	Common
2L	3790854	A	G	SNP	1620.57	61	AGAP004808	VectorBase	AGAP004808-RA	Exon_2L_3790814_3791468	4	SYNONYMOUS_CODING	G/G	ggT/ggC	690	3	2604		Homo-SNP	Common
2L	3790878	A	G	SNP	1421.93	54	AGAP004808	VectorBase	AGAP004808-RA	Exon_2L_3790814_3791468	4	SYNONYMOUS_CODING	N/N	aaT/aaC	682	1	2604		Homo-SNP	Common
2L	3794428	C	T	SNP	4519.34	174	AGAP004809	VectorBase	AGAP004809-RA	exon_2L_3794143_3795470	4	SYNONYMOUS_CODING	L/L	ctG/ctA	802	3	3063		Homo-SNP	Common
2L	3795154	G	A	SNP	4843.55	182	AGAP004809	VectorBase	AGAP004809-RA	exon_2L_3794143_3795470	4	SYNONYMOUS_CODING	I/I	atC/atT	560	2	3063		Homo-SNP	Common
2L	3795668	C	T	SNP	4864.08	181	AGAP004809	VectorBase	AGAP004809-RA	exon_2L_3795553_3795893	3	SYNONYMOUS_CODING	Q/Q	caG/caA	416	1	3063		Homo-SNP	Common
2L	3795806	G	A	SNP	4992.78	186	AGAP004809	VectorBase	AGAP004809-RA	exon_2L_3795553_3795893	3	SYNONYMOUS_CODING	H/H	caC/caT	370	1	3063		Homo-SNP	Common
2L	3796237	G	A	SNP	4962.23	187	AGAP004809	VectorBase	AGAP004809-RA	exon_2L_3796164_3796613	2	NON_SYNONYMOUS_CODING	P/S	Ccg/Tcg	317	0	3063		Homo-SNP	Common
2L	3796274	C	T	SNP	4336.56	169	AGAP004809	VectorBase	AGAP004809-RA	exon_2L_3796164_3796613	2	SYNONYMOUS_CODING	L/L	ctG/ctA	304	3	3063		Homo-SNP	Common
2L	3796342	C	T	SNP	2680.69	102	AGAP004809	VectorBase	AGAP004809-RA	exon_2L_3796164_3796613	2	NON_SYNONYMOUS_CODING	V/I	Gtt/Att	282	0	3063		Homo-SNP	Common
2L	3796467	G	A	SNP	4787.23	174	AGAP004809	VectorBase	AGAP004809-RA	exon_2L_3796164_3796613	2	NON_SYNONYMOUS_CODING	T/I	aCt/aTt	240	0	3063		Homo-SNP	Common
2L	3796468	T	A	SNP	4706.08	171	AGAP004809	VectorBase	AGAP004809-RA	exon_2L_3796164_3796613	2	NON_SYNONYMOUS_CODING	T/S	Act/Tct	240	0	3063		Homo-SNP	Common
2L	3798600	G	A	SNP	1184.95	45	AGAP004810	VectorBase	AGAP004810-RA			UTR_3_PRIME							Homo-SNP	Common
2L	3798603	C	T	SNP	1282.79	48	AGAP004810	VectorBase	AGAP004810-RA			UTR_3_PRIME							Homo-SNP	Common
2L	3799268	G	A	SNP	1839.75	73	AGAP004810	VectorBase	AGAP004810-RA	exon_2L_3799243_3799428	1	SYNONYMOUS_CODING	P/P	ccC/ccT	41	3	579		Homo-SNP	Common
2L	3802165	T	C	SNP	1635.26	59						INTERGENIC							Homo-SNP	Common
2L	3802216	G	T	SNP	1718.33	65						INTERGENIC							Homo-SNP	Common
2L	3802303	*	+T	INS	2048.3	82						INTERGENIC							Homo-INDEL	Common
2L	3802430	G	A	SNP	2015.74	80						INTERGENIC							Homo-SNP	Common
2L	3802540	*	-CA	DEL	2462.06	76						INTERGENIC							Homo-INDEL	Common
2L	3802896	A	C	SNP	2718.81	101						INTERGENIC							Homo-SNP	Common
2L	3802931	G	A	SNP	2449.36	95						INTERGENIC							Homo-SNP	Common
2L	3803053	G	A	SNP	1927.78	75						INTERGENIC							Homo-SNP	Common
2L	3803143	A	T	SNP	1888.35	72						INTERGENIC							Homo-SNP	Common
2L	3804426	A	C	SNP	2342.48	90	AGAP004812	VectorBase	AGAP004812-RA	exon_2L_3803928_3804643	9	SYNONYMOUS_CODING	T/T	acT/acG	609	3	2682		Homo-SNP	Common
2L	3804846	C	T	SNP	2472.17	93	AGAP004812	VectorBase	AGAP004812-RA	exon_2L_3804740_3805352	8	SYNONYMOUS_CODING	E/E	gaG/gaA	501	1	2682		Homo-SNP	Common
2L	3805008	G	C	SNP	2796.8	108	AGAP004812	VectorBase	AGAP004812-RA	exon_2L_3804740_3805352	8	SYNONYMOUS_CODING	P/P	ccC/ccG	447	3	2682		Homo-SNP	Common
2L	3805070	T	A	SNP	3008.59	114	AGAP004812	VectorBase	AGAP004812-RA	exon_2L_3804740_3805352	8	NON_SYNONYMOUS_CODING	S/C	Agt/Tgt	427	0	2682		Homo-SNP	Common
2L	3805203	T	C	SNP	2804.58	107	AGAP004812	VectorBase	AGAP004812-RA	exon_2L_3804740_3805352	8	SYNONYMOUS_CODING	A/A	gcA/gcG	382	3	2682		Homo-SNP	Common
2L	3805263	C	T	SNP	2206.45	86	AGAP004812	VectorBase	AGAP004812-RA	exon_2L_3804740_3805352	8	SYNONYMOUS_CODING	L/L	ctG/ctA	362	3	2682		Homo-SNP	Common
2L	3805266	T	A	SNP	2223.28	86	AGAP004812	VectorBase	AGAP004812-RA	exon_2L_3804740_3805352	8	SYNONYMOUS_CODING	P/P	ccA/ccT	361	3	2682		Homo-SNP	Common
2L	3805319	G	A	SNP	2677.7	103	AGAP004812	VectorBase	AGAP004812-RA	exon_2L_3804740_3805352	8	SYNONYMOUS_CODING	L/L	Ctg/Ttg	344	1	2682		Homo-SNP	Common
2L	3805736	T	A	SNP	1208.69	45	AGAP004812	VectorBase	AGAP004812-RA			INTRON					2682		Homo-SNP	Common
2L	3806821	T	C	SNP	2583.6	99	AGAP004812	VectorBase	AGAP004812-RA	exon_2L_3806744_3806834	3	NON_SYNONYMOUS_CODING	T/A	Aca/Gca	86	0	2682		Homo-SNP	Common
2L	3843302	*	+AT	INS	2270.64	51						INTERGENIC							Homo-INDEL	Common
2L	3843344	*	+A	INS	2815.19	72						INTERGENIC							Homo-INDEL	Common
2L	3843810	*	-CT	DEL	2257.37	79						INTERGENIC							Homo-INDEL	Common
2L	3844133	*	+CC	INS	928.44	68	AGAP004817	VectorBase	AGAP004817-RA			UTR_3_PRIME							Homo-INDEL	Common
2L	3844297	*	-G	DEL	4222.87	143	AGAP004817	VectorBase	AGAP004817-RA			UTR_3_PRIME							Homo-INDEL	Common
2L	3844397	*	-T	DEL	2175.1	103	AGAP004817	VectorBase	AGAP004817-RA			UTR_3_PRIME							Homo-INDEL	Common
2L	3844414	G	T	SNP	150.39	67	AGAP004817	VectorBase	AGAP004817-RA			UTR_3_PRIME							Hetero-SNP	Common
2L	3870979	T	A	SNP	902.51	34						INTERGENIC							Homo-SNP	Common
2L	3910975	A	G	SNP	461.13	55						INTERGENIC							Hetero-SNP	Common
2L	3911129	*	+CG	INS	62.24	57						INTERGENIC							Hetero-INDEL	G3
2L	3911151	C	T	SNP	121.52	51						INTERGENIC							Hetero-SNP	Common
2L	3911975	A	G	SNP	825.57	81						INTERGENIC							Hetero-SNP	Common
2L	3912070	C	T	SNP	464.25	48						INTERGENIC							Hetero-SNP	Common
2L	3912307	*	+T	INS	497.58	50						INTERGENIC							Hetero-INDEL	G3
2L	3912474	A	G	SNP	317.89	51						INTERGENIC							Hetero-SNP	Common
2L	3912525	G	T	SNP	44.4	33						INTERGENIC							Hetero-SNP	G3
2L	3912658	T	A	SNP	236.02	39						INTERGENIC							Hetero-SNP	Common
2L	3913603	A	C	SNP	282.92	39						INTERGENIC							Hetero-SNP	Common
2L	3915066	T	A	SNP	528.09	60						INTERGENIC							Hetero-SNP	Common
2L	3917389	C	T	SNP	516.56	54	AGAP004823	VectorBase	AGAP004823-RA			INTRON					1770		Hetero-SNP	Common
2L	3918069	G	T	SNP	527.62	46						INTERGENIC							Hetero-SNP	Common
2L	3931288	T	G	SNP	890.65	58						INTERGENIC							Hetero-SNP	L35
2L	3931288	T	G	SNP	890.65	58						INTERGENIC							Homo-SNP	G3
2L	3931355	*	+GG	INS	328.81	48						INTERGENIC							Hetero-INDEL	L35
2L	3931867	*	-TT	DEL	1152.23	50						INTERGENIC							Hetero-INDEL	L35
2L	3931867	*	-TT	DEL	1152.23	50						INTERGENIC							Homo-INDEL	G3
2L	3931868	*	-T	DEL	1152.23	50						INTERGENIC							Hetero-INDEL	L35
2L	3931868	*	-T	DEL	1152.23	50						INTERGENIC							Homo-INDEL	G3
2L	3932101	A	T	SNP	319.85	36						INTERGENIC							Hetero-SNP	L35
2L	3933052	*	+GTG	INS	1351.24	41						INTERGENIC							Hetero-INDEL	L35
2L	3933052	*	+GTG	INS	1351.24	41						INTERGENIC							Homo-INDEL	G3
2L	3953106	A	T	SNP	374.91	79						INTERGENIC							Hetero-SNP	L35
2L	3953172	A	G	SNP	477.66	62						INTERGENIC							Hetero-SNP	L35
2L	3953337	A	G	SNP	2075.93	78	AGAP004824	VectorBase	AGAP004824-RA			UTR_3_PRIME							Homo-SNP	Common
2L	3953426	A	G	SNP	398.64	73	AGAP004824	VectorBase	AGAP004824-RA			UTR_3_PRIME							Hetero-SNP	L35
2L	3979565	A	G	SNP	249.63	62	AGAP004824	VectorBase	AGAP004824-RA	exon_2L_3979299_3980503	3	SYNONYMOUS_CODING	T/T	acT/acC	522	3	2616		Hetero-SNP	L35
2L	3980372	A	C	SNP	592.76	92	AGAP004824	VectorBase	AGAP004824-RA	exon_2L_3979299_3980503	3	SYNONYMOUS_CODING	V/V	gtT/gtG	253	3	2616		Hetero-SNP	L35
2L	3980444	A	G	SNP	436.98	92	AGAP004824	VectorBase	AGAP004824-RA	exon_2L_3979299_3980503	3	SYNONYMOUS_CODING	G/G	ggT/ggC	229	3	2616		Hetero-SNP	L35
2L	3980558	A	G	SNP	784.84	85	AGAP004824	VectorBase	AGAP004824-RA	exon_2L_3980540_3981097	2	SYNONYMOUS_CODING	A/A	gcT/gcC	203	3	2616		Homo-SNP	L35
2L	3980648	T	C	SNP	1687.67	95	AGAP004824	VectorBase	AGAP004824-RA	exon_2L_3980540_3981097	2	SYNONYMOUS_CODING	K/K	aaA/aaG	173	1	2616		Hetero-SNP	L35
2L	3980648	T	C	SNP	1687.67	95	AGAP004824	VectorBase	AGAP004824-RA	exon_2L_3980540_3981097	2	SYNONYMOUS_CODING	K/K	aaA/aaG	173	1	2616		Homo-SNP	G3
2L	3980659	G	A	SNP	1583.85	98	AGAP004824	VectorBase	AGAP004824-RA	exon_2L_3980540_3981097	2	SYNONYMOUS_CODING	L/L	Cta/Tta	170	1	2616		Hetero-SNP	L35
2L	3980659	G	A	SNP	1583.85	98	AGAP004824	VectorBase	AGAP004824-RA	exon_2L_3980540_3981097	2	SYNONYMOUS_CODING	L/L	Cta/Tta	170	1	2616		Homo-SNP	G3
2L	3980672	A	T	SNP	690.61	93	AGAP004824	VectorBase	AGAP004824-RA	exon_2L_3980540_3981097	2	SYNONYMOUS_CODING	P/P	ccT/ccA	165	3	2616		Hetero-SNP	L35
2L	3980678	T	C	SNP	2410.63	90	AGAP004824	VectorBase	AGAP004824-RA	exon_2L_3980540_3981097	2	SYNONYMOUS_CODING	T/T	acA/acG	163	3	2616		Homo-SNP	Common
2L	3981845	*	+T	INS	3315.23	92	AGAP004824	VectorBase	AGAP004824-RA			INTRON					2616		Homo-INDEL	Common
2L	3981963	C	T	SNP	799	108	AGAP004824	VectorBase	AGAP004824-RA			INTRON					2616		Hetero-SNP	L35
2L	3982258	C	T	SNP	1460.92	79						INTERGENIC							Hetero-SNP	L35
2L	3982258	C	T	SNP	1460.92	79						INTERGENIC							Homo-SNP	G3
2L	3982598	*	-A	DEL	1171.74	57						INTERGENIC							Hetero-INDEL	L35
2L	3982598	*	-A	DEL	1171.74	57						INTERGENIC							Homo-INDEL	G3
2L	3982611	G	A	SNP	716.97	50						INTERGENIC							Hetero-SNP	L35
2L	3982611	G	A	SNP	716.97	50						INTERGENIC							Homo-SNP	G3
2L	4182811	T	A	SNP	898.54	57						INTERGENIC							Hetero-SNP	Common
2L	4182820	*	+TA	INS	163.25	58						INTERGENIC							Hetero-INDEL	G3
2L	4183234	C	A	SNP	264.66	84	AGAP004830	VectorBase	AGAP004830-RA			UTR_3_PRIME							Hetero-SNP	G3
2L	4183319	*	-T	DEL	747.66	70	AGAP004830	VectorBase	AGAP004830-RA			UTR_3_PRIME							Hetero-INDEL	L35
2L	4183319	*	-T	DEL	747.66	70	AGAP004830	VectorBase	AGAP004830-RA			UTR_3_PRIME							Homo-INDEL	G3
2L	4183644	C	A	SNP	995.71	48	AGAP004830	VectorBase	AGAP004830-RA			UTR_3_PRIME							Hetero-SNP	L35
2L	4183644	C	A	SNP	995.71	48	AGAP004830	VectorBase	AGAP004830-RA			UTR_3_PRIME							Homo-SNP	G3
2L	4185371	G	C	SNP	227.13	82	AGAP004830	VectorBase	AGAP004830-RA	exon_2L_4184168_4185754	1	SYNONYMOUS_CODING	A/A	gcC/gcG	128	3	1527		Hetero-SNP	G3
2L	4185483	T	A	SNP	242.35	116	AGAP004830	VectorBase	AGAP004830-RA	exon_2L_4184168_4185754	1	NON_SYNONYMOUS_CODING	D/V	gAt/gTt	91	0	1527		Hetero-SNP	G3
2L	4185524	C	A	SNP	216.02	96	AGAP004830	VectorBase	AGAP004830-RA	exon_2L_4184168_4185754	1	SYNONYMOUS_CODING	T/T	acG/acT	77	3	1527		Hetero-SNP	G3
2L	4185932	A	G	SNP	302.16	90						INTERGENIC							Hetero-SNP	G3
2L	4233553	T	C	SNP	448.83	35	AGAP004833	VectorBase	AGAP004833-RA	exon_2L_4233342_4233598	1	UTR_5_PRIME							Hetero-SNP	Common
2L	4238125	G	A	SNP	75.32	58	AGAP004833	VectorBase	AGAP004833-RA			UTR_3_PRIME							Hetero-SNP	G3
2L	4239895	A	G	SNP	688.71	46						INTERGENIC							Hetero-SNP	Common
2L	4239910	A	C	SNP	721.03	46						INTERGENIC							Hetero-SNP	Common
2L	4349540	G	A	SNP	675.69	152						INTERGENIC							Hetero-SNP	Common
2L	4349644	A	T	SNP	895.5	197						INTERGENIC							Hetero-SNP	Common
2L	4349683	*	-T	DEL	2227.25	196						INTERGENIC							Hetero-INDEL	Common
2L	4350175	C	A	SNP	657.33	192						INTERGENIC							Hetero-SNP	Common
2L	4350264	T	A	SNP	829.52	189						INTERGENIC							Hetero-SNP	Common
2L	4350426	A	T	SNP	791.27	179	AGAP004836	VectorBase	AGAP004836-RA	exon_2L_4350302_4350475	1	NON_SYNONYMOUS_CODING	I/N	aTt/aAt	17	0	174		Hetero-SNP	Common
2L	4350570	*	-T	DEL	951.47	181						INTERGENIC							Hetero-INDEL	Common
2L	4350649	T	C	SNP	1468.93	120						INTERGENIC							Hetero-SNP	Common
2L	4350667	G	A	SNP	1065.34	116						INTERGENIC							Hetero-SNP	Common
2L	4350751	A	G	SNP	418.34	167						INTERGENIC							Hetero-SNP	Common
2L	4350858	T	A	SNP	2973.09	192						INTERGENIC							Hetero-SNP	Common
2L	4350889	C	T	SNP	793.57	198						INTERGENIC							Hetero-SNP	Common
2L	4350946	G	C	SNP	2432.83	174						INTERGENIC							Hetero-SNP	Common
2L	4350947	A	G	SNP	2449.7	172						INTERGENIC							Hetero-SNP	Common
2L	4351041	G	A	SNP	379.54	171						INTERGENIC							Hetero-SNP	Common
2L	4351292	A	T	SNP	793.66	168						INTERGENIC							Hetero-SNP	Common
2L	4351404	A	C	SNP	2979.89	189						INTERGENIC							Hetero-SNP	Common
2L	4351449	*	+A	INS	639.21	156						INTERGENIC							Hetero-INDEL	Common
2L	4351716	T	G	SNP	756.91	191						INTERGENIC							Hetero-SNP	Common
2L	4351729	C	G	SNP	2873.84	185						INTERGENIC							Hetero-SNP	Common
2L	4352150	A	G	SNP	1020.21	183						INTERGENIC							Hetero-SNP	Common
2L	4352210	T	C	SNP	970.74	160						INTERGENIC							Hetero-SNP	Common
2L	4352286	T	G	SNP	616.95	187						INTERGENIC							Hetero-SNP	Common
2L	4352921	C	T	SNP	551.49	174	AGAP004837	VectorBase	AGAP004837-RA	exon_2L_4352840_4353520	4	SYNONYMOUS_CODING	G/G	ggG/ggA	262	3	867		Hetero-SNP	Common
2L	4353216	G	T	SNP	1234.86	173	AGAP004837	VectorBase	AGAP004837-RA	exon_2L_4352840_4353520	4	NON_SYNONYMOUS_CODING	T/K	aCa/aAa	164	0	867		Hetero-SNP	Common
2L	4353350	G	A	SNP	2162.27	157	AGAP004837	VectorBase	AGAP004837-RA	exon_2L_4352840_4353520	4	SYNONYMOUS_CODING	R/R	cgC/cgT	119	3	867		Hetero-SNP	Common
2L	4355173	G	A	SNP	584.04	172	AGAP004837	VectorBase	AGAP004837-RA	exon_2L_4355125_4355266	3	SYNONYMOUS_CODING	N/N	aaC/aaT	46	1	867		Hetero-SNP	Common
2L	4362021	C	T	SNP	870.01	185	AGAP004837	VectorBase	AGAP004837-RA	exon_2L_4361879_4362047	2	START_GAINED							Hetero-SNP	Common
2L	4362032	T	A	SNP	774.84	173	AGAP004837	VectorBase	AGAP004837-RA	exon_2L_4361879_4362047	2	UTR_5_PRIME							Hetero-SNP	Common
2L	4362034	T	G	SNP	2760.94	173	AGAP004837	VectorBase	AGAP004837-RA	exon_2L_4361879_4362047	2	UTR_5_PRIME							Hetero-SNP	Common
2L	4362177	C	T	SNP	593.72	175	AGAP004837	VectorBase	AGAP004837-RA			INTRON					867		Hetero-SNP	Common
2L	4362345	T	A	SNP	749.36	163	AGAP004837	VectorBase	AGAP004837-RA			INTRON					867		Hetero-SNP	Common
2L	4368975	G	T	SNP	1327.63	77	AGAP004838	VectorBase	AGAP004838-RA			UTR_3_PRIME							Hetero-SNP	Common
2L	4369172	G	A	SNP	1887.43	70	AGAP004838	VectorBase	AGAP004838-RA	exon_2L_4368929_4369182	3	SYNONYMOUS_CODING	L/L	Ctg/Ttg	75	1	408		Homo-SNP	Common
2L	4376975	G	A	SNP	688.56	100	AGAP004839	VectorBase	AGAP004839-RA	exon_2L_4376928_4377009	1	SYNONYMOUS_CODING	K/K	aaG/aaA	5	1	369		Hetero-SNP	Common
2L	4377000	T	G	SNP	522.12	84	AGAP004839	VectorBase	AGAP004839-RA	exon_2L_4376928_4377009	1	NON_SYNONYMOUS_CODING	L/V	Tta/Gta	14	1	369		Hetero-SNP	Common
2L	4377284	G	A	SNP	1295.73	84	AGAP004839	VectorBase	AGAP004839-RA	exon_2L_4377273_4377479	3	SYNONYMOUS_CODING	R/R	agG/agA	65	1	369		Hetero-SNP	Common
2L	4379943	C	A	SNP	2729.19	103						INTERGENIC							Homo-SNP	Common
2L	4379970	A	C	SNP	1487.07	91						INTERGENIC							Hetero-SNP	Common
2L	4380276	A	G	SNP	1966.15	119						INTERGENIC							Hetero-SNP	Common
2L	4380759	C	A	SNP	1804.07	95						INTERGENIC							Hetero-SNP	L35
2L	4380759	C	A	SNP	1804.07	95						INTERGENIC							Homo-SNP	G3
2L	4380769	*	-CT	DEL	292.77	86						INTERGENIC							Hetero-INDEL	L35
2L	4380783	C	T	SNP	200.61	92						INTERGENIC							Hetero-SNP	L35
2L	4380802	A	C	SNP	1461.23	84						INTERGENIC							Hetero-SNP	Common
2L	4380822	A	T	SNP	1236.59	88						INTERGENIC							Hetero-SNP	Common
2L	4380923	*	+AA	INS	449.15	118						INTERGENIC							Hetero-INDEL	Common
2L	4380948	T	C	SNP	2261.45	86						INTERGENIC							Homo-SNP	Common
2L	4381049	T	C	SNP	1758.44	116						INTERGENIC							Hetero-SNP	Common
2L	4381125	A	T	SNP	1329.36	111						INTERGENIC							Hetero-SNP	Common
2L	4381139	*	+T	INS	3117.55	118						INTERGENIC							Homo-INDEL	Common
2L	4381603	C	T	SNP	2692.37	104						INTERGENIC							Homo-SNP	Common
2L	4381701	G	A	SNP	1419.36	104						INTERGENIC							Hetero-SNP	Common
2L	4381745	T	C	SNP	311.48	66						INTERGENIC							Hetero-SNP	Common
2L	4382415	*	+T	INS	235.88	80	AGAP004841	VectorBase	AGAP004841-RA	exon_2L_4382188_4382978	16	FRAME_SHIFT					3717		Hetero-INDEL	Common
2L	4382606	T	C	SNP	129.96	52	AGAP004841	VectorBase	AGAP004841-RA	exon_2L_4382188_4382978	16	NON_SYNONYMOUS_CODING	N/S	aAc/aGc	1100	0	3717		Hetero-SNP	G3
2L	4384719	T	C	SNP	1169.97	86	AGAP004841	VectorBase	AGAP004841-RA	exon_2L_4384702_4385588	10	SYNONYMOUS_CODING	T/T	acA/acG	674	3	3717		Hetero-SNP	Common
2L	4386362	C	T	SNP	433.53	79	AGAP004841	VectorBase	AGAP004841-RA	exon_2L_4386255_4386643	6	SYNONYMOUS_CODING	L/L	ttG/ttA	227	1	3717		Hetero-SNP	Common
2L	4386605	C	A	SNP	942.79	67	AGAP004841	VectorBase	AGAP004841-RA	exon_2L_4386255_4386643	6	SYNONYMOUS_CODING	S/S	tcG/tcT	146	3	3717		Hetero-SNP	Common
2L	4386908	A	G	SNP	289.17	80	AGAP004841	VectorBase	AGAP004841-RA	exon_2L_4386857_4386985	4	SYNONYMOUS_CODING	N/N	aaT/aaC	88	1	3717		Hetero-SNP	Common
2L	4387318	A	T	SNP	354.57	81	AGAP004841	VectorBase	AGAP004841-RA	exon_2L_4387264_4387361	2	SYNONYMOUS_CODING	V/V	gtT/gtA	27	3	3717		Hetero-SNP	Common
2L	4390973	A	G	SNP	1088.06	40	AGAP004843	VectorBase	AGAP004843-RA	exon_2L_4389845_4391016	2	NON_SYNONYMOUS_CODING	D/G	gAc/gGc	597	0	1833		Homo-SNP	Common
2L	4391381	T	A	SNP	696.51	48	AGAP004842	VectorBase	AGAP004842-RB	exon_2L_4391160_4391839	2	NON_SYNONYMOUS_CODING	S/T	Tcg/Acg	91	0	978		Hetero-SNP	Common
2L	4396544	C	T	SNP	789.1	132	AGAP004845	VectorBase	AGAP004845-RB	exon_2L_4396212_4396584	1	SYNONYMOUS_CODING	S/S	tcC/tcT	46	3	1524		Hetero-SNP	Common
2L	4402314	*	+TT	INS	5803.41	157	AGAP004845	VectorBase	AGAP004845-RB			UTR_3_PRIME							Homo-INDEL	Common
2L	4438467	A	G	SNP	1986.04	108						INTERGENIC							Hetero-SNP	Common
2L	4438476	A	G	SNP	1718.94	97	AGAP004848	VectorBase	AGAP004848-RA			UTR_3_PRIME							Hetero-SNP	Common
2L	4438492	A	G	SNP	1828.13	102	AGAP004848	VectorBase	AGAP004848-RA			UTR_3_PRIME							Hetero-SNP	Common
2L	4438520	C	T	SNP	1964.45	76	AGAP004848	VectorBase	AGAP004848-RA			UTR_3_PRIME							Homo-SNP	Common
2L	4438525	C	T	SNP	1696.8	66	AGAP004848	VectorBase	AGAP004848-RA			UTR_3_PRIME							Homo-SNP	Common
2L	4438663	*	+G	INS	1574.77	111	AGAP004848	VectorBase	AGAP004848-RA			UTR_3_PRIME							Hetero-INDEL	Common
2L	4438730	T	C	SNP	531.94	88	AGAP004848	VectorBase	AGAP004848-RA			UTR_3_PRIME							Hetero-SNP	Common
2L	4438747	T	C	SNP	1027.24	72	AGAP004848	VectorBase	AGAP004848-RA			UTR_3_PRIME							Hetero-SNP	Common
2L	4438877	T	G	SNP	1031.22	74	AGAP004848	VectorBase	AGAP004848-RA	exon_2L_4438474_4439008	2	SYNONYMOUS_CODING	L/L	ctA/ctC	486	3	1557		Hetero-SNP	Common
2L	4440014	A	G	SNP	2047.09	78	AGAP004848	VectorBase	AGAP004848-RA	exon_2L_4439639_4440964	1	SYNONYMOUS_CODING	I/I	atT/atC	317	2	1557		Homo-SNP	Common
2L	4440377	A	G	SNP	1497.02	89	AGAP004848	VectorBase	AGAP004848-RA	exon_2L_4439639_4440964	1	SYNONYMOUS_CODING	G/G	ggT/ggC	196	3	1557		Hetero-SNP	Common
2L	4440473	C	T	SNP	1282.81	89	AGAP004848	VectorBase	AGAP004848-RA	exon_2L_4439639_4440964	1	SYNONYMOUS_CODING	A/A	gcG/gcA	164	3	1557		Hetero-SNP	Common
2L	4440947	C	T	SNP	556.33	97	AGAP004848	VectorBase	AGAP004848-RA	exon_2L_4439639_4440964	1	SYNONYMOUS_CODING	K/K	aaG/aaA	6	1	1557		Hetero-SNP	Common
2L	4441128	G	A	SNP	439.57	73						INTERGENIC							Hetero-SNP	Common
2L	4441467	C	G	SNP	752.3	42						INTERGENIC							Hetero-SNP	Common
2L	4463445	G	A	SNP	1069.44	43	AGAP004851	VectorBase	AGAP004851-RA	exon_2L_4463256_4464092	2	SYNONYMOUS_CODING	R/R	cgC/cgT	229	3	825		Homo-SNP	Common
2L	4463508	C	T	SNP	1270.92	53	AGAP004851	VectorBase	AGAP004851-RA	exon_2L_4463256_4464092	2	SYNONYMOUS_CODING	Q/Q	caG/caA	208	1	825		Homo-SNP	Common
2L	4463574	C	T	SNP	1718.33	69	AGAP004851	VectorBase	AGAP004851-RA	exon_2L_4463256_4464092	2	SYNONYMOUS_CODING	Q/Q	caG/caA	186	1	825		Homo-SNP	Common
2L	4463676	G	A	SNP	1625.5	74	AGAP004851	VectorBase	AGAP004851-RA	exon_2L_4463256_4464092	2	SYNONYMOUS_CODING	T/T	acC/acT	152	3	825		Homo-SNP	Common
2L	4465936	*	-A	DEL	1645.59	77						INTERGENIC							Homo-INDEL	Common
2L	4466037	*	+CA	INS	171.88	86						INTERGENIC							Hetero-INDEL	Common
2L	4466367	A	T	SNP	1932.84	98						INTERGENIC							Hetero-SNP	L35
2L	4466367	A	T	SNP	1932.84	98						INTERGENIC							Homo-SNP	G3
2L	4466382	*	+A	INS	2444.26	102						INTERGENIC							Hetero-INDEL	L35
2L	4466382	*	+A	INS	2444.26	102						INTERGENIC							Homo-INDEL	G3
2L	4467190	*	-CG	DEL	1880.07	125						INTERGENIC							Hetero-INDEL	Common
2L	4467266	C	T	SNP	324.31	127						INTERGENIC							Hetero-SNP	G3
2L	4467392	*	-C	DEL	1338.66	127						INTERGENIC							Hetero-INDEL	Common
2L	4467395	*	-C	DEL	1373.84	128						INTERGENIC							Hetero-INDEL	Common
2L	4467556	*	+G	INS	526.31	138						INTERGENIC							Hetero-INDEL	L35
2L	4467649	*	-A	DEL	357.95	106						INTERGENIC							Hetero-INDEL	Common
2L	4467650	*	+A	INS	357.95	106						INTERGENIC							Hetero-INDEL	Common
2L	4467669	*	-AT	DEL	2900.27	94						INTERGENIC							Hetero-INDEL	L35
2L	4467669	*	-AT	DEL	2900.27	94						INTERGENIC							Homo-INDEL	G3
2L	4467903	A	C	SNP	775.89	62						INTERGENIC							Hetero-SNP	Common
2L	4469033	T	C	SNP	94.62	36	AGAP004852	VectorBase	AGAP004852-RA			INTRON					2151		Hetero-SNP	G3
2L	4470815	T	C	SNP	275.87	119	AGAP004852	VectorBase	AGAP004852-RA	exon_2L_4470716_4470829	7	SYNONYMOUS_CODING	P/P	ccA/ccG	466	3	2151		Hetero-SNP	G3
2L	4471342	G	A	SNP	972.69	83	AGAP004852	VectorBase	AGAP004852-RA			INTRON					2151		Hetero-SNP	Common
2L	4471344	A	G	SNP	396.07	85	AGAP004852	VectorBase	AGAP004852-RA			INTRON					2151		Hetero-SNP	G3
2L	4471472	T	C	SNP	2449.59	115	AGAP004852	VectorBase	AGAP004852-RA			INTRON					2151		Hetero-SNP	L35
2L	4471472	T	C	SNP	2449.59	115	AGAP004852	VectorBase	AGAP004852-RA			INTRON					2151		Homo-SNP	G3
2L	4471504	T	G	SNP	265.34	112	AGAP004852	VectorBase	AGAP004852-RA			INTRON					2151		Hetero-SNP	L35
2L	4471530	*	-T	DEL	426.07	101	AGAP004852	VectorBase	AGAP004852-RA			INTRON					2151		Hetero-INDEL	G3
2L	4471708	*	+A	INS	2901.65	97	AGAP004852	VectorBase	AGAP004852-RA			INTRON					2151		Hetero-INDEL	L35
2L	4471708	*	+A	INS	2901.65	97	AGAP004852	VectorBase	AGAP004852-RA			INTRON					2151		Homo-INDEL	G3
2L	4471731	A	C	SNP	1579.6	91	AGAP004852	VectorBase	AGAP004852-RA			INTRON					2151		Hetero-SNP	Common
2L	4471822	*	+T	INS	569.49	90	AGAP004852	VectorBase	AGAP004852-RA			INTRON					2151		Hetero-INDEL	L35
2L	4471839	*	-TGC	DEL	313.31	79	AGAP004852	VectorBase	AGAP004852-RA			INTRON					2151		Hetero-INDEL	Common
2L	4472584	A	C	SNP	1712.46	131	AGAP004852	VectorBase	AGAP004852-RA	exon_2L_4472402_4472601	5	SYNONYMOUS_CODING	V/V	gtT/gtG	359	3	2151		Hetero-SNP	Common
2L	4473854	G	C	SNP	361.61	129	AGAP004852	VectorBase	AGAP004852-RB	exon_2L_4473634_4474213	2	SYNONYMOUS_CODING	R/R	cgC/cgG	120	3	1419		Hetero-SNP	G3
2L	4473872	C	T	SNP	1824.65	126	AGAP004852	VectorBase	AGAP004852-RA	exon_2L_4473634_4474213	2	SYNONYMOUS_CODING	K/K	aaG/aaA	114	1	2151		Hetero-SNP	Common
2L	4476831	G	A	SNP	159.63	56	AGAP004853	VectorBase	AGAP004853-RA			UTR_3_PRIME							Hetero-SNP	G3
2L	4476843	T	G	SNP	241.39	65	AGAP004853	VectorBase	AGAP004853-RA			UTR_3_PRIME							Hetero-SNP	G3
2L	4477761	G	A	SNP	739.13	45	AGAP004853	VectorBase	AGAP004853-RA	exon_2L_4477678_4477926	5	SYNONYMOUS_CODING	C/C	tgC/tgT	437	1	2025		Hetero-SNP	Common
2L	4477831	C	A	SNP	156.68	44	AGAP004853	VectorBase	AGAP004853-RA	exon_2L_4477678_4477926	5	NON_SYNONYMOUS_CODING	S/I	aGc/aTc	414	0	2025		Hetero-SNP	G3
2L	4483799	C	T	SNP	131.03	55	AGAP004854	VectorBase	AGAP004854-RA	exon_2L_4483668_4484526	1	START_GAINED							Hetero-SNP	G3
2L	4483855	G	A	SNP	1123.57	47	AGAP004854	VectorBase	AGAP004854-RA	exon_2L_4483668_4484526	1	UTR_5_PRIME							Homo-SNP	Common
2L	4483864	G	T	SNP	466.62	41	AGAP004854	VectorBase	AGAP004854-RA	exon_2L_4483668_4484526	1	UTR_5_PRIME							Hetero-SNP	Common
2L	4484911	G	A	SNP	941.38	51	AGAP004854	VectorBase	AGAP004854-RA	exon_2L_4484780_4486588	2	SYNONYMOUS_CODING	E/E	gaG/gaA	156	1	4485		Hetero-SNP	Common
2L	4485751	G	A	SNP	104.29	46	AGAP004854	VectorBase	AGAP004854-RA	exon_2L_4484780_4486588	2	SYNONYMOUS_CODING	S/S	tcG/tcA	436	3	4485		Hetero-SNP	G3
2L	4486021	G	A	SNP	73.96	41	AGAP004854	VectorBase	AGAP004854-RA	exon_2L_4484780_4486588	2	SYNONYMOUS_CODING	K/K	aaG/aaA	526	1	4485		Hetero-SNP	G3
2L	4486360	C	T	SNP	714.27	46	AGAP004854	VectorBase	AGAP004854-RA	exon_2L_4484780_4486588	2	SYNONYMOUS_CODING	F/F	ttC/ttT	639	1	4485		Hetero-SNP	Common
2L	4486812	C	T	SNP	83.64	58	AGAP004854	VectorBase	AGAP004854-RA	exon_2L_4486663_4487553	3	SYNONYMOUS_CODING	C/C	tgC/tgT	765	1	4485		Hetero-SNP	G3
2L	4487115	G	A	SNP	161.04	31	AGAP004854	VectorBase	AGAP004854-RA	exon_2L_4486663_4487553	3	SYNONYMOUS_CODING	T/T	acG/acA	866	3	4485		Hetero-SNP	G3
2L	4487152	C	T	SNP	88.66	39	AGAP004854	VectorBase	AGAP004854-RA	exon_2L_4486663_4487553	3	SYNONYMOUS_CODING	L/L	Ctg/Ttg	879	1	4485		Hetero-SNP	G3
2L	4488366	T	C	SNP	230.15	76	AGAP004854	VectorBase	AGAP004854-RA	exon_2L_4487636_4490466	4	NON_SYNONYMOUS_CODING	V/A	gTg/gCg	1256	0	4485		Hetero-SNP	G3
2L	4488436	A	G	SNP	656.04	44	AGAP004854	VectorBase	AGAP004854-RA	exon_2L_4487636_4490466	4	SYNONYMOUS_CODING	K/K	aaA/aaG	1279	1	4485		Hetero-SNP	Common
2L	4488535	C	T	SNP	215.32	77	AGAP004854	VectorBase	AGAP004854-RA	exon_2L_4487636_4490466	4	SYNONYMOUS_CODING	P/P	ccC/ccT	1312	3	4485		Hetero-SNP	G3
2L	4489222	A	C	SNP	254.22	64	AGAP004854	VectorBase	AGAP004854-RA			UTR_3_PRIME							Hetero-SNP	G3
2L	4489434	*	-A	DEL	887.43	57	AGAP004854	VectorBase	AGAP004854-RA			UTR_3_PRIME							Hetero-INDEL	G3
2L	4489434	*	-A	DEL	887.43	57	AGAP004854	VectorBase	AGAP004854-RA			UTR_3_PRIME							Homo-INDEL	L35
2L	4489468	T	A	SNP	727.09	47	AGAP004854	VectorBase	AGAP004854-RA			UTR_3_PRIME							Hetero-SNP	Common
2L	4489770	T	A	SNP	244.31	58	AGAP004854	VectorBase	AGAP004854-RA			UTR_3_PRIME							Hetero-SNP	G3
2L	4489994	A	C	SNP	87.55	52	AGAP004854	VectorBase	AGAP004854-RA			UTR_3_PRIME							Hetero-SNP	G3
2L	4490078	C	T	SNP	194.68	77	AGAP004854	VectorBase	AGAP004854-RA			UTR_3_PRIME							Hetero-SNP	G3
2L	4490443	T	A	SNP	1431.9	54	AGAP004854	VectorBase	AGAP004854-RA			UTR_3_PRIME							Homo-SNP	Common
2L	4506879	G	A	SNP	137.33	34	AGAP004860	VectorBase	AGAP004860-RA			UTR_3_PRIME							Hetero-SNP	G3
2L	4506933	C	A	SNP	2178.75	158	AGAP004860	VectorBase	AGAP004860-RA			UTR_3_PRIME							Homo-SNP	L35
2L	4507281	A	G	SNP	3357.62	201	AGAP004860	VectorBase	AGAP004860-RA	exon_2L_4507243_4508394	4	SYNONYMOUS_CODING	I/I	atT/atC	831	2	2748		Hetero-SNP	Common
2L	4507344	T	A	SNP	2310.98	191	AGAP004860	VectorBase	AGAP004860-RA	exon_2L_4507243_4508394	4	NON_SYNONYMOUS_CODING	E/D	gaA/gaT	810	1	2748		Hetero-SNP	Common
2L	4507396	C	T	SNP	1677.33	185	AGAP004860	VectorBase	AGAP004860-RA	exon_2L_4507243_4508394	4	NON_SYNONYMOUS_CODING	G/E	gGg/gAg	793	0	2748		Hetero-SNP	Common
2L	4507468	A	G	SNP	1790.45	185	AGAP004860	VectorBase	AGAP004860-RA	exon_2L_4507243_4508394	4	NON_SYNONYMOUS_CODING	V/A	gTg/gCg	769	0	2748		Hetero-SNP	Common
2L	4507575	C	A	SNP	467.17	195	AGAP004860	VectorBase	AGAP004860-RA	exon_2L_4507243_4508394	4	SYNONYMOUS_CODING	L/L	ctG/ctT	733	3	2748		Hetero-SNP	G3
2L	4507694	*	+CAC	INS	2981.82	149	AGAP004860	VectorBase	AGAP004860-RA	exon_2L_4507243_4508394	4	CODON_INSERTION	-/V	-/GTG	694		2748		Homo-INDEL	G3
2L	4507761	A	T	SNP	4819.64	185	AGAP004860	VectorBase	AGAP004860-RA	exon_2L_4507243_4508394	4	NON_SYNONYMOUS_CODING	D/E	gaT/gaA	671	1	2748		Homo-SNP	Common
2L	4507779	G	A	SNP	373.41	188	AGAP004860	VectorBase	AGAP004860-RA	exon_2L_4507243_4508394	4	SYNONYMOUS_CODING	S/S	agC/agT	665	1	2748		Hetero-SNP	G3
2L	4507884	T	A	SNP	505.73	197	AGAP004860	VectorBase	AGAP004860-RA	exon_2L_4507243_4508394	4	SYNONYMOUS_CODING	R/R	cgA/cgT	630	3	2748		Hetero-SNP	G3
2L	4508181	C	T	SNP	4532.49	195	AGAP004860	VectorBase	AGAP004860-RA	exon_2L_4507243_4508394	4	SYNONYMOUS_CODING	E/E	gaG/gaA	531	1	2748		Hetero-SNP	L35
2L	4508181	C	T	SNP	4532.49	195	AGAP004860	VectorBase	AGAP004860-RA	exon_2L_4507243_4508394	4	SYNONYMOUS_CODING	E/E	gaG/gaA	531	1	2748		Homo-SNP	G3
2L	4508199	T	C	SNP	4464.78	199	AGAP004860	VectorBase	AGAP004860-RA	exon_2L_4507243_4508394	4	SYNONYMOUS_CODING	A/A	gcA/gcG	525	3	2748		Hetero-SNP	L35
2L	4508199	T	C	SNP	4464.78	199	AGAP004860	VectorBase	AGAP004860-RA	exon_2L_4507243_4508394	4	SYNONYMOUS_CODING	A/A	gcA/gcG	525	3	2748		Homo-SNP	G3
2L	4508337	T	C	SNP	376.29	198	AGAP004860	VectorBase	AGAP004860-RA	exon_2L_4507243_4508394	4	SYNONYMOUS_CODING	A/A	gcA/gcG	479	3	2748		Hetero-SNP	G3
2L	4508340	G	A	SNP	427.69	198	AGAP004860	VectorBase	AGAP004860-RA	exon_2L_4507243_4508394	4	SYNONYMOUS_CODING	A/A	gcC/gcT	478	3	2748		Hetero-SNP	G3
2L	4508586	C	T	SNP	2823.94	184	AGAP004860	VectorBase	AGAP004860-RA	exon_2L_4508487_4508725	3	NON_SYNONYMOUS_CODING	S/N	aGc/aAc	427	0	2748		Hetero-SNP	Common
2L	4508594	C	A	SNP	3991.21	183	AGAP004860	VectorBase	AGAP004860-RA	exon_2L_4508487_4508725	3	SYNONYMOUS_CODING	L/L	ctG/ctT	424	3	2748		Hetero-SNP	L35
2L	4508594	C	A	SNP	3991.21	183	AGAP004860	VectorBase	AGAP004860-RA	exon_2L_4508487_4508725	3	SYNONYMOUS_CODING	L/L	ctG/ctT	424	3	2748		Homo-SNP	G3
2L	4508636	A	G	SNP	484.12	193	AGAP004860	VectorBase	AGAP004860-RA	exon_2L_4508487_4508725	3	SYNONYMOUS_CODING	P/P	ccT/ccC	410	3	2748		Hetero-SNP	G3
2L	4508648	G	A	SNP	422.83	190	AGAP004860	VectorBase	AGAP004860-RA	exon_2L_4508487_4508725	3	SYNONYMOUS_CODING	L/L	ctC/ctT	406	3	2748		Hetero-SNP	G3
2L	4508665	G	T	SNP	610.59	188	AGAP004860	VectorBase	AGAP004860-RA	exon_2L_4508487_4508725	3	SYNONYMOUS_CODING	R/R	Cgg/Agg	401	1	2748		Hetero-SNP	G3
2L	4509152	G	A	SNP	4186.84	196	AGAP004860	VectorBase	AGAP004860-RA	exon_2L_4508795_4509443	2	SYNONYMOUS_CODING	S/S	tcC/tcT	261	3	2748		Hetero-SNP	L35
2L	4509152	G	A	SNP	4186.84	196	AGAP004860	VectorBase	AGAP004860-RA	exon_2L_4508795_4509443	2	SYNONYMOUS_CODING	S/S	tcC/tcT	261	3	2748		Homo-SNP	G3
2L	4509187	A	G	SNP	4427.45	199	AGAP004860	VectorBase	AGAP004860-RA	exon_2L_4508795_4509443	2	SYNONYMOUS_CODING	L/L	Tta/Cta	250	1	2748		Hetero-SNP	L35
2L	4509187	A	G	SNP	4427.45	199	AGAP004860	VectorBase	AGAP004860-RA	exon_2L_4508795_4509443	2	SYNONYMOUS_CODING	L/L	Tta/Cta	250	1	2748		Homo-SNP	G3
2L	4509197	T	C	SNP	4426.5	199	AGAP004860	VectorBase	AGAP004860-RA	exon_2L_4508795_4509443	2	SYNONYMOUS_CODING	E/E	gaA/gaG	246	1	2748		Hetero-SNP	L35
2L	4509197	T	C	SNP	4426.5	199	AGAP004860	VectorBase	AGAP004860-RA	exon_2L_4508795_4509443	2	SYNONYMOUS_CODING	E/E	gaA/gaG	246	1	2748		Homo-SNP	G3
2L	4509212	G	A	SNP	454.34	195	AGAP004860	VectorBase	AGAP004860-RA	exon_2L_4508795_4509443	2	SYNONYMOUS_CODING	S/S	tcC/tcT	241	3	2748		Hetero-SNP	G3
2L	4509236	C	A	SNP	578.96	188	AGAP004860	VectorBase	AGAP004860-RA	exon_2L_4508795_4509443	2	SYNONYMOUS_CODING	T/T	acG/acT	233	3	2748		Hetero-SNP	G3
2L	4509681	G	C	SNP	4472.73	196	AGAP004860	VectorBase	AGAP004860-RA	exon_2L_4509523_4510053	1	NON_SYNONYMOUS_CODING	F/L	ttC/ttG	111	1	2748		Hetero-SNP	L35
2L	4509681	G	C	SNP	4472.73	196	AGAP004860	VectorBase	AGAP004860-RA	exon_2L_4509523_4510053	1	NON_SYNONYMOUS_CODING	F/L	ttC/ttG	111	1	2748		Homo-SNP	G3
2L	4509726	G	A	SNP	2799.33	187	AGAP004860	VectorBase	AGAP004860-RA	exon_2L_4509523_4510053	1	SYNONYMOUS_CODING	L/L	ctC/ctT	96	3	2748		Hetero-SNP	Common
2L	4509756	A	G	SNP	2673.13	172	AGAP004860	VectorBase	AGAP004860-RA	exon_2L_4509523_4510053	1	SYNONYMOUS_CODING	S/S	agT/agC	86	1	2748		Hetero-SNP	Common
2L	4510002	A	G	SNP	2163.84	141	AGAP004860	VectorBase	AGAP004860-RA	exon_2L_4509523_4510053	1	SYNONYMOUS_CODING	F/F	ttT/ttC	4	1	2748		Hetero-SNP	Common
2L	4586741	C	A	SNP	1134.96	78						INTERGENIC							Hetero-SNP	Common
2L	4587419	C	G	SNP	100.53	55	AGAP004864	VectorBase	AGAP004864-RA	exon_2L_4586760_4587613	4	NON_SYNONYMOUS_CODING	V/L	Gtg/Ctg	384	0	1809		Hetero-SNP	L35
2L	4587582	C	T	SNP	807.54	89	AGAP004864	VectorBase	AGAP004864-RA	exon_2L_4586760_4587613	4	SYNONYMOUS_CODING	L/L	ttG/ttA	329	1	1809		Hetero-SNP	Common
2L	4587588	A	G	SNP	1914.87	85	AGAP004864	VectorBase	AGAP004864-RA	exon_2L_4586760_4587613	4	SYNONYMOUS_CODING	D/D	gaT/gaC	327	1	1809		Hetero-SNP	L35
2L	4587588	A	G	SNP	1914.87	85	AGAP004864	VectorBase	AGAP004864-RA	exon_2L_4586760_4587613	4	SYNONYMOUS_CODING	D/D	gaT/gaC	327	1	1809		Homo-SNP	G3
2L	4587878	G	A	SNP	311.74	43	AGAP004864	VectorBase	AGAP004864-RA	exon_2L_4587715_4588271	3	SYNONYMOUS_CODING	S/S	tcC/tcT	264	3	1809		Hetero-SNP	G3
2L	4588094	G	A	SNP	543.07	76	AGAP004864	VectorBase	AGAP004864-RA	exon_2L_4587715_4588271	3	SYNONYMOUS_CODING	G/G	ggC/ggT	192	3	1809		Hetero-SNP	G3
2L	4591437	G	A	SNP	89.61	74	AGAP004864	VectorBase	AGAP004864-RA	Exon_2L_4591136_4591450	1	SYNONYMOUS_CODING	N/N	aaC/aaT	5	1	1809		Hetero-SNP	L35
2L	4667057	C	G	SNP	292.47	72						INTERGENIC							Hetero-SNP	Common
2L	4667097	C	T	SNP	577.71	52						INTERGENIC							Hetero-SNP	Common
2L	4667409	T	C	SNP	392.39	37						INTERGENIC							Hetero-SNP	Common
2L	4667495	A	G	SNP	154.83	41						INTERGENIC							Hetero-SNP	G3
2L	4667505	G	T	SNP	166.65	43						INTERGENIC							Hetero-SNP	G3
2L	4667543	G	A	SNP	453.53	45						INTERGENIC							Hetero-SNP	Common
2L	4668156	C	G	SNP	238.92	53	AGAP004866	VectorBase	AGAP004866-RA	Exon_2L_4667807_4668720	13	SYNONYMOUS_CODING	T/T	acG/acC	1994	3	6330		Hetero-SNP	Common
2L	4668492	G	A	SNP	353.9	42	AGAP004866	VectorBase	AGAP004866-RA	Exon_2L_4667807_4668720	13	SYNONYMOUS_CODING	A/A	gcC/gcT	1882	3	6330		Hetero-SNP	Common
2L	4669721	T	G	SNP	165.83	42	AGAP004866	VectorBase	AGAP004866-RA	exon_2L_4669162_4669928	11	NON_SYNONYMOUS_CODING	E/A	gAa/gCa	1573	0	6330		Hetero-SNP	G3
2L	4669783	G	A	SNP	226.8	46	AGAP004866	VectorBase	AGAP004866-RA	exon_2L_4669162_4669928	11	SYNONYMOUS_CODING	S/S	agC/agT	1552	1	6330		Hetero-SNP	G3
2L	4669844	G	C	SNP	181.55	38	AGAP004866	VectorBase	AGAP004866-RA	exon_2L_4669162_4669928	11	NON_SYNONYMOUS_CODING	A/G	gCc/gGc	1532	0	6330		Hetero-SNP	G3
2L	4669894	T	A	SNP	139.09	42	AGAP004866	VectorBase	AGAP004866-RA	exon_2L_4669162_4669928	11	NON_SYNONYMOUS_CODING	E/D	gaA/gaT	1515	1	6330		Hetero-SNP	G3
2L	4670748	A	G	SNP	743.38	31	AGAP004866	VectorBase	AGAP004866-RA			INTRON					6330		Homo-SNP	Common
2L	4671247	C	T	SNP	164.65	38	AGAP004866	VectorBase	AGAP004866-RA	Exon_2L_4671047_4671286	8	NON_SYNONYMOUS_CODING	S/N	aGt/aAt	1275	0	6330		Hetero-SNP	Common
2L	4671729	C	T	SNP	435.72	46	AGAP004866	VectorBase	AGAP004866-RA	Exon_2L_4671515_4671788	7	SYNONYMOUS_CODING	S/S	tcG/tcA	1190	3	6330		Hetero-SNP	Common
2L	4671893	A	T	SNP	203.43	37	AGAP004866	VectorBase	AGAP004866-RA			INTRON					6330		Hetero-SNP	G3
2L	4675986	C	T	SNP	109.62	34						INTERGENIC							Hetero-SNP	L35
2L	4676235	G	A	SNP	280.45	32						INTERGENIC							Hetero-SNP	Common
2L	4676952	*	-T	DEL	607.91	59	AGAP004867	VectorBase	AGAP004867-RA	exon_2L_4676920_4677127	1	UTR_5_PRIME							Hetero-INDEL	Common
2L	4676999	T	C	SNP	1236.34	136	AGAP004867	VectorBase	AGAP004867-RA	exon_2L_4676920_4677127	1	UTR_5_PRIME							Hetero-SNP	Common
2L	4677380	T	C	SNP	836.15	140	AGAP004867	VectorBase	AGAP004867-RA	exon_2L_4677367_4677467	2	SYNONYMOUS_CODING	R/R	cgT/cgC	32	3	357		Hetero-SNP	Common
2L	4677656	C	A	SNP	491.58	102	AGAP004867	VectorBase	AGAP004867-RA	exon_2L_4677543_4678867	3	SYNONYMOUS_CODING	I/I	atC/atA	99	2	357		Hetero-SNP	G3
2L	4677814	*	-C	DEL	612.81	109	AGAP004867	VectorBase	AGAP004867-RA			UTR_3_PRIME							Hetero-INDEL	G3
2L	4677922	A	C	SNP	685.25	113	AGAP004867	VectorBase	AGAP004867-RA			UTR_3_PRIME							Hetero-SNP	Common
2L	4678154	G	T	SNP	332.96	98	AGAP004867	VectorBase	AGAP004867-RA			UTR_3_PRIME							Hetero-SNP	Common
2L	4678217	T	C	SNP	775.92	108	AGAP004867	VectorBase	AGAP004867-RA			UTR_3_PRIME							Hetero-SNP	Common
2L	4678218	C	A	SNP	731.63	107	AGAP004867	VectorBase	AGAP004867-RA			UTR_3_PRIME							Hetero-SNP	Common
2L	4678419	C	A	SNP	153.39	85	AGAP004867	VectorBase	AGAP004867-RA			UTR_3_PRIME							Hetero-SNP	G3
2L	4678427	C	T	SNP	534	88	AGAP004867	VectorBase	AGAP004867-RA			UTR_3_PRIME							Hetero-SNP	Common
2L	4678487	*	-A	DEL	1906.17	111	AGAP004867	VectorBase	AGAP004867-RA			UTR_3_PRIME							Hetero-INDEL	L35
2L	4678487	*	-A	DEL	1906.17	111	AGAP004867	VectorBase	AGAP004867-RA			UTR_3_PRIME							Homo-INDEL	G3
2L	4678521	G	A	SNP	142.49	126	AGAP004867	VectorBase	AGAP004867-RA			UTR_3_PRIME							Hetero-SNP	L35
2L	4678585	T	C	SNP	1947.35	76	AGAP004867	VectorBase	AGAP004867-RA			UTR_3_PRIME							Homo-SNP	Common
2L	4678734	*	+A	INS	974.43	129	AGAP004867	VectorBase	AGAP004867-RA			UTR_3_PRIME							Hetero-INDEL	Common
2L	4679084	G	A	SNP	719.56	65						INTERGENIC							Hetero-SNP	Common
2L	4679276	G	A	SNP	693.85	142						INTERGENIC							Hetero-SNP	Common
2L	4679307	G	T	SNP	833.31	151						INTERGENIC							Hetero-SNP	G3
2L	4679325	C	T	SNP	891	154						INTERGENIC							Hetero-SNP	Common
2L	4679352	*	-AA	DEL	1488.68	134						INTERGENIC							Hetero-INDEL	Common
2L	4679354	*	+A	INS	1488.68	134						INTERGENIC							Hetero-INDEL	Common
2L	4679428	G	T	SNP	774.48	125						INTERGENIC							Hetero-SNP	Common
2L	4679490	G	A	SNP	1042.87	137						INTERGENIC							Hetero-SNP	Common
2L	4679633	T	G	SNP	877.77	154						INTERGENIC							Hetero-SNP	G3
2L	4679680	C	G	SNP	959.46	137						INTERGENIC							Hetero-SNP	Common
2L	4679940	*	+AAC	INS	4758.71	129						INTERGENIC							Hetero-INDEL	G3
2L	4679940	*	+AAC	INS	4758.71	129						INTERGENIC							Homo-INDEL	L35
2L	4680003	*	-GA	DEL	4139.73	126						INTERGENIC							Homo-INDEL	Common
2L	4680278	G	A	SNP	3717.3	139	AGAP004868	VectorBase	AGAP004868-RA			UTR_3_PRIME							Homo-SNP	Common
2L	4680526	C	T	SNP	188.93	111	AGAP004868	VectorBase	AGAP004868-RA	exon_2L_4680081_4680627	6	SYNONYMOUS_CODING	E/E	gaG/gaA	208	1	639		Hetero-SNP	G3
2L	4682035	C	T	SNP	334.06	144	AGAP004868	VectorBase	AGAP004868-RA	exon_2L_4681898_4682058	3	SYNONYMOUS_CODING	E/E	gaG/gaA	54	1	639		Hetero-SNP	Common
2L	4691950	G	T	SNP	2222.5	128	AGAP004868	VectorBase	AGAP004868-RA	exon_2L_4691913_4692071	1	UTR_5_PRIME							Hetero-SNP	Common
2L	4691994	A	G	SNP	884.11	121	AGAP004868	VectorBase	AGAP004868-RA	exon_2L_4691913_4692071	1	UTR_5_PRIME							Hetero-SNP	Common
2L	4693170	C	A	SNP	356.65	53	AGAP004870	VectorBase	AGAP004870-RA	exon_2L_4693165_4693795	2	SYNONYMOUS_CODING	I/I	atC/atA	56	2	3987		Hetero-SNP	Common
2L	4693299	G	A	SNP	338.78	46	AGAP004870	VectorBase	AGAP004870-RA	exon_2L_4693165_4693795	2	SYNONYMOUS_CODING	L/L	ctG/ctA	99	3	3987		Hetero-SNP	Common
2L	4693345	G	A	SNP	253.71	43	AGAP004870	VectorBase	AGAP004870-RA	exon_2L_4693165_4693795	2	NON_SYNONYMOUS_CODING	V/I	Gtt/Att	115	0	3987		Hetero-SNP	G3
2L	4693545	C	T	SNP	437.17	60	AGAP004870	VectorBase	AGAP004870-RA	exon_2L_4693165_4693795	2	SYNONYMOUS_CODING	S/S	agC/agT	181	1	3987		Hetero-SNP	Common
2L	4694020	C	T	SNP	835.82	46	AGAP004870	VectorBase	AGAP004870-RA	exon_2L_4693877_4694800	3	SYNONYMOUS_CODING	L/L	Ctg/Ttg	313	1	3987		Hetero-SNP	Common
2L	4694394	C	T	SNP	201.36	41	AGAP004870	VectorBase	AGAP004870-RA	exon_2L_4693877_4694800	3	SYNONYMOUS_CODING	G/G	ggC/ggT	437	3	3987		Hetero-SNP	G3
2L	4694490	G	T	SNP	514.85	47	AGAP004870	VectorBase	AGAP004870-RA	exon_2L_4693877_4694800	3	SYNONYMOUS_CODING	G/G	ggG/ggT	469	3	3987		Hetero-SNP	Common
2L	4694760	C	A	SNP	211.79	63	AGAP004870	VectorBase	AGAP004870-RA	exon_2L_4693877_4694800	3	SYNONYMOUS_CODING	S/S	tcC/tcA	559	3	3987		Hetero-SNP	Common
2L	4694763	C	T	SNP	1086.96	64	AGAP004870	VectorBase	AGAP004870-RA	exon_2L_4693877_4694800	3	SYNONYMOUS_CODING	V/V	gtC/gtT	560	3	3987		Hetero-SNP	Common
2L	4697075	G	T	SNP	460.03	55	AGAP004870	VectorBase	AGAP004870-RA	exon_2L_4696949_4697132	7	NON_SYNONYMOUS_CODING	E/D	gaG/gaT	1240	1	3987		Hetero-SNP	Common
2L	4697218	G	A	SNP	364.14	62	AGAP004870	VectorBase	AGAP004870-RA	exon_2L_4697192_4697498	8	SYNONYMOUS_CODING	A/A	gcG/gcA	1268	3	3987		Hetero-SNP	Common
2L	4697284	C	T	SNP	517.7	71	AGAP004870	VectorBase	AGAP004870-RA	exon_2L_4697192_4697498	8	SYNONYMOUS_CODING	S/S	agC/agT	1290	1	3987		Hetero-SNP	Common
2L	4697308	T	G	SNP	867.79	83	AGAP004870	VectorBase	AGAP004870-RA	exon_2L_4697192_4697498	8	SYNONYMOUS_CODING	L/L	ctT/ctG	1298	3	3987		Hetero-SNP	Common
2L	4697424	G	T	SNP	358.15	59	AGAP004870	VectorBase	AGAP004870-RA			UTR_3_PRIME							Hetero-SNP	Common
2L	4697455	A	G	SNP	444.32	53	AGAP004870	VectorBase	AGAP004870-RA			UTR_3_PRIME							Hetero-SNP	Common
2L	4697524	T	C	SNP	537.3	76						INTERGENIC							Hetero-SNP	Common
2L	4697557	A	C	SNP	906.24	83						INTERGENIC							Hetero-SNP	Common
2L	4697956	T	G	SNP	343.18	60						INTERGENIC							Hetero-SNP	Common
2L	4697961	G	A	SNP	305.92	54						INTERGENIC							Hetero-SNP	Common
2L	4698060	C	T	SNP	193.5	52						INTERGENIC							Hetero-SNP	Common
2L	4698127	T	A	SNP	356.61	47						INTERGENIC							Hetero-SNP	Common
2L	4698128	G	C	SNP	340.84	45						INTERGENIC							Hetero-SNP	Common
2L	4768492	T	A	SNP	377.94	33						INTERGENIC							Hetero-SNP	Common
2L	4768528	C	G	SNP	322.29	31						INTERGENIC							Hetero-SNP	Common
2L	4855683	C	T	SNP	1160.06	120	AGAP004877	VectorBase	AGAP004877-RA	exon_2L_4855660_4855826	4	SYNONYMOUS_CODING	D/D	gaC/gaT	96	1	2649		Hetero-SNP	Common
2L	4856846	G	A	SNP	1058.6	89	AGAP004877	VectorBase	AGAP004877-RA	exon_2L_4856660_4857659	5	SYNONYMOUS_CODING	T/T	acG/acA	206	3	2649		Hetero-SNP	Common
2L	4856987	C	G	SNP	467.38	76	AGAP004877	VectorBase	AGAP004877-RA	exon_2L_4856660_4857659	5	SYNONYMOUS_CODING	R/R	cgC/cgG	253	3	2649		Hetero-SNP	Common
2L	4857038	C	T	SNP	575.19	70	AGAP004877	VectorBase	AGAP004877-RA	exon_2L_4856660_4857659	5	SYNONYMOUS_CODING	S/S	tcC/tcT	270	3	2649		Hetero-SNP	Common
2L	4857089	C	T	SNP	806.56	63	AGAP004877	VectorBase	AGAP004877-RA	exon_2L_4856660_4857659	5	SYNONYMOUS_CODING	R/R	cgC/cgT	287	3	2649		Hetero-SNP	Common
2L	4857518	C	T	SNP	695.53	111	AGAP004877	VectorBase	AGAP004877-RA	exon_2L_4856660_4857659	5	SYNONYMOUS_CODING	N/N	aaC/aaT	430	1	2649		Hetero-SNP	L35
2L	4857575	C	T	SNP	695.4	78	AGAP004877	VectorBase	AGAP004877-RA	exon_2L_4856660_4857659	5	SYNONYMOUS_CODING	R/R	cgC/cgT	449	3	2649		Hetero-SNP	Common
2L	4865309	C	T	SNP	1076.25	116	AGAP004877	VectorBase	AGAP004877-RA			UTR_3_PRIME							Hetero-SNP	Common
2L	4865324	T	A	SNP	957.79	114	AGAP004877	VectorBase	AGAP004877-RA			UTR_3_PRIME							Hetero-SNP	Common
2L	4865946	T	G	SNP	1175.12	152	AGAP004877	VectorBase	AGAP004877-RB			UTR_3_PRIME							Hetero-SNP	Common
2L	4866104	*	+AA	INS	387.17	77	AGAP004877	VectorBase	AGAP004877-RA			UTR_3_PRIME							Hetero-INDEL	Common
2L	4866111	C	A	SNP	439.97	78	AGAP004877	VectorBase	AGAP004877-RB			UTR_3_PRIME							Hetero-SNP	L35
2L	4879158	C	T	SNP	1507.09	61						INTERGENIC							Homo-SNP	Common
2L	4879238	*	+T	INS	1196.95	103						INTERGENIC							Hetero-INDEL	G3
2L	4879309	C	T	SNP	368.92	85	AGAP004879	VectorBase	AGAP004879-RA	exon_2L_4879247_4879367	1	SYNONYMOUS_CODING	A/A	gcC/gcT	21	3	1137		Hetero-SNP	Common
2L	4879472	T	A	SNP	709.3	100	AGAP004879	VectorBase	AGAP004879-RA	Exon_2L_4879461_4879592	2	SYNONYMOUS_CODING	L/L	ctT/ctA	44	3	1137		Hetero-SNP	L35
2L	4881091	*	-AC	DEL	681.24	93						INTERGENIC							Hetero-INDEL	Common
2L	4907837	C	T	SNP	984.12	117	AGAP004880	VectorBase	AGAP004880-RB	exon_2L_4907644_4908233	4	SYNONYMOUS_CODING	V/V	gtC/gtT	146	3	834		Hetero-SNP	Common
2L	4908381	C	T	SNP	1311.49	137	AGAP004880	VectorBase	AGAP004880-RA	exon_2L_4908310_4908734	4	SYNONYMOUS_CODING	H/H	caC/caT	302	1	999		Hetero-SNP	Common
2L	4908772	C	T	SNP	619.01	83						INTERGENIC							Hetero-SNP	Common
2L	4909187	*	+A	INS	754.19	83						INTERGENIC							Hetero-INDEL	Common
2L	4909262	C	A	SNP	331.72	55						INTERGENIC							Hetero-SNP	Common
2L	4934509	A	G	SNP	915.19	118						INTERGENIC							Hetero-SNP	L35
2L	4934529	C	A	SNP	1433.93	83						INTERGENIC							Hetero-SNP	L35
2L	4934529	C	A	SNP	1433.93	83						INTERGENIC							Homo-SNP	G3
2L	4935179	A	T	SNP	672.55	112	AGAP004882	VectorBase	AGAP004882-RA			UTR_3_PRIME							Hetero-SNP	L35
2L	4935311	C	T	SNP	504.07	96	AGAP004882	VectorBase	AGAP004882-RA			UTR_3_PRIME							Hetero-SNP	L35
2L	4939273	T	C	SNP	746.64	62	AGAP004882	VectorBase	AGAP004882-RA			INTRON					1812		Hetero-SNP	L35
2L	4939310	T	C	SNP	464.52	55	AGAP004882	VectorBase	AGAP004882-RA			INTRON					1812		Hetero-SNP	L35
2L	4939313	T	G	SNP	377.8	54	AGAP004882	VectorBase	AGAP004882-RA			INTRON					1812		Hetero-SNP	L35
2L	4939955	A	G	SNP	2153.39	176	AGAP004883	VectorBase	AGAP004883-RA	exon_2L_4939565_4940319	2	NON_SYNONYMOUS_CODING	N/S	aAt/aGt	154	0	543		Homo-SNP	G3
2L	4940000	G	T	SNP	316.87	115	AGAP004883	VectorBase	AGAP004883-RA	exon_2L_4939565_4940319	2	NON_SYNONYMOUS_CODING	C/F	tGt/tTt	169	0	543		Homo-SNP	G3
2L	4944222	A	G	SNP	1167.29	79	AGAP004882	VectorBase	AGAP004882-RA	exon_2L_4944189_4944384	2	SYNONYMOUS_CODING	L/L	Ttg/Ctg	106	1	1812		Hetero-SNP	L35
2L	4944222	A	G	SNP	1167.29	79	AGAP004882	VectorBase	AGAP004882-RA	exon_2L_4944189_4944384	2	SYNONYMOUS_CODING	L/L	Ttg/Ctg	106	1	1812		Homo-SNP	G3
2L	4944286	G	A	SNP	636.37	61	AGAP004882	VectorBase	AGAP004882-RA	exon_2L_4944189_4944384	2	SYNONYMOUS_CODING	V/V	gtC/gtT	84	3	1812		Homo-SNP	G3
2L	4944591	G	A	SNP	510.15	70	AGAP004882	VectorBase	AGAP004882-RA	exon_2L_4944500_4944994	1	NON_SYNONYMOUS_CODING	S/F	tCc/tTc	21	0	1812		Hetero-SNP	L35
2L	4944803	T	C	SNP	328.72	55	AGAP004882	VectorBase	AGAP004882-RA	exon_2L_4944500_4944994	1	UTR_5_PRIME							Hetero-SNP	L35
2L	4944873	T	G	SNP	364.12	60	AGAP004882	VectorBase	AGAP004882-RA	exon_2L_4944500_4944994	1	START_GAINED							Hetero-SNP	L35
2L	4944973	T	G	SNP	496.1	75	AGAP004882	VectorBase	AGAP004882-RA	exon_2L_4944500_4944994	1	UTR_5_PRIME							Hetero-SNP	L35
2L	4948796	T	G	SNP	115.62	37						INTERGENIC							Hetero-SNP	L35
2L	4948803	T	G	SNP	59.28	37						INTERGENIC							Hetero-SNP	L35
2L	4954366	G	T	SNP	279.12	63						INTERGENIC							Hetero-SNP	L35
2L	4954702	*	+A	INS	1557.11	141						INTERGENIC							Hetero-INDEL	L35
2L	4954740	T	C	SNP	793.79	115						INTERGENIC							Hetero-SNP	L35
2L	4954810	T	C	SNP	830.18	138						INTERGENIC							Hetero-SNP	L35
2L	4955067	T	C	SNP	529.43	85						INTERGENIC							Hetero-SNP	L35
2L	4955213	T	C	SNP	3224.61	122						INTERGENIC							Homo-SNP	Common
2L	4955214	A	C	SNP	3214.87	125						INTERGENIC							Homo-SNP	Common
2L	4955300	T	G	SNP	995.8	145						INTERGENIC							Hetero-SNP	L35
2L	4955301	T	G	SNP	1025.49	143						INTERGENIC							Hetero-SNP	L35
2L	4955591	A	G	SNP	850.87	121						INTERGENIC							Hetero-SNP	L35
2L	4955620	G	C	SNP	955.4	132						INTERGENIC							Hetero-SNP	L35
2L	4955980	T	C	SNP	596.98	120						INTERGENIC							Hetero-SNP	L35
2L	4956015	A	T	SNP	1956.82	113						INTERGENIC							Hetero-SNP	L35
2L	4956015	A	T	SNP	1956.82	113						INTERGENIC							Homo-SNP	G3
2L	4956207	C	T	SNP	1217.89	158	AGAP004886	VectorBase	AGAP004886-RB			UTR_3_PRIME							Hetero-SNP	L35
2L	4956461	*	-CAT	DEL	5424.92	127	AGAP004886	VectorBase	AGAP004886-RA			UTR_3_PRIME							Homo-INDEL	Common
2L	4956828	C	G	SNP	1152.3	144	AGAP004886	VectorBase	AGAP004886-RB	exon_2L_4956778_4956988	4	SYNONYMOUS_CODING	L/L	ctG/ctC	225	3	795		Hetero-SNP	L35
2L	4957030	C	G	SNP	848.01	33	AGAP004886	VectorBase	AGAP004886-RB			INTRON					795		Homo-SNP	Common
2L	4958370	T	C	SNP	632.75	45	AGAP004886	VectorBase	AGAP004886-RB			INTRON					795		Hetero-SNP	L35
2L	4958370	T	C	SNP	632.75	45	AGAP004886	VectorBase	AGAP004886-RB			INTRON					795		Homo-SNP	G3
2L	4960444	G	A	SNP	296.19	40	AGAP004886	VectorBase	AGAP004886-RB			INTRON					795		Hetero-SNP	L35
2L	4960490	A	G	SNP	322.81	46	AGAP004886	VectorBase	AGAP004886-RB			INTRON					795		Hetero-SNP	L35
2L	4961091	G	A	SNP	1045.14	159	AGAP004886	VectorBase	AGAP004886-RB	exon_2L_4961022_4961315	2	SYNONYMOUS_CODING	N/N	aaC/aaT	66	1	795		Hetero-SNP	L35
2L	4970081	*	-CA	DEL	1354.44	197	AGAP004887	VectorBase	AGAP004887-RA			UTR_3_PRIME							Hetero-INDEL	L35
2L	4970374	G	A	SNP	1453.71	205	AGAP004887	VectorBase	AGAP004887-RA	exon_2L_4970013_4970407	3	SYNONYMOUS_CODING	H/H	caC/caT	63	1	396		Hetero-SNP	L35
2L	4974748	G	C	SNP	497.68	109						INTERGENIC							Hetero-SNP	L35
2L	4974806	T	A	SNP	320.57	71						INTERGENIC							Hetero-SNP	L35
2L	4974979	*	-A	DEL	1266.54	58	AGAP004889	VectorBase	AGAP004889-RA			UTR_3_PRIME							Hetero-INDEL	L35
2L	4974979	*	-A	DEL	1266.54	58	AGAP004889	VectorBase	AGAP004889-RA			UTR_3_PRIME							Homo-INDEL	G3
2L	4974980	*	+A	INS	1266.54	58	AGAP004889	VectorBase	AGAP004889-RA			UTR_3_PRIME							Hetero-INDEL	L35
2L	4974980	*	+A	INS	1266.54	58	AGAP004889	VectorBase	AGAP004889-RA			UTR_3_PRIME							Homo-INDEL	G3
2L	4975799	*	-C	DEL	2720.1	91	AGAP004889	VectorBase	AGAP004889-RA	exon_2L_4975789_4975920	3	FRAME_SHIFT					195		Homo-INDEL	Common
2L	4977106	C	A	SNP	145.92	69	AGAP004889	VectorBase	AGAP004889-RA	exon_2L_4976932_4977107	2	UTR_5_PRIME							Hetero-SNP	L35
2L	4978377	T	G	SNP	307.8	90	AGAP004890	VectorBase	AGAP004890-RA	exon_2L_4978154_4978529	2	NON_SYNONYMOUS_CODING	S/R	agT/agG	92	1	1317		Hetero-SNP	L35
2L	4984805	C	T	SNP	366.34	63	AGAP004890	VectorBase	AGAP004890-RA	exon_2L_4984731_4985189	6	SYNONYMOUS_CODING	A/A	gcC/gcT	280	3	1317		Homo-SNP	L35
2L	4985370	*	-A	DEL	1216.36	61	AGAP004890	VectorBase	AGAP004890-RA			UTR_3_PRIME							Homo-INDEL	G3
2L	4985374	C	T	SNP	560.8	58	AGAP004890	VectorBase	AGAP004890-RA			UTR_3_PRIME							Homo-SNP	L35
2L	4985522	*	+ACA	INS	3526.72	84	AGAP004890	VectorBase	AGAP004890-RA			UTR_3_PRIME							Homo-INDEL	Common
2L	4985601	A	G	SNP	298.9	87	AGAP004890	VectorBase	AGAP004890-RA			UTR_3_PRIME							Hetero-SNP	L35
2L	4985750	G	C	SNP	994.22	132	AGAP004890	VectorBase	AGAP004890-RA			UTR_3_PRIME							Hetero-SNP	L35
2L	4985783	C	T	SNP	709.99	100	AGAP004890	VectorBase	AGAP004890-RA			UTR_3_PRIME							Homo-SNP	L35
2L	4985799	*	+G	INS	2396.46	93	AGAP004890	VectorBase	AGAP004890-RA			UTR_3_PRIME							Homo-INDEL	G3
2L	4985802	T	A	SNP	1554.62	93	AGAP004890	VectorBase	AGAP004890-RA			UTR_3_PRIME							Homo-SNP	G3
2L	4985982	*	+TT	INS	866.72	65	AGAP004890	VectorBase	AGAP004890-RA			UTR_3_PRIME							Homo-INDEL	Common
2L	4985990	*	+TTG	INS	1676.13	65	AGAP004890	VectorBase	AGAP004890-RA			UTR_3_PRIME							Hetero-INDEL	Common
2L	4986019	C	G	SNP	297.03	71	AGAP004890	VectorBase	AGAP004890-RA			UTR_3_PRIME							Hetero-SNP	L35
2L	4986288	T	G	SNP	585.74	99	AGAP004890	VectorBase	AGAP004890-RA			UTR_3_PRIME							Hetero-SNP	L35
2L	4986439	T	A	SNP	646.19	98	AGAP004890	VectorBase	AGAP004890-RA			UTR_3_PRIME							Hetero-SNP	L35
2L	4986468	G	A	SNP	771.58	113	AGAP004890	VectorBase	AGAP004890-RA			UTR_3_PRIME							Hetero-SNP	L35
2L	4986689	A	G	SNP	749.8	44						INTERGENIC							Hetero-SNP	L35
2L	4986689	A	G	SNP	749.8	44						INTERGENIC							Homo-SNP	G3
2L	4987009	A	G	SNP	259.66	41						INTERGENIC							Hetero-SNP	L35
2L	4987352	A	T	SNP	620.12	58						INTERGENIC							Homo-SNP	L35
2L	4987361	G	A	SNP	568.76	59						INTERGENIC							Homo-SNP	L35
2L	4987373	G	A	SNP	565.83	48						INTERGENIC							Hetero-SNP	L35
2L	4987373	G	A	SNP	565.83	48						INTERGENIC							Homo-SNP	G3
2L	4987532	G	A	SNP	468.04	41						INTERGENIC							Hetero-SNP	L35
2L	4987532	G	A	SNP	468.04	41						INTERGENIC							Homo-SNP	G3
2L	4987958	A	G	SNP	293.2	45	AGAP004891	VectorBase	AGAP004891-RA	exon_2L_4987628_4988256	2	SYNONYMOUS_CODING	F/F	ttT/ttC	189	1	897		Hetero-SNP	L35
2L	5003896	C	T	SNP	481.79	54	AGAP004892	VectorBase	AGAP004892-RA	exon_2L_5003264_5005589	1	SYNONYMOUS_CODING	Y/Y	taC/taT	211	1	9762		Homo-SNP	L35
2L	5004196	G	A	SNP	322.63	63	AGAP004892	VectorBase	AGAP004892-RA	exon_2L_5003264_5005589	1	SYNONYMOUS_CODING	V/V	gtG/gtA	311	3	9762		Hetero-SNP	L35
2L	5004277	C	T	SNP	351.29	59	AGAP004892	VectorBase	AGAP004892-RA	exon_2L_5003264_5005589	1	SYNONYMOUS_CODING	S/S	tcC/tcT	338	3	9762		Hetero-SNP	L35
2L	5005315	T	G	SNP	478.55	52	AGAP004892	VectorBase	AGAP004892-RA	exon_2L_5003264_5005589	1	SYNONYMOUS_CODING	A/A	gcT/gcG	684	3	9762		Hetero-SNP	L35
2L	5005345	G	A	SNP	526.22	45	AGAP004892	VectorBase	AGAP004892-RA	exon_2L_5003264_5005589	1	SYNONYMOUS_CODING	T/T	acG/acA	694	3	9762		Hetero-SNP	L35
2L	5005345	G	A	SNP	526.22	45	AGAP004892	VectorBase	AGAP004892-RA	exon_2L_5003264_5005589	1	SYNONYMOUS_CODING	T/T	acG/acA	694	3	9762		Homo-SNP	G3
2L	5005366	A	G	SNP	154.17	32	AGAP004892	VectorBase	AGAP004892-RA	exon_2L_5003264_5005589	1	SYNONYMOUS_CODING	G/G	ggA/ggG	701	3	9762		Hetero-SNP	L35
2L	5005450	G	A	SNP	432.98	76	AGAP004892	VectorBase	AGAP004892-RA	exon_2L_5003264_5005589	1	SYNONYMOUS_CODING	L/L	ttG/ttA	729	1	9762		Hetero-SNP	L35
2L	5013865	G	A	SNP	904.44	94	AGAP004892	VectorBase	AGAP004892-RA	exon_2L_5013842_5013996	10	SYNONYMOUS_CODING	T/T	acG/acA	1272	3	9762		Hetero-SNP	L35
2L	5022357	C	T	SNP	425.97	77	AGAP004892	VectorBase	AGAP004892-RA	exon_2L_5022298_5022429	15	SYNONYMOUS_CODING	P/P	ccC/ccT	1507	3	9762		Hetero-SNP	L35
2L	5025752	C	T	SNP	335.53	59	AGAP004892	VectorBase	AGAP004892-RA	exon_2L_5025524_5025977	19	SYNONYMOUS_CODING	Y/Y	taC/taT	1713	1	9762		Hetero-SNP	L35
2L	5026350	G	A	SNP	420.38	62	AGAP004892	VectorBase	AGAP004892-RA	exon_2L_5026096_5027895	20	SYNONYMOUS_CODING	E/E	gaG/gaA	1873	1	9762		Hetero-SNP	L35
2L	5027475	A	G	SNP	641.9	72	AGAP004892	VectorBase	AGAP004892-RA	exon_2L_5026096_5027895	20	SYNONYMOUS_CODING	P/P	ccA/ccG	2248	3	9762		Hetero-SNP	L35
2L	5027553	G	A	SNP	479.35	66	AGAP004892	VectorBase	AGAP004892-RA	exon_2L_5026096_5027895	20	SYNONYMOUS_CODING	E/E	gaG/gaA	2274	1	9762		Hetero-SNP	L35
2L	5028366	G	A	SNP	675.51	96	AGAP004892	VectorBase	AGAP004892-RA	exon_2L_5028157_5028609	21	SYNONYMOUS_CODING	S/S	tcG/tcA	2458	3	9762		Hetero-SNP	L35
2L	5028783	A	T	SNP	631.44	78	AGAP004892	VectorBase	AGAP004892-RA	exon_2L_5028760_5028834	22	SYNONYMOUS_CODING	V/V	gtA/gtT	2547	3	9762		Hetero-SNP	L35
2L	5037400	C	T	SNP	541.47	73	AGAP004892	VectorBase	AGAP004892-RA	exon_2L_5037239_5038635	24	SYNONYMOUS_CODING	Y/Y	taC/taT	2628	1	9762		Hetero-SNP	L35
2L	5037511	A	C	SNP	194.19	71	AGAP004892	VectorBase	AGAP004892-RA	exon_2L_5037239_5038635	24	SYNONYMOUS_CODING	V/V	gtA/gtC	2665	3	9762		Hetero-SNP	L35
2L	5037520	T	A	SNP	190.99	75	AGAP004892	VectorBase	AGAP004892-RA	exon_2L_5037239_5038635	24	SYNONYMOUS_CODING	S/S	tcT/tcA	2668	3	9762		Hetero-SNP	L35
2L	5037535	C	T	SNP	410.93	84	AGAP004892	VectorBase	AGAP004892-RA	exon_2L_5037239_5038635	24	SYNONYMOUS_CODING	D/D	gaC/gaT	2673	1	9762		Hetero-SNP	L35
2L	5037661	G	A	SNP	571.18	77	AGAP004892	VectorBase	AGAP004892-RA	exon_2L_5037239_5038635	24	SYNONYMOUS_CODING	K/K	aaG/aaA	2715	1	9762		Hetero-SNP	L35
2L	5038312	C	T	SNP	735.64	53	AGAP004892	VectorBase	AGAP004892-RA	exon_2L_5037239_5038635	24	SYNONYMOUS_CODING	D/D	gaC/gaT	2932	1	9762		Hetero-SNP	L35
2L	5038312	C	T	SNP	735.64	53	AGAP004892	VectorBase	AGAP004892-RA	exon_2L_5037239_5038635	24	SYNONYMOUS_CODING	D/D	gaC/gaT	2932	1	9762		Homo-SNP	G3
2L	5038382	T	C	SNP	610.53	75	AGAP004892	VectorBase	AGAP004892-RA	exon_2L_5037239_5038635	24	SYNONYMOUS_CODING	L/L	Ttg/Ctg	2956	1	9762		Hetero-SNP	L35
2L	5038417	G	A	SNP	1638.5	64	AGAP004892	VectorBase	AGAP004892-RA	exon_2L_5037239_5038635	24	SYNONYMOUS_CODING	V/V	gtG/gtA	2967	3	9762		Homo-SNP	Common
2L	5038982	C	T	SNP	938.53	74	AGAP004892	VectorBase	AGAP004892-RA	exon_2L_5038853_5039130	25	SYNONYMOUS_CODING	F/F	ttC/ttT	3083	1	9762		Hetero-SNP	L35
2L	5038982	C	T	SNP	938.53	74	AGAP004892	VectorBase	AGAP004892-RA	exon_2L_5038853_5039130	25	SYNONYMOUS_CODING	F/F	ttC/ttT	3083	1	9762		Homo-SNP	G3
2L	5041242	G	T	SNP	881.76	89	AGAP004892	VectorBase	AGAP004892-RA	exon_2L_5040985_5042389	26	NON_SYNONYMOUS_CODING	A/S	Gcc/Tcc	3219	0	9762		Hetero-SNP	L35
2L	5041632	*	-T	DEL	2264.61	99	AGAP004892	VectorBase	AGAP004892-RA			UTR_3_PRIME							Homo-INDEL	Common
2L	5041754	T	C	SNP	2907.41	111	AGAP004892	VectorBase	AGAP004892-RA			UTR_3_PRIME							Homo-SNP	Common
2L	5041873	*	-AAA	DEL	400.04	30	AGAP004892	VectorBase	AGAP004892-RA			UTR_3_PRIME							Homo-INDEL	Common
2L	5041955	*	-T	DEL	1345.74	92	AGAP004892	VectorBase	AGAP004892-RA			UTR_3_PRIME							Hetero-INDEL	L35
2L	5041955	*	-T	DEL	1345.74	92	AGAP004892	VectorBase	AGAP004892-RA			UTR_3_PRIME							Homo-INDEL	G3
2L	5042014	C	T	SNP	2351.59	92	AGAP004892	VectorBase	AGAP004892-RA			UTR_3_PRIME							Homo-SNP	Common
2L	5042236	*	-AA	DEL	1004.94	134	AGAP004892	VectorBase	AGAP004892-RA			UTR_3_PRIME							Hetero-INDEL	L35
2L	5166835	T	C	SNP	637.44	40						INTERGENIC							Hetero-SNP	Common
2L	5166868	A	G	SNP	207	32						INTERGENIC							Hetero-SNP	Common
2L	5605470	T	G	SNP	531.71	113						INTERGENIC							Hetero-SNP	G3
2L	5605585	T	G	SNP	1134.45	89						INTERGENIC							Hetero-SNP	Common
2L	5605589	G	A	SNP	172.62	91						INTERGENIC							Hetero-SNP	G3
2L	5605653	G	A	SNP	109.63	74						INTERGENIC							Hetero-SNP	G3
2L	5605681	A	G	SNP	2392.07	91						INTERGENIC							Homo-SNP	Common
2L	5605803	T	G	SNP	140.25	84						INTERGENIC							Hetero-SNP	G3
2L	5606128	A	G	SNP	304.75	94						INTERGENIC							Hetero-SNP	G3
2L	5606170	*	+AA	INS	4623.48	90						INTERGENIC							Homo-INDEL	Common
2L	5606218	G	A	SNP	150.25	83						INTERGENIC							Hetero-SNP	G3
2L	5606241	C	T	SNP	98.95	86						INTERGENIC							Hetero-SNP	G3
2L	5606414	T	G	SNP	224.2	92						INTERGENIC							Hetero-SNP	G3
2L	5606416	G	T	SNP	238	89						INTERGENIC							Hetero-SNP	G3
2L	5606570	G	A	SNP	154.79	54						INTERGENIC							Hetero-SNP	Common
2L	5606575	C	T	SNP	1582	62						INTERGENIC							Homo-SNP	Common
2L	5606812	C	T	SNP	1125.25	67						INTERGENIC							Hetero-SNP	Common
2L	5606825	C	A	SNP	84.7	46						INTERGENIC							Hetero-SNP	G3
2L	5606895	T	G	SNP	76.54	54						INTERGENIC							Hetero-SNP	G3
2L	5607241	C	T	SNP	268.56	85						INTERGENIC							Hetero-SNP	G3
2L	5607252	T	C	SNP	230.17	72						INTERGENIC							Hetero-SNP	G3
2L	5608176	T	A	SNP	726.96	53						INTERGENIC							Hetero-SNP	Common
2L	5608317	G	A	SNP	1021.95	64						INTERGENIC							Hetero-SNP	G3
2L	5608317	G	A	SNP	1021.95	64						INTERGENIC							Homo-SNP	L35
2L	5608361	G	A	SNP	208.04	56						INTERGENIC							Hetero-SNP	G3
2L	5608367	A	T	SNP	1275.74	48						INTERGENIC							Homo-SNP	Common
2L	5608400	C	T	SNP	933.97	64						INTERGENIC							Hetero-SNP	G3
2L	5608400	C	T	SNP	933.97	64						INTERGENIC							Homo-SNP	L35
2L	5608432	A	C	SNP	207.17	92						INTERGENIC							Hetero-SNP	G3
2L	5608478	*	-A	DEL	1800.63	56						INTERGENIC							Homo-INDEL	Common
2L	5608685	G	A	SNP	90.9	61						INTERGENIC							Hetero-SNP	L35
2L	5608884	*	-G	DEL	172.48	83						INTERGENIC							Hetero-INDEL	G3
2L	5608971	G	A	SNP	342.99	70						INTERGENIC							Hetero-SNP	Common
2L	5608981	C	T	SNP	167.12	74						INTERGENIC							Hetero-SNP	L35
2L	5609023	C	T	SNP	217.79	66						INTERGENIC							Hetero-SNP	Common
2L	5609595	C	T	SNP	159.05	73						INTERGENIC							Hetero-SNP	Common
2L	5609701	G	A	SNP	104.67	35						INTERGENIC							Hetero-SNP	G3
2L	5609786	T	A	SNP	91.32	65						INTERGENIC							Hetero-SNP	L35
2L	5610028	*	-G	DEL	225.85	63						INTERGENIC							Hetero-INDEL	Common
2L	5610167	C	T	SNP	169.2	66						INTERGENIC							Hetero-SNP	Common
2L	5610300	G	A	SNP	116.11	35						INTERGENIC							Hetero-SNP	Common
2L	5610600	*	-G	DEL	396.95	55						INTERGENIC							Hetero-INDEL	G3
2L	5614479	*	-G	DEL	152.02	77						INTERGENIC							Hetero-INDEL	G3
2L	5614566	G	A	SNP	326.65	81						INTERGENIC							Hetero-SNP	Common
2L	5614774	G	T	SNP	144.78	60						INTERGENIC							Hetero-SNP	Common
2L	5615346	G	T	SNP	202.04	63						INTERGENIC							Hetero-SNP	Common
2L	5615623	*	-G	DEL	360.04	68						INTERGENIC							Hetero-INDEL	Common
2L	5615745	C	A	SNP	191.15	101						INTERGENIC							Hetero-SNP	G3
2L	5615762	C	T	SNP	1625.09	125						INTERGENIC							Hetero-SNP	Common
2L	5616048	C	T	SNP	192.87	66						INTERGENIC							Hetero-SNP	Common
2L	5616224	G	A	SNP	231.73	61						INTERGENIC							Hetero-SNP	Common
2L	5616384	T	C	SNP	127.85	71						INTERGENIC							Hetero-SNP	G3
2L	5616583	C	A	SNP	1423.92	91						INTERGENIC							Hetero-SNP	Common
2L	5634133	C	A	SNP	577.64	54	AGAP004900	VectorBase	AGAP004900-RA			UTR_3_PRIME							Hetero-SNP	Common
2L	5634176	G	A	SNP	2518.96	149	AGAP004900	VectorBase	AGAP004900-RA			UTR_3_PRIME							Hetero-SNP	Common
2L	5634798	C	A	SNP	170.88	140	AGAP004900	VectorBase	AGAP004900-RA	exon_2L_5634567_5635138	2	SYNONYMOUS_CODING	V/V	gtG/gtT	136	3	798		Hetero-SNP	G3
2L	5634903	C	A	SNP	2862.87	181	AGAP004900	VectorBase	AGAP004900-RA	exon_2L_5634567_5635138	2	SYNONYMOUS_CODING	A/A	gcG/gcT	101	3	798		Hetero-SNP	Common
2L	5634993	G	A	SNP	4459.06	188	AGAP004900	VectorBase	AGAP004900-RA	exon_2L_5634567_5635138	2	SYNONYMOUS_CODING	A/A	gcC/gcT	71	3	798		Homo-SNP	Common
2L	5769775	G	C	SNP	765.51	48	AGAP004903	VectorBase	AGAP004903-RA	exon_2L_5769293_5769889	1	NON_SYNONYMOUS_CODING	P/A	Cca/Gca	9	0	723		Hetero-SNP	Common
2L	5772025	T	C	SNP	2175.3	116	AGAP004904	VectorBase	AGAP004904-RA	exon_2L_5771985_5772182	1	UTR_5_PRIME							Hetero-SNP	Common
2L	5772050	T	C	SNP	4472.8	163	AGAP004904	VectorBase	AGAP004904-RA	exon_2L_5771985_5772182	1	UTR_5_PRIME							Homo-SNP	Common
2L	5772133	C	G	SNP	427.71	172	AGAP004904	VectorBase	AGAP004904-RA	exon_2L_5771985_5772182	1	NON_SYNONYMOUS_CODING	S/W	tCg/tGg	2	0	1515		Hetero-SNP	Common
2L	5780572	C	T	SNP	2922.68	140	AGAP004904	VectorBase	AGAP004904-RA	exon_2L_5779528_5780988	2	SYNONYMOUS_CODING	L/L	Ctg/Ttg	367	1	1515		Hetero-SNP	L35
2L	5780572	C	T	SNP	2922.68	140	AGAP004904	VectorBase	AGAP004904-RA	exon_2L_5779528_5780988	2	SYNONYMOUS_CODING	L/L	Ctg/Ttg	367	1	1515		Homo-SNP	G3
2L	5781107	G	A	SNP	736.18	155						INTERGENIC							Hetero-SNP	L35
2L	5781163	G	A	SNP	2704.12	155						INTERGENIC							Hetero-SNP	L35
2L	5781163	G	A	SNP	2704.12	155						INTERGENIC							Homo-SNP	G3
2L	5781226	G	A	SNP	2265.19	117						INTERGENIC							Hetero-SNP	L35
2L	5781226	G	A	SNP	2265.19	117						INTERGENIC							Homo-SNP	G3
2L	5781235	A	T	SNP	1717.23	100						INTERGENIC							Hetero-SNP	L35
2L	5781235	A	T	SNP	1717.23	100						INTERGENIC							Homo-SNP	G3
2L	5781261	T	C	SNP	962.83	72						INTERGENIC							Hetero-SNP	L35
2L	5781261	T	C	SNP	962.83	72						INTERGENIC							Homo-SNP	G3
2L	5781263	T	A	SNP	1024.22	70						INTERGENIC							Hetero-SNP	L35
2L	5781263	T	A	SNP	1024.22	70						INTERGENIC							Homo-SNP	G3
2L	5783865	C	T	SNP	635.33	34	AGAP004905	VectorBase	AGAP004905-RA	exon_2L_5783830_5783898	1	SYNONYMOUS_CODING	A/A	gcC/gcT	12	3	1740		Hetero-SNP	L35
2L	5783865	C	T	SNP	635.33	34	AGAP004905	VectorBase	AGAP004905-RA	exon_2L_5783830_5783898	1	SYNONYMOUS_CODING	A/A	gcC/gcT	12	3	1740		Homo-SNP	G3
2L	5790876	G	A	SNP	1286.81	52						INTERGENIC							Homo-SNP	Common
2L	5793467	T	C	SNP	3188.56	144	AGAP004906	VectorBase	AGAP004906-RA	exon_2L_5793347_5793494	1	SYNONYMOUS_CODING	L/L	Ttg/Ctg	20	1	357		Hetero-SNP	L35
2L	5793467	T	C	SNP	3188.56	144	AGAP004906	VectorBase	AGAP004906-RA	exon_2L_5793347_5793494	1	SYNONYMOUS_CODING	L/L	Ttg/Ctg	20	1	357		Homo-SNP	G3
2L	5793989	C	T	SNP	2440.92	111	AGAP004906	VectorBase	AGAP004906-RA			UTR_3_PRIME							Hetero-SNP	L35
2L	5793989	C	T	SNP	2440.92	111	AGAP004906	VectorBase	AGAP004906-RA			UTR_3_PRIME							Homo-SNP	G3
2L	5793997	G	A	SNP	2242.3	108	AGAP004906	VectorBase	AGAP004906-RA			UTR_3_PRIME							Hetero-SNP	L35
2L	5793997	G	A	SNP	2242.3	108	AGAP004906	VectorBase	AGAP004906-RA			UTR_3_PRIME							Homo-SNP	G3
2L	5826645	C	A	SNP	196.2	44	AGAP004912	VectorBase	AGAP004912-RB	exon_2L_5826492_5827735	2	SYNONYMOUS_CODING	R/R	cgC/cgA	52	3	2118		Hetero-SNP	L35
2L	5826786	G	A	SNP	1066.27	63	AGAP004912	VectorBase	AGAP004912-RB	exon_2L_5826492_5827735	2	SYNONYMOUS_CODING	V/V	gtG/gtA	99	3	2118		Hetero-SNP	L35
2L	5826786	G	A	SNP	1066.27	63	AGAP004912	VectorBase	AGAP004912-RB	exon_2L_5826492_5827735	2	SYNONYMOUS_CODING	V/V	gtG/gtA	99	3	2118		Homo-SNP	G3
2L	5826945	T	C	SNP	118.36	33	AGAP004912	VectorBase	AGAP004912-RB	exon_2L_5826492_5827735	2	SYNONYMOUS_CODING	S/S	agT/agC	152	1	2118		Hetero-SNP	L35
2L	5827635	C	T	SNP	259.6	40	AGAP004912	VectorBase	AGAP004912-RB	exon_2L_5826492_5827735	2	SYNONYMOUS_CODING	H/H	caC/caT	382	1	2118		Hetero-SNP	L35
2L	5828467	T	A	SNP	32.66	32	AGAP004912	VectorBase	AGAP004912-RB			INTRON					2118		Hetero-SNP	L35
2L	5831335	*	+A	INS	2195.42	93	AGAP004912	VectorBase	AGAP004912-RB	exon_2L_5830644_5831336	4	FRAME_SHIFT					2118		Hetero-INDEL	L35
2L	5831335	*	+A	INS	2195.42	93	AGAP004912	VectorBase	AGAP004912-RB	exon_2L_5830644_5831336	4	FRAME_SHIFT					2118		Homo-INDEL	G3
2L	5831395	G	C	SNP	2288.09	82						INTERGENIC							Homo-SNP	Common
2L	5831403	T	C	SNP	2161.86	83						INTERGENIC							Homo-SNP	Common
2L	5831434	G	T	SNP	1598.56	85						INTERGENIC							Hetero-SNP	L35
2L	5831434	G	T	SNP	1598.56	85						INTERGENIC							Homo-SNP	G3
2L	5831445	G	A	SNP	1651.8	87						INTERGENIC							Hetero-SNP	L35
2L	5831445	G	A	SNP	1651.8	87						INTERGENIC							Homo-SNP	G3
2L	5831610	C	T	SNP	2209.61	108						INTERGENIC							Hetero-SNP	L35
2L	5831610	C	T	SNP	2209.61	108						INTERGENIC							Homo-SNP	G3
2L	5996192	*	-T	DEL	1046.12	48						INTERGENIC							Homo-INDEL	Common
2L	5996566	C	A	SNP	1489.23	58						INTERGENIC							Homo-SNP	Common
2L	5996746	T	C	SNP	1095.38	74						INTERGENIC							Hetero-SNP	Common
2L	5996755	T	G	SNP	332.12	93						INTERGENIC							Hetero-SNP	Common
2L	5996858	G	C	SNP	1026.79	44	AGAP004916	VectorBase	AGAP004916-RA	exon_2L_5996795_5996930	2	SYNONYMOUS_CODING	R/R	cgC/cgG	289	3	930		Homo-SNP	Common
2L	5997028	G	T	SNP	1359.79	58	AGAP004916	VectorBase	AGAP004916-RA	exon_2L_5997002_5997803	1	SYNONYMOUS_CODING	A/A	gcC/gcA	256	3	930		Homo-SNP	Common
2L	5997310	A	G	SNP	1438.55	135	AGAP004916	VectorBase	AGAP004916-RA	exon_2L_5997002_5997803	1	SYNONYMOUS_CODING	D/D	gaT/gaC	162	1	930		Hetero-SNP	L35
2L	5997310	A	G	SNP	1438.55	135	AGAP004916	VectorBase	AGAP004916-RA	exon_2L_5997002_5997803	1	SYNONYMOUS_CODING	D/D	gaT/gaC	162	1	930		Homo-SNP	G3
2L	5997376	A	C	SNP	1092.92	142	AGAP004916	VectorBase	AGAP004916-RA	exon_2L_5997002_5997803	1	SYNONYMOUS_CODING	R/R	cgT/cgG	140	3	930		Hetero-SNP	Common
2L	5997472	C	A	SNP	501.4	113	AGAP004916	VectorBase	AGAP004916-RA	exon_2L_5997002_5997803	1	SYNONYMOUS_CODING	V/V	gtG/gtT	108	3	930		Homo-SNP	G3
2L	5997494	*	-T	DEL	845.81	109	AGAP004916	VectorBase	AGAP004916-RA	exon_2L_5997002_5997803	1	FRAME_SHIFT					930		Homo-INDEL	G3
2L	5997502	C	G	SNP	581.57	106	AGAP004916	VectorBase	AGAP004916-RA	exon_2L_5997002_5997803	1	NON_SYNONYMOUS_CODING	R/S	agG/agC	98	1	930		Homo-SNP	G3
2L	5997619	C	A	SNP	599.35	73	AGAP004916	VectorBase	AGAP004916-RA	exon_2L_5997002_5997803	1	NON_SYNONYMOUS_CODING	E/D	gaG/gaT	59	1	930		Homo-SNP	G3
2L	6006835	A	C	SNP	292.15	79	AGAP004917	VectorBase	AGAP004917-RA	Exon_2L_6006460_6007229	1	SYNONYMOUS_CODING	R/R	cgT/cgG	132	3	897		Hetero-SNP	Common
2L	6008190	A	G	SNP	123.44	93						INTERGENIC							Hetero-SNP	L35
2L	6008193	T	G	SNP	2016.15	97						INTERGENIC							Hetero-SNP	L35
2L	6008193	T	G	SNP	2016.15	97						INTERGENIC							Homo-SNP	G3
2L	6008240	G	A	SNP	2584.84	144	AGAP004918	VectorBase	AGAP004918-RA			UTR_3_PRIME							Hetero-SNP	L35
2L	6008240	G	A	SNP	2584.84	144	AGAP004918	VectorBase	AGAP004918-RA			UTR_3_PRIME							Homo-SNP	G3
2L	6008837	C	A	SNP	2206.52	108	AGAP004918	VectorBase	AGAP004918-RA	exon_2L_6008490_6009301	1	SYNONYMOUS_CODING	R/R	cgG/cgT	145	3	918		Homo-SNP	Common
2L	6009251	C	T	SNP	354.97	162	AGAP004918	VectorBase	AGAP004918-RA	exon_2L_6008490_6009301	1	SYNONYMOUS_CODING	G/G	ggG/ggA	7	3	918		Hetero-SNP	L35
2L	6015748	C	T	SNP	3888.23	166	AGAP004919	VectorBase	AGAP004919-RA	exon_2L_6015517_6015850	2	SYNONYMOUS_CODING	G/G	ggC/ggT	69	3	615		Homo-SNP	Common
2L	6015799	T	C	SNP	4166.42	157	AGAP004919	VectorBase	AGAP004919-RA	exon_2L_6015517_6015850	2	SYNONYMOUS_CODING	S/S	agT/agC	86	1	615		Homo-SNP	Common
2L	6015835	G	A	SNP	3497.96	170	AGAP004919	VectorBase	AGAP004919-RA	exon_2L_6015517_6015850	2	SYNONYMOUS_CODING	L/L	ctG/ctA	98	3	615		Hetero-SNP	L35
2L	6015835	G	A	SNP	3497.96	170	AGAP004919	VectorBase	AGAP004919-RA	exon_2L_6015517_6015850	2	SYNONYMOUS_CODING	L/L	ctG/ctA	98	3	615		Homo-SNP	G3
2L	6016108	G	A	SNP	3064.68	164	AGAP004919	VectorBase	AGAP004919-RA	exon_2L_6016091_6016503	3	SYNONYMOUS_CODING	R/R	cgG/cgA	109	3	615		Hetero-SNP	L35
2L	6016108	G	A	SNP	3064.68	164	AGAP004919	VectorBase	AGAP004919-RA	exon_2L_6016091_6016503	3	SYNONYMOUS_CODING	R/R	cgG/cgA	109	3	615		Homo-SNP	G3
2L	6016213	T	C	SNP	200.45	193	AGAP004919	VectorBase	AGAP004919-RA	exon_2L_6016091_6016503	3	SYNONYMOUS_CODING	R/R	cgT/cgC	144	3	615		Hetero-SNP	L35
2L	6046932	G	A	SNP	2274.45	88						INTERGENIC							Homo-SNP	Common
2L	6046953	A	G	SNP	3085.88	151						INTERGENIC							Hetero-SNP	L35
2L	6046953	A	G	SNP	3085.88	151						INTERGENIC							Homo-SNP	G3
2L	6047021	G	A	SNP	241.86	33	AGAP004920	VectorBase	AGAP004920-RA			INTRON					930		Hetero-SNP	L35
2L	6047122	C	A	SNP	2945.35	140	AGAP004920	VectorBase	AGAP004920-RA	exon_2L_6047076_6047946	2	NON_SYNONYMOUS_CODING	H/N	Cat/Aat	36	0	930		Hetero-SNP	L35
2L	6047122	C	A	SNP	2945.35	140	AGAP004920	VectorBase	AGAP004920-RA	exon_2L_6047076_6047946	2	NON_SYNONYMOUS_CODING	H/N	Cat/Aat	36	0	930		Homo-SNP	G3
2L	6047142	C	T	SNP	3579.22	139	AGAP004920	VectorBase	AGAP004920-RA	exon_2L_6047076_6047946	2	SYNONYMOUS_CODING	D/D	gaC/gaT	42	1	930		Homo-SNP	Common
2L	6047175	T	G	SNP	2646.06	125	AGAP004920	VectorBase	AGAP004920-RA	exon_2L_6047076_6047946	2	SYNONYMOUS_CODING	R/R	cgT/cgG	53	3	930		Hetero-SNP	L35
2L	6047175	T	G	SNP	2646.06	125	AGAP004920	VectorBase	AGAP004920-RA	exon_2L_6047076_6047946	2	SYNONYMOUS_CODING	R/R	cgT/cgG	53	3	930		Homo-SNP	G3
2L	6047249	A	G	SNP	3000.96	151	AGAP004920	VectorBase	AGAP004920-RA	exon_2L_6047076_6047946	2	NON_SYNONYMOUS_CODING	D/G	gAc/gGc	78	0	930		Hetero-SNP	L35
2L	6047249	A	G	SNP	3000.96	151	AGAP004920	VectorBase	AGAP004920-RA	exon_2L_6047076_6047946	2	NON_SYNONYMOUS_CODING	D/G	gAc/gGc	78	0	930		Homo-SNP	G3
2L	6047799	G	A	SNP	594.58	127	AGAP004920	VectorBase	AGAP004920-RA	exon_2L_6047076_6047946	2	SYNONYMOUS_CODING	E/E	gaG/gaA	261	1	930		Hetero-SNP	L35
2L	6047831	G	A	SNP	3069.24	146	AGAP004920	VectorBase	AGAP004920-RA	exon_2L_6047076_6047946	2	NON_SYNONYMOUS_CODING	R/K	aGa/aAa	272	0	930		Hetero-SNP	L35
2L	6047831	G	A	SNP	3069.24	146	AGAP004920	VectorBase	AGAP004920-RA	exon_2L_6047076_6047946	2	NON_SYNONYMOUS_CODING	R/K	aGa/aAa	272	0	930		Homo-SNP	G3
2L	6047835	A	G	SNP	3891.53	144	AGAP004920	VectorBase	AGAP004920-RA	exon_2L_6047076_6047946	2	SYNONYMOUS_CODING	V/V	gtA/gtG	273	3	930		Homo-SNP	Common
2L	6047865	T	C	SNP	3812.62	140	AGAP004920	VectorBase	AGAP004920-RA	exon_2L_6047076_6047946	2	SYNONYMOUS_CODING	N/N	aaT/aaC	283	1	930		Homo-SNP	Common
2L	6048142	T	C	SNP	243.79	41						INTERGENIC							Hetero-SNP	L35
2L	6048161	T	A	SNP	2439.43	92						INTERGENIC							Homo-SNP	Common
2L	6048333	T	A	SNP	2539.55	99	AGAP004921	VectorBase	AGAP004921-RA	Exon_2L_6048235_6049051	2	NON_SYNONYMOUS_CODING	E/V	gAg/gTg	260	0	876		Homo-SNP	Common
2L	6048372	C	G	SNP	1880.18	75	AGAP004921	VectorBase	AGAP004921-RA	Exon_2L_6048235_6049051	2	NON_SYNONYMOUS_CODING	G/A	gGc/gCc	247	0	876		Homo-SNP	Common
2L	6048379	G	A	SNP	61.96	69	AGAP004921	VectorBase	AGAP004921-RA	Exon_2L_6048235_6049051	2	SYNONYMOUS_CODING	L/L	Ctg/Ttg	245	1	876		Hetero-SNP	L35
2L	6048388	G	A	SNP	2196.62	84	AGAP004921	VectorBase	AGAP004921-RA	Exon_2L_6048235_6049051	2	SYNONYMOUS_CODING	L/L	Ctg/Ttg	242	1	876		Homo-SNP	Common
2L	6048399	T	C	SNP	121.69	90	AGAP004921	VectorBase	AGAP004921-RA	Exon_2L_6048235_6049051	2	NON_SYNONYMOUS_CODING	H/R	cAc/cGc	238	0	876		Hetero-SNP	L35
2L	6048428	T	A	SNP	2621.15	120	AGAP004921	VectorBase	AGAP004921-RA	Exon_2L_6048235_6049051	2	SYNONYMOUS_CODING	L/L	ctA/ctT	228	3	876		Hetero-SNP	L35
2L	6048428	T	A	SNP	2621.15	120	AGAP004921	VectorBase	AGAP004921-RA	Exon_2L_6048235_6049051	2	SYNONYMOUS_CODING	L/L	ctA/ctT	228	3	876		Homo-SNP	G3
2L	6048527	C	G	SNP	1960.2	77	AGAP004921	VectorBase	AGAP004921-RA	Exon_2L_6048235_6049051	2	SYNONYMOUS_CODING	V/V	gtG/gtC	195	3	876		Homo-SNP	Common
2L	6048557	G	A	SNP	2602.64	103	AGAP004921	VectorBase	AGAP004921-RA	Exon_2L_6048235_6049051	2	SYNONYMOUS_CODING	D/D	gaC/gaT	185	1	876		Homo-SNP	Common
2L	6048568	G	T	SNP	199.23	103	AGAP004921	VectorBase	AGAP004921-RA	Exon_2L_6048235_6049051	2	NON_SYNONYMOUS_CODING	R/S	Cgc/Agc	182	0	876		Hetero-SNP	L35
2L	6048577	A	G	SNP	2481.88	96	AGAP004921	VectorBase	AGAP004921-RA	Exon_2L_6048235_6049051	2	SYNONYMOUS_CODING	L/L	Ttg/Ctg	179	1	876		Homo-SNP	Common
2L	6048745	G	C	SNP	2198.23	124	AGAP004921	VectorBase	AGAP004921-RA	Exon_2L_6048235_6049051	2	NON_SYNONYMOUS_CODING	L/V	Cta/Gta	123	1	876		Hetero-SNP	L35
2L	6048745	G	C	SNP	2198.23	124	AGAP004921	VectorBase	AGAP004921-RA	Exon_2L_6048235_6049051	2	NON_SYNONYMOUS_CODING	L/V	Cta/Gta	123	1	876		Homo-SNP	G3
2L	6048792	G	T	SNP	2527.36	131	AGAP004921	VectorBase	AGAP004921-RA	Exon_2L_6048235_6049051	2	NON_SYNONYMOUS_CODING	A/D	gCt/gAt	107	0	876		Hetero-SNP	L35
2L	6048792	G	T	SNP	2527.36	131	AGAP004921	VectorBase	AGAP004921-RA	Exon_2L_6048235_6049051	2	NON_SYNONYMOUS_CODING	A/D	gCt/gAt	107	0	876		Homo-SNP	G3
2L	6048962	C	T	SNP	2561.02	134	AGAP004921	VectorBase	AGAP004921-RA	Exon_2L_6048235_6049051	2	SYNONYMOUS_CODING	R/R	cgG/cgA	50	3	876		Hetero-SNP	L35
2L	6048962	C	T	SNP	2561.02	134	AGAP004921	VectorBase	AGAP004921-RA	Exon_2L_6048235_6049051	2	SYNONYMOUS_CODING	R/R	cgG/cgA	50	3	876		Homo-SNP	G3
2L	6049001	A	T	SNP	2285.14	141	AGAP004921	VectorBase	AGAP004921-RA	Exon_2L_6048235_6049051	2	SYNONYMOUS_CODING	A/A	gcT/gcA	37	3	876		Hetero-SNP	L35
2L	6049001	A	T	SNP	2285.14	141	AGAP004921	VectorBase	AGAP004921-RA	Exon_2L_6048235_6049051	2	SYNONYMOUS_CODING	A/A	gcT/gcA	37	3	876		Homo-SNP	G3
2L	6049597	G	A	SNP	1164.27	44						INTERGENIC							Homo-SNP	Common
2L	6049602	T	A	SNP	1184.96	44						INTERGENIC							Homo-SNP	Common
2L	6049612	T	A	SNP	1203.03	50						INTERGENIC							Homo-SNP	Common
2L	6049645	T	A	SNP	1678.04	63						INTERGENIC							Homo-SNP	Common
2L	6049669	T	C	SNP	704.7	101						INTERGENIC							Hetero-SNP	L35
2L	6049688	T	A	SNP	3030.22	113						INTERGENIC							Homo-SNP	Common
2L	6049855	A	T	SNP	2683.64	105	AGAP004922	VectorBase	AGAP004922-RA	Exon_2L_6049762_6050278	2	NON_SYNONYMOUS_CODING	C/S	Tgc/Agc	165	0	585		Homo-SNP	Common
2L	6049899	C	G	SNP	2677.45	102	AGAP004922	VectorBase	AGAP004922-RA	Exon_2L_6049762_6050278	2	NON_SYNONYMOUS_CODING	G/A	gGc/gCc	150	0	585		Homo-SNP	Common
2L	6049915	G	A	SNP	2313.98	92	AGAP004922	VectorBase	AGAP004922-RA	Exon_2L_6049762_6050278	2	SYNONYMOUS_CODING	L/L	Ctg/Ttg	145	1	585		Homo-SNP	Common
2L	6049955	T	A	SNP	2408.14	115	AGAP004922	VectorBase	AGAP004922-RA	Exon_2L_6049762_6050278	2	SYNONYMOUS_CODING	L/L	ctA/ctT	131	3	585		Hetero-SNP	L35
2L	6049955	T	A	SNP	2408.14	115	AGAP004922	VectorBase	AGAP004922-RA	Exon_2L_6049762_6050278	2	SYNONYMOUS_CODING	L/L	ctA/ctT	131	3	585		Homo-SNP	G3
2L	6050054	C	G	SNP	2506.39	95	AGAP004922	VectorBase	AGAP004922-RA	Exon_2L_6049762_6050278	2	SYNONYMOUS_CODING	V/V	gtG/gtC	98	3	585		Homo-SNP	Common
2L	6050084	G	A	SNP	2867.43	111	AGAP004922	VectorBase	AGAP004922-RA	Exon_2L_6049762_6050278	2	SYNONYMOUS_CODING	D/D	gaC/gaT	88	1	585		Homo-SNP	Common
2L	6050095	G	T	SNP	454.02	107	AGAP004922	VectorBase	AGAP004922-RA	Exon_2L_6049762_6050278	2	NON_SYNONYMOUS_CODING	R/S	Cgc/Agc	85	0	585		Hetero-SNP	L35
2L	6050104	A	G	SNP	2579.7	98	AGAP004922	VectorBase	AGAP004922-RA	Exon_2L_6049762_6050278	2	SYNONYMOUS_CODING	L/L	Ttg/Ctg	82	1	585		Homo-SNP	Common
2L	6052843	C	T	SNP	1081.5	47	AGAP004922	VectorBase	AGAP004922-RA			INTRON					585		Hetero-SNP	L35
2L	6052843	C	T	SNP	1081.5	47	AGAP004922	VectorBase	AGAP004922-RA			INTRON					585		Homo-SNP	G3
2L	6052882	A	T	SNP	1148.43	50	AGAP004922	VectorBase	AGAP004922-RA			INTRON					585		Homo-SNP	Common
2L	6109242	G	A	SNP	1977.88	98						INTERGENIC							Hetero-SNP	L35
2L	6109242	G	A	SNP	1977.88	98						INTERGENIC							Homo-SNP	G3
2L	6109862	T	C	SNP	581.4	108						INTERGENIC							Hetero-SNP	L35
2L	6109963	A	T	SNP	1579.34	73						INTERGENIC							Hetero-SNP	L35
2L	6109963	A	T	SNP	1579.34	73						INTERGENIC							Homo-SNP	G3
2L	6110092	A	G	SNP	315.21	77						INTERGENIC							Hetero-SNP	L35
2L	6110168	A	G	SNP	93.57	46						INTERGENIC							Hetero-SNP	L35
2L	6110213	T	A	SNP	769.67	40						INTERGENIC							Hetero-SNP	L35
2L	6110213	T	A	SNP	769.67	40						INTERGENIC							Homo-SNP	G3
2L	6110258	C	T	SNP	1768.91	68						INTERGENIC							Homo-SNP	Common
2L	6110310	*	-T	DEL	2146.98	84	AGAP004928	VectorBase	AGAP004928-RA			UTR_3_PRIME							Hetero-INDEL	L35
2L	6110310	*	-T	DEL	2146.98	84	AGAP004928	VectorBase	AGAP004928-RA			UTR_3_PRIME							Homo-INDEL	G3
2L	6113550	G	A	SNP	1726.84	89	AGAP004928	VectorBase	AGAP004928-RA	exon_2L_6113488_6113837	1	UTR_5_PRIME							Hetero-SNP	L35
2L	6113550	G	A	SNP	1726.84	89	AGAP004928	VectorBase	AGAP004928-RA	exon_2L_6113488_6113837	1	UTR_5_PRIME							Homo-SNP	G3
2L	6113577	A	C	SNP	1679.24	95	AGAP004928	VectorBase	AGAP004928-RA	exon_2L_6113488_6113837	1	UTR_5_PRIME							Hetero-SNP	L35
2L	6113577	A	C	SNP	1679.24	95	AGAP004928	VectorBase	AGAP004928-RA	exon_2L_6113488_6113837	1	UTR_5_PRIME							Homo-SNP	G3
2L	6113653	G	T	SNP	2409.86	91	AGAP004928	VectorBase	AGAP004928-RA	exon_2L_6113488_6113837	1	UTR_5_PRIME							Homo-SNP	Common
2L	6113668	A	C	SNP	2335.62	90	AGAP004928	VectorBase	AGAP004928-RA	exon_2L_6113488_6113837	1	UTR_5_PRIME							Homo-SNP	Common
2L	6113764	A	G	SNP	1703.21	82	AGAP004928	VectorBase	AGAP004928-RA	exon_2L_6113488_6113837	1	UTR_5_PRIME							Hetero-SNP	L35
2L	6113764	A	G	SNP	1703.21	82	AGAP004928	VectorBase	AGAP004928-RA	exon_2L_6113488_6113837	1	UTR_5_PRIME							Homo-SNP	G3
2L	6113771	C	A	SNP	1565.1	78	AGAP004928	VectorBase	AGAP004928-RA	exon_2L_6113488_6113837	1	UTR_5_PRIME							Hetero-SNP	L35
2L	6113771	C	A	SNP	1565.1	78	AGAP004928	VectorBase	AGAP004928-RA	exon_2L_6113488_6113837	1	UTR_5_PRIME							Homo-SNP	G3
2L	6113776	C	T	SNP	1304.53	69	AGAP004928	VectorBase	AGAP004928-RA	exon_2L_6113488_6113837	1	UTR_5_PRIME							Hetero-SNP	L35
2L	6113776	C	T	SNP	1304.53	69	AGAP004928	VectorBase	AGAP004928-RA	exon_2L_6113488_6113837	1	UTR_5_PRIME							Homo-SNP	G3
2L	6114482	T	C	SNP	159.43	70	AGAP004929	VectorBase	AGAP004929-RA	exon_2L_6114439_6114569	1	UTR_5_PRIME							Hetero-SNP	L35
2L	6114509	A	G	SNP	2403.84	90	AGAP004929	VectorBase	AGAP004929-RA	exon_2L_6114439_6114569	1	SYNONYMOUS_CODING	T/T	acA/acG	7	3	543		Homo-SNP	Common
2L	6115399	C	A	SNP	1948.65	87	AGAP004929	VectorBase	AGAP004929-RA	exon_2L_6115303_6115700	4	NON_SYNONYMOUS_CODING	L/M	Ctg/Atg	163	1	543		Hetero-SNP	L35
2L	6115399	C	A	SNP	1948.65	87	AGAP004929	VectorBase	AGAP004929-RA	exon_2L_6115303_6115700	4	NON_SYNONYMOUS_CODING	L/M	Ctg/Atg	163	1	543		Homo-SNP	G3
2L	6133865	*	+A	INS	739.18	64						INTERGENIC							Hetero-INDEL	L35
2L	6133865	*	+A	INS	739.18	64						INTERGENIC							Homo-INDEL	G3
2L	6151656	G	A	SNP	858.05	50						INTERGENIC							Hetero-SNP	L35
2L	6151656	G	A	SNP	858.05	50						INTERGENIC							Homo-SNP	G3
2L	6151745	C	A	SNP	1007.57	50						INTERGENIC							Hetero-SNP	L35
2L	6151745	C	A	SNP	1007.57	50						INTERGENIC							Homo-SNP	G3
2L	6151794	A	T	SNP	1747.15	66						INTERGENIC							Homo-SNP	Common
2L	6151903	A	T	SNP	2205.41	87						INTERGENIC							Homo-SNP	Common
2L	6157225	C	A	SNP	1457.7	70						INTERGENIC							Hetero-SNP	L35
2L	6157225	C	A	SNP	1457.7	70						INTERGENIC							Homo-SNP	G3
2L	6157386	C	G	SNP	1093.37	62						INTERGENIC							Hetero-SNP	L35
2L	6157386	C	G	SNP	1093.37	62						INTERGENIC							Homo-SNP	G3
2L	6157725	G	A	SNP	1496.05	75						INTERGENIC							Hetero-SNP	L35
2L	6157725	G	A	SNP	1496.05	75						INTERGENIC							Homo-SNP	G3
2L	6187254	G	T	SNP	855.41	47	AGAP004932	VectorBase	AGAP004932-RA	exon_2L_6187047_6188046	7	SYNONYMOUS_CODING	V/V	gtG/gtT	368	3	2445		Hetero-SNP	L35
2L	6187254	G	T	SNP	855.41	47	AGAP004932	VectorBase	AGAP004932-RA	exon_2L_6187047_6188046	7	SYNONYMOUS_CODING	V/V	gtG/gtT	368	3	2445		Homo-SNP	G3
2L	6187504	C	T	SNP	1317.39	59	AGAP004932	VectorBase	AGAP004932-RA	exon_2L_6187047_6188046	7	SYNONYMOUS_CODING	L/L	Ctg/Ttg	452	1	2445		Hetero-SNP	L35
2L	6187504	C	T	SNP	1317.39	59	AGAP004932	VectorBase	AGAP004932-RA	exon_2L_6187047_6188046	7	SYNONYMOUS_CODING	L/L	Ctg/Ttg	452	1	2445		Homo-SNP	G3
2L	6187743	C	T	SNP	105.23	57	AGAP004932	VectorBase	AGAP004932-RA	exon_2L_6187047_6188046	7	SYNONYMOUS_CODING	G/G	ggC/ggT	531	3	2445		Hetero-SNP	L35
2L	6188052	C	T	SNP	1113	53	AGAP004932	VectorBase	AGAP004932-RA	Exon_2L_6188051_6188097	8	STOP_GAINED	Q/*	Cag/Tag	633	0	2445		Homo-SNP	Common
2L	6188205	A	G	SNP	1596.55	78	AGAP004932	VectorBase	AGAP004932-RA	Exon_2L_6188174_6188675	9	SYNONYMOUS_CODING	K/K	aaA/aaG	658	1	2445		Hetero-SNP	L35
2L	6188205	A	G	SNP	1596.55	78	AGAP004932	VectorBase	AGAP004932-RA	Exon_2L_6188174_6188675	9	SYNONYMOUS_CODING	K/K	aaA/aaG	658	1	2445		Homo-SNP	G3
2L	6188220	C	G	SNP	1284.53	63	AGAP004932	VectorBase	AGAP004932-RA	Exon_2L_6188174_6188675	9	SYNONYMOUS_CODING	T/T	acC/acG	663	3	2445		Hetero-SNP	L35
2L	6188220	C	G	SNP	1284.53	63	AGAP004932	VectorBase	AGAP004932-RA	Exon_2L_6188174_6188675	9	SYNONYMOUS_CODING	T/T	acC/acG	663	3	2445		Homo-SNP	G3
2L	6188256	G	A	SNP	849.53	45	AGAP004932	VectorBase	AGAP004932-RA	Exon_2L_6188174_6188675	9	SYNONYMOUS_CODING	G/G	ggG/ggA	675	3	2445		Hetero-SNP	L35
2L	6188256	G	A	SNP	849.53	45	AGAP004932	VectorBase	AGAP004932-RA	Exon_2L_6188174_6188675	9	SYNONYMOUS_CODING	G/G	ggG/ggA	675	3	2445		Homo-SNP	G3
2L	6188310	C	T	SNP	1310.44	63	AGAP004932	VectorBase	AGAP004932-RA	Exon_2L_6188174_6188675	9	SYNONYMOUS_CODING	R/R	cgC/cgT	693	3	2445		Hetero-SNP	L35
2L	6188310	C	T	SNP	1310.44	63	AGAP004932	VectorBase	AGAP004932-RA	Exon_2L_6188174_6188675	9	SYNONYMOUS_CODING	R/R	cgC/cgT	693	3	2445		Homo-SNP	G3
2L	6188436	C	T	SNP	639.16	40	AGAP004932	VectorBase	AGAP004932-RA	Exon_2L_6188174_6188675	9	SYNONYMOUS_CODING	H/H	caC/caT	735	1	2445		Hetero-SNP	L35
2L	6188436	C	T	SNP	639.16	40	AGAP004932	VectorBase	AGAP004932-RA	Exon_2L_6188174_6188675	9	SYNONYMOUS_CODING	H/H	caC/caT	735	1	2445		Homo-SNP	G3
2L	6188976	T	A	SNP	1830.94	74						INTERGENIC							Homo-SNP	Common
2L	6188997	T	G	SNP	1338.66	82						INTERGENIC							Hetero-SNP	L35
2L	6188997	T	G	SNP	1338.66	82						INTERGENIC							Homo-SNP	G3
2L	6189036	*	-AA	DEL	740.26	71						INTERGENIC							Hetero-INDEL	Common
2L	6189037	*	-A	DEL	740.26	71						INTERGENIC							Hetero-INDEL	Common
2L	6189077	T	A	SNP	1934.21	103						INTERGENIC							Hetero-SNP	L35
2L	6189077	T	A	SNP	1934.21	103						INTERGENIC							Homo-SNP	G3
2L	6189111	A	G	SNP	2007.27	99						INTERGENIC							Hetero-SNP	L35
2L	6189111	A	G	SNP	2007.27	99						INTERGENIC							Homo-SNP	G3
2L	6189493	G	C	SNP	2125.78	102						INTERGENIC							Hetero-SNP	L35
2L	6189493	G	C	SNP	2125.78	102						INTERGENIC							Homo-SNP	G3
2L	6189548	A	G	SNP	307.59	118						INTERGENIC							Hetero-SNP	L35
2L	6189708	T	C	SNP	4012.52	145						INTERGENIC							Homo-SNP	Common
2L	6189932	G	C	SNP	4678.27	194						INTERGENIC							Hetero-SNP	L35
2L	6189932	G	C	SNP	4678.27	194						INTERGENIC							Homo-SNP	G3
2L	6190122	T	C	SNP	4209.64	179						INTERGENIC							Hetero-SNP	L35
2L	6190122	T	C	SNP	4209.64	179						INTERGENIC							Homo-SNP	G3
2L	6190126	T	C	SNP	4069.36	178						INTERGENIC							Hetero-SNP	L35
2L	6190126	T	C	SNP	4069.36	178						INTERGENIC							Homo-SNP	G3
2L	6190268	A	T	SNP	3801.19	167						INTERGENIC							Hetero-SNP	L35
2L	6190268	A	T	SNP	3801.19	167						INTERGENIC							Homo-SNP	G3
2L	6193526	T	A	SNP	2547.15	103						INTERGENIC							Homo-SNP	Common
2L	6193530	A	G	SNP	2764.14	110						INTERGENIC							Homo-SNP	Common
2L	6193584	C	T	SNP	2365.5	106						INTERGENIC							Homo-SNP	Common
2L	6193626	G	C	SNP	3001.15	124						INTERGENIC							Homo-SNP	Common
2L	6193756	C	G	SNP	3520.37	133						INTERGENIC							Homo-SNP	Common
2L	6193771	C	T	SNP	3352.79	132						INTERGENIC							Homo-SNP	Common
2L	6193944	T	C	SNP	2739.57	105						INTERGENIC							Homo-SNP	Common
2L	6194238	*	+AC	INS	755.39	74						INTERGENIC							Hetero-INDEL	Common
2L	6194504	T	C	SNP	1376.6	59	AGAP004933	VectorBase	AGAP004933-RA	exon_2L_6194335_6195585	1	NON_SYNONYMOUS_CODING	K/R	aAg/aGg	361	0	1251		Homo-SNP	Common
2L	6194598	C	T	SNP	79.98	55	AGAP004933	VectorBase	AGAP004933-RA	exon_2L_6194335_6195585	1	NON_SYNONYMOUS_CODING	A/T	Gcg/Acg	330	0	1251		Hetero-SNP	L35
2L	6194736	C	T	SNP	1140.71	55	AGAP004933	VectorBase	AGAP004933-RA	exon_2L_6194335_6195585	1	NON_SYNONYMOUS_CODING	G/S	Ggc/Agc	284	0	1251		Hetero-SNP	L35
2L	6194736	C	T	SNP	1140.71	55	AGAP004933	VectorBase	AGAP004933-RA	exon_2L_6194335_6195585	1	NON_SYNONYMOUS_CODING	G/S	Ggc/Agc	284	0	1251		Homo-SNP	G3
2L	6195004	T	C	SNP	104.48	57	AGAP004933	VectorBase	AGAP004933-RA	exon_2L_6194335_6195585	1	SYNONYMOUS_CODING	R/R	cgA/cgG	194	3	1251		Hetero-SNP	L35
2L	6195100	A	G	SNP	174.59	67	AGAP004933	VectorBase	AGAP004933-RA	exon_2L_6194335_6195585	1	SYNONYMOUS_CODING	Y/Y	taT/taC	162	1	1251		Hetero-SNP	L35
2L	6195109	T	C	SNP	137.08	64	AGAP004933	VectorBase	AGAP004933-RA	exon_2L_6194335_6195585	1	SYNONYMOUS_CODING	V/V	gtA/gtG	159	3	1251		Hetero-SNP	L35
2L	6195250	T	C	SNP	1263.85	49	AGAP004933	VectorBase	AGAP004933-RA	exon_2L_6194335_6195585	1	SYNONYMOUS_CODING	E/E	gaA/gaG	112	1	1251		Homo-SNP	Common
2L	6195373	C	T	SNP	131.97	64	AGAP004933	VectorBase	AGAP004933-RA	exon_2L_6194335_6195585	1	SYNONYMOUS_CODING	A/A	gcG/gcA	71	3	1251		Hetero-SNP	L35
2L	6195385	T	C	SNP	1919.62	71	AGAP004933	VectorBase	AGAP004933-RA	exon_2L_6194335_6195585	1	SYNONYMOUS_CODING	P/P	ccA/ccG	67	3	1251		Homo-SNP	Common
2L	6195563	G	A	SNP	2128.44	84	AGAP004933	VectorBase	AGAP004933-RA	exon_2L_6194335_6195585	1	NON_SYNONYMOUS_CODING	T/I	aCt/aTt	8	0	1251		Homo-SNP	Common
2L	6195587	G	A	SNP	1798.49	70						INTERGENIC							Homo-SNP	Common
2L	6196452	C	T	SNP	165.54	53						INTERGENIC							Hetero-SNP	L35
2L	6196634	G	A	SNP	1327.22	52						INTERGENIC							Homo-SNP	Common
2L	6196877	C	T	SNP	74.98	39	AGAP004934	VectorBase	AGAP004934-RA	exon_2L_6196835_6197290	4	SYNONYMOUS_CODING	T/T	acG/acA	1245	3	3819		Hetero-SNP	L35
2L	6197048	T	C	SNP	1438.78	55	AGAP004934	VectorBase	AGAP004934-RA	exon_2L_6196835_6197290	4	SYNONYMOUS_CODING	R/R	cgA/cgG	1188	3	3819		Homo-SNP	Common
2L	6197054	T	C	SNP	122.75	57	AGAP004934	VectorBase	AGAP004934-RA	exon_2L_6196835_6197290	4	SYNONYMOUS_CODING	S/S	tcA/tcG	1186	3	3819		Hetero-SNP	L35
2L	6197224	C	T	SNP	735.02	36	AGAP004934	VectorBase	AGAP004934-RA	exon_2L_6196835_6197290	4	NON_SYNONYMOUS_CODING	V/I	Gtt/Att	1130	0	3819		Hetero-SNP	L35
2L	6197224	C	T	SNP	735.02	36	AGAP004934	VectorBase	AGAP004934-RA	exon_2L_6196835_6197290	4	NON_SYNONYMOUS_CODING	V/I	Gtt/Att	1130	0	3819		Homo-SNP	G3
2L	6197282	G	C	SNP	715.15	37	AGAP004934	VectorBase	AGAP004934-RA	exon_2L_6196835_6197290	4	SYNONYMOUS_CODING	G/G	ggC/ggG	1110	3	3819		Hetero-SNP	L35
2L	6197282	G	C	SNP	715.15	37	AGAP004934	VectorBase	AGAP004934-RA	exon_2L_6196835_6197290	4	SYNONYMOUS_CODING	G/G	ggC/ggG	1110	3	3819		Homo-SNP	G3
2L	6198256	T	C	SNP	672.73	41	AGAP004934	VectorBase	AGAP004934-RA	exon_2L_6198250_6199321	3	SYNONYMOUS_CODING	Q/Q	caA/caG	1105	1	3819		Hetero-SNP	L35
2L	6198256	T	C	SNP	672.73	41	AGAP004934	VectorBase	AGAP004934-RA	exon_2L_6198250_6199321	3	SYNONYMOUS_CODING	Q/Q	caA/caG	1105	1	3819		Homo-SNP	G3
2L	6198985	A	G	SNP	834.51	39	AGAP004934	VectorBase	AGAP004934-RA	exon_2L_6198250_6199321	3	SYNONYMOUS_CODING	L/L	ctT/ctC	862	3	3819		Hetero-SNP	Common
2L	6198997	G	A	SNP	868.25	46	AGAP004934	VectorBase	AGAP004934-RA	exon_2L_6198250_6199321	3	SYNONYMOUS_CODING	Y/Y	taC/taT	858	1	3819		Hetero-SNP	L35
2L	6198997	G	A	SNP	868.25	46	AGAP004934	VectorBase	AGAP004934-RA	exon_2L_6198250_6199321	3	SYNONYMOUS_CODING	Y/Y	taC/taT	858	1	3819		Homo-SNP	G3
2L	6199276	G	A	SNP	659.95	36	AGAP004934	VectorBase	AGAP004934-RA	exon_2L_6198250_6199321	3	SYNONYMOUS_CODING	D/D	gaC/gaT	765	1	3819		Hetero-SNP	L35
2L	6199276	G	A	SNP	659.95	36	AGAP004934	VectorBase	AGAP004934-RA	exon_2L_6198250_6199321	3	SYNONYMOUS_CODING	D/D	gaC/gaT	765	1	3819		Homo-SNP	G3
2L	6199713	A	G	SNP	1102.93	42	AGAP004934	VectorBase	AGAP004934-RA	exon_2L_6199390_6200344	2	SYNONYMOUS_CODING	C/C	tgT/tgC	642	1	3819		Homo-SNP	Common
2L	6200504	T	C	SNP	493.2	32	AGAP004934	VectorBase	AGAP004934-RA			INTRON					3819		Hetero-SNP	L35
2L	6200504	T	C	SNP	493.2	32	AGAP004934	VectorBase	AGAP004934-RA			INTRON					3819		Homo-SNP	G3
2L	6205102	G	A	SNP	796.84	33	AGAP004935	VectorBase	AGAP004935-RA	exon_2L_6204286_6205735	1	NON_SYNONYMOUS_CODING	A/T	Gcc/Acc	273	0	2568		Homo-SNP	Common
2L	6205239	C	T	SNP	989.41	39	AGAP004935	VectorBase	AGAP004935-RA	exon_2L_6204286_6205735	1	SYNONYMOUS_CODING	Y/Y	taC/taT	318	1	2568		Homo-SNP	Common
2L	6205278	T	C	SNP	700.07	54	AGAP004935	VectorBase	AGAP004935-RA	exon_2L_6204286_6205735	1	SYNONYMOUS_CODING	G/G	ggT/ggC	331	3	2568		Hetero-SNP	L35
2L	6205278	T	C	SNP	700.07	54	AGAP004935	VectorBase	AGAP004935-RA	exon_2L_6204286_6205735	1	SYNONYMOUS_CODING	G/G	ggT/ggC	331	3	2568		Homo-SNP	G3
2L	6205432	G	T	SNP	236.97	42	AGAP004935	VectorBase	AGAP004935-RA	exon_2L_6204286_6205735	1	NON_SYNONYMOUS_CODING	V/L	Gtg/Ttg	383	0	2568		Hetero-SNP	L35
2L	6205443	G	A	SNP	162	39	AGAP004935	VectorBase	AGAP004935-RA	exon_2L_6204286_6205735	1	SYNONYMOUS_CODING	L/L	ctG/ctA	386	3	2568		Hetero-SNP	L35
2L	6205476	C	T	SNP	541.58	36	AGAP004935	VectorBase	AGAP004935-RA	exon_2L_6204286_6205735	1	SYNONYMOUS_CODING	F/F	ttC/ttT	397	1	2568		Hetero-SNP	L35
2L	6205476	C	T	SNP	541.58	36	AGAP004935	VectorBase	AGAP004935-RA	exon_2L_6204286_6205735	1	SYNONYMOUS_CODING	F/F	ttC/ttT	397	1	2568		Homo-SNP	G3
2L	6205504	A	G	SNP	1091.12	44	AGAP004935	VectorBase	AGAP004935-RA	exon_2L_6204286_6205735	1	NON_SYNONYMOUS_CODING	S/G	Agc/Ggc	407	0	2568		Homo-SNP	Common
2L	6205647	G	A	SNP	672.62	51	AGAP004935	VectorBase	AGAP004935-RA	exon_2L_6204286_6205735	1	SYNONYMOUS_CODING	P/P	ccG/ccA	454	3	2568		Hetero-SNP	L35
2L	6205647	G	A	SNP	672.62	51	AGAP004935	VectorBase	AGAP004935-RA	exon_2L_6204286_6205735	1	SYNONYMOUS_CODING	P/P	ccG/ccA	454	3	2568		Homo-SNP	G3
2L	6205822	T	A	SNP	1059.61	42	AGAP004935	VectorBase	AGAP004935-RA	Exon_2L_6205796_6206913	2	SYNONYMOUS_CODING	L/L	ctT/ctA	492	3	2568		Homo-SNP	Common
2L	6205870	C	G	SNP	334.16	41	AGAP004935	VectorBase	AGAP004935-RA	Exon_2L_6205796_6206913	2	SYNONYMOUS_CODING	L/L	ctC/ctG	508	3	2568		Hetero-SNP	Common
2L	6205871	C	T	SNP	290.8	40	AGAP004935	VectorBase	AGAP004935-RA	Exon_2L_6205796_6206913	2	NON_SYNONYMOUS_CODING	P/S	Cca/Tca	509	0	2568		Hetero-SNP	Common
2L	6205897	A	G	SNP	245.56	36	AGAP004935	VectorBase	AGAP004935-RA	Exon_2L_6205796_6206913	2	SYNONYMOUS_CODING	R/R	cgA/cgG	517	3	2568		Homo-SNP	L35
2L	6205940	G	C	SNP	181.02	35	AGAP004935	VectorBase	AGAP004935-RA	Exon_2L_6205796_6206913	2	NON_SYNONYMOUS_CODING	V/L	Gtg/Ctg	532	0	2568		Hetero-SNP	Common
2L	6205941	T	A	SNP	945.98	38	AGAP004935	VectorBase	AGAP004935-RA	Exon_2L_6205796_6206913	2	NON_SYNONYMOUS_CODING	V/E	gTg/gAg	532	0	2568		Homo-SNP	Common
2L	6206047	G	C	SNP	297.94	32	AGAP004935	VectorBase	AGAP004935-RA	Exon_2L_6205796_6206913	2	SYNONYMOUS_CODING	L/L	ctG/ctC	567	3	2568		Hetero-SNP	Common
2L	6206161	G	A	SNP	260.66	39	AGAP004935	VectorBase	AGAP004935-RA	Exon_2L_6205796_6206913	2	SYNONYMOUS_CODING	L/L	ctG/ctA	605	3	2568		Hetero-SNP	L35
2L	6206167	C	T	SNP	543.26	43	AGAP004935	VectorBase	AGAP004935-RA	Exon_2L_6205796_6206913	2	SYNONYMOUS_CODING	L/L	ctC/ctT	607	3	2568		Hetero-SNP	L35
2L	6206167	C	T	SNP	543.26	43	AGAP004935	VectorBase	AGAP004935-RA	Exon_2L_6205796_6206913	2	SYNONYMOUS_CODING	L/L	ctC/ctT	607	3	2568		Homo-SNP	G3
2L	6206503	T	A	SNP	435.66	47	AGAP004935	VectorBase	AGAP004935-RA	Exon_2L_6205796_6206913	2	NON_SYNONYMOUS_CODING	H/Q	caT/caA	719	1	2568		Hetero-SNP	Common
2L	6210239	*	+TG	INS	4275.56	130						INTERGENIC							Homo-INDEL	Common
2L	6210587	T	A	SNP	2377.58	110						INTERGENIC							Hetero-SNP	L35
2L	6210587	T	A	SNP	2377.58	110						INTERGENIC							Homo-SNP	G3
2L	6210613	C	T	SNP	2743.85	103						INTERGENIC							Homo-SNP	Common
2L	6211022	*	+T	INS	2971.65	118						INTERGENIC							Homo-INDEL	Common
2L	6211134	G	A	SNP	2423.73	125						INTERGENIC							Hetero-SNP	L35
2L	6211134	G	A	SNP	2423.73	125						INTERGENIC							Homo-SNP	G3
2L	6211339	A	G	SNP	227.04	87						INTERGENIC							Hetero-SNP	L35
2L	6211355	T	C	SNP	300.76	106						INTERGENIC							Hetero-SNP	L35
2L	6211595	*	+C	INS	3425.66	95						INTERGENIC							Hetero-INDEL	L35
2L	6211595	*	+C	INS	3425.66	95						INTERGENIC							Homo-INDEL	G3
2L	6211761	C	T	SNP	2791	137						INTERGENIC							Hetero-SNP	L35
2L	6211761	C	T	SNP	2791	137						INTERGENIC							Homo-SNP	G3
2L	6212208	C	T	SNP	1471.45	78						INTERGENIC							Hetero-SNP	L35
2L	6212208	C	T	SNP	1471.45	78						INTERGENIC							Homo-SNP	G3
2L	6212228	C	A	SNP	1402.26	72						INTERGENIC							Hetero-SNP	L35
2L	6212228	C	A	SNP	1402.26	72						INTERGENIC							Homo-SNP	G3
2L	6212420	G	A	SNP	1809.09	87						INTERGENIC							Hetero-SNP	L35
2L	6212420	G	A	SNP	1809.09	87						INTERGENIC							Homo-SNP	G3
2L	6212835	A	G	SNP	1490.84	70						INTERGENIC							Hetero-SNP	L35
2L	6212835	A	G	SNP	1490.84	70						INTERGENIC							Homo-SNP	G3
2L	6212872	A	T	SNP	2519.65	93						INTERGENIC							Homo-SNP	Common
2L	6212924	*	-A	DEL	182.1	52						INTERGENIC							Hetero-INDEL	L35
2L	6213414	*	+T	INS	2005.87	84						INTERGENIC							Homo-INDEL	Common
2L	6213582	A	G	SNP	2180.52	82						INTERGENIC							Homo-SNP	Common
2L	6213597	A	T	SNP	2332.92	91						INTERGENIC							Homo-SNP	Common
2L	6214437	T	C	SNP	1778.57	80	AGAP004937	VectorBase	AGAP004937-RA	exon_2L_6214281_6214463	9	SYNONYMOUS_CODING	Q/Q	caA/caG	835	1	2857		Hetero-SNP	L35
2L	6214437	T	C	SNP	1778.57	80	AGAP004937	VectorBase	AGAP004937-RA	exon_2L_6214281_6214463	9	SYNONYMOUS_CODING	Q/Q	caA/caG	835	1	2857		Homo-SNP	G3
2L	6215605	G	A	SNP	1727.21	80	AGAP004937	VectorBase	AGAP004937-RA	exon_2L_6215494_6215817	6	SYNONYMOUS_CODING	G/G	ggC/ggT	549	3	2857		Hetero-SNP	L35
2L	6215605	G	A	SNP	1727.21	80	AGAP004937	VectorBase	AGAP004937-RA	exon_2L_6215494_6215817	6	SYNONYMOUS_CODING	G/G	ggC/ggT	549	3	2857		Homo-SNP	G3
2L	6216198	G	A	SNP	1337.26	67	AGAP004937	VectorBase	AGAP004937-RA	exon_2L_6215925_6216371	5	SYNONYMOUS_CODING	D/D	gaC/gaT	387	1	2857		Hetero-SNP	L35
2L	6216198	G	A	SNP	1337.26	67	AGAP004937	VectorBase	AGAP004937-RA	exon_2L_6215925_6216371	5	SYNONYMOUS_CODING	D/D	gaC/gaT	387	1	2857		Homo-SNP	G3
2L	6218239	*	+AA	INS	1805.58	66						INTERGENIC							Homo-INDEL	Common
2L	6218631	G	A	SNP	2055.74	110						INTERGENIC							Hetero-SNP	L35
2L	6218631	G	A	SNP	2055.74	110						INTERGENIC							Homo-SNP	G3
2L	6218671	*	-CA	DEL	3047.42	92						INTERGENIC							Homo-INDEL	Common
2L	6219072	T	G	SNP	1301.25	70						INTERGENIC							Hetero-SNP	L35
2L	6219072	T	G	SNP	1301.25	70						INTERGENIC							Homo-SNP	G3
2L	6219310	T	C	SNP	406.32	32						INTERGENIC							Hetero-SNP	L35
2L	6219310	T	C	SNP	406.32	32						INTERGENIC							Homo-SNP	G3
2L	6219414	A	C	SNP	190.84	78						INTERGENIC							Hetero-SNP	L35
2L	6219619	T	A	SNP	250.74	89						INTERGENIC							Hetero-SNP	L35
2L	6219967	*	-TT	DEL	1827.73	95						INTERGENIC							Homo-INDEL	Common
2L	6220137	*	+T	INS	3207.68	109						INTERGENIC							Homo-INDEL	Common
2L	6220200	*	-TT	DEL	328.7	66						INTERGENIC							Hetero-INDEL	G3
2L	6220200	*	-TT	DEL	328.7	66						INTERGENIC							Homo-INDEL	L35
2L	6220973	*	+T	INS	2080.4	94						INTERGENIC							Hetero-INDEL	L35
2L	6220973	*	+T	INS	2080.4	94						INTERGENIC							Homo-INDEL	G3
2L	6221594	*	+GCT	INS	170.51	46						INTERGENIC							Hetero-INDEL	Common
2L	6221767	T	A	SNP	1904.91	95						INTERGENIC							Hetero-SNP	L35
2L	6221767	T	A	SNP	1904.91	95						INTERGENIC							Homo-SNP	G3
2L	6221872	T	C	SNP	180.87	48						INTERGENIC							Hetero-SNP	Common
2L	6222350	*	+T	INS	2787.46	95						INTERGENIC							Homo-INDEL	Common
2L	6222562	A	T	SNP	208.89	63						INTERGENIC							Hetero-SNP	L35
2L	6222578	*	-T	DEL	1737.79	67						INTERGENIC							Hetero-INDEL	L35
2L	6222578	*	-T	DEL	1737.79	67						INTERGENIC							Homo-INDEL	G3
2L	6222579	*	+T	INS	1737.79	67						INTERGENIC							Hetero-INDEL	L35
2L	6222579	*	+T	INS	1737.79	67						INTERGENIC							Homo-INDEL	G3
2L	6222624	*	-T	DEL	2047.58	103						INTERGENIC							Hetero-INDEL	L35
2L	6222624	*	-T	DEL	2047.58	103						INTERGENIC							Homo-INDEL	G3
2L	6222665	*	-T	DEL	1123.84	87						INTERGENIC							Hetero-INDEL	Common
2L	6224001	T	G	SNP	119.46	93						INTERGENIC							Hetero-SNP	L35
2L	6224202	G	A	SNP	110.22	59						INTERGENIC							Hetero-SNP	L35
2L	6224327	G	A	SNP	1853.61	93						INTERGENIC							Hetero-SNP	L35
2L	6224327	G	A	SNP	1853.61	93						INTERGENIC							Homo-SNP	G3
2L	6224669	C	T	SNP	213.25	97						INTERGENIC							Hetero-SNP	L35
2L	6225338	*	-A	DEL	3472.57	110						INTERGENIC							Homo-INDEL	Common
2L	6226765	G	T	SNP	389.69	104	AGAP004938	VectorBase	AGAP004938-RA	exon_2L_6226704_6226827	4	SYNONYMOUS_CODING	I/I	atC/atA	231	2	951		Hetero-SNP	Common
2L	6230645	C	T	SNP	1669.76	78						INTERGENIC							Hetero-SNP	L35
2L	6230645	C	T	SNP	1669.76	78						INTERGENIC							Homo-SNP	G3
2L	6230681	T	A	SNP	2286.64	112						INTERGENIC							Hetero-SNP	L35
2L	6230681	T	A	SNP	2286.64	112						INTERGENIC							Homo-SNP	G3
2L	6244392	T	G	SNP	2178.12	99	AGAP004940	VectorBase	AGAP004940-RA	exon_2L_6244207_6244429	1	SYNONYMOUS_CODING	P/P	ccT/ccG	62	3	1146		Hetero-SNP	L35
2L	6244392	T	G	SNP	2178.12	99	AGAP004940	VectorBase	AGAP004940-RA	exon_2L_6244207_6244429	1	SYNONYMOUS_CODING	P/P	ccT/ccG	62	3	1146		Homo-SNP	G3
2L	6262903	C	T	SNP	1576.9	93						INTERGENIC							Hetero-SNP	Common
2L	6262922	G	C	SNP	1841.82	108						INTERGENIC							Hetero-SNP	Common
2L	6262951	G	A	SNP	2175.19	111						INTERGENIC							Hetero-SNP	L35
2L	6262951	G	A	SNP	2175.19	111						INTERGENIC							Homo-SNP	G3
2L	6263030	*	-AAA	DEL	1761.27	78						INTERGENIC							Homo-INDEL	Common
2L	6263234	*	+AA	INS	5254.81	120						INTERGENIC							Hetero-INDEL	L35
2L	6263234	*	+AA	INS	5254.81	120						INTERGENIC							Homo-INDEL	G3
2L	6263478	A	C	SNP	2172.55	112						INTERGENIC							Hetero-SNP	L35
2L	6263478	A	C	SNP	2172.55	112						INTERGENIC							Homo-SNP	G3
2L	6263520	C	A	SNP	2655.74	118						INTERGENIC							Hetero-SNP	L35
2L	6263520	C	A	SNP	2655.74	118						INTERGENIC							Homo-SNP	G3
2L	6263618	*	-C	DEL	3626.97	117						INTERGENIC							Hetero-INDEL	L35
2L	6263618	*	-C	DEL	3626.97	117						INTERGENIC							Homo-INDEL	G3
2L	6263646	C	T	SNP	2386.07	116						INTERGENIC							Hetero-SNP	L35
2L	6263646	C	T	SNP	2386.07	116						INTERGENIC							Homo-SNP	G3
2L	6263740	*	+A	INS	2705.58	106						INTERGENIC							Hetero-INDEL	L35
2L	6263740	*	+A	INS	2705.58	106						INTERGENIC							Homo-INDEL	G3
2L	6263817	A	G	SNP	2652.84	121						INTERGENIC							Hetero-SNP	L35
2L	6263817	A	G	SNP	2652.84	121						INTERGENIC							Homo-SNP	G3
2L	6263917	*	+A	INS	3233.06	138						INTERGENIC							Hetero-INDEL	L35
2L	6263917	*	+A	INS	3233.06	138						INTERGENIC							Homo-INDEL	G3
2L	6263980	G	A	SNP	2822	124						INTERGENIC							Homo-SNP	Common
2L	6264503	C	A	SNP	2224.25	131						INTERGENIC							Hetero-SNP	Common
2L	6264759	C	T	SNP	346.5	136						INTERGENIC							Hetero-SNP	G3
2L	6264856	A	T	SNP	2100.42	91						INTERGENIC							Hetero-SNP	L35
2L	6264856	A	T	SNP	2100.42	91						INTERGENIC							Homo-SNP	G3
2L	6265635	A	G	SNP	304.42	112						INTERGENIC							Hetero-SNP	G3
2L	6265639	T	C	SNP	306.44	110						INTERGENIC							Hetero-SNP	G3
2L	6265851	T	C	SNP	2426.25	118						INTERGENIC							Hetero-SNP	G3
2L	6265851	T	C	SNP	2426.25	118						INTERGENIC							Homo-SNP	L35
2L	6265990	A	G	SNP	2120.77	118						INTERGENIC							Hetero-SNP	Common
2L	6265997	G	C	SNP	274.68	121						INTERGENIC							Hetero-SNP	G3
2L	6266195	*	-A	DEL	3545.37	120						INTERGENIC							Homo-INDEL	Common
2L	6266240	G	A	SNP	1972.14	102						INTERGENIC							Hetero-SNP	G3
2L	6266240	G	A	SNP	1972.14	102						INTERGENIC							Homo-SNP	L35
2L	6266242	A	T	SNP	1811.41	99						INTERGENIC							Hetero-SNP	G3
2L	6266242	A	T	SNP	1811.41	99						INTERGENIC							Homo-SNP	L35
2L	6266253	G	C	SNP	1897.99	105						INTERGENIC							Hetero-SNP	G3
2L	6266253	G	C	SNP	1897.99	105						INTERGENIC							Homo-SNP	L35
2L	6266280	C	T	SNP	1628	84						INTERGENIC							Hetero-SNP	G3
2L	6266280	C	T	SNP	1628	84						INTERGENIC							Homo-SNP	L35
2L	6266308	C	T	SNP	639.02	50						INTERGENIC							Hetero-SNP	Common
2L	6266348	T	G	SNP	1162.5	74						INTERGENIC							Hetero-SNP	Common
2L	6266559	A	T	SNP	205.03	57						INTERGENIC							Hetero-SNP	G3
2L	6266802	T	A	SNP	958.91	56						INTERGENIC							Hetero-SNP	Common
2L	6266976	T	G	SNP	2165.63	136						INTERGENIC							Hetero-SNP	Common
2L	6267015	A	G	SNP	2351	146						INTERGENIC							Hetero-SNP	Common
2L	6267025	A	G	SNP	2136.96	141						INTERGENIC							Hetero-SNP	Common
2L	6267193	*	+A	INS	2368.29	136						INTERGENIC							Hetero-INDEL	G3
2L	6267193	*	+A	INS	2368.29	136						INTERGENIC							Homo-INDEL	L35
2L	6267269	*	-AA	DEL	2540.39	135						INTERGENIC							Hetero-INDEL	Common
2L	6267270	*	-A	DEL	2540.39	135						INTERGENIC							Hetero-INDEL	Common
2L	6283265	G	T	SNP	911.15	37						INTERGENIC							Homo-SNP	Common
2L	6283286	G	A	SNP	1082.21	41						INTERGENIC							Homo-SNP	Common
2L	6375027	G	A	SNP	616.21	51						INTERGENIC							Hetero-SNP	Common
2L	6375245	G	A	SNP	680.77	46						INTERGENIC							Hetero-SNP	Common
2L	6375464	C	T	SNP	73.87	37						INTERGENIC							Hetero-SNP	L35
2L	6376099	T	C	SNP	478.49	36						INTERGENIC							Hetero-SNP	Common
2L	6376204	T	C	SNP	75.75	51						INTERGENIC							Hetero-SNP	L35
2L	6376227	C	T	SNP	67.6	49						INTERGENIC							Hetero-SNP	G3
2L	6376279	C	T	SNP	123.13	48						INTERGENIC							Hetero-SNP	L35
2L	6376326	G	C	SNP	107.62	38						INTERGENIC							Hetero-SNP	G3
2L	6376839	G	A	SNP	633.16	51						INTERGENIC							Hetero-SNP	Common
2L	6377506	G	T	SNP	453.55	41						INTERGENIC							Hetero-SNP	Common
2L	6382207	*	+T	INS	745.27	72	AGAP004942	VectorBase	AGAP004942-RA			INTRON					1149		Hetero-INDEL	Common
2L	6382265	C	A	SNP	199.63	65	AGAP004942	VectorBase	AGAP004942-RA			INTRON					1149		Hetero-SNP	G3
2L	6382582	G	C	SNP	846.18	57	AGAP004942	VectorBase	AGAP004942-RA			INTRON					1149		Hetero-SNP	Common
2L	6382666	A	G	SNP	1181.97	47	AGAP004942	VectorBase	AGAP004942-RA			INTRON					1149		Homo-SNP	Common
2L	6382735	C	T	SNP	102.66	44	AGAP004942	VectorBase	AGAP004942-RA			INTRON					1149		Hetero-SNP	L35
2L	6382866	T	C	SNP	1226.46	45	AGAP004942	VectorBase	AGAP004942-RA			INTRON					1149		Homo-SNP	Common
2L	6383041	G	A	SNP	87.31	50	AGAP004942	VectorBase	AGAP004942-RA			INTRON					1149		Hetero-SNP	G3
2L	6383290	C	T	SNP	218.08	51	AGAP004942	VectorBase	AGAP004942-RA			INTRON					1149		Hetero-SNP	L35
2L	6383511	G	A	SNP	120.95	50	AGAP004942	VectorBase	AGAP004942-RA			INTRON					1149		Hetero-SNP	G3
2L	6383527	C	T	SNP	735.8	51	AGAP004942	VectorBase	AGAP004942-RA			INTRON					1149		Hetero-SNP	Common
2L	6383592	T	A	SNP	116.3	43	AGAP004942	VectorBase	AGAP004942-RA			INTRON					1149		Hetero-SNP	G3
2L	6383626	A	G	SNP	162.49	45	AGAP004942	VectorBase	AGAP004942-RA			INTRON					1149		Hetero-SNP	G3
2L	6383974	A	G	SNP	1378.57	56	AGAP004942	VectorBase	AGAP004942-RA			INTRON					1149		Homo-SNP	Common
2L	6383977	A	T	SNP	1384.42	55	AGAP004942	VectorBase	AGAP004942-RA			INTRON					1149		Homo-SNP	Common
2L	6384019	A	T	SNP	54.32	46	AGAP004942	VectorBase	AGAP004942-RA			INTRON					1149		Hetero-SNP	L35
2L	6384399	T	C	SNP	157.08	37	AGAP004942	VectorBase	AGAP004942-RA			INTRON					1149		Hetero-SNP	L35
2L	6385053	G	A	SNP	54.21	47	AGAP004942	VectorBase	AGAP004942-RA			INTRON					1149		Hetero-SNP	L35
2L	6397908	T	C	SNP	687.3	51	AGAP004942	VectorBase	AGAP004942-RA	exon_2L_6397884_6398000	3	SYNONYMOUS_CODING	T/T	acA/acG	81	3	1149		Hetero-SNP	Common
2L	6397965	A	G	SNP	140.2	40	AGAP004942	VectorBase	AGAP004942-RA	exon_2L_6397884_6398000	3	SYNONYMOUS_CODING	C/C	tgT/tgC	62	1	1149		Hetero-SNP	L35
2L	6551412	A	G	SNP	1259.89	49						INTERGENIC							Homo-SNP	Common
2L	6552039	G	A	SNP	38.61	35	AGAP004945	VectorBase	AGAP004945-RA	exon_2L_6551568_6552198	7	SYNONYMOUS_CODING	V/V	gtC/gtT	364	3	1563		Hetero-SNP	L35
2L	6554801	*	-T	DEL	77.14	87						INTERGENIC							Hetero-INDEL	L35
2L	6554858	T	G	SNP	186.03	76						INTERGENIC							Hetero-SNP	L35
2L	6554878	C	T	SNP	164.06	68						INTERGENIC							Hetero-SNP	G3
2L	6555478	G	A	SNP	115.24	56	AGAP004946	VectorBase	AGAP004946-RA	exon_2L_6555241_6558820	2	SYNONYMOUS_CODING	N/N	aaC/aaT	1043	1	3366		Hetero-SNP	L35
2L	6555633	G	T	SNP	109.93	57	AGAP004946	VectorBase	AGAP004946-RA	exon_2L_6555241_6558820	2	NON_SYNONYMOUS_CODING	L/M	Ctg/Atg	992	1	3366		Hetero-SNP	G3
2L	6555889	C	G	SNP	232.99	45	AGAP004946	VectorBase	AGAP004946-RA	exon_2L_6555241_6558820	2	SYNONYMOUS_CODING	T/T	acG/acC	906	3	3366		Hetero-SNP	L35
2L	6555961	G	A	SNP	71.54	63	AGAP004946	VectorBase	AGAP004946-RA	exon_2L_6555241_6558820	2	SYNONYMOUS_CODING	F/F	ttC/ttT	882	1	3366		Hetero-SNP	L35
2L	6555988	C	A	SNP	875.84	59	AGAP004946	VectorBase	AGAP004946-RA	exon_2L_6555241_6558820	2	NON_SYNONYMOUS_CODING	E/D	gaG/gaT	873	1	3366		Hetero-SNP	Common
2L	6556006	C	T	SNP	271.11	57	AGAP004946	VectorBase	AGAP004946-RA	exon_2L_6555241_6558820	2	SYNONYMOUS_CODING	L/L	ctG/ctA	867	3	3366		Hetero-SNP	G3
2L	6556033	G	C	SNP	65.77	56	AGAP004946	VectorBase	AGAP004946-RA	exon_2L_6555241_6558820	2	SYNONYMOUS_CODING	A/A	gcC/gcG	858	3	3366		Hetero-SNP	L35
2L	6556075	G	A	SNP	564.34	42	AGAP004946	VectorBase	AGAP004946-RA	exon_2L_6555241_6558820	2	SYNONYMOUS_CODING	Y/Y	taC/taT	844	1	3366		Hetero-SNP	Common
2L	6556093	C	G	SNP	61.11	40	AGAP004946	VectorBase	AGAP004946-RA	exon_2L_6555241_6558820	2	SYNONYMOUS_CODING	A/A	gcG/gcC	838	3	3366		Hetero-SNP	L35
2L	6556141	C	T	SNP	77.62	52	AGAP004946	VectorBase	AGAP004946-RA	exon_2L_6555241_6558820	2	SYNONYMOUS_CODING	P/P	ccG/ccA	822	3	3366		Hetero-SNP	G3
2L	6556153	T	C	SNP	138.9	52	AGAP004946	VectorBase	AGAP004946-RA	exon_2L_6555241_6558820	2	SYNONYMOUS_CODING	E/E	gaA/gaG	818	1	3366		Hetero-SNP	G3
2L	6556168	A	T	SNP	713.92	58	AGAP004946	VectorBase	AGAP004946-RA	exon_2L_6555241_6558820	2	SYNONYMOUS_CODING	V/V	gtT/gtA	813	3	3366		Hetero-SNP	Common
2L	6556468	G	A	SNP	129.07	40	AGAP004946	VectorBase	AGAP004946-RA	exon_2L_6555241_6558820	2	SYNONYMOUS_CODING	R/R	cgC/cgT	713	3	3366		Hetero-SNP	G3
2L	6556507	A	G	SNP	66.95	39	AGAP004946	VectorBase	AGAP004946-RA	exon_2L_6555241_6558820	2	SYNONYMOUS_CODING	F/F	ttT/ttC	700	1	3366		Hetero-SNP	G3
2L	6556669	G	A	SNP	133.29	48	AGAP004946	VectorBase	AGAP004946-RA	exon_2L_6555241_6558820	2	SYNONYMOUS_CODING	D/D	gaC/gaT	646	1	3366		Hetero-SNP	L35
2L	6556951	G	A	SNP	946.1	53	AGAP004946	VectorBase	AGAP004946-RA	exon_2L_6555241_6558820	2	SYNONYMOUS_CODING	F/F	ttC/ttT	552	1	3366		Hetero-SNP	Common
2L	6557830	G	A	SNP	158.66	55	AGAP004946	VectorBase	AGAP004946-RA	exon_2L_6555241_6558820	2	SYNONYMOUS_CODING	F/F	ttC/ttT	259	1	3366		Hetero-SNP	G3
2L	6557836	G	A	SNP	162.7	49	AGAP004946	VectorBase	AGAP004946-RA	exon_2L_6555241_6558820	2	SYNONYMOUS_CODING	V/V	gtC/gtT	257	3	3366		Hetero-SNP	G3
2L	6558100	T	A	SNP	654.18	44	AGAP004946	VectorBase	AGAP004946-RA	exon_2L_6555241_6558820	2	SYNONYMOUS_CODING	A/A	gcA/gcT	169	3	3366		Hetero-SNP	Common
2L	6558451	G	A	SNP	193.96	55	AGAP004946	VectorBase	AGAP004946-RA	exon_2L_6555241_6558820	2	SYNONYMOUS_CODING	L/L	ctC/ctT	52	3	3366		Hetero-SNP	G3
2L	6558598	G	T	SNP	102.81	46	AGAP004946	VectorBase	AGAP004946-RA	exon_2L_6555241_6558820	2	SYNONYMOUS_CODING	R/R	cgC/cgA	3	3	3366		Hetero-SNP	Common
2L	6558795	G	A	SNP	219.32	73	AGAP004946	VectorBase	AGAP004946-RA	exon_2L_6555241_6558820	2	UTR_5_PRIME							Hetero-SNP	G3
2L	7173047	T	C	SNP	1662.88	60	AGAP004952	VectorBase	AGAP004952-RA	exon_2L_7172931_7173211	2	SYNONYMOUS_CODING	S/S	agT/agC	63	1	1038		Homo-SNP	Common
2L	7173638	G	A	SNP	1091.33	61	AGAP004952	VectorBase	AGAP004952-RA	exon_2L_7173287_7174184	3	SYNONYMOUS_CODING	S/S	tcG/tcA	235	3	1038		Hetero-SNP	L35
2L	7173638	G	A	SNP	1091.33	61	AGAP004952	VectorBase	AGAP004952-RA	exon_2L_7173287_7174184	3	SYNONYMOUS_CODING	S/S	tcG/tcA	235	3	1038		Homo-SNP	G3
2L	7174035	*	-A	DEL	388.45	64	AGAP004952	VectorBase	AGAP004952-RA			UTR_3_PRIME							Hetero-INDEL	L35
2L	7174123	T	A	SNP	1257.14	74	AGAP004952	VectorBase	AGAP004952-RA			UTR_3_PRIME							Hetero-SNP	L35
2L	7174123	T	A	SNP	1257.14	74	AGAP004952	VectorBase	AGAP004952-RA			UTR_3_PRIME							Homo-SNP	G3
2L	7174314	C	T	SNP	333.26	73	AGAP004953	VectorBase	AGAP004953-RA			UTR_3_PRIME							Hetero-SNP	L35
2L	7174378	A	G	SNP	1425.76	56	AGAP004953	VectorBase	AGAP004953-RA			UTR_3_PRIME							Homo-SNP	Common
2L	7174393	A	G	SNP	374.83	57	AGAP004953	VectorBase	AGAP004953-RA			UTR_3_PRIME							Hetero-SNP	L35
2L	7174413	T	G	SNP	454.8	57	AGAP004953	VectorBase	AGAP004953-RA			UTR_3_PRIME							Hetero-SNP	L35
2L	7174653	G	T	SNP	252.51	62	AGAP004953	VectorBase	AGAP004953-RA			UTR_3_PRIME							Hetero-SNP	L35
2L	7174657	G	A	SNP	229.66	67	AGAP004953	VectorBase	AGAP004953-RA			UTR_3_PRIME							Hetero-SNP	L35
2L	7174727	C	T	SNP	302.83	54	AGAP004953	VectorBase	AGAP004953-RA			UTR_3_PRIME							Hetero-SNP	L35
2L	7175173	G	A	SNP	767.43	47	AGAP004953	VectorBase	AGAP004953-RA	exon_2L_7174888_7176237	2	SYNONYMOUS_CODING	R/R	cgC/cgT	363	3	1461		Hetero-SNP	L35
2L	7175173	G	A	SNP	767.43	47	AGAP004953	VectorBase	AGAP004953-RA	exon_2L_7174888_7176237	2	SYNONYMOUS_CODING	R/R	cgC/cgT	363	3	1461		Homo-SNP	G3
2L	7175443	G	T	SNP	803.93	57	AGAP004953	VectorBase	AGAP004953-RA	exon_2L_7174888_7176237	2	SYNONYMOUS_CODING	P/P	ccC/ccA	273	3	1461		Hetero-SNP	L35
2L	7175443	G	T	SNP	803.93	57	AGAP004953	VectorBase	AGAP004953-RA	exon_2L_7174888_7176237	2	SYNONYMOUS_CODING	P/P	ccC/ccA	273	3	1461		Homo-SNP	G3
2L	7175491	C	T	SNP	412.75	45	AGAP004953	VectorBase	AGAP004953-RA	exon_2L_7174888_7176237	2	SYNONYMOUS_CODING	S/S	tcG/tcA	257	3	1461		Homo-SNP	L35
2L	7175617	G	A	SNP	205.23	53	AGAP004953	VectorBase	AGAP004953-RA	exon_2L_7174888_7176237	2	SYNONYMOUS_CODING	V/V	gtC/gtT	215	3	1461		Hetero-SNP	L35
2L	7175899	C	T	SNP	721.3	43	AGAP004953	VectorBase	AGAP004953-RA	exon_2L_7174888_7176237	2	SYNONYMOUS_CODING	A/A	gcG/gcA	121	3	1461		Hetero-SNP	L35
2L	7175899	C	T	SNP	721.3	43	AGAP004953	VectorBase	AGAP004953-RA	exon_2L_7174888_7176237	2	SYNONYMOUS_CODING	A/A	gcG/gcA	121	3	1461		Homo-SNP	G3
2L	7176073	G	A	SNP	805.03	54	AGAP004953	VectorBase	AGAP004953-RA	exon_2L_7174888_7176237	2	SYNONYMOUS_CODING	C/C	tgC/tgT	63	1	1461		Hetero-SNP	L35
2L	7176073	G	A	SNP	805.03	54	AGAP004953	VectorBase	AGAP004953-RA	exon_2L_7174888_7176237	2	SYNONYMOUS_CODING	C/C	tgC/tgT	63	1	1461		Homo-SNP	G3
2L	7182896	T	C	SNP	782.56	43	AGAP004955	VectorBase	AGAP004955-RA	exon_2L_7182718_7182959	3	SYNONYMOUS_CODING	G/G	ggT/ggC	249	3	765		Hetero-SNP	L35
2L	7182896	T	C	SNP	782.56	43	AGAP004955	VectorBase	AGAP004955-RA	exon_2L_7182718_7182959	3	SYNONYMOUS_CODING	G/G	ggT/ggC	249	3	765		Homo-SNP	G3
2L	7190399	T	A	SNP	587.87	39	AGAP004958	VectorBase	AGAP004958-RA	exon_2L_7190304_7190586	9	NON_SYNONYMOUS_CODING	M/L	Atg/Ttg	890	0	2715		Hetero-SNP	L35
2L	7190399	T	A	SNP	587.87	39	AGAP004958	VectorBase	AGAP004958-RA	exon_2L_7190304_7190586	9	NON_SYNONYMOUS_CODING	M/L	Atg/Ttg	890	0	2715		Homo-SNP	G3
2L	7190720	G	A	SNP	503.03	37	AGAP004958	VectorBase	AGAP004958-RA	exon_2L_7190649_7190821	8	SYNONYMOUS_CODING	T/T	acC/acT	803	3	2715		Hetero-SNP	G3
2L	7190720	G	A	SNP	503.03	37	AGAP004958	VectorBase	AGAP004958-RA	exon_2L_7190649_7190821	8	SYNONYMOUS_CODING	T/T	acC/acT	803	3	2715		Homo-SNP	L35
2L	7192228	C	T	SNP	255.02	37	AGAP004958	VectorBase	AGAP004958-RA	exon_2L_7191529_7192262	5	SYNONYMOUS_CODING	L/L	ctG/ctA	370	3	2715		Hetero-SNP	L35
2L	7192557	T	C	SNP	108.42	44	AGAP004958	VectorBase	AGAP004958-RA	exon_2L_7192340_7192673	4	SYNONYMOUS_CODING	Q/Q	caA/caG	286	1	2715		Hetero-SNP	L35
2L	7193644	C	T	SNP	298.34	36	AGAP004958	VectorBase	AGAP004958-RA	exon_2L_7193585_7193984	2	NON_SYNONYMOUS_CODING	E/K	Gaa/Aaa	165	0	2715		Homo-SNP	L35
2L	7194194	A	C	SNP	794.67	34	AGAP004958	VectorBase	AGAP004958-RA	exon_2L_7194060_7194211	1	NON_SYNONYMOUS_CODING	D/E	gaT/gaG	6	1	2715		Homo-SNP	Common
2L	7194937	C	T	SNP	250.66	34	AGAP004959	VectorBase	AGAP004959-RB	exon_2L_7194587_7195339	1	SYNONYMOUS_CODING	H/H	caC/caT	90	1	840		Homo-SNP	L35
2L	7195715	A	T	SNP	614.62	40	AGAP004959	VectorBase	AGAP004959-RB			UTR_3_PRIME							Hetero-SNP	L35
2L	7195715	A	T	SNP	614.62	40	AGAP004959	VectorBase	AGAP004959-RB			UTR_3_PRIME							Homo-SNP	G3
2L	7195733	A	G	SNP	273.43	45	AGAP004959	VectorBase	AGAP004959-RB			UTR_3_PRIME							Hetero-SNP	L35
2L	7195937	C	T	SNP	341.1	98	AGAP004960	VectorBase	AGAP004960-RA			UTR_3_PRIME							Hetero-SNP	L35
2L	7195942	G	A	SNP	399.13	113	AGAP004960	VectorBase	AGAP004960-RA			UTR_3_PRIME							Hetero-SNP	L35
2L	7196540	A	G	SNP	1672.63	100	AGAP004960	VectorBase	AGAP004960-RA	exon_2L_7196408_7196705	3	SYNONYMOUS_CODING	G/G	ggT/ggC	125	3	780		Hetero-SNP	L35
2L	7196540	A	G	SNP	1672.63	100	AGAP004960	VectorBase	AGAP004960-RA	exon_2L_7196408_7196705	3	SYNONYMOUS_CODING	G/G	ggT/ggC	125	3	780		Homo-SNP	G3
2L	7196654	C	G	SNP	2929.19	111	AGAP004960	VectorBase	AGAP004960-RA	exon_2L_7196408_7196705	3	SYNONYMOUS_CODING	T/T	acG/acC	87	3	780		Homo-SNP	Common
2L	7197204	T	A	SNP	1112.16	64	AGAP004960	VectorBase	AGAP004960-RA	exon_2L_7197129_7197257	1	UTR_5_PRIME							Hetero-SNP	L35
2L	7197204	T	A	SNP	1112.16	64	AGAP004960	VectorBase	AGAP004960-RA	exon_2L_7197129_7197257	1	UTR_5_PRIME							Homo-SNP	G3
2L	7275696	C	T	SNP	1696.77	65	AGAP004964	VectorBase	AGAP004964-RA			UTR_3_PRIME							Homo-SNP	Common
2L	7275724	T	C	SNP	41.3	63	AGAP004964	VectorBase	AGAP004964-RA			UTR_3_PRIME							Hetero-SNP	L35
2L	7275861	G	A	SNP	364.06	72	AGAP004964	VectorBase	AGAP004964-RA	exon_2L_7275625_7276162	2	SYNONYMOUS_CODING	L/L	Ctg/Ttg	117	1	465		Hetero-SNP	L35
2L	7292102	A	G	SNP	692.3	48	AGAP004966	VectorBase	AGAP004966-RA	exon_2L_7291716_7292275	2	NON_SYNONYMOUS_CODING	T/A	Aca/Gca	128	0	555		Hetero-SNP	L35
2L	7292102	A	G	SNP	692.3	48	AGAP004966	VectorBase	AGAP004966-RA	exon_2L_7291716_7292275	2	NON_SYNONYMOUS_CODING	T/A	Aca/Gca	128	0	555		Homo-SNP	G3
2L	7292345	G	A	SNP	596.86	33						INTERGENIC							Hetero-SNP	L35
2L	7292345	G	A	SNP	596.86	33						INTERGENIC							Homo-SNP	G3
2L	7292704	G	T	SNP	487.55	54						INTERGENIC							Hetero-SNP	L35
2L	7293004	G	A	SNP	675	40						INTERGENIC							Hetero-SNP	L35
2L	7293004	G	A	SNP	675	40						INTERGENIC							Homo-SNP	G3
2L	7293156	A	T	SNP	877.16	56						INTERGENIC							Hetero-SNP	L35
2L	7293156	A	T	SNP	877.16	56						INTERGENIC							Homo-SNP	G3
2L	7293461	*	-GGA	DEL	973.8	60						INTERGENIC							Hetero-INDEL	L35
2L	7293461	*	-GGA	DEL	973.8	60						INTERGENIC							Homo-INDEL	G3
2L	7293506	*	+CAG	INS	893.87	60						INTERGENIC							Hetero-INDEL	L35
2L	7293506	*	+CAG	INS	893.87	60						INTERGENIC							Homo-INDEL	G3
2L	7293939	C	T	SNP	472.45	67	AGAP004967	VectorBase	AGAP004967-RA	exon_2L_7293792_7294183	1	SYNONYMOUS_CODING	L/L	Ctg/Ttg	50	1	681		Hetero-SNP	L35
2L	7294751	*	+G	INS	538.34	54	AGAP004967	VectorBase	AGAP004967-RA			UTR_3_PRIME							Hetero-INDEL	L35
2L	7294982	A	G	SNP	370.88	55	AGAP004967	VectorBase	AGAP004967-RA			UTR_3_PRIME							Hetero-SNP	L35
2L	7295586	*	-AC	DEL	1809.09	62	AGAP004967	VectorBase	AGAP004967-RA			UTR_3_PRIME							Homo-INDEL	Common
2L	7295695	G	A	SNP	1152.59	85						INTERGENIC							Homo-SNP	G3
2L	7295706	G	T	SNP	943.16	76						INTERGENIC							Homo-SNP	G3
2L	7295756	C	T	SNP	461.89	68						INTERGENIC							Hetero-SNP	L35
2L	7296274	*	+G	INS	2325.16	63						INTERGENIC							Homo-INDEL	Common
2L	7296343	*	+TTA	INS	2810.55	100						INTERGENIC							Hetero-INDEL	Common
2L	7539320	G	C	SNP	116.2	57	AGAP004984	VectorBase	AGAP004984-RA	exon_2L_7538969_7540020	2	SYNONYMOUS_CODING	A/A	gcG/gcC	125	3	1041		Hetero-SNP	L35
2L	7539586	G	A	SNP	112.54	44	AGAP004984	VectorBase	AGAP004984-RA	exon_2L_7538969_7540020	2	NON_SYNONYMOUS_CODING	R/H	cGt/cAt	214	0	1041		Hetero-SNP	L35
2L	7539639	C	T	SNP	60.01	54	AGAP004984	VectorBase	AGAP004984-RA	exon_2L_7538969_7540020	2	NON_SYNONYMOUS_CODING	H/Y	Cat/Tat	232	0	1041		Hetero-SNP	L35
2L	7539686	G	A	SNP	113.55	70	AGAP004984	VectorBase	AGAP004984-RA	exon_2L_7538969_7540020	2	SYNONYMOUS_CODING	K/K	aaG/aaA	247	1	1041		Hetero-SNP	G3
2L	7540180	C	T	SNP	499.71	78	AGAP004983	VectorBase	AGAP004983-RA	exon_2L_7540054_7540670	3	INTRON	E/E	gaG/gaA	201	1	678		Hetero-SNP	Common
2L	7540185	C	T	SNP	661.34	88	AGAP004983	VectorBase	AGAP004983-RA	exon_2L_7540054_7540670	3	INTRON	A/T	Gcg/Acg	200	0	678		Hetero-SNP	Common
2L	7540390	C	T	SNP	106.58	45	AGAP004985	VectorBase	AGAP004985-RA	exon_2L_7540054_7540670	3	SYNONYMOUS_CODING	V/V	gtG/gtA	131	3	729		Hetero-SNP	L35
2L	7540435	G	A	SNP	407.84	59	AGAP004985	VectorBase	AGAP004985-RA	exon_2L_7540054_7540670	3	SYNONYMOUS_CODING	S/S	agC/agT	116	1	729		Hetero-SNP	Common
2L	7540797	T	A	SNP	267.17	58	AGAP004985	VectorBase	AGAP004985-RA	exon_2L_7540744_7540815	2	NON_SYNONYMOUS_CODING	Y/F	tAc/tTc	20	0	729		Hetero-SNP	G3
2L	7540922	G	A	SNP	69.63	57	AGAP004985	VectorBase	AGAP004985-RA	exon_2L_7540886_7540980	1	SYNONYMOUS_CODING	L/L	Ctg/Ttg	2	1	729		Hetero-SNP	G3
2L	7541833	A	G	SNP	324	99	AGAP004986	VectorBase	AGAP004986-RA	exon_2L_7541759_7541886	1	UTR_5_PRIME							Hetero-SNP	Common
2L	7541964	A	C	SNP	545.37	127	AGAP004986	VectorBase	AGAP004986-RA	exon_2L_7541954_7542063	2	NON_SYNONYMOUS_CODING	E/A	gAa/gCa	20	0	492		Hetero-SNP	Common
2L	7541995	G	A	SNP	878.87	109	AGAP004986	VectorBase	AGAP004986-RA	exon_2L_7541954_7542063	2	SYNONYMOUS_CODING	G/G	ggG/ggA	30	3	492		Hetero-SNP	L35
2L	7542160	C	T	SNP	136.67	62	AGAP004986	VectorBase	AGAP004986-RA	exon_2L_7542130_7542559	3	SYNONYMOUS_CODING	D/D	gaC/gaT	63	1	492		Hetero-SNP	G3
2L	7542518	G	C	SNP	302.91	56	AGAP004986	VectorBase	AGAP004986-RA			UTR_3_PRIME							Hetero-SNP	Common
2L	7552382	A	G	SNP	343.43	41						INTERGENIC							Hetero-SNP	G3
2L	7552538	C	T	SNP	58.24	40						INTERGENIC							Hetero-SNP	L35
2L	7552551	*	+T	INS	1224.69	54						INTERGENIC							Homo-INDEL	Common
2L	7552887	C	T	SNP	1146.5	49						INTERGENIC							Homo-SNP	Common
2L	7552945	T	C	SNP	1444.77	57						INTERGENIC							Homo-SNP	Common
2L	7552984	C	A	SNP	189.08	61						INTERGENIC							Hetero-SNP	G3
2L	7553058	*	-AC	DEL	560.65	32						INTERGENIC							Hetero-INDEL	Common
2L	7553060	*	+AC	INS	560.65	32						INTERGENIC							Hetero-INDEL	Common
2L	7553628	T	C	SNP	259.92	43						INTERGENIC							Hetero-SNP	Common
2L	7554026	C	G	SNP	242.97	47						INTERGENIC							Hetero-SNP	Common
2L	7554746	*	-T	DEL	464.21	38						INTERGENIC							Hetero-INDEL	G3
2L	7554746	*	-T	DEL	464.21	38						INTERGENIC							Homo-INDEL	L35
2L	7554916	C	T	SNP	368.35	43						INTERGENIC							Hetero-SNP	G3
2L	7555334	C	T	SNP	299.15	37						INTERGENIC							Hetero-SNP	L35
2L	7555989	C	T	SNP	301.81	34	AGAP004989	VectorBase	AGAP004989-RA	exon_2L_7555635_7558651	7	SYNONYMOUS_CODING	K/K	aaG/aaA	1612	1	5190		Hetero-SNP	Common
2L	7585850	C	T	SNP	141.63	61	AGAP004990	VectorBase	AGAP004990-RA	exon_2L_7585796_7586165	1	UTR_5_PRIME							Hetero-SNP	G3
2L	7585905	*	-T	DEL	1338.64	130	AGAP004990	VectorBase	AGAP004990-RA	exon_2L_7585796_7586165	1	UTR_5_PRIME							Hetero-INDEL	Common
2L	7585934	T	C	SNP	698.12	109	AGAP004990	VectorBase	AGAP004990-RA	exon_2L_7585796_7586165	1	UTR_5_PRIME							Hetero-SNP	L35
2L	7585952	T	C	SNP	1180.71	91	AGAP004990	VectorBase	AGAP004990-RA	exon_2L_7585796_7586165	1	UTR_5_PRIME							Hetero-SNP	Common
2L	7586065	C	T	SNP	713.96	114	AGAP004990	VectorBase	AGAP004990-RA	exon_2L_7585796_7586165	1	SYNONYMOUS_CODING	T/T	acC/acT	10	3	444		Hetero-SNP	L35
2L	7586495	C	T	SNP	292.97	90	AGAP004990	VectorBase	AGAP004990-RA	exon_2L_7586445_7586605	2	SYNONYMOUS_CODING	L/L	Ctg/Ttg	61	1	444		Hetero-SNP	G3
2L	7586557	C	T	SNP	1424.2	107	AGAP004990	VectorBase	AGAP004990-RA	exon_2L_7586445_7586605	2	SYNONYMOUS_CODING	I/I	atC/atT	81	2	444		Hetero-SNP	Common
2L	7586963	T	C	SNP	555.87	105	AGAP004990	VectorBase	AGAP004990-RA			UTR_3_PRIME							Hetero-SNP	L35
2L	7587262	*	+A	INS	1036.78	125	AGAP004990	VectorBase	AGAP004990-RA			UTR_3_PRIME							Hetero-INDEL	Common
2L	7587428	G	T	SNP	561.56	106	AGAP004990	VectorBase	AGAP004990-RA			UTR_3_PRIME							Hetero-SNP	G3
2L	7587447	*	-GC	DEL	239.77	115	AGAP004990	VectorBase	AGAP004990-RA			UTR_3_PRIME							Hetero-INDEL	G3
2L	7587452	A	G	SNP	688.82	121	AGAP004990	VectorBase	AGAP004990-RA			UTR_3_PRIME							Hetero-SNP	Common
2L	7587553	G	A	SNP	726.4	97	AGAP004990	VectorBase	AGAP004990-RA			UTR_3_PRIME							Hetero-SNP	Common
2L	7587566	C	A	SNP	568.13	96	AGAP004990	VectorBase	AGAP004990-RA			UTR_3_PRIME							Hetero-SNP	Common
2L	7587578	C	A	SNP	600.7	96	AGAP004990	VectorBase	AGAP004990-RA			UTR_3_PRIME							Hetero-SNP	Common
2L	7587605	*	-T	DEL	671.84	79	AGAP004990	VectorBase	AGAP004990-RA			UTR_3_PRIME							Hetero-INDEL	G3
2L	7587935	T	C	SNP	338.16	148	AGAP004991	VectorBase	AGAP004991-RA	exon_2L_7587832_7588507	2	NON_SYNONYMOUS_CODING	D/G	gAt/gGt	219	0	696		Hetero-SNP	G3
2L	7587985	C	T	SNP	907.99	146	AGAP004991	VectorBase	AGAP004991-RA	exon_2L_7587832_7588507	2	SYNONYMOUS_CODING	E/E	gaG/gaA	202	1	696		Hetero-SNP	Common
2L	7588006	G	A	SNP	617.51	150	AGAP004991	VectorBase	AGAP004991-RA	exon_2L_7587832_7588507	2	SYNONYMOUS_CODING	D/D	gaC/gaT	195	1	696		Hetero-SNP	Common
2L	7588159	C	T	SNP	582.66	128	AGAP004991	VectorBase	AGAP004991-RA	exon_2L_7587832_7588507	2	SYNONYMOUS_CODING	P/P	ccG/ccA	144	3	696		Hetero-SNP	G3
2L	7588735	T	C	SNP	533.61	81	AGAP004991	VectorBase	AGAP004991-RA	exon_2L_7588606_7588801	1	UTR_5_PRIME							Hetero-SNP	L35
2L	7589719	*	-A	DEL	1010.98	50	AGAP004992	VectorBase	AGAP004992-RA	exon_2L_7589632_7590131	1	UTR_5_PRIME							Hetero-INDEL	L35
2L	7589719	*	-A	DEL	1010.98	50	AGAP004992	VectorBase	AGAP004992-RA	exon_2L_7589632_7590131	1	UTR_5_PRIME							Homo-INDEL	G3
2L	7589720	*	+AA	INS	1010.98	50	AGAP004992	VectorBase	AGAP004992-RA	exon_2L_7589632_7590131	1	UTR_5_PRIME							Hetero-INDEL	L35
2L	7589720	*	+AA	INS	1010.98	50	AGAP004992	VectorBase	AGAP004992-RA	exon_2L_7589632_7590131	1	UTR_5_PRIME							Homo-INDEL	G3
2L	7589753	A	G	SNP	102.94	68	AGAP004992	VectorBase	AGAP004992-RA	exon_2L_7589632_7590131	1	UTR_5_PRIME							Hetero-SNP	G3
2L	7590074	C	T	SNP	632.33	42	AGAP004992	VectorBase	AGAP004992-RA	exon_2L_7589632_7590131	1	SYNONYMOUS_CODING	D/D	gaC/gaT	104	1	1176		Homo-SNP	G3
2L	7590363	G	T	SNP	437.53	80	AGAP004992	VectorBase	AGAP004992-RA	exon_2L_7590199_7590539	2	SYNONYMOUS_CODING	V/V	gtG/gtT	178	3	1176		Hetero-SNP	G3
2L	7590457	C	A	SNP	141.02	45	AGAP004992	VectorBase	AGAP004992-RA	exon_2L_7590199_7590539	2	SYNONYMOUS_CODING	R/R	Cga/Aga	210	1	1176		Hetero-SNP	G3
2L	7590810	C	T	SNP	628.58	71	AGAP004992	VectorBase	AGAP004992-RA	exon_2L_7590618_7591130	3	SYNONYMOUS_CODING	I/I	atC/atT	301	2	1176		Hetero-SNP	L35
2L	7590891	T	C	SNP	436.86	39	AGAP004992	VectorBase	AGAP004992-RA	exon_2L_7590618_7591130	3	SYNONYMOUS_CODING	S/S	agT/agC	328	1	1176		Hetero-SNP	Common
2L	7591026	T	C	SNP	690.04	98	AGAP004992	VectorBase	AGAP004992-RA	exon_2L_7590618_7591130	3	SYNONYMOUS_CODING	G/G	ggT/ggC	373	3	1176		Hetero-SNP	G3
2L	7591100	A	G	SNP	235.53	62	AGAP004992	VectorBase	AGAP004992-RA			UTR_3_PRIME							Hetero-SNP	G3
2L	7792362	C	T	SNP	322.77	42	AGAP005004	VectorBase	AGAP005004-RA	exon_2L_7792331_7792962	1	START_GAINED							Hetero-SNP	G3
2L	7792373	C	G	SNP	55.87	47	AGAP005004	VectorBase	AGAP005004-RA	exon_2L_7792331_7792962	1	START_GAINED							Hetero-SNP	L35
2L	7792566	C	G	SNP	95.22	36	AGAP005004	VectorBase	AGAP005004-RA	exon_2L_7792331_7792962	1	SYNONYMOUS_CODING	L/L	ctC/ctG	46	3	1401		Hetero-SNP	Common
2L	7792801	C	A	SNP	283.32	37	AGAP005004	VectorBase	AGAP005004-RA	exon_2L_7792331_7792962	1	SYNONYMOUS_CODING	R/R	Cgg/Agg	125	1	1401		Hetero-SNP	G3
2L	7794139	T	C	SNP	207.67	42	AGAP005004	VectorBase	AGAP005004-RA			UTR_3_PRIME							Hetero-SNP	Common
2L	7794301	G	T	SNP	556.28	69	AGAP005004	VectorBase	AGAP005004-RA			UTR_3_PRIME							Hetero-SNP	G3
2L	7794989	G	A	SNP	440.26	50	AGAP005005	VectorBase	AGAP005005-RA	exon_2L_7794965_7795414	1	UTR_5_PRIME							Hetero-SNP	G3
2L	7794990	G	A	SNP	438.26	49	AGAP005005	VectorBase	AGAP005005-RA	exon_2L_7794965_7795414	1	UTR_5_PRIME							Hetero-SNP	G3
2L	7795181	T	G	SNP	472.45	67	AGAP005005	VectorBase	AGAP005005-RA	exon_2L_7794965_7795414	1	START_GAINED							Hetero-SNP	G3
2L	7795200	A	T	SNP	198.22	59	AGAP005005	VectorBase	AGAP005005-RA	exon_2L_7794965_7795414	1	UTR_5_PRIME							Hetero-SNP	Common
2L	7802470	G	A	SNP	367.96	41	AGAP005005	VectorBase	AGAP005005-RA	exon_2L_7802178_7802528	6	SYNONYMOUS_CODING	K/K	aaG/aaA	205	1	1251		Hetero-SNP	L35
2L	7802693	A	G	SNP	517.22	63	AGAP005005	VectorBase	AGAP005005-RA	exon_2L_7802620_7802950	7	SYNONYMOUS_CODING	Q/Q	caA/caG	249	1	1251		Hetero-SNP	G3
2L	7802717	C	G	SNP	521.11	55	AGAP005005	VectorBase	AGAP005005-RA	exon_2L_7802620_7802950	7	SYNONYMOUS_CODING	A/A	gcC/gcG	257	3	1251		Hetero-SNP	G3
2L	7803554	G	A	SNP	491.21	74	AGAP005005	VectorBase	AGAP005005-RA			INTRON					1251		Hetero-SNP	G3
2L	7803594	T	A	SNP	205.33	52	AGAP005005	VectorBase	AGAP005005-RA			INTRON					1251		Hetero-SNP	L35
2L	7803636	G	C	SNP	134.57	64	AGAP005005	VectorBase	AGAP005005-RA			INTRON					1251		Hetero-SNP	Common
2L	7803665	G	T	SNP	659.69	52	AGAP005005	VectorBase	AGAP005005-RA			INTRON					1251		Hetero-SNP	G3
2L	7803665	G	T	SNP	659.69	52	AGAP005005	VectorBase	AGAP005005-RA			INTRON					1251		Homo-SNP	L35
2L	7803675	T	C	SNP	1141.51	42	AGAP005005	VectorBase	AGAP005005-RA			INTRON					1251		Homo-SNP	Common
2L	7803780	C	G	SNP	159.87	51	AGAP005005	VectorBase	AGAP005005-RA			INTRON					1251		Hetero-SNP	Common
2L	7803813	A	G	SNP	189.02	65	AGAP005005	VectorBase	AGAP005005-RA			INTRON					1251		Hetero-SNP	Common
2L	7803845	C	T	SNP	391.8	55	AGAP005005	VectorBase	AGAP005005-RA			INTRON					1251		Hetero-SNP	Common
2L	7803887	T	C	SNP	136.99	51	AGAP005005	VectorBase	AGAP005005-RA			INTRON					1251		Hetero-SNP	L35
2L	7803987	G	A	SNP	195.45	51	AGAP005005	VectorBase	AGAP005005-RA			INTRON					1251		Hetero-SNP	Common
2L	7804008	T	G	SNP	186.28	61	AGAP005005	VectorBase	AGAP005005-RA			INTRON					1251		Hetero-SNP	Common
2L	7804162	C	T	SNP	478.36	78	AGAP005005	VectorBase	AGAP005005-RA			INTRON					1251		Hetero-SNP	G3
2L	7804197	G	A	SNP	659.89	81	AGAP005005	VectorBase	AGAP005005-RA			INTRON					1251		Hetero-SNP	G3
2L	7804700	*	-A	DEL	1024.71	60	AGAP005005	VectorBase	AGAP005005-RA			UTR_3_PRIME							Hetero-INDEL	Common
2L	7804701	*	+A	INS	1024.71	60	AGAP005005	VectorBase	AGAP005005-RA			UTR_3_PRIME							Hetero-INDEL	Common
2L	7804708	*	-T	DEL	433.18	61	AGAP005005	VectorBase	AGAP005005-RA			UTR_3_PRIME							Hetero-INDEL	G3
2L	7804732	T	A	SNP	150.03	48	AGAP005005	VectorBase	AGAP005005-RA			UTR_3_PRIME							Hetero-SNP	G3
2L	7804798	A	T	SNP	652.78	93	AGAP005005	VectorBase	AGAP005005-RA			UTR_3_PRIME							Hetero-SNP	G3
2L	7804800	*	-A	DEL	327.59	92	AGAP005005	VectorBase	AGAP005005-RA			UTR_3_PRIME							Hetero-INDEL	Common
2L	7805050	T	G	SNP	2997.47	115	AGAP005005	VectorBase	AGAP005005-RA			UTR_3_PRIME							Homo-SNP	Common
2L	7805127	G	T	SNP	919.29	101	AGAP005005	VectorBase	AGAP005005-RA			UTR_3_PRIME							Hetero-SNP	G3
2L	7805163	C	T	SNP	587.86	94	AGAP005005	VectorBase	AGAP005005-RA			UTR_3_PRIME							Hetero-SNP	L35
2L	7805313	T	A	SNP	268.41	83	AGAP005005	VectorBase	AGAP005005-RA			UTR_3_PRIME							Hetero-SNP	Common
2L	7805422	T	A	SNP	598.05	57	AGAP005005	VectorBase	AGAP005005-RA			UTR_3_PRIME							Hetero-SNP	G3
2L	7805437	A	G	SNP	615.67	58	AGAP005005	VectorBase	AGAP005005-RA			UTR_3_PRIME							Hetero-SNP	G3
2L	7805747	T	A	SNP	735.5	80	AGAP005005	VectorBase	AGAP005005-RA			UTR_3_PRIME							Hetero-SNP	Common
2L	7805991	G	A	SNP	183.8	72	AGAP005005	VectorBase	AGAP005005-RA			UTR_3_PRIME							Hetero-SNP	Common
2L	7806066	G	A	SNP	206.42	100	AGAP005005	VectorBase	AGAP005005-RA			UTR_3_PRIME							Hetero-SNP	Common
2L	7806141	C	T	SNP	394.45	73	AGAP005005	VectorBase	AGAP005005-RA			UTR_3_PRIME							Hetero-SNP	L35
2L	7806164	A	G	SNP	207.72	42	AGAP005005	VectorBase	AGAP005005-RA			UTR_3_PRIME							Hetero-SNP	Common
2L	7806218	*	+AA	INS	1474.37	83	AGAP005005	VectorBase	AGAP005005-RA			UTR_3_PRIME							Hetero-INDEL	Common
2L	7808144	G	A	SNP	231.6	37	AGAP005006	VectorBase	AGAP005006-RA	exon_2L_7808094_7808187	2	SYNONYMOUS_CODING	S/S	tcG/tcA	42	3	3309		Hetero-SNP	Common
2L	7808180	C	T	SNP	100.2	35	AGAP005006	VectorBase	AGAP005006-RA	exon_2L_7808094_7808187	2	SYNONYMOUS_CODING	G/G	ggC/ggT	54	3	3309		Hetero-SNP	Common
2L	7808183	G	A	SNP	93.2	39	AGAP005006	VectorBase	AGAP005006-RA	exon_2L_7808094_7808187	2	SYNONYMOUS_CODING	S/S	tcG/tcA	55	3	3309		Hetero-SNP	Common
2L	7834379	C	G	SNP	527.86	36	AGAP005008	VectorBase	AGAP005008-RA			INTRON					1977		Hetero-SNP	Common
2L	7834403	T	G	SNP	554.7	33	AGAP005008	VectorBase	AGAP005008-RA			INTRON					1977		Hetero-SNP	Common
2L	7834409	T	G	SNP	904.27	34	AGAP005008	VectorBase	AGAP005008-RA			INTRON					1977		Homo-SNP	Common
2L	7916162	G	A	SNP	873.8	36	AGAP005008	VectorBase	AGAP005008-RA	exon_2L_7916060_7916562	2	SYNONYMOUS_CODING	S/S	agC/agT	177	1	1977		Homo-SNP	Common
2L	7916862	A	C	SNP	728.1	33						INTERGENIC							Hetero-SNP	L35
2L	7916862	A	C	SNP	728.1	33						INTERGENIC							Homo-SNP	G3
2L	7916863	G	A	SNP	691.61	36						INTERGENIC							Hetero-SNP	L35
2L	7916863	G	A	SNP	691.61	36						INTERGENIC							Homo-SNP	G3
2L	7916989	A	C	SNP	1006.1	39						INTERGENIC							Homo-SNP	Common
2L	8025458	G	A	SNP	197.63	34						INTERGENIC							Hetero-SNP	L35
2L	8025553	C	T	SNP	256.72	32						INTERGENIC							Hetero-SNP	Common
2L	8026368	A	G	SNP	132.19	35						INTERGENIC							Hetero-SNP	L35
2L	8026401	G	C	SNP	195.51	33						INTERGENIC							Hetero-SNP	L35
2L	8026946	A	G	SNP	422.7	34						INTERGENIC							Hetero-SNP	L35
2L	8026946	A	G	SNP	422.7	34						INTERGENIC							Homo-SNP	G3
2L	8026949	G	A	SNP	425.02	32						INTERGENIC							Hetero-SNP	L35
2L	8026949	G	A	SNP	425.02	32						INTERGENIC							Homo-SNP	G3
2L	8078163	A	C	SNP	331.65	40						INTERGENIC							Hetero-SNP	L35
2L	8078185	G	A	SNP	282.18	44						INTERGENIC							Hetero-SNP	L35
2L	8136750	G	A	SNP	344.38	51						INTERGENIC							Hetero-SNP	L35
2L	8136807	G	T	SNP	745.05	52						INTERGENIC							Hetero-SNP	Common
2L	8137113	C	G	SNP	212.41	31						INTERGENIC							Hetero-SNP	L35
2L	8137161	*	+CC	INS	2031.85	40						INTERGENIC							Homo-INDEL	Common
2L	8138015	G	A	SNP	224.17	34						INTERGENIC							Hetero-SNP	L35
2L	8138063	A	T	SNP	384.83	46						INTERGENIC							Hetero-SNP	L35
2L	8138233	G	T	SNP	622.94	64						INTERGENIC							Hetero-SNP	Common
2L	8138247	G	A	SNP	495.09	53						INTERGENIC							Hetero-SNP	Common
2L	8138435	G	A	SNP	492.36	46						INTERGENIC							Hetero-SNP	L35
2L	8288871	A	G	SNP	386.81	31						INTERGENIC							Hetero-SNP	Common
2L	8297538	G	A	SNP	230.01	35	AGAP005014	VectorBase	AGAP005014-RA	exon_2L_8297534_8298933	3	SYNONYMOUS_CODING	A/A	gcG/gcA	81	3	2082		Hetero-SNP	G3
2L	8297622	T	C	SNP	434.33	38	AGAP005014	VectorBase	AGAP005014-RA	exon_2L_8297534_8298933	3	SYNONYMOUS_CODING	I/I	atT/atC	109	2	2082		Hetero-SNP	G3
2L	8298402	C	T	SNP	232	38	AGAP005014	VectorBase	AGAP005014-RA	exon_2L_8297534_8298933	3	SYNONYMOUS_CODING	F/F	ttC/ttT	369	1	2082		Hetero-SNP	G3
[truncated: 117,829 more rows]
