# Supplementary material for: In depth annotation of the Anopheles gambiae mosquito midgut transcriptome
Source: BMC Genomics. 2014 Jul 29;15(1):636. doi: 10.1186/1471-2164-15-636 (PMC4131051; doi:10.1186/1471-2164-15-636)
Supplement: Supplementary file 8 — Additional file 8: Table S10: Variants per expressed gene in Anopheles gambiae midgut transcripts. (XLSX 324 KB) [file 12864_2014_6335_MOESM8_ESM.xlsx]

## Sheet: variants per gene table S6
Table S10. Variants per expressed gene in Anopheles gambiae midgut transcripts
Gene ID	Variants / Gene	Functional Annotation	Functional Class	# of Nonsynonymous Mutations	Nonsynonymous Mutations
AGAP000005	4	Dorsal switch protein 1 - negative regulation of antimicrobial humoral response - leg disc development - DNA bending - chromatin remodeling -	imm
AGAP000008	4	DNAJ chaperone	pm
AGAP000009	5	Tomosyn	cs	4	YES
AGAP000010	1	Ethanolamine kinase	met/lipd
AGAP000013	16	Blood vessel epicardial substance - epithelial cell-cell adhesion - regulation of Cdc42 GTPase - positive regulation of locomotion - substrate - 2 predicted membrane helices - Membrane anchor detected	extmat membrane membrAnchor
AGAP000014	3	Conserved plasma membrane protein - signalP detected - 5 predicted membrane helices	uc/memb membrane
AGAP000017	26	Kinase A-anchor protein Neurobeachin	pe	2	YES
AGAP000018	10	Phosphatidylinositol 3-kinase catalytic subunit (p110)	st
AGAP000020	2	Uncharacterized conserved protein	uc	1	YES
AGAP000021	4	Hypothetical secreted protein precursor - signalP detected	s/
AGAP000022	12	4F2 cell-surface antigen heavy chain - leucine import - integral to membrane - tryptophan transport - neutral amino acid transmembrane transporter -	tr
AGAP000023	15	AGAP000023-PA Anopheles gambiae str. PEST	uc	1	YES
AGAP000025	13	AGAP000025-PA Anopheles gambiae str. PEST	uc	5	YES
AGAP000028	2	Ca2+/calmodulin-dependent protein kinase, EF-Hand protein superfamily	st
AGAP000029	24	CREB binding protein/P300 - 13 NetOglyc sites	tm	1	YES
AGAP000032	27	Vitronectin receptor, alpha subunit - signalP detected - 2 predicted membrane helices	extmat membrane	5	YES
AGAP000035	38	lava lamp - microtubule associated complex - negative regulation of dendrite morphogenesis - establishment of Golgi localization - spectrin binding -	cs	8	YES
AGAP000040	13	Monocarboxylate transporter - 12 predicted membrane helices	tr membrane	1	YES
AGAP000042	19	Histone tail methylase - 34 NetOglyc sites	nr	9	YES
AGAP000043	6	Tousled-like protein kinase - 22 NetOglyc sites	st	1	YES
AGAP000044	14	Thioredoxin/protein disulfide isomerase - signalP detected	pm	2	YES
AGAP000049	12	Splicing factor 1/branch point binding protein (RRM superfamily) - 11 NetOglyc sites	tm
AGAP000053	5	Mannose-6-phosphate isomerase	met/carb	2	YES
AGAP000054	25	Leucine-rich repeat protein	uc	1	YES
AGAP000062	2	W03C9.4a CE28257 WBGene00003015 locus:lin-29 transcription factor lin-29 status:Confirmed UniProt:Q22867 protein_id:CAB60308.2	tf
AGAP000064	23	Plexins (functional semaphorin receptors) - signalP detected - 2 predicted membrane helices	st membrane
AGAP000075	2	Conserved plasma membrane protein - 12 predicted membrane helices	uc/memb membrane
AGAP000076	28	Predicted DNA-binding protein - 2 predicted membrane helices	tm membrane
AGAP000078	1	Conserved developmentally regulated protein	uc
AGAP000081	4	Acetylglucosaminyltransferase EXT2/exostosin 2 - signalP detected	met/carb
AGAP000082	22	Translation initiation factor 2B, epsilon subunit (eIF-2Bepsilon/GCD6)	ps	3	YES
AGAP000084	28	Hypothetical secreted protein precursor - signalP detected	s/	2	YES
AGAP000086	6	AGAP000086-PA Anopheles gambiae str. PEST - 21 NetOglyc sites	uc	1	YES
AGAP000090	3	Adenylate/guanylate cyclase - 9 predicted membrane helices	met/energy membrane	1	YES
AGAP000092	10	C-4 sterol methyl oxidase - 3 predicted membrane helices	met/lipd membrane	1	YES
AGAP000093	12	Cell wall mannoprotein with similarity to Tir1p, Tir2p, Tir3p, and Tir4p - extracellular region - fungal-type cell wall - biological_process - - signalP detected	extmat	3	YES
AGAP000096	8	Hypothetical secreted protein precursor - signalP detected	s/
AGAP000097	1	Mitochondrial solute carrier protein - 2 predicted membrane helices	met/energy membrane
AGAP000099	23	STAT protein	tm
AGAP000100	7	Copper transporter	tr
AGAP000102	24	Protein involved in dolichol pathway for N-glycosylation (mannosyltransferase family) - signalP detected - 8 predicted membrane helices	extmat membrane
AGAP000105	7	AGAP000105-PA Anopheles gambiae str. PEST	uc	3	YES
AGAP000106	11	Monooxygenase involved in coenzyme Q (ubiquinone) biosynthesis	met/int
AGAP000109	10	cytochrome c oxidase subunit VIIa Culex quinquefasciatus	met/energy
AGAP000110	3	mitochondrial ribosomal protein, L40, Aedes aegypti - signalP detected	ps
AGAP000112	18	Predicted NAD synthase, contains CN hydrolase domain	met/int	3	YES
AGAP000116	4	Protein kinase C conserved region 2 - 13 NetOglyc sites	st	1	YES
AGAP000118	14	Demethoxyubiquinone hydroxylase	storage/
AGAP000119	2	Uncharacterized conserved protein	uc	1	YES
AGAP000120	3	tubulin-specific chaperone b (tubulin folding cofactor b) Aedes aegypti	pm	2	YES
AGAP000126	15	Rho- and Arf-GTPase activating protein ARAP3 - 11 NetOglyc sites	st	4	YES
AGAP000127	3	Predicted E3 ubiquitin ligase	prot
AGAP000132	3	AGAP000132-PA Anopheles gambiae str. PEST	uc
AGAP000141	13	Histone-lysine N-methyltransferase PRDM9 - nucleic acid binding - zinc ion binding - nucleus - transferase - chromosome - intracellular - 27 NetOglyc sites	nr
AGAP000142	5	WD40 repeat-containing protein	uc	2	YES
AGAP000143	30	Predicted beta-mannosidase - signalP detected	s/met/carb Predicted	7	YES
AGAP000144	4	Progestin and adipoQ receptor family member 3 - Golgi membrane - integral to membrane - Golgi apparatus - membrane - receptor - 7 predicted membrane helices	st membrane
AGAP000145	11	Ubiquitin-conjugating enzyme E2-17 kDa (Ubiquitin-protein ligase) (Ubiquitin carrier protein) (Protein effete)	prot
AGAP000147	2	protein serine/threonine kinase, Aedes aegypti	st
AGAP000149	11	Ras GTPase effector RASSF2 - 30 NetOglyc sites	st
AGAP000154	15	Acyl-CoA synthetase	met/lipd	3	YES
AGAP000158	2	Phosphatidylserine-specific receptor PtdSerR, contains JmjC domain - 17 NetOglyc sites	nr
AGAP000159	8	Kinesin-like protein	cs
AGAP000161	7	Vesicle coat complex AP-3, delta subunit	pe
AGAP000162	16	Cystathionine beta-synthase	met/aa	2	YES
AGAP000165	6	Microsomal glutathione S-transferase 1 - protein homodimerization - response to lipopolysaccharide - glutathione metabolic process - protein binding - 4 predicted membrane helices	detox membrane	1	YES
AGAP000167	33	Lipid storage droplet-2 - microtubule associated complex - lipid metabolic process - regulation of transport - protein binding - lipid particle - 32 NetOglyc sites	cs
AGAP000170	12	NADH-ubiquinone oxidoreductase, NUFS7/PSST/20 kDa subunit - signalP detected	met/energy	1	YES
AGAP000171	15	ubiquitin ligase E3 alpha Aedes aegypti	prot	2	YES
AGAP000172	1	Predicted RNA methylase	ps
AGAP000173	8	Uncharacterized conserved protein	uc	3	YES
AGAP000175	6	Conserved secreted protein precursor - signalP detected	s/ucs
AGAP000178	12	Splicing factor 3b, subunit 1 - 14 NetOglyc sites	tm
AGAP000180	1	Phosphoribosylamidoimidazole-succinocarboxamide synthase	met/nuc	1	YES
AGAP000181	2	Porcine endogenous retrovirus A receptor 1 - membrane - receptor - integral to membrane - signalP detected - 11 predicted membrane helices	te membrane
AGAP000184	17	NADP+-dependent malic enzyme	met/energy
AGAP000187	1	Kinesin associated protein KAP - signalP detected	pe	1	YES
AGAP000189	19	Predicted bromodomain transcription factor - 22 NetOglyc sites	tf	3	YES
AGAP000190	2	Transcription factor PTX1, contains HOX domain - 12 NetOglyc sites	tf
AGAP000195	4	specifically Rac1-associated protein 1 - phagocytosis, engulfment - cytoplasm - synapse - regulation of cell shape - cell projection assembly -	cs
AGAP000199	9	Phospholipase D3 - NAPE-specific phospholipase D - membrane - hydrolase - phospholipase D - lipid catabolic process - endoplasmic reticulum	met/lipd
AGAP000201	10	26S proteasome regulatory complex, subunit PSMD9	pm	1	YES
AGAP000207	11	leucine rich repeat (in FLII) interacting protein 2 - Wnt receptor signaling pathway	st
AGAP000208	3	Conserved protein with signal anchor - Membrane anchor detected	uc/anchor membrAnchor	2	YES
AGAP000220	3	Sugar (pentulose and hexulose) kinases	met/carb
AGAP000222	13	Regulatory protein MLP - 25 NetOglyc sites	st	6	YES
AGAP000234	61	Serine/threonine protein kinase	st	2	YES
AGAP000235	30	Thymosin beta	cs
AGAP000237	2	Cyclic-AMP response element binding protein B at 17A - sequence-specific DNA binding - positive regulation of gene-specific transcription from RNA	tm	1	YES
AGAP000240	1	HtrA2 - mitochondrion organization - mitochondrion - peptidase - proteolysis - protein binding - serine-type endopeptidase - signalP detected	s/protease
AGAP000241	22	N-Acetylglucosamine kinase	met/carb
AGAP000242	3	AGAP000242-PA Anopheles gambiae str. PEST	uc
AGAP000245	4	Conserved plasma membrane protein - 2 predicted membrane helices	uc/memb membrane
AGAP000247	17	CD20-like family - 4 predicted membrane helices	st membrane
AGAP000248	9	Serine/threonine phosphatase	st	2	YES
AGAP000249	1	Predicted glycosylhydrolase	uc
AGAP000250	1	AGAP000250-PA Anopheles gambiae str. PEST	uc
AGAP000252	6	Peptidase family M3 dipeptidyl carboxypeptidase	pm/protease	1	YES
AGAP000255	14	Membrane-associated guanylate kinase MAGUK (contains PDZ, SH3, HOOK and GUK )	met/nuc	1	YES
AGAP000258	2	Galactosyltransferases - signalP detected	met/carb
AGAP000260	3	Mitochondrial F1F0-ATP synthase, subunit epsilon/ATP15	met/energy
AGAP000261	11	DnaJ homolog subfamily C member 1 - nuclear membrane - protein folding - integral to membrane - regulation of protein secretion - DNA binding - - signalP detected - 2 predicted membrane helices	pm membrane	3	YES
AGAP000264	47	contains TIGRFAM TIGR01612: reticulocyte binding protein; similar to Myosin heavy chain, non-muscle (Zipper protein) (Myosin II) (SP:Q99323) {} - 23 NetOglyc sites	cs	2	YES
AGAP000269	5	Ubiquitin-specific protease - signalP detected	pm
AGAP000270	1	Cellular protein (glioma tumor suppressor candidate region gene 2)	uc
AGAP000271	2	AGAP000271-PA Anopheles gambiae str. PEST	uc
AGAP000272	7	Predicted nucleotide kinase/nuclear protein involved oxidative stress response	met/nuc
AGAP000273	13	Uncharacterized conserved protein	uc	3	YES
AGAP000274	3	lysozyme i-2 - signalP detected	s/imm lysozyme
AGAP000275	2	Hydroxysteroid 17-beta dehydrogenase 11	detox
AGAP000281	68	basic-leucine zipper (bZIP) transcription factor - sequence-specific DNA binding - nucleus - regulation of transcription, DNA-dependent -	tf
AGAP000285	8	Conserved plasma membrane protein - 4 predicted membrane helices	uc/memb membrane
AGAP000286	6	Fez family zinc finger protein 2 - dendrite development - regulation of transcription - axon guidance - cell differentiation - multicellular	tm
AGAP000287	4	Predicted NAD-dependent oxidoreductase	uc
AGAP000288	6	Predicted NAD-dependent oxidoreductase	uc
AGAP000289	8	Predicted NAD-dependent oxidoreductase	uc	1	YES
AGAP000291	4	Mitochondrial import inner membrane translocase, subunit TIM44	pe
AGAP000295	11	Members of chemokine-like factor super family - 4 predicted membrane helices - Membrane anchor detected	imm membrane membrAnchor
AGAP000296	11	Unknown product	uk	9	YES
AGAP000297	35	Members of chemokine-like factor super family - 4 predicted membrane helices - Membrane anchor detected	imm membrane membrAnchor
AGAP000299	1	Conserved protein with signal anchor - Membrane anchor detected	uc/anchor membrAnchor
AGAP000300	21	Multifunctional pyrimidine synthesis protein CAD (includes carbamoyl-phophate synthetase, aspartate transcarbamylase, and glutamine amidotransferase)	met/carb
AGAP000301	12	Mab-21-like cell fate specification	st	4	YES
AGAP000304	9	Hypothetical secreted protein precursor - signalP detected	s/
AGAP000305	3	Matricellular protein Osteonectin/SPARC/BM-40	extmat
AGAP000306	10	Histone 2A	nr
AGAP000307	7	Vitronectin receptor, alpha subunit - signalP detected - 2 predicted membrane helices	extmat membrane
AGAP000308	18	Proteasome activator subunit	prot
AGAP000310	4	Mitogen-activated protein kinase (MAPK) kinase MKK3/MKK6	st
AGAP000311	25	Ion channel regulatory protein UNC-93 - signalP detected - 10 predicted membrane helices	tr membrane
AGAP000312	2	Vacuolar import and degradation protein	pe
AGAP000313	21	Alanine-glyoxylate aminotransferase AGT2	met/aa	2	YES
AGAP000314	2	Uncharacterized conserved protein - 44 NetOglyc sites	uc
AGAP000316	4	Conserved plasma membrane protein - signalP detected - 6 predicted membrane helices	uc/memb membrane
AGAP000319	3	katanin p80 (WD repeat containing) subunit B 1 - mitosis - cytoskeleton - cell cycle - cytoplasm - microtubule - cell division	cs
AGAP000320	28	Cytoplasmic dynein intermediate chain	cs
AGAP000321	50	AGAP000321-PA Anopheles gambiae str. PEST	uc
AGAP000322	16	protein binding - coated pit - clathrin vesicle coat - endocytosis - 15 NetOglyc sites	pe
AGAP000323	32	Centromere-associated protein E - mitotic cell cycle spindle assembly checkpoint - chromosome - ATP binding - kinetochore binding - protein kinase	st
AGAP000324	4	Uncharacterized conserved protein - 11 NetOglyc sites	uc
AGAP000325	5	Lysyl-tRNA synthetase (class II)	ps
AGAP000328	14	Uncharacterized conserved protein, AMMECR1	uc	1	YES
AGAP000330	2	Conserved plasma membrane protein - 5 predicted membrane helices - Membrane anchor detected	uc/memb membrane membrAnchor
AGAP000332	12	Predicted nuclear membrane protein involved in mRNA transport and sex determination via splicing modulation	tm	3	YES
AGAP000334	5	Conserved plasma membrane protein - 2 predicted membrane helices	uc/memb membrane
AGAP000336	1	TATA-box binding protein (TBP), component of TFIID and TFIIIB - 21 NetOglyc sites	tm
AGAP000337	2	Nonsense-mediated mRNA decay 2 protein	tm
AGAP000338	2	isoprenoid biosynthetic process - cholesterol biosynthetic process - cytoplasm - phosphomevalonate kinase	met/lipd
AGAP000340	9	Extracellular matrix protein slit, contains leucine-rich and EGF-like repeats	st
AGAP000341	6	Galectin, galactose-binding lectin	extmat	4	YES
AGAP000343	2	Uncharacterized conserved protein	uc
AGAP000349	8	AGAP000349-PA Anopheles gambiae str. PEST - 18 NetOglyc sites	uc	2	YES
AGAP000354	54	Predicted E3 ubiquitin ligase - 16 NetOglyc sites	pm
AGAP000355	2	Predicted E3 ubiquitin ligase	prot
AGAP000358	11	AGAP000358-PA Anopheles gambiae str. PEST	uc
AGAP000365	10	Fucosyltransferase	met/carb	6	YES
AGAP000367	11	Predicted glyoxalase	met/carb	1	YES
AGAP000375	7	Head-elevated expression protein	tm
AGAP000376	9	Hypothetical secreted protein precursor - signalP detected	s/	1	YES
AGAP000377	9	Zn finger protein	uc	1	YES
AGAP000378	14	Neoplastic transformation suppressor Pdcd4/MA-3, contains MA3 domain	st	3	YES
AGAP000380	12	IMP-GMP specific 5'-nucleotidase	met/nuc
AGAP000384	2	Predicted ubiquitin-protein ligase of the N-recognin family - 11 NetOglyc sites	pm
AGAP000385	3	Hypothetical secreted protein precursor - signalP detected	s/
AGAP000388	6	Tumor Necrosis Factor Receptor	imm	2	YES
AGAP000390	13	P-type ATPase - 8 predicted membrane helices	tr membrane	3	YES
AGAP000392	6	SNARE protein YKT6, synaptobrevin/VAMP syperfamily	pe
AGAP000393	2	TRIC channel - 5 predicted membrane helices	tr membrane
AGAP000394	8	GLUT4 regulating protein TUG - 36 NetOglyc sites	pe	4	YES
AGAP000395	3	endoplasmic reticulum protein 29 - melanosome - transport vesicle - protein secretion - response to stress - intracellular protein transport - - signalP detected	pm	1	YES
AGAP000396	4	thioredoxin-dependent peroxidase (AGAP000396-PA) Anopheles gambiae str. PEST	detox/ox	1	YES
AGAP000397	3	Nucleolar protein involved in 40S ribosome biogenesis	ps
AGAP000399	118	RNA-binding protein musashi/mRNA cleavage and polyadenylation factor I complex, subunit HRP1 - 26 NetOglyc sites	tm	1	YES
AGAP000400	10	Uncharacterized conserved protein	uc	1	YES
AGAP000402	4	Predicted undecaprenyl diphosphate synthase	met/lipd	2	YES
AGAP000403	10	Ras GTPase-activating protein-binding protein 2 - RNA binding - cytoplasmic sequestering of NF-kappaB - nucleotide binding - receptor signaling	st	2	YES
AGAP000406	22	Rho-associated, coiled-coil containing protein kinase	st
AGAP000407	30	early endosome antigen 1 - serine-pyruvate aminotransferase complex - protein binding - intracellular - zinc ion binding - membrane - metal ion	met/aa
AGAP000410	29	Histone deacetylase complex, catalytic component HDA1	nr	1	YES
AGAP000412	41	Protein FAM188A - apoptosis - nucleus - calcium ion binding - 12 NetOglyc sites	st/apoptosis	4	YES
AGAP000414	5	Predicted NAD-dependent oxidoreductase	uc	1	YES
AGAP000416	8	Glyoxylase	met/carb	2	YES
AGAP000420	12	Conserved plasma membrane protein - 12 predicted membrane helices	uc/memb membrane	6	YES
AGAP000422	5	heparan sulfate glucosamine 3-O-sulfotransferase 3B1 Culex quinquefasciatus	detox
AGAP000425	9	Conserved alpha-helical protein	uc
AGAP000426	8	Peripheral-type benzodiazepine receptor - 4 predicted membrane helices	st membrane
AGAP000428	4	Transcription coactivator complex, P100 component	tm
AGAP000432	5	AGAP000432-PA Anopheles gambiae str. PEST	uc
AGAP000433	20	GTPase Rab2, small G protein superfamily	pe
AGAP000434	29	Oligosaccharyltransferase, STT3 subunit - 13 predicted membrane helices	pm membrane
AGAP000436	8	Chitinase	met/carb
AGAP000438	4	Nitrogen permease regulator 2	tr
AGAP000439	3	Pterin carbinolamine dehydratase PCBD/dimerization cofactor of HNF1	tm
AGAP000440	24	Long-chain acyl-CoA transporter, ABC superfamily (involved in peroxisome organization and biogenesis) - 2 predicted membrane helices	tr membrane
AGAP000444	7	WD40 domain	st	1	YES
AGAP000448	9	mitochondrial ornithine transporter Aedes aegypti	tr	3	YES
AGAP000452	6	phosphotyrosine binding - trans-Golgi network transport vesicle - neuronal cell body - neuron projection - Golgi trans cisterna - plasma membrane	pe	2	YES
AGAP000453	12	Histone-lysine N-methyltransferase MLL2 - histone-lysine N-methyltransferase - protein binding - zinc ion binding - response to estrogen stimulus -	tm
AGAP000454	4	Very-long-chain acyl-CoA dehydrogenase	met/lipd	1	YES
AGAP000456	3	Conserved plasma membrane protein - 4 predicted membrane helices - Membrane anchor detected	uc/memb membrane membrAnchor
AGAP000457	10	Protein-L-isoaspartate(D-aspartate) O-methyltransferase	pm	1	YES
AGAP000462	10	Cyclophilin 1 - microtubule associated complex - salivary gland cell autophagic cell death - autophagic cell death - cyclin-dependent protein kinase	st/apoptosis
AGAP000463	11	cell division cycle and apoptosis regulator protein 1 Culex quinquefasciatus	st/apoptosis	5	YES
AGAP000467	2	Patatin-like phospholipase domain containing protein 6 and protein 7	met/lipd	1	YES
AGAP000468	10	similar to SP:Q00451:PRF1_LYCES 36.4 kDa proline-rich protein Lycopersicon esculentum, proline-rich cell wall protein (Medicago sativa) GI:3818416; - signalP detected	s/protinh	3	YES
AGAP000469	8	Uncharacterized conserved protein	uc
AGAP000470	14	Class II aldolase/adducin N-terminal domain protein	met/carb
AGAP000472	21	AGAP000472-PA Anopheles gambiae str. PEST - 11 NetOglyc sites	uc	2	YES
AGAP000475	1	Uncharacterized conserved protein, contains BTB/POZ domain	uc
AGAP000476	5	Xaa-Pro aminopeptidase - signalP detected	s/met/aa Xaa-Pro
AGAP000504	1	GTPase-activating protein pac-1 - Rho protein signal transduction - Ras protein signal transduction - cytoplasm - Rho GTPase activator - Ras GTPase - 2 predicted membrane helices - 20 NetOglyc sites	st membrane
AGAP000508	5	Mitochondrial/chloroplast ribosomal protein L22	ps	1	YES
AGAP000512	1	TEF-1	tf
AGAP000513	10	protease S51 alpha-aspartyl dipeptidase Aedes aegypti	pm/protease
AGAP000514	2	RNA-binding nuclear protein (MAK16) containing a distinct C4 Zn-finger	tm
AGAP000516	4	enhancer of rudimentary - cellular_component - regulation of transcription from RNA polymerase II promoter - transcription regulator	tm
AGAP000526	13	Eukaryotic translation initiation factor 4B - eukaryotic translation initiation factor 4F complex - cytosol - regulation of translational initiation	ps
AGAP000528	26	STE20 family protein kinase, protein kinase, STE group, FRAY subfamily protein kinase" species:44689 "Dictyostelium discoideum" GO:0004674 "protein - 26 NetOglyc sites	st	9	YES
AGAP000529	10	Vacuolar assembly/sorting protein VPS16	pe
AGAP000531	1	Lipoyltransferase	met/energy
AGAP000532	7	Histone deacetylase complex, catalytic component HDA1	nr
AGAP000534	11	Glutathione synthetase	detox
AGAP000535	29	receptor-mediated endocytosis - positive regulation of locomotion - body morphogenesis - embryo development ending in birth or egg hatching - - signalP detected - 12 predicted membrane helices	st membrane	7	YES
AGAP000536	4	Animal peptidoglycan recognition proteins homologous to Bacteriophage T3 lysozyme - signalP detected	s/imm Animal
AGAP000541	1	40S ribosomal protein S15/S22	ps
AGAP000543	5	Conserved plasma membrane protein - 4 predicted membrane helices	uc/memb membrane
AGAP000544	5	Glucose-6-phosphate/phosphate and phosphoenolpyruvate/phosphate antiporter - signalP detected - 9 predicted membrane helices	met/carb membrane
AGAP000545	14	AAA ATPase containing von Willebrand factor type A (vWA) domain	uc	2	YES
AGAP000546	8	acyl-CoA-binding protein Culex quinquefasciatus	met/lipd
AGAP000547	6	FYVE finger-containing protein	uc
AGAP000549	5	Dihydrolipoamide transacylase (alpha-keto acid dehydrogenase E2 subunit)	met/energy	1	YES
AGAP000550	12	Mucin/alpha-tectorin - signalP detected	s/mucin extmat	1	YES
AGAP000551	25	Predicted 2-oxoglutarate dehydrogenase, E1 subunit	met/carb	4	YES
AGAP000552	3	Predicted protein kinase (contains TBC and RHOD )	st
AGAP000554	10	Activating signal cointegrator 1 - 13 NetOglyc sites	tm
AGAP000555	2	Molybdenum cofactor sulfurase	met/int
AGAP000558	16	Mannosyl-oligosaccharide alpha-1,2-mannosidase	met/carb
AGAP000560	18	F22G5_10, FTSH10	pm/protease	1	YES
AGAP000561	10	Kinesin (SMY1 subfamily)	cs
AGAP000562	3	Moesin/ezrin/radixin homolog 1 - establishment or maintenance of epithelial cell apical/basal polarity - adherens junction - actin binding	cs
AGAP000564	6	Predicted short chain-type dehydrogenase	uc
AGAP000565	31	Pyridine nucleotide-disulphide oxidoreductase	detox	1	YES
AGAP000567	18	Conserved plasma membrane protein - signalP detected - 4 predicted membrane helices	uc/memb membrane
AGAP000570	3	Hypothetical secreted protein precursor - signalP detected	s/
AGAP000574	2	Platelet-derived growth factor subunit A - regulation of smooth muscle cell migration - cell activation - regulation of peptidyl-tyrosine	cs
AGAP000575	1	Kinesin-like protein	cs
AGAP000576	1	Conserved plasma membrane protein - 10 predicted membrane helices	uc/memb membrane
AGAP000577	7	Adenosine monophosphate deaminase	met/nuc
AGAP000578	3	TMC domain - 8 predicted membrane helices	tr membrane	3	YES
AGAP000579	21	Cholesterol transport protein (Niemann-Pick C disease protein) - signalP detected - 14 predicted membrane helices	met/lipd membrane	2	YES
AGAP000585	5	Homeobox transcription factor SIP1 - 35 NetOglyc sites	tf
AGAP000586	43	hypothetical protein AND_17723	uc	2	YES
AGAP000591	1	Geranylgeranyl pyrophosphate synthase/Polyprenyl synthetase	met/int
AGAP000596	2	Predicted phosphate acyltransferase, contains PlsC domain	met/lipd
AGAP000598	2	NifU-like domain-containing - signalP detected	pm
AGAP000602	2	Protein kinase containing WD40 repeats	st
AGAP000603	10	Hypothetical secreted protein precursor - signalP detected	s/	2	YES
AGAP000604	16	Hypothetical secreted protein precursor - signalP detected	s/	2	YES
AGAP000605	8	Hypothetical secreted protein precursor - signalP detected	s/	1	YES
AGAP000615	26	Extracellular protein SEL-1 - signalP detected	extmat	1	YES
AGAP000616	17	26S proteasome regulatory complex, ATPase RPT5	prot
AGAP000617	20	Dual specificity phosphatase	imm	4	YES
AGAP000618	1	CybS - 2 predicted membrane helices	met/energy membrane
AGAP000622	19	5-formyltetrahydrofolate cyclo-ligase	met/int
AGAP000623	8	ATP-dependent DNA ligase IV	nr
AGAP000624	44	AGAP000624-PA Anopheles gambiae str. PEST	uc	3	YES
AGAP000625	23	skd/vacuolar sorting Aedes aegypti	pe
AGAP000626	1	VAMP-associated protein involved in inositol metabolism	pe
AGAP000627	12	Casein kinase (serine/threonine/tyrosine protein kinase)	st
AGAP000631	7	Integrator complex subunit 6 - integrator complex - nucleus - nucleolus - transmembrane receptor - actin cytoskeleton - snRNA processing	cs
AGAP000633	8	SOK1 kinase belonging to the STE20/SPS1/GC kinase family	st	2	YES
AGAP000646	10	diminutive - regulation of apoptosis - negative regulation of Notch signaling pathway - protein complex - embryonic pattern specification - - 25 NetOglyc sites	st/apoptosis
AGAP000647	5	Chitin-binding domain type 2	extmat
AGAP000648	2	Uncharacterized conserved protein (tumor antigen CML66 in humans)	uc
AGAP000649	4	Predicted nucleoside-diphosphate sugar epimerase	met/nuc
AGAP000651	71	Actin	cs
AGAP000652	2	mitochondrial ribosomal protein, L38, Aedes aegypti	ps	1	YES
AGAP000653	8	Predicted small molecule transporter - 8 predicted membrane helices	pe membrane
AGAP000654	4	40S ribosomal protein S30 Aedes aegypti	ps
AGAP000655	2	40S ribosomal protein S14	ps
AGAP000656	10	Predicted polypeptide N-acetylgalactosaminyltransferase - signalP detected	pm
AGAP000662	10	Forkhead box protein K2 - regulation of transcription from RNA polymerase II promoter - RNA polymerase II transcription factor - transcription - 21 NetOglyc sites	tm
AGAP000663	26	Predicted divalent cation transporter - 10 predicted membrane helices	tr membrane	1	YES
AGAP000666	2	Ubiquitin-specific protease	pm
AGAP000668	6	Bromodomain adjacent to zinc finger domain protein 1A - transcription regulator - regulation of transcription, DNA-dependent - ACF complex -	tm	2	YES
AGAP000669	1	AGAP000669-PA Anopheles gambiae str. PEST	uc
AGAP000670	8	Hypothetical secreted mucin - signalP detected	s/mucin	1	YES
AGAP000671	3	GTP-binding protein SEC4, small G protein superfamily,	st
AGAP000672	6	Predicted GTP-binding protein (ODN superfamily)	uc	1	YES
AGAP000679	2	Aminoacylase ACY1	met/aa
AGAP000681	1	Uncharacterized conserved protein	uc	1	YES
AGAP000682	4	bHLHZip transcription factor BIGMAX	tf
AGAP000684	4	CCCH-type Zn-finger protein	uc
AGAP000698	9	Uncharacterized Fe-S protein	uc
AGAP000699	13	Uncharacterized Fe-S protein	uc
AGAP000700	16	Synaptobrevin/VAMP-like protein	pe
AGAP000704	10	Cell cycle control protein - 2 predicted membrane helices	nr membrane
AGAP000705	6	transcriptional regulator DJ-1	tm
AGAP000708	10	Phosphorylase kinase	met/carb
AGAP000711	3	conserved hypothetical protein Culex quinquefasciatus	uc
AGAP000713	25	Ca2+/calmodulin-dependent protein kinase, EF-Hand protein superfamily	st
AGAP000717	14	Monocarboxylate transporter - 12 predicted membrane helices	tr membrane
AGAP000718	4	Monocarboxylate transporter - 9 predicted membrane helices	tr membrane
AGAP000719	7	S-adenosylhomocysteine hydrolase	met/int	1	YES
AGAP000720	19	Neural cell adhesion molecule L1 - signalP detected - 2 predicted membrane helices	st membrane
AGAP000721	12	Vacuolar H+-ATPase V0 sector, subunit d	tr
AGAP000723	14	Dynein light intermediate chain - 11 NetOglyc sites	cs
AGAP000724	12	Conserved plasma membrane protein - 12 predicted membrane helices	uc/memb membrane	1	YES
AGAP000725	10	Aryl-hydrocarbon receptor-interacting protein	pm
AGAP000726	28	SH3-domain binding protein 5 (BTK-associated) - intracellular signaling pathway - SH3 domain binding - JUN kinase binding - JNK cascade - negative	st
AGAP000727	6	Adenylate/guanylate cyclase - 11 predicted membrane helices	met/energy membrane
AGAP000728	8	AGAP000728-PB Anopheles gambiae str. PEST	uc
AGAP000733	19	Nucleotide excision repair factor NEF2, RAD23 component - 24 NetOglyc sites	nr	4	YES
AGAP000735	14	Histidyl-tRNA synthetase	ps	2	YES
AGAP000736	3	Ring finger - 25 NetOglyc sites	prot
AGAP000738	4	Component of histone deacetylase complex (breast carcinoma metastasis suppressor 1 protein in human)	tm
AGAP000739	6	40S ribosomal protein S10 Aedes aegypti	ps
AGAP000747	7	mitogen activated protein kinase kinase kinase 5, mapkkk5, mekk5 Culex quinquefasciatus	st	1	YES
AGAP000748	3	Muscle protein 20 - myoblast fusion - cell adhesion - regulation of cell shape - actin binding - contractile fiber - calcium ion binding	extmat
AGAP000749	5	Calponin	cs
AGAP000752	5	Acyl-CoA-binding domain-containing protein 6 - acyl-CoA binding - binding - cytoplasm	met/lipd	2	YES
AGAP000754	3	Protein AF-10 - nucleolus - nucleus - regulation of transcription - transcription factor - protein binding - cytoplasm	tf
AGAP000755	11	Paxillin - metal ion binding - zinc ion binding - cell-matrix adhesion	extmat
AGAP000758	2	AGAP000758-PA Anopheles gambiae str. PEST	uc
AGAP000759	12	39S ribosomal protein L32, mitochondrial Culex quinquefasciatus	ps
AGAP000760	1	Conserved secreted protein precursor - signalP detected	s/ucs
AGAP000761	6	glutathione transferase, theta class (AGAP000761-PA) Anopheles gambiae str. PEST	detox
AGAP000763	5	Transforming growth factor beta/activin receptor subfamily of serine/threonine kinases - signalP detected	st
AGAP000765	6	Juxtaposed with another zinc finger protein 1 - transcription corepressor - metal ion binding - regulation of transcription - zinc ion binding -	tm	1	YES
AGAP000767	7	membrane associated progesterone receptor Aedes aegypti - 19 NetOglyc sites	st	2	YES
AGAP000768	13	Septin family protein (P-loop GTPase)	nr
AGAP000769	29	Conserved plasma membrane protein - 5 predicted membrane helices	uc/memb membrane	1	YES
AGAP000771	6	RNA polymerase II transcription factor complex subunit	tf	1	YES
AGAP000774	7	Guanine nucleotide exchange factor EFA6	pe	1	YES
AGAP000776	19	Myosin class VI heavy chain	cs	1	YES
AGAP000777	6	Component of histone deacetylase complex (breast carcinoma metastasis suppressor 1 protein in human)	tm	1	YES
AGAP000780	2	Predicted Yippee-type zinc-binding protein	uc
AGAP000783	8	Sister chromatid cohesion protein - 13 NetOglyc sites	nr	2	YES
AGAP000784	4	Predicted hydrolase/acyltransferase (alpha/beta hydrolase superfamily)	uc
AGAP000785	11	synaptic vesicle protein Aedes aegypti - 12 predicted membrane helices	pe membrane	3	YES
AGAP000787	9	E3 ubiquitin-protein ligase nedd-4 Aedes aegypti	prot
AGAP000791	3	W07A12.4 CE37853 WBGene00012322 serine\/threonine kinase status:Partially_confirmed UniProt:Q9XVW2 protein_id:CAH10844.2	st
AGAP000792	9	S-adenosylhomocysteine hydrolase	met/int
AGAP000794	12	NADH:ubiquinone oxidoreductase, NDUFS2/49 kDa subunit	met/energy
AGAP000804	1	Glutathione peroxidase	detox/ox
AGAP000807	9	Microphthalmia-associated transcription factor - negative regulation of apoptosis - regulation of cell proliferation - Wnt receptor signaling pathway	st/apoptosis	2	YES
AGAP000808	11	DNA damage-regulated autophagy modulator protein 2 - apoptosis - induction of apoptosis - lysosomal membrane - membrane - integral to membrane - - signalP detected - 6 predicted membrane helices	st/apoptosis membrane	1	YES
AGAP000809	3	26S proteasome regulatory complex, subunit PSMD10	pm
AGAP000812	5	Calcium-binding protein 39 - cytoplasm - regulation of fatty acid oxidation - protein binding	met/lipd
AGAP000815	64	Integrin beta subunit (N-terminal portion of extracellular region) - signalP detected	st
AGAP000818	5	Cytochrome P450 CYP3/CYP5/CYP6/CYP9 subfamilies - signalP detected	detox/ox
AGAP000847	1	LAMMER dual specificity kinases - 16 NetOglyc sites	st	1	YES
AGAP000865	15	Rac GTPase-activating protein BCR/ABR - 11 NetOglyc sites	st
AGAP000868	3	egghead - axon guidance - regulation of oviposition - negative regulation of female receptivity, post-mating - dsRNA transport - optic lobe placode - signalP detected - 5 predicted membrane helices	met/carb membrane
AGAP000869	5	Actin filament-binding protein Afadin - 11 NetOglyc sites	cs	2	YES
AGAP000880	3	suppressor of cytokine signaling 7	imm
AGAP000881	8	Aldehyde dehydrogenase	met/energy
AGAP000883	9	Translation elongation factor EF-1 gamma	ps
AGAP000884	7	Ubiquitin-specific protease	pm	1	YES
AGAP000886	13	Conserved plasma membrane protein - 4 predicted membrane helices	uc/memb membrane
AGAP000888	4	glutathione transferase, theta class (AGAP000888-PA) Anopheles gambiae str. PEST	detox	1	YES
AGAP000889	15	Drebrins	cs
AGAP000890	5	Mitochondrial ribosome small subunit component, mediator of apoptosis DAP3	st/apoptosis
AGAP000891	14	phosphoinositide phosphatase - 2 predicted membrane helices	met/lipd membrane
AGAP000894	6	Nonsense-mediated mRNA decay protein	tm
AGAP000896	1	Conserved plasma membrane protein - 4 predicted membrane helices	uc/memb membrane
AGAP000897	5	gamma-subunit,methylmalonyl-CoA decarboxylase, Aedes aegypti - signalP detected	s/met/aa gamma-subunit,methylmalonyl-CoA
AGAP000898	1	Dual specificity phosphatase	imm
AGAP000900	8	tyrosine sulfotransferase Culex quinquefasciatus - signalP detected	detox
AGAP000901	12	Alanine aminotransferase	met/aa
AGAP000904	5	futsch - olfactory learning - neurofilament cytoskeleton organization - negative regulation of neuron apoptosis - axon cargo transport - - 21 NetOglyc sites	st/apoptosis
AGAP000906	16	Beta-spectrin - 25 NetOglyc sites	cs
AGAP000908	8	Dynactin, subunit p62	cs
AGAP000909	23	Endoplasmic reticulum resident protein 44 - protein disulfide isomerase - cell redox homeostasis - endoplasmic reticulum membrane - response to - signalP detected	pm
AGAP000911	1	Conserved secreted protein precursor - signalP detected	s/ucs	1	YES
AGAP000913	22	G protein-coupled seven transmembrane receptor - signalP detected - 7 predicted membrane helices	st membrane
AGAP000924	2	Polymerase delta-interacting protein 3 - nucleus - RNA binding - exon-exon junction complex - nuclear speck - cytoplasm - positive regulation of - 20 NetOglyc sites	ps
AGAP000926	58	Arp2/3 complex-interacting protein VIP1/Asp1, involved in regulation of actin cytoskeleton	cs	6	YES
AGAP000927	9	Myosin regulatory light chain, EF-Hand protein superfamily	cs
AGAP000928	7	Predicted E3 ubiquitin ligase, integral peroxisomal membrane protein	pm
AGAP000930	10	Tumor-specific antigen (contains WD repeats)	cs	5	YES
AGAP000931	10	Hypothetical secreted protein precursor - signalP detected	s/	2	YES
AGAP000932	16	Ras1 guanine nucleotide exchange factor	st	3	YES
AGAP000933	1	Uncharacterized conserved protein	uc
AGAP000935	4	mitochondrial processing peptidase beta subunit Culex quinquefasciatus	pm/protease
AGAP000939	6	Attractin and platelet-activating factor acetylhydrolase	st
AGAP000941	10	C09B8.6a CE02466 WBGene00002023 locus:hsp-25 Small heat shock protein status:Confirmed UniProt:Q17849 protein_id:AAA68804.1	pm
AGAP000942	10	Peroxisomal NUDIX hydrolase	nr	2	YES
AGAP000943	25	chloride intracellular channel 6-like protein	tr
AGAP000947	2	glutathione transferase (AGAP000947-PA) Anopheles gambiae str. PEST	detox
AGAP000948	3	Rab GTPase interacting factor, Golgi membrane protein - 4 predicted membrane helices	pe membrane
AGAP000949	1	emp24/gp25L/p24 family of membrane trafficking - signalP detected	pe	1	YES
AGAP000950	9	mitochondrial ribosomal protein, L9, Aedes aegypti	ps
AGAP000951	7	LisH motif-containing protein	cs
AGAP000952	4	60S ribosomal protein L37	ps
AGAP000953	3	60s ribosomal protein L10	ps
AGAP000954	22	Phosphoribosylpyrophosphate synthetase-associated protein	met/aa
AGAP000958	24	Mitochondrial aspartate/glutamate carrier protein Aralar/Citrin (contains EF-hand Ca2+-binding )	met/energy	3	YES
AGAP000960	4	SMAD6 interacting protein AMSH, contains JAB/MPN/Mov34 domain	st	1	YES
AGAP000961	7	CASK interacting protein 1 - protein domain specific binding - signal transduction - cytoplasm - protein binding - 15 NetOglyc sites	st
AGAP000964	14	Conserved plasma membrane protein - signalP detected - 3 predicted membrane helices	uc/memb membrane
AGAP000967	14	Hypothetical secreted protein precursor - signalP detected	s/
AGAP000969	26	Tropomodulin and leiomodulin	cs
AGAP000971	1	Prolyl 4-hydroxylase alpha subunit - signalP detected	s/met/aa Prolyl
AGAP000973	60	Ceramidases - signalP detected	st	1	YES
AGAP000975	1	Angiotensin II - signalP detected - 2 predicted membrane helices	st membrane
AGAP000979	3	C-terminal domain of mitochondrial DNA polymerase gamma B subunit	nr
AGAP000981	3	DDB1- and CUL4-associated factor 6 - CUL4 RING ubiquitin ligase complex	prot
AGAP000982	11	Conserved secreted protein precursor - signalP detected	s/ucs
AGAP000983	15	Vacuolar sorting protein PEP3/VPS18	pe
AGAP000984	31	Protein glass - regulation of transcription, DNA-dependent - nucleus - DNA binding	tm	11	YES
AGAP000985	4	Actin-related protein Arp2/3 complex, subunit Arp2	cs
AGAP000991	2	Seryl-tRNA synthetase	ps
AGAP000995	14	Transport protein particle (TRAPP) complex subunit	pe	1	YES
AGAP000997	11	Mitogen-activated protein kinase kinase 1 interacting	st
AGAP000998	8	Cation-independent mannose-6-phosphate receptor - extracellular space - receptor-mediated endocytosis - insulin-like growth factor II binding - organ - 14 NetOglyc sites	st	1	YES
AGAP001011	22	Conserved plasma membrane protein - 5 predicted membrane helices	uc/memb membrane	8	YES
AGAP001021	12	Dihydropyrimidine dehydrogenase	met/nuc	3	YES
AGAP001023	5	AGAP001023-PA Anopheles gambiae str. PEST	uc
AGAP001026	13	zinc carboxypeptidase Aedes aegypti	pm/protease	1	YES
AGAP001027	20	Predicted transporter (major facilitator superfamily) - 12 predicted membrane helices	tr membrane	2	YES
AGAP001028	8	AGAP001028-PA Anopheles gambiae str. PEST	uc
AGAP001030	8	SNARE protein Syntaxin 1	pe	1	YES
AGAP001032	13	Interferon-related protein PC4 like	cs
AGAP001036	14	WD40 domain	st
AGAP001037	13	Xaa-Pro aminopeptidase	met/aa	1	YES
AGAP001038	2	The alignment model represents the N-terminal rieske iron-sulfur domain of KshA	met/lipd
AGAP001040	4	Conserved plasma membrane protein - 3 predicted membrane helices - Membrane anchor detected	uc/memb membrane membrAnchor	1	YES
AGAP001041	9	E3 ubiquitin-protein ligase MARCH5 - zinc ion binding - ligase - integral to membrane - mitochondrial outer membrane - metal ion binding - - 4 predicted membrane helices	prot membrane
AGAP001043	18	Armadillo/beta-Catenin/plakoglobin	st
AGAP001045	7	A49-like RNA polymerase I associated factor	tm	5	YES
AGAP001046	7	Abl interactor ABI-1, contains SH3 domain - 20 NetOglyc sites	st
AGAP001050	11	Chondroitin sulfate synthase 2 - transferase , transferring hexosyl groups - metal ion binding - transferase - membrane -	met/carb	4	YES
AGAP001051	6	Conserved secreted protein precursor - signalP detected	s/ucs	5	YES
AGAP001053	8	Troponin I	cs
AGAP001056	2	Ubiquitin-protein ligase	pm
AGAP001057	2	RNA Helicase	tm	1	YES
AGAP001058	1	Palmitoyl protein thioesterase - signalP detected	s/met/lipd Palmitoyl
AGAP001064	3	emp24/gp25L/p24 family of membrane trafficking - signalP detected - 2 predicted membrane helices	pe membrane
AGAP001065	2	Glycine/serine hydroxymethyltransferase	met/aa	1	YES
AGAP001068	5	Ubiquitin-protein ligase	pm
AGAP001069	7	cargo transport protein ERV29 - 6 predicted membrane helices	pe membrane
AGAP001070	10	DnaJ homolog subfamily C member 16 - protein folding - integral to membrane - membrane - unfolded protein binding - cell redox homeostasis - heat - signalP detected - 2 predicted membrane helices	pm membrane	2	YES
AGAP001073	9	broad - specific transcriptional repressor - male genitalia morphogenesis - oogenesis - muscle fiber development - protein binding - zinc ion binding	tm	3	YES
AGAP001079	4	Hypothetical secreted protein precursor - signalP detected	s/
AGAP001081	8	Actin regulatory protein (Wiskott-Aldrich syndrome protein)	cs
AGAP001082	22	Prosaposin - signalP detected	met/carb	5	YES
AGAP001083	4	Chorion factor 2 - adult somatic muscle development - zinc ion binding - transcription regulator - regulation of transcription, DNA-dependent - DNA - 26 NetOglyc sites	extmat
AGAP001087	9	AGAP001087-PA Anopheles gambiae str. PEST	uc
AGAP001090	7	WD40 repeat protein	uc	3	YES
AGAP001091	11	W07G4.3 CE42738 WBGene00012337 serine\/threonine kinase status:Partially_confirmed UniProt:Q23215 protein_id:CAB01444.2	st	1	YES
AGAP001092	8	Glucosidase 2 subunit beta - intracellular protein kinase cascade - intracellular - endoplasmic reticulum - protein binding - protein kinase C binding - Membrane anchor detected	st membrAnchor	1	YES
AGAP001093	19	Transcription factor kayak - embryo development - nucleus - DNA binding - 11 NetOglyc sites	tf	2	YES
AGAP001098	2	D-aspartate oxidase	met/aa
AGAP001099	12	Chromatin remodeling complex RSC, subunit RSC1/Polybromo	nr	5	YES
AGAP001102	26	Calmodulin-binding protein CRAG, contains DENN domain	st	1	YES
AGAP001103	7	Mitogen-activated protein kinase kinase (MAP2K)	st
AGAP001104	2	chromatin assembly factor 1, subunit A (p150) - cell cycle - DNA repair - regulation of transcription - response to DNA damage stimulus - DNA	tm
AGAP001107	30	AGAP001107-PA Anopheles gambiae str. PEST	uc	8	YES
AGAP001108	12	TFIIF-interacting CTD phosphatase, including NLI-interacting factor (involved in RNA polymerase II regulation)	tm	2	YES
AGAP001109	6	Protein tyrosine phosphatase	st
AGAP001110	10	sorting nexin Aedes aegypti	pe
AGAP001111	41	Maltase glucoamylase	met/carb	2	YES
AGAP001113	14	F25H8.3 CE42668 WBGene00001650 locus:gon-1 thrombospondin like status:Partially_confirmed UniProt:Q19791 protein_id:CAA93288.2	extmat	3	YES
AGAP001130	5	S-M checkpoint control protein CID1	nr	2	YES
AGAP001133	43	RNA helicase nonsense mRNA reducing factor (pNORF1)	tm	2	YES
AGAP001134	24	Mitochondrial 28S ribosomal protein S30	ps	5	YES
AGAP001136	18	Uncharacterized conserved protein	uc	4	YES
AGAP001138	5	Mitochondrial F1F0-ATP synthase, subunit b/ATP4 - signalP detected	met/energy	2	YES
AGAP001139	30	Mitochondrial/chloroplast ribosomal protein L19	ps	3	YES
AGAP001140	61	Huge dynein-related AAA-type ATPase (midasin), forms extended pre-60S particle with the Rix1 complex (Rix1p-Ipi1p-Ipi3p) - regulation of	tm	7	YES
AGAP001141	27	AGAP001141-PA Anopheles gambiae str. PEST	tm	2	YES
AGAP001143	9	Histone deacetylase complex, catalytic component RPD3	nr
AGAP001144	23	Conserved plasma membrane protein - 7 predicted membrane helices	uc/memb membrane	1	YES
AGAP001145	1	Pre-mRNA-splicing factor 38A - nucleus - RNA splicing - spliceosomal complex - mRNA processing	tm
AGAP001148	31	cofilin/tropomyosin family, drebrin ortholog Abp1 - cell tip - cell division site - actin cytoskeleton organization - actin cortical patch - actin - 26 NetOglyc sites	cs	7	YES
AGAP001149	6	zgc:56683 - negative regulation of signal transduction - nucleus - molecular_function	st	3	YES
AGAP001150	18	Predicted membrane protein (associated with esophageal cancer in humans)	uc	1	YES
AGAP001151	3	multifunctional chaperone	pm
AGAP001152	3	transcription factor FET5	tf
AGAP001153	5	Mg2+ and Co2+ transporter CorD - 14 NetOglyc sites	tr	2	YES
AGAP001154	3	SWI-SNF chromatin remodeling complex, Snf5 subunit	nr
AGAP001157	151	Zn-binding protein Push	st	8	YES
AGAP001167	9	Uncharacterized conserved protein	uc	2	YES
AGAP001168	18	Nuclear protein ZAP - 14 NetOglyc sites	imm	4	YES
AGAP001174	11	Hypothetical secreted protein precursor - signalP detected	s/
AGAP001179	2	Nuclear pore complex, Nup88/rNup84 component - 18 NetOglyc sites	ne
AGAP001182	14	Conserved plasma membrane protein - signalP detected - 2 predicted membrane helices	uc/memb membrane	3	YES
AGAP001190	50	Trypsin	met/aa	10	YES
AGAP001192	16	Mucin-5AC - extracellular matrix structural constituent - extracellular region - fibril - cell adhesion - fibril organization - digestion - signalP detected - 2 predicted membrane helices	extmat membrane	3	YES
AGAP001193	24	10 kDa salivary protein - signalP detected	s/	6	YES
AGAP001194	31	microtubule-associated protein futsch Culex quinquefasciatus - 20 NetOglyc sites	cs	8	YES
AGAP001195	30	Nuclear cap-binding complex, subunit NCBP1/CBP80	tm
AGAP001197	2	AGAP001197-PA Anopheles gambiae str. PEST	uc
AGAP001198	20	serine proteinase - signalP detected	s/protease	8	YES
AGAP001199	15	Trypsin - signalP detected	s/met/aa Trypsin	2	YES
AGAP001200	27	Alpha amylase	met/carb	4	YES
AGAP001203	3	Chitin binding Peritrophin-A domain - signalP detected	extmat
AGAP001205	50	Chitin synthase/hyaluronan synthase (glycosyltransferases) - 16 predicted membrane helices	extmat membrane	1	YES
AGAP001207	14	AGAP001207-PA Anopheles gambiae str. PEST	uc	1	YES
AGAP001208	47	AGAP001208-PA Anopheles gambiae str. PEST - 14 NetOglyc sites	st membrAnchor	4	YES
AGAP001209	86	Ubiquitin C-terminal hydrolase	pm	8	YES
AGAP001211	37	GTP-binding protein SEC4, small G protein superfamily,	st
AGAP001212	23	Animal peptidoglycan recognition proteins homologous to Bacteriophage T3 lysozyme	imm	4	YES
AGAP001213	2	AT3G19020 - structural constituent of cell wall - protein binding - 31 NetOglyc sites	extmat
AGAP001215	15	Uncharacterized conserved protein	uc	6	YES
AGAP001217	25	Cell surface ATP diphosphohydrolase Apyrase	met/nuc
AGAP001218	10	Alpha tubulin	cs
AGAP001219	13	Alpha tubulin	cs
AGAP001222	3	N2,N2-dimethylguanosine tRNA methyltransferase	tm
AGAP001224	2	mRNA cleavage and polyadenylation factor II complex, BRR5 (CPSF subunit)	tm
AGAP001225	1	Proteoglycan 4 - protein binding - extracellular region - cell proliferation - polysaccharide binding - immune response - scavenger receptor - 14 NetOglyc sites	st
AGAP001228	4	DNA-directed RNA polymerase II 16 kDa polypeptide Culex quinquefasciatus	tm
AGAP001229	29	Dynein light chain 90F - dynein intermediate chain binding - protein homodimerization - spermatid development - dynein complex - microtubule-based	cs
AGAP001232	33	Glycosyltransferase	extmat	4	YES
AGAP001234	63	DNA/RNA helicase MER3/SLH1, DEAD-box superfamily	tm	3	YES
AGAP001235	10	Phosphatidylserine decarboxylase	met/lipd
AGAP001237	7	Mediator of RNA polymerase II transcription subunit 29	tm
AGAP001240	34	thymus-specific serine protease Culex quinquefasciatus - signalP detected	s/protease	5	YES
AGAP001253	3	Glycerophosphoryl diester phosphodiesterase - 2 predicted membrane helices	met/energy membrane	1	YES
AGAP001255	10	ATP-dependent DNA helicase - 31 NetOglyc sites	nr	3	YES
AGAP001256	26	Bifunctional ATP sulfurylase/adenosine 5'-phosphosulfate kinase	met/nuc	3	YES
AGAP001257	30	UDP-glucose pyrophosphorylase	met/carb
AGAP001264	2	plasma glutamate carboxypeptidase Culex quinquefasciatus - signalP detected	s/protease
AGAP001267	35	Vesicle coat complex AP-1/AP-2/AP-4, beta subunit	pe
AGAP001268	6	hypothetical protein AaeL_AAEL011665 Aedes aegypti	tf
AGAP001271	38	mRNA cleavage and polyadenylation factor I/II complex, subunit Pcf11	tm	11	YES
AGAP001272	3	Zc3h12a-like Ribonuclease domain	met/nuc
AGAP001273	28	Karyopherin (importin) alpha	pe
AGAP001274	3	40S ribosomal protein S15	ps
AGAP001276	5	Asparaginyl-tRNA synthetase	ps	1	YES
AGAP001277	5	Predicted coiled-coil protein	uc
AGAP001278	4	Cysteine-rich hydrophobic domain 2 protein - plasma membrane - molecular_function - protein binding - cellular_component - cytoplasmic	pe
AGAP001279	8	Serine-threonine phosphatase 2B, catalytic subunit	uc
AGAP001283	24	Inward rectifier potassium channel - 3 predicted membrane helices	tr membrane	2	YES
AGAP001285	17	Vacuolar assembly/sorting protein DID4	pe
AGAP001287	50	Rho guanine nucleotide exchange factor CDEP	st	5	YES
AGAP001296	191	thyroid hormone receptor interactor 12 Culex quinquefasciatus	st	28	YES
AGAP001297	25	Mitochondrial carrier protein CGI-69 - 4 predicted membrane helices	met/energy membrane	2	YES
AGAP001298	58	Hsp27-ERE-TATA-binding protein/Scaffold attachment factor (SAF-B) - 26 NetOglyc sites	tm	12	YES
AGAP001299	35	GDP-mannose pyrophosphorylase/mannose-1-phosphate guanylyltransferase	extmat
AGAP001300	15	Conserved plasma membrane protein - 3 predicted membrane helices	uc/memb membrane	1	YES
AGAP001302	30	RNA polymerase II regulator - 11 NetOglyc sites	tm	5	YES
AGAP001303	1	Hypothetical secreted protein precursor - signalP detected	s/
AGAP001306	17	Actin-related protein Arp2/3 complex, subunit ARPC4	cs
AGAP001307	23	Ubiquitin fusion-degradation protein	pm	1	YES
AGAP001308	23	F20G4.3 CE27133 WBGene00003777 locus:nmy-2 myosin heavy chain status:Confirmed UniProt:Q19658 protein_id:CAA99931.2	cs	2	YES
AGAP001310	22	isoprenylcysteine carboxyl methyltransferase - regulation of Ras protein signal transduction - S-adenosylmethioninamine metabolic process - - signalP detected - 6 predicted membrane helices	st membrane
AGAP001311	7	Mitochondrial/chloroplast ribosomal protein L20	ps	1	YES
AGAP001312	38	Succinyl-CoA synthetase, alpha subunit	met/energy
AGAP001313	51	Calponin	cs
AGAP001314	28	Uncharacterized conserved protein	uc	3	YES
AGAP001315	88	Ensconsin - perinuclear region of cytoplasm - microtubule - basolateral plasma membrane - establishment or maintenance of cell polarity - microtubule	cs	6	YES
AGAP001316	4	AT-rich interactive domain-containing protein 1B - intracellular membrane-bounded organelle - chromatin modification - nervous system development -	tm	1	YES
AGAP001318	33	Acetyl-CoA acetyltransferase	met/lipd	2	YES
AGAP001319	29	IMP-GMP specific 5'-nucleotidase - 13 NetOglyc sites	met/nuc	3	YES
AGAP001320	64	Golgi apparatus protein (cysteine-rich fibroblast growth factor receptor) - signalP detected	pe	3	YES
AGAP001321	23	NmrA-like family	tf	2	YES
AGAP001322	20	Low density lipoprotein B-like protein	met/lipd	4	YES
AGAP001324	1	Erythroid differentiation-related factor 1 - nucleus - regulation of transcription	tm
AGAP001325	36	Alkyl hydroperoxide reductase/peroxiredoxin	pm	1	YES
AGAP001328	15	AT-rich interactive domain-containing protein 1B - intracellular membrane-bounded organelle - chromatin modification - nervous system development -	tm	1	YES
AGAP001330	66	Peptidase S8 family domain in Protein convertases - 33 NetOglyc sites	pm/protease	2	YES
AGAP001334	9	AGAP001334-PA Anopheles gambiae str. PEST	uc	5	YES
AGAP001335	12	cut up - protein homodimerization - dynein intermediate chain binding - protein binding - actin filament bundle assembly - spermatid nucleus	cs
AGAP001340	5	AGAP001340-PA Anopheles gambiae str. PEST	uc	1	YES
AGAP001341	25	Bleomycin hydrolases and aminopeptidases of cysteine protease family	met/aa
AGAP001342	1	AGAP001342-PA Anopheles gambiae str. PEST	uc
AGAP001346	12	Conserved plasma membrane protein - signalP detected - 2 predicted membrane helices	uc/memb membrane	4	YES
AGAP001347	8	Es2 - catalytic step 2 spliceosome - nuclear mRNA splicing, via spliceosome - nervous system development - nucleus - sepiapterin reductase - 11 NetOglyc sites	tm
AGAP001349	9	Uncharacterized conserved protein, contains SPRY domain	uc
AGAP001350	3	fibroblast growth factor receptor 2 - receptor - transferase - membrane - kinase - nucleotide binding - fibroblast growth factor receptor	st
AGAP001351	5	interleukin 1 receptor accessory protein-like 2 - signalP detected	st
AGAP001352	21	Haemolymph juvenile hormone binding protein - signalP detected	s/	2	YES
AGAP001357	1	Beta-catenin-like protein 1 - positive regulation of apoptosis - enzyme binding - nucleus - somatic diversification of immunoglobulins	st/apoptosis
AGAP001358	12	Hr4 - growth - steroid hormone receptor signaling pathway - pupariation - regulation of transcription, DNA-dependent - transcription factor - zinc	tf
AGAP001361	5	WD40 domain	st
AGAP001362	10	Polyadenylation factor I complex, subunit PFS2	tm
AGAP001363	7	Uncharacterized conserved protein	uc
AGAP001364	10	Uncharacterized conserved protein	uc
AGAP001368	18	LISK family protein kinase, protein kinase, TKL group, tyrosine kinase-like protein - transferase - kinase - nucleotide binding -	st
AGAP001371	1	D-Tyr-tRNA (Tyr) deacylase	ps
AGAP001372	31	Jupiter - microtubule binding - microtubule - microtubule cytoskeleton - biological_process	cs	1	YES
AGAP001373	19	Chromatin remodeling protein, contains PHD Zn-finger - 13 NetOglyc sites	nr
AGAP001380	20	/ eIF-6, , similar to SP:O55135 Eukaryotic translation initiation factor 6 (eIF-6) (B4 integrin interactor) {Mus musculus};	ps
AGAP001381	33	Extracellular matrix glycoprotein Laminin subunit beta	extmat
AGAP001382	68	diuretic hormone 31 (AGAP001382-PA) Anopheles gambiae str. PEST - signalP detected	st
AGAP001384	1	cAMP-dependent protein kinase catalytic subunit (PKA)	st
AGAP001386	70	futsch - olfactory learning - neurofilament cytoskeleton organization - negative regulation of neuron apoptosis - axon cargo transport - - 37 NetOglyc sites	st/apoptosis	18	YES
AGAP001387	8	30 kDa salivary antigen family protein - 28 NetOglyc sites	s/
AGAP001391	10	Major facilitator superfamily domain-containing protein 10 - transmembrane transport - membrane - transport - tetracycline transporter - integral to - 11 predicted membrane helices	tr membrane	1	YES
AGAP001392	22	Conserved plasma membrane protein - 3 predicted membrane helices - Membrane anchor detected	uc/memb membrane membrAnchor	3	YES
AGAP001394	12	SNAP-25 (synaptosome-associated protein) component of SNARE complex	pe
AGAP001395	7	Trypsin-like serine protease	pm/protease
AGAP001396	34	Inositol monophosphatase - signalP detected	s/st Inositol	4	YES
AGAP001398	2	Glycolipid transfer protein	met/carb
AGAP001399	54	Vesicle coat complex COPI, beta subunit	pe
AGAP001401	14	Predicted coiled-coil protein	uc
AGAP001402	29	Conserved plasma membrane protein - 14 predicted membrane helices	uc/memb membrane
AGAP001403	6	Conserved plasma membrane protein - signalP detected - 2 predicted membrane helices	uc/memb membrane
AGAP001405	6	Dehydrogenases with different specificities (related to short-chain alcohol dehydrogenases)	detox
AGAP001407	28	26S proteasome regulatory complex, ATPase RPT4	prot
AGAP001408	2	60S ribosomal protein L35 Culex quinquefasciatus	ps
AGAP001411	21	NIP3 homolog - regulation of cell cycle - protein homodimerization - mitochondrial membrane - determination of adult lifespan - apoptosis - protein - 17 NetOglyc sites	st/apoptosis	2	YES
AGAP001412	1	Sonic hedgehog	st	1	YES
AGAP001417	16	Conserved plasma membrane protein - 2 predicted membrane helices	uc/memb membrane
AGAP001419	61	Heterogeneous nuclear ribonucleoprotein R (RRM superfamily)	tm
AGAP001420	6	Phosphoglycerate mutase	met/carb
AGAP001421	18	Single-stranded DNA-binding replication protein A (RPA), large (70 kD) subunit	nr	1	YES
AGAP001424	27	, nearly identical to SHEPHERD (Arabidopsis thaliana) GI:19570872; contains Pfam profiles PF02518: ATPase, histidine kinase-, DNA gyrase B-, - signalP detected	st	2	YES
AGAP001426	9	upstream of RpII140 - protein transport - mitochondrial inner membrane - protein transporter - multicellular organismal development - 4 predicted membrane helices	tr membrane
AGAP001427	16	Ribonuclease inhibitor type leucine-rich repeat - 81 NetOglyc sites	met/nuc	4	YES
AGAP001428	4	AGAP001428-PA Anopheles gambiae str. PEST	uc
AGAP001430	4	LysM, peptidoglycan-binding, domain containing 1 - cell wall macromolecule catabolic process	extmat
AGAP001432	1	AGAP001432-PA Anopheles gambiae str. PEST - 12 NetOglyc sites	uc
AGAP001435	9	Pyrazinamidase/nicotinamidase PNC1	imm
AGAP001438	67	Another transcription unit - biological_process - cellular_component - molecular_function	tm	1	YES
AGAP001440	33	26S proteasome regulatory complex, subunit RPN6/PSMD11	prot
AGAP001441	24	Predicted phosphate acyltransferases	met/lipd	1	YES
AGAP001442	5	Uncharacterized conserved protein	uc
AGAP001446	54	5'-AMP-activated protein kinase, gamma subunit	met/energy	6	YES
AGAP001447	22	UDP-galactose transporter related protein - 8 predicted membrane helices	tr membrane	1	YES
AGAP001450	5	Uncharacterized conserved protein	uc
AGAP001451	26	Protein AF-17 - mitochondrion - metal ion binding - nucleus - regulation of transcription, DNA-dependent - cytoplasm - zinc ion binding - 27 NetOglyc sites	tm	2	YES
AGAP001452	35	Predicted ubiquitin-conjugating enzyme	pm
AGAP001455	54	futsch - olfactory learning - neurofilament cytoskeleton organization - negative regulation of neuron apoptosis - axon cargo transport - - 31 NetOglyc sites	st/apoptosis	23	YES
AGAP001459	8	60S ribosomal protein L22	ps
AGAP001460	35	RNA-binding protein hnRNP-M	tm	2	YES
AGAP001461	11	JNK1/MAPK8-associated membrane protein - ubiquitin protein ligase binding - integral to membrane - response to unfolded protein - endoplasmic - 7 predicted membrane helices	prot membrane
AGAP001462	17	Predicted ubiquitin-protein ligase/hyperplastic discs protein, HECT superfamily	pm	2	YES
AGAP001464	87	Cyclic AMP-responsive element-binding protein 3-like protein 3 - endoplasmic reticulum membrane - protein dimerization - response to unfolded - 11 NetOglyc sites	tf	20	YES
AGAP001467	26	Dentin sialophosphoprotein - multicellular organismal development - collagen binding - extracellular matrix structural constituent - biomineral - 51 NetOglyc sites	extmat	7	YES
AGAP001468	6	Patched family - 12 predicted membrane helices	st membrane	1	YES
AGAP001469	12	Liprin-alpha-1 - cytoplasm - signal transduction - cell-matrix adhesion - signal transducer - protein binding	extmat	1	YES
AGAP001471	12	3-phosphoinositide-dependent protein kinase (PDK1)	st
AGAP001472	5	MKL/myocardin-like protein 2 - smooth muscle cell differentiation - liver development - transcription coactivator - heart morphogenesis - identical - 29 NetOglyc sites	tm	1	YES
AGAP001475	36	Predicted Ca2+-dependent phospholipid-binding protein	uc	3	YES
AGAP001476	3	innexin Aedes aegypti - 4 predicted membrane helices	extmat membrane
AGAP001477	14	innexin 7 - integral to membrane - gap junction - gap junction channel - 5 predicted membrane helices	tr membrane	1	YES
AGAP001480	17	LIM and calponin homology -containing protein 1 - actomyosin structure organization - actin binding - metal ion binding - zinc ion binding	cs	4	YES
AGAP001481	13	Biotin holocarboxylase synthetase/biotin-protein ligase	met/int
AGAP001482	4	Serine/threonine protein kinase RAF - 21 NetOglyc sites	st
AGAP001484	12	Clathrin-associated protein medium chain	pe	1	YES
AGAP001488	33	innexin Aedes aegypti - 4 predicted membrane helices	extmat membrane
AGAP001490	13	Proteasome non-ATPase 26S subunit	pm/protease
AGAP001491	18	Leucine-rich repeat (LRR) protein, contains calponin homology domain	cs	2	YES
AGAP001492	22	Cleft lip and palate transmembrane protein 1-like protein - apoptosis - integral to membrane - membrane - signalP detected - 4 predicted membrane helices	st/apoptosis membrane	4	YES
AGAP001496	44	hypothetical protein AND_15376 - 14 NetOglyc sites	uc	9	YES
AGAP001497	45	Ca2+-binding actin-bundling protein (actinin), alpha chain (EF-Hand protein superfamily)	cs
AGAP001499	30	melatonin receptor (AGAP001499-PA) Anopheles gambiae str. PEST - 3 predicted membrane helices	st membrane	2	YES
AGAP001500	21	hypothetical protein AND_15371	uc
AGAP001501	18	Ca2+-binding protein Regucalcin/SMP30 - signalP detected	st	7	YES
AGAP001502	18	Mitochondrial chaperonin	pm
AGAP001504	11	Neural cell adhesion molecule L1 - signalP detected	extmat
AGAP001505	7	Membrane trafficking protein, emp24/gp25L/p24 family - signalP detected - 2 predicted membrane helices	pe membrane
AGAP001507	2	procollagen-lysine,2-oxoglutarate 5-dioxygenase Aedes aegypti - signalP detected	extmat
AGAP001512	47	Gamma-glutamylcysteine synthetase	met/int	1	YES
AGAP001514	6	Polyadenylation factor I complex, subunit FIP1	tm	3	YES
AGAP001515	4	actin-binding Rho activating protein - transmembrane transport - positive regulation of transcription factor - positive regulation of transcription	tm
AGAP001518	46	STE20 family protein kinase, protein kinase, STE group, FRAY subfamily protein kinase" species:44689 "Dictyostelium discoideum" GO:0004674 "protein	st	19	YES
AGAP001519	53	RNA helicase BRR2, DEAD-box superfamily	tm	1	YES
AGAP001520	126	phosphatase regulatory subunit	st	2	YES
AGAP001521	2	Hormone receptor-like in 38 - cuticle development - phagocytosis, engulfment - zinc ion binding - regulation of transcription, DNA-dependent -	extmat
AGAP001523	91	Lipid exporter ABCA1 - 12 predicted membrane helices	met/lipd membrane	21	YES
AGAP001526	30	Serine/threonine protein kinase	st	5	YES
AGAP001527	155	Pattern-formation protein/guanine nucleotide exchange factor - 16 NetOglyc sites	pe	29	YES
AGAP001529	12	rRNA pseudouridylation guide - snoRNA binding - rRNA pseudouridine synthesis - rRNA processing - small nucleolar ribonucleoprotein complex -	tm
AGAP001534	92	neutral alpha-glucosidase ab Culex quinquefasciatus	met/carb	28	YES
AGAP001535	7	Clathrin coat binding protein/Huntingtin interacting protein HIP1, involved in regulation of endocytosis - 42 NetOglyc sites	pe
AGAP001536	36	p21-activated protein kinase, STE20 family protein kinase, PKC domain-containing protein, PE/DAG binding, calponin homology (CH) domain-containing - 23 NetOglyc sites	st	7	YES
AGAP001538	2	Splicing factor 3b, subunit 4 - 11 NetOglyc sites	tm
AGAP001545	8	60S ribosomal protein L24 Aedes aegypti	ps
AGAP001548	25	Conserved protein with signal anchor - Membrane anchor detected	uc/anchor membrAnchor
AGAP001549	32	Exonuclease 3'-5' domain-containing protein 2 - nucleobase, nucleoside, nucleotide and nucleic acid metabolic process - hydrolase - intracellular -	met/nuc	10	YES
AGAP001551	33	G-patch nucleic acid binding protein	uc	3	YES
AGAP001555	2	Myeloid zinc finger 1 - nucleus - zinc ion binding - regulation of transcription, DNA-dependent - protein binding - intracellular - transcription	tf
AGAP001557	39	Amino acid transporters - 11 predicted membrane helices	tr membrane	5	YES
AGAP001559	31	RNA polymerase-associated protein CTR9 homolog - histone monoubiquitination - histone H2B ubiquitination - SH2 domain binding - nuclear speck -	tm
AGAP001561	2	AGAP001561-PA Anopheles gambiae str. PEST - 7 predicted membrane helices	st membrane
AGAP001563	10	Ribulose kinase	met/carb	1	YES
AGAP001564	3	DNA polymerase sigma	nr
AGAP001569	6	myosin light chain 1, Aedes aegypti	cs	1	YES
AGAP001573	1	Cell division control protein 42 homolog - intracellular - plasma membrane - GTP binding - nucleotide binding - small GTPase mediated signal	st
AGAP001577	3	transcription factor	tf
AGAP001580	11	AGAP001580-PA Anopheles gambiae str. PEST	uc
AGAP001583	76	Wiskott Aldrich syndrome	cs	19	YES
AGAP001584	5	U1 snRNP-specific protein C	tm
AGAP001585	4	Mitochondrial thymidine kinase 2/deoxyguanosine kinase	met/nuc	1	YES
AGAP001588	19	Vacuolar H+-ATPase V0 sector, subunit a - 6 predicted membrane helices	tr membrane
AGAP001589	2	translation initiation factor	ps
AGAP001595	1	AGAP001595-PA Anopheles gambiae str. PEST	ps
AGAP001600	27	5' nucleotidase - signalP detected	s/met/nuc 5'	2	YES
AGAP001601	20	5' nucleotidase - signalP detected	s/met/nuc 5'	1	YES
AGAP001604	16	Phosphatidylinositol 3-phosphate 3-phosphatase myotubularin MTM1	met/lipd	6	YES
AGAP001606	37	Oxoprolinase	met/aa	3	YES
AGAP001608	79	Translation initiation factor 3, subunit a (eIF-3a) - 21 NetOglyc sites	ps	1	YES
AGAP001609	27	myosin regulatory light chain interacting protein a - multicellular organismal development - ligase - cytoplasm - gastrulation - metal ion binding -	cs	10	YES
AGAP001610	56	Hypothetical secreted protein precursor - signalP detected	s/	2	YES
AGAP001612	2	Peroxisome assembly factor 2 containing the AAA+-type ATPase domain	pm
AGAP001613	30	Thiol-disulfide isomerase and thioredoxin - signalP detected	pm	3	YES
AGAP001615	1	AGAP001615-PA Anopheles gambiae str. PEST	uc
AGAP001616	23	AGAP001616-PA Anopheles gambiae str. PEST	uc	3	YES
AGAP001617	17	Rab subfamily of small GTPases	pe
AGAP001621	25	Proline synthetase co-transcribed protein	uc	2	YES
AGAP001622	11	myosin light chain 2 Culex quinquefasciatus - 11 NetOglyc sites	cs
AGAP001628	22	Cystine transporter Cystinosin - signalP detected - 6 predicted membrane helices	tr membrane	8	YES
AGAP001629	17	Uncharacterized conserved protein	uc	3	YES
AGAP001630	17	Triosephosphate isomerase	met/carb	1	YES
AGAP001633	60	Ca2+/calmodulin-dependent protein kinase, EF-Hand protein superfamily	st	2	YES
AGAP001635	37	sodium/solute symporter Aedes aegypti - 12 predicted membrane helices	tr membrane	3	YES
AGAP001638	24	Prolow-density lipoprotein receptor-related protein 1 - calcium ion binding - activation of protein kinase C by G-protein coupled receptor protein	st	4	YES
AGAP001639	8	Polyadenylate-binding protein-interacting protein 2B - negative regulation of translational initiation - cytoplasm - translation repressor , nucleic	ps
AGAP001643	17	Transcriptional coactivator CAPER (RRM superfamily)	tm	2	YES
AGAP001645	21	cabeza - catalytic step 2 spliceosome - nuclear mRNA splicing, via spliceosome - nucleic acid binding - zinc ion binding - nucleus - mRNA binding	tm
AGAP001646	4	bab2 - protein binding - polytene chromosome chromocenter - polytene chromosome - regulation of transcription - transcription factor - DNA binding	tf
AGAP001649	42	Beta-glucocerebrosidase - signalP detected	s/met/carb Beta-glucocerebrosidase	9	YES
AGAP001650	4	Predicted cation transporter	tr	1	YES
AGAP001651	13	26S proteasome regulatory complex, subunit RPN9/PSMD13	prot
AGAP001653	39	NADH-ubiquinone oxidoreductase, NDUFS1/75 kDa subunit	met/energy
AGAP001654	3	Histone deacetylase complex subunit SAP30 homolog	nr
AGAP001656	3	rRNA processing protein RRP7	tm
AGAP001671	5	Forkhead/HNF-3-related transcription factor	tf
AGAP001674	16	Neural cell adhesion molecule 2 - neuron cell-cell adhesion - integral to membrane - axon - plasma membrane - cell adhesion	extmat
AGAP001675	35	Hypothetical secreted protein precursor - signalP detected	s/	8	YES
AGAP001676	4	Actin	cs
AGAP001677	50	Cyclin-L2 - regulation of transcription - nucleus - nuclear speck - 13 NetOglyc sites	tm	4	YES
AGAP001678	64	Focal adhesion protein Tensin, contains PTB domain - 12 NetOglyc sites	st	7	YES
AGAP001681	32	Ubiquitin fusion degradation protein-2	pm	2	YES
AGAP001682	1	AGAP001682-PA Anopheles gambiae str. PEST	pm/protease
AGAP001683	9	Ca2+/calmodulin-dependent protein kinase, EF-Hand protein superfamily	st	1	YES
AGAP001686	5	U6 snRNA-associated Sm-like protein LSm1 - nucleus - mRNA processing - RNA binding - cytoplasm - ribonucleoprotein complex - histone mRNA catabolic	nr
AGAP001688	29	Exostosin EXT1L	st
AGAP001694	36	Exocyst complex subunit Sec8	pe	5	YES
AGAP001695	3	Dentin sialophosphoprotein - multicellular organismal development - collagen binding - extracellular matrix structural constituent - biomineral - 16 NetOglyc sites	extmat	2	YES
AGAP001697	9	20S proteasome, regulatory subunit beta type PSMB3/PUP3	prot
AGAP001699	35	Amidases	ps	2	YES
AGAP001700	12	translational activator gcn1 Aedes aegypti	ps	1	YES
AGAP001701	10	Ubiquitin-like	pm
AGAP001703	3	Clathrin adaptor complex, small subunit	pe
AGAP001704	8	Isopentenyl pyrophosphate:dimethylallyl pyrophosphate isomerase	detox
AGAP001710	4	PAX-interacting protein 1 - histone methyltransferase complex - membrane - nuclear membrane - protein binding - intracellular - nucleus	nr
AGAP001711	14	NADH:ubiquinone oxidoreductase, NDUFS8/23 kDa subunit	met/energy	1	YES
AGAP001712	8	Actin-related protein Arp2/3 complex, subunit ARPC3	cs
AGAP001713	129	Fatty acid desaturase - 4 predicted membrane helices	met/lipd membrane
AGAP001715	7	Enoyl-CoA hydratase	met/lipd	3	YES
AGAP001718	18	Hypothetical secreted protein precursor - signalP detected	s/	3	YES
AGAP001721	35	Translocon-associated complex TRAP, alpha subunit - signalP detected	pe
AGAP001723	6	Acetylcholinesterase/Butyrylcholinesterase - signalP detected	st	4	YES
AGAP001724	42	Glutamate decarboxylase/sphingosine phosphate lyase	met/aa	2	YES
AGAP001730	24	Cyclin B - 16 NetOglyc sites	st
AGAP001731	8	Zn-finger protein - 45 NetOglyc sites	uc
AGAP001732	3	Conserved secreted protein precursor - signalP detected	s/ucs
AGAP001733	24	Sec5 subunit of exocyst complex	pe	3	YES
AGAP001734	50	Transmembrane glycoprotein nicastrin - signalP detected	st	9	YES
AGAP001736	1	Predicted histone deacetylase	nr
AGAP001737	8	Molybdopterin synthase sulfurylase	met/int	1	YES
AGAP001738	26	50S ribosomal protein L1	ps	5	YES
AGAP001739	3	female sterile (1) homeotic - negative regulation of gene-specific transcription - terminal region determination - protein kinase - DNA binding -	tm
AGAP001743	5	estrogen receptor-related receptor homolog - 19 NetOglyc sites	st
AGAP001744	28	cytochrome c oxidase assembly protein cox15 Aedes aegypti - 7 predicted membrane helices	met/energy membrane	1	YES
AGAP001745	62	26S proteasome regulatory complex, subunit RPN2/PSMD1 - 11 NetOglyc sites	prot	4	YES
AGAP001746	20	AGAP001746-PA Anopheles gambiae str. PEST	uc
AGAP001747	18	Uncharacterized conserved protein	uc	1	YES
AGAP001749	15	Uncharacterized secreted protein SDF2 (Stromal cell-derived factor 2), contains MIR - signalP detected	s/
AGAP001751	29	Oxidation resistance protein	nr
AGAP001754	75	R07G3.3a CE37543 WBGene00019940 locus:npp-21 myosin heavy chain status:Partially_confirmed UniProt:Q5WRT8 protein_id:AAU87818.1 - 47 NetOglyc sites	cs	9	YES
AGAP001757	50	Predicted Zn-finger protein	uc	17	YES
AGAP001759	39	Vesicle coat complex COPII, subunit SEC23	pe
AGAP001760	17	Calcium-binding protein p22 - potassium ion transport - cytosol - small GTPase mediated signal transduction - transcytosis - cytoplasm - potassium	tr
AGAP001761	19	Protein transporter of the TRAM (translocating chain-associating membrane) superfamily - 5 predicted membrane helices	pe membrane	2	YES
AGAP001762	44	Autophagy-related protein 9A - protein transport - autophagic vacuole assembly - cytoplasm - cytoplasmic vesicle - integral to membrane - autophagy - 5 predicted membrane helices	pe membrane	1	YES
AGAP001763	18	Very long-chain acyl-CoA synthetase/fatty acid transporter - 2 predicted membrane helices	tr membrane
AGAP001765	9	Uncharacterized conserved protein	uc
AGAP001773	6	Sl allatostatin A receptor - 7 predicted membrane helices	st membrane
AGAP001775	12	Multidrug resistance-associated protein/mitoxantrone resistance protein, ABC superfamily - 9 predicted membrane helices	detox membrane	1	YES
AGAP001777	4	Multidrug resistance-associated protein/mitoxantrone resistance protein, ABC superfamily - 9 predicted membrane helices	detox membrane	2	YES
AGAP001778	9	Conserved plasma membrane protein - signalP detected - 2 predicted membrane helices	uc/memb membrane
AGAP001779	1	AGAP001779-PA Anopheles gambiae str. PEST - 13 NetOglyc sites	uc
AGAP001780	60	Domain Homologous to E6-AP Carboxyl Terminus with	prot	7	YES
AGAP001782	44	Monocarboxylate transporter - 12 predicted membrane helices	tr membrane	5	YES
AGAP001783	9	Katanin p60 ATPase-containing subunit A-like 1 - ATP binding - nucleoside-triphosphatase - hydrolase - microtubule - microtubule-severing ATPase -	cs
AGAP001786	74	AT-rich interactive domain-containing protein 1A - chromatin modification - DNA binding - regulation of transcription - chromatin-mediated - 61 NetOglyc sites	tm	8	YES
AGAP001787	5	NADP/FAD dependent oxidoreductase	met/energy	1	YES
AGAP001788	7	Inner centromere protein B - spindle assembly - chromosome passenger complex - protein kinase binding - chromosome	st
AGAP001790	11	p21-activated serine/threonine protein kinase	st
AGAP001791	54	M13 family peptidase	met/aa
AGAP001792	6	26S protease (S4) regulatory subunit, Aedes aegypti	pm/protease
AGAP001794	18	Centrosomal protein 190kD - chromatin insulator sequence binding - nuclear axial expansion - nucleus - zinc ion binding - microtubule-based process - - 11 NetOglyc sites	cs	3	YES
AGAP001795	5	Dosage compensation regulatory complex/histone acetyltransferase complex, subunit MSL-3/MRG15/EAF3, - 51 NetOglyc sites	nr
AGAP001796	7	Uncharacterized conserved protein	uc
AGAP001797	207	tropomyosin invertebrate Aedes aegypti	cs	1	YES
AGAP001799	8	tropomyosin invertebrate Aedes aegypti	cs
AGAP001801	8	Uncharacterized conserved protein, contains DTW domain	uc	2	YES
AGAP001802	79	Mitochondrial assembly regulatory factor - mitochondrial outer membrane - integral to membrane - mitochondrial fusion - mitochondrial envelope -	st
AGAP001803	2	NF-kappa-B-activating protein - Notch signaling pathway - nucleus - regulation of transcription - transcription repressor - cytoplasm - protein - Membrane anchor detected - 24 NetOglyc sites	tf membrAnchor
AGAP001804	54	N-myristoyl transferase	met/lipd	4	YES
AGAP001805	12	60S Ribosomal protein L13	ps
AGAP001827	29	T14G8.3a CE37407 WBGene00011771 heat shock protein status:Confirmed UniProt:Q22515 protein_id:CAA91809.2 - signalP detected	pm	6	YES
AGAP001828	25	protein kinase, CAMK group, CAM kinase, RAD53 family protein kinase, FHA domain-containing protein" species:44689 "Dictyostelium - 16 NetOglyc sites	st
AGAP001854	3	8-oxoguanine DNA glycosylase	nr
AGAP001856	43	Circadian clock protein period	st	12	YES
AGAP001859	11	DnaJ homolog subfamily B member 14 - protein folding - unfolded protein binding - integral to membrane - heat shock protein binding - membrane	pm	2	YES
AGAP001864	15	Cytochrome P450 CYP4/CYP19/CYP26 subfamilies - signalP detected - 2 predicted membrane helices	detox/ox membrane	4	YES
AGAP001865	7	Mitochondrial/chloroplast ribosomal protein L17	ps	2	YES
AGAP001866	49	Dentin sialophosphoprotein - multicellular organismal development - collagen binding - extracellular matrix structural constituent - biomineral - 22 NetOglyc sites	extmat	12	YES
AGAP001867	11	Mitogen-activated protein kinase (MAPK) kinase MKK7/JNKK2 - 22 NetOglyc sites	st	1	YES
AGAP001872	5	Predicted nucleolar protein involved in ribosome biogenesis	ps	1	YES
AGAP001873	19	Chitinase - signalP detected	extmat	5	YES
AGAP001874	15	cell cortex - vulval development - oogenesis - regulation of cell projection organization - muscle organ development - regulation of cell fate	cs
AGAP001877	17	PHD finger protein 10 - npBAF complex - metal ion binding - regulation of transcription - zinc ion binding - nervous system development - nucleus - 26 NetOglyc sites	tm	3	YES
AGAP001878	12	Acetyltransferase, (GNAT) family	uc
AGAP001879	6	Cell cycle control protein (crooked neck)	nr	2	YES
AGAP001881	50	Puromycin-sensitive aminopeptidase - signalP detected	s/met/aa Puromycin-sensitive	17	YES
AGAP001884	10	Fumarase	met/energy	1	YES
AGAP001886	31	Mucin-5AC - extracellular matrix structural constituent - extracellular region - fibril - cell adhesion - fibril organization - digestion - 43 NetOglyc sites	extmat	11	YES
AGAP001887	4	Biogenesis of lysosome-related organelles complex 1 subunit 1 - cellular membrane organization - cytosol - melanosome organization - platelet dense	pe
AGAP001888	44	alpha-(1,6)-fucosyltransferase Culex quinquefasciatus - signalP detected	met/carb	4	YES
AGAP001889	8	AGAP001889-PA Anopheles gambiae str. PEST	uc	2	YES
AGAP001890	22	AGAP001890-PA Anopheles gambiae str. PEST	uc
AGAP001891	7	Thioredoxin binding protein TBP-2/VDUP1	uc
AGAP001892	22	Thioredoxin binding protein TBP-2/VDUP1	uc	9	YES
AGAP001894	7	Thioredoxin binding protein TBP-2/VDUP1 - 13 NetOglyc sites	uc
AGAP001895	2	F-box protein JEMMA	nr
AGAP001896	11	AGAP001896-PA Anopheles gambiae str. PEST	uc
AGAP001898	22	Ribonuclease III domain	met/nuc	9	YES
AGAP001901	8	DNA replication licensing factor, MCM6 component	nr
AGAP001902	14	Ras-related GTPase	uc
AGAP001903	18	NAD-dependent malate dehydrogenase	met/energy
AGAP001905	37	Transcription factor NFAT, subunit NF90 - 16 NetOglyc sites	tf	3	YES
AGAP001910	4	ribosomal protein S3	ps
AGAP001911	2	R151.3 CE00744 WBGene00004417 locus:rpl-6 Ribosomal protein ML16 status:Confirmed UniProt:P47991 protein_id:AAK29850.1	ps
AGAP001914	22	Cell division cycle 37 protein, CDC37	nr
AGAP001918	2	Microfibrillar-associated protein MFAP1	cs
AGAP001919	32	protein disulfide isomerase family A, member 6 - cell redox homeostasis - melanosome - isomerase - protein folding - plasma membrane - ER-Golgi - signalP detected	pm	3	YES
AGAP001923	7	Amino acid transporter protein - 10 predicted membrane helices	tr membrane	1	YES
AGAP001928	16	Nucleosome assembly protein NAP-1	nr
AGAP001930	6	RNA-binding protein musashi/mRNA cleavage and polyadenylation factor I complex, subunit HRP1	tm
AGAP001937	2	39S ribosomal protein L33	ps
AGAP001938	5	Lysine-specific demethylase NO66 - 35 NetOglyc sites	tm	2	YES
AGAP001939	20	Signal recognition particle, subunit Srp72	pe
AGAP001940	8	AGAP001940-PA Anopheles gambiae str. PEST	uc	3	YES
AGAP001941	24	Lipid phosphate phosphatase - 5 predicted membrane helices	met/lipd membrane	2	YES
AGAP001942	17	Predicted fumarylacetoacetate hydralase	uc
AGAP001943	10	contains Pfam domain PF01902: Domain of unknown function - chr3:1193636-1197403 REVERSE - Aliases: T27C4.13, T27C4_13	met/nuc
AGAP001944	26	F-box/WD repeat-containing protein 1A - ubiquitin-dependent protein catabolic process - signal transduction - branching involved in mammary gland	prot
AGAP001946	1	AGAP001946-PA Anopheles gambiae str. PEST - 20 NetOglyc sites	uc	1	YES
AGAP001947	3	Ankyrin	extmat
AGAP001951	10	Short-chain acyl-CoA dehydrogenase	met/lipd
AGAP001953	13	PDZ-domain interacting protein EPI64, contains TBC domain	pe
AGAP001955	23	N-acetylglucosaminyl phosphatidylinositol de-N-acetylase	extmat	2	YES
AGAP001956	9	ML domain - signalP detected	s/imm ML	2	YES
AGAP001957	18	Phosphatidylinositol transfer protein	met/lipd
AGAP001958	62	Deoxyribodipyrimidine photolyase/cryptochrome	nr
AGAP001959	20	AGAP001959-PA Anopheles gambiae str. PEST	uc	4	YES
AGAP001971	79	Ubiquitin/60s ribosomal protein L40 fusion	ps
AGAP001973	22	20S proteasome, regulatory subunit alpha type PSMA3/PRE10	prot
AGAP001975	11	Integral membrane protein involved in transport between the late Golgi and endosome - 4 predicted membrane helices	pe membrane
AGAP001976	13	Uncharacterized conserved protein	uc	1	YES
AGAP001978	18	E2F transcription factor - positive regulation of gene expression - dendrite morphogenesis - muscle tissue development - neuron development - - 19 NetOglyc sites	imm	3	YES
AGAP001981	3	Haemolymph juvenile hormone binding protein - signalP detected	s/
AGAP001986	81	Nuclear pore complex, rNpl4 component (sc Npl4)	ne	3	YES
AGAP001994	9	SWI/SNF-related matrix-associated actin-dependent regulator of chromatin - 48 NetOglyc sites	nr	1	YES
AGAP001995	16	20S proteasome, regulatory subunit alpha type PSMA2/PRE8	prot
AGAP001997	7	Transcription factor NFAT, subunit NF45	tf
AGAP001998	15	Mitochondrial ribosomal protein S10	ps
AGAP002002	2	Mucin-5AC - extracellular matrix structural constituent - extracellular region - fibril - cell adhesion - fibril organization - digestion - 24 NetOglyc sites	extmat	1	YES
AGAP002008	9	AGAP002008-PA Anopheles gambiae str. PEST	uc	3	YES
AGAP002010	6	Conserved protein with signal anchor - Membrane anchor detected	s/	1	YES
AGAP002012	34	AGAP002012-PA Anopheles gambiae str. PEST	uc	4	YES
AGAP002014	2	Leucyl-tRNA synthetase	ps	2	YES
AGAP002015	151	Dyneins, heavy chain	cs
AGAP002016	27	Purple acid phosphatase - signalP detected	met/carb	4	YES
AGAP002018	8	N-methyltransferase	uc	3	YES
AGAP002019	6	U4/U6 small nuclear ribonucleoprotein Prp4 (contains WD40 repeats)	tm
AGAP002020	5	NADH:ubiquinone oxidoreductase, NDUFB8/ASHI subunit	met/energy
AGAP002021	2	1-acyl-sn-glycerol-3-phosphate acyltransferase - 3 predicted membrane helices	met/lipd membrane
AGAP002022	6	Protein maelstrom 2 - regulation of gene silencing by miRNA - perinuclear region of cytoplasm - negative regulation of transcription, DNA-dependent -	tm
AGAP002024	21	Predicted proline-serine-threonine phosphatase-interacting protein (PSTPIP) - 15 NetOglyc sites	nr	2	YES
AGAP002026	9	Cis-prenyltransferase	met/lipd
AGAP002028	44	Predicted E3 ubiquitin ligase - 13 NetOglyc sites	prot	2	YES
AGAP002030	57	PH-interacting protein - positive regulation of transcription - cellular_component - protein binding - regulation of protein amino acid	st/apoptosis	5	YES
AGAP002035	25	GC-rich sequence DNA-binding factor 1 - regulation of transcription, DNA-dependent - nucleus - transcription factor - DNA binding - cytosol	tf	3	YES
AGAP002036	22	Membrane trafficking and cell signaling protein HRS, contains VHS and FYVE	st	3	YES
AGAP002037	2	Dihydroorotate dehydrogenase	met/nuc
AGAP002047	37	atlastin - endoplasmic reticulum membrane fusion - intrinsic to endoplasmic reticulum membrane - neuromuscular junction development - regulation of - 2 predicted membrane helices	cs membrane
AGAP002048	15	Ubinuclein, nuclear protein interacting with cellular and viral transcription factors	tf
AGAP002054	30	Mitogen inducible gene product (contains ERM and PH )	nr
AGAP002055	30	Beta-galactosidase - signalP detected	s/met/carb Beta-galactosidase	1	YES
AGAP002058	33	Beta-galactosidase - signalP detected	s/met/carb Beta-galactosidase	2	YES
AGAP002059	15	Biorientation of chromosomes in cell division protein 1 - condensed chromosome kinetochore - mitosis - cell division - cytoskeleton - chromosome - - 22 NetOglyc sites	cs	2	YES
AGAP002061	8	26S proteasome regulatory complex, subunit RPN7/PSMD6	prot
AGAP002062	4	Uncharacterized conserved protein XAP-5	uc	1	YES
AGAP002063	21	Ribosome biogenesis protein - Nop56p/Sik1p	tm	4	YES
AGAP002064	14	AGAP002064-PA Anopheles gambiae str. PEST	uc	4	YES
AGAP002065	11	Phosphatidylinositol transfer protein SEC14	met/lipd	2	YES
AGAP002067	18	FAST kinase-like protein	st	1	YES
AGAP002068	1	AGAP002068-PA Anopheles gambiae str. PEST	uc
AGAP002071	32	Peroxisomal long-chain acyl-CoA transporter, ABC superfamily - 3 predicted membrane helices	tr membrane	2	YES
AGAP002073	3	Predicted E3 ubiquitin ligase - 21 NetOglyc sites	prot
AGAP002076	16	heat shock cognate 70	pm
AGAP002077	2	Predicted pseudouridine synthase	ps	1	YES
AGAP002078	1	AGAP002078-PA Anopheles gambiae str. PEST	uc
AGAP002079	7	Arrestin	st	1	YES
AGAP002081	12	The phosphoinositide binding Phox Homology domain of Sorting Nexin 13	pe	3	YES
AGAP002082	4	W03C9.4a CE28257 WBGene00003015 locus:lin-29 transcription factor lin-29 status:Confirmed UniProt:Q22867 protein_id:CAB60308.2	tf	1	YES
AGAP002084	38	Predicted phosphate acyltransferase, contains PlsC domain - 4 predicted membrane helices	met/lipd membrane
AGAP002086	8	contains Pfam profile PF02338: OTU-like cysteine protease - chr2:11706657-11711309 REVERSE - Aliases: None - 17 NetOglyc sites	pm/protease	1	YES
AGAP002087	5	Conserved plasma membrane protein - signalP detected - 2 predicted membrane helices	uc/memb membrane
AGAP002092	1	GTPase Rab30, small G protein superfamily	pe
AGAP002093	51	cation proton antiporter - 11 predicted membrane helices	tr membrane	1	YES
AGAP002094	26	Metal transporter CNNM2 - ion transport - membrane - integral to membrane - 4 predicted membrane helices	tr membrane	2	YES
AGAP002095	1	Hepatocyte nuclear factor 4 and similar steroid hormone receptors	tm
AGAP002097	22	brainiac - optic lobe placode formation - membrane - galactosyltransferase - protein amino acid glycosylation - glycosphingolipid biosynthetic - signalP detected	met/carb
AGAP002098	1	AGAP002098-PA Anopheles gambiae str. PEST - 11 NetOglyc sites	uc
AGAP002099	22	Predicted amino acid transporter - signalP detected - 11 predicted membrane helices	tr membrane	3	YES
AGAP002101	46	Isoleucyl-tRNA synthetase	ps	1	YES
AGAP002107	11	Calcyclin-binding protein CacyBP	st
AGAP002109	21	Copper transporter - 3 predicted membrane helices	tr membrane
AGAP002110	11	Serine/threonine protein kinase of the CDC7 subfamily involved in DNA synthesis, repair and recombination	nr	2	YES
AGAP002111	3	Predicted RNA-processing protein, contains G-patch domain	tm
AGAP002112	19	Myosin-11 - nucleotide binding - actin binding - cytoplasm - ATP binding - calmodulin binding - myofibril	cs	6	YES
AGAP002113	34	Cytochrome b5	met/energy	1	YES
AGAP002114	1	Anaphase promoting complex, Cdc20, Cdh1, and Ama1 subunits	nr
AGAP002118	10	C2H2-type Zn-finger protein	uc
AGAP002119	61	LAMMER dual specificity kinases	st	6	YES
AGAP002120	1	Uncharacterized conserved protein, contains TBC, SH3 and RUN	st
AGAP002121	3	DNA-directed RNA polymerase subunit E'	tm
AGAP002122	2	ribosomal protein L32 Anopheles darlingi	ps
AGAP002123	11	Axin - phagocytosis, engulfment - intracellular - signal transducer - oogenesis - somatic stem cell maintenance - eye-antennal disc morphogenesis - 11 NetOglyc sites	st
AGAP002127	25	Actin	cs
AGAP002128	10	BRCA1-associated protein - protein binding - identical protein binding - nuclear localization sequence binding - Ras protein signal transduction - - signalP detected	st
AGAP002129	16	HEAT repeat-containing protein	uc	2	YES
AGAP002130	11	Tubulin binding cofactor A	cs
AGAP002131	49	programmed cell death 7 - response to glucocorticoid stimulus - regulation of transcription, DNA-dependent - apoptosis - molecular_function -	st/apoptosis	21	YES
AGAP002132	4	Dentin sialophosphoprotein - multicellular organismal development - collagen binding - extracellular matrix structural constituent - biomineral - 32 NetOglyc sites	extmat
AGAP002136	23	Juvenile hormone-inducible protein Culex quinquefasciatus	st	6	YES
AGAP002137	23	hypothetical protein AND_03474	uc	5	YES
AGAP002140	21	AGAP002140-PA Anopheles gambiae str. PEST	uc	2	YES
AGAP002141	13	Serine/threonine protein phosphatase	st
AGAP002142	2	Protein kinase	st	1	YES
AGAP002147	11	Serine/threonine protein phosphatase	st	3	YES
AGAP002149	67	Mucin-5AC - extracellular matrix structural constituent - extracellular region - fibril - cell adhesion - fibril organization - digestion - 89 NetOglyc sites	extmat	17	YES
AGAP002151	10	Uncharacterized conserved protein, contains RCC1 domain	uc
AGAP002155	45	Hepatocyte nuclear factor 4 and similar steroid hormone receptors	tm
AGAP002159	22	junctophilin 1 - muscle organ development - structural constituent of muscle - Z disc - sarcoplasmic reticulum - microsome - plasma membrane	cs
AGAP002161	22	Serine/threonine protein kinase	st
AGAP002166	19	A kinase (PRKA) anchor protein 1 - cellular response to chemical stimulus - negative regulation of NFAT protein import into nucleus - beta-tubulin - signalP detected	cs	7	YES
AGAP002167	11	Uncharacterized conserved protein	uc
AGAP002169	23	Ubiquitin-protein ligase	pm
AGAP002170	4	NADH:ubiquinone oxidoreductase, NDUFV2/24 kD subunit	met/energy
AGAP002171	11	Ribosome biogenesis protein - Nop58p/Nop5p	tm	3	YES
AGAP002173	16	Probable catabolite repression protein creC - negative regulation of transcription by carbon catabolites	tm	3	YES
AGAP002175	14	Conserved plasma membrane protein - 5 predicted membrane helices	uc/memb membrane	2	YES
AGAP002176	7	Peptidase S8 family domain in Protein convertases - signalP detected	s/protease
AGAP002177	2	Exosomal 3'-5' exoribonuclease complex, subunit Rrp46	ps
AGAP002182	41	RNAse L inhibitor, ABC superfamily	tm
AGAP002183	40	Signal recognition particle, subunit Srp68	pe	3	YES
AGAP002185	27	GTP-binding protein DRG2 (ODN superfamily)	st
AGAP002186	30	Low-density lipoprotein receptors containing Ca2+-binding EGF-like - signalP detected	st
AGAP002192	23	Isocitrate dehydrogenase, gamma subunit	met/aa
AGAP002193	27	mRNA export factor TAP/MEX67	tm	2	YES
AGAP002194	2	1D-myo-inositol-triphosphate 3-kinase A	met/lipd
AGAP002198	3	Methyltransferases	met/int
AGAP002214	7	FKBP-type peptidylprolyl cis-trans isomerase domain-containing protein, pectin lyase-like family protein - cellular_component - molecular_function - - 15 NetOglyc sites	pm	1	YES
AGAP002215	68	Uncharacterized conserved protein	uc	6	YES
AGAP002216	3	Predicted cation transporter	tr
AGAP002218	8	Mitochondrial/chloroplast ribosomal protein L4/L29	ps	2	YES
AGAP002219	12	cell cortex - vulval development - oogenesis - regulation of cell projection organization - muscle organ development - regulation of cell fate	cs
AGAP002222	17	protein serine/threonine kinase, IRE family protein kinase - protein serine/threonine kinase - cellular_component - protein amino acid	st	6	YES
AGAP002224	29	Open rectifier K + channel 1 - regulation of heart rate - locomotor rhythm - potassium ion transport - outward rectifier potassium channel - inward - signalP detected - 6 predicted membrane helices	tr membrane
AGAP002227	10	Pyridoxamine-phosphate oxidase	met/int
AGAP002236	38	Endothelial transcription factor GATA-2 - zinc ion binding - embryonic placenta development - cell fate determination - metal ion binding -	tf	7	YES
AGAP002238	40	GATAa2 transcription factor	tf	1	YES
AGAP002239	10	Diamine acetyltransferase	met/aa	7	YES
AGAP002240	13	Conserved plasma membrane protein - 3 predicted membrane helices	uc/memb membrane	1	YES
AGAP002243	83	Uncharacterized conserved protein, contains BTB/POZ domain	uc	2	YES
AGAP002244	10	AGAP002244-PA Anopheles gambiae str. PEST	uc
AGAP002245	18	Ubiquinol-cytochrome C reductase hinge protein	met/energy
AGAP002246	9	Histone H3 (Lys4) methyltransferase complex, subunit SET1 - 23 NetOglyc sites	nr	1	YES
AGAP002247	11	Mediator of RNA polymerase II transcription subunit 21	tm
AGAP002251	6	Ubiquitin-protein ligase	pm
AGAP002253	37	TatD-related DNase	nr
AGAP002257	1	tetraspanin, Aedes aegypti - 4 predicted membrane helices	st membrane
AGAP002258	5	Mediator of RNA polymerase II transcription subunit 31	tm
AGAP002260	9	DDB1- and CUL4-associated factor 12 - CUL4 RING ubiquitin ligase complex	prot
AGAP002261	8	Ras GTPase-activating protein	st
AGAP002263	61	Phosphorylcholine transferase/cholinephosphate cytidylyltransferase	met/lipd	3	YES
AGAP002264	10	Zn finger protein - 71 NetOglyc sites	uc
AGAP002265	21	Splicing factor, arginine/serine-rich - 22 NetOglyc sites	tm
AGAP002266	72	Serine/threonine protein phosphatase	st	2	YES
AGAP002269	2	AGAP002269-PA Anopheles gambiae str. PEST	uc
AGAP002277	10	mitochondrial inner membrane protein translocase, 13kD-subunit, Aedes aegypti	tr	1	YES
AGAP002278	57	Mitochondrial Fe/S cluster exporter, ABC superfamily - 10 predicted membrane helices	pe membrane	1	YES
AGAP002280	10	Predicted mitochondrial carrier protein	uc
AGAP002281	29	AGAP002281-PA Anopheles gambiae str. PEST	uc	12	YES
AGAP002282	1	AGAP002282-PA Anopheles gambiae str. PEST - 11 NetOglyc sites	uc
AGAP002283	1	Peroxisomal biogenesis protein (peroxin 16)	pe
AGAP002284	3	N-terminal acetyltransferase	nr
AGAP002286	1	Uncharacterized conserved protein	uc	1	YES
AGAP002287	2	beta-N-acetylglucosaminidase - 17 NetOglyc sites	extmat	1	YES
AGAP002288	6	3-hydroxy-3-methylglutaryl-CoA (HMG-CoA) reductase - 5 predicted membrane helices	met/lipd membrane	1	YES
AGAP002289	2	Hypothetical secreted protein precursor - signalP detected	s/
AGAP002290	8	NELF-A - negative regulation of transcription from RNA polymerase II promoter, mitotic - mRNA binding - transcriptional repressor complex - 25 NetOglyc sites	tm
AGAP002296	1	Cytoplasmic polyadenylation element-binding protein 2 - cytoplasm - RNA binding - nucleotide binding - regulation of translation	ps
AGAP002299	33	Conserved plasma membrane protein - 9 predicted membrane helices	uc/memb membrane	8	YES
AGAP002300	36	Exosome 3'-5' exoribonuclease complex, subunit PM/SCL-100 (Rrp6)	met/nuc	12	YES
AGAP002301	10	G10 protein/predicted nuclear transcription regulator	tm
AGAP002303	13	broad - specific transcriptional repressor - male genitalia morphogenesis - oogenesis - muscle fiber development - protein binding - zinc ion binding	tm
AGAP002305	2	Spliceosome-associated coiled-coil protein	tm
AGAP002306	10	Ribosomal protein RPL1/RPL2/RL4L4	tm	1	YES
AGAP002307	4	U5 snRNP-associated RNA splicing factor	tm	1	YES
AGAP002308	19	Pyrroline-5-carboxylate reductase	met/aa	3	YES
AGAP002313	12	NF-kappa-B-repressing factor - double-stranded RNA binding - DNA binding - intracellular - nucleolus - nucleus - negative regulation of transcription	tm	6	YES
AGAP002314	1	AGAP002314-PA Anopheles gambiae str. PEST - 18 NetOglyc sites	uc	1	YES
AGAP002315	5	WD40 repeat protein TipD	st
AGAP002317	5	Alpha-amylase - signalP detected	s/met/carb Alpha-amylase
AGAP002320	11	Mitochondrial associated endoribonuclease MAR1 (isochorismatase superfamily)	met/nuc
AGAP002321	2	Arf GTPase activating protein, protein kinase, Atypical group, Alpha kinase family protein" species:44689 "Dictyostelium discoideum" GO:0004674 - 49 NetOglyc sites	st
AGAP002323	19	Zn finger protein - 14 NetOglyc sites	uc
AGAP002327	24	UDP-glucuronosyl and UDP-glucosyl transferase - signalP detected	met/carb	4	YES
AGAP002329	28	Carnitine O-acyltransferase CROT	met/lipd	3	YES
AGAP002332	3	Mitochondrial/chloroplast ribosomal protein L11	ps
AGAP002333	15	UPF0399 protein C6orf153 - ribosomal small subunit biogenesis - rRNA processing - nucleolus	ps	1	YES
AGAP002335	26	Apoptosis-promoting RNA-binding protein TIA-1/TIAR (RRM superfamily)	tm
AGAP002336	17	Membrane glycoprotein LIG-1	imm	3	YES
AGAP002337	20	Eukaryotic translation initiation factor 3 subunit D	ps
AGAP002338	10	Membrane coat complex Retromer, subunit VPS29/PEP11	pe
AGAP002339	17	Predicted Zn-finger protein	uc	1	YES
AGAP002340	44	Eukaryotic translation initiation factor 3 subunit A	ps
AGAP002346	7	40S ribosomal protein S14	ps
AGAP002347	14	N-acetyl-glucosamine-6-phosphate deacetylase	met/carb
AGAP002348	1	Exosomal 3'-5' exoribonuclease complex, subunit Rrp45	met/nuc	1	YES
AGAP002350	21	eukaryotic translation initiation factor 5B - GTP catabolic process - positive regulation of translational initiation - GTPase - translation -	cs
AGAP002351	67	Nucleoporin autopeptidase	pm/protease	16	YES
AGAP002352	53	tumor protein p53 - nuclear body - transcription factor TFIID complex - response to hyperoxia - protein phosphatase 2A binding - regulation of	pm
AGAP002353	25	Triglyceride lipase-cholesterol esterase - signalP detected	s/met/lipd Triglyceride	2	YES
AGAP002354	24	, strong similarity to plant adhesion molecule 1 (Arabidopsis thaliana) GI:3511223; contains Pfam profile PF00566: TBC domain -	extmat
AGAP002356	28	Alpha-parvin	cs
AGAP002357	26	Vesicle transport protein GOT1B - vesicle-mediated transport - Golgi membrane - membrane - endoplasmic reticulum - integral to membrane - signal - 4 predicted membrane helices - Membrane anchor detected	pe membrane membrAnchor
AGAP002358	7	Mitochondrial ADP/ATP carrier - 3 predicted membrane helices	met/energy membrane
AGAP002359	28	carbonic anhydrase Culex quinquefasciatus - signalP detected	tr	5	YES
AGAP002362	12	Ribonuclease P protein subunit p20 - nucleus - ribonuclease P - nucleolus - tRNA processing - protein binding - hydrolase	met/nuc	2	YES
AGAP002363	27	Thioredoxin/protein disulfide isomerase - signalP detected	pm	2	YES
AGAP002364	51	Mitochondrial inner membrane protein (mitofilin)	extmat	5	YES
AGAP002371	84	MAPKKK (MAP kinase kinase kinase) SSK2	st	8	YES
AGAP002374	50	RNA-binding protein musashi/mRNA cleavage and polyadenylation factor I complex, subunit HRP1	tm
AGAP002378	21	Adenylosuccinate lyase	met/nuc	2	YES
AGAP002379	76	Phosphatidic acid-preferring phospholipase A1, contains DDHD domain - 27 NetOglyc sites	met/lipd	23	YES
AGAP002381	11	Secreted metalloprotease - 2 predicted membrane helices	s/enz metalloprotease membrane	2	YES
AGAP002383	52	Methionyl-tRNA synthetase	ps	7	YES
AGAP002384	3	RNA methylase	nr
AGAP002385	7	Transport protein particle (TRAPP) complex subunit	pe
AGAP002386	61	Molecular chaperone (DnaJ superfamily)	pm	12	YES
AGAP002387	42	Lysosomal & prostatic acid phosphatases - signalP detected	s/met/lipd Lysosomal	6	YES
AGAP002388	1	Endonuclease III	nr
AGAP002389	5	Ubiquitin-like protein	pm	1	YES
AGAP002390	19	RNA-binding protein LARK, contains RRM and retroviral-type Zn-finger	tm
AGAP002392	6	Ypt/Rab GTPase activating protein	pe	2	YES
AGAP002393	21	GDP-fucose transporter - 7 predicted membrane helices	tr membrane
AGAP002394	1	RNA polymerase III (C) subunit	tm
AGAP002395	6	60s ribosomal protein L10	ps
AGAP002396	43	Oligosaccharyltransferase, STT3 subunit - signalP detected - 13 predicted membrane helices	pm membrane	1	YES
AGAP002399	8	translation initiation factor IF-2	ps
AGAP002400	14	mitochondrial ribosomal protein L37 Culex quinquefasciatus	ps	2	YES
AGAP002401	9	Vacuolar H+-ATPase V1 sector, subunit E	tr	1	YES
AGAP002402	3	AGAP002402-PA Anopheles gambiae str. PEST	uc	2	YES
AGAP002404	1	E3 ubiquitin ligase, Cullin 1 component - 11 NetOglyc sites	prot
AGAP002405	14	AGAP002405-PA Anopheles gambiae str. PEST	uc	4	YES
AGAP002406	8	AGAP002406-PA Anopheles gambiae str. PEST	uc	2	YES
AGAP002407	11	Mitochondrial/chloroplast ribosomal protein S18	ps	1	YES
AGAP002408	9	Predicted metal-binding protein	uc	5	YES
AGAP002409	19	Pseudouridylate synthase	ps	4	YES
AGAP002411	78	G protein signaling regulators	st	14	YES
AGAP002412	18	mitochondrial/chloroplast ribosomal protein L45	ps	3	YES
AGAP002413	25	translation initiation factor 5C, Aedes aegypti	ps
AGAP002414	124	carboxypeptidase D Culex quinquefasciatus - signalP detected	s/protease	9	YES
AGAP002415	15	Predicted Rho GTPase-activating protein	st	3	YES
AGAP002416	3	Cytochrome P450 CYP4/CYP19/CYP26 subfamilies - signalP detected	detox/ox
AGAP002417	9	Cytochrome P450 CYP4/CYP19/CYP26 subfamilies - signalP detected	detox/ox	1	YES
AGAP002418	58	Cytochrome P450 CYP4/CYP19/CYP26 subfamilies - signalP detected	detox/ox	3	YES
AGAP002419	27	Cytochrome P450 CYP4/CYP19/CYP26 subfamilies - signalP detected - 2 predicted membrane helices	detox/ox membrane	4	YES
AGAP002420	12	potassium channel regulator Aedes aegypti - signalP detected - 9 predicted membrane helices	tr membrane	6	YES
AGAP002424	64	Semaphorins	st	1	YES
AGAP002426	4	Uncharacterized conserved protein	uc
AGAP002427	6	Kinesin-like protein	cs
AGAP002437	9	40S ribosomal protein S8	ps
AGAP002438	12	Protein tyrosine phosphatase Corkscrew	st	2	YES
AGAP002439	5	AGAP002439-PA Anopheles gambiae str. PEST	uc
AGAP002440	34	Cdc42 homolog - positive regulation of protein kinase - maintenance of protein location - adherens junction	st
AGAP002454	24	SNARE protein GS28	pe
AGAP002455	29	Predicted glycine cleavage system H protein	met/aa	3	YES
AGAP002456	4	Endocytosis/signaling protein EHD1 - signalP detected	st
AGAP002458	18	AGAP002458-PA Anopheles gambiae str. PEST	uc	5	YES
AGAP002459	39	AGAP002459-PA Anopheles gambiae str. PEST	uc	4	YES
AGAP002461	18	AT-rich interactive domain-containing protein 1B - intracellular membrane-bounded organelle - chromatin modification - nervous system development -	tm	2	YES
AGAP002463	26	Predicted phosphoglycerate mutase	met/carb	2	YES
AGAP002464	15	ferritin light chain-like protein precursor - signalP detected	storage/
AGAP002465	17	ferritin heavy chain-like protein precursor - signalP detected	storage/
AGAP002466	1	acid-sensitive two pore domain K+ channel dTASK-7 Culex quinquefasciatus - signalP detected - 6 predicted membrane helices	tr membrane
AGAP002467	34	Conserved plasma membrane protein - signalP detected - 9 predicted membrane helices	uc/memb membrane	1	YES
AGAP002468	7	60S ribosomal protein L26	ps
AGAP002469	30	ARK protein kinase family - 14 NetOglyc sites	st	8	YES
AGAP002470	5	mitochondrial ribosomal protein, L27, Aedes aegypti	ps
AGAP002472	23	Damage-specific DNA binding complex, subunit DDB1	nr
AGAP002473	13	V-type proton ATPase subunit F	tr
AGAP002474	7	mRNA cleavage and polyadenylation factor II complex, subunit CFT2 (CPSF subunit)	tm
AGAP002477	7	Single-stranded DNA-binding protein	nr
AGAP002481	53	26S proteasome regulatory complex, subunit RPN1/PSMD2	prot	2	YES
AGAP002482	12	Acyl-CoA:lysophosphatidylglycerol acyltransferase 1 - acyltransferase - metabolic process - biological_process - molecular_function - endoplasmic - 3 predicted membrane helices	met/lipd membrane	1	YES
AGAP002484	12	Hydroxysteroid 17-beta dehydrogenase 11	met/lipd	1	YES
AGAP002488	4	Predicted DNA-binding protein, contains Myb-like, SANT and ELM2	tm
AGAP002489	27	transcriptional regulator ATRX Culex quinquefasciatus	tm	13	YES
AGAP002490	40	Transcription regulator XNP/ATRX, DEAD-box superfamily	tm	4	YES
AGAP002491	18	Cation-dependent mannose-6-phosphate receptor - signalP detected	st	3	YES
AGAP002493	39	RAS effector RIN1 (contains VPS domain) - 15 NetOglyc sites	pe	7	YES
AGAP002496	7	E3 ubiquitin ligase, VHL component (von Hippel-Lindau tumor suppressor in humans)	pm	1	YES
AGAP002497	2	PR domain containing 9 - metal ion binding - positive regulation of transcription from RNA polymerase II promoter - histone methyltransferase (H3-K4	tm
AGAP002498	42	Vacuolar assembly/sorting VPS39/VAM6/VPS3	pe	4	YES
AGAP002499	20	Aldehyde dehydrogenase	met/energy
AGAP002500	9	Glutaredoxin-related protein	pm	3	YES
AGAP002501	31	Protein phosphatase 4 regulatory subunit 2-related protein - mitotic cell cycle - protein phosphatase 4 complex - regulation of protein amino acid - 37 NetOglyc sites	st	10	YES
AGAP002502	51	Eukaryotic translation initiation factor 4 gamma 1 - cytoplasm - interspecies interaction between organisms - cytosol - eukaryotic translation - 16 NetOglyc sites	ps	6	YES
AGAP002503	45	Acyl-CoA synthetase	met/lipd
AGAP002504	9	tRNA cytosine-5-methylases	ps	3	YES
AGAP002507	24	Peroxisomal assembly protein PEX3	extmat
AGAP002508	94	Puromycin-sensitive aminopeptidase - signalP detected	s/met/aa Puromycin-sensitive	27	YES
AGAP002509	60	WD40 repeat stress protein/actin interacting protein	cs	4	YES
AGAP002512	13	Predicted actin-bundling protein	cs
AGAP002513	21	Uncharacterized conserved protein	uc
AGAP002516	27	NEDD4-binding protein 2 - ATP-dependent polydeoxyribonucleotide 5'-hydroxyl-kinase - hydrolase - ATP binding - endonuclease - protein binding -	st	8	YES
AGAP002517	3	Nuclear receptor-binding factor 2 - protein binding - nucleus - regulation of transcription - cytoplasm	tm
AGAP002520	27	Reductases with broad range of substrate specificities	uc	2	YES
AGAP002521	19	Reductases with broad range of substrate specificities	uc	1	YES
AGAP002523	6	Thyroid hormone receptor-associated protein complex, subunit TRAP230	tm
AGAP002524	3	AGAP002524-PA Anopheles gambiae str. PEST	uc
AGAP002525	35	ribosome assembly - regulation of translation - ribosome binding - cytoplasm - eukaryotic translation initiation factor 2 complex - tRNA binding - 12 NetOglyc sites	ps	5	YES
AGAP002526	4	Conserved protein with signal anchor - Membrane anchor detected	uc/anchor membrAnchor
AGAP002528	5	TRAPP 20 K subunit	pe
AGAP002530	4	ADP-ribosylglycohydrolase Posttranslational modification - signalP detected	pm
AGAP002533	2	Polycomb group RING finger protein 3 - zinc ion binding - metal ion binding - protein binding - regulation of transcription	tm
AGAP002534	10	Dihydropteridine reductase DHPR/QDPR	met/aa
AGAP002538	12	Uncharacterized conserved protein	uc	2	YES
AGAP002541	3	Uncharacterized conserved protein	s/ucs
AGAP002546	12	Hypothetical secreted protein precursor - signalP detected	s/	4	YES
AGAP002547	8	Nuclear cap-binding protein complex, subunit CBP20 (RRM superfamily)	tm
AGAP002549	31	Predicted aminopeptidases - M20/M25/M40 family - signalP detected - 2 predicted membrane helices	met/aa membrane
AGAP002552	2	Glucose dehydrogenase - oxidoreductase , acting on CH-OH group of donors - FAD binding - alcohol metabolic process - sperm storage - cuticle - signalP detected	extmat
AGAP002554	2	Uncharacterized conserved protein, contains double-stranded RNA-binding motif and WW domain	uc
AGAP002564	118	Fructose-biphosphate aldolase	met/carb
AGAP002567	23	Hormone-sensitive lipase HSL	met/lipd	1	YES
AGAP002568	16	Predicted N-acetyltransferase	uc
AGAP002569	38	Conserved plasma membrane protein - signalP detected - 11 predicted membrane helices	uc/memb membrane	1	YES
AGAP002570	5	Glutamyl-tRNA synthetase (mitochondrial)	ps	1	YES
AGAP002571	12	UDP-galactose transporter related protein - signalP detected - 8 predicted membrane helices	tr membrane	1	YES
AGAP002575	15	Leucine-rich repeat (LRR) protein associated with apoptosis in muscle tissue	st/apoptosis
AGAP002576	4	Predicted protein kinase	st	1	YES
AGAP002581	3	DNA replication licensing factor, MCM4 component	nr
AGAP002582	11	Hypothetical secreted protein precursor - signalP detected	s/	4	YES
AGAP002586	26	Glycogen synthase	met/carb
AGAP002591	3	protein serine/threonine kinase, protein kinase, AGC group, NDR family protein kinase - protein amino acid phosphorylation - transferase -	st	1	YES
AGAP002593	8	Apolipoprotein D/Lipocalin - signalP detected	extmat	3	YES
AGAP002597	67	Uncharacterized conserved protein	uc	10	YES
AGAP002598	5	AGAP002598-PA Anopheles gambiae str. PEST	uc	3	YES
AGAP002599	28	Ubiquitin/40S ribosomal protein S27a fusion	ps	6	YES
AGAP002600	6	tRNA nucleotidyltransferase/poly(A) polymerase	ps
AGAP002603	29	/ EF-1-alpha, , contains similarity to SWISS-PROT:Q9YAV0 elongation factor 1-alpha (EF-1-alpha) (Aeropyrum pernix) -	ps	1	YES
AGAP002604	12	Macro domain	nr	3	YES
AGAP002605	16	DNA repair protein	nr	2	YES
AGAP002606	13	26S proteasome regulatory complex, subunit RPN12/PSMD8	prot
AGAP002607	13	hypothetical protein AND_05655	uc
AGAP002608	18	Ribokinase	met/carb	5	YES
AGAP002609	29	AGAP002609-PA Anopheles gambiae str. PEST	uc	3	YES
AGAP002616	1	Flavin-containing amine oxidase	met/int
AGAP002617	29	Conserved plasma membrane protein - 2 predicted membrane helices - 11 NetOglyc sites	uc/memb membrane	4	YES
AGAP002618	3	mRNA cleavage and polyadenylation factor II complex, subunit PTA1	tm
AGAP002619	45	Neurofilament heavy polypeptide - nervous system development - intermediate filament bundle assembly - microtubule cytoskeleton organization - - 25 NetOglyc sites	st/apoptosis	18	YES
AGAP002622	46	Na+:iodide/myo-inositol/multivitamin symporters - 13 predicted membrane helices	tr membrane	5	YES
AGAP002624	11	Fe2+/Zn2+ regulated transporter - 8 predicted membrane helices	tr membrane
AGAP002626	9	Presenilins-associated rhomboid-like protein, mitochondrial - nucleus - serine-type peptidase - mitochondrion - mitochondrial inner membrane - - 6 predicted membrane helices	imm membrane
AGAP002627	17	S-formylglutathione hydrolase - carboxylesterase - cytoplasm - S-formylglutathione hydrolase - biological_process - cytoplasmic membrane-bounded	pe	1	YES
AGAP002629	3	Fibrous sheath CABYR-binding protein - calcium ion binding - flagellum - cilium - microtubule-based flagellum part - protein binding - - signalP detected	cs	2	YES
AGAP002630	5	NADH dehydrogenase ubiquinone 1 beta subcomplex subunit 2, mitochondrial - electron transport chain - respiratory chain - membrane - mitochondrion - signalP detected	met/energy
AGAP002643	8	Conserved plasma membrane protein - signalP detected - 2 predicted membrane helices	uc/memb membrane	1	YES
AGAP002644	14	P-type ATPase - 9 predicted membrane helices	tr membrane	3	YES
AGAP002645	2	Septin family protein (P-loop GTPase)	nr
AGAP002646	5	Cdk activating kinase (CAK)/RNA polymerase II transcription initiation/nucleotide excision repair factor TFIIH/TFIIK, kinase subunit CDK7	nr
AGAP002647	89	Phosphorylase kinase gamma subunit	met/carb
AGAP002649	31	Warts/lats-like serine threonine kinases - 19 NetOglyc sites	nr	9	YES
AGAP002651	184	inhibitor of apoptosis protein (AGAP002651-PA) Anopheles gambiae str. PEST - 32 NetOglyc sites	st/apoptosis	24	YES
AGAP002652	23	Uncharacterized membrane protein	uc	4	YES
AGAP002653	28	Phenylalanyl-tRNA synthetase, beta subunit	ps	1	YES
AGAP002654	30	GATA-binding transcription factor, GATA zinc finger domain-containing protein 14 - sequence-specific DNA binding - zinc ion binding -	ps
AGAP002655	89	Polyadenylate-binding protein (RRM superfamily)	ps
AGAP002656	1	Transcription factor IIIC box B binding (alpha) subunit	tf
AGAP002657	9	Uncharacterized conserved protein	uc
AGAP002658	8	Small nuclear ribonucleoprotein (snRNP) SMF	tm	1	YES
AGAP002659	31	Na+-bile acid cotransporter - signalP detected - 9 predicted membrane helices	tr membrane	3	YES
AGAP002661	37	Enoyl-CoA isomerase	met/lipd	3	YES
AGAP002662	3	Phosphatidylglycerolphosphate synthase	met/lipd
AGAP002664	7	Mediator of RNA polymerase II transcription subunit 27	tm
AGAP002665	39	Vacuolar assembly/sorting protein PEP5/VPS11	pe	7	YES
AGAP002666	5	Dolichyl pyrophosphate phosphatase - 5 predicted membrane helices	met/lipd membrane	2	YES
AGAP002667	28	Translationally-controlled tumor protein homolog	ps
AGAP002668	22	Uncharacterized conserved protein	uc	8	YES
AGAP002670	16	bunched - positive regulation of cell proliferation - positive regulation of cell growth - negative regulation of apoptosis - ovarian follicle cell	st/apoptosis
AGAP002672	71	Conserved membrane protein	uc/memb	14	YES
AGAP002680	79	Predicted RNA-binding protein homologous to eukaryotic snRNP Transcription	tm	9	YES
AGAP002681	2	AGAP002681-PA Anopheles gambiae str. PEST - 36 NetOglyc sites	uc	1	YES
AGAP002682	54	transcription factor 5qNCA, contains JmjC domain	tf	7	YES
AGAP002683	11	Dolichol kinase - signalP detected - 13 predicted membrane helices	met/lipd membrane	4	YES
AGAP002684	21	Nucleolar protein	tm	1	YES
AGAP002685	14	GABA(A) receptor-associated protein - GABA receptor binding - beta-tubulin binding - membrane - protein transport - microtubule - cytoskeleton	cs
AGAP002686	37	Serine/threonine protein kinase	st	1	YES
AGAP002688	51	paramyosin, Aedes aegypti	cs	9	YES
AGAP002690	16	DNA-binding subunit of a DNA-dependent protein kinase (Ku70 autoantigen)	nr	4	YES
AGAP002692	1	Protein involved in high osmolarity signaling pathway	st
AGAP002693	27	Predicted transporter (ABC superfamily)	tr	1	YES
AGAP002704	14	Mitochondrial carrier protein	uc	1	YES
AGAP002706	9	Small Nuclear ribonucleoprotein G	tm
AGAP002710	25	Tyrosine kinase specific for activated (GTP-bound) p21cdc42Hs	st	5	YES
AGAP002711	70	Calcium/calmodulin-dependent serine protein kinase/membrane-associated guanylate kinase	st	3	YES
AGAP002712	10	breast cancer metastasis-suppressor 1-like - molecular_function - biological_process - cellular_component - nucleus - transcription - regulation of	tm
AGAP002713	9	mitochondrial ribosomal protein, L49, Aedes aegypti	ps	2	YES
AGAP002715	73	futsch - olfactory learning - neurofilament cytoskeleton organization - negative regulation of neuron apoptosis - axon cargo transport - - 68 NetOglyc sites	st/apoptosis	17	YES
AGAP002717	13	Peptide exporter, ABC superfamily - 5 predicted membrane helices	pe membrane	1	YES
AGAP002724	26	Cell wall mannoprotein with similarity to Tir1p, Tir2p, Tir3p, and Tir4p - extracellular region - fungal-type cell wall - biological_process - - signalP detected	extmat	9	YES
AGAP002728	35	Isocitrate dehydrogenase, alpha subunit - 16 NetOglyc sites	met/aa
AGAP002729	35	RasGTPase-activating protein, NGAP-like protein, Ras p21 protein activator, C2 domain-containing protein - regulation of small GTPase mediated signal	st
AGAP002730	15	Mitochondrial Fe-S cluster biosynthesis protein ISA2 (contains a HesB-like domain)	met/energy
AGAP002732	46	Uncharacterized conserved protein, contains GRAM domain	uc	2	YES
AGAP002734	6	Mitochondrial/chloroplast ribosome small subunit component	ps
AGAP002735	12	Histone acetyltransferase (MYST family) - 20 NetOglyc sites	nr	2	YES
AGAP002736	25	Hypothetical secreted mucin - signalP detected	s/mucin	6	YES
AGAP002737	9	Myosin class II heavy chain	cs	4	YES
AGAP002740	5	3'-phosphoadenosine 5'-phosphosulfate sulfotransferase (PAPS reductase)/FAD synthetase	detox	2	YES
AGAP002741	1	Histone H3 (Lys4) methyltransferase complex, subunit SET1 - 29 NetOglyc sites	nr
AGAP002742	23	AGAP002742-PA Anopheles gambiae str. PEST	uc	1	YES
AGAP002752	25	dsRNA-activated protein kinase inhibitor P58, contains TPR and DnaJ - signalP detected	s/imm dsRNA-activated	1	YES
AGAP002753	3	Alcohol dehydrogenase transcription factor Myb/SANT-like	tf
AGAP002754	1	Ribosomal protein L35Ae	ps
AGAP002756	21	Conserved plasma membrane protein - signalP detected - 4 predicted membrane helices	uc/memb membrane	8	YES
AGAP002757	34	Uncharacterized conserved protein, contains phosphotyrosine interaction (PI) domain	uc	5	YES
AGAP002758	59	Predicted E3 ubiquitin ligase - 23 NetOglyc sites	pm
AGAP002759	38	chaperonin Aedes aegypti	pm	1	YES
AGAP002761	8	3-Methylcrotonyl-CoA carboxylase, non-biotin containing subunit/Acetyl-CoA carboxylase carboxyl transferase, subunit beta	met/aa
AGAP002762	13	chaperonin Aedes aegypti	pm
AGAP002764	13	Aldehyde dehydrogenase	met/energy	3	YES
AGAP002775	15	Conserved plasma membrane protein - 3 predicted membrane helices	uc/memb membrane
AGAP002776	4	mRNA cleavage stimulating factor complex; subunit 1	tm
AGAP002777	3	Ganglioside-induced differentiation associated protein 3	st
AGAP002779	34	Transcription initiation factor IIF, large subunit (RAP74)	tm	1	YES
AGAP002780	7	splicing factor SC35, Aedes aegypti	tm
AGAP002781	57	Uncharacterized conserved protein	uc	5	YES
AGAP002782	3	Nuclear autoantigenic sperm protein - Hsp90 protein binding - histone exchange - cell proliferation - cell cycle - DNA replication - nucleus	nr	1	YES
AGAP002788	17	Apolipoprotein O - signalP detected	s/met/lipd Apolipoprotein	4	YES
AGAP002795	19	AGAP002795-PA Anopheles gambiae str. PEST	uc	1	YES
AGAP002800	4	Molybdopterin biosynthesis protein	met/int
AGAP002801	1	GlcAT-I - membrane - proteoglycan biosynthetic process - plasma membrane - galactosylgalactosylxylosylprotein 3-beta-glucuronosyltransferase - - signalP detected	met/carb	1	YES
AGAP002802	39	Neural cell adhesion molecule 1 - integral to membrane - cell adhesion - plasma membrane	extmat
AGAP002804	6	Niemann-Pick type C2 - signalP detected	s/imm Niemann-Pick	1	YES
AGAP002807	164	Transcription initiation factor TFIID, subunit BDF1 - 52 NetOglyc sites	tm	5	YES
AGAP002809	8	3-oxoacyl-(acyl-carrier-protein) synthase (I and II)	met/lipd	2	YES
AGAP002812	16	cell cortex - vulval development - oogenesis - regulation of cell projection organization - muscle organ development - regulation of cell fate	cs
AGAP002816	33	Endoplasmic reticulum oxidoreductin-1-like - chaperone mediated protein folding requiring cofactor - endoplasmic reticulum - oxidoreductase - - signalP detected	pm
AGAP002821	18	Conserved plasma membrane protein - signalP detected - 2 predicted membrane helices	uc/memb membrane	1	YES
AGAP002823	10	Mediator of RNA polymerase II transcription subunit 7	tm
AGAP002828	89	Cadherin-23 - photoreceptor cell maintenance - integral to membrane - plasma membrane - sensory perception of sound - equilibrioception - sensory - signalP detected - 2 predicted membrane helices	st membrane	21	YES
AGAP002829	13	ATP-dependent RNA helicase A	tm	2	YES
AGAP002831	26	SAM dependent methyltransferases	uc	3	YES
AGAP002832	19	Protein tyrosine phosphatase - 16 NetOglyc sites	st	1	YES
AGAP002837	4	Cyclin-dependent kinase 2-associated protein	st
AGAP002838	6	histone-like transcription factor, CCAAT-binding transcription factor, chain B - transcription factor - CCAAT-binding factor - 19 NetOglyc sites	tm
AGAP002840	3	PHD Zn-finger protein	uc	2	YES
AGAP002841	4	Predicted haloacid dehalogenase-like hydrolase	uc
AGAP002842	1	serine protease Culex quinquefasciatus - signalP detected	s/protease
AGAP002847	6	Niemann-Pick type C2 - signalP detected	s/imm Niemann-Pick
AGAP002848	24	Niemann-Pick type C2 - signalP detected	s/imm Niemann-Pick	1	YES
AGAP002850	4	Niemann-Pick type C2 - signalP detected	s/imm Niemann-Pick	2	YES
AGAP002851	8	Niemann-Pick type C2 - signalP detected	s/imm Niemann-Pick	2	YES
AGAP002852	15	Niemann-Pick type C2 - signalP detected	s/imm Niemann-Pick	1	YES
AGAP002858	235	endoplasmic reticulum-type (ECA1), identical to SP:P92939 Calcium-transporting ATPase 1, endoplasmic reticulum-type (EC 3.6.3.8) {Arabidopsis - 8 predicted membrane helices	tr membrane
AGAP002859	58	Ca2+/Na+ exchanger NCX1 - signalP detected - 8 predicted membrane helices	st membrane	1	YES
AGAP002862	37	Cytochrome P450 CYP3/CYP5/CYP6/CYP9 subfamilies - signalP detected - 2 predicted membrane helices	detox/ox membrane	9	YES
AGAP002868	16	Cytochrome P450 CYP3/CYP5/CYP6/CYP9 subfamilies - signalP detected - 2 predicted membrane helices	detox/ox membrane	5	YES
AGAP002869	19	Cytochrome P450 CYP3/CYP5/CYP6/CYP9 subfamilies - signalP detected - 2 predicted membrane helices	detox/ox membrane	1	YES
AGAP002873	4	Mediator of RNA polymerase II transcription subunit 15 - nucleus - RNA polymerase II transcription mediator - Golgi apparatus - regulation of	tm
AGAP002874	36	Uncharacterized conserved protein - 16 NetOglyc sites	uc	5	YES
AGAP002875	35	AGAP002875-PA Anopheles gambiae str. PEST - 23 NetOglyc sites	uc	6	YES
AGAP002878	17	Cystatin-like - cysteine-type endopeptidase inhibitor	s/protinh cystatin	3	YES
AGAP002879	89	fusome - cysteine-type endopeptidase inhibitor - proteolysis - cysteine-type endopeptidase - autophagic cell death - salivary gland cell autophagic - signalP detected	s/protinh	15	YES
AGAP002880	16	Mov34/MPN/PAD-1 family: proteasomal regulatory protein Rpn11 and signalosome complex subunit CSN5	st
AGAP002883	20	Iron/ascorbate family oxidoreductases	detox
AGAP002884	16	Vacuolar H+-ATPase V1 sector, subunit B	tr
AGAP002889	6	NADH:ubiquinone oxidoreductase, NDUFC2/B14.5B subunit	met/energy
AGAP002891	52	metabotropic glutamate receptor 4 (AGAP002891-PA) Anopheles gambiae str. PEST - 8 predicted membrane helices	st membrane	1	YES
AGAP002892	32	Splicing factor hnRNP-F	tm
AGAP002893	7	mitochondrial ribosomal protein, S23, Aedes aegypti	ps	1	YES
AGAP002895	4	Predicted N6-adenine RNA methylase	tm
AGAP002896	16	RNA-binding protein NOVA1/PASILLA	tm
AGAP002898	29	glutathione transferase, zeta class (AGAP002898-PA) Anopheles gambiae str. PEST	detox
AGAP002900	12	Ubiquitin C-terminal hydrolase	pm
AGAP002901	12	UNC-50 family protein - integral to membrane - endoplasmic reticulum - Golgi membrane - ER to Golgi vesicle-mediated transport - molecular_function - 5 predicted membrane helices - Membrane anchor detected	pe membrane membrAnchor
AGAP002902	25	TGFbeta receptor signaling protein SMAD	st
AGAP002906	17	Uncharacterized aarF domain-containing protein kinase 4 - transferase - protein serine/threonine kinase - kinase - membrane - mitochondrion -	st	2	YES
AGAP002908	25	Splicing factor U2AF, large subunit (RRM superfamily)	tm
AGAP002909	1	Chitin-binding domain type 2	extmat
AGAP002913	13	Conserved secreted protein precursor - signalP detected	s/ucs	2	YES
AGAP002914	27	Galactokinase Carbohydrate transport and metabolism	met/carb	1	YES
AGAP002915	13	Peptidase S8 family domain in Protein convertases	pm/protease
AGAP002917	8	AGAP002917-PA Anopheles gambiae str. PEST	uc
AGAP002919	9	40S ribosomal protein S6	ps	1	YES
AGAP002921	1	ribosomal protein L36	ps
AGAP002922	32	Secretory carrier membrane protein - 4 predicted membrane helices	pe membrane	1	YES
AGAP002923	19	Cell adhesion complex protein bystin	extmat	3	YES
AGAP002926	22	Hydroxysteroid 17-beta dehydrogenase 11	detox	5	YES
AGAP002927	26	Cyclic nucleotide phosphodiesterase	st	5	YES
AGAP002931	17	GTP-binding ADP-ribosylation factor Arf1	pe
AGAP002932	9	Ceramide kinase	met/lipd	3	YES
AGAP002933	35	GPI transamidase complex, GPI17/PIG-S component, involved in glycosylphosphatidylinositol anchor biosynthesis - 2 predicted membrane helices	extmat membrane	4	YES
AGAP002935	21	Eukaryotic translation initiation factor 3 subunit F	ps
AGAP002939	20	Mitochondrial oxodicarboxylate carrier protein	met/energy
AGAP002940	22	Uncharacterized conserved protein	uc
AGAP002942	79	Hypoxia-inducible factor 1/Neuronal PAS domain protein NPAS1 - 25 NetOglyc sites	st	23	YES
AGAP002943	40	NAD-dependent histone deacetylases and class I sirtuins (SIR2 family)	nr	5	YES
AGAP002945	50	Glutamyl-tRNA synthetase - 13 NetOglyc sites	ps	8	YES
AGAP002947	24	Structural maintenance of chromosome protein 1 (sister chromatid cohesion complex Cohesin, subunit SMC1)	nr
AGAP002948	5	eukaryotic translation initiation factor 4e type Aedes aegypti	ps
AGAP002951	20	Uncharacterized conserved protein, contains BTB/POZ domain	uc	1	YES
AGAP002952	40	HSP90 co-chaperone CPR7/Cyclophilin	pm	3	YES
AGAP002953	2	Chain A, Crystal Structure Of Mitogen-Activated Protein Kinase Kinase Kinase 7 Interacting Protein 1 From Anopheles Gambiae	st	2	YES
AGAP002954	25	mRNA splicing protein CDC5 (Myb superfamily)	tm	6	YES
AGAP002956	17	U2 snRNP splicing factor, small subunit,	tm
AGAP002957	38	Presenilin - 7 predicted membrane helices	st membrane	1	YES
AGAP002958	33	Transcription factor IIA - 12 NetOglyc sites	tf	4	YES
AGAP002959	3	RNA-binding protein SART3 (RRM superfamily)	tm
AGAP002960	1	contains Pfam profile PF04000: Sas10/Utp3 family; contains Prosite PS00761: Signal peptidases I signature 3; weak similarity to PEBP2 beta-binding	pm/protease
AGAP002961	4	NUC173 domain	tm
AGAP002962	37	Uncharacterized conserved protein	uc	6	YES
AGAP002966	1	Serine/threonine protein kinase	st
AGAP002969	24	Asparaginyl-tRNA synthetase (mitochondrial)	ps
AGAP002970	29	Nuclear transport receptor KAP120 (importin beta superfamily)	ne	1	YES
AGAP002981	17	Cytochrome c oxidase assembly protein COX16 homolog, mitochondrial - membrane - integral to membrane - mitochondrial membrane - mitochondrion - signalP detected	met/energy
AGAP002982	28	Ran-binding protein RANBP1 - 36 NetOglyc sites	pe	2	YES
AGAP002983	6	kinase C-binding protein 1 Culex quinquefasciatus - 19 NetOglyc sites	st	1	YES
AGAP002984	8	R07G3.3a CE37543 WBGene00019940 locus:npp-21 myosin heavy chain status:Partially_confirmed UniProt:Q5WRT8 protein_id:AAU87818.1 - signalP detected	cs
AGAP002986	24	p21-activated serine/threonine protein kinase - 23 NetOglyc sites	st
AGAP002989	12	Gamma-interferon inducible lysosomal thiol reductase - signalP detected	s/imm Gamma-interferon	5	YES
AGAP002991	15	GTP-binding protein	st	2	YES
AGAP002996	58	ATP-dependent protease ATP-binding subunit ClpX	pm/protease	2	YES
AGAP002997	33	AGAP002997-PA Anopheles gambiae str. PEST	uc	1	YES
AGAP003001	8	translation elongation factor Aedes aegypti	ps
AGAP003002	12	SAM-dependent rRNA methyltransferase SPB1	tm	3	YES
AGAP003003	17	Tyrosyl-tRNA synthetase, cytoplasmic	ps	1	YES
AGAP003004	1	Tumor Necrosis Factor Receptor	imm
AGAP003005	17	Serine/threonine protein kinase	st	2	YES
AGAP003006	5	Surfeit locus protein 6	tm
AGAP003007	2	Surfeit locus protein 6	tm
AGAP003008	17	26S proteasome regulatory complex, ATPase RPT3	prot
AGAP003013	5	Histone-lysine N-methyltransferase, H3 lysine-9 specific 3 - transferase - biological_process - methyltransferase - nucleus - cellular_component - - 13 NetOglyc sites	nr	2	YES
AGAP003014	21	Kinesin-associated fasciculation and elongation protein involved in axonal transport	pe
AGAP003016	16	Degradation arginine-rich protein for mis-folding - signalP detected	pm	1	YES
AGAP003017	27	Serine/threonine specific protein phosphatase involved in cell cycle control, PP2A-related	nr
AGAP003018	79	Vacuolar sorting protein VPS1, dynamin,	pe
AGAP003019	6	mRNA cleavage and polyadenylation factor I complex, subunit RNA14	tm
AGAP003020	35	Predicted transporter (major facilitator superfamily) - 12 predicted membrane helices	tr membrane	3	YES
AGAP003021	74	Vesicle coat protein clathrin, heavy chain	pe
AGAP003022	9	kinesin-7, kinesin family member 4 - mitotic metaphase - chromosome, centromeric region - kinetochore binding - microtubule-based movement -	cs
AGAP003023	14	Vesicle trafficking protein Sec1	pe
AGAP003024	13	Uncharacterized homolog of ribosome-binding factor A	uc	1	YES
AGAP003025	10	60S acidic ribosomal protein P2 Aedes aegypti - signalP detected	ps	1	YES
AGAP003028	19	GTPase Rab1/YPT1, small G protein superfamily,	st
AGAP003030	28	Pyruvate dehydrogenase E1, alpha subunit	met/energy	4	YES
AGAP003035	15	Vesicle coat complex AP-3, beta subunit - 39 NetOglyc sites	pe	3	YES
AGAP003036	16	Transcriptional co-repressor component	tm
AGAP003039	31	Synaptic vesicle transporter SVOP - 12 predicted membrane helices	tr membrane	5	YES
AGAP003040	16	Ribosomal protein S6 kinase	st
AGAP003041	5	Rrp15p	ps	3	YES
AGAP003043	50	Myosin-11 - nucleotide binding - actin binding - cytoplasm - ATP binding - calmodulin binding - myofibril - signalP detected	cs	5	YES
AGAP003047	41	ATP-dependent RNA helicase	tm	4	YES
AGAP003048	10	Protein required for biogenesis of the ribosomal 60S subunit	ps
AGAP003051	28	Fatty acid desaturase - 4 predicted membrane helices	met/lipd membrane	1	YES
AGAP003052	22	TPR repeat-containing protein	uc
AGAP003062	5	protein kinase, Aedes aegypti	st	3	YES
AGAP003063	6	Uncharacterized conserved protein, contains RWD domain	uc
AGAP003064	5	Zn2+-binding protein Melusin/RAR1, contains CHORD domain	uc
AGAP003066	27	Cytochrome P450 CYP2 subfamily - signalP detected	detox/ox	2	YES
AGAP003068	6	AGAP003068-PA Anopheles gambiae str. PEST	uc
AGAP003069	16	Signal peptidase I	pe
AGAP003074	15	Mitochondrial oxoglutarate/malate carrier	met/energy
AGAP003075	12	AGAP003075-PA Anopheles gambiae str. PEST	uc	2	YES
AGAP003077	55	Puromycin-sensitive aminopeptidase	met/aa	18	YES
AGAP003078	1	Conserved membrane protein	uc/memb
AGAP003081	16	Peroxisomal biogenesis protein (peroxin)	pe
AGAP003084	30	hypothetical protein AaeL_AAEL012347 Aedes aegypti	uc	6	YES
AGAP003085	15	Splicing factor 3a, subunit 3	tm
AGAP003088	35	Conserved plasma membrane protein - 4 predicted membrane helices	uc/memb membrane
AGAP003089	25	/ eIF-4A, / DEAD box RNA helicase, , contains DEAD/DEAH helicase domain; similar to RNA helicase GB:CAA09195 from	ps
AGAP003091	7	2-enoyl-CoA hydratase/3-hydroxyacyl-CoA dehydrogenase/Peroxisomal 3-ketoacyl-CoA-thiolase, sterol-binding domain	met/lipd
AGAP003092	20	T17A5_14, ARAC1, ATGP2, ATRAC1, RAC1	prot
AGAP003093	1	Replication factor C, subunit RFC4	nr	1	YES
AGAP003094	6	Transcription initiation factor IID	tm	1	YES
AGAP003099	38	Hydroxypyruvate isomerase	met/carb	12	YES
AGAP003106	26	M13 family peptidase	met/aa	5	YES
AGAP003108	2	Fibroblast/platelet-derived growth factor receptor	st
AGAP003109	19	Histone acetyltransferase complex SAGA/ADA, subunit ADA2	nr	1	YES
AGAP003111	8	Myeloid zinc finger 1 - nucleus - zinc ion binding - regulation of transcription, DNA-dependent - protein binding - intracellular - transcription - 11 NetOglyc sites	tf
AGAP003112	5	V-SNARE	pe
AGAP003114	22	Serine/threonine specific protein phosphatase PP1, catalytic subunit	st
AGAP003117	45	capicua homolog (Drosophila) - DNA binding - transcription - nucleus - regulation of transcription - 41 NetOglyc sites	tm	22	YES
AGAP003118	21	Chromatin remodeling factor subunit - 39 NetOglyc sites	nr	4	YES
AGAP003119	8	Translation initiation factor 1A (eIF-1A)	ps
AGAP003121	26	Phosphatidylinositol 4-kinase	st	1	YES
AGAP003124	9	Dihydroorotase	met/nuc	1	YES
AGAP003125	3	Uncharacterized conserved protein	uc	1	YES
AGAP003126	4	Conserved plasma membrane protein - signalP detected - 4 predicted membrane helices	uc/memb membrane
AGAP003131	10	Enhancer of decapping 3 - microtubule associated complex - cytoplasmic mRNA processing body	cs
AGAP003132	2	Arginyl-tRNA synthetase	ps
AGAP003133	48	E3 ubiquitin-protein ligase nedd-4 Aedes aegypti - 30 NetOglyc sites	prot	4	YES
AGAP003134	9	Peptidyl-prolyl cis-trans isomerase FKBP2 - membrane - protein binding - protein folding - endoplasmic reticulum - isomerase - peptidyl-prolyl - signalP detected	pm	1	YES
AGAP003135	7	transcription initiation factor TFIID subunit 12 Culex quinquefasciatus - 22 NetOglyc sites	tm
AGAP003136	16	Branched chain alpha-keto acid dehydrogenase complex, alpha subunit	met/energy	4	YES
AGAP003138	44	dipeptidyl-peptidase Culex quinquefasciatus	pm/protease	12	YES
AGAP003139	30	serine protease inhibitor (AGAP003139-PA) Anopheles gambiae str. PEST - signalP detected	s/protinh	2	YES
AGAP003141	2	Ecdysone-inducible gene L2 - extracellular region - cell adhesion - signalP detected	extmat
AGAP003142	21	Sulfide:quinone oxidoreductase/flavo-binding protein	met/energy	2	YES
AGAP003143	28	adipose-regulatory protein - 3 predicted membrane helices	st membrane
AGAP003146	1	Ral-GTPase effector RLIP76	st
AGAP003147	16	Golgin subfamily A member 5 - Golgi medial cisterna - Rab GTPase binding - retrograde transport, vesicle recycling within Golgi - Golgi vesicle	pe	3	YES
AGAP003153	35	Vacuolar H+-ATPase V1 sector, subunit A	tr
AGAP003154	18	Ubiquitin-like domain of Elongin B	prot
AGAP003155	18	Phospholipase/carboxyhydrolase	met/aa	2	YES
AGAP003156	11	Isoleucyl-tRNA synthetase	ps
AGAP003158	1	Serine/threonine protein kinase	st
AGAP003160	42	MAP kinase-interacting kinase	st	13	YES
AGAP003164	6	Synaptic vesicle protein BAIAP3, involved in vesicle priming/regulation	pe
AGAP003165	11	Aldehyde dehydrogenase	met/energy	1	YES
AGAP003167	54	Conserved plasma membrane protein - 12 predicted membrane helices	uc/memb membrane	1	YES
AGAP003168	6	NADP-dependent isocitrate dehydrogenase	met/energy
AGAP003170	1	AGAP003172-PA Anopheles gambiae str. PEST - 13 NetOglyc sites	uc
AGAP003172	1	AGAP003172-PA Anopheles gambiae str. PEST	uc
AGAP003174	62	Serine/threonine protein kinase - 21 NetOglyc sites	st	2	YES
AGAP003176	1	Xanthine/uracil transporters - 11 predicted membrane helices	tr membrane
AGAP003177	14	bhlhzip transcription factor max/bigmax Aedes aegypti	tf
AGAP003178	21	Uncharacterized conserved protein	uc
AGAP003179	44	E3 ubiquitin ligase - signalP detected - 7 predicted membrane helices	prot membrane	2	YES
AGAP003181	20	Predicted E3 ubiquitin ligase - signalP detected	pm
AGAP003182	1	Cytoplasmic exosomal RNA helicase SKI2, DEAD-box superfamily	tm
AGAP003183	16	Vesicle coat complex COPII, subunit SEC13	pe
AGAP003184	31	5-aminolevulinate synthase	met/int	1	YES
AGAP003185	32	Protein involved in maintenance of Golgi structure and ER-Golgi transport	pe
AGAP003186	2	upstream transcription factor Aedes aegypti	tf
AGAP003187	28	Protein tyrosine phosphatase - signalP detected - 2 predicted membrane helices	st membrane
AGAP003192	8	Protein required for fusion of vesicles in vesicular transport, alpha-SNAP	pe
AGAP003193	3	Predicted GTPase	uc
AGAP003199	6	mitochondrial inner membrane protein translocase, 22kD-subunit, Aedes aegypti	tr
AGAP003200	7	NIPSNAP1 protein	uc
AGAP003201	7	Serine/threonine protein kinase	st
AGAP003203	7	Vacuolar sorting protein VPS33/slp1 (Sec1 family)	pe
AGAP003206	42	Monocarboxylate transporter - 12 predicted membrane helices	tr membrane	2	YES
AGAP003207	2	Conserved membrane protein	uc/memb
AGAP003208	6	Predicted mitochondrial carrier protein - 2 predicted membrane helices	met/energy membrane
AGAP003209	5	C-4 sterol methyl oxidase - 2 predicted membrane helices	met/lipd membrane	2	YES
AGAP003212	34	Ferredoxin	met/energy
AGAP003215	19	26S proteasome regulatory complex, ATPase RPT2	prot
AGAP003216	18	26S proteasome regulatory complex, ATPase RPT2	prot
AGAP003217	10	Mitochondrial ribosomal protein MRP17	ps	1	YES
AGAP003218	9	DNA polymerase v Culex quinquefasciatus	nr	3	YES
AGAP003219	21	Eukaryotic translation initiation factor 4H - nucleotide binding	ps
AGAP003220	17	Juvenile hormone-inducible protein, Aedes aegypti	st	1	YES
AGAP003221	10	Multidrug resistance-associated protein/mitoxantrone resistance protein, ABC superfamily - 10 predicted membrane helices	detox membrane
AGAP003222	48	Glycosylphosphatidylinositol anchor synthesis protein - signalP detected - 14 predicted membrane helices	st membrane	20	YES
AGAP003228	13	Nucleosome remodeling factor, subunit CAF1/NURF55/MSI1	nr
AGAP003229	11	nucleic acid-binding protein Hcc-1/proliferation associated cytokine-inducible protein, contains SAP domain - 30 NetOglyc sites	nr	2	YES
AGAP003230	4	NAD+ ADP-ribosyltransferase Parp, required for poly-ADP ribosylation of nuclear	tm
AGAP003232	42	Predicted RNA-binding protein, contains SWAP and G-patch - 11 NetOglyc sites	uc	5	YES
AGAP003236	61	AGAP003236-PA Anopheles gambiae str. PEST	uc	16	YES
AGAP003238	130	Differentiation-related gene 1 protein (NDR1 protein), related	cs
AGAP003240	11	Conserved plasma membrane protein - 4 predicted membrane helices	uc/memb membrane
AGAP003242	19	Another transcription unit - biological_process - cellular_component - molecular_function - 24 NetOglyc sites	tm
AGAP003243	62	Extracellular protein SEL-1	extmat	10	YES
AGAP003257	2	glutathione transferase (AGAP003257-PA) Anopheles gambiae str. PEST	detox
AGAP003263	34	CDC42 small effector protein 2-A - regulation of signal transduction - plasma membrane - structural molecule	st
AGAP003264	15	Histone acetyltransferase type b catalytic subunit	nr
AGAP003265	2	HSP90 co-chaperone CPR7/Cyclophilin	pm	1	YES
AGAP003268	5	Polycomb group protein SCM/L(3)MBT (tumor-supressor in Drosophila and humans) - 41 NetOglyc sites	tm
AGAP003273	1	Uncharacterized coiled-coil protein	uc
AGAP003276	54	Surface glycoprotein	uc	8	YES
AGAP003277	27	Lysosomal aspartic protease - signalP detected	pm	2	YES
AGAP003282	3	Histone-lysine N-methyltransferase, H3 lysine-79 specific - chromatin modification - methyltransferase - nucleus - protein binding - DNA binding - - 13 NetOglyc sites	nr
AGAP003283	35	Natriuretic peptide receptor, guanylate cyclase - signalP detected	st	6	YES
AGAP003284	9	Ligand binding domain of natriuretic peptide receptor - signalP detected	st
AGAP003289	47	secreted carbonic anhydrase - signalP detected	tr	6	YES
AGAP003296	57	Letm1 - mitochondrial membrane - mitochondrial calcium ion transport - calcium:sodium antiporter - calcium ion binding - mitochondrion	tr	4	YES
AGAP003300	48	zinc transporter - 6 predicted membrane helices	tr membrane	1	YES
AGAP003302	14	AGAP003302-PA Anopheles gambiae str. PEST	uc	1	YES
AGAP003303	53	Synaptic vesicle transporter SVOP - 11 predicted membrane helices	tr membrane	2	YES
AGAP003304	17	AGAP003304-PA Anopheles gambiae str. PEST	uc
AGAP003311	1	RhoA GTPase effector DIA/Diaphanous	st
AGAP003312	16	PACS-1 cytosolic sorting protein	pe
AGAP003313	8	nitrobindin heme-binding domain lipocalin	s/lipocal	3	YES
AGAP003315	20	Cytoplasmic tryptophanyl-tRNA synthetase	ps	2	YES
AGAP003316	6	Pinin - nuclear speck - RNA splicing - mRNA processing - DNA binding - cell adhesion - intermediate filament	extmat
AGAP003318	13	Synaptic vesicle protein Synapsin - 18 NetOglyc sites	st
AGAP003319	14	Tissue inhibitor of metalloproteinase - signalP detected	s/protease	2	YES
AGAP003322	11	Uncharacterized membrane protein	uc
AGAP003324	6	Uncharacterized conserved protein	uc	1	YES
AGAP003325	6	NADH dehydrogenase ubiquinone 1 alpha subcomplex subunit 4 - mitochondrial inner membrane - electron transport chain - membrane - transport - - signalP detected	met/energy
AGAP003327	2	myosin vii Culex quinquefasciatus	cs
AGAP003331	61	Enolase-phosphatase E-1	met/aa	7	YES
AGAP003332	1	Mitotic checkpoint serine/threonine-protein kinase BUB1 beta - microtubule organizing center - apoptosis - mitosis - negative regulation of	st/apoptosis
AGAP003336	15	TPR repeat-containing protein	uc	1	YES
AGAP003337	28	Glyoxylase	uc	3	YES
AGAP003338	12	Thioredoxin-like protein	pm
AGAP003341	2	, strong similarity to plant adhesion molecule 1 (Arabidopsis thaliana) GI:3511223; contains Pfam profile PF00566: TBC domain -	extmat
AGAP003343	32	Cytochrome P450 CYP3/CYP5/CYP6/CYP9 subfamilies - signalP detected	detox/ox	6	YES
AGAP003344	4	Predicted RNA-binding protein with PUA domain	ps	1	YES
AGAP003346	4	WD40 repeat protein	uc
AGAP003350	40	Phosphoenolpyruvate carboxykinase	met/energy	1	YES
AGAP003352	22	Prohibitins and stomatins of the PID superfamily - 12 NetOglyc sites	met/energy
AGAP003353	6	AGAP003353-PA Anopheles gambiae str. PEST	uc
AGAP003357	19	Conserved plasma membrane protein - 7 predicted membrane helices	uc/memb membrane	1	YES
AGAP003359	51	Vesicle coat complex AP-1, gamma subunit	pe	13	YES
AGAP003360	29	Dynein light chain roadblock-type 2 - motor - cytoplasmic dynein complex - transport - microtubule - cytoplasm	cs
AGAP003365	24	Mitogen-activated protein kinase (MAPK) kinase MKK4	st
AGAP003367	4	NADH:ubiquinone oxidoreductase NDUFA2/B8 subunit	met/energy
AGAP003368	9	Basic salivary proline-rich protein 1 - biological_process - molecular_function - extracellular region - Membrane anchor detected - 22 NetOglyc sites	uc/anchor membrAnchor
AGAP003369	73	RNA polymerase II C-terminal domain-binding protein RA4, contains RPR and RRM	tm	17	YES
AGAP003371	39	Uncharacterized conserved protein	uc	2	YES
AGAP003372	17	Predicted haloacid-halidohydrolase	uc	1	YES
AGAP003373	17	Plasma membrane glycoprotein CD36 - 2 predicted membrane helices	st membrane
AGAP003386	1	AGAP003386-PA Anopheles gambiae str. PEST	uc
AGAP003387	7	AGAP003387-PA Anopheles gambiae str. PEST	uc
AGAP003388	9	Dosage compensation complex, subunit MLE	tm
AGAP003389	28	Kinase A-anchor protein Neurobeachin	pe	2	YES
AGAP003395	54	Kinase A-anchor protein Neurobeachin	pe	4	YES
AGAP003397	21	ATP-dependent RNA helicase	tm	2	YES
AGAP003398	11	Inorganic pyrophosphatase/Nucleosome remodeling factor, subunit NURF38 - signalP detected	met/energy
AGAP003402	37	Protein predicted to be involved in carbohydrate metabolism	met/carb	2	YES
AGAP003404	4	GPI-GlcNAc transferase complex, PIG-H component, involved in glycosylphosphatidylinositol anchor biosynthesis - 2 predicted membrane helices	extmat membrane	3	YES
AGAP003405	22	Adenylosuccinate synthase	met/nuc
AGAP003408	4	Aldo-keto reductase family 1 member C1 homolog - oxidation reduction - protein homooligomerization - trans-1,2-dihydrobenzene-1,2-diol dehydrogenase	met/lipd
AGAP003409	63	Conserved plasma membrane protein - 14 predicted membrane helices	uc/memb membrane	7	YES
AGAP003410	6	AGAP003410-PA Anopheles gambiae str. PEST	uc	2	YES
AGAP003412	1	AGAP003412-PA Anopheles gambiae str. PEST	ps
AGAP003413	6	alanyl-tRNA synthetase domain containing 1 - metal ion binding - ATP binding - ligase , forming aminoacyl-tRNA and related compounds - translation -	ps
AGAP003414	3	Short-chain alcohol dehydrogenase/3-hydroxyacyl-CoA dehydrogenase	detox
AGAP003415	15	Glutaredoxin-related protein	pm
AGAP003416	5	unfolded protein binding - prefoldin complex - protein folding	pm
AGAP003417	7	Ypt/Rab-specific GTPase-activating protein GYP6	pe
AGAP003421	13	Conserved protein with signal anchor - Membrane anchor detected - 17 NetOglyc sites	uc/anchor membrAnchor	3	YES
AGAP003422	43	Conserved membrane protein	uc/memb	12	YES
AGAP003423	1	Conserved membrane protein	uc/memb
AGAP003424	49	Alpha-catenin	extmat
AGAP003429	23	Focal adhesion protein PINCH-1, contains LIM	st
AGAP003430	8	ATPase membrane sector associated protein - signalP detected	met/energy
AGAP003431	9	RUN domain-containing protein	st	1	YES
AGAP003432	34	Conserved membrane protein	uc/memb	2	YES
AGAP003437	8	Sorting nexin SNX11	pe
AGAP003439	5	lola like - salivary gland morphogenesis - tracheal outgrowth, open tracheal system - protein binding - chromatin silencing - specific RNA polymerase	tm
AGAP003440	1	Conserved secreted protein precursor - signalP detected	s/ucs
AGAP003445	1	lava lamp - microtubule associated complex - negative regulation of dendrite morphogenesis - establishment of Golgi localization - spectrin binding - - 31 NetOglyc sites	cs
AGAP003454	1	Glutamyl-tRNA amidotransferase subunit B	ps	1	YES
AGAP003457	39	Myosin-11 - nucleotide binding - actin binding - cytoplasm - ATP binding - calmodulin binding - myofibril	cs	7	YES
AGAP003462	2	Protein arginine N-methyltransferase 1 - cell surface receptor linked signaling pathway - transferase - protein amino acid methylation - nucleus -	st
AGAP003463	4	Uncharacterized conserved protein	uc
AGAP003474	2	Hypothetical secreted protein precursor - signalP detected	s/	1	YES
AGAP003475	20	W07G4.4 CE03794 WBGene00012338 cytosolic aminopeptidase status:Confirmed UniProt:Q27245 protein_id:CAB01448.1	pm/protease	3	YES
AGAP003476	5	BRCA2 and CDKN1A-interacting protein - cell cycle - nucleus - protein binding - nuclear cyclin-dependent protein kinase holoenzyme complex -	st
AGAP003477	18	, similar to SWISS-PROT:P80317- T-complex protein 1, zeta subunit (TCP-1-zeta) (Mus musculus); contains Pfam:PF00118 domain, TCP-1/cpn60	pm
AGAP003478	10	Phosphatidylinositol synthase - 4 predicted membrane helices	met/lipd membrane
AGAP003484	45	Oxysterol-binding protein	st	3	YES
AGAP003485	20	ATP binding protein	pm
AGAP003487	2	Conserved secreted protein precursor - signalP detected	s/ucs
AGAP003488	13	Armadillo/beta-catenin-like repeat-containing protein - signalP detected	pm	3	YES
AGAP003489	75	Vacuolar protein sorting-associated protein	pe	14	YES
AGAP003492	5	Predicted transporter (major facilitator superfamily) - 12 predicted membrane helices	tr membrane
AGAP003493	41	Predicted transporter (major facilitator superfamily) - 12 predicted membrane helices	tr membrane
AGAP003494	9	Predicted transporter (major facilitator superfamily) - signalP detected - 12 predicted membrane helices	tr membrane	3	YES
AGAP003495	6	Predicted transporter (major facilitator superfamily) - 12 predicted membrane helices	tr membrane	1	YES
AGAP003497	10	RNA-binding protein musashi/mRNA cleavage and polyadenylation factor I complex, subunit HRP1	tm	1	YES
AGAP003498	16	C04A11.4 CE07906 WBGene00000074 locus:adm-2 zinc metalloprotease status:Partially_confirmed UniProt:O17569 protein_id:CAB03832.1 - 20 NetOglyc sites	pm/protease	3	YES
AGAP003506	21	Attractin and platelet-activating factor acetylhydrolase	st
AGAP003507	15	Vacuolar sorting protein VPS24	pe
AGAP003509	5	complexin - regulation of neurotransmitter secretion - synaptic growth at neuromuscular junction - neurotransmitter transporter - membrane -	tr
AGAP003514	13	Peroxisomal phytanoyl-CoA hydroxylase	met/lipd
AGAP003516	2	Carbon-nitrogen hydrolase - signalP detected	s/met/aa Carbon-nitrogen
AGAP003517	21	Phenylalanyl-tRNA synthetase beta subunit	ps	4	YES
AGAP003519	132	RTK signaling protein MASK/UNC-44 - 21 NetOglyc sites	st	32	YES
AGAP003521	2	Alpha-2-macroglobulin RAP - signalP detected	st
AGAP003522	6	Cytochrome P450 CYP3/CYP5/CYP6/CYP9 subfamilies	detox/ox	3	YES
AGAP003523	16	EGL-Nine (EGLN) protein - 11 NetOglyc sites	st	4	YES
AGAP003525	6	CCR4-NOT transcription complex subunit 2 - transcription regulator - cytoplasm - regulation of transcription from RNA polymerase II promoter, global	tm	1	YES
AGAP003532	4	40S ribosomal protein S3A	ps
AGAP003533	5	Molecular chaperone (DnaJ superfamily) - signalP detected	pm
AGAP003534	8	Conserved protein with signal anchor - Membrane anchor detected	uc/anchor membrAnchor
AGAP003535	15	Conserved protein with signal anchor - Membrane anchor detected	uc/anchor membrAnchor
AGAP003536	13	Mitochondrial carrier protein PET8 - 4 predicted membrane helices	met/energy membrane	2	YES
AGAP003537	53	bric a brac 1 - protein binding - regulation of transcription - negative regulation of developmental pigmentation - regulation of developmental - 11 NetOglyc sites	tm	2	YES
AGAP003538	3	60S ribosomal protein L44 L41, Aedes aegypti	ps
AGAP003539	5	Uncharacterized conserved protein, contains ARM repeats	uc
AGAP003540	64	myosin II heavy chain, myosin heavy chain - myosin filament assembly - actomyosin - myosin II complex - cytoskeleton - protein homodimerization -	cs	16	YES
AGAP003541	1	Elongation factor 1 alpha	ps
AGAP003542	12	Soluble epoxide hydrolase	met/lipd
AGAP003543	3	AGAP003543-PA Anopheles gambiae str. PEST	uc
AGAP003580	1	Phosphatidylethanolamine-binding protein 1 - nucleotide binding - serine-type endopeptidase inhibitor - ATP binding - cytoplasm - peptidase	s/protinh
AGAP003581	2	Sorbitol dehydrogenase	detox
AGAP003584	2	Sorbitol dehydrogenase	detox	1	YES
AGAP003586	2	Mitochondrial phosphate carrier protein	met/energy
AGAP003595	5	rRNA processing protein Rrp5	tm
AGAP003597	10	Histone H3 (Lys9) methyltransferase SUV39H1/Clr4, required for transcriptional silencing	ps
AGAP003598	9	DNA replication factor/protein phosphatase inhibitor SET/SPR-2	nr
AGAP003599	4	Mitochondrial F1F0-ATP synthase, subunit OSCP/ATP5	met/energy
AGAP003601	5	Mannosyltransferase - signalP detected - 8 predicted membrane helices	extmat membrane	2	YES
AGAP003602	10	Conserved secreted protein precursor - signalP detected	s/ucs
AGAP003605	13	E3 ubiquitin ligase, Cullin 2 component	prot
AGAP003612	9	AGAP003612-PA Anopheles gambiae str. PEST	uc
AGAP003613	12	Palmitoyltransferase ZDHHC3, Pediculus humanus corporis - 4 predicted membrane helices	met/lipd membrane
AGAP003614	22	Conserved plasma membrane protein - signalP detected - 2 predicted membrane helices	uc/memb membrane
AGAP003615	11	Protein kinase C conserved region 2	st	1	YES
AGAP003618	11	Warts/lats-like serine threonine kinases	nr
AGAP003619	43	Transcription elongation factor SPT6	tm	7	YES
AGAP003621	2	Predicted coiled-coil protein	uc
AGAP003623	41	Acyl-CoA synthetase	met/lipd
AGAP003629	12	5' nucleotidase - signalP detected	s/met/nuc 5'
AGAP003633	18	GATA-binding transcription factor, GATA zinc finger domain-containing protein 10 - sequence-specific DNA binding - zinc ion binding -	tf
AGAP003635	19	mRNA splicing factor	tm	8	YES
AGAP003636	7	Aldehyde reductase	uc
AGAP003643	3	Ubiquitin carboxyl-terminal hydrolase - 18 NetOglyc sites	pm
AGAP003644	2	Mitochondrial/chloroplast ribosomal protein S11	ps
AGAP003645	1	Proteins containing BTB/POZ and Kelch , involved in regulatory/signal transduction processes - 32 NetOglyc sites	st	1	YES
AGAP003647	3	Conserved secreted protein precursor - signalP detected	s/ucs	1	YES
AGAP003648	4	RNA polymerase II, second largest subunit	tm
AGAP003649	3	Predicted Zn-finger protein - 32 NetOglyc sites	uc
AGAP003652	5	Aldehyde dehydrogenase	met/energy
AGAP003656	40	ZC101.2e CE18424 WBGene00006787 locus:unc-52 IG (immunoglobulin) superfamily (17 ), Low-density lipoprotein receptor domain class A (3 ), Laminin	st	1	YES
AGAP003657	1	GATA-binding transcription factor, GATA zinc finger domain-containing protein 10 - sequence-specific DNA binding - zinc ion binding - - 14 NetOglyc sites	tf
AGAP003661	1	Leucine rich repeat , some contain F-box	uc
AGAP003662	6	Prenylated rab acceptor 1 - 2 predicted membrane helices - Membrane anchor detected	pe membrane membrAnchor
AGAP003663	13	ATP-dependent RNA helicase - signalP detected	tm
AGAP003667	4	Conserved plasma membrane protein - 2 predicted membrane helices	uc/memb membrane
AGAP003676	7	DNA repair protein RAD50, ABC-type ATPase/SMC superfamily	nr	4	YES
AGAP003677	3	AGAP003677-PA Anopheles gambiae str. PEST	uc
AGAP003678	24	Lateral signaling target protein 2 homolog - zinc ion binding - phosphatidylinositol-3-phosphate binding - cytoplasm - metal ion binding - negative	st	3	YES
AGAP003681	35	Huntingtin - regulation of mitochondrial membrane potential - neuron development - hormone metabolic process - anterior/posterior pattern formation -	cs	7	YES
AGAP003685	8	protein serine/threonine kinase, CDC7 family protein kinase - cellular_component - protein amino acid phosphorylation - protein	st
AGAP003687	9	Mitochondrial glycerol-3-phosphate acyltransferase GPAT - signalP detected	s/met/lipd Mitochondrial
AGAP003688	1	Threonine aldolase	met/aa
AGAP003689	22	CLIP-domain serine protease subfamily C (AGAP003689-PA) Anopheles gambiae str. PEST - signalP detected	s/protease	11	YES
AGAP003692	3	Puromycin-sensitive aminopeptidase - signalP detected	s/met/aa Puromycin-sensitive	2	YES
AGAP003695	50	Puromycin-sensitive aminopeptidase - signalP detected	s/met/aa Puromycin-sensitive	22	YES
AGAP003698	2	U1-like Zn-finger-containing protein, probabl erole in RNA processing/splicing	tm
AGAP003700	5	methionine aminopeptidase Aedes aegypti	pm/protease
AGAP003701	2	U1-like Zn-finger-containing protein, probabl erole in RNA processing/splicing	tm
AGAP003705	3	Histone H3 (Lys4) methyltransferase complex, subunit CPS60/ASH2/BRE2	nr
AGAP003711	15	Vacuolar H+-ATPase V0 sector, subunit a - 6 predicted membrane helices	tr membrane
AGAP003712	1	Allatostatin - cellular_component - neuropeptide hormone - neuropeptide signaling pathway - hormone - signalP detected	st
AGAP003713	5	Hypothetical secreted protein precursor - signalP detected	s/
AGAP003715	36	ARK protein kinase family - 14 NetOglyc sites	st	7	YES
AGAP003716	8	Protein tyrosine kinase 9/actin monomer-binding protein	extmat
AGAP003717	20	Protein tyrosine kinase 9/actin monomer-binding protein	extmat
AGAP003719	9	Protoheme ferro-lyase (ferrochelatase)	met/int
AGAP003720	2	Annexin	pe
AGAP003721	1	Annexin	pe
AGAP003722	2	Annexin	pe
AGAP003726	10	UPF0474 protein C5orf41 - transcription factor - regulation of transcription, DNA-dependent - sequence-specific DNA binding - protein binding	tf
AGAP003727	12	translocase of outer membrane 34 Culex quinquefasciatus	tr
AGAP003728	7	Predicted protein carboxyl methylase	uc	1	YES
AGAP003729	2	DnaJ-class molecular chaperone with C-terminal Zn finger domain Posttranslational modification	pm
AGAP003730	2	Ceramidases - signalP detected	st
AGAP003731	16	AGAP003731-PA Anopheles gambiae str. PEST	uc
AGAP003732	5	Uncharacterized conserved protein	uc	1	YES
AGAP003735	3	Peripheral benzodiazepine receptor PRAX-1	st
AGAP003737	3	TBP-binding protein, activator of basal transcription (contains rrm motif)	tm	2	YES
AGAP003742	7	Alpha-tubulin suppressor and related RCC1 domain-containing proteins Cell division and chromosome partitioning / Cytoskeleton - 12 NetOglyc sites	cs
AGAP003744	1	E3 ubiquitin ligase involved in syntaxin degradation	pm
AGAP003753	18	zipper - regulation of tube length, open tracheal system - protein oligomerization - myosin II complex - myosin II filament assembly - cleavage	extmat	1	YES
AGAP003754	1	Janus kinase and microtubule-interacting protein 3 - Golgi apparatus	cs
AGAP003785	21	Glucose dehydrogenase - oxidoreductase , acting on CH-OH group of donors - FAD binding - alcohol metabolic process - sperm storage - cuticle	extmat	4	YES
AGAP003789	1	Flotillins	pe
AGAP003790	6	Annexin	pe
AGAP003794	10	RNA-binding protein p54nrb (RRM superfamily)	tm
AGAP003802	3	Uncharacterized conserved protein - 14 NetOglyc sites	uc	1	YES
AGAP003806	1	Predicted carbohydrate kinase, contains PfkB domain	met/carb	1	YES
AGAP003809	1	Conserved plasma membrane protein - signalP detected - 4 predicted membrane helices	uc/memb membrane
AGAP003813	1	AGAP003813-PA Anopheles gambiae str. PEST	uc
AGAP003814	10	3-hydroxyacyl-CoA dehydratase 2 - endoplasmic reticulum membrane - endoplasmic reticulum - protein binding - membrane - fatty acid biosynthetic - 6 predicted membrane helices	met/lipd membrane	1	YES
AGAP003816	1	60S ribosomal protein L30	ps
AGAP003817	15	Uncharacterized high-glucose-regulated protein - 12 NetOglyc sites	uc	3	YES
AGAP003818	15	, strong similarity to plant adhesion molecule 1 (Arabidopsis thaliana) GI:3511223; contains Pfam profile PF00566: TBC domain - - 17 NetOglyc sites	extmat	3	YES
AGAP003821	2	Ubiquitin C-terminal hydrolase	pm
AGAP003823	1	Proteins containing BTB/POZ and Kelch , involved in regulatory/signal transduction processes	st
AGAP003824	2	Low density lipoprotein receptor	pe
AGAP003826	1	Uncharacterized conserved protein	uc
AGAP003827	3	BAH domain - 43 NetOglyc sites	tm
AGAP003836	4	AGAP003836-PA Anopheles gambiae str. PEST	uc
AGAP003839	4	Ankyrin repeat protein	uc
AGAP003843	3	Holocytochrome c synthase/heme-lyase	met/energy
AGAP003844	5	Hairy/E(spl)-related with YRPW motif - negative regulation of Notch signaling pathway - DNA binding - regulation of transcription, DNA-dependent - - 14 NetOglyc sites	tf	1	YES
AGAP003845	1	Bromodomain-containing protein 8 - regulation of transcription, DNA-dependent - transcription factor - cell surface receptor linked signaling - 11 NetOglyc sites	tf
AGAP003848	5	Acyl-CoA thioesterase	met/lipd
AGAP003851	4	26S proteasome complex subunit DSS1 - proteasome complex - peptidase - integrator complex - proteolysis - protein binding	pm/protease
AGAP003852	1	Small nuclear RNA activating protein complex - 50kD subunit (SNAP50)	tm
AGAP003853	4	NF-kappa B regulator AP20/Cezanne	st	1	YES
AGAP003857	19	Ubiquitin-protein ligase	pm
AGAP003858	1	Beclin-like protein	st
AGAP003861	4	Peptide deformylase	ps
AGAP003863	7	Transcription factor kayak - embryo development - nucleus - DNA binding - 22 NetOglyc sites	tf
AGAP003864	6	Conserved protein with signal anchor - Membrane anchor detected	uc/anchor membrAnchor
AGAP003866	2	Uncharacterized conserved protein	uc
AGAP003867	6	Mediator of RNA polymerase II transcription subunit 28	tm
AGAP003869	32	Cytosol aminopeptidase family	pm/protease
AGAP003870	1	Tho complex subunit 7	tm
AGAP003872	3	Conserved plasma membrane protein - 10 predicted membrane helices	uc/memb membrane
AGAP003873	2	Cadherin EGF LAG seven-pass G-type receptor - signalP detected	st	1	YES
AGAP003874	12	Armadillo/beta-Catenin/plakoglobin	st
AGAP003879	14	vacuolar ATP synthase subunit S1 Aedes aegypti - signalP detected	tr
AGAP003882	8	Transcription initiation factor TFIID, subunit TAF1	tm	1	YES
AGAP003883	6	Peptidyl-tRNA hydrolase PTH2 - signalP detected	ps
AGAP003884	30	1, 2-alpha-mannosidase	met/carb
AGAP003886	33	Protein enabled homolog - filopodium - actin binding - cytosol - WW domain binding - synapse - lamellipodium - 12 NetOglyc sites	cs	4	YES
AGAP003889	11	NADP-dependent flavoprotein reductase	met/energy
AGAP003890	3	U3 small nucleolar ribonucleoprotein (snoRNP) component	tm
AGAP003891	1	WD40 repeat protein	uc
AGAP003892	32	Nucleoside transporter - 11 predicted membrane helices	tr membrane
AGAP003893	16	Transcription factor CtBP	tf
AGAP003896	2	HMG box transcription factor BBX - nucleus - regulation of transcription - DNA binding	tf
AGAP003899	12	RNA-binding protein ELAV/HU (RRM superfamily)	tm
AGAP003901	15	Dystonin, GAS (Growth-arrest-specific protein),	cs
AGAP003902	2	Anaphase-promoting complex (APC), subunit 7	nr
AGAP003903	22	Uncharacterized conserved protein	uc	4	YES
AGAP003904	20	Apoptosis-inducing factor 3 - mitochondrial inner membrane - metal ion binding - electron transport chain - transport - induction of apoptosis -	st/apoptosis	4	YES
AGAP003906	10	Uncharacterized conserved protein	uc	3	YES
AGAP003914	13	Translational repressor MPT5/PUF4	ps
AGAP003917	5	N-acetyltransferase	uc	1	YES
AGAP003918	3	Collagen alpha-1(III) chain - extracellular matrix structural constituent - collagen - extracellular region	extmat
AGAP003919	10	Uncharacterized conserved protein	uc
AGAP003923	2	Histone-arginine methyltransferase CARMER	nr
AGAP003925	2	Kinesin-like protein	cs
AGAP003926	25	Puromycin-sensitive aminopeptidase - signalP detected	s/met/aa Puromycin-sensitive	10	YES
AGAP003927	1	Insulin-like peptide 7 - hormone - extracellular region - insulin receptor signaling pathway - insulin receptor binding - signalP detected	st
AGAP003928	10	Glucosyltransferase - Alg8p - signalP detected - 11 predicted membrane helices	tm membrane	1	YES
AGAP003931	5	Cdc42 homolog - positive regulation of protein kinase - maintenance of protein location - adherens junction	st
AGAP003934	9	Predicted small molecule transporter involved in cellular pH homeostasis (Batten disease protein in human) - 11 predicted membrane helices	tr membrane	2	YES
AGAP003935	16	20S proteasome, regulatory subunit alpha type PSMA6/SCL1	prot
AGAP003936	8	Small nuclear ribonucleoprotein (snRNP) Sm core protein	tm	1	YES
AGAP003941	14	AGAP003941-PA Anopheles gambiae str. PEST	uc
AGAP003942	2	Protein glass - regulation of transcription, DNA-dependent - nucleus - DNA binding - 12 NetOglyc sites	tm
AGAP003945	3	Polypyrimidine tract-binding protein	tm
AGAP003961	2	ovo - adult feeding behavior - cuticle pattern formation - cuticle pigmentation - sequence-specific DNA binding - zinc ion binding - non-sensory hair - 14 NetOglyc sites	extmat	1	YES
AGAP003968	15	Uridylate kinase/adenylate kinase	met/nuc	1	YES
AGAP003969	13	Predicted GTP binding protein	uc	2	YES
AGAP003970	12	Subunit of cis-Golgi transport vesicle tethering complex - Sec34p	pe	4	YES
AGAP003974	3	SAM-dependent methyltransferase/cell division protein FtsJ	nr
AGAP003975	1	Heme oxygenase 1 - protein homooligomerization - response to oxidative stress - nucleus - negative regulation of smooth muscle cell proliferation -	cs	1	YES
AGAP003976	18	Protein tyrosine phosphatase - signalP detected	s/st Protein	5	YES
AGAP003977	4	Trypsin-like serine protease - signalP detected	s/protease
AGAP003980	14	Vacuolar sorting protein VPS45/Stt10 (Sec1 family)	pe	1	YES
AGAP003982	2	Methyl-CpG-binding domain protein 2 - maternal behavior - regulation of cell proliferation - positive regulation of Wnt receptor signaling pathway -	tm
AGAP003983	6	Nuclear pore complex protein Nup214 - protein binding - nuclear pore - cytosol - transporter - mRNA transport - protein transport - 79 NetOglyc sites	tr	2	YES
AGAP003984	13	Predicted 3-ketosphinganine reductase - signalP detected - 3 predicted membrane helices	detox membrane	2	YES
AGAP003986	6	Tyrosine kinases	st	1	YES
AGAP003987	21	Complement component 1, Q subcomponent binding protein/mRNA splicing factor SF2, subunit P32	imm	3	YES
AGAP003988	8	Uncharacterized conserved protein	uc
AGAP003992	7	Nrap protein	tm
AGAP003995	36	Maltase glucoamylase - signalP detected	s/met/carb Maltase	6	YES
AGAP003997	38	Casein kinase (serine/threonine/tyrosine protein kinase)	st
AGAP003999	3	AGAP003999-PA Anopheles gambiae str. PEST	uc	1	YES
AGAP004000	34	Myosin VII, myosin IXB - 12 NetOglyc sites	cs	6	YES
AGAP004002	21	, similar to SWISS-PROT:Q05046- chaperonin CPN60-2, mitochondrial precursor (HSP60-2) (Cucurbita maxima); contains Pfam:PF00118 domain,	pm
AGAP004011	10	mRNA splicing protein SMN (survival motor neuron)	tm
AGAP004020	16	Glycosyl hydrolase, family 38 - alpha-mannosidase	met/carb
AGAP004023	25	Cysteine protease required for autophagy - Apg4p/Aut2p	cs	3	YES
AGAP004026	11	G protein-coupled receptors - signalP detected - 8 predicted membrane helices	st membrane	1	YES
AGAP004028	15	DEAD box containing helicases	nr
AGAP004030	3	Axonemal dynein light chain	cs
AGAP004031	17	Electron transfer flavoprotein, alpha subunit	met/energy
AGAP004039	1	Actin filament-binding protein Afadin	cs
AGAP004049	10	Smad anchor for receptor activation - 20 NetOglyc sites	imm	2	YES
AGAP004050	109	doublesex - protein binding - protein homodimerization - nuclear mRNA splicing, via spliceosome - regulation of transcription - transcription - 12 NetOglyc sites	tm
AGAP004055	17	Dihydrolipoamide succinyltransferase (2-oxoglutarate dehydrogenase, E2 subunit)	met/energy	1	YES
AGAP004056	3	Conserved plasma membrane protein - signalP detected - 3 predicted membrane helices	uc/memb membrane
AGAP004064	5	Predicted RNA-binding protein Nob1p involved in 26S proteasome assembly	prot
AGAP004065	15	Conserved secreted mucin - signalP detected	s/mucin
AGAP004070	2	Nuclear matrix protein	ne	1	YES
AGAP004071	33	Ca2+-binding actin-bundling protein (fimbrin/plastin), EF-Hand protein superfamily	cs	11	YES
AGAP004076	2	Hypothetical secreted protein precursor - signalP detected	s/	2	YES
AGAP004078	30	DNA topoisomerase I	nr	9	YES
AGAP004079	9	Protein tyrosine phosphatase	st
AGAP004082	2	SprT homologues - 24 NetOglyc sites	tm
AGAP004085	3	AGAP004085-PA Anopheles gambiae str. PEST	uc	1	YES
AGAP004086	9	Conserved membrane protein	uc/memb
AGAP004087	2	BTB/POZ domain-containing protein KCTD3 - potassium ion transport - membrane - voltage-gated potassium channel complex - voltage-gated potassium - 11 NetOglyc sites	tr
AGAP004088	59	Ankyrin-2 - basolateral plasma membrane - M band - plasma membrane - signal transduction - apical plasma membrane - cytoskeleton	st	32	YES
AGAP004089	24	Conserved membrane protein	uc/memb	5	YES
AGAP004090	31	5'-3' exonuclease HKE1/RAT1	nr	3	YES
AGAP004091	15	28S ribosomal protein S5 Aedes aegypti	ps	2	YES
AGAP004092	50	Cytoplasm to vacuole targeting protein	pe	9	YES
AGAP004093	3	2-enoyl-CoA hydratase/3-hydroxyacyl-CoA dehydrogenase/Peroxisomal 3-ketoacyl-CoA-thiolase, sterol-binding domain	met/lipd	1	YES
AGAP004094	7	2-enoyl-CoA hydratase/3-hydroxyacyl-CoA dehydrogenase/Peroxisomal 3-ketoacyl-CoA-thiolase, sterol-binding domain	met/lipd
AGAP004096	49	Serine/threonine protein phosphatase 2A, regulatory subunit - 13 NetOglyc sites	st
AGAP004097	14	Enoyl-CoA hydratase	met/lipd
AGAP004098	35	Vesicle coat complex COPII, GTPase subunit SAR1	pe
AGAP004102	24	AGAP004102-PA Anopheles gambiae str. PEST	uc	2	YES
AGAP004103	5	Predicted dehydrogenase	detox	2	YES
AGAP004104	44	Synaptic vesicle transporter SVOP - 10 predicted membrane helices	tr membrane	5	YES
AGAP004109	1	Xaa-Pro aminopeptidase - signalP detected	s/met/aa Xaa-Pro
AGAP004110	11	Uncharacterized conserved protein	uc	2	YES
AGAP004112	61	serine/threonine protein kinase Aedes aegypti - 15 NetOglyc sites	st	18	YES
AGAP004113	6	Mitochondrial ribosomal protein L55	ps
AGAP004115	6	Cystine transporter Cystinosin - signalP detected - 6 predicted membrane helices	tr membrane	3	YES
AGAP004116	25	Cystine transporter Cystinosin - signalP detected - 6 predicted membrane helices	tr membrane	8	YES
AGAP004120	6	Uncharacterized conserved protein	uc
AGAP004136	16	Rho guanine nucleotide exchange factor CDEP	st	2	YES
AGAP004138	2	Uncharacterized conserved protein, contains WD40 repeats	uc
AGAP004141	2	Uncharacterized conserved protein	uc
AGAP004142	29	Aspartate aminotransferase/Glutamic oxaloacetic transaminase AAT2/GOT1	met/aa	1	YES
AGAP004143	2	Rap1-GTPase-activating protein (Rap1GAP)	st
AGAP004144	10	Lysosomal trafficking regulator LYST	st	3	YES
AGAP004145	3	Predicted RNA-binding protein Pno1p interacting with Nob1p and involved in 26S proteasome assembly	prot
AGAP004146	9	GTPase Rab1/YPT1, small G protein superfamily,	st
AGAP004147	21	Exocyst subunit - Sec10p	pe	2	YES
AGAP004151	16	Protein serine/threonine phosphatase RDGC/PPEF, contains STphosphatase and EF-hand	st	1	YES
AGAP004153	5	Conserved protein with signal anchor - Membrane anchor detected	uc/anchor membrAnchor
AGAP004158	14	Uncharacterized NUDIX family hydrolase	uc
AGAP004159	45	NADP+-dependent malic enzyme	met/energy
AGAP004164	24	Glutathione S-transferase 1, isoform A - glutathione metabolic process - extracellular region - glutathione transferase	detox
AGAP004174	5	Alcohol dehydrogenase transcription factor Myb/SANT-like	tf
AGAP004176	66	Serine/threonine protein kinase and endoribonuclease ERN1/IRE1, sensor of the unfolded protein response pathway - signalP detected	s/met/nuc Serine/threonine	14	YES
AGAP004177	1	Cell division protein FtsJ	nr
AGAP004179	18	Mitochondrial aspartate/glutamate carrier protein Aralar/Citrin (contains EF-hand Ca2+-binding )	met/energy	2	YES
AGAP004188	16	similar to SP:Q16514 Transcription initiation factor TFIID 20/15 kDa subunits (TAFII-20/TAFII-15) {Homo sapiens}; contains Pfam profile PF03847: - 51 NetOglyc sites	tm	4	YES
AGAP004191	2	Mediator of RNA polymerase II transcription subunit 22	tm
AGAP004192	34	Hsp70 protein - signalP detected	pm	2	YES
AGAP004194	21	Microtubule-associated protein dynactin DCTN1/Glued	nr	2	YES
AGAP004195	13	Proteins containing the FAD binding domain	met/energy
AGAP004196	4	Uncharacterized conserved protein BCN92	tm
AGAP004197	5	6-phosphogluconate dehydrogenase	met/carb
AGAP004199	35	sodium/solute symporter Culex quinquefasciatus - signalP detected - 13 predicted membrane helices	tr membrane
AGAP004201	5	F25H8.3 CE42668 WBGene00001650 locus:gon-1 thrombospondin like status:Partially_confirmed UniProt:Q19791 protein_id:CAA93288.2	extmat
AGAP004203	12	Lipoprotein amino terminal region - signalP detected	storage/	2	YES
AGAP004205	14	Sulfatase - signalP detected	detox	1	YES
AGAP004207	7	Exocyst complex subunit	pe
AGAP004208	2	Endocytic adaptor protein intersectin	st
AGAP004210	8	Conserved plasma membrane protein - signalP detected - 4 predicted membrane helices	uc/memb membrane
AGAP004211	43	Adaptor protein CMS/SETA - 21 NetOglyc sites	st	11	YES
AGAP004212	20	Calreticulin - fusome - brain morphogenesis - startle response - locomotion involved in locomotory behavior - lipid particle - protein folding - signalP detected	pm
AGAP004214	9	High mobility group protein I - nucleolus - transcription factor complex - transcription factor - AT DNA binding - 11 NetOglyc sites	tf
AGAP004216	1	AGAP004216-PA Anopheles gambiae str. PEST	uc
AGAP004218	23	Fibroblast growth factor receptor-like 1 - plasma membrane - receptor - regulation of cell growth - fibroblast growth factor binding - heart valve - signalP detected - 2 predicted membrane helices	st membrane	1	YES
AGAP004224	1	hormone receptor-like in 96	st
AGAP004226	2	Myosin-15 - actin binding - cytoplasm - nucleotide binding - ATP binding - calmodulin binding - motor	cs
AGAP004227	2	novel GTPase indispensable for equal segregation of chromosomes - sister chromatid segregation - small GTPase mediated signal transduction -	st
AGAP004232	3	Adaptor protein Pellino	st
AGAP004233	8	Transcription initiation factor TFIIIB, Brf1 subunit	tm
AGAP004234	1	Topoisomerase TOP1-interacting protein BTBD1 - 17 NetOglyc sites	uc	1	YES
AGAP004236	1	Glyoxylase	uc
AGAP004241	1	Uncharacterized conserved protein	uc
AGAP004244	7	kinase D-interacting substrate 220 - protein kinase binding - protein kinase regulator - integral to membrane - membrane - cytosol - protein binding	st	1	YES
AGAP004246	19	Protein tyrosine phosphatase, contains fn3 domain	st	1	YES
AGAP004247	2	glutathione-dependent peroxidase (AGAP004247-PB) Anopheles gambiae str. PEST	detox/ox
AGAP004251	48	phosphate transporter Culex quinquefasciatus - signalP detected - 9 predicted membrane helices	tr membrane
AGAP004254	9	Transcription initiation factor TFIID, subunit TAF6 (also component of histone acetyltransferase SAGA) - 30 NetOglyc sites	tm
AGAP004255	3	N2,N2-dimethylguanosine tRNA methyltransferase	tm
AGAP004256	60	MICAL-like protein 2 - actin filament bundle - endocytosis - tight junction - cytoplasm - zinc ion binding - cytoskeleton - 17 NetOglyc sites	cs	12	YES
AGAP004261	50	Deoxyribodipyrimidine photolyase/cryptochrome	nr	5	YES
AGAP004264	5	Hypothetical secreted protein precursor - signalP detected	s/
AGAP004265	1	Nuclear polyadenylated RNA binding protein - 18 NetOglyc sites	tm
AGAP004266	3	Mitochondrial chaperone BCS1 - nucleotide binding - membrane - nucleoside-triphosphatase - mitochondrial inner membrane - protein binding -	pm
AGAP004268	5	dTDP-glucose 4-6-dehydratase/UDP-glucuronic acid decarboxylase - signalP detected	met/carb
AGAP004271	10	Lysophospholipase-like protein 1 - lysophospholipase - cytoplasm - hydrolase - biological_process - cellular_component	met/lipd
AGAP004273	8	Synapse-associated protein - 24 NetOglyc sites	pe
AGAP004274	21	dentin sialophosphoprotein - extracellular matrix - cellular response to cell-matrix adhesion - biomineral formation - proteinaceous extracellular - 61 NetOglyc sites	extmat	8	YES
AGAP004275	1	DNA replication licensing factor, MCM2 component	nr
AGAP004280	22	Transducin-like enhancer of split protein (contains WD40 repeats) - 11 NetOglyc sites	nr
AGAP004283	90	Clathrin adaptor complex, small subunit	pe
AGAP004285	14	PR domain zinc finger protein 5 - chromatin modification - specific transcriptional repressor - intracellular - promoter binding - zinc ion binding	tf	2	YES
AGAP004286	8	dentin sialophosphoprotein - cellular response to cell-matrix adhesion - odontogenesis - odontogenesis of dentine-containing tooth - biomineral	extmat	1	YES
AGAP004289	2	Molybdopterin converting factor, small subunit	met/energy
AGAP004290	3	Molybdopterin converting factor, small subunit	met/energy
AGAP004291	7	Serine/threonine protein phosphatase	st	2	YES
AGAP004292	2	Leucine-zipper-like transcriptional regulator 1 - protein binding - transcription factor - anatomical structure morphogenesis	tf
AGAP004293	4	AGAP004293-PA Anopheles gambiae str. PEST	uc	2	YES
AGAP004294	35	Ubiquitin-like protein - 13 NetOglyc sites	pm	3	YES
AGAP004296	4	signal peptidase 12kDa subunit, Aedes aegypti - 2 predicted membrane helices - Membrane anchor detected	uc/anchor membrAnchor
AGAP004297	17	C-3 sterol dehydrogenase/3-beta-hydroxysteroid dehydrogenase	met/lipd
AGAP004298	19	Calcineurin B2 - protein binding - skeletal muscle myosin thick filament assembly - sarcomere organization - vesicle-mediated transport -	cs
AGAP004300	8	Uncharacterized conserved protein	uc	1	YES
AGAP004301	12	cysteine-type endopeptidase - proteolysis - GPI-anchor transamidase - signalP detected	s/protease	2	YES
AGAP004303	55	Vitronectin receptor, alpha subunit - signalP detected	extmat	14	YES
AGAP004307	2	Predicted hydrolase (HIT family)	uc
AGAP004308	4	AGAP004308-PA Anopheles gambiae str. PEST - 27 NetOglyc sites	uc
AGAP004309	9	Synaptic vesicle transporter SVOP - signalP detected - 12 predicted membrane helices	tr membrane
AGAP004310	71	Thyroid hormone receptor-associated protein complex, subunit TRAP230	tm	8	YES
AGAP004311	7	Uncharacterized conserved protein with similarity to phosphopantothenoylcysteine synthetase/decarboxylase	met/aa
AGAP004314	3	Exopolyphosphatases	met/energy	2	YES
AGAP004315	27	BRPK/PTEN-induced protein kinase	st	4	YES
AGAP004319	1	Tumor protein 63 - squamous basal epithelial stem cell differentiation involved in prostate gland acinus development - prostatic bud formation -	st/apoptosis
AGAP004320	30	Signaling protein DOCK180	st	1	YES
AGAP004321	3	dodo - protein binding - epidermal growth factor receptor signaling pathway - nucleus - peptidyl-prolyl cis-trans isomerase	st
AGAP004322	6	Puf family RNA-binding protein	ps	2	YES
AGAP004324	2	Hypothetical secreted protein precursor - signalP detected	s/
AGAP004327	19	AF4/FMR2 family member 4 - regulation of cytoskeleton organization - regulation of transcription - compound eye photoreceptor development - - 14 NetOglyc sites	tm	3	YES
AGAP004329	1	Conserved plasma membrane protein - 2 predicted membrane helices - Membrane anchor detected	uc/memb membrane membrAnchor
AGAP004330	1	Conserved plasma membrane protein - 2 predicted membrane helices - Membrane anchor detected	uc/memb membrane membrAnchor
AGAP004332	4	Macrophage erythroblast attacher - cytoskeleton - nucleus - erythrocyte maturation - actin binding - cell cycle - cell division	cs
AGAP004335	30	Actin-binding cytoskeleton protein, filamin	cs
AGAP004336	3	Uncharacterized conserved protein	uc	2	YES
AGAP004340	10	Uncharacterized conserved protein, contains TraB domain	st	1	YES
AGAP004341	2	Histone deacetylase complex, MTA1 component	nr
AGAP004345	7	futsch - olfactory learning - neurofilament cytoskeleton organization - negative regulation of neuron apoptosis - axon cargo transport - - 11 NetOglyc sites	st/apoptosis	3	YES
AGAP004348	15	futsch - olfactory learning - neurofilament cytoskeleton organization - negative regulation of neuron apoptosis - axon cargo transport -	st/apoptosis	11	YES
AGAP004349	19	Dosage compensation complex, subunit MLE	tm
AGAP004351	3	ATP-dependent RNA helicase	tm
AGAP004352	14	GTP-specific succinyl-CoA synthetase, beta subunit	met/energy	1	YES
AGAP004353	3	Dual specificity protein phosphatase 10 - phosphoprotein phosphatase - protein amino acid dephosphorylation - MAP kinase tyrosine/serine/threonine - 35 NetOglyc sites	st
AGAP004358	22	Alkyl-dihydroxyacetonephosphate synthase	uc	2	YES
AGAP004362	10	Glutamate/leucine/phenylalanine/valine dehydrogenases	met/aa
AGAP004363	13	Elongin A - RNA elongation from RNA polymerase II promoter - positive transcription elongation factor - RNA polymerase II transcription elongation	tm	1	YES
AGAP004366	15	Delta-1-pyrroline-5-carboxylate dehydrogenase	met/aa
AGAP004370	2	transcription initiation factor IIA (TFIIA), gamma chain Aedes aegypti	tm
AGAP004371	3	carbohydrate (chondroitin 4) sulfotransferase 11 - cartilage development - embryonic skeletal system morphogenesis - embryonic viscerocranium - signalP detected	st/apoptosis
AGAP004372	16	Fatty acyl-CoA elongase/Polyunsaturated fatty acid specific elongation enzyme - 5 predicted membrane helices	met/lipd membrane	1	YES
AGAP004373	11	Fatty acyl-CoA elongase/Polyunsaturated fatty acid specific elongation enzyme - 7 predicted membrane helices	met/lipd membrane
AGAP004374	3	WD40 domain	st
AGAP004376	12	Predicted mutarotase	met/carb	3	YES
AGAP004378	3	glutathione S-transferase D11	detox
AGAP004379	7	glutathione transferase, delta class (AGAP004379-PA) Anopheles gambiae str. PEST	detox	2	YES
AGAP004380	4	glutathione transferase (AGAP004380-PA) Anopheles gambiae str. PEST	detox	1	YES
AGAP004382	10	glutathione S-transferase D3	detox	1	YES
AGAP004384	4	Monocarboxylate transporter - 11 predicted membrane helices	tr membrane
AGAP004391	25	N-acylneuraminate-9-phosphatase - cellular_component - N-acetylneuraminate biosynthetic process - hydrolase - phosphoglycolate phosphatase -	met/carb
AGAP004392	3	DNA polymerase alpha-primase complex, polymerase-associated subunit B	nr	1	YES
AGAP004394	12	dipeptidyl peptidase iii Aedes aegypti	pm/protease
AGAP004395	15	Nucleoplasmin - nucleic acid binding - nucleosome positioning - ATPase , coupled - nucleus - nucleolus - histone binding	nr
AGAP004396	15	Acetyl-CoA hydrolase	met/energy
AGAP004400	2	AGAP004400-PB Anopheles gambiae str. PEST	uc
AGAP004402	1	Permease of the major facilitator superfamily - 12 predicted membrane helices	met/carb membrane	1	YES
AGAP004404	1	AGAP004404-PA Anopheles gambiae str. PEST	uc
AGAP004405	6	Glucose-repressible alcohol dehydrogenase transcriptional effector CCR4	tm
AGAP004407	37	Lectin VIP36, involved in the transport of glyco carrying high mannose-type glycans - signalP detected	pe
AGAP004414	5	mRNA cleavage and polyadenylation factor I complex, subunit RNA15	tm
AGAP004417	20	Duplicated domain in the epidermal growth factor- and elongation factor-1alpha-binding protein Zpr1	ps	3	YES
AGAP004418	13	WD40 domain	st
AGAP004419	20	Nuclear division RFT1 protein - 8 predicted membrane helices	nr membrane	6	YES
AGAP004420	11	DCN1-like protein 1 - ubiquitin ligase complex - biological_process - protein binding - 15 NetOglyc sites	prot	3	YES
AGAP004422	2	60s ribosomal protein L19	ps
AGAP004425	22	Similar to bacterial dephospho-CoA kinase	met/int
AGAP004428	5	Fasciclin	extmat
AGAP004430	69	5'-3' exonuclease XRN1/KEM1/SEP1 involved in DNA strand exchange and mRNA turnover	nr	14	YES
AGAP004431	18	Hypothetical secreted protein precursor - signalP detected	s/	4	YES
AGAP004434	2	Histone acetyltransferase SAGA/ADA, catalytic subunit PCAF/GCN5	nr
AGAP004435	17	Uncharacterized conserved protein	uc	3	YES
AGAP004437	40	Glycerol-3-phosphate dehydrogenase - signalP detected	met/energy
AGAP004438	8	basic-leucine zipper (bZIP) transcription factor - sequence-specific DNA binding - nucleus - regulation of transcription, DNA-dependent -	tf
AGAP004439	2	Uncharacterized conserved protein	uc
AGAP004440	218	Beta-spectrin	cs	19	YES
AGAP004441	2	Uncharacterized conserved protein	uc
AGAP004443	31	Glycogen synthase kinase-3	met/carb
AGAP004446	10	Bromo adjacent homology domain-containing 1 protein - heterochromatin formation - chromatin binding - chromatin silencing complex - chromatin - 37 NetOglyc sites	tm	7	YES
AGAP004448	15	dishevelled - regulation of tube length, open tracheal system - phosphatidic acid binding - salivary gland morphogenesis - regulation of compound eye	s/
AGAP004450	1	Corticosteroid 11-beta-dehydrogenase - signalP detected	s/met/lipd Corticosteroid
AGAP004457	5	Predicted transporter (major facilitator superfamily) - 12 predicted membrane helices	tr membrane	1	YES
AGAP004458	8	Cytoskeletal regulator Flightless-I (contains leucine-rich and gelsolin repeats)	cs
AGAP004459	3	SMT3/SUMO-activating complex, AOS1/RAD31 component	pm
AGAP004460	1	AGAP004460-PA Anopheles gambiae str. PEST	uc
AGAP004461	2	Zn2+ transporter MSC2 (cation diffusion facilitator superfamily) - 6 predicted membrane helices	tr membrane
AGAP004464	19	AGAP004464-PA Anopheles gambiae str. PEST - 12 NetOglyc sites	uc	10	YES
AGAP004466	8	AGAP004466-PA Anopheles gambiae str. PEST	uc	2	YES
AGAP004469	1	Phosphatidylinositol transfer protein	met/lipd
AGAP004470	7	Conserved membrane protein	uc/memb	2	YES
AGAP004471	2	Hypothetical secreted protein precursor - signalP detected	s/	1	YES
AGAP004478	9	Uncharacterized conserved protein	uc	4	YES
AGAP004479	4	Predicted alpha/beta hydrolase	uc
AGAP004480	1	RNA polymerase III RPC4	tm
AGAP004481	2	Uncharacterized conserved protein	uc	1	YES
AGAP004483	10	Tomosyn - 12 NetOglyc sites	pe	1	YES
AGAP004484	7	CDGSH-type Zn-finger containing protein	uc
AGAP004485	2	, similar to CLV1 receptor kinase GB:AAB58929 from (Arabidopsis thaliana) - chr3:8780558-8784157 FORWARD - Aliases: K13K6.1	st
AGAP004486	9	adiponectin receptor Aedes aegypti - 7 predicted membrane helices	st membrane
AGAP004487	2	Sorting nexin SNX6/TFAF2, contains PX domain	imm
AGAP004489	11	Acyl-CoA-binding domain-containing protein 5 - acyl-CoA binding - lipid binding - integral to membrane - transport - membrane	met/lipd	1	YES
AGAP004490	3	Telomerase elongation inhibitor/RNA maturation protein PINX1	tm	1	YES
AGAP004492	3	RNA polymerase I transcription factor UAF	tm
AGAP004494	13	Mushroom body large-type Kenyon cell-specific protein 1 - positive regulation of transcription, DNA-dependent - sequence-specific DNA binding - - 19 NetOglyc sites	tm
AGAP004502	12	Serine/threonine protein phosphatase 2A, regulatory subunit	st
AGAP004504	13	Predicted equilibrative nucleoside transporter protein	tr
AGAP004507	50	Signaling protein DOCK180 - 11 NetOglyc sites	st	1	YES
AGAP004508	7	Conserved plasma membrane protein - 2 predicted membrane helices - 18 NetOglyc sites	uc/memb membrane	2	YES
AGAP004509	2	pre-mRNA-splicing factor RBM22 Culex quinquefasciatus	tm
AGAP004513	6	Para-hydroxybenzoate-polyprenyl transferase - 6 predicted membrane helices	met/int membrane	3	YES
AGAP004514	11	nucleostemin 1 - nucleolus - regulation of insulin receptor signaling pathway - regulation of multicellular organism growth - GTP binding	st
AGAP004516	6	hypothetical protein AND_06799 - 15 NetOglyc sites	met/nuc	2	YES
AGAP004519	8	MTC tricarboxylate transporter - transmembrane transport - integral to membrane - membrane - cation transmembrane transporter - iron ion transport -	tr
AGAP004520	1	Ran-binding protein RANBP3 - 13 NetOglyc sites	pe
AGAP004521	8	mRNA splicing factor/probable chromatin binding snw family nuclear protein	tm
AGAP004522	11	Ypt/Rab-specific GTPase-activating protein GYP1 - 12 NetOglyc sites	pe	1	YES
AGAP004523	6	hypothetical protein AND_11871	uc
AGAP004524	9	Cdc15/Fes/CIP4 domain-containing protein, PCH family protein, RhoGAP domain-containing protein - intracellular - regulation of Rac protein signal	st
[truncated: 3,624 more rows]
