# Supplementary material for: In depth annotation of the Anopheles gambiae mosquito midgut transcriptome
Source: BMC Genomics. 2014 Jul 29;15(1):636. doi: 10.1186/1471-2164-15-636 (PMC4131051; doi:10.1186/1471-2164-15-636)
Supplement: Supplementary file 9 — Additional file 9: File S1: BAM files for sequence reads from Anopheles gambiae G3 strain. Accessible in http://exon.niaid.nih.gov/Agam_MGT_RNAseq/. File S2. BAM files for sequence reads from Anopheles gambiae L3-5 strain. Accessible in http://exon.niaid.nih.gov/Agam_MGT_RNAseq/. File S3. Genomic location of transcript models (TCONS). Accessible in http://exon.niaid.nih.gov/Agam_MGT_RNAseq/. (ZIP 2 MB) [file 12864_2014_6335_MOESM9_ESM.zip]

Archive with 3 entries (3 files):
- File S1.bai
- File S2.bai
- File S3.gtf
