# Supplementary material for: In depth annotation of the Anopheles gambiae mosquito midgut transcriptome
Source: BMC Genomics. 2014 Jul 29;15(1):636. doi: 10.1186/1471-2164-15-636 (PMC4131051; doi:10.1186/1471-2164-15-636)
Supplement: Supplementary file 9 — Additional file 9: File S1: BAM files for sequence reads from Anopheles gambiae G3 strain. Accessible in http://exon.niaid.nih.gov/Agam_MGT_RNAseq/. File S2. BAM files for sequence reads from Anopheles gambiae L3-5 strain. Accessible in http://exon.niaid.nih.gov/Agam_MGT_RNAseq/. File S3. Genomic location of transcript models (TCONS). Accessible in http://exon.niaid.nih.gov/Agam_MGT_RNAseq/. (ZIP 2 MB) [file 12864_2014_6335_MOESM9_ESM.zip › File S3.gtf]

3L	Cufflinks	exon	9015519	9015893	.	+	.	gene_id "XLOC_011297"; transcript_id "TCONS_00023238"; exon_number "1"; gene_name "AGAP010731"; oId "CUFF.7265.2"; nearest_ref "AGAP010731-RA"; class_code "j"; tss_id "TSS15480";
3L	Cufflinks	exon	9015965	9016261	.	+	.	gene_id "XLOC_011297"; transcript_id "TCONS_00023238"; exon_number "2"; gene_name "AGAP010731"; oId "CUFF.7265.2"; nearest_ref "AGAP010731-RA"; class_code "j"; tss_id "TSS15480";
3L	Cufflinks	exon	9016345	9016934	.	+	.	gene_id "XLOC_011297"; transcript_id "TCONS_00023238"; exon_number "3"; gene_name "AGAP010731"; oId "CUFF.7265.2"; nearest_ref "AGAP010731-RA"; class_code "j"; tss_id "TSS15480";
3L	Cufflinks	exon	14000015	14000092	.	+	.	gene_id "XLOC_011428"; transcript_id "TCONS_00018776"; exon_number "1"; gene_name "AGAP010968"; oId "AGAP010968-RA"; nearest_ref "AGAP010968-RA"; class_code "="; tss_id "TSS15702"; p_id "P7423";
3L	Cufflinks	exon	14000168	14000338	.	+	.	gene_id "XLOC_011428"; transcript_id "TCONS_00018776"; exon_number "2"; gene_name "AGAP010968"; oId "AGAP010968-RA"; nearest_ref "AGAP010968-RA"; class_code "="; tss_id "TSS15702"; p_id "P7423";
3L	Cufflinks	exon	14000401	14000697	.	+	.	gene_id "XLOC_011428"; transcript_id "TCONS_00018776"; exon_number "3"; gene_name "AGAP010968"; oId "AGAP010968-RA"; nearest_ref "AGAP010968-RA"; class_code "="; tss_id "TSS15702"; p_id "P7423";
3L	Cufflinks	exon	14000773	14001312	.	+	.	gene_id "XLOC_011428"; transcript_id "TCONS_00018776"; exon_number "4"; gene_name "AGAP010968"; oId "AGAP010968-RA"; nearest_ref "AGAP010968-RA"; class_code "="; tss_id "TSS15702"; p_id "P7423";
3L	Cufflinks	exon	13999898	14000092	.	+	.	gene_id "XLOC_011428"; transcript_id "TCONS_00023289"; exon_number "1"; gene_name "AGAP010968"; oId "CUFF.7510.1"; nearest_ref "AGAP010968-RA"; class_code "j"; tss_id "TSS15701";
3L	Cufflinks	exon	14000168	14000697	.	+	.	gene_id "XLOC_011428"; transcript_id "TCONS_00023289"; exon_number "2"; gene_name "AGAP010968"; oId "CUFF.7510.1"; nearest_ref "AGAP010968-RA"; class_code "j"; tss_id "TSS15701";
3L	Cufflinks	exon	14000773	14001553	.	+	.	gene_id "XLOC_011428"; transcript_id "TCONS_00023289"; exon_number "3"; gene_name "AGAP010968"; oId "CUFF.7510.1"; nearest_ref "AGAP010968-RA"; class_code "j"; tss_id "TSS15701";
2L	Cufflinks	exon	4492189	4492390	.	+	.	gene_id "XLOC_000094"; transcript_id "TCONS_00000154"; exon_number "1"; gene_name "AGAP004855"; oId "AGAP004855-RA"; nearest_ref "AGAP004855-RA"; class_code "="; tss_id "TSS140"; p_id "P102";
2L	Cufflinks	exon	4492563	4493109	.	+	.	gene_id "XLOC_000094"; transcript_id "TCONS_00000154"; exon_number "2"; gene_name "AGAP004855"; oId "AGAP004855-RA"; nearest_ref "AGAP004855-RA"; class_code "="; tss_id "TSS140"; p_id "P102";
2L	Cufflinks	exon	4493243	4493442	.	+	.	gene_id "XLOC_000094"; transcript_id "TCONS_00000154"; exon_number "3"; gene_name "AGAP004855"; oId "AGAP004855-RA"; nearest_ref "AGAP004855-RA"; class_code "="; tss_id "TSS140"; p_id "P102";
2L	Cufflinks	exon	4493527	4494085	.	+	.	gene_id "XLOC_000094"; transcript_id "TCONS_00000154"; exon_number "4"; gene_name "AGAP004855"; oId "AGAP004855-RA"; nearest_ref "AGAP004855-RA"; class_code "="; tss_id "TSS140"; p_id "P102";
2L	Cufflinks	exon	31772158	31772381	.	+	.	gene_id "XLOC_000858"; transcript_id "TCONS_00001377"; exon_number "1"; gene_name "AGAP006430"; oId "AGAP006430-RB"; nearest_ref "AGAP006430-RB"; class_code "="; tss_id "TSS1320"; p_id "P870";
2L	Cufflinks	exon	31775187	31775340	.	+	.	gene_id "XLOC_000858"; transcript_id "TCONS_00001377"; exon_number "2"; gene_name "AGAP006430"; oId "AGAP006430-RB"; nearest_ref "AGAP006430-RB"; class_code "="; tss_id "TSS1320"; p_id "P870";
2L	Cufflinks	exon	31780449	31780978	.	+	.	gene_id "XLOC_000858"; transcript_id "TCONS_00001377"; exon_number "3"; gene_name "AGAP006430"; oId "AGAP006430-RB"; nearest_ref "AGAP006430-RB"; class_code "="; tss_id "TSS1320"; p_id "P870";
3R	Cufflinks	exon	50403559	50403711	.	+	.	gene_id "XLOC_016496"; transcript_id "TCONS_00027328"; exon_number "1"; gene_name "AGAP010193"; oId "AGAP010193-RA"; nearest_ref "AGAP010193-RA"; class_code "="; tss_id "TSS23167"; p_id "P10302";
3R	Cufflinks	exon	50407277	50407424	.	+	.	gene_id "XLOC_016496"; transcript_id "TCONS_00027328"; exon_number "2"; gene_name "AGAP010193"; oId "AGAP010193-RA"; nearest_ref "AGAP010193-RA"; class_code "="; tss_id "TSS23167"; p_id "P10302";
3R	Cufflinks	exon	50409938	50410500	.	+	.	gene_id "XLOC_016496"; transcript_id "TCONS_00027328"; exon_number "3"; gene_name "AGAP010193"; oId "AGAP010193-RA"; nearest_ref "AGAP010193-RA"; class_code "="; tss_id "TSS23167"; p_id "P10302";
2L	Cufflinks	exon	45036416	45038114	.	-	.	gene_id "XLOC_002934"; transcript_id "TCONS_00004439"; exon_number "1"; gene_name "AGAP007294"; oId "CUFF.2940.4"; nearest_ref "AGAP007294-RA"; class_code "j"; tss_id "TSS4266";
2L	Cufflinks	exon	45038244	45038584	.	-	.	gene_id "XLOC_002934"; transcript_id "TCONS_00004439"; exon_number "2"; gene_name "AGAP007294"; oId "CUFF.2940.4"; nearest_ref "AGAP007294-RA"; class_code "j"; tss_id "TSS4266";
2L	Cufflinks	exon	45038723	45039951	.	-	.	gene_id "XLOC_002934"; transcript_id "TCONS_00004439"; exon_number "3"; gene_name "AGAP007294"; oId "CUFF.2940.4"; nearest_ref "AGAP007294-RA"; class_code "j"; tss_id "TSS4266";
2L	Cufflinks	exon	45043561	45045217	.	-	.	gene_id "XLOC_002934"; transcript_id "TCONS_00004439"; exon_number "4"; gene_name "AGAP007294"; oId "CUFF.2940.4"; nearest_ref "AGAP007294-RA"; class_code "j"; tss_id "TSS4266";
2L	Cufflinks	exon	45036311	45039951	.	-	.	gene_id "XLOC_002934"; transcript_id "TCONS_00007264"; exon_number "1"; gene_name "AGAP007294"; oId "CUFF.2600.1"; nearest_ref "AGAP007294-RA"; class_code "o"; tss_id "TSS4265";
2L	Cufflinks	exon	45043561	45044789	.	-	.	gene_id "XLOC_002934"; transcript_id "TCONS_00007264"; exon_number "2"; gene_name "AGAP007294"; oId "CUFF.2600.1"; nearest_ref "AGAP007294-RA"; class_code "o"; tss_id "TSS4265";
2R	Cufflinks	exon	25140801	25144155	.	-	.	gene_id "XLOC_007922"; transcript_id "TCONS_00012593"; exon_number "1"; gene_name "AGAP002651"; oId "CUFF.4973.2"; nearest_ref "AGAP002651-RA"; class_code "j"; tss_id "TSS11025";
2R	Cufflinks	exon	25144238	25144482	.	-	.	gene_id "XLOC_007922"; transcript_id "TCONS_00012593"; exon_number "2"; gene_name "AGAP002651"; oId "CUFF.4973.2"; nearest_ref "AGAP002651-RA"; class_code "j"; tss_id "TSS11025";
2R	Cufflinks	exon	25144556	25144739	.	-	.	gene_id "XLOC_007922"; transcript_id "TCONS_00012593"; exon_number "3"; gene_name "AGAP002651"; oId "CUFF.4973.2"; nearest_ref "AGAP002651-RA"; class_code "j"; tss_id "TSS11025";
2R	Cufflinks	exon	25144839	25145019	.	-	.	gene_id "XLOC_007922"; transcript_id "TCONS_00012593"; exon_number "4"; gene_name "AGAP002651"; oId "CUFF.4973.2"; nearest_ref "AGAP002651-RA"; class_code "j"; tss_id "TSS11025";
2R	Cufflinks	exon	25145091	25145311	.	-	.	gene_id "XLOC_007922"; transcript_id "TCONS_00012593"; exon_number "5"; gene_name "AGAP002651"; oId "CUFF.4973.2"; nearest_ref "AGAP002651-RA"; class_code "j"; tss_id "TSS11025";
2R	Cufflinks	exon	25145433	25146170	.	-	.	gene_id "XLOC_007922"; transcript_id "TCONS_00012593"; exon_number "6"; gene_name "AGAP002651"; oId "CUFF.4973.2"; nearest_ref "AGAP002651-RA"; class_code "j"; tss_id "TSS11025";
2R	Cufflinks	exon	25146258	25146428	.	-	.	gene_id "XLOC_007922"; transcript_id "TCONS_00012593"; exon_number "7"; gene_name "AGAP002651"; oId "CUFF.4973.2"; nearest_ref "AGAP002651-RA"; class_code "j"; tss_id "TSS11025";
2R	Cufflinks	exon	25146504	25146671	.	-	.	gene_id "XLOC_007922"; transcript_id "TCONS_00012593"; exon_number "8"; gene_name "AGAP002651"; oId "CUFF.4973.2"; nearest_ref "AGAP002651-RA"; class_code "j"; tss_id "TSS11025";
2R	Cufflinks	exon	25146852	25150022	.	-	.	gene_id "XLOC_007922"; transcript_id "TCONS_00012593"; exon_number "9"; gene_name "AGAP002651"; oId "CUFF.4973.2"; nearest_ref "AGAP002651-RA"; class_code "j"; tss_id "TSS11025";
2R	Cufflinks	exon	25150173	25150454	.	-	.	gene_id "XLOC_007922"; transcript_id "TCONS_00012593"; exon_number "10"; gene_name "AGAP002651"; oId "CUFF.4973.2"; nearest_ref "AGAP002651-RA"; class_code "j"; tss_id "TSS11025";
2R	Cufflinks	exon	25150540	25150783	.	-	.	gene_id "XLOC_007922"; transcript_id "TCONS_00012593"; exon_number "11"; gene_name "AGAP002651"; oId "CUFF.4973.2"; nearest_ref "AGAP002651-RA"; class_code "j"; tss_id "TSS11025";
2R	Cufflinks	exon	25150870	25151572	.	-	.	gene_id "XLOC_007922"; transcript_id "TCONS_00012593"; exon_number "12"; gene_name "AGAP002651"; oId "CUFF.4973.2"; nearest_ref "AGAP002651-RA"; class_code "j"; tss_id "TSS11025";
2R	Cufflinks	exon	25151654	25152590	.	-	.	gene_id "XLOC_007922"; transcript_id "TCONS_00012593"; exon_number "13"; gene_name "AGAP002651"; oId "CUFF.4973.2"; nearest_ref "AGAP002651-RA"; class_code "j"; tss_id "TSS11025";
2R	Cufflinks	exon	25152806	25153131	.	-	.	gene_id "XLOC_007922"; transcript_id "TCONS_00012593"; exon_number "14"; gene_name "AGAP002651"; oId "CUFF.4973.2"; nearest_ref "AGAP002651-RA"; class_code "j"; tss_id "TSS11025";
2R	Cufflinks	exon	25153327	25154041	.	-	.	gene_id "XLOC_007922"; transcript_id "TCONS_00012593"; exon_number "15"; gene_name "AGAP002651"; oId "CUFF.4973.2"; nearest_ref "AGAP002651-RA"; class_code "j"; tss_id "TSS11025";
2R	Cufflinks	exon	25154122	25156043	.	-	.	gene_id "XLOC_007922"; transcript_id "TCONS_00012593"; exon_number "16"; gene_name "AGAP002651"; oId "CUFF.4973.2"; nearest_ref "AGAP002651-RA"; class_code "j"; tss_id "TSS11025";
2R	Cufflinks	exon	25156115	25156601	.	-	.	gene_id "XLOC_007922"; transcript_id "TCONS_00012593"; exon_number "17"; gene_name "AGAP002651"; oId "CUFF.4973.2"; nearest_ref "AGAP002651-RA"; class_code "j"; tss_id "TSS11025";
2R	Cufflinks	exon	25157908	25158129	.	-	.	gene_id "XLOC_007922"; transcript_id "TCONS_00012593"; exon_number "18"; gene_name "AGAP002651"; oId "CUFF.4973.2"; nearest_ref "AGAP002651-RA"; class_code "j"; tss_id "TSS11025";
2R	Cufflinks	exon	25158207	25158433	.	-	.	gene_id "XLOC_007922"; transcript_id "TCONS_00012593"; exon_number "19"; gene_name "AGAP002651"; oId "CUFF.4973.2"; nearest_ref "AGAP002651-RA"; class_code "j"; tss_id "TSS11025";
2R	Cufflinks	exon	25158531	25161348	.	-	.	gene_id "XLOC_007922"; transcript_id "TCONS_00012593"; exon_number "20"; gene_name "AGAP002651"; oId "CUFF.4973.2"; nearest_ref "AGAP002651-RA"; class_code "j"; tss_id "TSS11025";
2R	Cufflinks	exon	25161456	25161820	.	-	.	gene_id "XLOC_007922"; transcript_id "TCONS_00012593"; exon_number "21"; gene_name "AGAP002651"; oId "CUFF.4973.2"; nearest_ref "AGAP002651-RA"; class_code "j"; tss_id "TSS11025";
2R	Cufflinks	exon	25162540	25163022	.	-	.	gene_id "XLOC_007922"; transcript_id "TCONS_00012593"; exon_number "22"; gene_name "AGAP002651"; oId "CUFF.4973.2"; nearest_ref "AGAP002651-RA"; class_code "j"; tss_id "TSS11025";
2R	Cufflinks	exon	25142459	25144155	.	-	.	gene_id "XLOC_007922"; transcript_id "TCONS_00012594"; exon_number "1"; gene_name "AGAP002651"; oId "AGAP002651-RA"; nearest_ref "AGAP002651-RA"; class_code "="; tss_id "TSS11026"; p_id "P5999";
2R	Cufflinks	exon	25144238	25144482	.	-	.	gene_id "XLOC_007922"; transcript_id "TCONS_00012594"; exon_number "2"; gene_name "AGAP002651"; oId "AGAP002651-RA"; nearest_ref "AGAP002651-RA"; class_code "="; tss_id "TSS11026"; p_id "P5999";
2R	Cufflinks	exon	25144556	25144739	.	-	.	gene_id "XLOC_007922"; transcript_id "TCONS_00012594"; exon_number "3"; gene_name "AGAP002651"; oId "AGAP002651-RA"; nearest_ref "AGAP002651-RA"; class_code "="; tss_id "TSS11026"; p_id "P5999";
2R	Cufflinks	exon	25144839	25145019	.	-	.	gene_id "XLOC_007922"; transcript_id "TCONS_00012594"; exon_number "4"; gene_name "AGAP002651"; oId "AGAP002651-RA"; nearest_ref "AGAP002651-RA"; class_code "="; tss_id "TSS11026"; p_id "P5999";
2R	Cufflinks	exon	25145091	25145311	.	-	.	gene_id "XLOC_007922"; transcript_id "TCONS_00012594"; exon_number "5"; gene_name "AGAP002651"; oId "AGAP002651-RA"; nearest_ref "AGAP002651-RA"; class_code "="; tss_id "TSS11026"; p_id "P5999";
2R	Cufflinks	exon	25145433	25146170	.	-	.	gene_id "XLOC_007922"; transcript_id "TCONS_00012594"; exon_number "6"; gene_name "AGAP002651"; oId "AGAP002651-RA"; nearest_ref "AGAP002651-RA"; class_code "="; tss_id "TSS11026"; p_id "P5999";
2R	Cufflinks	exon	25146258	25146428	.	-	.	gene_id "XLOC_007922"; transcript_id "TCONS_00012594"; exon_number "7"; gene_name "AGAP002651"; oId "AGAP002651-RA"; nearest_ref "AGAP002651-RA"; class_code "="; tss_id "TSS11026"; p_id "P5999";
2R	Cufflinks	exon	25146504	25146671	.	-	.	gene_id "XLOC_007922"; transcript_id "TCONS_00012594"; exon_number "8"; gene_name "AGAP002651"; oId "AGAP002651-RA"; nearest_ref "AGAP002651-RA"; class_code "="; tss_id "TSS11026"; p_id "P5999";
2R	Cufflinks	exon	25146852	25148705	.	-	.	gene_id "XLOC_007922"; transcript_id "TCONS_00012594"; exon_number "9"; gene_name "AGAP002651"; oId "AGAP002651-RA"; nearest_ref "AGAP002651-RA"; class_code "="; tss_id "TSS11026"; p_id "P5999";
2R	Cufflinks	exon	25148835	25150022	.	-	.	gene_id "XLOC_007922"; transcript_id "TCONS_00012594"; exon_number "10"; gene_name "AGAP002651"; oId "AGAP002651-RA"; nearest_ref "AGAP002651-RA"; class_code "="; tss_id "TSS11026"; p_id "P5999";
2R	Cufflinks	exon	25150173	25150454	.	-	.	gene_id "XLOC_007922"; transcript_id "TCONS_00012594"; exon_number "11"; gene_name "AGAP002651"; oId "AGAP002651-RA"; nearest_ref "AGAP002651-RA"; class_code "="; tss_id "TSS11026"; p_id "P5999";
2R	Cufflinks	exon	25150540	25150783	.	-	.	gene_id "XLOC_007922"; transcript_id "TCONS_00012594"; exon_number "12"; gene_name "AGAP002651"; oId "AGAP002651-RA"; nearest_ref "AGAP002651-RA"; class_code "="; tss_id "TSS11026"; p_id "P5999";
2R	Cufflinks	exon	25150870	25151572	.	-	.	gene_id "XLOC_007922"; transcript_id "TCONS_00012594"; exon_number "13"; gene_name "AGAP002651"; oId "AGAP002651-RA"; nearest_ref "AGAP002651-RA"; class_code "="; tss_id "TSS11026"; p_id "P5999";
2R	Cufflinks	exon	25151654	25151885	.	-	.	gene_id "XLOC_007922"; transcript_id "TCONS_00012594"; exon_number "14"; gene_name "AGAP002651"; oId "AGAP002651-RA"; nearest_ref "AGAP002651-RA"; class_code "="; tss_id "TSS11026"; p_id "P5999";
2R	Cufflinks	exon	25151955	25152590	.	-	.	gene_id "XLOC_007922"; transcript_id "TCONS_00012594"; exon_number "15"; gene_name "AGAP002651"; oId "AGAP002651-RA"; nearest_ref "AGAP002651-RA"; class_code "="; tss_id "TSS11026"; p_id "P5999";
2R	Cufflinks	exon	25152806	25153131	.	-	.	gene_id "XLOC_007922"; transcript_id "TCONS_00012594"; exon_number "16"; gene_name "AGAP002651"; oId "AGAP002651-RA"; nearest_ref "AGAP002651-RA"; class_code "="; tss_id "TSS11026"; p_id "P5999";
2R	Cufflinks	exon	25153327	25154041	.	-	.	gene_id "XLOC_007922"; transcript_id "TCONS_00012594"; exon_number "17"; gene_name "AGAP002651"; oId "AGAP002651-RA"; nearest_ref "AGAP002651-RA"; class_code "="; tss_id "TSS11026"; p_id "P5999";
2R	Cufflinks	exon	25154122	25155016	.	-	.	gene_id "XLOC_007922"; transcript_id "TCONS_00012594"; exon_number "18"; gene_name "AGAP002651"; oId "AGAP002651-RA"; nearest_ref "AGAP002651-RA"; class_code "="; tss_id "TSS11026"; p_id "P5999";
2R	Cufflinks	exon	25155392	25155599	.	-	.	gene_id "XLOC_007922"; transcript_id "TCONS_00012594"; exon_number "19"; gene_name "AGAP002651"; oId "AGAP002651-RA"; nearest_ref "AGAP002651-RA"; class_code "="; tss_id "TSS11026"; p_id "P5999";
2R	Cufflinks	exon	25155687	25156043	.	-	.	gene_id "XLOC_007922"; transcript_id "TCONS_00012594"; exon_number "20"; gene_name "AGAP002651"; oId "AGAP002651-RA"; nearest_ref "AGAP002651-RA"; class_code "="; tss_id "TSS11026"; p_id "P5999";
2R	Cufflinks	exon	25156115	25156683	.	-	.	gene_id "XLOC_007922"; transcript_id "TCONS_00012594"; exon_number "21"; gene_name "AGAP002651"; oId "AGAP002651-RA"; nearest_ref "AGAP002651-RA"; class_code "="; tss_id "TSS11026"; p_id "P5999";
2R	Cufflinks	exon	25157864	25158129	.	-	.	gene_id "XLOC_007922"; transcript_id "TCONS_00012594"; exon_number "22"; gene_name "AGAP002651"; oId "AGAP002651-RA"; nearest_ref "AGAP002651-RA"; class_code "="; tss_id "TSS11026"; p_id "P5999";
2R	Cufflinks	exon	25158207	25158433	.	-	.	gene_id "XLOC_007922"; transcript_id "TCONS_00012594"; exon_number "23"; gene_name "AGAP002651"; oId "AGAP002651-RA"; nearest_ref "AGAP002651-RA"; class_code "="; tss_id "TSS11026"; p_id "P5999";
2R	Cufflinks	exon	25158531	25159639	.	-	.	gene_id "XLOC_007922"; transcript_id "TCONS_00012594"; exon_number "24"; gene_name "AGAP002651"; oId "AGAP002651-RA"; nearest_ref "AGAP002651-RA"; class_code "="; tss_id "TSS11026"; p_id "P5999";
2R	Cufflinks	exon	25159775	25161348	.	-	.	gene_id "XLOC_007922"; transcript_id "TCONS_00012594"; exon_number "25"; gene_name "AGAP002651"; oId "AGAP002651-RA"; nearest_ref "AGAP002651-RA"; class_code "="; tss_id "TSS11026"; p_id "P5999";
2R	Cufflinks	exon	25161456	25161648	.	-	.	gene_id "XLOC_007922"; transcript_id "TCONS_00012594"; exon_number "26"; gene_name "AGAP002651"; oId "AGAP002651-RA"; nearest_ref "AGAP002651-RA"; class_code "="; tss_id "TSS11026"; p_id "P5999";
2R	Cufflinks	exon	25140787	25144155	.	-	.	gene_id "XLOC_007922"; transcript_id "TCONS_00016712"; exon_number "1"; gene_name "AGAP002651"; oId "CUFF.4598.2"; nearest_ref "AGAP002651-RA"; class_code "j"; tss_id "TSS11023";
2R	Cufflinks	exon	25144238	25144482	.	-	.	gene_id "XLOC_007922"; transcript_id "TCONS_00016712"; exon_number "2"; gene_name "AGAP002651"; oId "CUFF.4598.2"; nearest_ref "AGAP002651-RA"; class_code "j"; tss_id "TSS11023";
2R	Cufflinks	exon	25144556	25144739	.	-	.	gene_id "XLOC_007922"; transcript_id "TCONS_00016712"; exon_number "3"; gene_name "AGAP002651"; oId "CUFF.4598.2"; nearest_ref "AGAP002651-RA"; class_code "j"; tss_id "TSS11023";
2R	Cufflinks	exon	25144839	25145019	.	-	.	gene_id "XLOC_007922"; transcript_id "TCONS_00016712"; exon_number "4"; gene_name "AGAP002651"; oId "CUFF.4598.2"; nearest_ref "AGAP002651-RA"; class_code "j"; tss_id "TSS11023";
2R	Cufflinks	exon	25145091	25145333	.	-	.	gene_id "XLOC_007922"; transcript_id "TCONS_00016712"; exon_number "5"; gene_name "AGAP002651"; oId "CUFF.4598.2"; nearest_ref "AGAP002651-RA"; class_code "j"; tss_id "TSS11023";
2R	Cufflinks	exon	25145419	25146428	.	-	.	gene_id "XLOC_007922"; transcript_id "TCONS_00016712"; exon_number "6"; gene_name "AGAP002651"; oId "CUFF.4598.2"; nearest_ref "AGAP002651-RA"; class_code "j"; tss_id "TSS11023";
2R	Cufflinks	exon	25146504	25148705	.	-	.	gene_id "XLOC_007922"; transcript_id "TCONS_00016712"; exon_number "7"; gene_name "AGAP002651"; oId "CUFF.4598.2"; nearest_ref "AGAP002651-RA"; class_code "j"; tss_id "TSS11023";
2R	Cufflinks	exon	25148835	25150454	.	-	.	gene_id "XLOC_007922"; transcript_id "TCONS_00016712"; exon_number "8"; gene_name "AGAP002651"; oId "CUFF.4598.2"; nearest_ref "AGAP002651-RA"; class_code "j"; tss_id "TSS11023";
2R	Cufflinks	exon	25150540	25150783	.	-	.	gene_id "XLOC_007922"; transcript_id "TCONS_00016712"; exon_number "9"; gene_name "AGAP002651"; oId "CUFF.4598.2"; nearest_ref "AGAP002651-RA"; class_code "j"; tss_id "TSS11023";
2R	Cufflinks	exon	25150870	25151572	.	-	.	gene_id "XLOC_007922"; transcript_id "TCONS_00016712"; exon_number "10"; gene_name "AGAP002651"; oId "CUFF.4598.2"; nearest_ref "AGAP002651-RA"; class_code "j"; tss_id "TSS11023";
2R	Cufflinks	exon	25151654	25152710	.	-	.	gene_id "XLOC_007922"; transcript_id "TCONS_00016712"; exon_number "11"; gene_name "AGAP002651"; oId "CUFF.4598.2"; nearest_ref "AGAP002651-RA"; class_code "j"; tss_id "TSS11023";
2R	Cufflinks	exon	25152806	25153131	.	-	.	gene_id "XLOC_007922"; transcript_id "TCONS_00016712"; exon_number "12"; gene_name "AGAP002651"; oId "CUFF.4598.2"; nearest_ref "AGAP002651-RA"; class_code "j"; tss_id "TSS11023";
2R	Cufflinks	exon	25153327	25154041	.	-	.	gene_id "XLOC_007922"; transcript_id "TCONS_00016712"; exon_number "13"; gene_name "AGAP002651"; oId "CUFF.4598.2"; nearest_ref "AGAP002651-RA"; class_code "j"; tss_id "TSS11023";
2R	Cufflinks	exon	25154122	25156043	.	-	.	gene_id "XLOC_007922"; transcript_id "TCONS_00016712"; exon_number "14"; gene_name "AGAP002651"; oId "CUFF.4598.2"; nearest_ref "AGAP002651-RA"; class_code "j"; tss_id "TSS11023";
2R	Cufflinks	exon	25156115	25156601	.	-	.	gene_id "XLOC_007922"; transcript_id "TCONS_00016712"; exon_number "15"; gene_name "AGAP002651"; oId "CUFF.4598.2"; nearest_ref "AGAP002651-RA"; class_code "j"; tss_id "TSS11023";
2R	Cufflinks	exon	25157908	25158129	.	-	.	gene_id "XLOC_007922"; transcript_id "TCONS_00016712"; exon_number "16"; gene_name "AGAP002651"; oId "CUFF.4598.2"; nearest_ref "AGAP002651-RA"; class_code "j"; tss_id "TSS11023";
2R	Cufflinks	exon	25158207	25158433	.	-	.	gene_id "XLOC_007922"; transcript_id "TCONS_00016712"; exon_number "17"; gene_name "AGAP002651"; oId "CUFF.4598.2"; nearest_ref "AGAP002651-RA"; class_code "j"; tss_id "TSS11023";
2R	Cufflinks	exon	25158531	25159639	.	-	.	gene_id "XLOC_007922"; transcript_id "TCONS_00016712"; exon_number "18"; gene_name "AGAP002651"; oId "CUFF.4598.2"; nearest_ref "AGAP002651-RA"; class_code "j"; tss_id "TSS11023";
2R	Cufflinks	exon	25159775	25161348	.	-	.	gene_id "XLOC_007922"; transcript_id "TCONS_00016712"; exon_number "19"; gene_name "AGAP002651"; oId "CUFF.4598.2"; nearest_ref "AGAP002651-RA"; class_code "j"; tss_id "TSS11023";
2R	Cufflinks	exon	25161456	25161820	.	-	.	gene_id "XLOC_007922"; transcript_id "TCONS_00016712"; exon_number "20"; gene_name "AGAP002651"; oId "CUFF.4598.2"; nearest_ref "AGAP002651-RA"; class_code "j"; tss_id "TSS11023";
2R	Cufflinks	exon	25161917	25161934	.	-	.	gene_id "XLOC_007922"; transcript_id "TCONS_00016712"; exon_number "21"; gene_name "AGAP002651"; oId "CUFF.4598.2"; nearest_ref "AGAP002651-RA"; class_code "j"; tss_id "TSS11023";
2L	Cufflinks	exon	7455500	7455754	.	-	.	gene_id "XLOC_001679"; transcript_id "TCONS_00002646"; exon_number "1"; gene_name "AGAP004978"; oId "AGAP004978-RA"; nearest_ref "AGAP004978-RA"; class_code "="; tss_id "TSS2550"; p_id "P1664";
2L	Cufflinks	exon	7455835	7456078	.	-	.	gene_id "XLOC_001679"; transcript_id "TCONS_00002646"; exon_number "2"; gene_name "AGAP004978"; oId "AGAP004978-RA"; nearest_ref "AGAP004978-RA"; class_code "="; tss_id "TSS2550"; p_id "P1664";
2L	Cufflinks	exon	7456145	7456772	.	-	.	gene_id "XLOC_001679"; transcript_id "TCONS_00002646"; exon_number "3"; gene_name "AGAP004978"; oId "AGAP004978-RA"; nearest_ref "AGAP004978-RA"; class_code "="; tss_id "TSS2550"; p_id "P1664";
2L	Cufflinks	exon	7456841	7456942	.	-	.	gene_id "XLOC_001679"; transcript_id "TCONS_00002646"; exon_number "4"; gene_name "AGAP004978"; oId "AGAP004978-RA"; nearest_ref "AGAP004978-RA"; class_code "="; tss_id "TSS2550"; p_id "P1664";
2L	Cufflinks	exon	7457009	7457965	.	-	.	gene_id "XLOC_001679"; transcript_id "TCONS_00002646"; exon_number "5"; gene_name "AGAP004978"; oId "AGAP004978-RA"; nearest_ref "AGAP004978-RA"; class_code "="; tss_id "TSS2550"; p_id "P1664";
3R	Cufflinks	exon	35069541	35071546	.	.	.	gene_id "XLOC_019138"; transcript_id "TCONS_00030392"; exon_number "1"; gene_name "AGAP009515"; oId "CUFF.12552.1"; nearest_ref "AGAP009515-RA"; class_code "i"; tss_id "TSS26716";
2L	Cufflinks	exon	18293864	18293982	.	+	.	gene_id "XLOC_000502"; transcript_id "TCONS_00000815"; exon_number "1"; gene_name "AGAP005652"; oId "CUFF.1160.1"; nearest_ref "AGAP005652-RA"; class_code "="; tss_id "TSS778"; p_id "P516";
2L	Cufflinks	exon	18294488	18295752	.	+	.	gene_id "XLOC_000502"; transcript_id "TCONS_00000815"; exon_number "2"; gene_name "AGAP005652"; oId "CUFF.1160.1"; nearest_ref "AGAP005652-RA"; class_code "="; tss_id "TSS778"; p_id "P516";
2L	Cufflinks	exon	18299822	18300000	.	+	.	gene_id "XLOC_000502"; transcript_id "TCONS_00000815"; exon_number "3"; gene_name "AGAP005652"; oId "CUFF.1160.1"; nearest_ref "AGAP005652-RA"; class_code "="; tss_id "TSS778"; p_id "P516";
2L	Cufflinks	exon	18300094	18302947	.	+	.	gene_id "XLOC_000502"; transcript_id "TCONS_00000815"; exon_number "4"; gene_name "AGAP005652"; oId "CUFF.1160.1"; nearest_ref "AGAP005652-RA"; class_code "="; tss_id "TSS778"; p_id "P516";
2L	Cufflinks	exon	5826320	5826411	.	+	.	gene_id "XLOC_000119"; transcript_id "TCONS_00000197"; exon_number "1"; gene_name "AGAP004912"; oId "AGAP004912-RB"; nearest_ref "AGAP004912-RB"; class_code "="; tss_id "TSS183"; p_id "P130";
2L	Cufflinks	exon	5826492	5827735	.	+	.	gene_id "XLOC_000119"; transcript_id "TCONS_00000197"; exon_number "2"; gene_name "AGAP004912"; oId "AGAP004912-RB"; nearest_ref "AGAP004912-RB"; class_code "="; tss_id "TSS183"; p_id "P130";
2L	Cufflinks	exon	5830393	5830571	.	+	.	gene_id "XLOC_000119"; transcript_id "TCONS_00000197"; exon_number "3"; gene_name "AGAP004912"; oId "AGAP004912-RB"; nearest_ref "AGAP004912-RB"; class_code "="; tss_id "TSS183"; p_id "P130";
2L	Cufflinks	exon	5830644	5831336	.	+	.	gene_id "XLOC_000119"; transcript_id "TCONS_00000197"; exon_number "4"; gene_name "AGAP004912"; oId "AGAP004912-RB"; nearest_ref "AGAP004912-RB"; class_code "="; tss_id "TSS183"; p_id "P130";
3R	Cufflinks	exon	27410675	27410920	.	+	.	gene_id "XLOC_015917"; transcript_id "TCONS_00026379"; exon_number "1"; gene_name "AGAP009143"; oId "AGAP009143-RA"; nearest_ref "AGAP009143-RA"; class_code "="; tss_id "TSS22208"; p_id "P9764";
3R	Cufflinks	exon	27418660	27418835	.	+	.	gene_id "XLOC_015917"; transcript_id "TCONS_00026379"; exon_number "2"; gene_name "AGAP009143"; oId "AGAP009143-RA"; nearest_ref "AGAP009143-RA"; class_code "="; tss_id "TSS22208"; p_id "P9764";
3R	Cufflinks	exon	27418899	27425134	.	+	.	gene_id "XLOC_015917"; transcript_id "TCONS_00026379"; exon_number "3"; gene_name "AGAP009143"; oId "AGAP009143-RA"; nearest_ref "AGAP009143-RA"; class_code "="; tss_id "TSS22208"; p_id "P9764";
3R	Cufflinks	exon	27425199	27425410	.	+	.	gene_id "XLOC_015917"; transcript_id "TCONS_00026379"; exon_number "4"; gene_name "AGAP009143"; oId "AGAP009143-RA"; nearest_ref "AGAP009143-RA"; class_code "="; tss_id "TSS22208"; p_id "P9764";
3R	Cufflinks	exon	27425475	27425830	.	+	.	gene_id "XLOC_015917"; transcript_id "TCONS_00026379"; exon_number "5"; gene_name "AGAP009143"; oId "AGAP009143-RA"; nearest_ref "AGAP009143-RA"; class_code "="; tss_id "TSS22208"; p_id "P9764";
3R	Cufflinks	exon	27425901	27426026	.	+	.	gene_id "XLOC_015917"; transcript_id "TCONS_00026379"; exon_number "6"; gene_name "AGAP009143"; oId "AGAP009143-RA"; nearest_ref "AGAP009143-RA"; class_code "="; tss_id "TSS22208"; p_id "P9764";
3R	Cufflinks	exon	27426534	27427002	.	+	.	gene_id "XLOC_015917"; transcript_id "TCONS_00026379"; exon_number "7"; gene_name "AGAP009143"; oId "AGAP009143-RA"; nearest_ref "AGAP009143-RA"; class_code "="; tss_id "TSS22208"; p_id "P9764";
3R	Cufflinks	exon	27427073	27427294	.	+	.	gene_id "XLOC_015917"; transcript_id "TCONS_00026379"; exon_number "8"; gene_name "AGAP009143"; oId "AGAP009143-RA"; nearest_ref "AGAP009143-RA"; class_code "="; tss_id "TSS22208"; p_id "P9764";
3R	Cufflinks	exon	27427662	27428291	.	+	.	gene_id "XLOC_015917"; transcript_id "TCONS_00026379"; exon_number "9"; gene_name "AGAP009143"; oId "AGAP009143-RA"; nearest_ref "AGAP009143-RA"; class_code "="; tss_id "TSS22208"; p_id "P9764";
3R	Cufflinks	exon	27428334	27428759	.	+	.	gene_id "XLOC_015917"; transcript_id "TCONS_00026379"; exon_number "10"; gene_name "AGAP009143"; oId "AGAP009143-RA"; nearest_ref "AGAP009143-RA"; class_code "="; tss_id "TSS22208"; p_id "P9764";
2R	Cufflinks	exon	37092633	37092859	.	-	.	gene_id "XLOC_008310"; transcript_id "TCONS_00013176"; exon_number "1"; gene_name "AGAP003373"; oId "CUFF.5315.1"; nearest_ref "AGAP003373-RA"; class_code "j"; tss_id "TSS11577";
2R	Cufflinks	exon	37092929	37093002	.	-	.	gene_id "XLOC_008310"; transcript_id "TCONS_00013176"; exon_number "2"; gene_name "AGAP003373"; oId "CUFF.5315.1"; nearest_ref "AGAP003373-RA"; class_code "j"; tss_id "TSS11577";
2R	Cufflinks	exon	37093079	37093585	.	-	.	gene_id "XLOC_008310"; transcript_id "TCONS_00013176"; exon_number "3"; gene_name "AGAP003373"; oId "CUFF.5315.1"; nearest_ref "AGAP003373-RA"; class_code "j"; tss_id "TSS11577";
2R	Cufflinks	exon	37093669	37093875	.	-	.	gene_id "XLOC_008310"; transcript_id "TCONS_00013176"; exon_number "4"; gene_name "AGAP003373"; oId "CUFF.5315.1"; nearest_ref "AGAP003373-RA"; class_code "j"; tss_id "TSS11577";
2R	Cufflinks	exon	37094751	37095056	.	-	.	gene_id "XLOC_008310"; transcript_id "TCONS_00013176"; exon_number "5"; gene_name "AGAP003373"; oId "CUFF.5315.1"; nearest_ref "AGAP003373-RA"; class_code "j"; tss_id "TSS11577";
2R	Cufflinks	exon	37095297	37095465	.	-	.	gene_id "XLOC_008310"; transcript_id "TCONS_00013176"; exon_number "6"; gene_name "AGAP003373"; oId "CUFF.5315.1"; nearest_ref "AGAP003373-RA"; class_code "j"; tss_id "TSS11577";
2R	Cufflinks	exon	37105224	37106736	.	-	.	gene_id "XLOC_008310"; transcript_id "TCONS_00013176"; exon_number "7"; gene_name "AGAP003373"; oId "CUFF.5315.1"; nearest_ref "AGAP003373-RA"; class_code "j"; tss_id "TSS11577";
2L	Cufflinks	exon	12995853	12996267	.	-	.	gene_id "XLOC_001828"; transcript_id "TCONS_00006964"; exon_number "1"; gene_name "AGAP005246"; oId "CUFF.819.1"; nearest_ref "AGAP005246-RA"; class_code "j"; tss_id "TSS2761";
2L	Cufflinks	exon	12999324	12999498	.	-	.	gene_id "XLOC_001828"; transcript_id "TCONS_00006964"; exon_number "2"; gene_name "AGAP005246"; oId "CUFF.819.1"; nearest_ref "AGAP005246-RA"; class_code "j"; tss_id "TSS2761";
2L	Cufflinks	exon	13000142	13000283	.	-	.	gene_id "XLOC_001828"; transcript_id "TCONS_00006964"; exon_number "3"; gene_name "AGAP005246"; oId "CUFF.819.1"; nearest_ref "AGAP005246-RA"; class_code "j"; tss_id "TSS2761";
2L	Cufflinks	exon	13000388	13001185	.	-	.	gene_id "XLOC_001828"; transcript_id "TCONS_00006964"; exon_number "4"; gene_name "AGAP005246"; oId "CUFF.819.1"; nearest_ref "AGAP005246-RA"; class_code "j"; tss_id "TSS2761";
2L	Cufflinks	exon	13001270	13001498	.	-	.	gene_id "XLOC_001828"; transcript_id "TCONS_00006964"; exon_number "5"; gene_name "AGAP005246"; oId "CUFF.819.1"; nearest_ref "AGAP005246-RA"; class_code "j"; tss_id "TSS2761";
X	Cufflinks	exon	1597931	1598066	.	+	.	gene_id "XLOC_021420"; transcript_id "TCONS_00037948"; exon_number "1"; gene_name "AGAP000099"; oId "CUFF.13569.1"; nearest_ref "AGAP000099-RA"; class_code "j"; tss_id "TSS29403";
X	Cufflinks	exon	1609025	1609449	.	+	.	gene_id "XLOC_021420"; transcript_id "TCONS_00037948"; exon_number "2"; gene_name "AGAP000099"; oId "CUFF.13569.1"; nearest_ref "AGAP000099-RA"; class_code "j"; tss_id "TSS29403";
X	Cufflinks	exon	1609530	1610503	.	+	.	gene_id "XLOC_021420"; transcript_id "TCONS_00037948"; exon_number "3"; gene_name "AGAP000099"; oId "CUFF.13569.1"; nearest_ref "AGAP000099-RA"; class_code "j"; tss_id "TSS29403";
X	Cufflinks	exon	1610572	1610695	.	+	.	gene_id "XLOC_021420"; transcript_id "TCONS_00037948"; exon_number "4"; gene_name "AGAP000099"; oId "CUFF.13569.1"; nearest_ref "AGAP000099-RA"; class_code "j"; tss_id "TSS29403";
X	Cufflinks	exon	1611173	1611296	.	+	.	gene_id "XLOC_021420"; transcript_id "TCONS_00037948"; exon_number "5"; gene_name "AGAP000099"; oId "CUFF.13569.1"; nearest_ref "AGAP000099-RA"; class_code "j"; tss_id "TSS29403";
X	Cufflinks	exon	1611378	1611867	.	+	.	gene_id "XLOC_021420"; transcript_id "TCONS_00037948"; exon_number "6"; gene_name "AGAP000099"; oId "CUFF.13569.1"; nearest_ref "AGAP000099-RA"; class_code "j"; tss_id "TSS29403";
X	Cufflinks	exon	1611961	1612300	.	+	.	gene_id "XLOC_021420"; transcript_id "TCONS_00037948"; exon_number "7"; gene_name "AGAP000099"; oId "CUFF.13569.1"; nearest_ref "AGAP000099-RA"; class_code "j"; tss_id "TSS29403";
X	Cufflinks	exon	1616557	1619632	.	+	.	gene_id "XLOC_021420"; transcript_id "TCONS_00037948"; exon_number "8"; gene_name "AGAP000099"; oId "CUFF.13569.1"; nearest_ref "AGAP000099-RA"; class_code "j"; tss_id "TSS29403";
X	Cufflinks	exon	1608729	1608935	.	+	.	gene_id "XLOC_021420"; transcript_id "TCONS_00037949"; exon_number "1"; gene_name "AGAP000099"; oId "CUFF.13569.2"; nearest_ref "AGAP000099-RA"; class_code "j"; tss_id "TSS29404";
X	Cufflinks	exon	1609025	1609449	.	+	.	gene_id "XLOC_021420"; transcript_id "TCONS_00037949"; exon_number "2"; gene_name "AGAP000099"; oId "CUFF.13569.2"; nearest_ref "AGAP000099-RA"; class_code "j"; tss_id "TSS29404";
X	Cufflinks	exon	1609530	1610503	.	+	.	gene_id "XLOC_021420"; transcript_id "TCONS_00037949"; exon_number "3"; gene_name "AGAP000099"; oId "CUFF.13569.2"; nearest_ref "AGAP000099-RA"; class_code "j"; tss_id "TSS29404";
X	Cufflinks	exon	1610572	1610695	.	+	.	gene_id "XLOC_021420"; transcript_id "TCONS_00037949"; exon_number "4"; gene_name "AGAP000099"; oId "CUFF.13569.2"; nearest_ref "AGAP000099-RA"; class_code "j"; tss_id "TSS29404";
X	Cufflinks	exon	1611173	1611296	.	+	.	gene_id "XLOC_021420"; transcript_id "TCONS_00037949"; exon_number "5"; gene_name "AGAP000099"; oId "CUFF.13569.2"; nearest_ref "AGAP000099-RA"; class_code "j"; tss_id "TSS29404";
X	Cufflinks	exon	1611378	1611867	.	+	.	gene_id "XLOC_021420"; transcript_id "TCONS_00037949"; exon_number "6"; gene_name "AGAP000099"; oId "CUFF.13569.2"; nearest_ref "AGAP000099-RA"; class_code "j"; tss_id "TSS29404";
X	Cufflinks	exon	1611961	1612300	.	+	.	gene_id "XLOC_021420"; transcript_id "TCONS_00037949"; exon_number "7"; gene_name "AGAP000099"; oId "CUFF.13569.2"; nearest_ref "AGAP000099-RA"; class_code "j"; tss_id "TSS29404";
X	Cufflinks	exon	1620643	1620744	.	+	.	gene_id "XLOC_021420"; transcript_id "TCONS_00037949"; exon_number "8"; gene_name "AGAP000099"; oId "CUFF.13569.2"; nearest_ref "AGAP000099-RA"; class_code "j"; tss_id "TSS29404";
3R	Cufflinks	exon	10060303	10061896	.	-	.	gene_id "XLOC_016892"; transcript_id "TCONS_00031549"; exon_number "1"; gene_name "AGAP008364"; oId "CUFF.10042.1"; nearest_ref "AGAP008364-RA"; class_code "j"; tss_id "TSS23717";
3R	Cufflinks	exon	10062003	10062156	.	-	.	gene_id "XLOC_016892"; transcript_id "TCONS_00031549"; exon_number "2"; gene_name "AGAP008364"; oId "CUFF.10042.1"; nearest_ref "AGAP008364-RA"; class_code "j"; tss_id "TSS23717";
3R	Cufflinks	exon	10062239	10063848	.	-	.	gene_id "XLOC_016892"; transcript_id "TCONS_00031549"; exon_number "3"; gene_name "AGAP008364"; oId "CUFF.10042.1"; nearest_ref "AGAP008364-RA"; class_code "j"; tss_id "TSS23717";
3R	Cufflinks	exon	10063920	10064227	.	-	.	gene_id "XLOC_016892"; transcript_id "TCONS_00031549"; exon_number "4"; gene_name "AGAP008364"; oId "CUFF.10042.1"; nearest_ref "AGAP008364-RA"; class_code "j"; tss_id "TSS23717";
3R	Cufflinks	exon	10066508	10066694	.	-	.	gene_id "XLOC_016892"; transcript_id "TCONS_00031549"; exon_number "5"; gene_name "AGAP008364"; oId "CUFF.10042.1"; nearest_ref "AGAP008364-RA"; class_code "j"; tss_id "TSS23717";
3R	Cufflinks	exon	10071381	10071423	.	-	.	gene_id "XLOC_016892"; transcript_id "TCONS_00031549"; exon_number "6"; gene_name "AGAP008364"; oId "CUFF.10042.1"; nearest_ref "AGAP008364-RA"; class_code "j"; tss_id "TSS23717";
3R	Cufflinks	exon	10071489	10071740	.	-	.	gene_id "XLOC_016892"; transcript_id "TCONS_00031549"; exon_number "7"; gene_name "AGAP008364"; oId "CUFF.10042.1"; nearest_ref "AGAP008364-RA"; class_code "j"; tss_id "TSS23717";
3R	Cufflinks	exon	10071822	10072805	.	-	.	gene_id "XLOC_016892"; transcript_id "TCONS_00031549"; exon_number "8"; gene_name "AGAP008364"; oId "CUFF.10042.1"; nearest_ref "AGAP008364-RA"; class_code "j"; tss_id "TSS23717";
3R	Cufflinks	exon	10072880	10073239	.	-	.	gene_id "XLOC_016892"; transcript_id "TCONS_00031549"; exon_number "9"; gene_name "AGAP008364"; oId "CUFF.10042.1"; nearest_ref "AGAP008364-RA"; class_code "j"; tss_id "TSS23717";
3R	Cufflinks	exon	10073345	10073525	.	-	.	gene_id "XLOC_016892"; transcript_id "TCONS_00031549"; exon_number "10"; gene_name "AGAP008364"; oId "CUFF.10042.1"; nearest_ref "AGAP008364-RA"; class_code "j"; tss_id "TSS23717";
3R	Cufflinks	exon	10075493	10075757	.	-	.	gene_id "XLOC_016892"; transcript_id "TCONS_00031549"; exon_number "11"; gene_name "AGAP008364"; oId "CUFF.10042.1"; nearest_ref "AGAP008364-RA"; class_code "j"; tss_id "TSS23717";
3R	Cufflinks	exon	10076106	10076225	.	-	.	gene_id "XLOC_016892"; transcript_id "TCONS_00031549"; exon_number "12"; gene_name "AGAP008364"; oId "CUFF.10042.1"; nearest_ref "AGAP008364-RA"; class_code "j"; tss_id "TSS23717";
2L	Cufflinks	exon	12995858	12996267	.	-	.	gene_id "XLOC_001828"; transcript_id "TCONS_00002880"; exon_number "1"; gene_name "AGAP005246"; oId "CUFF.778.1"; nearest_ref "AGAP005246-RA"; class_code "j"; tss_id "TSS2762";
2L	Cufflinks	exon	13000142	13000283	.	-	.	gene_id "XLOC_001828"; transcript_id "TCONS_00002880"; exon_number "2"; gene_name "AGAP005246"; oId "CUFF.778.1"; nearest_ref "AGAP005246-RA"; class_code "j"; tss_id "TSS2762";
2L	Cufflinks	exon	13000388	13001185	.	-	.	gene_id "XLOC_001828"; transcript_id "TCONS_00002880"; exon_number "3"; gene_name "AGAP005246"; oId "CUFF.778.1"; nearest_ref "AGAP005246-RA"; class_code "j"; tss_id "TSS2762";
2L	Cufflinks	exon	13001270	13001481	.	-	.	gene_id "XLOC_001828"; transcript_id "TCONS_00002880"; exon_number "4"; gene_name "AGAP005246"; oId "CUFF.778.1"; nearest_ref "AGAP005246-RA"; class_code "j"; tss_id "TSS2762";
2L	Cufflinks	exon	13001602	13001860	.	-	.	gene_id "XLOC_001828"; transcript_id "TCONS_00002880"; exon_number "5"; gene_name "AGAP005246"; oId "CUFF.778.1"; nearest_ref "AGAP005246-RA"; class_code "j"; tss_id "TSS2762";
2L	Cufflinks	exon	12996269	12996774	.	-	.	gene_id "XLOC_001828"; transcript_id "TCONS_00002881"; exon_number "1"; gene_name "AGAP005246"; oId "CUFF.778.3"; nearest_ref "AGAP005246-RA"; class_code "j"; tss_id "TSS2762";
2L	Cufflinks	exon	13000142	13000283	.	-	.	gene_id "XLOC_001828"; transcript_id "TCONS_00002881"; exon_number "2"; gene_name "AGAP005246"; oId "CUFF.778.3"; nearest_ref "AGAP005246-RA"; class_code "j"; tss_id "TSS2762";
2L	Cufflinks	exon	13000388	13001185	.	-	.	gene_id "XLOC_001828"; transcript_id "TCONS_00002881"; exon_number "3"; gene_name "AGAP005246"; oId "CUFF.778.3"; nearest_ref "AGAP005246-RA"; class_code "j"; tss_id "TSS2762";
2L	Cufflinks	exon	13001270	13001481	.	-	.	gene_id "XLOC_001828"; transcript_id "TCONS_00002881"; exon_number "4"; gene_name "AGAP005246"; oId "CUFF.778.3"; nearest_ref "AGAP005246-RA"; class_code "j"; tss_id "TSS2762";
2L	Cufflinks	exon	13001602	13001860	.	-	.	gene_id "XLOC_001828"; transcript_id "TCONS_00002881"; exon_number "5"; gene_name "AGAP005246"; oId "CUFF.778.3"; nearest_ref "AGAP005246-RA"; class_code "j"; tss_id "TSS2762";
3R	Cufflinks	exon	49284210	49284717	.	+	.	gene_id "XLOC_016463"; transcript_id "TCONS_00031416"; exon_number "1"; gene_name "AGAP010132"; oId "CUFF.12137.1"; nearest_ref "AGAP010132-RA"; class_code "j"; tss_id "TSS23111";
3R	Cufflinks	exon	49285261	49286061	.	+	.	gene_id "XLOC_016463"; transcript_id "TCONS_00031416"; exon_number "2"; gene_name "AGAP010132"; oId "CUFF.12137.1"; nearest_ref "AGAP010132-RA"; class_code "j"; tss_id "TSS23111";
3R	Cufflinks	exon	49286148	49286986	.	+	.	gene_id "XLOC_016463"; transcript_id "TCONS_00031416"; exon_number "3"; gene_name "AGAP010132"; oId "CUFF.12137.1"; nearest_ref "AGAP010132-RA"; class_code "j"; tss_id "TSS23111";
3R	Cufflinks	exon	49287062	49287152	.	+	.	gene_id "XLOC_016463"; transcript_id "TCONS_00031416"; exon_number "4"; gene_name "AGAP010132"; oId "CUFF.12137.1"; nearest_ref "AGAP010132-RA"; class_code "j"; tss_id "TSS23111";
3R	Cufflinks	exon	49287224	49287461	.	+	.	gene_id "XLOC_016463"; transcript_id "TCONS_00031416"; exon_number "5"; gene_name "AGAP010132"; oId "CUFF.12137.1"; nearest_ref "AGAP010132-RA"; class_code "j"; tss_id "TSS23111";
3R	Cufflinks	exon	48677093	48678211	.	-	.	gene_id "XLOC_017805"; transcript_id "TCONS_00029268"; exon_number "1"; gene_name "AGAP010083"; oId "CUFF.13060.1"; nearest_ref "AGAP010083-RA"; class_code "j"; tss_id "TSS25059";
3R	Cufflinks	exon	48678287	48678419	.	-	.	gene_id "XLOC_017805"; transcript_id "TCONS_00029268"; exon_number "2"; gene_name "AGAP010083"; oId "CUFF.13060.1"; nearest_ref "AGAP010083-RA"; class_code "j"; tss_id "TSS25059";
3R	Cufflinks	exon	48678518	48678763	.	-	.	gene_id "XLOC_017805"; transcript_id "TCONS_00029268"; exon_number "3"; gene_name "AGAP010083"; oId "CUFF.13060.1"; nearest_ref "AGAP010083-RA"; class_code "j"; tss_id "TSS25059";
3R	Cufflinks	exon	48678886	48680069	.	-	.	gene_id "XLOC_017805"; transcript_id "TCONS_00029268"; exon_number "4"; gene_name "AGAP010083"; oId "CUFF.13060.1"; nearest_ref "AGAP010083-RA"; class_code "j"; tss_id "TSS25059";
3R	Cufflinks	exon	48680213	48680961	.	-	.	gene_id "XLOC_017805"; transcript_id "TCONS_00029268"; exon_number "5"; gene_name "AGAP010083"; oId "CUFF.13060.1"; nearest_ref "AGAP010083-RA"; class_code "j"; tss_id "TSS25059";
3R	Cufflinks	exon	48681176	48682092	.	-	.	gene_id "XLOC_017805"; transcript_id "TCONS_00029268"; exon_number "6"; gene_name "AGAP010083"; oId "CUFF.13060.1"; nearest_ref "AGAP010083-RA"; class_code "j"; tss_id "TSS25059";
3R	Cufflinks	exon	48682160	48682314	.	-	.	gene_id "XLOC_017805"; transcript_id "TCONS_00029268"; exon_number "7"; gene_name "AGAP010083"; oId "CUFF.13060.1"; nearest_ref "AGAP010083-RA"; class_code "j"; tss_id "TSS25059";
3R	Cufflinks	exon	48682398	48682497	.	-	.	gene_id "XLOC_017805"; transcript_id "TCONS_00029268"; exon_number "8"; gene_name "AGAP010083"; oId "CUFF.13060.1"; nearest_ref "AGAP010083-RA"; class_code "j"; tss_id "TSS25059";
3R	Cufflinks	exon	48683212	48683865	.	-	.	gene_id "XLOC_017805"; transcript_id "TCONS_00029268"; exon_number "9"; gene_name "AGAP010083"; oId "CUFF.13060.1"; nearest_ref "AGAP010083-RA"; class_code "j"; tss_id "TSS25059";
2R	Cufflinks	exon	53206967	53207400	.	+	.	gene_id "XLOC_006846"; transcript_id "TCONS_00016417"; exon_number "1"; gene_name "AGAP004247"; oId "CUFF.6186.2"; nearest_ref "AGAP004247-RA"; class_code "j"; tss_id "TSS9516";
2R	Cufflinks	exon	53207728	53207968	.	+	.	gene_id "XLOC_006846"; transcript_id "TCONS_00016417"; exon_number "2"; gene_name "AGAP004247"; oId "CUFF.6186.2"; nearest_ref "AGAP004247-RA"; class_code "j"; tss_id "TSS9516";
2R	Cufflinks	exon	53208099	53208188	.	+	.	gene_id "XLOC_006846"; transcript_id "TCONS_00016417"; exon_number "3"; gene_name "AGAP004247"; oId "CUFF.6186.2"; nearest_ref "AGAP004247-RA"; class_code "j"; tss_id "TSS9516";
2R	Cufflinks	exon	53209130	53209552	.	+	.	gene_id "XLOC_006846"; transcript_id "TCONS_00016417"; exon_number "4"; gene_name "AGAP004247"; oId "CUFF.6186.2"; nearest_ref "AGAP004247-RA"; class_code "j"; tss_id "TSS9516";
2L	Cufflinks	exon	39896875	39897116	.	+	.	gene_id "XLOC_001098"; transcript_id "TCONS_00001730"; exon_number "1"; gene_name "AGAP006911"; oId "AGAP006911-RA"; nearest_ref "AGAP006911-RA"; class_code "="; tss_id "TSS1662"; p_id "P1107";
2L	Cufflinks	exon	39898248	39898345	.	+	.	gene_id "XLOC_001098"; transcript_id "TCONS_00001730"; exon_number "2"; gene_name "AGAP006911"; oId "AGAP006911-RA"; nearest_ref "AGAP006911-RA"; class_code "="; tss_id "TSS1662"; p_id "P1107";
2L	Cufflinks	exon	39898414	39899226	.	+	.	gene_id "XLOC_001098"; transcript_id "TCONS_00001730"; exon_number "3"; gene_name "AGAP006911"; oId "AGAP006911-RA"; nearest_ref "AGAP006911-RA"; class_code "="; tss_id "TSS1662"; p_id "P1107";
2L	Cufflinks	exon	39899294	39899444	.	+	.	gene_id "XLOC_001098"; transcript_id "TCONS_00001730"; exon_number "4"; gene_name "AGAP006911"; oId "AGAP006911-RA"; nearest_ref "AGAP006911-RA"; class_code "="; tss_id "TSS1662"; p_id "P1107";
2L	Cufflinks	exon	39899516	39899752	.	+	.	gene_id "XLOC_001098"; transcript_id "TCONS_00001730"; exon_number "5"; gene_name "AGAP006911"; oId "AGAP006911-RA"; nearest_ref "AGAP006911-RA"; class_code "="; tss_id "TSS1662"; p_id "P1107";
3R	Cufflinks	exon	35054464	35055736	.	-	.	gene_id "XLOC_017517"; transcript_id "TCONS_00031759"; exon_number "1"; gene_name "AGAP009515"; oId "CUFF.11640.1"; nearest_ref "AGAP009515-RA"; class_code "j"; tss_id "TSS24610";
3R	Cufflinks	exon	35055811	35055885	.	-	.	gene_id "XLOC_017517"; transcript_id "TCONS_00031759"; exon_number "2"; gene_name "AGAP009515"; oId "CUFF.11640.1"; nearest_ref "AGAP009515-RA"; class_code "j"; tss_id "TSS24610";
3R	Cufflinks	exon	35058041	35058220	.	-	.	gene_id "XLOC_017517"; transcript_id "TCONS_00031759"; exon_number "3"; gene_name "AGAP009515"; oId "CUFF.11640.1"; nearest_ref "AGAP009515-RA"; class_code "j"; tss_id "TSS24610";
3R	Cufflinks	exon	35060370	35060448	.	-	.	gene_id "XLOC_017517"; transcript_id "TCONS_00031759"; exon_number "4"; gene_name "AGAP009515"; oId "CUFF.11640.1"; nearest_ref "AGAP009515-RA"; class_code "j"; tss_id "TSS24610";
3R	Cufflinks	exon	35060522	35060916	.	-	.	gene_id "XLOC_017517"; transcript_id "TCONS_00031759"; exon_number "5"; gene_name "AGAP009515"; oId "CUFF.11640.1"; nearest_ref "AGAP009515-RA"; class_code "j"; tss_id "TSS24610";
3R	Cufflinks	exon	35060980	35061414	.	-	.	gene_id "XLOC_017517"; transcript_id "TCONS_00031759"; exon_number "6"; gene_name "AGAP009515"; oId "CUFF.11640.1"; nearest_ref "AGAP009515-RA"; class_code "j"; tss_id "TSS24610";
3R	Cufflinks	exon	35065442	35065501	.	-	.	gene_id "XLOC_017517"; transcript_id "TCONS_00031759"; exon_number "7"; gene_name "AGAP009515"; oId "CUFF.11640.1"; nearest_ref "AGAP009515-RA"; class_code "j"; tss_id "TSS24610";
3R	Cufflinks	exon	35079514	35079976	.	-	.	gene_id "XLOC_017517"; transcript_id "TCONS_00031759"; exon_number "8"; gene_name "AGAP009515"; oId "CUFF.11640.1"; nearest_ref "AGAP009515-RA"; class_code "j"; tss_id "TSS24610";
3R	Cufflinks	exon	35081084	35081151	.	-	.	gene_id "XLOC_017517"; transcript_id "TCONS_00031759"; exon_number "9"; gene_name "AGAP009515"; oId "CUFF.11640.1"; nearest_ref "AGAP009515-RA"; class_code "j"; tss_id "TSS24610";
2L	Cufflinks	exon	37733113	37733407	.	-	.	gene_id "XLOC_002637"; transcript_id "TCONS_00004037"; exon_number "1"; gene_name "AGAP006747"; oId "AGAP006747-RA"; nearest_ref "AGAP006747-RA"; class_code "="; tss_id "TSS3885"; p_id "P2628";
2L	Cufflinks	exon	37733483	37734091	.	-	.	gene_id "XLOC_002637"; transcript_id "TCONS_00004037"; exon_number "2"; gene_name "AGAP006747"; oId "AGAP006747-RA"; nearest_ref "AGAP006747-RA"; class_code "="; tss_id "TSS3885"; p_id "P2628";
2L	Cufflinks	exon	37734170	37734617	.	-	.	gene_id "XLOC_002637"; transcript_id "TCONS_00004037"; exon_number "3"; gene_name "AGAP006747"; oId "AGAP006747-RA"; nearest_ref "AGAP006747-RA"; class_code "="; tss_id "TSS3885"; p_id "P2628";
2L	Cufflinks	exon	37735597	37735864	.	-	.	gene_id "XLOC_002637"; transcript_id "TCONS_00004037"; exon_number "4"; gene_name "AGAP006747"; oId "AGAP006747-RA"; nearest_ref "AGAP006747-RA"; class_code "="; tss_id "TSS3885"; p_id "P2628";
2L	Cufflinks	exon	37735941	37736639	.	-	.	gene_id "XLOC_002637"; transcript_id "TCONS_00004037"; exon_number "5"; gene_name "AGAP006747"; oId "AGAP006747-RA"; nearest_ref "AGAP006747-RA"; class_code "="; tss_id "TSS3885"; p_id "P2628";
2L	Cufflinks	exon	37736729	37736833	.	-	.	gene_id "XLOC_002637"; transcript_id "TCONS_00004037"; exon_number "6"; gene_name "AGAP006747"; oId "AGAP006747-RA"; nearest_ref "AGAP006747-RA"; class_code "="; tss_id "TSS3885"; p_id "P2628";
2L	Cufflinks	exon	37736920	37737555	.	-	.	gene_id "XLOC_002637"; transcript_id "TCONS_00004037"; exon_number "7"; gene_name "AGAP006747"; oId "AGAP006747-RA"; nearest_ref "AGAP006747-RA"; class_code "="; tss_id "TSS3885"; p_id "P2628";
2L	Cufflinks	exon	37737649	37738131	.	-	.	gene_id "XLOC_002637"; transcript_id "TCONS_00004037"; exon_number "8"; gene_name "AGAP006747"; oId "AGAP006747-RA"; nearest_ref "AGAP006747-RA"; class_code "="; tss_id "TSS3885"; p_id "P2628";
2L	Cufflinks	exon	37743808	37744017	.	-	.	gene_id "XLOC_002637"; transcript_id "TCONS_00004037"; exon_number "9"; gene_name "AGAP006747"; oId "AGAP006747-RA"; nearest_ref "AGAP006747-RA"; class_code "="; tss_id "TSS3885"; p_id "P2628";
2L	Cufflinks	exon	37744744	37744769	.	-	.	gene_id "XLOC_002637"; transcript_id "TCONS_00004037"; exon_number "10"; gene_name "AGAP006747"; oId "AGAP006747-RA"; nearest_ref "AGAP006747-RA"; class_code "="; tss_id "TSS3885"; p_id "P2628";
3L	Cufflinks	exon	32111001	32111336	.	+	.	gene_id "XLOC_011820"; transcript_id "TCONS_00023484"; exon_number "1"; gene_name "AGAP011717"; oId "CUFF.8575.3"; nearest_ref "AGAP011717-RA"; class_code "j"; tss_id "TSS16392";
3L	Cufflinks	exon	32117822	32117896	.	+	.	gene_id "XLOC_011820"; transcript_id "TCONS_00023484"; exon_number "2"; gene_name "AGAP011717"; oId "CUFF.8575.3"; nearest_ref "AGAP011717-RA"; class_code "j"; tss_id "TSS16392";
3L	Cufflinks	exon	32119716	32120325	.	+	.	gene_id "XLOC_011820"; transcript_id "TCONS_00023484"; exon_number "3"; gene_name "AGAP011717"; oId "CUFF.8575.3"; nearest_ref "AGAP011717-RA"; class_code "j"; tss_id "TSS16392";
3L	Cufflinks	exon	32120406	32120500	.	+	.	gene_id "XLOC_011820"; transcript_id "TCONS_00023484"; exon_number "4"; gene_name "AGAP011717"; oId "CUFF.8575.3"; nearest_ref "AGAP011717-RA"; class_code "j"; tss_id "TSS16392";
3L	Cufflinks	exon	32120570	32120792	.	+	.	gene_id "XLOC_011820"; transcript_id "TCONS_00023484"; exon_number "5"; gene_name "AGAP011717"; oId "CUFF.8575.3"; nearest_ref "AGAP011717-RA"; class_code "j"; tss_id "TSS16392";
3L	Cufflinks	exon	32122626	32122871	.	+	.	gene_id "XLOC_011820"; transcript_id "TCONS_00023484"; exon_number "6"; gene_name "AGAP011717"; oId "CUFF.8575.3"; nearest_ref "AGAP011717-RA"; class_code "j"; tss_id "TSS16392";
3L	Cufflinks	exon	32122969	32123134	.	+	.	gene_id "XLOC_011820"; transcript_id "TCONS_00023484"; exon_number "7"; gene_name "AGAP011717"; oId "CUFF.8575.3"; nearest_ref "AGAP011717-RA"; class_code "j"; tss_id "TSS16392";
3L	Cufflinks	exon	32123461	32123800	.	+	.	gene_id "XLOC_011820"; transcript_id "TCONS_00023484"; exon_number "8"; gene_name "AGAP011717"; oId "CUFF.8575.3"; nearest_ref "AGAP011717-RA"; class_code "j"; tss_id "TSS16392";
3L	Cufflinks	exon	32123878	32124044	.	+	.	gene_id "XLOC_011820"; transcript_id "TCONS_00023484"; exon_number "9"; gene_name "AGAP011717"; oId "CUFF.8575.3"; nearest_ref "AGAP011717-RA"; class_code "j"; tss_id "TSS16392";
3L	Cufflinks	exon	32124135	32124653	.	+	.	gene_id "XLOC_011820"; transcript_id "TCONS_00023484"; exon_number "10"; gene_name "AGAP011717"; oId "CUFF.8575.3"; nearest_ref "AGAP011717-RA"; class_code "j"; tss_id "TSS16392";
3L	Cufflinks	exon	32124739	32124908	.	+	.	gene_id "XLOC_011820"; transcript_id "TCONS_00023484"; exon_number "11"; gene_name "AGAP011717"; oId "CUFF.8575.3"; nearest_ref "AGAP011717-RA"; class_code "j"; tss_id "TSS16392";
3L	Cufflinks	exon	32125709	32128727	.	+	.	gene_id "XLOC_011820"; transcript_id "TCONS_00023484"; exon_number "12"; gene_name "AGAP011717"; oId "CUFF.8575.3"; nearest_ref "AGAP011717-RA"; class_code "j"; tss_id "TSS16392";
2L	Cufflinks	exon	22488401	22488916	.	+	.	gene_id "XLOC_000591"; transcript_id "TCONS_00000940"; exon_number "1"; gene_name "AGAP005848"; oId "CUFF.1370.1"; nearest_ref "AGAP005848-RA"; class_code "s"; tss_id "TSS905";
2L	Cufflinks	exon	22488989	22489840	.	+	.	gene_id "XLOC_000591"; transcript_id "TCONS_00000940"; exon_number "2"; gene_name "AGAP005848"; oId "CUFF.1370.1"; nearest_ref "AGAP005848-RA"; class_code "s"; tss_id "TSS905";
3L	Cufflinks	exon	19739577	19740345	.	+	.	gene_id "XLOC_011549"; transcript_id "TCONS_00018979"; exon_number "1"; gene_name "AGAP011228"; oId "AGAP011228-RA"; nearest_ref "AGAP011228-RA"; class_code "="; tss_id "TSS15926"; p_id "P7519";
2L	Cufflinks	exon	17948974	17949501	.	-	.	gene_id "XLOC_002018"; transcript_id "TCONS_00003156"; exon_number "1"; gene_name "AGAP005625"; oId "AGAP005625-RA"; nearest_ref "AGAP005625-RA"; class_code "="; tss_id "TSS3037"; p_id "P2018";
2L	Cufflinks	exon	17949568	17949731	.	-	.	gene_id "XLOC_002018"; transcript_id "TCONS_00003156"; exon_number "2"; gene_name "AGAP005625"; oId "AGAP005625-RA"; nearest_ref "AGAP005625-RA"; class_code "="; tss_id "TSS3037"; p_id "P2018";
2L	Cufflinks	exon	17949802	17949981	.	-	.	gene_id "XLOC_002018"; transcript_id "TCONS_00003156"; exon_number "3"; gene_name "AGAP005625"; oId "AGAP005625-RA"; nearest_ref "AGAP005625-RA"; class_code "="; tss_id "TSS3037"; p_id "P2018";
2L	Cufflinks	exon	17950054	17953609	.	-	.	gene_id "XLOC_002018"; transcript_id "TCONS_00003156"; exon_number "4"; gene_name "AGAP005625"; oId "AGAP005625-RA"; nearest_ref "AGAP005625-RA"; class_code "="; tss_id "TSS3037"; p_id "P2018";
2L	Cufflinks	exon	17954868	17955192	.	-	.	gene_id "XLOC_002018"; transcript_id "TCONS_00003156"; exon_number "5"; gene_name "AGAP005625"; oId "AGAP005625-RA"; nearest_ref "AGAP005625-RA"; class_code "="; tss_id "TSS3037"; p_id "P2018";
2L	Cufflinks	exon	17947313	17949731	.	-	.	gene_id "XLOC_002018"; transcript_id "TCONS_00003155"; exon_number "1"; gene_name "AGAP005625"; oId "CUFF.1085.1"; nearest_ref "AGAP005625-RA"; class_code "j"; tss_id "TSS3036";
2L	Cufflinks	exon	17949802	17949981	.	-	.	gene_id "XLOC_002018"; transcript_id "TCONS_00003155"; exon_number "2"; gene_name "AGAP005625"; oId "CUFF.1085.1"; nearest_ref "AGAP005625-RA"; class_code "j"; tss_id "TSS3036";
2L	Cufflinks	exon	17950054	17953609	.	-	.	gene_id "XLOC_002018"; transcript_id "TCONS_00003155"; exon_number "3"; gene_name "AGAP005625"; oId "CUFF.1085.1"; nearest_ref "AGAP005625-RA"; class_code "j"; tss_id "TSS3036";
2L	Cufflinks	exon	17954868	17955262	.	-	.	gene_id "XLOC_002018"; transcript_id "TCONS_00003155"; exon_number "4"; gene_name "AGAP005625"; oId "CUFF.1085.1"; nearest_ref "AGAP005625-RA"; class_code "j"; tss_id "TSS3036";
2R	Cufflinks	exon	4017727	4017890	.	+	.	gene_id "XLOC_005255"; transcript_id "TCONS_00008571"; exon_number "1"; gene_name "AGAP001377"; oId "AGAP001377-RA"; nearest_ref "AGAP001377-RA"; class_code "="; tss_id "TSS7147"; p_id "P3278";
2R	Cufflinks	exon	4018423	4019208	.	+	.	gene_id "XLOC_005255"; transcript_id "TCONS_00008571"; exon_number "2"; gene_name "AGAP001377"; oId "AGAP001377-RA"; nearest_ref "AGAP001377-RA"; class_code "="; tss_id "TSS7147"; p_id "P3278";
2R	Cufflinks	exon	4019279	4019700	.	+	.	gene_id "XLOC_005255"; transcript_id "TCONS_00008571"; exon_number "3"; gene_name "AGAP001377"; oId "AGAP001377-RA"; nearest_ref "AGAP001377-RA"; class_code "="; tss_id "TSS7147"; p_id "P3278";
2R	Cufflinks	exon	4019785	4020192	.	+	.	gene_id "XLOC_005255"; transcript_id "TCONS_00008571"; exon_number "4"; gene_name "AGAP001377"; oId "AGAP001377-RA"; nearest_ref "AGAP001377-RA"; class_code "="; tss_id "TSS7147"; p_id "P3278";
3L	Cufflinks	exon	19242344	19243189	.	-	.	gene_id "XLOC_012684"; transcript_id "TCONS_00020719"; exon_number "1"; gene_name "AGAP011197"; oId "AGAP011197-RA"; nearest_ref "AGAP011197-RA"; class_code "="; tss_id "TSS17764"; p_id "P8482";
2R	Cufflinks	exon	34471874	34472584	.	-	.	gene_id "XLOC_008248"; transcript_id "TCONS_00013086"; exon_number "1"; gene_name "AGAP003250"; oId "AGAP003250-RA"; nearest_ref "AGAP003250-RA"; class_code "="; tss_id "TSS11497"; p_id "P6345";
2R	Cufflinks	exon	34472663	34472913	.	-	.	gene_id "XLOC_008248"; transcript_id "TCONS_00013086"; exon_number "2"; gene_name "AGAP003250"; oId "AGAP003250-RA"; nearest_ref "AGAP003250-RA"; class_code "="; tss_id "TSS11497"; p_id "P6345";
2R	Cufflinks	exon	34473222	34473385	.	-	.	gene_id "XLOC_008248"; transcript_id "TCONS_00013086"; exon_number "3"; gene_name "AGAP003250"; oId "AGAP003250-RA"; nearest_ref "AGAP003250-RA"; class_code "="; tss_id "TSS11497"; p_id "P6345";
2R	Cufflinks	exon	34473455	34473722	.	-	.	gene_id "XLOC_008248"; transcript_id "TCONS_00013086"; exon_number "4"; gene_name "AGAP003250"; oId "AGAP003250-RA"; nearest_ref "AGAP003250-RA"; class_code "="; tss_id "TSS11497"; p_id "P6345";
2R	Cufflinks	exon	33148443	33149395	.	-	.	gene_id "XLOC_008190"; transcript_id "TCONS_00016797"; exon_number "1"; gene_name "AGAP003139"; oId "CUFF.5082.1"; nearest_ref "AGAP003139-RA"; class_code "j"; tss_id "TSS11416";
2R	Cufflinks	exon	33149477	33149591	.	-	.	gene_id "XLOC_008190"; transcript_id "TCONS_00016797"; exon_number "2"; gene_name "AGAP003139"; oId "CUFF.5082.1"; nearest_ref "AGAP003139-RA"; class_code "j"; tss_id "TSS11416";
2R	Cufflinks	exon	33149671	33150334	.	-	.	gene_id "XLOC_008190"; transcript_id "TCONS_00016797"; exon_number "3"; gene_name "AGAP003139"; oId "CUFF.5082.1"; nearest_ref "AGAP003139-RA"; class_code "j"; tss_id "TSS11416";
2R	Cufflinks	exon	33154355	33154607	.	-	.	gene_id "XLOC_008190"; transcript_id "TCONS_00016797"; exon_number "4"; gene_name "AGAP003139"; oId "CUFF.5082.1"; nearest_ref "AGAP003139-RA"; class_code "j"; tss_id "TSS11416";
X	Cufflinks	exon	14770308	14770698	.	+	.	gene_id "XLOC_021786"; transcript_id "TCONS_00035656"; exon_number "1"; gene_name "AGAP000806"; oId "AGAP000806-RA"; nearest_ref "AGAP000806-RA"; class_code "="; tss_id "TSS29996"; p_id "P12536";
X	Cufflinks	exon	14770775	14771754	.	+	.	gene_id "XLOC_021786"; transcript_id "TCONS_00035656"; exon_number "2"; gene_name "AGAP000806"; oId "AGAP000806-RA"; nearest_ref "AGAP000806-RA"; class_code "="; tss_id "TSS29996"; p_id "P12536";
3L	Cufflinks	exon	33275117	33276058	.	-	.	gene_id "XLOC_013019"; transcript_id "TCONS_00021217"; exon_number "1"; gene_name "AGAP011789"; oId "AGAP011789-RA"; nearest_ref "AGAP011789-RA"; class_code "="; tss_id "TSS18287"; p_id "P8749";
3L	Cufflinks	exon	33276146	33276295	.	-	.	gene_id "XLOC_013019"; transcript_id "TCONS_00021217"; exon_number "2"; gene_name "AGAP011789"; oId "AGAP011789-RA"; nearest_ref "AGAP011789-RA"; class_code "="; tss_id "TSS18287"; p_id "P8749";
3L	Cufflinks	exon	33276363	33276554	.	-	.	gene_id "XLOC_013019"; transcript_id "TCONS_00021217"; exon_number "3"; gene_name "AGAP011789"; oId "AGAP011789-RA"; nearest_ref "AGAP011789-RA"; class_code "="; tss_id "TSS18287"; p_id "P8749";
X	Cufflinks	exon	7118365	7118620	.	+	.	gene_id "XLOC_021567"; transcript_id "TCONS_00035281"; exon_number "1"; gene_name "AGAP000388"; oId "CUFF.14860.1"; nearest_ref "AGAP000388-RA"; class_code "j"; tss_id "TSS29638";
X	Cufflinks	exon	7118811	7119239	.	+	.	gene_id "XLOC_021567"; transcript_id "TCONS_00035281"; exon_number "2"; gene_name "AGAP000388"; oId "CUFF.14860.1"; nearest_ref "AGAP000388-RA"; class_code "j"; tss_id "TSS29638";
X	Cufflinks	exon	7119324	7119965	.	+	.	gene_id "XLOC_021567"; transcript_id "TCONS_00035281"; exon_number "3"; gene_name "AGAP000388"; oId "CUFF.14860.1"; nearest_ref "AGAP000388-RA"; class_code "j"; tss_id "TSS29638";
X	Cufflinks	exon	7120047	7121920	.	+	.	gene_id "XLOC_021567"; transcript_id "TCONS_00035281"; exon_number "4"; gene_name "AGAP000388"; oId "CUFF.14860.1"; nearest_ref "AGAP000388-RA"; class_code "j"; tss_id "TSS29638";
2R	Cufflinks	exon	28302217	28302406	.	+	.	gene_id "XLOC_006056"; transcript_id "TCONS_00009821"; exon_number "1"; gene_name "AGAP002849"; oId "AGAP002849-RA"; nearest_ref "AGAP002849-RA"; class_code "="; tss_id "TSS8362"; p_id "P4115";
2R	Cufflinks	exon	28302486	28302760	.	+	.	gene_id "XLOC_006056"; transcript_id "TCONS_00009821"; exon_number "2"; gene_name "AGAP002849"; oId "AGAP002849-RA"; nearest_ref "AGAP002849-RA"; class_code "="; tss_id "TSS8362"; p_id "P4115";
2L	Cufflinks	exon	5830082	5830571	.	+	.	gene_id "XLOC_000119"; transcript_id "TCONS_00006333"; exon_number "1"; gene_name "AGAP004912"; oId "CUFF.342.5"; nearest_ref "AGAP004912-RA"; class_code "j"; tss_id "TSS184";
2L	Cufflinks	exon	5830644	5831712	.	+	.	gene_id "XLOC_000119"; transcript_id "TCONS_00006333"; exon_number "2"; gene_name "AGAP004912"; oId "CUFF.342.5"; nearest_ref "AGAP004912-RA"; class_code "j"; tss_id "TSS184";
2R	Cufflinks	exon	41334844	41334888	.	+	.	gene_id "XLOC_006531"; transcript_id "TCONS_00010559"; exon_number "1"; gene_name "AGAP003663"; oId "CUFF.6041.4"; nearest_ref "AGAP003663-RA"; class_code "j"; tss_id "TSS9054";
2R	Cufflinks	exon	41336186	41338644	.	+	.	gene_id "XLOC_006531"; transcript_id "TCONS_00010559"; exon_number "2"; gene_name "AGAP003663"; oId "CUFF.6041.4"; nearest_ref "AGAP003663-RA"; class_code "j"; tss_id "TSS9054";
3L	Cufflinks	exon	40909880	40910218	.	-	.	gene_id "XLOC_013310"; transcript_id "TCONS_00021672"; exon_number "1"; gene_name "AGAP012352"; oId "AGAP012352-RA"; nearest_ref "AGAP012352-RA"; class_code "="; tss_id "TSS18762"; p_id "P9009";
3L	Cufflinks	exon	40910300	40910469	.	-	.	gene_id "XLOC_013310"; transcript_id "TCONS_00021672"; exon_number "2"; gene_name "AGAP012352"; oId "AGAP012352-RA"; nearest_ref "AGAP012352-RA"; class_code "="; tss_id "TSS18762"; p_id "P9009";
3L	Cufflinks	exon	40910554	40910667	.	-	.	gene_id "XLOC_013310"; transcript_id "TCONS_00021672"; exon_number "3"; gene_name "AGAP012352"; oId "AGAP012352-RA"; nearest_ref "AGAP012352-RA"; class_code "="; tss_id "TSS18762"; p_id "P9009";
3L	Cufflinks	exon	40910745	40910871	.	-	.	gene_id "XLOC_013310"; transcript_id "TCONS_00021672"; exon_number "4"; gene_name "AGAP012352"; oId "AGAP012352-RA"; nearest_ref "AGAP012352-RA"; class_code "="; tss_id "TSS18762"; p_id "P9009";
2L	Cufflinks	exon	45981005	45981229	.	-	.	gene_id "XLOC_002965"; transcript_id "TCONS_00004482"; exon_number "1"; gene_name "AGAP007347"; oId "AGAP007347-RA"; nearest_ref "AGAP007347-RA"; class_code "="; tss_id "TSS4305"; p_id "P2943";
2L	Cufflinks	exon	45981309	45981461	.	-	.	gene_id "XLOC_002965"; transcript_id "TCONS_00004482"; exon_number "2"; gene_name "AGAP007347"; oId "AGAP007347-RA"; nearest_ref "AGAP007347-RA"; class_code "="; tss_id "TSS4305"; p_id "P2943";
2L	Cufflinks	exon	45981529	45981721	.	-	.	gene_id "XLOC_002965"; transcript_id "TCONS_00004482"; exon_number "3"; gene_name "AGAP007347"; oId "AGAP007347-RA"; nearest_ref "AGAP007347-RA"; class_code "="; tss_id "TSS4305"; p_id "P2943";
2L	Cufflinks	exon	14444887	14446650	.	-	.	gene_id "XLOC_001877"; transcript_id "TCONS_00006983"; exon_number "1"; gene_name "AGAP005351"; oId "CUFF.786.1"; nearest_ref "AGAP005351-RA"; class_code "j"; tss_id "TSS2833";
2L	Cufflinks	exon	14446724	14447622	.	-	.	gene_id "XLOC_001877"; transcript_id "TCONS_00006983"; exon_number "2"; gene_name "AGAP005351"; oId "CUFF.786.1"; nearest_ref "AGAP005351-RA"; class_code "j"; tss_id "TSS2833";
3L	Cufflinks	exon	9120427	9120643	.	+	.	gene_id "XLOC_011300"; transcript_id "TCONS_00018571"; exon_number "1"; gene_name "AGAP010737"; oId "CUFF.7849.1"; nearest_ref "AGAP010737-RA"; class_code "j"; tss_id "TSS15484";
3L	Cufflinks	exon	9125175	9126433	.	+	.	gene_id "XLOC_011300"; transcript_id "TCONS_00018571"; exon_number "2"; gene_name "AGAP010737"; oId "CUFF.7849.1"; nearest_ref "AGAP010737-RA"; class_code "j"; tss_id "TSS15484";
3L	Cufflinks	exon	9126761	9126960	.	+	.	gene_id "XLOC_011300"; transcript_id "TCONS_00018571"; exon_number "3"; gene_name "AGAP010737"; oId "CUFF.7849.1"; nearest_ref "AGAP010737-RA"; class_code "j"; tss_id "TSS15484";
3L	Cufflinks	exon	9127211	9127615	.	+	.	gene_id "XLOC_011300"; transcript_id "TCONS_00018571"; exon_number "4"; gene_name "AGAP010737"; oId "CUFF.7849.1"; nearest_ref "AGAP010737-RA"; class_code "j"; tss_id "TSS15484";
3L	Cufflinks	exon	9127694	9129191	.	+	.	gene_id "XLOC_011300"; transcript_id "TCONS_00018571"; exon_number "5"; gene_name "AGAP010737"; oId "CUFF.7849.1"; nearest_ref "AGAP010737-RA"; class_code "j"; tss_id "TSS15484";
3L	Cufflinks	exon	9129311	9131335	.	+	.	gene_id "XLOC_011300"; transcript_id "TCONS_00018571"; exon_number "6"; gene_name "AGAP010737"; oId "CUFF.7849.1"; nearest_ref "AGAP010737-RA"; class_code "j"; tss_id "TSS15484";
2L	Cufflinks	exon	23851561	23851928	.	-	.	gene_id "XLOC_002184"; transcript_id "TCONS_00003392"; exon_number "1"; gene_name "AGAP005933"; oId "AGAP005933-RA"; nearest_ref "AGAP005933-RA"; class_code "="; tss_id "TSS3255"; p_id "P2183";
2L	Cufflinks	exon	23852005	23852330	.	-	.	gene_id "XLOC_002184"; transcript_id "TCONS_00003392"; exon_number "2"; gene_name "AGAP005933"; oId "AGAP005933-RA"; nearest_ref "AGAP005933-RA"; class_code "="; tss_id "TSS3255"; p_id "P2183";
2L	Cufflinks	exon	23852409	23853600	.	-	.	gene_id "XLOC_002184"; transcript_id "TCONS_00003392"; exon_number "3"; gene_name "AGAP005933"; oId "AGAP005933-RA"; nearest_ref "AGAP005933-RA"; class_code "="; tss_id "TSS3255"; p_id "P2183";
3L	Cufflinks	exon	26916969	26917141	.	.	.	gene_id "XLOC_014320"; transcript_id "TCONS_00022430"; exon_number "1"; gene_name "AGAP011537"; oId "CUFF.8990.1"; nearest_ref "AGAP011537-RA"; class_code "i"; tss_id "TSS19960";
3R	Cufflinks	exon	10567203	10567790	.	+	.	gene_id "XLOC_015534"; transcript_id "TCONS_00025753"; exon_number "1"; gene_name "AGAP008420"; oId "CUFF.10844.1"; nearest_ref "AGAP008420-RA"; class_code "e"; tss_id "TSS21568";
2L	Cufflinks	exon	12213842	12214221	.	-	.	gene_id "XLOC_001803"; transcript_id "TCONS_00006948"; exon_number "1"; gene_name "AGAP005205"; oId "CUFF.639.4"; nearest_ref "AGAP005205-RC"; class_code "j"; tss_id "TSS2723";
2L	Cufflinks	exon	12214295	12214501	.	-	.	gene_id "XLOC_001803"; transcript_id "TCONS_00006948"; exon_number "2"; gene_name "AGAP005205"; oId "CUFF.639.4"; nearest_ref "AGAP005205-RC"; class_code "j"; tss_id "TSS2723";
2L	Cufflinks	exon	12214588	12214820	.	-	.	gene_id "XLOC_001803"; transcript_id "TCONS_00006948"; exon_number "3"; gene_name "AGAP005205"; oId "CUFF.639.4"; nearest_ref "AGAP005205-RC"; class_code "j"; tss_id "TSS2723";
2L	Cufflinks	exon	12214926	12215724	.	-	.	gene_id "XLOC_001803"; transcript_id "TCONS_00006948"; exon_number "4"; gene_name "AGAP005205"; oId "CUFF.639.4"; nearest_ref "AGAP005205-RC"; class_code "j"; tss_id "TSS2723";
2L	Cufflinks	exon	32630365	32630520	.	.	.	gene_id "XLOC_004382"; transcript_id "TCONS_00005698"; exon_number "1"; gene_name "AGAP006473"; oId "CUFF.2028.1"; nearest_ref "AGAP006473-RA"; class_code "i"; tss_id "TSS6055";
X	Cufflinks	exon	12439889	12440427	.	.	.	gene_id "XLOC_023438"; transcript_id "TCONS_00037494"; exon_number "1"; gene_name "AGAP000693"; oId "CUFF.15405.1"; nearest_ref "AGAP000693-RA"; class_code "p"; tss_id "TSS32204";
X	Cufflinks	exon	10089784	10090151	.	.	.	gene_id "XLOC_023263"; transcript_id "TCONS_00038826"; exon_number "1"; gene_name "AGAP000571"; oId "CUFF.14276.1"; nearest_ref "AGAP000571-RA"; class_code "p"; tss_id "TSS31991";
2R	Cufflinks	exon	4844073	4844401	.	.	.	gene_id "XLOC_009173"; transcript_id "TCONS_00014368"; exon_number "1"; gene_name "AGAP001433"; oId "CUFF.3653.1"; nearest_ref "AGAP001433-RA"; class_code "p"; tss_id "TSS12743";
2R	Cufflinks	exon	4843889	4844235	.	.	.	gene_id "XLOC_009173"; transcript_id "TCONS_00017138"; exon_number "1"; gene_name "AGAP001433"; oId "CUFF.3308.1"; nearest_ref "AGAP001433-RA"; class_code "p"; tss_id "TSS12742";
2R	Cufflinks	exon	4844286	4844938	.	.	.	gene_id "XLOC_009173"; transcript_id "TCONS_00017139"; exon_number "1"; gene_name "AGAP001433"; oId "CUFF.3309.1"; nearest_ref "AGAP001433-RA"; class_code "p"; tss_id "TSS12744";
3L	Cufflinks	exon	8875004	8875055	.	+	.	gene_id "XLOC_011285"; transcript_id "TCONS_00023229"; exon_number "1"; gene_name "AGAP010709"; oId "CUFF.7247.1"; nearest_ref "AGAP010709-RA"; class_code "x"; tss_id "TSS15456";
3L	Cufflinks	exon	8888161	8888366	.	+	.	gene_id "XLOC_011285"; transcript_id "TCONS_00023229"; exon_number "2"; gene_name "AGAP010709"; oId "CUFF.7247.1"; nearest_ref "AGAP010709-RA"; class_code "x"; tss_id "TSS15456";
2R	Cufflinks	exon	40683938	40684227	.	.	.	gene_id "XLOC_010363"; transcript_id "TCONS_00015281"; exon_number "1"; gene_name "AGAP003625"; oId "CUFF.5953.1"; nearest_ref "AGAP003625-RA"; class_code "p"; tss_id "TSS14220";
2L	Cufflinks	exon	14214151	14214455	.	.	.	gene_id "XLOC_003698"; transcript_id "TCONS_00007637"; exon_number "1"; gene_name "AGAP005332"; oId "CUFF.771.1"; nearest_ref "AGAP005332-RA"; class_code "i"; tss_id "TSS5237";
2L	Cufflinks	exon	46347467	46347522	.	.	.	gene_id "XLOC_004936"; transcript_id "TCONS_00006156"; exon_number "1"; gene_name "AGAP007408"; oId "CUFF.2992.1"; nearest_ref "AGAP007408-RA"; class_code "p"; tss_id "TSS6733";
3L	Cufflinks	exon	20790992	20791180	.	.	.	gene_id "XLOC_014044"; transcript_id "TCONS_00024595"; exon_number "1"; gene_name "AGAP011307"; oId "CUFF.7889.1"; nearest_ref "AGAP011307-RA"; class_code "p"; tss_id "TSS19628";
3L	Cufflinks	exon	20791403	20791629	.	.	.	gene_id "XLOC_014045"; transcript_id "TCONS_00024596"; exon_number "1"; gene_name "AGAP011307"; oId "CUFF.7890.1"; nearest_ref "AGAP011307-RA"; class_code "p"; tss_id "TSS19629";
X	Cufflinks	exon	14772771	14773143	.	.	.	gene_id "XLOC_023575"; transcript_id "TCONS_00037589"; exon_number "1"; gene_name "AGAP000806"; oId "CUFF.15576.1"; nearest_ref "AGAP000806-RA"; class_code "p"; tss_id "TSS32379";
2L	Cufflinks	exon	46229466	46229991	.	.	.	gene_id "XLOC_004934"; transcript_id "TCONS_00008257"; exon_number "1"; gene_name "AGAP007386"; oId "CUFF.2680.1"; nearest_ref "AGAP007386-RA"; class_code "p"; tss_id "TSS6730";
2L	Cufflinks	exon	12212966	12213381	.	.	.	gene_id "XLOC_003614"; transcript_id "TCONS_00005105"; exon_number "1"; gene_name "AGAP005205"; oId "CUFF.689.1"; nearest_ref "AGAP005205-RA"; class_code "i"; tss_id "TSS5134";
2L	Cufflinks	exon	16980781	16981650	.	.	.	gene_id "XLOC_003810"; transcript_id "TCONS_00005252"; exon_number "1"; gene_name "AGAP005552"; oId "CUFF.1020.1"; nearest_ref "AGAP005552-RA"; class_code "i"; tss_id "TSS5370";
2L	Cufflinks	exon	29974964	29975324	.	.	.	gene_id "XLOC_004241"; transcript_id "TCONS_00007912"; exon_number "1"; gene_name "AGAP006343"; oId "CUFF.1670.1"; nearest_ref "AGAP006343-RA"; class_code "p"; tss_id "TSS5893";
2L	Cufflinks	exon	29975522	29975713	.	.	.	gene_id "XLOC_004242"; transcript_id "TCONS_00007913"; exon_number "1"; gene_name "AGAP006343"; oId "CUFF.1671.1"; nearest_ref "AGAP006343-RA"; class_code "p"; tss_id "TSS5895";
2L	Cufflinks	exon	29966970	29968293	.	.	.	gene_id "XLOC_004237"; transcript_id "TCONS_00005597"; exon_number "1"; gene_name "AGAP006342"; oId "CUFF.1662.1"; nearest_ref "AGAP006342-RA"; class_code "p"; tss_id "TSS5889";
2R	Cufflinks	exon	41332809	41332896	.	.	.	gene_id "XLOC_010395"; transcript_id "TCONS_00015310"; exon_number "1"; gene_name "AGAP003663"; oId "CUFF.6044.1"; nearest_ref "AGAP003663-RA"; class_code "i"; tss_id "TSS14252";
2L	Cufflinks	exon	5830013	5830379	.	+	.	gene_id "XLOC_000119"; transcript_id "TCONS_00000200"; exon_number "1"; gene_name "AGAP004912"; oId "CUFF.307.1"; nearest_ref "AGAP004912-RA"; class_code "i"; tss_id "TSS184";
2L	Cufflinks	exon	14446988	14447590	.	.	.	gene_id "XLOC_003699"; transcript_id "TCONS_00005166"; exon_number "1"; gene_name "AGAP005351"; oId "CUFF.827.1"; nearest_ref "AGAP005351-RA"; class_code "i"; tss_id "TSS5238";
2L	Cufflinks	exon	14448267	14448478	.	.	.	gene_id "XLOC_003701"; transcript_id "TCONS_00007639"; exon_number "1"; gene_name "AGAP005351"; oId "CUFF.788.1"; nearest_ref "AGAP005351-RA"; class_code "i"; tss_id "TSS5240";
3R	Cufflinks	exon	27427513	27427639	.	.	.	gene_id "XLOC_018902"; transcript_id "TCONS_00030209"; exon_number "1"; gene_name "AGAP009143"; oId "CUFF.11886.1"; nearest_ref "AGAP009143-RA"; class_code "i"; tss_id "TSS26431";
X	Cufflinks	exon	6131125	6131459	.	.	.	gene_id "XLOC_022947"; transcript_id "TCONS_00037114"; exon_number "1"; gene_name "AGAP000346"; oId "CUFF.14790.1"; nearest_ref "AGAP000346-RA"; class_code "p"; tss_id "TSS31614";
X	Cufflinks	exon	6130954	6131248	.	.	.	gene_id "XLOC_022947"; transcript_id "TCONS_00038651"; exon_number "1"; gene_name "AGAP000346"; oId "CUFF.13916.1"; nearest_ref "AGAP000346-RA"; class_code "p"; tss_id "TSS31613";
2L	Cufflinks	exon	12997699	12997775	.	.	.	gene_id "XLOC_003653"; transcript_id "TCONS_00005136"; exon_number "1"; gene_name "AGAP005246"; oId "CUFF.780.1"; nearest_ref "AGAP005246-RC"; class_code "i"; tss_id "TSS5183";
X	Cufflinks	exon	1612347	1612832	.	.	.	gene_id "XLOC_022692"; transcript_id "TCONS_00038496"; exon_number "1"; gene_name "AGAP000099"; oId "CUFF.13570.1"; nearest_ref "AGAP000099-RA"; class_code "i"; tss_id "TSS31297";
3L	Cufflinks	exon	18559597	18560361	.	.	.	gene_id "XLOC_013989"; transcript_id "TCONS_00022168"; exon_number "1"; gene_name "AGAP011187"; oId "CUFF.8288.1"; nearest_ref "AGAP011187-RA"; class_code "p"; tss_id "TSS19555";
3L	Cufflinks	exon	15790303	15790675	.	.	.	gene_id "XLOC_013907"; transcript_id "TCONS_00024515"; exon_number "1"; gene_name "AGAP011054"; oId "CUFF.7586.1"; nearest_ref "AGAP011054-RA"; class_code "p"; tss_id "TSS19458";
2L	Cufflinks	exon	207888	207953	.	+	.	gene_id "XLOC_000003"; transcript_id "TCONS_00000002"; exon_number "1"; gene_name "AGAP004679"; oId "CUFF.25.1"; nearest_ref "AGAP004679-RB"; class_code "j"; tss_id "TSS3";
2L	Cufflinks	exon	208512	208581	.	+	.	gene_id "XLOC_000003"; transcript_id "TCONS_00000002"; exon_number "2"; gene_name "AGAP004679"; oId "CUFF.25.1"; nearest_ref "AGAP004679-RB"; class_code "j"; tss_id "TSS3";
2L	Cufflinks	exon	208680	208824	.	+	.	gene_id "XLOC_000003"; transcript_id "TCONS_00000002"; exon_number "3"; gene_name "AGAP004679"; oId "CUFF.25.1"; nearest_ref "AGAP004679-RB"; class_code "j"; tss_id "TSS3";
2L	Cufflinks	exon	208897	209394	.	+	.	gene_id "XLOC_000003"; transcript_id "TCONS_00000002"; exon_number "4"; gene_name "AGAP004679"; oId "CUFF.25.1"; nearest_ref "AGAP004679-RB"; class_code "j"; tss_id "TSS3";
2L	Cufflinks	exon	209473	209816	.	+	.	gene_id "XLOC_000003"; transcript_id "TCONS_00000002"; exon_number "5"; gene_name "AGAP004679"; oId "CUFF.25.1"; nearest_ref "AGAP004679-RB"; class_code "j"; tss_id "TSS3";
2L	Cufflinks	exon	209877	210742	.	+	.	gene_id "XLOC_000003"; transcript_id "TCONS_00000002"; exon_number "6"; gene_name "AGAP004679"; oId "CUFF.25.1"; nearest_ref "AGAP004679-RB"; class_code "j"; tss_id "TSS3";
2L	Cufflinks	exon	207894	207953	.	+	.	gene_id "XLOC_000003"; transcript_id "TCONS_00000003"; exon_number "1"; gene_name "AGAP004679"; oId "AGAP004679-RB"; nearest_ref "AGAP004679-RB"; class_code "="; tss_id "TSS3"; p_id "P2";
2L	Cufflinks	exon	208393	208581	.	+	.	gene_id "XLOC_000003"; transcript_id "TCONS_00000003"; exon_number "2"; gene_name "AGAP004679"; oId "AGAP004679-RB"; nearest_ref "AGAP004679-RB"; class_code "="; tss_id "TSS3"; p_id "P2";
2L	Cufflinks	exon	208639	208824	.	+	.	gene_id "XLOC_000003"; transcript_id "TCONS_00000003"; exon_number "3"; gene_name "AGAP004679"; oId "AGAP004679-RB"; nearest_ref "AGAP004679-RB"; class_code "="; tss_id "TSS3"; p_id "P2";
2L	Cufflinks	exon	208897	209394	.	+	.	gene_id "XLOC_000003"; transcript_id "TCONS_00000003"; exon_number "4"; gene_name "AGAP004679"; oId "AGAP004679-RB"; nearest_ref "AGAP004679-RB"; class_code "="; tss_id "TSS3"; p_id "P2";
2L	Cufflinks	exon	209473	209816	.	+	.	gene_id "XLOC_000003"; transcript_id "TCONS_00000003"; exon_number "5"; gene_name "AGAP004679"; oId "AGAP004679-RB"; nearest_ref "AGAP004679-RB"; class_code "="; tss_id "TSS3"; p_id "P2";
2L	Cufflinks	exon	209877	210460	.	+	.	gene_id "XLOC_000003"; transcript_id "TCONS_00000003"; exon_number "6"; gene_name "AGAP004679"; oId "AGAP004679-RB"; nearest_ref "AGAP004679-RB"; class_code "="; tss_id "TSS3"; p_id "P2";
2L	Cufflinks	exon	208183	208581	.	+	.	gene_id "XLOC_000003"; transcript_id "TCONS_00000005"; exon_number "1"; gene_name "AGAP004679"; oId "AGAP004679-RA"; nearest_ref "AGAP004679-RA"; class_code "="; tss_id "TSS4"; p_id "P2";
2L	Cufflinks	exon	208639	208824	.	+	.	gene_id "XLOC_000003"; transcript_id "TCONS_00000005"; exon_number "2"; gene_name "AGAP004679"; oId "AGAP004679-RA"; nearest_ref "AGAP004679-RA"; class_code "="; tss_id "TSS4"; p_id "P2";
2L	Cufflinks	exon	208897	209394	.	+	.	gene_id "XLOC_000003"; transcript_id "TCONS_00000005"; exon_number "3"; gene_name "AGAP004679"; oId "AGAP004679-RA"; nearest_ref "AGAP004679-RA"; class_code "="; tss_id "TSS4"; p_id "P2";
2L	Cufflinks	exon	209473	209816	.	+	.	gene_id "XLOC_000003"; transcript_id "TCONS_00000005"; exon_number "4"; gene_name "AGAP004679"; oId "AGAP004679-RA"; nearest_ref "AGAP004679-RA"; class_code "="; tss_id "TSS4"; p_id "P2";
2L	Cufflinks	exon	209877	210460	.	+	.	gene_id "XLOC_000003"; transcript_id "TCONS_00000005"; exon_number "5"; gene_name "AGAP004679"; oId "AGAP004679-RA"; nearest_ref "AGAP004679-RA"; class_code "="; tss_id "TSS4"; p_id "P2";
2L	Cufflinks	exon	1051990	1052410	.	+	.	gene_id "XLOC_000008"; transcript_id "TCONS_00000012"; exon_number "1"; gene_name "AGAP004689"; oId "CUFF.57.1"; nearest_ref "AGAP004689-RB"; class_code "j"; tss_id "TSS10";
2L	Cufflinks	exon	1052528	1052683	.	+	.	gene_id "XLOC_000008"; transcript_id "TCONS_00000012"; exon_number "2"; gene_name "AGAP004689"; oId "CUFF.57.1"; nearest_ref "AGAP004689-RB"; class_code "j"; tss_id "TSS10";
2L	Cufflinks	exon	1052747	1052910	.	+	.	gene_id "XLOC_000008"; transcript_id "TCONS_00000012"; exon_number "3"; gene_name "AGAP004689"; oId "CUFF.57.1"; nearest_ref "AGAP004689-RB"; class_code "j"; tss_id "TSS10";
2L	Cufflinks	exon	1053358	1053597	.	+	.	gene_id "XLOC_000008"; transcript_id "TCONS_00000012"; exon_number "4"; gene_name "AGAP004689"; oId "CUFF.57.1"; nearest_ref "AGAP004689-RB"; class_code "j"; tss_id "TSS10";
2L	Cufflinks	exon	1054290	1054482	.	+	.	gene_id "XLOC_000008"; transcript_id "TCONS_00000012"; exon_number "5"; gene_name "AGAP004689"; oId "CUFF.57.1"; nearest_ref "AGAP004689-RB"; class_code "j"; tss_id "TSS10";
2L	Cufflinks	exon	1054548	1054769	.	+	.	gene_id "XLOC_000008"; transcript_id "TCONS_00000012"; exon_number "6"; gene_name "AGAP004689"; oId "CUFF.57.1"; nearest_ref "AGAP004689-RB"; class_code "j"; tss_id "TSS10";
2L	Cufflinks	exon	1054878	1055032	.	+	.	gene_id "XLOC_000008"; transcript_id "TCONS_00000012"; exon_number "7"; gene_name "AGAP004689"; oId "CUFF.57.1"; nearest_ref "AGAP004689-RB"; class_code "j"; tss_id "TSS10";
2L	Cufflinks	exon	1055104	1055176	.	+	.	gene_id "XLOC_000008"; transcript_id "TCONS_00000012"; exon_number "8"; gene_name "AGAP004689"; oId "CUFF.57.1"; nearest_ref "AGAP004689-RB"; class_code "j"; tss_id "TSS10";
2L	Cufflinks	exon	1055240	1055637	.	+	.	gene_id "XLOC_000008"; transcript_id "TCONS_00000012"; exon_number "9"; gene_name "AGAP004689"; oId "CUFF.57.1"; nearest_ref "AGAP004689-RB"; class_code "j"; tss_id "TSS10";
2L	Cufflinks	exon	1056832	1057498	.	+	.	gene_id "XLOC_000008"; transcript_id "TCONS_00000012"; exon_number "10"; gene_name "AGAP004689"; oId "CUFF.57.1"; nearest_ref "AGAP004689-RB"; class_code "j"; tss_id "TSS10";
2L	Cufflinks	exon	1051917	1052410	.	+	.	gene_id "XLOC_000008"; transcript_id "TCONS_00000013"; exon_number "1"; gene_name "AGAP004689"; oId "CUFF.62.1"; nearest_ref "AGAP004689-RB"; class_code "j"; tss_id "TSS10";
2L	Cufflinks	exon	1052528	1052910	.	+	.	gene_id "XLOC_000008"; transcript_id "TCONS_00000013"; exon_number "2"; gene_name "AGAP004689"; oId "CUFF.62.1"; nearest_ref "AGAP004689-RB"; class_code "j"; tss_id "TSS10";
2L	Cufflinks	exon	1053358	1053597	.	+	.	gene_id "XLOC_000008"; transcript_id "TCONS_00000013"; exon_number "3"; gene_name "AGAP004689"; oId "CUFF.62.1"; nearest_ref "AGAP004689-RB"; class_code "j"; tss_id "TSS10";
2L	Cufflinks	exon	1054290	1054482	.	+	.	gene_id "XLOC_000008"; transcript_id "TCONS_00000013"; exon_number "4"; gene_name "AGAP004689"; oId "CUFF.62.1"; nearest_ref "AGAP004689-RB"; class_code "j"; tss_id "TSS10";
2L	Cufflinks	exon	1054548	1054769	.	+	.	gene_id "XLOC_000008"; transcript_id "TCONS_00000013"; exon_number "5"; gene_name "AGAP004689"; oId "CUFF.62.1"; nearest_ref "AGAP004689-RB"; class_code "j"; tss_id "TSS10";
2L	Cufflinks	exon	1054878	1055032	.	+	.	gene_id "XLOC_000008"; transcript_id "TCONS_00000013"; exon_number "6"; gene_name "AGAP004689"; oId "CUFF.62.1"; nearest_ref "AGAP004689-RB"; class_code "j"; tss_id "TSS10";
2L	Cufflinks	exon	1055104	1055176	.	+	.	gene_id "XLOC_000008"; transcript_id "TCONS_00000013"; exon_number "7"; gene_name "AGAP004689"; oId "CUFF.62.1"; nearest_ref "AGAP004689-RB"; class_code "j"; tss_id "TSS10";
2L	Cufflinks	exon	1055240	1055637	.	+	.	gene_id "XLOC_000008"; transcript_id "TCONS_00000013"; exon_number "8"; gene_name "AGAP004689"; oId "CUFF.62.1"; nearest_ref "AGAP004689-RB"; class_code "j"; tss_id "TSS10";
2L	Cufflinks	exon	1056832	1057519	.	+	.	gene_id "XLOC_000008"; transcript_id "TCONS_00000013"; exon_number "9"; gene_name "AGAP004689"; oId "CUFF.62.1"; nearest_ref "AGAP004689-RB"; class_code "j"; tss_id "TSS10";
2L	Cufflinks	exon	1052036	1052410	.	+	.	gene_id "XLOC_000008"; transcript_id "TCONS_00000014"; exon_number "1"; gene_name "AGAP004689"; oId "AGAP004689-RA"; nearest_ref "AGAP004689-RA"; class_code "="; tss_id "TSS11"; p_id "P9";
2L	Cufflinks	exon	1052528	1052910	.	+	.	gene_id "XLOC_000008"; transcript_id "TCONS_00000014"; exon_number "2"; gene_name "AGAP004689"; oId "AGAP004689-RA"; nearest_ref "AGAP004689-RA"; class_code "="; tss_id "TSS11"; p_id "P9";
2L	Cufflinks	exon	1053358	1053597	.	+	.	gene_id "XLOC_000008"; transcript_id "TCONS_00000014"; exon_number "3"; gene_name "AGAP004689"; oId "AGAP004689-RA"; nearest_ref "AGAP004689-RA"; class_code "="; tss_id "TSS11"; p_id "P9";
2L	Cufflinks	exon	1054290	1054482	.	+	.	gene_id "XLOC_000008"; transcript_id "TCONS_00000014"; exon_number "4"; gene_name "AGAP004689"; oId "AGAP004689-RA"; nearest_ref "AGAP004689-RA"; class_code "="; tss_id "TSS11"; p_id "P9";
2L	Cufflinks	exon	1054548	1054769	.	+	.	gene_id "XLOC_000008"; transcript_id "TCONS_00000014"; exon_number "5"; gene_name "AGAP004689"; oId "AGAP004689-RA"; nearest_ref "AGAP004689-RA"; class_code "="; tss_id "TSS11"; p_id "P9";
2L	Cufflinks	exon	1054878	1055032	.	+	.	gene_id "XLOC_000008"; transcript_id "TCONS_00000014"; exon_number "6"; gene_name "AGAP004689"; oId "AGAP004689-RA"; nearest_ref "AGAP004689-RA"; class_code "="; tss_id "TSS11"; p_id "P9";
2L	Cufflinks	exon	1055104	1055176	.	+	.	gene_id "XLOC_000008"; transcript_id "TCONS_00000014"; exon_number "7"; gene_name "AGAP004689"; oId "AGAP004689-RA"; nearest_ref "AGAP004689-RA"; class_code "="; tss_id "TSS11"; p_id "P9";
2L	Cufflinks	exon	1055240	1055637	.	+	.	gene_id "XLOC_000008"; transcript_id "TCONS_00000014"; exon_number "8"; gene_name "AGAP004689"; oId "AGAP004689-RA"; nearest_ref "AGAP004689-RA"; class_code "="; tss_id "TSS11"; p_id "P9";
2L	Cufflinks	exon	1055743	1055760	.	+	.	gene_id "XLOC_000008"; transcript_id "TCONS_00000014"; exon_number "9"; gene_name "AGAP004689"; oId "AGAP004689-RA"; nearest_ref "AGAP004689-RA"; class_code "="; tss_id "TSS11"; p_id "P9";
2L	Cufflinks	exon	1056832	1057434	.	+	.	gene_id "XLOC_000008"; transcript_id "TCONS_00000014"; exon_number "10"; gene_name "AGAP004689"; oId "AGAP004689-RA"; nearest_ref "AGAP004689-RA"; class_code "="; tss_id "TSS11"; p_id "P9";
2L	Cufflinks	exon	1052036	1052410	.	+	.	gene_id "XLOC_000008"; transcript_id "TCONS_00000016"; exon_number "1"; gene_name "AGAP004689"; oId "AGAP004689-RC"; nearest_ref "AGAP004689-RC"; class_code "="; tss_id "TSS11"; p_id "P7";
2L	Cufflinks	exon	1052528	1052683	.	+	.	gene_id "XLOC_000008"; transcript_id "TCONS_00000016"; exon_number "2"; gene_name "AGAP004689"; oId "AGAP004689-RC"; nearest_ref "AGAP004689-RC"; class_code "="; tss_id "TSS11"; p_id "P7";
2L	Cufflinks	exon	1052807	1052910	.	+	.	gene_id "XLOC_000008"; transcript_id "TCONS_00000016"; exon_number "3"; gene_name "AGAP004689"; oId "AGAP004689-RC"; nearest_ref "AGAP004689-RC"; class_code "="; tss_id "TSS11"; p_id "P7";
2L	Cufflinks	exon	1053358	1053597	.	+	.	gene_id "XLOC_000008"; transcript_id "TCONS_00000016"; exon_number "4"; gene_name "AGAP004689"; oId "AGAP004689-RC"; nearest_ref "AGAP004689-RC"; class_code "="; tss_id "TSS11"; p_id "P7";
2L	Cufflinks	exon	1054290	1054482	.	+	.	gene_id "XLOC_000008"; transcript_id "TCONS_00000016"; exon_number "5"; gene_name "AGAP004689"; oId "AGAP004689-RC"; nearest_ref "AGAP004689-RC"; class_code "="; tss_id "TSS11"; p_id "P7";
2L	Cufflinks	exon	1054548	1054769	.	+	.	gene_id "XLOC_000008"; transcript_id "TCONS_00000016"; exon_number "6"; gene_name "AGAP004689"; oId "AGAP004689-RC"; nearest_ref "AGAP004689-RC"; class_code "="; tss_id "TSS11"; p_id "P7";
2L	Cufflinks	exon	1054878	1055032	.	+	.	gene_id "XLOC_000008"; transcript_id "TCONS_00000016"; exon_number "7"; gene_name "AGAP004689"; oId "AGAP004689-RC"; nearest_ref "AGAP004689-RC"; class_code "="; tss_id "TSS11"; p_id "P7";
2L	Cufflinks	exon	1055104	1055176	.	+	.	gene_id "XLOC_000008"; transcript_id "TCONS_00000016"; exon_number "8"; gene_name "AGAP004689"; oId "AGAP004689-RC"; nearest_ref "AGAP004689-RC"; class_code "="; tss_id "TSS11"; p_id "P7";
2L	Cufflinks	exon	1055240	1055637	.	+	.	gene_id "XLOC_000008"; transcript_id "TCONS_00000016"; exon_number "9"; gene_name "AGAP004689"; oId "AGAP004689-RC"; nearest_ref "AGAP004689-RC"; class_code "="; tss_id "TSS11"; p_id "P7";
2L	Cufflinks	exon	1056832	1057434	.	+	.	gene_id "XLOC_000008"; transcript_id "TCONS_00000016"; exon_number "10"; gene_name "AGAP004689"; oId "AGAP004689-RC"; nearest_ref "AGAP004689-RC"; class_code "="; tss_id "TSS11"; p_id "P7";
2L	Cufflinks	exon	1410873	1411116	.	+	.	gene_id "XLOC_000011"; transcript_id "TCONS_00000018"; exon_number "1"; gene_name "AGAP004692"; oId "CUFF.1793.1"; nearest_ref "AGAP004692-RA"; class_code "j"; tss_id "TSS14";
2L	Cufflinks	exon	1414264	1414369	.	+	.	gene_id "XLOC_000011"; transcript_id "TCONS_00000018"; exon_number "2"; gene_name "AGAP004692"; oId "CUFF.1793.1"; nearest_ref "AGAP004692-RA"; class_code "j"; tss_id "TSS14";
2L	Cufflinks	exon	1414438	1417987	.	+	.	gene_id "XLOC_000011"; transcript_id "TCONS_00000018"; exon_number "3"; gene_name "AGAP004692"; oId "CUFF.1793.1"; nearest_ref "AGAP004692-RA"; class_code "j"; tss_id "TSS14";
2L	Cufflinks	exon	1418272	1418717	.	+	.	gene_id "XLOC_000011"; transcript_id "TCONS_00000018"; exon_number "4"; gene_name "AGAP004692"; oId "CUFF.1793.1"; nearest_ref "AGAP004692-RA"; class_code "j"; tss_id "TSS14";
2L	Cufflinks	exon	1432237	1432331	.	+	.	gene_id "XLOC_000011"; transcript_id "TCONS_00000018"; exon_number "5"; gene_name "AGAP004692"; oId "CUFF.1793.1"; nearest_ref "AGAP004692-RA"; class_code "j"; tss_id "TSS14";
2L	Cufflinks	exon	1411011	1411116	.	+	.	gene_id "XLOC_000011"; transcript_id "TCONS_00000019"; exon_number "1"; gene_name "AGAP004692"; oId "AGAP004692-RA"; nearest_ref "AGAP004692-RA"; class_code "="; tss_id "TSS15"; p_id "P10";
2L	Cufflinks	exon	1411539	1412760	.	+	.	gene_id "XLOC_000011"; transcript_id "TCONS_00000019"; exon_number "2"; gene_name "AGAP004692"; oId "AGAP004692-RA"; nearest_ref "AGAP004692-RA"; class_code "="; tss_id "TSS15"; p_id "P10";
2L	Cufflinks	exon	1414264	1414369	.	+	.	gene_id "XLOC_000011"; transcript_id "TCONS_00000019"; exon_number "3"; gene_name "AGAP004692"; oId "AGAP004692-RA"; nearest_ref "AGAP004692-RA"; class_code "="; tss_id "TSS15"; p_id "P10";
2L	Cufflinks	exon	1414438	1417987	.	+	.	gene_id "XLOC_000011"; transcript_id "TCONS_00000019"; exon_number "4"; gene_name "AGAP004692"; oId "AGAP004692-RA"; nearest_ref "AGAP004692-RA"; class_code "="; tss_id "TSS15"; p_id "P10";
2L	Cufflinks	exon	1418272	1418717	.	+	.	gene_id "XLOC_000011"; transcript_id "TCONS_00000019"; exon_number "5"; gene_name "AGAP004692"; oId "AGAP004692-RA"; nearest_ref "AGAP004692-RA"; class_code "="; tss_id "TSS15"; p_id "P10";
2L	Cufflinks	exon	1440965	1441380	.	+	.	gene_id "XLOC_000011"; transcript_id "TCONS_00000019"; exon_number "6"; gene_name "AGAP004692"; oId "AGAP004692-RA"; nearest_ref "AGAP004692-RA"; class_code "="; tss_id "TSS15"; p_id "P10";
2L	Cufflinks	exon	1411011	1411272	.	+	.	gene_id "XLOC_000011"; transcript_id "TCONS_00000020"; exon_number "1"; gene_name "AGAP004692"; oId "AGAP004692-RB"; nearest_ref "AGAP004692-RB"; class_code "="; tss_id "TSS15"; p_id "P11";
2L	Cufflinks	exon	1412027	1412760	.	+	.	gene_id "XLOC_000011"; transcript_id "TCONS_00000020"; exon_number "2"; gene_name "AGAP004692"; oId "AGAP004692-RB"; nearest_ref "AGAP004692-RB"; class_code "="; tss_id "TSS15"; p_id "P11";
2L	Cufflinks	exon	1414264	1414369	.	+	.	gene_id "XLOC_000011"; transcript_id "TCONS_00000020"; exon_number "3"; gene_name "AGAP004692"; oId "AGAP004692-RB"; nearest_ref "AGAP004692-RB"; class_code "="; tss_id "TSS15"; p_id "P11";
2L	Cufflinks	exon	1414438	1417987	.	+	.	gene_id "XLOC_000011"; transcript_id "TCONS_00000020"; exon_number "4"; gene_name "AGAP004692"; oId "AGAP004692-RB"; nearest_ref "AGAP004692-RB"; class_code "="; tss_id "TSS15"; p_id "P11";
2L	Cufflinks	exon	1418272	1418717	.	+	.	gene_id "XLOC_000011"; transcript_id "TCONS_00000020"; exon_number "5"; gene_name "AGAP004692"; oId "AGAP004692-RB"; nearest_ref "AGAP004692-RB"; class_code "="; tss_id "TSS15"; p_id "P11";
2L	Cufflinks	exon	1440965	1441380	.	+	.	gene_id "XLOC_000011"; transcript_id "TCONS_00000020"; exon_number "6"; gene_name "AGAP004692"; oId "AGAP004692-RB"; nearest_ref "AGAP004692-RB"; class_code "="; tss_id "TSS15"; p_id "P11";
2L	Cufflinks	exon	1834186	1834682	.	+	.	gene_id "XLOC_000012"; transcript_id "TCONS_00000024"; exon_number "1"; gene_name "AGAP004695"; oId "AGAP004695-RA"; nearest_ref "AGAP004695-RA"; class_code "="; tss_id "TSS17"; p_id "P14";
2L	Cufflinks	exon	1834813	1834948	.	+	.	gene_id "XLOC_000012"; transcript_id "TCONS_00000024"; exon_number "2"; gene_name "AGAP004695"; oId "AGAP004695-RA"; nearest_ref "AGAP004695-RA"; class_code "="; tss_id "TSS17"; p_id "P14";
2L	Cufflinks	exon	1835017	1835193	.	+	.	gene_id "XLOC_000012"; transcript_id "TCONS_00000024"; exon_number "3"; gene_name "AGAP004695"; oId "AGAP004695-RA"; nearest_ref "AGAP004695-RA"; class_code "="; tss_id "TSS17"; p_id "P14";
2L	Cufflinks	exon	1835279	1835605	.	+	.	gene_id "XLOC_000012"; transcript_id "TCONS_00000024"; exon_number "4"; gene_name "AGAP004695"; oId "AGAP004695-RA"; nearest_ref "AGAP004695-RA"; class_code "="; tss_id "TSS17"; p_id "P14";
2L	Cufflinks	exon	2248667	2248813	.	+	.	gene_id "XLOC_000017"; transcript_id "TCONS_00000031"; exon_number "1"; gene_name "AGAP004703"; oId "AGAP004703-RA"; nearest_ref "AGAP004703-RA"; class_code "="; tss_id "TSS23"; p_id "P20";
2L	Cufflinks	exon	2248887	2249850	.	+	.	gene_id "XLOC_000017"; transcript_id "TCONS_00000031"; exon_number "2"; gene_name "AGAP004703"; oId "AGAP004703-RA"; nearest_ref "AGAP004703-RA"; class_code "="; tss_id "TSS23"; p_id "P20";
2L	Cufflinks	exon	2249920	2250126	.	+	.	gene_id "XLOC_000017"; transcript_id "TCONS_00000031"; exon_number "3"; gene_name "AGAP004703"; oId "AGAP004703-RA"; nearest_ref "AGAP004703-RA"; class_code "="; tss_id "TSS23"; p_id "P20";
2L	Cufflinks	exon	2250191	2251454	.	+	.	gene_id "XLOC_000017"; transcript_id "TCONS_00000031"; exon_number "4"; gene_name "AGAP004703"; oId "AGAP004703-RA"; nearest_ref "AGAP004703-RA"; class_code "="; tss_id "TSS23"; p_id "P20";
2L	Cufflinks	exon	2251578	2252013	.	+	.	gene_id "XLOC_000017"; transcript_id "TCONS_00000031"; exon_number "5"; gene_name "AGAP004703"; oId "AGAP004703-RA"; nearest_ref "AGAP004703-RA"; class_code "="; tss_id "TSS23"; p_id "P20";
2L	Cufflinks	exon	2252166	2252693	.	+	.	gene_id "XLOC_000017"; transcript_id "TCONS_00000031"; exon_number "6"; gene_name "AGAP004703"; oId "AGAP004703-RA"; nearest_ref "AGAP004703-RA"; class_code "="; tss_id "TSS23"; p_id "P20";
2L	Cufflinks	exon	2252763	2253270	.	+	.	gene_id "XLOC_000017"; transcript_id "TCONS_00000031"; exon_number "7"; gene_name "AGAP004703"; oId "AGAP004703-RA"; nearest_ref "AGAP004703-RA"; class_code "="; tss_id "TSS23"; p_id "P20";
2L	Cufflinks	exon	2253358	2253660	.	+	.	gene_id "XLOC_000017"; transcript_id "TCONS_00000031"; exon_number "8"; gene_name "AGAP004703"; oId "AGAP004703-RA"; nearest_ref "AGAP004703-RA"; class_code "="; tss_id "TSS23"; p_id "P20";
2L	Cufflinks	exon	2615657	2616225	.	+	.	gene_id "XLOC_000025"; transcript_id "TCONS_00000041"; exon_number "1"; gene_name "AGAP004715"; oId "AGAP004715-RA"; nearest_ref "AGAP004715-RA"; class_code "="; tss_id "TSS34"; p_id "P29";
2L	Cufflinks	exon	2616288	2616969	.	+	.	gene_id "XLOC_000025"; transcript_id "TCONS_00000041"; exon_number "2"; gene_name "AGAP004715"; oId "AGAP004715-RA"; nearest_ref "AGAP004715-RA"; class_code "="; tss_id "TSS34"; p_id "P29";
2L	Cufflinks	exon	2617029	2617122	.	+	.	gene_id "XLOC_000025"; transcript_id "TCONS_00000041"; exon_number "3"; gene_name "AGAP004715"; oId "AGAP004715-RA"; nearest_ref "AGAP004715-RA"; class_code "="; tss_id "TSS34"; p_id "P29";
2L	Cufflinks	exon	2618761	2619316	.	+	.	gene_id "XLOC_000025"; transcript_id "TCONS_00000041"; exon_number "4"; gene_name "AGAP004715"; oId "AGAP004715-RA"; nearest_ref "AGAP004715-RA"; class_code "="; tss_id "TSS34"; p_id "P29";
2L	Cufflinks	exon	2619456	2619663	.	+	.	gene_id "XLOC_000025"; transcript_id "TCONS_00000041"; exon_number "5"; gene_name "AGAP004715"; oId "AGAP004715-RA"; nearest_ref "AGAP004715-RA"; class_code "="; tss_id "TSS34"; p_id "P29";
2L	Cufflinks	exon	2619748	2620017	.	+	.	gene_id "XLOC_000025"; transcript_id "TCONS_00000041"; exon_number "6"; gene_name "AGAP004715"; oId "AGAP004715-RA"; nearest_ref "AGAP004715-RA"; class_code "="; tss_id "TSS34"; p_id "P29";
2L	Cufflinks	exon	2620100	2620300	.	+	.	gene_id "XLOC_000025"; transcript_id "TCONS_00000041"; exon_number "7"; gene_name "AGAP004715"; oId "AGAP004715-RA"; nearest_ref "AGAP004715-RA"; class_code "="; tss_id "TSS34"; p_id "P29";
2L	Cufflinks	exon	2620365	2620722	.	+	.	gene_id "XLOC_000025"; transcript_id "TCONS_00000041"; exon_number "8"; gene_name "AGAP004715"; oId "AGAP004715-RA"; nearest_ref "AGAP004715-RA"; class_code "="; tss_id "TSS34"; p_id "P29";
2L	Cufflinks	exon	2797664	2797724	.	+	.	gene_id "XLOC_000032"; transcript_id "TCONS_00000055"; exon_number "1"; gene_name "AGAP004725"; oId "AGAP004725-RA"; nearest_ref "AGAP004725-RA"; class_code "="; tss_id "TSS44"; p_id "P38";
2L	Cufflinks	exon	2798052	2798166	.	+	.	gene_id "XLOC_000032"; transcript_id "TCONS_00000055"; exon_number "2"; gene_name "AGAP004725"; oId "AGAP004725-RA"; nearest_ref "AGAP004725-RA"; class_code "="; tss_id "TSS44"; p_id "P38";
2L	Cufflinks	exon	2798237	2801444	.	+	.	gene_id "XLOC_000032"; transcript_id "TCONS_00000055"; exon_number "3"; gene_name "AGAP004725"; oId "AGAP004725-RA"; nearest_ref "AGAP004725-RA"; class_code "="; tss_id "TSS44"; p_id "P38";
2L	Cufflinks	exon	2812105	2812369	.	+	.	gene_id "XLOC_000033"; transcript_id "TCONS_00000056"; exon_number "1"; gene_name "AGAP004727"; oId "CUFF.110.2"; nearest_ref "AGAP004727-RA"; class_code "j"; tss_id "TSS45";
2L	Cufflinks	exon	2812484	2812538	.	+	.	gene_id "XLOC_000033"; transcript_id "TCONS_00000056"; exon_number "2"; gene_name "AGAP004727"; oId "CUFF.110.2"; nearest_ref "AGAP004727-RA"; class_code "j"; tss_id "TSS45";
2L	Cufflinks	exon	2812625	2812757	.	+	.	gene_id "XLOC_000033"; transcript_id "TCONS_00000056"; exon_number "3"; gene_name "AGAP004727"; oId "CUFF.110.2"; nearest_ref "AGAP004727-RA"; class_code "j"; tss_id "TSS45";
2L	Cufflinks	exon	2812873	2812984	.	+	.	gene_id "XLOC_000033"; transcript_id "TCONS_00000056"; exon_number "4"; gene_name "AGAP004727"; oId "CUFF.110.2"; nearest_ref "AGAP004727-RA"; class_code "j"; tss_id "TSS45";
2L	Cufflinks	exon	2813081	2813143	.	+	.	gene_id "XLOC_000033"; transcript_id "TCONS_00000056"; exon_number "5"; gene_name "AGAP004727"; oId "CUFF.110.2"; nearest_ref "AGAP004727-RA"; class_code "j"; tss_id "TSS45";
2L	Cufflinks	exon	2813212	2813355	.	+	.	gene_id "XLOC_000033"; transcript_id "TCONS_00000056"; exon_number "6"; gene_name "AGAP004727"; oId "CUFF.110.2"; nearest_ref "AGAP004727-RA"; class_code "j"; tss_id "TSS45";
2L	Cufflinks	exon	2813425	2813529	.	+	.	gene_id "XLOC_000033"; transcript_id "TCONS_00000056"; exon_number "7"; gene_name "AGAP004727"; oId "CUFF.110.2"; nearest_ref "AGAP004727-RA"; class_code "j"; tss_id "TSS45";
2L	Cufflinks	exon	2813604	2813770	.	+	.	gene_id "XLOC_000033"; transcript_id "TCONS_00000056"; exon_number "8"; gene_name "AGAP004727"; oId "CUFF.110.2"; nearest_ref "AGAP004727-RA"; class_code "j"; tss_id "TSS45";
2L	Cufflinks	exon	2812213	2812369	.	+	.	gene_id "XLOC_000033"; transcript_id "TCONS_00000059"; exon_number "1"; gene_name "AGAP004727"; oId "AGAP004727-RA"; nearest_ref "AGAP004727-RA"; class_code "="; tss_id "TSS46"; p_id "P39";
2L	Cufflinks	exon	2812484	2812538	.	+	.	gene_id "XLOC_000033"; transcript_id "TCONS_00000059"; exon_number "2"; gene_name "AGAP004727"; oId "AGAP004727-RA"; nearest_ref "AGAP004727-RA"; class_code "="; tss_id "TSS46"; p_id "P39";
2L	Cufflinks	exon	2812625	2812757	.	+	.	gene_id "XLOC_000033"; transcript_id "TCONS_00000059"; exon_number "3"; gene_name "AGAP004727"; oId "AGAP004727-RA"; nearest_ref "AGAP004727-RA"; class_code "="; tss_id "TSS46"; p_id "P39";
2L	Cufflinks	exon	2812873	2812984	.	+	.	gene_id "XLOC_000033"; transcript_id "TCONS_00000059"; exon_number "4"; gene_name "AGAP004727"; oId "AGAP004727-RA"; nearest_ref "AGAP004727-RA"; class_code "="; tss_id "TSS46"; p_id "P39";
2L	Cufflinks	exon	2813081	2813143	.	+	.	gene_id "XLOC_000033"; transcript_id "TCONS_00000059"; exon_number "5"; gene_name "AGAP004727"; oId "AGAP004727-RA"; nearest_ref "AGAP004727-RA"; class_code "="; tss_id "TSS46"; p_id "P39";
2L	Cufflinks	exon	2813212	2813355	.	+	.	gene_id "XLOC_000033"; transcript_id "TCONS_00000059"; exon_number "6"; gene_name "AGAP004727"; oId "AGAP004727-RA"; nearest_ref "AGAP004727-RA"; class_code "="; tss_id "TSS46"; p_id "P39";
2L	Cufflinks	exon	2813425	2813529	.	+	.	gene_id "XLOC_000033"; transcript_id "TCONS_00000059"; exon_number "7"; gene_name "AGAP004727"; oId "AGAP004727-RA"; nearest_ref "AGAP004727-RA"; class_code "="; tss_id "TSS46"; p_id "P39";
2L	Cufflinks	exon	2813604	2813698	.	+	.	gene_id "XLOC_000033"; transcript_id "TCONS_00000059"; exon_number "8"; gene_name "AGAP004727"; oId "AGAP004727-RA"; nearest_ref "AGAP004727-RA"; class_code "="; tss_id "TSS46"; p_id "P39";
2L	Cufflinks	exon	2813783	2813878	.	+	.	gene_id "XLOC_000033"; transcript_id "TCONS_00000059"; exon_number "9"; gene_name "AGAP004727"; oId "AGAP004727-RA"; nearest_ref "AGAP004727-RA"; class_code "="; tss_id "TSS46"; p_id "P39";
2L	Cufflinks	exon	2813947	2814042	.	+	.	gene_id "XLOC_000033"; transcript_id "TCONS_00000059"; exon_number "10"; gene_name "AGAP004727"; oId "AGAP004727-RA"; nearest_ref "AGAP004727-RA"; class_code "="; tss_id "TSS46"; p_id "P39";
2L	Cufflinks	exon	2814108	2814176	.	+	.	gene_id "XLOC_000033"; transcript_id "TCONS_00000059"; exon_number "11"; gene_name "AGAP004727"; oId "AGAP004727-RA"; nearest_ref "AGAP004727-RA"; class_code "="; tss_id "TSS46"; p_id "P39";
2L	Cufflinks	exon	2814248	2814337	.	+	.	gene_id "XLOC_000033"; transcript_id "TCONS_00000059"; exon_number "12"; gene_name "AGAP004727"; oId "AGAP004727-RA"; nearest_ref "AGAP004727-RA"; class_code "="; tss_id "TSS46"; p_id "P39";
2L	Cufflinks	exon	2814427	2814510	.	+	.	gene_id "XLOC_000033"; transcript_id "TCONS_00000059"; exon_number "13"; gene_name "AGAP004727"; oId "AGAP004727-RA"; nearest_ref "AGAP004727-RA"; class_code "="; tss_id "TSS46"; p_id "P39";
2L	Cufflinks	exon	2968474	2968614	.	+	.	gene_id "XLOC_000037"; transcript_id "TCONS_00000063"; exon_number "1"; gene_name "AGAP004736"; oId "CUFF.145.1"; nearest_ref "AGAP004736-RA"; class_code "j"; tss_id "TSS52";
2L	Cufflinks	exon	2968711	2969085	.	+	.	gene_id "XLOC_000037"; transcript_id "TCONS_00000063"; exon_number "2"; gene_name "AGAP004736"; oId "CUFF.145.1"; nearest_ref "AGAP004736-RA"; class_code "j"; tss_id "TSS52";
2L	Cufflinks	exon	2969154	2970000	.	+	.	gene_id "XLOC_000037"; transcript_id "TCONS_00000063"; exon_number "3"; gene_name "AGAP004736"; oId "CUFF.145.1"; nearest_ref "AGAP004736-RA"; class_code "j"; tss_id "TSS52";
2L	Cufflinks	exon	2968484	2968625	.	+	.	gene_id "XLOC_000037"; transcript_id "TCONS_00000064"; exon_number "1"; gene_name "AGAP004736"; oId "AGAP004736-RA"; nearest_ref "AGAP004736-RA"; class_code "="; tss_id "TSS52"; p_id "P42";
2L	Cufflinks	exon	2968711	2969085	.	+	.	gene_id "XLOC_000037"; transcript_id "TCONS_00000064"; exon_number "2"; gene_name "AGAP004736"; oId "AGAP004736-RA"; nearest_ref "AGAP004736-RA"; class_code "="; tss_id "TSS52"; p_id "P42";
2L	Cufflinks	exon	2969154	2969976	.	+	.	gene_id "XLOC_000037"; transcript_id "TCONS_00000064"; exon_number "3"; gene_name "AGAP004736"; oId "AGAP004736-RA"; nearest_ref "AGAP004736-RA"; class_code "="; tss_id "TSS52"; p_id "P42";
2L	Cufflinks	exon	2976111	2976228	.	+	.	gene_id "XLOC_000039"; transcript_id "TCONS_00000066"; exon_number "1"; gene_name "AGAP004739"; oId "AGAP004739-RA"; nearest_ref "AGAP004739-RA"; class_code "="; tss_id "TSS54"; p_id "P44";
2L	Cufflinks	exon	2976320	2977915	.	+	.	gene_id "XLOC_000039"; transcript_id "TCONS_00000066"; exon_number "2"; gene_name "AGAP004739"; oId "AGAP004739-RA"; nearest_ref "AGAP004739-RA"; class_code "="; tss_id "TSS54"; p_id "P44";
2L	Cufflinks	exon	3021774	3021989	.	+	.	gene_id "XLOC_000041"; transcript_id "TCONS_00000068"; exon_number "1"; gene_name "AGAP004744"; oId "AGAP004744-RA"; nearest_ref "AGAP004744-RA"; class_code "="; tss_id "TSS56"; p_id "P46";
2L	Cufflinks	exon	3022432	3022523	.	+	.	gene_id "XLOC_000041"; transcript_id "TCONS_00000068"; exon_number "2"; gene_name "AGAP004744"; oId "AGAP004744-RA"; nearest_ref "AGAP004744-RA"; class_code "="; tss_id "TSS56"; p_id "P46";
2L	Cufflinks	exon	3022877	3023029	.	+	.	gene_id "XLOC_000041"; transcript_id "TCONS_00000068"; exon_number "3"; gene_name "AGAP004744"; oId "AGAP004744-RA"; nearest_ref "AGAP004744-RA"; class_code "="; tss_id "TSS56"; p_id "P46";
2L	Cufflinks	exon	3023103	3023265	.	+	.	gene_id "XLOC_000041"; transcript_id "TCONS_00000068"; exon_number "4"; gene_name "AGAP004744"; oId "AGAP004744-RA"; nearest_ref "AGAP004744-RA"; class_code "="; tss_id "TSS56"; p_id "P46";
2L	Cufflinks	exon	3023341	3023469	.	+	.	gene_id "XLOC_000041"; transcript_id "TCONS_00000068"; exon_number "5"; gene_name "AGAP004744"; oId "AGAP004744-RA"; nearest_ref "AGAP004744-RA"; class_code "="; tss_id "TSS56"; p_id "P46";
2L	Cufflinks	exon	3023539	3023674	.	+	.	gene_id "XLOC_000041"; transcript_id "TCONS_00000068"; exon_number "6"; gene_name "AGAP004744"; oId "AGAP004744-RA"; nearest_ref "AGAP004744-RA"; class_code "="; tss_id "TSS56"; p_id "P46";
2L	Cufflinks	exon	3024799	3025711	.	+	.	gene_id "XLOC_000041"; transcript_id "TCONS_00000068"; exon_number "7"; gene_name "AGAP004744"; oId "AGAP004744-RA"; nearest_ref "AGAP004744-RA"; class_code "="; tss_id "TSS56"; p_id "P46";
2L	Cufflinks	exon	3030691	3030896	.	+	.	gene_id "XLOC_000042"; transcript_id "TCONS_00000070"; exon_number "1"; gene_name "AGAP004746"; oId "AGAP004746-RA"; nearest_ref "AGAP004746-RA"; class_code "="; tss_id "TSS57"; p_id "P47";
2L	Cufflinks	exon	3030964	3031711	.	+	.	gene_id "XLOC_000042"; transcript_id "TCONS_00000070"; exon_number "2"; gene_name "AGAP004746"; oId "AGAP004746-RA"; nearest_ref "AGAP004746-RA"; class_code "="; tss_id "TSS57"; p_id "P47";
2L	Cufflinks	exon	3031810	3032846	.	+	.	gene_id "XLOC_000042"; transcript_id "TCONS_00000070"; exon_number "3"; gene_name "AGAP004746"; oId "AGAP004746-RA"; nearest_ref "AGAP004746-RA"; class_code "="; tss_id "TSS57"; p_id "P47";
2L	Cufflinks	exon	3032920	3033267	.	+	.	gene_id "XLOC_000042"; transcript_id "TCONS_00000070"; exon_number "4"; gene_name "AGAP004746"; oId "AGAP004746-RA"; nearest_ref "AGAP004746-RA"; class_code "="; tss_id "TSS57"; p_id "P47";
2L	Cufflinks	exon	3030691	3030896	.	+	.	gene_id "XLOC_000042"; transcript_id "TCONS_00000071"; exon_number "1"; gene_name "AGAP004746"; oId "AGAP004746-RB"; nearest_ref "AGAP004746-RB"; class_code "="; tss_id "TSS57"; p_id "P48";
2L	Cufflinks	exon	3030964	3031711	.	+	.	gene_id "XLOC_000042"; transcript_id "TCONS_00000071"; exon_number "2"; gene_name "AGAP004746"; oId "AGAP004746-RB"; nearest_ref "AGAP004746-RB"; class_code "="; tss_id "TSS57"; p_id "P48";
2L	Cufflinks	exon	3031810	3031866	.	+	.	gene_id "XLOC_000042"; transcript_id "TCONS_00000071"; exon_number "3"; gene_name "AGAP004746"; oId "AGAP004746-RB"; nearest_ref "AGAP004746-RB"; class_code "="; tss_id "TSS57"; p_id "P48";
2L	Cufflinks	exon	3031936	3032846	.	+	.	gene_id "XLOC_000042"; transcript_id "TCONS_00000071"; exon_number "4"; gene_name "AGAP004746"; oId "AGAP004746-RB"; nearest_ref "AGAP004746-RB"; class_code "="; tss_id "TSS57"; p_id "P48";
2L	Cufflinks	exon	3032920	3033267	.	+	.	gene_id "XLOC_000042"; transcript_id "TCONS_00000071"; exon_number "5"; gene_name "AGAP004746"; oId "AGAP004746-RB"; nearest_ref "AGAP004746-RB"; class_code "="; tss_id "TSS57"; p_id "P48";
2L	Cufflinks	exon	3038604	3038893	.	+	.	gene_id "XLOC_000043"; transcript_id "TCONS_00000074"; exon_number "1"; gene_name "AGAP004749"; oId "CUFF.175.2"; nearest_ref "AGAP004749-RB"; class_code "="; tss_id "TSS59"; p_id "P49";
2L	Cufflinks	exon	3038963	3039971	.	+	.	gene_id "XLOC_000043"; transcript_id "TCONS_00000074"; exon_number "2"; gene_name "AGAP004749"; oId "CUFF.175.2"; nearest_ref "AGAP004749-RB"; class_code "="; tss_id "TSS59"; p_id "P49";
2L	Cufflinks	exon	3040050	3045518	.	+	.	gene_id "XLOC_000043"; transcript_id "TCONS_00000074"; exon_number "3"; gene_name "AGAP004749"; oId "CUFF.175.2"; nearest_ref "AGAP004749-RB"; class_code "="; tss_id "TSS59"; p_id "P49";
2L	Cufflinks	exon	3042913	3042935	.	+	.	gene_id "XLOC_000043"; transcript_id "TCONS_00000075"; exon_number "1"; gene_name "AGAP004750"; oId "CUFF.175.4"; nearest_ref "AGAP004750-RA"; class_code "s"; tss_id "TSS60";
2L	Cufflinks	exon	3043018	3045518	.	+	.	gene_id "XLOC_000043"; transcript_id "TCONS_00000075"; exon_number "2"; gene_name "AGAP004750"; oId "CUFF.175.4"; nearest_ref "AGAP004750-RA"; class_code "s"; tss_id "TSS60";
2L	Cufflinks	exon	3056994	3057847	.	+	.	gene_id "XLOC_000045"; transcript_id "TCONS_00000078"; exon_number "1"; gene_name "AGAP004752"; oId "AGAP004752-RA"; nearest_ref "AGAP004752-RA"; class_code "="; tss_id "TSS64"; p_id "P51";
2L	Cufflinks	exon	3063116	3063267	.	+	.	gene_id "XLOC_000046"; transcript_id "TCONS_00000079"; exon_number "1"; gene_name "AGAP004754"; oId "AGAP004754-RA"; nearest_ref "AGAP004754-RA"; class_code "="; tss_id "TSS65"; p_id "P52";
2L	Cufflinks	exon	3063343	3063903	.	+	.	gene_id "XLOC_000046"; transcript_id "TCONS_00000079"; exon_number "2"; gene_name "AGAP004754"; oId "AGAP004754-RA"; nearest_ref "AGAP004754-RA"; class_code "="; tss_id "TSS65"; p_id "P52";
2L	Cufflinks	exon	3063985	3064208	.	+	.	gene_id "XLOC_000046"; transcript_id "TCONS_00000079"; exon_number "3"; gene_name "AGAP004754"; oId "AGAP004754-RA"; nearest_ref "AGAP004754-RA"; class_code "="; tss_id "TSS65"; p_id "P52";
2L	Cufflinks	exon	3064286	3064911	.	+	.	gene_id "XLOC_000046"; transcript_id "TCONS_00000079"; exon_number "4"; gene_name "AGAP004754"; oId "AGAP004754-RA"; nearest_ref "AGAP004754-RA"; class_code "="; tss_id "TSS65"; p_id "P52";
2L	Cufflinks	exon	3065637	3065791	.	+	.	gene_id "XLOC_000047"; transcript_id "TCONS_00000080"; exon_number "1"; gene_name "AGAP004755"; oId "CUFF.134.2"; nearest_ref "AGAP004755-RA"; class_code "="; tss_id "TSS66"; p_id "P53";
2L	Cufflinks	exon	3065856	3068365	.	+	.	gene_id "XLOC_000047"; transcript_id "TCONS_00000080"; exon_number "2"; gene_name "AGAP004755"; oId "CUFF.134.2"; nearest_ref "AGAP004755-RA"; class_code "="; tss_id "TSS66"; p_id "P53";
2L	Cufflinks	exon	3068618	3068804	.	+	.	gene_id "XLOC_000048"; transcript_id "TCONS_00000081"; exon_number "1"; gene_name "AGAP004757"; oId "CUFF.137.1"; nearest_ref "AGAP004757-RA"; class_code "j"; tss_id "TSS67";
2L	Cufflinks	exon	3068886	3070019	.	+	.	gene_id "XLOC_000048"; transcript_id "TCONS_00000081"; exon_number "2"; gene_name "AGAP004757"; oId "CUFF.137.1"; nearest_ref "AGAP004757-RA"; class_code "j"; tss_id "TSS67";
2L	Cufflinks	exon	3070087	3070497	.	+	.	gene_id "XLOC_000048"; transcript_id "TCONS_00000081"; exon_number "3"; gene_name "AGAP004757"; oId "CUFF.137.1"; nearest_ref "AGAP004757-RA"; class_code "j"; tss_id "TSS67";
2L	Cufflinks	exon	3163010	3163063	.	+	.	gene_id "XLOC_000054"; transcript_id "TCONS_00000088"; exon_number "1"; gene_name "AGAP004766"; oId "AGAP004766-RA"; nearest_ref "AGAP004766-RA"; class_code "="; tss_id "TSS75"; p_id "P61";
2L	Cufflinks	exon	3167653	3168082	.	+	.	gene_id "XLOC_000054"; transcript_id "TCONS_00000088"; exon_number "2"; gene_name "AGAP004766"; oId "AGAP004766-RA"; nearest_ref "AGAP004766-RA"; class_code "="; tss_id "TSS75"; p_id "P61";
2L	Cufflinks	exon	3168864	3168932	.	+	.	gene_id "XLOC_000054"; transcript_id "TCONS_00000088"; exon_number "3"; gene_name "AGAP004766"; oId "AGAP004766-RA"; nearest_ref "AGAP004766-RA"; class_code "="; tss_id "TSS75"; p_id "P61";
2L	Cufflinks	exon	3169010	3169112	.	+	.	gene_id "XLOC_000054"; transcript_id "TCONS_00000088"; exon_number "4"; gene_name "AGAP004766"; oId "AGAP004766-RA"; nearest_ref "AGAP004766-RA"; class_code "="; tss_id "TSS75"; p_id "P61";
2L	Cufflinks	exon	3169164	3169226	.	+	.	gene_id "XLOC_000054"; transcript_id "TCONS_00000088"; exon_number "5"; gene_name "AGAP004766"; oId "AGAP004766-RA"; nearest_ref "AGAP004766-RA"; class_code "="; tss_id "TSS75"; p_id "P61";
2L	Cufflinks	exon	3170459	3170592	.	+	.	gene_id "XLOC_000054"; transcript_id "TCONS_00000088"; exon_number "6"; gene_name "AGAP004766"; oId "AGAP004766-RA"; nearest_ref "AGAP004766-RA"; class_code "="; tss_id "TSS75"; p_id "P61";
2L	Cufflinks	exon	3170692	3170758	.	+	.	gene_id "XLOC_000054"; transcript_id "TCONS_00000088"; exon_number "7"; gene_name "AGAP004766"; oId "AGAP004766-RA"; nearest_ref "AGAP004766-RA"; class_code "="; tss_id "TSS75"; p_id "P61";
2L	Cufflinks	exon	3171232	3171332	.	+	.	gene_id "XLOC_000054"; transcript_id "TCONS_00000088"; exon_number "8"; gene_name "AGAP004766"; oId "AGAP004766-RA"; nearest_ref "AGAP004766-RA"; class_code "="; tss_id "TSS75"; p_id "P61";
2L	Cufflinks	exon	3171516	3171619	.	+	.	gene_id "XLOC_000054"; transcript_id "TCONS_00000088"; exon_number "9"; gene_name "AGAP004766"; oId "AGAP004766-RA"; nearest_ref "AGAP004766-RA"; class_code "="; tss_id "TSS75"; p_id "P61";
2L	Cufflinks	exon	3171690	3171787	.	+	.	gene_id "XLOC_000054"; transcript_id "TCONS_00000088"; exon_number "10"; gene_name "AGAP004766"; oId "AGAP004766-RA"; nearest_ref "AGAP004766-RA"; class_code "="; tss_id "TSS75"; p_id "P61";
2L	Cufflinks	exon	3175059	3175183	.	+	.	gene_id "XLOC_000054"; transcript_id "TCONS_00000088"; exon_number "11"; gene_name "AGAP004766"; oId "AGAP004766-RA"; nearest_ref "AGAP004766-RA"; class_code "="; tss_id "TSS75"; p_id "P61";
2L	Cufflinks	exon	3175254	3175520	.	+	.	gene_id "XLOC_000054"; transcript_id "TCONS_00000088"; exon_number "12"; gene_name "AGAP004766"; oId "AGAP004766-RA"; nearest_ref "AGAP004766-RA"; class_code "="; tss_id "TSS75"; p_id "P61";
2L	Cufflinks	exon	3360197	3361330	.	+	.	gene_id "XLOC_000056"; transcript_id "TCONS_00000096"; exon_number "1"; gene_name "AGAP004773"; oId "AGAP004773-RA"; nearest_ref "AGAP004773-RA"; class_code "="; tss_id "TSS86"; p_id "P62";
2L	Cufflinks	exon	3387697	3387884	.	+	.	gene_id "XLOC_000057"; transcript_id "TCONS_00000097"; exon_number "1"; gene_name "AGAP004774"; oId "CUFF.170.1"; nearest_ref "AGAP004774-RA"; class_code "j"; tss_id "TSS87";
2L	Cufflinks	exon	3388677	3389354	.	+	.	gene_id "XLOC_000057"; transcript_id "TCONS_00000097"; exon_number "2"; gene_name "AGAP004774"; oId "CUFF.170.1"; nearest_ref "AGAP004774-RA"; class_code "j"; tss_id "TSS87";
2L	Cufflinks	exon	3390856	3391560	.	+	.	gene_id "XLOC_000057"; transcript_id "TCONS_00000097"; exon_number "3"; gene_name "AGAP004774"; oId "CUFF.170.1"; nearest_ref "AGAP004774-RA"; class_code "j"; tss_id "TSS87";
2L	Cufflinks	exon	3391633	3391784	.	+	.	gene_id "XLOC_000057"; transcript_id "TCONS_00000097"; exon_number "4"; gene_name "AGAP004774"; oId "CUFF.170.1"; nearest_ref "AGAP004774-RA"; class_code "j"; tss_id "TSS87";
2L	Cufflinks	exon	3392234	3392567	.	+	.	gene_id "XLOC_000057"; transcript_id "TCONS_00000097"; exon_number "5"; gene_name "AGAP004774"; oId "CUFF.170.1"; nearest_ref "AGAP004774-RA"; class_code "j"; tss_id "TSS87";
2L	Cufflinks	exon	3392663	3395413	.	+	.	gene_id "XLOC_000057"; transcript_id "TCONS_00000097"; exon_number "6"; gene_name "AGAP004774"; oId "CUFF.170.1"; nearest_ref "AGAP004774-RA"; class_code "j"; tss_id "TSS87";
2L	Cufflinks	exon	3395578	3395858	.	+	.	gene_id "XLOC_000057"; transcript_id "TCONS_00000097"; exon_number "7"; gene_name "AGAP004774"; oId "CUFF.170.1"; nearest_ref "AGAP004774-RA"; class_code "j"; tss_id "TSS87";
2L	Cufflinks	exon	3396148	3396763	.	+	.	gene_id "XLOC_000057"; transcript_id "TCONS_00000097"; exon_number "8"; gene_name "AGAP004774"; oId "CUFF.170.1"; nearest_ref "AGAP004774-RA"; class_code "j"; tss_id "TSS87";
2L	Cufflinks	exon	3399380	3400558	.	+	.	gene_id "XLOC_000057"; transcript_id "TCONS_00000097"; exon_number "9"; gene_name "AGAP004774"; oId "CUFF.170.1"; nearest_ref "AGAP004774-RA"; class_code "j"; tss_id "TSS87";
2L	Cufflinks	exon	3387697	3387936	.	+	.	gene_id "XLOC_000057"; transcript_id "TCONS_00000098"; exon_number "1"; gene_name "AGAP004774"; oId "CUFF.170.2"; nearest_ref "AGAP004774-RA"; class_code "j"; tss_id "TSS87";
2L	Cufflinks	exon	3388677	3389354	.	+	.	gene_id "XLOC_000057"; transcript_id "TCONS_00000098"; exon_number "2"; gene_name "AGAP004774"; oId "CUFF.170.2"; nearest_ref "AGAP004774-RA"; class_code "j"; tss_id "TSS87";
2L	Cufflinks	exon	3390856	3391560	.	+	.	gene_id "XLOC_000057"; transcript_id "TCONS_00000098"; exon_number "3"; gene_name "AGAP004774"; oId "CUFF.170.2"; nearest_ref "AGAP004774-RA"; class_code "j"; tss_id "TSS87";
2L	Cufflinks	exon	3391633	3391778	.	+	.	gene_id "XLOC_000057"; transcript_id "TCONS_00000098"; exon_number "4"; gene_name "AGAP004774"; oId "CUFF.170.2"; nearest_ref "AGAP004774-RA"; class_code "j"; tss_id "TSS87";
2L	Cufflinks	exon	3392234	3392531	.	+	.	gene_id "XLOC_000057"; transcript_id "TCONS_00000098"; exon_number "5"; gene_name "AGAP004774"; oId "CUFF.170.2"; nearest_ref "AGAP004774-RA"; class_code "j"; tss_id "TSS87";
2L	Cufflinks	exon	3392663	3393927	.	+	.	gene_id "XLOC_000057"; transcript_id "TCONS_00000098"; exon_number "6"; gene_name "AGAP004774"; oId "CUFF.170.2"; nearest_ref "AGAP004774-RA"; class_code "j"; tss_id "TSS87";
2L	Cufflinks	exon	3394172	3394333	.	+	.	gene_id "XLOC_000057"; transcript_id "TCONS_00000098"; exon_number "7"; gene_name "AGAP004774"; oId "CUFF.170.2"; nearest_ref "AGAP004774-RA"; class_code "j"; tss_id "TSS87";
2L	Cufflinks	exon	3394862	3395349	.	+	.	gene_id "XLOC_000057"; transcript_id "TCONS_00000098"; exon_number "8"; gene_name "AGAP004774"; oId "CUFF.170.2"; nearest_ref "AGAP004774-RA"; class_code "j"; tss_id "TSS87";
2L	Cufflinks	exon	3395730	3395838	.	+	.	gene_id "XLOC_000057"; transcript_id "TCONS_00000098"; exon_number "9"; gene_name "AGAP004774"; oId "CUFF.170.2"; nearest_ref "AGAP004774-RA"; class_code "j"; tss_id "TSS87";
2L	Cufflinks	exon	3396341	3396763	.	+	.	gene_id "XLOC_000057"; transcript_id "TCONS_00000098"; exon_number "10"; gene_name "AGAP004774"; oId "CUFF.170.2"; nearest_ref "AGAP004774-RA"; class_code "j"; tss_id "TSS87";
2L	Cufflinks	exon	3397120	3397732	.	+	.	gene_id "XLOC_000057"; transcript_id "TCONS_00000098"; exon_number "11"; gene_name "AGAP004774"; oId "CUFF.170.2"; nearest_ref "AGAP004774-RA"; class_code "j"; tss_id "TSS87";
2L	Cufflinks	exon	3397839	3400558	.	+	.	gene_id "XLOC_000057"; transcript_id "TCONS_00000098"; exon_number "12"; gene_name "AGAP004774"; oId "CUFF.170.2"; nearest_ref "AGAP004774-RA"; class_code "j"; tss_id "TSS87";
2L	Cufflinks	exon	3402582	3404142	.	+	.	gene_id "XLOC_000058"; transcript_id "TCONS_00000099"; exon_number "1"; gene_name "AGAP004776"; oId "AGAP004776-RA"; nearest_ref "AGAP004776-RA"; class_code "="; tss_id "TSS89"; p_id "P63";
2L	Cufflinks	exon	3404233	3404685	.	+	.	gene_id "XLOC_000058"; transcript_id "TCONS_00000099"; exon_number "2"; gene_name "AGAP004776"; oId "AGAP004776-RA"; nearest_ref "AGAP004776-RA"; class_code "="; tss_id "TSS89"; p_id "P63";
2L	Cufflinks	exon	3545835	3545932	.	+	.	gene_id "XLOC_000063"; transcript_id "TCONS_00000105"; exon_number "1"; gene_name "AGAP004786"; oId "AGAP004786-RA"; nearest_ref "AGAP004786-RA"; class_code "="; tss_id "TSS94"; p_id "P67";
2L	Cufflinks	exon	3546474	3546533	.	+	.	gene_id "XLOC_000063"; transcript_id "TCONS_00000105"; exon_number "2"; gene_name "AGAP004786"; oId "AGAP004786-RA"; nearest_ref "AGAP004786-RA"; class_code "="; tss_id "TSS94"; p_id "P67";
2L	Cufflinks	exon	3546983	3548422	.	+	.	gene_id "XLOC_000063"; transcript_id "TCONS_00000105"; exon_number "3"; gene_name "AGAP004786"; oId "AGAP004786-RA"; nearest_ref "AGAP004786-RA"; class_code "="; tss_id "TSS94"; p_id "P67";
2L	Cufflinks	exon	3734625	3734994	.	+	.	gene_id "XLOC_000069"; transcript_id "TCONS_00000115"; exon_number "1"; gene_name "AGAP004801"; oId "CUFF.251.2"; nearest_ref "AGAP004801-RA"; class_code "j"; tss_id "TSS104";
2L	Cufflinks	exon	3738148	3738246	.	+	.	gene_id "XLOC_000069"; transcript_id "TCONS_00000115"; exon_number "2"; gene_name "AGAP004801"; oId "CUFF.251.2"; nearest_ref "AGAP004801-RA"; class_code "j"; tss_id "TSS104";
2L	Cufflinks	exon	3738388	3738809	.	+	.	gene_id "XLOC_000069"; transcript_id "TCONS_00000115"; exon_number "3"; gene_name "AGAP004801"; oId "CUFF.251.2"; nearest_ref "AGAP004801-RA"; class_code "j"; tss_id "TSS104";
2L	Cufflinks	exon	3738894	3738955	.	+	.	gene_id "XLOC_000069"; transcript_id "TCONS_00000115"; exon_number "4"; gene_name "AGAP004801"; oId "CUFF.251.2"; nearest_ref "AGAP004801-RA"; class_code "j"; tss_id "TSS104";
2L	Cufflinks	exon	3739029	3739766	.	+	.	gene_id "XLOC_000069"; transcript_id "TCONS_00000115"; exon_number "5"; gene_name "AGAP004801"; oId "CUFF.251.2"; nearest_ref "AGAP004801-RA"; class_code "j"; tss_id "TSS104";
2L	Cufflinks	exon	3739834	3739943	.	+	.	gene_id "XLOC_000069"; transcript_id "TCONS_00000115"; exon_number "6"; gene_name "AGAP004801"; oId "CUFF.251.2"; nearest_ref "AGAP004801-RA"; class_code "j"; tss_id "TSS104";
2L	Cufflinks	exon	3740392	3740905	.	+	.	gene_id "XLOC_000069"; transcript_id "TCONS_00000115"; exon_number "7"; gene_name "AGAP004801"; oId "CUFF.251.2"; nearest_ref "AGAP004801-RA"; class_code "j"; tss_id "TSS104";
2L	Cufflinks	exon	3741204	3741574	.	+	.	gene_id "XLOC_000069"; transcript_id "TCONS_00000115"; exon_number "8"; gene_name "AGAP004801"; oId "CUFF.251.2"; nearest_ref "AGAP004801-RA"; class_code "j"; tss_id "TSS104";
2L	Cufflinks	exon	3742087	3742558	.	+	.	gene_id "XLOC_000069"; transcript_id "TCONS_00000115"; exon_number "9"; gene_name "AGAP004801"; oId "CUFF.251.2"; nearest_ref "AGAP004801-RA"; class_code "j"; tss_id "TSS104";
2L	Cufflinks	exon	3743011	3743258	.	+	.	gene_id "XLOC_000069"; transcript_id "TCONS_00000115"; exon_number "10"; gene_name "AGAP004801"; oId "CUFF.251.2"; nearest_ref "AGAP004801-RA"; class_code "j"; tss_id "TSS104";
2L	Cufflinks	exon	3743351	3743604	.	+	.	gene_id "XLOC_000069"; transcript_id "TCONS_00000115"; exon_number "11"; gene_name "AGAP004801"; oId "CUFF.251.2"; nearest_ref "AGAP004801-RA"; class_code "j"; tss_id "TSS104";
2L	Cufflinks	exon	3743682	3744771	.	+	.	gene_id "XLOC_000069"; transcript_id "TCONS_00000115"; exon_number "12"; gene_name "AGAP004801"; oId "CUFF.251.2"; nearest_ref "AGAP004801-RA"; class_code "j"; tss_id "TSS104";
2L	Cufflinks	exon	3736992	3737078	.	+	.	gene_id "XLOC_000069"; transcript_id "TCONS_00000116"; exon_number "1"; gene_name "AGAP004801"; oId "AGAP004801-RC"; nearest_ref "AGAP004801-RC"; class_code "="; tss_id "TSS105"; p_id "P75";
2L	Cufflinks	exon	3738148	3738246	.	+	.	gene_id "XLOC_000069"; transcript_id "TCONS_00000116"; exon_number "2"; gene_name "AGAP004801"; oId "AGAP004801-RC"; nearest_ref "AGAP004801-RC"; class_code "="; tss_id "TSS105"; p_id "P75";
2L	Cufflinks	exon	3738388	3738809	.	+	.	gene_id "XLOC_000069"; transcript_id "TCONS_00000116"; exon_number "3"; gene_name "AGAP004801"; oId "AGAP004801-RC"; nearest_ref "AGAP004801-RC"; class_code "="; tss_id "TSS105"; p_id "P75";
2L	Cufflinks	exon	3738894	3738955	.	+	.	gene_id "XLOC_000069"; transcript_id "TCONS_00000116"; exon_number "4"; gene_name "AGAP004801"; oId "AGAP004801-RC"; nearest_ref "AGAP004801-RC"; class_code "="; tss_id "TSS105"; p_id "P75";
2L	Cufflinks	exon	3739029	3739360	.	+	.	gene_id "XLOC_000069"; transcript_id "TCONS_00000116"; exon_number "5"; gene_name "AGAP004801"; oId "AGAP004801-RC"; nearest_ref "AGAP004801-RC"; class_code "="; tss_id "TSS105"; p_id "P75";
2L	Cufflinks	exon	3739436	3739766	.	+	.	gene_id "XLOC_000069"; transcript_id "TCONS_00000116"; exon_number "6"; gene_name "AGAP004801"; oId "AGAP004801-RC"; nearest_ref "AGAP004801-RC"; class_code "="; tss_id "TSS105"; p_id "P75";
2L	Cufflinks	exon	3739834	3739943	.	+	.	gene_id "XLOC_000069"; transcript_id "TCONS_00000116"; exon_number "7"; gene_name "AGAP004801"; oId "AGAP004801-RC"; nearest_ref "AGAP004801-RC"; class_code "="; tss_id "TSS105"; p_id "P75";
2L	Cufflinks	exon	3740392	3740905	.	+	.	gene_id "XLOC_000069"; transcript_id "TCONS_00000116"; exon_number "8"; gene_name "AGAP004801"; oId "AGAP004801-RC"; nearest_ref "AGAP004801-RC"; class_code "="; tss_id "TSS105"; p_id "P75";
2L	Cufflinks	exon	3741204	3741574	.	+	.	gene_id "XLOC_000069"; transcript_id "TCONS_00000116"; exon_number "9"; gene_name "AGAP004801"; oId "AGAP004801-RC"; nearest_ref "AGAP004801-RC"; class_code "="; tss_id "TSS105"; p_id "P75";
2L	Cufflinks	exon	3742087	3742570	.	+	.	gene_id "XLOC_000069"; transcript_id "TCONS_00000116"; exon_number "10"; gene_name "AGAP004801"; oId "AGAP004801-RC"; nearest_ref "AGAP004801-RC"; class_code "="; tss_id "TSS105"; p_id "P75";
2L	Cufflinks	exon	3743023	3743258	.	+	.	gene_id "XLOC_000069"; transcript_id "TCONS_00000116"; exon_number "11"; gene_name "AGAP004801"; oId "AGAP004801-RC"; nearest_ref "AGAP004801-RC"; class_code "="; tss_id "TSS105"; p_id "P75";
2L	Cufflinks	exon	3743351	3743604	.	+	.	gene_id "XLOC_000069"; transcript_id "TCONS_00000116"; exon_number "12"; gene_name "AGAP004801"; oId "AGAP004801-RC"; nearest_ref "AGAP004801-RC"; class_code "="; tss_id "TSS105"; p_id "P75";
2L	Cufflinks	exon	3743682	3744679	.	+	.	gene_id "XLOC_000069"; transcript_id "TCONS_00000116"; exon_number "13"; gene_name "AGAP004801"; oId "AGAP004801-RC"; nearest_ref "AGAP004801-RC"; class_code "="; tss_id "TSS105"; p_id "P75";
2L	Cufflinks	exon	3745921	3746104	.	+	.	gene_id "XLOC_000070"; transcript_id "TCONS_00000118"; exon_number "1"; gene_name "AGAP004802"; oId "AGAP004802-RA"; nearest_ref "AGAP004802-RA"; class_code "="; tss_id "TSS107"; p_id "P76";
2L	Cufflinks	exon	3746202	3747269	.	+	.	gene_id "XLOC_000070"; transcript_id "TCONS_00000118"; exon_number "2"; gene_name "AGAP004802"; oId "AGAP004802-RA"; nearest_ref "AGAP004802-RA"; class_code "="; tss_id "TSS107"; p_id "P76";
2L	Cufflinks	exon	3747338	3747552	.	+	.	gene_id "XLOC_000070"; transcript_id "TCONS_00000118"; exon_number "3"; gene_name "AGAP004802"; oId "AGAP004802-RA"; nearest_ref "AGAP004802-RA"; class_code "="; tss_id "TSS107"; p_id "P76";
2L	Cufflinks	exon	3749873	3750398	.	+	.	gene_id "XLOC_000071"; transcript_id "TCONS_00000119"; exon_number "1"; gene_name "AGAP004804"; oId "AGAP004804-RA"; nearest_ref "AGAP004804-RA"; class_code "="; tss_id "TSS108"; p_id "P77";
2L	Cufflinks	exon	3750467	3750905	.	+	.	gene_id "XLOC_000071"; transcript_id "TCONS_00000119"; exon_number "2"; gene_name "AGAP004804"; oId "AGAP004804-RA"; nearest_ref "AGAP004804-RA"; class_code "="; tss_id "TSS108"; p_id "P77";
2L	Cufflinks	exon	4387857	4387880	.	+	.	gene_id "XLOC_000087"; transcript_id "TCONS_00000142"; exon_number "1"; gene_name "AGAP004842"; oId "CUFF.219.2"; nearest_ref "AGAP004842-RA"; class_code "j"; tss_id "TSS131";
2L	Cufflinks	exon	4387936	4388046	.	+	.	gene_id "XLOC_000087"; transcript_id "TCONS_00000142"; exon_number "2"; gene_name "AGAP004842"; oId "CUFF.219.2"; nearest_ref "AGAP004842-RA"; class_code "j"; tss_id "TSS131";
2L	Cufflinks	exon	4391160	4391839	.	+	.	gene_id "XLOC_000087"; transcript_id "TCONS_00000142"; exon_number "3"; gene_name "AGAP004842"; oId "CUFF.219.2"; nearest_ref "AGAP004842-RA"; class_code "j"; tss_id "TSS131";
2L	Cufflinks	exon	4391918	4392127	.	+	.	gene_id "XLOC_000087"; transcript_id "TCONS_00000142"; exon_number "4"; gene_name "AGAP004842"; oId "CUFF.219.2"; nearest_ref "AGAP004842-RA"; class_code "j"; tss_id "TSS131";
2L	Cufflinks	exon	4392198	4392384	.	+	.	gene_id "XLOC_000087"; transcript_id "TCONS_00000142"; exon_number "5"; gene_name "AGAP004842"; oId "CUFF.219.2"; nearest_ref "AGAP004842-RA"; class_code "j"; tss_id "TSS131";
2L	Cufflinks	exon	4388592	4388743	.	+	.	gene_id "XLOC_000087"; transcript_id "TCONS_00000143"; exon_number "1"; gene_name "AGAP004842"; oId "AGAP004842-RB"; nearest_ref "AGAP004842-RB"; class_code "="; tss_id "TSS132"; p_id "P92";
2L	Cufflinks	exon	4391160	4391839	.	+	.	gene_id "XLOC_000087"; transcript_id "TCONS_00000143"; exon_number "2"; gene_name "AGAP004842"; oId "AGAP004842-RB"; nearest_ref "AGAP004842-RB"; class_code "="; tss_id "TSS132"; p_id "P92";
2L	Cufflinks	exon	4391918	4392127	.	+	.	gene_id "XLOC_000087"; transcript_id "TCONS_00000143"; exon_number "3"; gene_name "AGAP004842"; oId "AGAP004842-RB"; nearest_ref "AGAP004842-RB"; class_code "="; tss_id "TSS132"; p_id "P92";
2L	Cufflinks	exon	4392198	4392314	.	+	.	gene_id "XLOC_000087"; transcript_id "TCONS_00000143"; exon_number "4"; gene_name "AGAP004842"; oId "AGAP004842-RB"; nearest_ref "AGAP004842-RB"; class_code "="; tss_id "TSS132"; p_id "P92";
2L	Cufflinks	exon	4396212	4396584	.	+	.	gene_id "XLOC_000089"; transcript_id "TCONS_00000146"; exon_number "1"; gene_name "AGAP004845"; oId "AGAP004845-RA"; nearest_ref "AGAP004845-RA"; class_code "="; tss_id "TSS134"; p_id "P96";
2L	Cufflinks	exon	4400180	4400271	.	+	.	gene_id "XLOC_000089"; transcript_id "TCONS_00000146"; exon_number "2"; gene_name "AGAP004845"; oId "AGAP004845-RA"; nearest_ref "AGAP004845-RA"; class_code "="; tss_id "TSS134"; p_id "P96";
2L	Cufflinks	exon	4400356	4400577	.	+	.	gene_id "XLOC_000089"; transcript_id "TCONS_00000146"; exon_number "3"; gene_name "AGAP004845"; oId "AGAP004845-RA"; nearest_ref "AGAP004845-RA"; class_code "="; tss_id "TSS134"; p_id "P96";
2L	Cufflinks	exon	4400648	4400932	.	+	.	gene_id "XLOC_000089"; transcript_id "TCONS_00000146"; exon_number "4"; gene_name "AGAP004845"; oId "AGAP004845-RA"; nearest_ref "AGAP004845-RA"; class_code "="; tss_id "TSS134"; p_id "P96";
2L	Cufflinks	exon	4401009	4401603	.	+	.	gene_id "XLOC_000089"; transcript_id "TCONS_00000146"; exon_number "5"; gene_name "AGAP004845"; oId "AGAP004845-RA"; nearest_ref "AGAP004845-RA"; class_code "="; tss_id "TSS134"; p_id "P96";
2L	Cufflinks	exon	4401677	4402689	.	+	.	gene_id "XLOC_000089"; transcript_id "TCONS_00000146"; exon_number "6"; gene_name "AGAP004845"; oId "AGAP004845-RA"; nearest_ref "AGAP004845-RA"; class_code "="; tss_id "TSS134"; p_id "P96";
2L	Cufflinks	exon	4483668	4484526	.	+	.	gene_id "XLOC_000093"; transcript_id "TCONS_00000153"; exon_number "1"; gene_name "AGAP004854"; oId "AGAP004854-RA"; nearest_ref "AGAP004854-RA"; class_code "="; tss_id "TSS139"; p_id "P101";
2L	Cufflinks	exon	4484780	4486588	.	+	.	gene_id "XLOC_000093"; transcript_id "TCONS_00000153"; exon_number "2"; gene_name "AGAP004854"; oId "AGAP004854-RA"; nearest_ref "AGAP004854-RA"; class_code "="; tss_id "TSS139"; p_id "P101";
2L	Cufflinks	exon	4486663	4487553	.	+	.	gene_id "XLOC_000093"; transcript_id "TCONS_00000153"; exon_number "3"; gene_name "AGAP004854"; oId "AGAP004854-RA"; nearest_ref "AGAP004854-RA"; class_code "="; tss_id "TSS139"; p_id "P101";
2L	Cufflinks	exon	4487636	4490466	.	+	.	gene_id "XLOC_000093"; transcript_id "TCONS_00000153"; exon_number "4"; gene_name "AGAP004854"; oId "AGAP004854-RA"; nearest_ref "AGAP004854-RA"; class_code "="; tss_id "TSS139"; p_id "P101";
2L	Cufflinks	exon	4495104	4495150	.	+	.	gene_id "XLOC_000095"; transcript_id "TCONS_00000155"; exon_number "1"; gene_name "AGAP004856"; oId "AGAP004856-RA"; nearest_ref "AGAP004856-RA"; class_code "="; tss_id "TSS141"; p_id "P103";
2L	Cufflinks	exon	4495261	4495408	.	+	.	gene_id "XLOC_000095"; transcript_id "TCONS_00000155"; exon_number "2"; gene_name "AGAP004856"; oId "AGAP004856-RA"; nearest_ref "AGAP004856-RA"; class_code "="; tss_id "TSS141"; p_id "P103";
2L	Cufflinks	exon	4495476	4495667	.	+	.	gene_id "XLOC_000095"; transcript_id "TCONS_00000155"; exon_number "3"; gene_name "AGAP004856"; oId "AGAP004856-RA"; nearest_ref "AGAP004856-RA"; class_code "="; tss_id "TSS141"; p_id "P103";
2L	Cufflinks	exon	4495740	4495857	.	+	.	gene_id "XLOC_000095"; transcript_id "TCONS_00000155"; exon_number "4"; gene_name "AGAP004856"; oId "AGAP004856-RA"; nearest_ref "AGAP004856-RA"; class_code "="; tss_id "TSS141"; p_id "P103";
2L	Cufflinks	exon	4495926	4496134	.	+	.	gene_id "XLOC_000095"; transcript_id "TCONS_00000155"; exon_number "5"; gene_name "AGAP004856"; oId "AGAP004856-RA"; nearest_ref "AGAP004856-RA"; class_code "="; tss_id "TSS141"; p_id "P103";
2L	Cufflinks	exon	4496216	4496644	.	+	.	gene_id "XLOC_000095"; transcript_id "TCONS_00000155"; exon_number "6"; gene_name "AGAP004856"; oId "AGAP004856-RA"; nearest_ref "AGAP004856-RA"; class_code "="; tss_id "TSS141"; p_id "P103";
2L	Cufflinks	exon	4692376	4692915	.	+	.	gene_id "XLOC_000098"; transcript_id "TCONS_00000160"; exon_number "1"; gene_name "AGAP004870"; oId "CUFF.277.1"; nearest_ref "AGAP004870-RA"; class_code "="; tss_id "TSS147"; p_id "P106";
2L	Cufflinks	exon	4693165	4693795	.	+	.	gene_id "XLOC_000098"; transcript_id "TCONS_00000160"; exon_number "2"; gene_name "AGAP004870"; oId "CUFF.277.1"; nearest_ref "AGAP004870-RA"; class_code "="; tss_id "TSS147"; p_id "P106";
2L	Cufflinks	exon	4693877	4694800	.	+	.	gene_id "XLOC_000098"; transcript_id "TCONS_00000160"; exon_number "3"; gene_name "AGAP004870"; oId "CUFF.277.1"; nearest_ref "AGAP004870-RA"; class_code "="; tss_id "TSS147"; p_id "P106";
2L	Cufflinks	exon	4694864	4695369	.	+	.	gene_id "XLOC_000098"; transcript_id "TCONS_00000160"; exon_number "4"; gene_name "AGAP004870"; oId "CUFF.277.1"; nearest_ref "AGAP004870-RA"; class_code "="; tss_id "TSS147"; p_id "P106";
2L	Cufflinks	exon	4695441	4695546	.	+	.	gene_id "XLOC_000098"; transcript_id "TCONS_00000160"; exon_number "5"; gene_name "AGAP004870"; oId "CUFF.277.1"; nearest_ref "AGAP004870-RA"; class_code "="; tss_id "TSS147"; p_id "P106";
2L	Cufflinks	exon	4695606	4696869	.	+	.	gene_id "XLOC_000098"; transcript_id "TCONS_00000160"; exon_number "6"; gene_name "AGAP004870"; oId "CUFF.277.1"; nearest_ref "AGAP004870-RA"; class_code "="; tss_id "TSS147"; p_id "P106";
2L	Cufflinks	exon	4696949	4697132	.	+	.	gene_id "XLOC_000098"; transcript_id "TCONS_00000160"; exon_number "7"; gene_name "AGAP004870"; oId "CUFF.277.1"; nearest_ref "AGAP004870-RA"; class_code "="; tss_id "TSS147"; p_id "P106";
2L	Cufflinks	exon	4697192	4698668	.	+	.	gene_id "XLOC_000098"; transcript_id "TCONS_00000160"; exon_number "8"; gene_name "AGAP004870"; oId "CUFF.277.1"; nearest_ref "AGAP004870-RA"; class_code "="; tss_id "TSS147"; p_id "P106";
2L	Cufflinks	exon	4851777	4852166	.	+	.	gene_id "XLOC_000101"; transcript_id "TCONS_00000163"; exon_number "1"; gene_name "AGAP004877"; oId "AGAP004877-RA"; nearest_ref "AGAP004877-RA"; class_code "="; tss_id "TSS150"; p_id "P109";
2L	Cufflinks	exon	4853168	4853224	.	+	.	gene_id "XLOC_000101"; transcript_id "TCONS_00000163"; exon_number "2"; gene_name "AGAP004877"; oId "AGAP004877-RA"; nearest_ref "AGAP004877-RA"; class_code "="; tss_id "TSS150"; p_id "P109";
2L	Cufflinks	exon	4855489	4855575	.	+	.	gene_id "XLOC_000101"; transcript_id "TCONS_00000163"; exon_number "3"; gene_name "AGAP004877"; oId "AGAP004877-RA"; nearest_ref "AGAP004877-RA"; class_code "="; tss_id "TSS150"; p_id "P109";
2L	Cufflinks	exon	4855660	4855826	.	+	.	gene_id "XLOC_000101"; transcript_id "TCONS_00000163"; exon_number "4"; gene_name "AGAP004877"; oId "AGAP004877-RA"; nearest_ref "AGAP004877-RA"; class_code "="; tss_id "TSS150"; p_id "P109";
2L	Cufflinks	exon	4856660	4857659	.	+	.	gene_id "XLOC_000101"; transcript_id "TCONS_00000163"; exon_number "5"; gene_name "AGAP004877"; oId "AGAP004877-RA"; nearest_ref "AGAP004877-RA"; class_code "="; tss_id "TSS150"; p_id "P109";
2L	Cufflinks	exon	4857737	4857849	.	+	.	gene_id "XLOC_000101"; transcript_id "TCONS_00000163"; exon_number "6"; gene_name "AGAP004877"; oId "AGAP004877-RA"; nearest_ref "AGAP004877-RA"; class_code "="; tss_id "TSS150"; p_id "P109";
2L	Cufflinks	exon	4863960	4864479	.	+	.	gene_id "XLOC_000101"; transcript_id "TCONS_00000163"; exon_number "7"; gene_name "AGAP004877"; oId "AGAP004877-RA"; nearest_ref "AGAP004877-RA"; class_code "="; tss_id "TSS150"; p_id "P109";
2L	Cufflinks	exon	4864549	4864644	.	+	.	gene_id "XLOC_000101"; transcript_id "TCONS_00000163"; exon_number "8"; gene_name "AGAP004877"; oId "AGAP004877-RA"; nearest_ref "AGAP004877-RA"; class_code "="; tss_id "TSS150"; p_id "P109";
2L	Cufflinks	exon	4864719	4865000	.	+	.	gene_id "XLOC_000101"; transcript_id "TCONS_00000163"; exon_number "9"; gene_name "AGAP004877"; oId "AGAP004877-RA"; nearest_ref "AGAP004877-RA"; class_code "="; tss_id "TSS150"; p_id "P109";
2L	Cufflinks	exon	4865084	4866265	.	+	.	gene_id "XLOC_000101"; transcript_id "TCONS_00000163"; exon_number "10"; gene_name "AGAP004877"; oId "AGAP004877-RA"; nearest_ref "AGAP004877-RA"; class_code "="; tss_id "TSS150"; p_id "P109";
2L	Cufflinks	exon	4904772	4905703	.	+	.	gene_id "XLOC_000103"; transcript_id "TCONS_00000170"; exon_number "1"; gene_name "AGAP004880"; oId "CUFF.293.1"; nearest_ref "AGAP004880-RA"; class_code "="; tss_id "TSS156"; p_id "P112";
2L	Cufflinks	exon	4905781	4905898	.	+	.	gene_id "XLOC_000103"; transcript_id "TCONS_00000170"; exon_number "2"; gene_name "AGAP004880"; oId "CUFF.293.1"; nearest_ref "AGAP004880-RA"; class_code "="; tss_id "TSS156"; p_id "P112";
2L	Cufflinks	exon	4907644	4908233	.	+	.	gene_id "XLOC_000103"; transcript_id "TCONS_00000170"; exon_number "3"; gene_name "AGAP004880"; oId "CUFF.293.1"; nearest_ref "AGAP004880-RA"; class_code "="; tss_id "TSS156"; p_id "P112";
2L	Cufflinks	exon	4908310	4909363	.	+	.	gene_id "XLOC_000103"; transcript_id "TCONS_00000170"; exon_number "4"; gene_name "AGAP004880"; oId "CUFF.293.1"; nearest_ref "AGAP004880-RA"; class_code "="; tss_id "TSS156"; p_id "P112";
2L	Cufflinks	exon	4905326	4905462	.	+	.	gene_id "XLOC_000103"; transcript_id "TCONS_00000172"; exon_number "1"; gene_name "AGAP004880"; oId "CUFF.254.4"; nearest_ref "AGAP004880-RB"; class_code "="; tss_id "TSS157"; p_id "P112";
2L	Cufflinks	exon	4905541	4905703	.	+	.	gene_id "XLOC_000103"; transcript_id "TCONS_00000172"; exon_number "2"; gene_name "AGAP004880"; oId "CUFF.254.4"; nearest_ref "AGAP004880-RB"; class_code "="; tss_id "TSS157"; p_id "P112";
2L	Cufflinks	exon	4905781	4905898	.	+	.	gene_id "XLOC_000103"; transcript_id "TCONS_00000172"; exon_number "3"; gene_name "AGAP004880"; oId "CUFF.254.4"; nearest_ref "AGAP004880-RB"; class_code "="; tss_id "TSS157"; p_id "P112";
2L	Cufflinks	exon	4907644	4908233	.	+	.	gene_id "XLOC_000103"; transcript_id "TCONS_00000172"; exon_number "4"; gene_name "AGAP004880"; oId "CUFF.254.4"; nearest_ref "AGAP004880-RB"; class_code "="; tss_id "TSS157"; p_id "P112";
2L	Cufflinks	exon	4908310	4909350	.	+	.	gene_id "XLOC_000103"; transcript_id "TCONS_00000172"; exon_number "5"; gene_name "AGAP004880"; oId "CUFF.254.4"; nearest_ref "AGAP004880-RB"; class_code "="; tss_id "TSS157"; p_id "P112";
2L	Cufflinks	exon	4939315	4939488	.	+	.	gene_id "XLOC_000105"; transcript_id "TCONS_00000175"; exon_number "1"; gene_name "AGAP004883"; oId "AGAP004883-RA"; nearest_ref "AGAP004883-RA"; class_code "="; tss_id "TSS160"; p_id "P114";
2L	Cufflinks	exon	4939565	4940319	.	+	.	gene_id "XLOC_000105"; transcript_id "TCONS_00000175"; exon_number "2"; gene_name "AGAP004883"; oId "AGAP004883-RA"; nearest_ref "AGAP004883-RA"; class_code "="; tss_id "TSS160"; p_id "P114";
2L	Cufflinks	exon	4995023	4995132	.	+	.	gene_id "XLOC_000110"; transcript_id "TCONS_00000181"; exon_number "1"; gene_name "AGAP004892"; oId "CUFF.289.1"; nearest_ref "AGAP004892-RA"; class_code "j"; tss_id "TSS167";
2L	Cufflinks	exon	5002908	5005801	.	+	.	gene_id "XLOC_000110"; transcript_id "TCONS_00000181"; exon_number "2"; gene_name "AGAP004892"; oId "CUFF.289.1"; nearest_ref "AGAP004892-RA"; class_code "j"; tss_id "TSS167";
2L	Cufflinks	exon	5005894	5005974	.	+	.	gene_id "XLOC_000110"; transcript_id "TCONS_00000181"; exon_number "3"; gene_name "AGAP004892"; oId "CUFF.289.1"; nearest_ref "AGAP004892-RA"; class_code "j"; tss_id "TSS167";
2L	Cufflinks	exon	5006059	5006381	.	+	.	gene_id "XLOC_000110"; transcript_id "TCONS_00000181"; exon_number "4"; gene_name "AGAP004892"; oId "CUFF.289.1"; nearest_ref "AGAP004892-RA"; class_code "j"; tss_id "TSS167";
2L	Cufflinks	exon	5006496	5006678	.	+	.	gene_id "XLOC_000110"; transcript_id "TCONS_00000181"; exon_number "5"; gene_name "AGAP004892"; oId "CUFF.289.1"; nearest_ref "AGAP004892-RA"; class_code "j"; tss_id "TSS167";
2L	Cufflinks	exon	5008580	5008723	.	+	.	gene_id "XLOC_000110"; transcript_id "TCONS_00000181"; exon_number "6"; gene_name "AGAP004892"; oId "CUFF.289.1"; nearest_ref "AGAP004892-RA"; class_code "j"; tss_id "TSS167";
2L	Cufflinks	exon	5010101	5010268	.	+	.	gene_id "XLOC_000110"; transcript_id "TCONS_00000181"; exon_number "7"; gene_name "AGAP004892"; oId "CUFF.289.1"; nearest_ref "AGAP004892-RA"; class_code "j"; tss_id "TSS167";
2L	Cufflinks	exon	5011889	5012543	.	+	.	gene_id "XLOC_000110"; transcript_id "TCONS_00000181"; exon_number "8"; gene_name "AGAP004892"; oId "CUFF.289.1"; nearest_ref "AGAP004892-RA"; class_code "j"; tss_id "TSS167";
2L	Cufflinks	exon	5012989	5013099	.	+	.	gene_id "XLOC_000110"; transcript_id "TCONS_00000181"; exon_number "9"; gene_name "AGAP004892"; oId "CUFF.289.1"; nearest_ref "AGAP004892-RA"; class_code "j"; tss_id "TSS167";
2L	Cufflinks	exon	5013842	5013996	.	+	.	gene_id "XLOC_000110"; transcript_id "TCONS_00000181"; exon_number "10"; gene_name "AGAP004892"; oId "CUFF.289.1"; nearest_ref "AGAP004892-RA"; class_code "j"; tss_id "TSS167";
2L	Cufflinks	exon	5015883	5016043	.	+	.	gene_id "XLOC_000110"; transcript_id "TCONS_00000181"; exon_number "11"; gene_name "AGAP004892"; oId "CUFF.289.1"; nearest_ref "AGAP004892-RA"; class_code "j"; tss_id "TSS167";
2L	Cufflinks	exon	5021544	5021663	.	+	.	gene_id "XLOC_000110"; transcript_id "TCONS_00000181"; exon_number "12"; gene_name "AGAP004892"; oId "CUFF.289.1"; nearest_ref "AGAP004892-RA"; class_code "j"; tss_id "TSS167";
2L	Cufflinks	exon	5021778	5021911	.	+	.	gene_id "XLOC_000110"; transcript_id "TCONS_00000181"; exon_number "13"; gene_name "AGAP004892"; oId "CUFF.289.1"; nearest_ref "AGAP004892-RA"; class_code "j"; tss_id "TSS167";
2L	Cufflinks	exon	5022067	5022165	.	+	.	gene_id "XLOC_000110"; transcript_id "TCONS_00000181"; exon_number "14"; gene_name "AGAP004892"; oId "CUFF.289.1"; nearest_ref "AGAP004892-RA"; class_code "j"; tss_id "TSS167";
2L	Cufflinks	exon	5022298	5022429	.	+	.	gene_id "XLOC_000110"; transcript_id "TCONS_00000181"; exon_number "15"; gene_name "AGAP004892"; oId "CUFF.289.1"; nearest_ref "AGAP004892-RA"; class_code "j"; tss_id "TSS167";
2L	Cufflinks	exon	5022614	5022782	.	+	.	gene_id "XLOC_000110"; transcript_id "TCONS_00000181"; exon_number "16"; gene_name "AGAP004892"; oId "CUFF.289.1"; nearest_ref "AGAP004892-RA"; class_code "j"; tss_id "TSS167";
2L	Cufflinks	exon	5023015	5023117	.	+	.	gene_id "XLOC_000110"; transcript_id "TCONS_00000181"; exon_number "17"; gene_name "AGAP004892"; oId "CUFF.289.1"; nearest_ref "AGAP004892-RA"; class_code "j"; tss_id "TSS167";
2L	Cufflinks	exon	5023717	5023761	.	+	.	gene_id "XLOC_000110"; transcript_id "TCONS_00000181"; exon_number "18"; gene_name "AGAP004892"; oId "CUFF.289.1"; nearest_ref "AGAP004892-RA"; class_code "j"; tss_id "TSS167";
2L	Cufflinks	exon	5025524	5025977	.	+	.	gene_id "XLOC_000110"; transcript_id "TCONS_00000181"; exon_number "19"; gene_name "AGAP004892"; oId "CUFF.289.1"; nearest_ref "AGAP004892-RA"; class_code "j"; tss_id "TSS167";
2L	Cufflinks	exon	5026096	5027895	.	+	.	gene_id "XLOC_000110"; transcript_id "TCONS_00000181"; exon_number "20"; gene_name "AGAP004892"; oId "CUFF.289.1"; nearest_ref "AGAP004892-RA"; class_code "j"; tss_id "TSS167";
2L	Cufflinks	exon	5028157	5028609	.	+	.	gene_id "XLOC_000110"; transcript_id "TCONS_00000181"; exon_number "21"; gene_name "AGAP004892"; oId "CUFF.289.1"; nearest_ref "AGAP004892-RA"; class_code "j"; tss_id "TSS167";
2L	Cufflinks	exon	5028760	5028834	.	+	.	gene_id "XLOC_000110"; transcript_id "TCONS_00000181"; exon_number "22"; gene_name "AGAP004892"; oId "CUFF.289.1"; nearest_ref "AGAP004892-RA"; class_code "j"; tss_id "TSS167";
2L	Cufflinks	exon	5029122	5029151	.	+	.	gene_id "XLOC_000110"; transcript_id "TCONS_00000181"; exon_number "23"; gene_name "AGAP004892"; oId "CUFF.289.1"; nearest_ref "AGAP004892-RA"; class_code "j"; tss_id "TSS167";
2L	Cufflinks	exon	5037239	5038635	.	+	.	gene_id "XLOC_000110"; transcript_id "TCONS_00000181"; exon_number "24"; gene_name "AGAP004892"; oId "CUFF.289.1"; nearest_ref "AGAP004892-RA"; class_code "j"; tss_id "TSS167";
2L	Cufflinks	exon	5038853	5039130	.	+	.	gene_id "XLOC_000110"; transcript_id "TCONS_00000181"; exon_number "25"; gene_name "AGAP004892"; oId "CUFF.289.1"; nearest_ref "AGAP004892-RA"; class_code "j"; tss_id "TSS167";
2L	Cufflinks	exon	5040985	5042389	.	+	.	gene_id "XLOC_000110"; transcript_id "TCONS_00000181"; exon_number "26"; gene_name "AGAP004892"; oId "CUFF.289.1"; nearest_ref "AGAP004892-RA"; class_code "j"; tss_id "TSS167";
2L	Cufflinks	exon	5003264	5005589	.	+	.	gene_id "XLOC_000110"; transcript_id "TCONS_00000182"; exon_number "1"; gene_name "AGAP004892"; oId "AGAP004892-RA"; nearest_ref "AGAP004892-RA"; class_code "="; tss_id "TSS170"; p_id "P119";
2L	Cufflinks	exon	5005689	5005801	.	+	.	gene_id "XLOC_000110"; transcript_id "TCONS_00000182"; exon_number "2"; gene_name "AGAP004892"; oId "AGAP004892-RA"; nearest_ref "AGAP004892-RA"; class_code "="; tss_id "TSS170"; p_id "P119";
2L	Cufflinks	exon	5005894	5005974	.	+	.	gene_id "XLOC_000110"; transcript_id "TCONS_00000182"; exon_number "3"; gene_name "AGAP004892"; oId "AGAP004892-RA"; nearest_ref "AGAP004892-RA"; class_code "="; tss_id "TSS170"; p_id "P119";
2L	Cufflinks	exon	5006059	5006381	.	+	.	gene_id "XLOC_000110"; transcript_id "TCONS_00000182"; exon_number "4"; gene_name "AGAP004892"; oId "AGAP004892-RA"; nearest_ref "AGAP004892-RA"; class_code "="; tss_id "TSS170"; p_id "P119";
2L	Cufflinks	exon	5006496	5006678	.	+	.	gene_id "XLOC_000110"; transcript_id "TCONS_00000182"; exon_number "5"; gene_name "AGAP004892"; oId "AGAP004892-RA"; nearest_ref "AGAP004892-RA"; class_code "="; tss_id "TSS170"; p_id "P119";
2L	Cufflinks	exon	5010101	5010268	.	+	.	gene_id "XLOC_000110"; transcript_id "TCONS_00000182"; exon_number "6"; gene_name "AGAP004892"; oId "AGAP004892-RA"; nearest_ref "AGAP004892-RA"; class_code "="; tss_id "TSS170"; p_id "P119";
2L	Cufflinks	exon	5011889	5012340	.	+	.	gene_id "XLOC_000110"; transcript_id "TCONS_00000182"; exon_number "7"; gene_name "AGAP004892"; oId "AGAP004892-RA"; nearest_ref "AGAP004892-RA"; class_code "="; tss_id "TSS170"; p_id "P119";
2L	Cufflinks	exon	5012509	5012543	.	+	.	gene_id "XLOC_000110"; transcript_id "TCONS_00000182"; exon_number "8"; gene_name "AGAP004892"; oId "AGAP004892-RA"; nearest_ref "AGAP004892-RA"; class_code "="; tss_id "TSS170"; p_id "P119";
2L	Cufflinks	exon	5012989	5013099	.	+	.	gene_id "XLOC_000110"; transcript_id "TCONS_00000182"; exon_number "9"; gene_name "AGAP004892"; oId "AGAP004892-RA"; nearest_ref "AGAP004892-RA"; class_code "="; tss_id "TSS170"; p_id "P119";
2L	Cufflinks	exon	5013842	5013996	.	+	.	gene_id "XLOC_000110"; transcript_id "TCONS_00000182"; exon_number "10"; gene_name "AGAP004892"; oId "AGAP004892-RA"; nearest_ref "AGAP004892-RA"; class_code "="; tss_id "TSS170"; p_id "P119";
2L	Cufflinks	exon	5015883	5016043	.	+	.	gene_id "XLOC_000110"; transcript_id "TCONS_00000182"; exon_number "11"; gene_name "AGAP004892"; oId "AGAP004892-RA"; nearest_ref "AGAP004892-RA"; class_code "="; tss_id "TSS170"; p_id "P119";
2L	Cufflinks	exon	5021544	5021663	.	+	.	gene_id "XLOC_000110"; transcript_id "TCONS_00000182"; exon_number "12"; gene_name "AGAP004892"; oId "AGAP004892-RA"; nearest_ref "AGAP004892-RA"; class_code "="; tss_id "TSS170"; p_id "P119";
2L	Cufflinks	exon	5021778	5021911	.	+	.	gene_id "XLOC_000110"; transcript_id "TCONS_00000182"; exon_number "13"; gene_name "AGAP004892"; oId "AGAP004892-RA"; nearest_ref "AGAP004892-RA"; class_code "="; tss_id "TSS170"; p_id "P119";
2L	Cufflinks	exon	5022067	5022165	.	+	.	gene_id "XLOC_000110"; transcript_id "TCONS_00000182"; exon_number "14"; gene_name "AGAP004892"; oId "AGAP004892-RA"; nearest_ref "AGAP004892-RA"; class_code "="; tss_id "TSS170"; p_id "P119";
2L	Cufflinks	exon	5022298	5022429	.	+	.	gene_id "XLOC_000110"; transcript_id "TCONS_00000182"; exon_number "15"; gene_name "AGAP004892"; oId "AGAP004892-RA"; nearest_ref "AGAP004892-RA"; class_code "="; tss_id "TSS170"; p_id "P119";
2L	Cufflinks	exon	5022614	5022782	.	+	.	gene_id "XLOC_000110"; transcript_id "TCONS_00000182"; exon_number "16"; gene_name "AGAP004892"; oId "AGAP004892-RA"; nearest_ref "AGAP004892-RA"; class_code "="; tss_id "TSS170"; p_id "P119";
2L	Cufflinks	exon	5023015	5023117	.	+	.	gene_id "XLOC_000110"; transcript_id "TCONS_00000182"; exon_number "17"; gene_name "AGAP004892"; oId "AGAP004892-RA"; nearest_ref "AGAP004892-RA"; class_code "="; tss_id "TSS170"; p_id "P119";
2L	Cufflinks	exon	5023717	5023761	.	+	.	gene_id "XLOC_000110"; transcript_id "TCONS_00000182"; exon_number "18"; gene_name "AGAP004892"; oId "AGAP004892-RA"; nearest_ref "AGAP004892-RA"; class_code "="; tss_id "TSS170"; p_id "P119";
2L	Cufflinks	exon	5025524	5025977	.	+	.	gene_id "XLOC_000110"; transcript_id "TCONS_00000182"; exon_number "19"; gene_name "AGAP004892"; oId "AGAP004892-RA"; nearest_ref "AGAP004892-RA"; class_code "="; tss_id "TSS170"; p_id "P119";
2L	Cufflinks	exon	5026096	5027895	.	+	.	gene_id "XLOC_000110"; transcript_id "TCONS_00000182"; exon_number "20"; gene_name "AGAP004892"; oId "AGAP004892-RA"; nearest_ref "AGAP004892-RA"; class_code "="; tss_id "TSS170"; p_id "P119";
2L	Cufflinks	exon	5028157	5028609	.	+	.	gene_id "XLOC_000110"; transcript_id "TCONS_00000182"; exon_number "21"; gene_name "AGAP004892"; oId "AGAP004892-RA"; nearest_ref "AGAP004892-RA"; class_code "="; tss_id "TSS170"; p_id "P119";
2L	Cufflinks	exon	5028760	5028834	.	+	.	gene_id "XLOC_000110"; transcript_id "TCONS_00000182"; exon_number "22"; gene_name "AGAP004892"; oId "AGAP004892-RA"; nearest_ref "AGAP004892-RA"; class_code "="; tss_id "TSS170"; p_id "P119";
2L	Cufflinks	exon	5029122	5029151	.	+	.	gene_id "XLOC_000110"; transcript_id "TCONS_00000182"; exon_number "23"; gene_name "AGAP004892"; oId "AGAP004892-RA"; nearest_ref "AGAP004892-RA"; class_code "="; tss_id "TSS170"; p_id "P119";
2L	Cufflinks	exon	5037239	5038635	.	+	.	gene_id "XLOC_000110"; transcript_id "TCONS_00000182"; exon_number "24"; gene_name "AGAP004892"; oId "AGAP004892-RA"; nearest_ref "AGAP004892-RA"; class_code "="; tss_id "TSS170"; p_id "P119";
2L	Cufflinks	exon	5038853	5039130	.	+	.	gene_id "XLOC_000110"; transcript_id "TCONS_00000182"; exon_number "25"; gene_name "AGAP004892"; oId "AGAP004892-RA"; nearest_ref "AGAP004892-RA"; class_code "="; tss_id "TSS170"; p_id "P119";
2L	Cufflinks	exon	5040985	5042389	.	+	.	gene_id "XLOC_000110"; transcript_id "TCONS_00000182"; exon_number "26"; gene_name "AGAP004892"; oId "AGAP004892-RA"; nearest_ref "AGAP004892-RA"; class_code "="; tss_id "TSS170"; p_id "P119";
2L	Cufflinks	exon	5771985	5772182	.	+	.	gene_id "XLOC_000114"; transcript_id "TCONS_00000189"; exon_number "1"; gene_name "AGAP004904"; oId "AGAP004904-RA"; nearest_ref "AGAP004904-RA"; class_code "="; tss_id "TSS176"; p_id "P125";
2L	Cufflinks	exon	5779528	5780988	.	+	.	gene_id "XLOC_000114"; transcript_id "TCONS_00000189"; exon_number "2"; gene_name "AGAP004904"; oId "AGAP004904-RA"; nearest_ref "AGAP004904-RA"; class_code "="; tss_id "TSS176"; p_id "P125";
2L	Cufflinks	exon	5783168	5783898	.	+	.	gene_id "XLOC_000115"; transcript_id "TCONS_00000191"; exon_number "1"; gene_name "AGAP004905"; oId "CUFF.337.1"; nearest_ref "AGAP004905-RA"; class_code "j"; tss_id "TSS178";
2L	Cufflinks	exon	5788194	5788875	.	+	.	gene_id "XLOC_000115"; transcript_id "TCONS_00000191"; exon_number "2"; gene_name "AGAP004905"; oId "CUFF.337.1"; nearest_ref "AGAP004905-RA"; class_code "j"; tss_id "TSS178";
2L	Cufflinks	exon	5788989	5789504	.	+	.	gene_id "XLOC_000115"; transcript_id "TCONS_00000191"; exon_number "3"; gene_name "AGAP004905"; oId "CUFF.337.1"; nearest_ref "AGAP004905-RA"; class_code "j"; tss_id "TSS178";
2L	Cufflinks	exon	5789747	5789982	.	+	.	gene_id "XLOC_000115"; transcript_id "TCONS_00000191"; exon_number "4"; gene_name "AGAP004905"; oId "CUFF.337.1"; nearest_ref "AGAP004905-RA"; class_code "j"; tss_id "TSS178";
2L	Cufflinks	exon	5790063	5792792	.	+	.	gene_id "XLOC_000115"; transcript_id "TCONS_00000191"; exon_number "5"; gene_name "AGAP004905"; oId "CUFF.337.1"; nearest_ref "AGAP004905-RA"; class_code "j"; tss_id "TSS178";
2L	Cufflinks	exon	5783830	5783898	.	+	.	gene_id "XLOC_000115"; transcript_id "TCONS_00000192"; exon_number "1"; gene_name "AGAP004905"; oId "AGAP004905-RA"; nearest_ref "AGAP004905-RA"; class_code "="; tss_id "TSS179"; p_id "P126";
2L	Cufflinks	exon	5788194	5788875	.	+	.	gene_id "XLOC_000115"; transcript_id "TCONS_00000192"; exon_number "2"; gene_name "AGAP004905"; oId "AGAP004905-RA"; nearest_ref "AGAP004905-RA"; class_code "="; tss_id "TSS179"; p_id "P126";
2L	Cufflinks	exon	5788989	5789601	.	+	.	gene_id "XLOC_000115"; transcript_id "TCONS_00000192"; exon_number "3"; gene_name "AGAP004905"; oId "AGAP004905-RA"; nearest_ref "AGAP004905-RA"; class_code "="; tss_id "TSS179"; p_id "P126";
2L	Cufflinks	exon	5789778	5789982	.	+	.	gene_id "XLOC_000115"; transcript_id "TCONS_00000192"; exon_number "4"; gene_name "AGAP004905"; oId "AGAP004905-RA"; nearest_ref "AGAP004905-RA"; class_code "="; tss_id "TSS179"; p_id "P126";
2L	Cufflinks	exon	5790063	5790759	.	+	.	gene_id "XLOC_000115"; transcript_id "TCONS_00000192"; exon_number "5"; gene_name "AGAP004905"; oId "AGAP004905-RA"; nearest_ref "AGAP004905-RA"; class_code "="; tss_id "TSS179"; p_id "P126";
2L	Cufflinks	exon	5826320	5827735	.	+	.	gene_id "XLOC_000119"; transcript_id "TCONS_00000199"; exon_number "1"; gene_name "AGAP004912"; oId "CUFF.305.4"; nearest_ref "AGAP004912-RA"; class_code "j"; tss_id "TSS183";
2L	Cufflinks	exon	5830393	5830571	.	+	.	gene_id "XLOC_000119"; transcript_id "TCONS_00000199"; exon_number "2"; gene_name "AGAP004912"; oId "CUFF.305.4"; nearest_ref "AGAP004912-RA"; class_code "j"; tss_id "TSS183";
2L	Cufflinks	exon	5830644	5831714	.	+	.	gene_id "XLOC_000119"; transcript_id "TCONS_00000199"; exon_number "3"; gene_name "AGAP004912"; oId "CUFF.305.4"; nearest_ref "AGAP004912-RA"; class_code "j"; tss_id "TSS183";
2L	Cufflinks	exon	6015229	6015249	.	+	.	gene_id "XLOC_000124"; transcript_id "TCONS_00000205"; exon_number "1"; gene_name "AGAP004919"; oId "AGAP004919-RA"; nearest_ref "AGAP004919-RA"; class_code "="; tss_id "TSS190"; p_id "P135";
2L	Cufflinks	exon	6015517	6015850	.	+	.	gene_id "XLOC_000124"; transcript_id "TCONS_00000205"; exon_number "2"; gene_name "AGAP004919"; oId "AGAP004919-RA"; nearest_ref "AGAP004919-RA"; class_code "="; tss_id "TSS190"; p_id "P135";
2L	Cufflinks	exon	6016091	6016503	.	+	.	gene_id "XLOC_000124"; transcript_id "TCONS_00000205"; exon_number "3"; gene_name "AGAP004919"; oId "AGAP004919-RA"; nearest_ref "AGAP004919-RA"; class_code "="; tss_id "TSS190"; p_id "P135";
2L	Cufflinks	exon	7181937	7182287	.	+	.	gene_id "XLOC_000144"; transcript_id "TCONS_00000240"; exon_number "1"; gene_name "AGAP004955"; oId "AGAP004955-RA"; nearest_ref "AGAP004955-RA"; class_code "="; tss_id "TSS229"; p_id "P148";
2L	Cufflinks	exon	7182386	7182646	.	+	.	gene_id "XLOC_000144"; transcript_id "TCONS_00000240"; exon_number "2"; gene_name "AGAP004955"; oId "AGAP004955-RA"; nearest_ref "AGAP004955-RA"; class_code "="; tss_id "TSS229"; p_id "P148";
2L	Cufflinks	exon	7182718	7182959	.	+	.	gene_id "XLOC_000144"; transcript_id "TCONS_00000240"; exon_number "3"; gene_name "AGAP004955"; oId "AGAP004955-RA"; nearest_ref "AGAP004955-RA"; class_code "="; tss_id "TSS229"; p_id "P148";
2L	Cufflinks	exon	7589632	7590131	.	+	.	gene_id "XLOC_000162"; transcript_id "TCONS_00000260"; exon_number "1"; gene_name "AGAP004992"; oId "AGAP004992-RA"; nearest_ref "AGAP004992-RA"; class_code "="; tss_id "TSS249"; p_id "P167";
2L	Cufflinks	exon	7590199	7590539	.	+	.	gene_id "XLOC_000162"; transcript_id "TCONS_00000260"; exon_number "2"; gene_name "AGAP004992"; oId "AGAP004992-RA"; nearest_ref "AGAP004992-RA"; class_code "="; tss_id "TSS249"; p_id "P167";
2L	Cufflinks	exon	7590618	7591130	.	+	.	gene_id "XLOC_000162"; transcript_id "TCONS_00000260"; exon_number "3"; gene_name "AGAP004992"; oId "AGAP004992-RA"; nearest_ref "AGAP004992-RA"; class_code "="; tss_id "TSS249"; p_id "P167";
2L	Cufflinks	exon	7792331	7792962	.	+	.	gene_id "XLOC_000167"; transcript_id "TCONS_00000265"; exon_number "1"; gene_name "AGAP005004"; oId "AGAP005004-RA"; nearest_ref "AGAP005004-RA"; class_code "="; tss_id "TSS254"; p_id "P172";
2L	Cufflinks	exon	7793086	7793297	.	+	.	gene_id "XLOC_000167"; transcript_id "TCONS_00000265"; exon_number "2"; gene_name "AGAP005004"; oId "AGAP005004-RA"; nearest_ref "AGAP005004-RA"; class_code "="; tss_id "TSS254"; p_id "P172";
2L	Cufflinks	exon	7793374	7794417	.	+	.	gene_id "XLOC_000167"; transcript_id "TCONS_00000265"; exon_number "3"; gene_name "AGAP005004"; oId "AGAP005004-RA"; nearest_ref "AGAP005004-RA"; class_code "="; tss_id "TSS254"; p_id "P172";
2L	Cufflinks	exon	7794965	7795414	.	+	.	gene_id "XLOC_000168"; transcript_id "TCONS_00000266"; exon_number "1"; gene_name "AGAP005005"; oId "AGAP005005-RA"; nearest_ref "AGAP005005-RA"; class_code "="; tss_id "TSS255"; p_id "P173";
2L	Cufflinks	exon	7796066	7796133	.	+	.	gene_id "XLOC_000168"; transcript_id "TCONS_00000266"; exon_number "2"; gene_name "AGAP005005"; oId "AGAP005005-RA"; nearest_ref "AGAP005005-RA"; class_code "="; tss_id "TSS255"; p_id "P173";
2L	Cufflinks	exon	7796892	7796929	.	+	.	gene_id "XLOC_000168"; transcript_id "TCONS_00000266"; exon_number "3"; gene_name "AGAP005005"; oId "AGAP005005-RA"; nearest_ref "AGAP005005-RA"; class_code "="; tss_id "TSS255"; p_id "P173";
2L	Cufflinks	exon	7797460	7797497	.	+	.	gene_id "XLOC_000168"; transcript_id "TCONS_00000266"; exon_number "4"; gene_name "AGAP005005"; oId "AGAP005005-RA"; nearest_ref "AGAP005005-RA"; class_code "="; tss_id "TSS255"; p_id "P173";
2L	Cufflinks	exon	7801964	7802092	.	+	.	gene_id "XLOC_000168"; transcript_id "TCONS_00000266"; exon_number "5"; gene_name "AGAP005005"; oId "AGAP005005-RA"; nearest_ref "AGAP005005-RA"; class_code "="; tss_id "TSS255"; p_id "P173";
2L	Cufflinks	exon	7802178	7802528	.	+	.	gene_id "XLOC_000168"; transcript_id "TCONS_00000266"; exon_number "6"; gene_name "AGAP005005"; oId "AGAP005005-RA"; nearest_ref "AGAP005005-RA"; class_code "="; tss_id "TSS255"; p_id "P173";
2L	Cufflinks	exon	7802620	7802950	.	+	.	gene_id "XLOC_000168"; transcript_id "TCONS_00000266"; exon_number "7"; gene_name "AGAP005005"; oId "AGAP005005-RA"; nearest_ref "AGAP005005-RA"; class_code "="; tss_id "TSS255"; p_id "P173";
2L	Cufflinks	exon	7803047	7803228	.	+	.	gene_id "XLOC_000168"; transcript_id "TCONS_00000266"; exon_number "8"; gene_name "AGAP005005"; oId "AGAP005005-RA"; nearest_ref "AGAP005005-RA"; class_code "="; tss_id "TSS255"; p_id "P173";
2L	Cufflinks	exon	7804358	7806455	.	+	.	gene_id "XLOC_000168"; transcript_id "TCONS_00000266"; exon_number "9"; gene_name "AGAP005005"; oId "AGAP005005-RA"; nearest_ref "AGAP005005-RA"; class_code "="; tss_id "TSS255"; p_id "P173";
2L	Cufflinks	exon	7801870	7802092	.	+	.	gene_id "XLOC_000168"; transcript_id "TCONS_00000267"; exon_number "1"; gene_name "AGAP005005"; oId "CUFF.402.2"; nearest_ref "AGAP005005-RA"; class_code "j"; tss_id "TSS257";
2L	Cufflinks	exon	7802178	7802528	.	+	.	gene_id "XLOC_000168"; transcript_id "TCONS_00000267"; exon_number "2"; gene_name "AGAP005005"; oId "CUFF.402.2"; nearest_ref "AGAP005005-RA"; class_code "j"; tss_id "TSS257";
2L	Cufflinks	exon	7802620	7802950	.	+	.	gene_id "XLOC_000168"; transcript_id "TCONS_00000267"; exon_number "3"; gene_name "AGAP005005"; oId "CUFF.402.2"; nearest_ref "AGAP005005-RA"; class_code "j"; tss_id "TSS257";
2L	Cufflinks	exon	7803047	7806472	.	+	.	gene_id "XLOC_000168"; transcript_id "TCONS_00000267"; exon_number "4"; gene_name "AGAP005005"; oId "CUFF.402.2"; nearest_ref "AGAP005005-RA"; class_code "j"; tss_id "TSS257";
2L	Cufflinks	exon	7807839	7807913	.	+	.	gene_id "XLOC_000169"; transcript_id "TCONS_00000269"; exon_number "1"; gene_name "AGAP005006"; oId "AGAP005006-RA"; nearest_ref "AGAP005006-RA"; class_code "="; tss_id "TSS259"; p_id "P174";
2L	Cufflinks	exon	7808094	7808187	.	+	.	gene_id "XLOC_000169"; transcript_id "TCONS_00000269"; exon_number "2"; gene_name "AGAP005006"; oId "AGAP005006-RA"; nearest_ref "AGAP005006-RA"; class_code "="; tss_id "TSS259"; p_id "P174";
2L	Cufflinks	exon	7808258	7808619	.	+	.	gene_id "XLOC_000169"; transcript_id "TCONS_00000269"; exon_number "3"; gene_name "AGAP005006"; oId "AGAP005006-RA"; nearest_ref "AGAP005006-RA"; class_code "="; tss_id "TSS259"; p_id "P174";
2L	Cufflinks	exon	7808692	7809233	.	+	.	gene_id "XLOC_000169"; transcript_id "TCONS_00000269"; exon_number "4"; gene_name "AGAP005006"; oId "AGAP005006-RA"; nearest_ref "AGAP005006-RA"; class_code "="; tss_id "TSS259"; p_id "P174";
2L	Cufflinks	exon	7809298	7809525	.	+	.	gene_id "XLOC_000169"; transcript_id "TCONS_00000269"; exon_number "5"; gene_name "AGAP005006"; oId "AGAP005006-RA"; nearest_ref "AGAP005006-RA"; class_code "="; tss_id "TSS259"; p_id "P174";
2L	Cufflinks	exon	7809598	7810027	.	+	.	gene_id "XLOC_000169"; transcript_id "TCONS_00000269"; exon_number "6"; gene_name "AGAP005006"; oId "AGAP005006-RA"; nearest_ref "AGAP005006-RA"; class_code "="; tss_id "TSS259"; p_id "P174";
2L	Cufflinks	exon	7810097	7810454	.	+	.	gene_id "XLOC_000169"; transcript_id "TCONS_00000269"; exon_number "7"; gene_name "AGAP005006"; oId "AGAP005006-RA"; nearest_ref "AGAP005006-RA"; class_code "="; tss_id "TSS259"; p_id "P174";
2L	Cufflinks	exon	7810528	7811053	.	+	.	gene_id "XLOC_000169"; transcript_id "TCONS_00000269"; exon_number "8"; gene_name "AGAP005006"; oId "AGAP005006-RA"; nearest_ref "AGAP005006-RA"; class_code "="; tss_id "TSS259"; p_id "P174";
2L	Cufflinks	exon	7811127	7812066	.	+	.	gene_id "XLOC_000169"; transcript_id "TCONS_00000269"; exon_number "9"; gene_name "AGAP005006"; oId "AGAP005006-RA"; nearest_ref "AGAP005006-RA"; class_code "="; tss_id "TSS259"; p_id "P174";
2L	Cufflinks	exon	7973481	7973522	.	+	.	gene_id "XLOC_000171"; transcript_id "TCONS_00000272"; exon_number "1"; gene_name "AGAP005010"; oId "CUFF.391.1"; nearest_ref "AGAP005010-RA"; class_code "j"; tss_id "TSS261";
2L	Cufflinks	exon	7973570	7974004	.	+	.	gene_id "XLOC_000171"; transcript_id "TCONS_00000272"; exon_number "2"; gene_name "AGAP005010"; oId "CUFF.391.1"; nearest_ref "AGAP005010-RA"; class_code "j"; tss_id "TSS261";
2L	Cufflinks	exon	7990660	7990778	.	+	.	gene_id "XLOC_000171"; transcript_id "TCONS_00000272"; exon_number "3"; gene_name "AGAP005010"; oId "CUFF.391.1"; nearest_ref "AGAP005010-RA"; class_code "j"; tss_id "TSS261";
2L	Cufflinks	exon	8010517	8010839	.	+	.	gene_id "XLOC_000171"; transcript_id "TCONS_00000272"; exon_number "4"; gene_name "AGAP005010"; oId "CUFF.391.1"; nearest_ref "AGAP005010-RA"; class_code "j"; tss_id "TSS261";
2L	Cufflinks	exon	8019505	8020945	.	+	.	gene_id "XLOC_000171"; transcript_id "TCONS_00000272"; exon_number "5"; gene_name "AGAP005010"; oId "CUFF.391.1"; nearest_ref "AGAP005010-RA"; class_code "j"; tss_id "TSS261";
2L	Cufflinks	exon	8021076	8021489	.	+	.	gene_id "XLOC_000171"; transcript_id "TCONS_00000272"; exon_number "6"; gene_name "AGAP005010"; oId "CUFF.391.1"; nearest_ref "AGAP005010-RA"; class_code "j"; tss_id "TSS261";
2L	Cufflinks	exon	8024891	8027294	.	+	.	gene_id "XLOC_000171"; transcript_id "TCONS_00000272"; exon_number "7"; gene_name "AGAP005010"; oId "CUFF.391.1"; nearest_ref "AGAP005010-RA"; class_code "j"; tss_id "TSS261";
2L	Cufflinks	exon	8077337	8078392	.	+	.	gene_id "XLOC_000172"; transcript_id "TCONS_00000273"; exon_number "1"; gene_name "AGAP005011"; oId "CUFF.430.1"; nearest_ref "AGAP005011-RA"; class_code "="; tss_id "TSS262"; p_id "P177";
2L	Cufflinks	exon	8114352	8114753	.	+	.	gene_id "XLOC_000172"; transcript_id "TCONS_00000273"; exon_number "2"; gene_name "AGAP005011"; oId "CUFF.430.1"; nearest_ref "AGAP005011-RA"; class_code "="; tss_id "TSS262"; p_id "P177";
2L	Cufflinks	exon	8122598	8122704	.	+	.	gene_id "XLOC_000172"; transcript_id "TCONS_00000273"; exon_number "3"; gene_name "AGAP005011"; oId "CUFF.430.1"; nearest_ref "AGAP005011-RA"; class_code "="; tss_id "TSS262"; p_id "P177";
2L	Cufflinks	exon	8135051	8135358	.	+	.	gene_id "XLOC_000172"; transcript_id "TCONS_00000273"; exon_number "4"; gene_name "AGAP005011"; oId "CUFF.430.1"; nearest_ref "AGAP005011-RA"; class_code "="; tss_id "TSS262"; p_id "P177";
2L	Cufflinks	exon	8135517	8138776	.	+	.	gene_id "XLOC_000172"; transcript_id "TCONS_00000273"; exon_number "5"; gene_name "AGAP005011"; oId "CUFF.430.1"; nearest_ref "AGAP005011-RA"; class_code "="; tss_id "TSS262"; p_id "P177";
2L	Cufflinks	exon	8574692	8574751	.	+	.	gene_id "XLOC_000181"; transcript_id "TCONS_00000284"; exon_number "1"; gene_name "AGAP005029"; oId "CUFF.410.2"; nearest_ref "AGAP005029-RA"; class_code "j"; tss_id "TSS274";
2L	Cufflinks	exon	8574821	8575171	.	+	.	gene_id "XLOC_000181"; transcript_id "TCONS_00000284"; exon_number "2"; gene_name "AGAP005029"; oId "CUFF.410.2"; nearest_ref "AGAP005029-RA"; class_code "j"; tss_id "TSS274";
2L	Cufflinks	exon	8579191	8579856	.	+	.	gene_id "XLOC_000181"; transcript_id "TCONS_00000284"; exon_number "3"; gene_name "AGAP005029"; oId "CUFF.410.2"; nearest_ref "AGAP005029-RA"; class_code "j"; tss_id "TSS274";
2L	Cufflinks	exon	8579962	8581420	.	+	.	gene_id "XLOC_000181"; transcript_id "TCONS_00000284"; exon_number "4"; gene_name "AGAP005029"; oId "CUFF.410.2"; nearest_ref "AGAP005029-RA"; class_code "j"; tss_id "TSS274";
2L	Cufflinks	exon	8574727	8575171	.	+	.	gene_id "XLOC_000181"; transcript_id "TCONS_00000285"; exon_number "1"; gene_name "AGAP005029"; oId "AGAP005029-RB"; nearest_ref "AGAP005029-RB"; class_code "="; tss_id "TSS274"; p_id "P186";
2L	Cufflinks	exon	8579191	8579856	.	+	.	gene_id "XLOC_000181"; transcript_id "TCONS_00000285"; exon_number "2"; gene_name "AGAP005029"; oId "AGAP005029-RB"; nearest_ref "AGAP005029-RB"; class_code "="; tss_id "TSS274"; p_id "P186";
2L	Cufflinks	exon	8579962	8581151	.	+	.	gene_id "XLOC_000181"; transcript_id "TCONS_00000285"; exon_number "3"; gene_name "AGAP005029"; oId "AGAP005029-RB"; nearest_ref "AGAP005029-RB"; class_code "="; tss_id "TSS274"; p_id "P186";
2L	Cufflinks	exon	8623005	8623777	.	+	.	gene_id "XLOC_000182"; transcript_id "TCONS_00000286"; exon_number "1"; gene_name "AGAP005032"; oId "CUFF.465.1"; nearest_ref "AGAP005032-RB"; class_code "="; tss_id "TSS275"; p_id "P188";
2L	Cufflinks	exon	8623926	8624336	.	+	.	gene_id "XLOC_000182"; transcript_id "TCONS_00000286"; exon_number "2"; gene_name "AGAP005032"; oId "CUFF.465.1"; nearest_ref "AGAP005032-RB"; class_code "="; tss_id "TSS275"; p_id "P188";
2L	Cufflinks	exon	8624412	8624545	.	+	.	gene_id "XLOC_000182"; transcript_id "TCONS_00000286"; exon_number "3"; gene_name "AGAP005032"; oId "CUFF.465.1"; nearest_ref "AGAP005032-RB"; class_code "="; tss_id "TSS275"; p_id "P188";
2L	Cufflinks	exon	8624648	8625236	.	+	.	gene_id "XLOC_000182"; transcript_id "TCONS_00000286"; exon_number "4"; gene_name "AGAP005032"; oId "CUFF.465.1"; nearest_ref "AGAP005032-RB"; class_code "="; tss_id "TSS275"; p_id "P188";
2L	Cufflinks	exon	8625311	8625451	.	+	.	gene_id "XLOC_000182"; transcript_id "TCONS_00000286"; exon_number "5"; gene_name "AGAP005032"; oId "CUFF.465.1"; nearest_ref "AGAP005032-RB"; class_code "="; tss_id "TSS275"; p_id "P188";
2L	Cufflinks	exon	8626089	8626208	.	+	.	gene_id "XLOC_000182"; transcript_id "TCONS_00000286"; exon_number "6"; gene_name "AGAP005032"; oId "CUFF.465.1"; nearest_ref "AGAP005032-RB"; class_code "="; tss_id "TSS275"; p_id "P188";
2L	Cufflinks	exon	8626615	8628893	.	+	.	gene_id "XLOC_000182"; transcript_id "TCONS_00000286"; exon_number "7"; gene_name "AGAP005032"; oId "CUFF.465.1"; nearest_ref "AGAP005032-RB"; class_code "="; tss_id "TSS275"; p_id "P188";
2L	Cufflinks	exon	8750129	8750811	.	+	.	gene_id "XLOC_000184"; transcript_id "TCONS_00000289"; exon_number "1"; gene_name "AGAP005042"; oId "CUFF.413.1"; nearest_ref "AGAP005042-RA"; class_code "j"; tss_id "TSS278";
2L	Cufflinks	exon	8751463	8752402	.	+	.	gene_id "XLOC_000184"; transcript_id "TCONS_00000289"; exon_number "2"; gene_name "AGAP005042"; oId "CUFF.413.1"; nearest_ref "AGAP005042-RA"; class_code "j"; tss_id "TSS278";
2L	Cufflinks	exon	8752983	8753000	.	+	.	gene_id "XLOC_000184"; transcript_id "TCONS_00000289"; exon_number "3"; gene_name "AGAP005042"; oId "CUFF.413.1"; nearest_ref "AGAP005042-RA"; class_code "j"; tss_id "TSS278";
2L	Cufflinks	exon	8753130	8753187	.	+	.	gene_id "XLOC_000184"; transcript_id "TCONS_00000289"; exon_number "4"; gene_name "AGAP005042"; oId "CUFF.413.1"; nearest_ref "AGAP005042-RA"; class_code "j"; tss_id "TSS278";
2L	Cufflinks	exon	8753256	8754622	.	+	.	gene_id "XLOC_000184"; transcript_id "TCONS_00000289"; exon_number "5"; gene_name "AGAP005042"; oId "CUFF.413.1"; nearest_ref "AGAP005042-RA"; class_code "j"; tss_id "TSS278";
2L	Cufflinks	exon	8754729	8754940	.	+	.	gene_id "XLOC_000184"; transcript_id "TCONS_00000289"; exon_number "6"; gene_name "AGAP005042"; oId "CUFF.413.1"; nearest_ref "AGAP005042-RA"; class_code "j"; tss_id "TSS278";
2L	Cufflinks	exon	8755022	8755581	.	+	.	gene_id "XLOC_000184"; transcript_id "TCONS_00000289"; exon_number "7"; gene_name "AGAP005042"; oId "CUFF.413.1"; nearest_ref "AGAP005042-RA"; class_code "j"; tss_id "TSS278";
2L	Cufflinks	exon	8755671	8755831	.	+	.	gene_id "XLOC_000184"; transcript_id "TCONS_00000289"; exon_number "8"; gene_name "AGAP005042"; oId "CUFF.413.1"; nearest_ref "AGAP005042-RA"; class_code "j"; tss_id "TSS278";
2L	Cufflinks	exon	8755907	8756137	.	+	.	gene_id "XLOC_000184"; transcript_id "TCONS_00000289"; exon_number "9"; gene_name "AGAP005042"; oId "CUFF.413.1"; nearest_ref "AGAP005042-RA"; class_code "j"; tss_id "TSS278";
2L	Cufflinks	exon	8758844	8760574	.	+	.	gene_id "XLOC_000184"; transcript_id "TCONS_00000289"; exon_number "10"; gene_name "AGAP005042"; oId "CUFF.413.1"; nearest_ref "AGAP005042-RA"; class_code "j"; tss_id "TSS278";
2L	Cufflinks	exon	8751403	8752402	.	+	.	gene_id "XLOC_000184"; transcript_id "TCONS_00000291"; exon_number "1"; gene_name "AGAP005042"; oId "CUFF.413.3"; nearest_ref "AGAP005042-RA"; class_code "j"; tss_id "TSS279";
2L	Cufflinks	exon	8752983	8753000	.	+	.	gene_id "XLOC_000184"; transcript_id "TCONS_00000291"; exon_number "2"; gene_name "AGAP005042"; oId "CUFF.413.3"; nearest_ref "AGAP005042-RA"; class_code "j"; tss_id "TSS279";
2L	Cufflinks	exon	8753130	8753187	.	+	.	gene_id "XLOC_000184"; transcript_id "TCONS_00000291"; exon_number "3"; gene_name "AGAP005042"; oId "CUFF.413.3"; nearest_ref "AGAP005042-RA"; class_code "j"; tss_id "TSS279";
2L	Cufflinks	exon	8753256	8754622	.	+	.	gene_id "XLOC_000184"; transcript_id "TCONS_00000291"; exon_number "4"; gene_name "AGAP005042"; oId "CUFF.413.3"; nearest_ref "AGAP005042-RA"; class_code "j"; tss_id "TSS279";
2L	Cufflinks	exon	8754729	8754940	.	+	.	gene_id "XLOC_000184"; transcript_id "TCONS_00000291"; exon_number "5"; gene_name "AGAP005042"; oId "CUFF.413.3"; nearest_ref "AGAP005042-RA"; class_code "j"; tss_id "TSS279";
2L	Cufflinks	exon	8755022	8755581	.	+	.	gene_id "XLOC_000184"; transcript_id "TCONS_00000291"; exon_number "6"; gene_name "AGAP005042"; oId "CUFF.413.3"; nearest_ref "AGAP005042-RA"; class_code "j"; tss_id "TSS279";
2L	Cufflinks	exon	8755671	8755831	.	+	.	gene_id "XLOC_000184"; transcript_id "TCONS_00000291"; exon_number "7"; gene_name "AGAP005042"; oId "CUFF.413.3"; nearest_ref "AGAP005042-RA"; class_code "j"; tss_id "TSS279";
2L	Cufflinks	exon	8755907	8756137	.	+	.	gene_id "XLOC_000184"; transcript_id "TCONS_00000291"; exon_number "8"; gene_name "AGAP005042"; oId "CUFF.413.3"; nearest_ref "AGAP005042-RA"; class_code "j"; tss_id "TSS279";
2L	Cufflinks	exon	8756893	8757159	.	+	.	gene_id "XLOC_000184"; transcript_id "TCONS_00000291"; exon_number "9"; gene_name "AGAP005042"; oId "CUFF.413.3"; nearest_ref "AGAP005042-RA"; class_code "j"; tss_id "TSS279";
2L	Cufflinks	exon	8758844	8760574	.	+	.	gene_id "XLOC_000184"; transcript_id "TCONS_00000291"; exon_number "10"; gene_name "AGAP005042"; oId "CUFF.413.3"; nearest_ref "AGAP005042-RA"; class_code "j"; tss_id "TSS279";
2L	Cufflinks	exon	8818559	8818621	.	+	.	gene_id "XLOC_000187"; transcript_id "TCONS_00000296"; exon_number "1"; gene_name "AGAP005048"; oId "CUFF.483.1"; nearest_ref "AGAP005048-RA"; class_code "="; tss_id "TSS285"; p_id "P194";
2L	Cufflinks	exon	8818695	8820534	.	+	.	gene_id "XLOC_000187"; transcript_id "TCONS_00000296"; exon_number "2"; gene_name "AGAP005048"; oId "CUFF.483.1"; nearest_ref "AGAP005048-RA"; class_code "="; tss_id "TSS285"; p_id "P194";
2L	Cufflinks	exon	8820630	8821784	.	+	.	gene_id "XLOC_000187"; transcript_id "TCONS_00000296"; exon_number "3"; gene_name "AGAP005048"; oId "CUFF.483.1"; nearest_ref "AGAP005048-RA"; class_code "="; tss_id "TSS285"; p_id "P194";
2L	Cufflinks	exon	8892480	8892706	.	+	.	gene_id "XLOC_000191"; transcript_id "TCONS_00000302"; exon_number "1"; gene_name "AGAP005057"; oId "CUFF.437.1"; nearest_ref "AGAP005057-RA"; class_code "j"; tss_id "TSS293";
2L	Cufflinks	exon	8893620	8894340	.	+	.	gene_id "XLOC_000191"; transcript_id "TCONS_00000302"; exon_number "2"; gene_name "AGAP005057"; oId "CUFF.437.1"; nearest_ref "AGAP005057-RA"; class_code "j"; tss_id "TSS293";
2L	Cufflinks	exon	8895730	8895861	.	+	.	gene_id "XLOC_000191"; transcript_id "TCONS_00000302"; exon_number "3"; gene_name "AGAP005057"; oId "CUFF.437.1"; nearest_ref "AGAP005057-RA"; class_code "j"; tss_id "TSS293";
2L	Cufflinks	exon	8896238	8896380	.	+	.	gene_id "XLOC_000191"; transcript_id "TCONS_00000302"; exon_number "4"; gene_name "AGAP005057"; oId "CUFF.437.1"; nearest_ref "AGAP005057-RA"; class_code "j"; tss_id "TSS293";
2L	Cufflinks	exon	8901467	8901604	.	+	.	gene_id "XLOC_000191"; transcript_id "TCONS_00000302"; exon_number "5"; gene_name "AGAP005057"; oId "CUFF.437.1"; nearest_ref "AGAP005057-RA"; class_code "j"; tss_id "TSS293";
2L	Cufflinks	exon	8901818	8901941	.	+	.	gene_id "XLOC_000191"; transcript_id "TCONS_00000302"; exon_number "6"; gene_name "AGAP005057"; oId "CUFF.437.1"; nearest_ref "AGAP005057-RA"; class_code "j"; tss_id "TSS293";
2L	Cufflinks	exon	8907380	8907588	.	+	.	gene_id "XLOC_000191"; transcript_id "TCONS_00000302"; exon_number "7"; gene_name "AGAP005057"; oId "CUFF.437.1"; nearest_ref "AGAP005057-RA"; class_code "j"; tss_id "TSS293";
2L	Cufflinks	exon	8910371	8910700	.	+	.	gene_id "XLOC_000191"; transcript_id "TCONS_00000302"; exon_number "8"; gene_name "AGAP005057"; oId "CUFF.437.1"; nearest_ref "AGAP005057-RA"; class_code "j"; tss_id "TSS293";
2L	Cufflinks	exon	8910775	8910921	.	+	.	gene_id "XLOC_000191"; transcript_id "TCONS_00000302"; exon_number "9"; gene_name "AGAP005057"; oId "CUFF.437.1"; nearest_ref "AGAP005057-RA"; class_code "j"; tss_id "TSS293";
2L	Cufflinks	exon	8910982	8911066	.	+	.	gene_id "XLOC_000191"; transcript_id "TCONS_00000302"; exon_number "10"; gene_name "AGAP005057"; oId "CUFF.437.1"; nearest_ref "AGAP005057-RA"; class_code "j"; tss_id "TSS293";
2L	Cufflinks	exon	8911148	8912235	.	+	.	gene_id "XLOC_000191"; transcript_id "TCONS_00000302"; exon_number "11"; gene_name "AGAP005057"; oId "CUFF.437.1"; nearest_ref "AGAP005057-RA"; class_code "j"; tss_id "TSS293";
2L	Cufflinks	exon	8894163	8894340	.	+	.	gene_id "XLOC_000191"; transcript_id "TCONS_00000303"; exon_number "1"; gene_name "AGAP005057"; oId "AGAP005057-RA"; nearest_ref "AGAP005057-RA"; class_code "="; tss_id "TSS294"; p_id "P197";
2L	Cufflinks	exon	8895794	8895892	.	+	.	gene_id "XLOC_000191"; transcript_id "TCONS_00000303"; exon_number "2"; gene_name "AGAP005057"; oId "AGAP005057-RA"; nearest_ref "AGAP005057-RA"; class_code "="; tss_id "TSS294"; p_id "P197";
2L	Cufflinks	exon	8896238	8896384	.	+	.	gene_id "XLOC_000191"; transcript_id "TCONS_00000303"; exon_number "3"; gene_name "AGAP005057"; oId "AGAP005057-RA"; nearest_ref "AGAP005057-RA"; class_code "="; tss_id "TSS294"; p_id "P197";
2L	Cufflinks	exon	8901519	8901604	.	+	.	gene_id "XLOC_000191"; transcript_id "TCONS_00000303"; exon_number "4"; gene_name "AGAP005057"; oId "AGAP005057-RA"; nearest_ref "AGAP005057-RA"; class_code "="; tss_id "TSS294"; p_id "P197";
2L	Cufflinks	exon	8901818	8901941	.	+	.	gene_id "XLOC_000191"; transcript_id "TCONS_00000303"; exon_number "5"; gene_name "AGAP005057"; oId "AGAP005057-RA"; nearest_ref "AGAP005057-RA"; class_code "="; tss_id "TSS294"; p_id "P197";
2L	Cufflinks	exon	8907380	8907588	.	+	.	gene_id "XLOC_000191"; transcript_id "TCONS_00000303"; exon_number "6"; gene_name "AGAP005057"; oId "AGAP005057-RA"; nearest_ref "AGAP005057-RA"; class_code "="; tss_id "TSS294"; p_id "P197";
2L	Cufflinks	exon	8910371	8910700	.	+	.	gene_id "XLOC_000191"; transcript_id "TCONS_00000303"; exon_number "7"; gene_name "AGAP005057"; oId "AGAP005057-RA"; nearest_ref "AGAP005057-RA"; class_code "="; tss_id "TSS294"; p_id "P197";
2L	Cufflinks	exon	8910775	8910921	.	+	.	gene_id "XLOC_000191"; transcript_id "TCONS_00000303"; exon_number "8"; gene_name "AGAP005057"; oId "AGAP005057-RA"; nearest_ref "AGAP005057-RA"; class_code "="; tss_id "TSS294"; p_id "P197";
2L	Cufflinks	exon	8910982	8911066	.	+	.	gene_id "XLOC_000191"; transcript_id "TCONS_00000303"; exon_number "9"; gene_name "AGAP005057"; oId "AGAP005057-RA"; nearest_ref "AGAP005057-RA"; class_code "="; tss_id "TSS294"; p_id "P197";
2L	Cufflinks	exon	8911148	8912235	.	+	.	gene_id "XLOC_000191"; transcript_id "TCONS_00000303"; exon_number "10"; gene_name "AGAP005057"; oId "AGAP005057-RA"; nearest_ref "AGAP005057-RA"; class_code "="; tss_id "TSS294"; p_id "P197";
2L	Cufflinks	exon	9657060	9657094	.	+	.	gene_id "XLOC_000202"; transcript_id "TCONS_00000328"; exon_number "1"; gene_name "AGAP005076"; oId "CUFF.468.3"; nearest_ref "AGAP005076-RA"; class_code "j"; tss_id "TSS313";
2L	Cufflinks	exon	9657926	9658136	.	+	.	gene_id "XLOC_000202"; transcript_id "TCONS_00000328"; exon_number "2"; gene_name "AGAP005076"; oId "CUFF.468.3"; nearest_ref "AGAP005076-RA"; class_code "j"; tss_id "TSS313";
2L	Cufflinks	exon	9686725	9686860	.	+	.	gene_id "XLOC_000202"; transcript_id "TCONS_00000328"; exon_number "3"; gene_name "AGAP005076"; oId "CUFF.468.3"; nearest_ref "AGAP005076-RA"; class_code "j"; tss_id "TSS313";
2L	Cufflinks	exon	9686962	9687152	.	+	.	gene_id "XLOC_000202"; transcript_id "TCONS_00000328"; exon_number "4"; gene_name "AGAP005076"; oId "CUFF.468.3"; nearest_ref "AGAP005076-RA"; class_code "j"; tss_id "TSS313";
2L	Cufflinks	exon	9687259	9687363	.	+	.	gene_id "XLOC_000202"; transcript_id "TCONS_00000328"; exon_number "5"; gene_name "AGAP005076"; oId "CUFF.468.3"; nearest_ref "AGAP005076-RA"; class_code "j"; tss_id "TSS313";
2L	Cufflinks	exon	9687432	9687684	.	+	.	gene_id "XLOC_000202"; transcript_id "TCONS_00000328"; exon_number "6"; gene_name "AGAP005076"; oId "CUFF.468.3"; nearest_ref "AGAP005076-RA"; class_code "j"; tss_id "TSS313";
2L	Cufflinks	exon	9687899	9687994	.	+	.	gene_id "XLOC_000202"; transcript_id "TCONS_00000328"; exon_number "7"; gene_name "AGAP005076"; oId "CUFF.468.3"; nearest_ref "AGAP005076-RA"; class_code "j"; tss_id "TSS313";
2L	Cufflinks	exon	9689438	9690052	.	+	.	gene_id "XLOC_000202"; transcript_id "TCONS_00000328"; exon_number "8"; gene_name "AGAP005076"; oId "CUFF.468.3"; nearest_ref "AGAP005076-RA"; class_code "j"; tss_id "TSS313";
2L	Cufflinks	exon	9691898	9692040	.	+	.	gene_id "XLOC_000202"; transcript_id "TCONS_00000328"; exon_number "9"; gene_name "AGAP005076"; oId "CUFF.468.3"; nearest_ref "AGAP005076-RA"; class_code "j"; tss_id "TSS313";
2L	Cufflinks	exon	9692130	9693883	.	+	.	gene_id "XLOC_000202"; transcript_id "TCONS_00000328"; exon_number "10"; gene_name "AGAP005076"; oId "CUFF.468.3"; nearest_ref "AGAP005076-RA"; class_code "j"; tss_id "TSS313";
2L	Cufflinks	exon	9760018	9761198	.	+	.	gene_id "XLOC_000206"; transcript_id "TCONS_00000344"; exon_number "1"; gene_name "AGAP005082"; oId "CUFF.491.1"; nearest_ref "AGAP005082-RA"; class_code "j"; tss_id "TSS322";
2L	Cufflinks	exon	9764201	9765445	.	+	.	gene_id "XLOC_000206"; transcript_id "TCONS_00000344"; exon_number "2"; gene_name "AGAP005082"; oId "CUFF.491.1"; nearest_ref "AGAP005082-RA"; class_code "j"; tss_id "TSS322";
2L	Cufflinks	exon	9765518	9765776	.	+	.	gene_id "XLOC_000206"; transcript_id "TCONS_00000344"; exon_number "3"; gene_name "AGAP005082"; oId "CUFF.491.1"; nearest_ref "AGAP005082-RA"; class_code "j"; tss_id "TSS322";
2L	Cufflinks	exon	9765847	9766098	.	+	.	gene_id "XLOC_000206"; transcript_id "TCONS_00000344"; exon_number "4"; gene_name "AGAP005082"; oId "CUFF.491.1"; nearest_ref "AGAP005082-RA"; class_code "j"; tss_id "TSS322";
2L	Cufflinks	exon	9766166	9766938	.	+	.	gene_id "XLOC_000206"; transcript_id "TCONS_00000344"; exon_number "5"; gene_name "AGAP005082"; oId "CUFF.491.1"; nearest_ref "AGAP005082-RA"; class_code "j"; tss_id "TSS322";
2L	Cufflinks	exon	9766999	9767375	.	+	.	gene_id "XLOC_000206"; transcript_id "TCONS_00000344"; exon_number "6"; gene_name "AGAP005082"; oId "CUFF.491.1"; nearest_ref "AGAP005082-RA"; class_code "j"; tss_id "TSS322";
2L	Cufflinks	exon	9767445	9767763	.	+	.	gene_id "XLOC_000206"; transcript_id "TCONS_00000344"; exon_number "7"; gene_name "AGAP005082"; oId "CUFF.491.1"; nearest_ref "AGAP005082-RA"; class_code "j"; tss_id "TSS322";
2L	Cufflinks	exon	9768554	9768666	.	+	.	gene_id "XLOC_000206"; transcript_id "TCONS_00000344"; exon_number "8"; gene_name "AGAP005082"; oId "CUFF.491.1"; nearest_ref "AGAP005082-RA"; class_code "j"; tss_id "TSS322";
2L	Cufflinks	exon	9768739	9769512	.	+	.	gene_id "XLOC_000206"; transcript_id "TCONS_00000344"; exon_number "9"; gene_name "AGAP005082"; oId "CUFF.491.1"; nearest_ref "AGAP005082-RA"; class_code "j"; tss_id "TSS322";
2L	Cufflinks	exon	9769577	9769697	.	+	.	gene_id "XLOC_000206"; transcript_id "TCONS_00000344"; exon_number "10"; gene_name "AGAP005082"; oId "CUFF.491.1"; nearest_ref "AGAP005082-RA"; class_code "j"; tss_id "TSS322";
2L	Cufflinks	exon	9770597	9770776	.	+	.	gene_id "XLOC_000206"; transcript_id "TCONS_00000344"; exon_number "11"; gene_name "AGAP005082"; oId "CUFF.491.1"; nearest_ref "AGAP005082-RA"; class_code "j"; tss_id "TSS322";
2L	Cufflinks	exon	9770850	9772996	.	+	.	gene_id "XLOC_000206"; transcript_id "TCONS_00000344"; exon_number "12"; gene_name "AGAP005082"; oId "CUFF.491.1"; nearest_ref "AGAP005082-RA"; class_code "j"; tss_id "TSS322";
2L	Cufflinks	exon	9773067	9773399	.	+	.	gene_id "XLOC_000206"; transcript_id "TCONS_00000344"; exon_number "13"; gene_name "AGAP005082"; oId "CUFF.491.1"; nearest_ref "AGAP005082-RA"; class_code "j"; tss_id "TSS322";
2L	Cufflinks	exon	9773473	9773600	.	+	.	gene_id "XLOC_000206"; transcript_id "TCONS_00000344"; exon_number "14"; gene_name "AGAP005082"; oId "CUFF.491.1"; nearest_ref "AGAP005082-RA"; class_code "j"; tss_id "TSS322";
2L	Cufflinks	exon	9773691	9773778	.	+	.	gene_id "XLOC_000206"; transcript_id "TCONS_00000344"; exon_number "15"; gene_name "AGAP005082"; oId "CUFF.491.1"; nearest_ref "AGAP005082-RA"; class_code "j"; tss_id "TSS322";
2L	Cufflinks	exon	9773873	9773887	.	+	.	gene_id "XLOC_000206"; transcript_id "TCONS_00000344"; exon_number "16"; gene_name "AGAP005082"; oId "CUFF.491.1"; nearest_ref "AGAP005082-RA"; class_code "j"; tss_id "TSS322";
2L	Cufflinks	exon	9761099	9761198	.	+	.	gene_id "XLOC_000206"; transcript_id "TCONS_00000345"; exon_number "1"; gene_name "AGAP005082"; oId "AGAP005082-RA"; nearest_ref "AGAP005082-RA"; class_code "="; tss_id "TSS323"; p_id "P223";
2L	Cufflinks	exon	9764201	9765068	.	+	.	gene_id "XLOC_000206"; transcript_id "TCONS_00000345"; exon_number "2"; gene_name "AGAP005082"; oId "AGAP005082-RA"; nearest_ref "AGAP005082-RA"; class_code "="; tss_id "TSS323"; p_id "P223";
2L	Cufflinks	exon	9765267	9765445	.	+	.	gene_id "XLOC_000206"; transcript_id "TCONS_00000345"; exon_number "3"; gene_name "AGAP005082"; oId "AGAP005082-RA"; nearest_ref "AGAP005082-RA"; class_code "="; tss_id "TSS323"; p_id "P223";
2L	Cufflinks	exon	9765518	9765776	.	+	.	gene_id "XLOC_000206"; transcript_id "TCONS_00000345"; exon_number "4"; gene_name "AGAP005082"; oId "AGAP005082-RA"; nearest_ref "AGAP005082-RA"; class_code "="; tss_id "TSS323"; p_id "P223";
2L	Cufflinks	exon	9765847	9766098	.	+	.	gene_id "XLOC_000206"; transcript_id "TCONS_00000345"; exon_number "5"; gene_name "AGAP005082"; oId "AGAP005082-RA"; nearest_ref "AGAP005082-RA"; class_code "="; tss_id "TSS323"; p_id "P223";
2L	Cufflinks	exon	9766166	9766938	.	+	.	gene_id "XLOC_000206"; transcript_id "TCONS_00000345"; exon_number "6"; gene_name "AGAP005082"; oId "AGAP005082-RA"; nearest_ref "AGAP005082-RA"; class_code "="; tss_id "TSS323"; p_id "P223";
2L	Cufflinks	exon	9766999	9767375	.	+	.	gene_id "XLOC_000206"; transcript_id "TCONS_00000345"; exon_number "7"; gene_name "AGAP005082"; oId "AGAP005082-RA"; nearest_ref "AGAP005082-RA"; class_code "="; tss_id "TSS323"; p_id "P223";
2L	Cufflinks	exon	9767445	9767763	.	+	.	gene_id "XLOC_000206"; transcript_id "TCONS_00000345"; exon_number "8"; gene_name "AGAP005082"; oId "AGAP005082-RA"; nearest_ref "AGAP005082-RA"; class_code "="; tss_id "TSS323"; p_id "P223";
2L	Cufflinks	exon	9768554	9768666	.	+	.	gene_id "XLOC_000206"; transcript_id "TCONS_00000345"; exon_number "9"; gene_name "AGAP005082"; oId "AGAP005082-RA"; nearest_ref "AGAP005082-RA"; class_code "="; tss_id "TSS323"; p_id "P223";
2L	Cufflinks	exon	9768739	9769512	.	+	.	gene_id "XLOC_000206"; transcript_id "TCONS_00000345"; exon_number "10"; gene_name "AGAP005082"; oId "AGAP005082-RA"; nearest_ref "AGAP005082-RA"; class_code "="; tss_id "TSS323"; p_id "P223";
2L	Cufflinks	exon	9769577	9769697	.	+	.	gene_id "XLOC_000206"; transcript_id "TCONS_00000345"; exon_number "11"; gene_name "AGAP005082"; oId "AGAP005082-RA"; nearest_ref "AGAP005082-RA"; class_code "="; tss_id "TSS323"; p_id "P223";
2L	Cufflinks	exon	9770597	9770776	.	+	.	gene_id "XLOC_000206"; transcript_id "TCONS_00000345"; exon_number "12"; gene_name "AGAP005082"; oId "AGAP005082-RA"; nearest_ref "AGAP005082-RA"; class_code "="; tss_id "TSS323"; p_id "P223";
2L	Cufflinks	exon	9770850	9772996	.	+	.	gene_id "XLOC_000206"; transcript_id "TCONS_00000345"; exon_number "13"; gene_name "AGAP005082"; oId "AGAP005082-RA"; nearest_ref "AGAP005082-RA"; class_code "="; tss_id "TSS323"; p_id "P223";
2L	Cufflinks	exon	9773067	9773399	.	+	.	gene_id "XLOC_000206"; transcript_id "TCONS_00000345"; exon_number "14"; gene_name "AGAP005082"; oId "AGAP005082-RA"; nearest_ref "AGAP005082-RA"; class_code "="; tss_id "TSS323"; p_id "P223";
2L	Cufflinks	exon	9773473	9773600	.	+	.	gene_id "XLOC_000206"; transcript_id "TCONS_00000345"; exon_number "15"; gene_name "AGAP005082"; oId "AGAP005082-RA"; nearest_ref "AGAP005082-RA"; class_code "="; tss_id "TSS323"; p_id "P223";
2L	Cufflinks	exon	9773691	9773778	.	+	.	gene_id "XLOC_000206"; transcript_id "TCONS_00000345"; exon_number "16"; gene_name "AGAP005082"; oId "AGAP005082-RA"; nearest_ref "AGAP005082-RA"; class_code "="; tss_id "TSS323"; p_id "P223";
2L	Cufflinks	exon	9776025	9777566	.	+	.	gene_id "XLOC_000206"; transcript_id "TCONS_00000345"; exon_number "17"; gene_name "AGAP005082"; oId "AGAP005082-RA"; nearest_ref "AGAP005082-RA"; class_code "="; tss_id "TSS323"; p_id "P223";
2L	Cufflinks	exon	9777646	9778178	.	+	.	gene_id "XLOC_000206"; transcript_id "TCONS_00000345"; exon_number "18"; gene_name "AGAP005082"; oId "AGAP005082-RA"; nearest_ref "AGAP005082-RA"; class_code "="; tss_id "TSS323"; p_id "P223";
2L	Cufflinks	exon	9778243	9778665	.	+	.	gene_id "XLOC_000206"; transcript_id "TCONS_00000345"; exon_number "19"; gene_name "AGAP005082"; oId "AGAP005082-RA"; nearest_ref "AGAP005082-RA"; class_code "="; tss_id "TSS323"; p_id "P223";
2L	Cufflinks	exon	9778790	9778928	.	+	.	gene_id "XLOC_000206"; transcript_id "TCONS_00000345"; exon_number "20"; gene_name "AGAP005082"; oId "AGAP005082-RA"; nearest_ref "AGAP005082-RA"; class_code "="; tss_id "TSS323"; p_id "P223";
2L	Cufflinks	exon	9779028	9779657	.	+	.	gene_id "XLOC_000206"; transcript_id "TCONS_00000345"; exon_number "21"; gene_name "AGAP005082"; oId "AGAP005082-RA"; nearest_ref "AGAP005082-RA"; class_code "="; tss_id "TSS323"; p_id "P223";
2L	Cufflinks	exon	9873564	9873665	.	+	.	gene_id "XLOC_000209"; transcript_id "TCONS_00000350"; exon_number "1"; gene_name "AGAP005088"; oId "CUFF.534.1"; nearest_ref "AGAP005088-RA"; class_code "o"; tss_id "TSS329";
2L	Cufflinks	exon	9875215	9884892	.	+	.	gene_id "XLOC_000209"; transcript_id "TCONS_00000350"; exon_number "2"; gene_name "AGAP005088"; oId "CUFF.534.1"; nearest_ref "AGAP005088-RA"; class_code "o"; tss_id "TSS329";
2L	Cufflinks	exon	10154540	10154807	.	+	.	gene_id "XLOC_000219"; transcript_id "TCONS_00000369"; exon_number "1"; gene_name "AGAP005106"; oId "AGAP005106-RA"; nearest_ref "AGAP005106-RA"; class_code "="; tss_id "TSS350"; p_id "P233";
2L	Cufflinks	exon	10155111	10155384	.	+	.	gene_id "XLOC_000219"; transcript_id "TCONS_00000369"; exon_number "2"; gene_name "AGAP005106"; oId "AGAP005106-RA"; nearest_ref "AGAP005106-RA"; class_code "="; tss_id "TSS350"; p_id "P233";
2L	Cufflinks	exon	10155479	10155558	.	+	.	gene_id "XLOC_000219"; transcript_id "TCONS_00000369"; exon_number "3"; gene_name "AGAP005106"; oId "AGAP005106-RA"; nearest_ref "AGAP005106-RA"; class_code "="; tss_id "TSS350"; p_id "P233";
2L	Cufflinks	exon	10166708	10167856	.	+	.	gene_id "XLOC_000219"; transcript_id "TCONS_00000369"; exon_number "4"; gene_name "AGAP005106"; oId "AGAP005106-RA"; nearest_ref "AGAP005106-RA"; class_code "="; tss_id "TSS350"; p_id "P233";
2L	Cufflinks	exon	10198419	10198753	.	+	.	gene_id "XLOC_000220"; transcript_id "TCONS_00000370"; exon_number "1"; gene_name "AGAP005108"; oId "AGAP005108-RA"; nearest_ref "AGAP005108-RA"; class_code "="; tss_id "TSS351"; p_id "P235";
2L	Cufflinks	exon	10199316	10199413	.	+	.	gene_id "XLOC_000220"; transcript_id "TCONS_00000370"; exon_number "2"; gene_name "AGAP005108"; oId "AGAP005108-RA"; nearest_ref "AGAP005108-RA"; class_code "="; tss_id "TSS351"; p_id "P235";
2L	Cufflinks	exon	10199841	10200455	.	+	.	gene_id "XLOC_000220"; transcript_id "TCONS_00000370"; exon_number "3"; gene_name "AGAP005108"; oId "AGAP005108-RA"; nearest_ref "AGAP005108-RA"; class_code "="; tss_id "TSS351"; p_id "P235";
2L	Cufflinks	exon	10201204	10201336	.	+	.	gene_id "XLOC_000220"; transcript_id "TCONS_00000370"; exon_number "4"; gene_name "AGAP005108"; oId "AGAP005108-RA"; nearest_ref "AGAP005108-RA"; class_code "="; tss_id "TSS351"; p_id "P235";
2L	Cufflinks	exon	10201695	10202718	.	+	.	gene_id "XLOC_000220"; transcript_id "TCONS_00000370"; exon_number "5"; gene_name "AGAP005108"; oId "AGAP005108-RA"; nearest_ref "AGAP005108-RA"; class_code "="; tss_id "TSS351"; p_id "P235";
2L	Cufflinks	exon	10207803	10207876	.	+	.	gene_id "XLOC_000222"; transcript_id "TCONS_00000374"; exon_number "1"; gene_name "AGAP005111"; oId "AGAP005111-RB"; nearest_ref "AGAP005111-RB"; class_code "="; tss_id "TSS354"; p_id "P240";
2L	Cufflinks	exon	10213470	10213761	.	+	.	gene_id "XLOC_000222"; transcript_id "TCONS_00000374"; exon_number "2"; gene_name "AGAP005111"; oId "AGAP005111-RB"; nearest_ref "AGAP005111-RB"; class_code "="; tss_id "TSS354"; p_id "P240";
2L	Cufflinks	exon	10218396	10218882	.	+	.	gene_id "XLOC_000222"; transcript_id "TCONS_00000374"; exon_number "3"; gene_name "AGAP005111"; oId "AGAP005111-RB"; nearest_ref "AGAP005111-RB"; class_code "="; tss_id "TSS354"; p_id "P240";
2L	Cufflinks	exon	10218948	10219293	.	+	.	gene_id "XLOC_000222"; transcript_id "TCONS_00000374"; exon_number "4"; gene_name "AGAP005111"; oId "AGAP005111-RB"; nearest_ref "AGAP005111-RB"; class_code "="; tss_id "TSS354"; p_id "P240";
2L	Cufflinks	exon	10219376	10219487	.	+	.	gene_id "XLOC_000222"; transcript_id "TCONS_00000374"; exon_number "5"; gene_name "AGAP005111"; oId "AGAP005111-RB"; nearest_ref "AGAP005111-RB"; class_code "="; tss_id "TSS354"; p_id "P240";
2L	Cufflinks	exon	10219572	10219726	.	+	.	gene_id "XLOC_000222"; transcript_id "TCONS_00000374"; exon_number "6"; gene_name "AGAP005111"; oId "AGAP005111-RB"; nearest_ref "AGAP005111-RB"; class_code "="; tss_id "TSS354"; p_id "P240";
2L	Cufflinks	exon	10219822	10219943	.	+	.	gene_id "XLOC_000222"; transcript_id "TCONS_00000374"; exon_number "7"; gene_name "AGAP005111"; oId "AGAP005111-RB"; nearest_ref "AGAP005111-RB"; class_code "="; tss_id "TSS354"; p_id "P240";
2L	Cufflinks	exon	10220047	10220176	.	+	.	gene_id "XLOC_000222"; transcript_id "TCONS_00000374"; exon_number "8"; gene_name "AGAP005111"; oId "AGAP005111-RB"; nearest_ref "AGAP005111-RB"; class_code "="; tss_id "TSS354"; p_id "P240";
2L	Cufflinks	exon	10221517	10221601	.	+	.	gene_id "XLOC_000222"; transcript_id "TCONS_00000374"; exon_number "9"; gene_name "AGAP005111"; oId "AGAP005111-RB"; nearest_ref "AGAP005111-RB"; class_code "="; tss_id "TSS354"; p_id "P240";
2L	Cufflinks	exon	10227093	10228414	.	+	.	gene_id "XLOC_000222"; transcript_id "TCONS_00000374"; exon_number "10"; gene_name "AGAP005111"; oId "AGAP005111-RB"; nearest_ref "AGAP005111-RB"; class_code "="; tss_id "TSS354"; p_id "P240";
2L	Cufflinks	exon	10336767	10337225	.	+	.	gene_id "XLOC_000226"; transcript_id "TCONS_00000382"; exon_number "1"; gene_name "AGAP005128"; oId "CUFF.550.1"; nearest_ref "AGAP005128-RA"; class_code "="; tss_id "TSS362"; p_id "P244";
2L	Cufflinks	exon	10337297	10339940	.	+	.	gene_id "XLOC_000226"; transcript_id "TCONS_00000382"; exon_number "2"; gene_name "AGAP005128"; oId "CUFF.550.1"; nearest_ref "AGAP005128-RA"; class_code "="; tss_id "TSS362"; p_id "P244";
2L	Cufflinks	exon	10355282	10355489	.	+	.	gene_id "XLOC_000229"; transcript_id "TCONS_00000385"; exon_number "1"; gene_name "AGAP005134"; oId "AGAP005134-RA"; nearest_ref "AGAP005134-RA"; class_code "="; tss_id "TSS365"; p_id "P247";
2L	Cufflinks	exon	10356242	10356478	.	+	.	gene_id "XLOC_000229"; transcript_id "TCONS_00000385"; exon_number "2"; gene_name "AGAP005134"; oId "AGAP005134-RA"; nearest_ref "AGAP005134-RA"; class_code "="; tss_id "TSS365"; p_id "P247";
2L	Cufflinks	exon	10356580	10356920	.	+	.	gene_id "XLOC_000229"; transcript_id "TCONS_00000385"; exon_number "3"; gene_name "AGAP005134"; oId "AGAP005134-RA"; nearest_ref "AGAP005134-RA"; class_code "="; tss_id "TSS365"; p_id "P247";
2L	Cufflinks	exon	10357062	10358610	.	+	.	gene_id "XLOC_000229"; transcript_id "TCONS_00000385"; exon_number "4"; gene_name "AGAP005134"; oId "AGAP005134-RA"; nearest_ref "AGAP005134-RA"; class_code "="; tss_id "TSS365"; p_id "P247";
2L	Cufflinks	exon	10467989	10468178	.	+	.	gene_id "XLOC_000231"; transcript_id "TCONS_00000387"; exon_number "1"; gene_name "AGAP005141"; oId "CUFF.538.1"; nearest_ref "AGAP005141-RA"; class_code "="; tss_id "TSS367"; p_id "P249";
2L	Cufflinks	exon	10468277	10471003	.	+	.	gene_id "XLOC_000231"; transcript_id "TCONS_00000387"; exon_number "2"; gene_name "AGAP005141"; oId "CUFF.538.1"; nearest_ref "AGAP005141-RA"; class_code "="; tss_id "TSS367"; p_id "P249";
2L	Cufflinks	exon	10576742	10577247	.	+	.	gene_id "XLOC_000236"; transcript_id "TCONS_00000395"; exon_number "1"; gene_name "AGAP005148"; oId "AGAP005148-RA"; nearest_ref "AGAP005148-RA"; class_code "="; tss_id "TSS375"; p_id "P255";
2L	Cufflinks	exon	10577318	10577666	.	+	.	gene_id "XLOC_000236"; transcript_id "TCONS_00000395"; exon_number "2"; gene_name "AGAP005148"; oId "AGAP005148-RA"; nearest_ref "AGAP005148-RA"; class_code "="; tss_id "TSS375"; p_id "P255";
2L	Cufflinks	exon	10640058	10640091	.	+	.	gene_id "XLOC_000241"; transcript_id "TCONS_00000403"; exon_number "1"; gene_name "AGAP005155"; oId "CUFF.569.2"; nearest_ref "AGAP005155-RA"; class_code "="; tss_id "TSS382"; p_id "P258";
2L	Cufflinks	exon	10640486	10642374	.	+	.	gene_id "XLOC_000241"; transcript_id "TCONS_00000403"; exon_number "2"; gene_name "AGAP005155"; oId "CUFF.569.2"; nearest_ref "AGAP005155-RA"; class_code "="; tss_id "TSS382"; p_id "P258";
2L	Cufflinks	exon	10642444	10642691	.	+	.	gene_id "XLOC_000241"; transcript_id "TCONS_00000403"; exon_number "3"; gene_name "AGAP005155"; oId "CUFF.569.2"; nearest_ref "AGAP005155-RA"; class_code "="; tss_id "TSS382"; p_id "P258";
2L	Cufflinks	exon	10642781	10642975	.	+	.	gene_id "XLOC_000241"; transcript_id "TCONS_00000403"; exon_number "4"; gene_name "AGAP005155"; oId "CUFF.569.2"; nearest_ref "AGAP005155-RA"; class_code "="; tss_id "TSS382"; p_id "P258";
2L	Cufflinks	exon	10643061	10643430	.	+	.	gene_id "XLOC_000241"; transcript_id "TCONS_00000403"; exon_number "5"; gene_name "AGAP005155"; oId "CUFF.569.2"; nearest_ref "AGAP005155-RA"; class_code "="; tss_id "TSS382"; p_id "P258";
2L	Cufflinks	exon	10643630	10643727	.	+	.	gene_id "XLOC_000241"; transcript_id "TCONS_00000403"; exon_number "6"; gene_name "AGAP005155"; oId "CUFF.569.2"; nearest_ref "AGAP005155-RA"; class_code "="; tss_id "TSS382"; p_id "P258";
2L	Cufflinks	exon	10643824	10646234	.	+	.	gene_id "XLOC_000241"; transcript_id "TCONS_00000403"; exon_number "7"; gene_name "AGAP005155"; oId "CUFF.569.2"; nearest_ref "AGAP005155-RA"; class_code "="; tss_id "TSS382"; p_id "P258";
2L	Cufflinks	exon	10811841	10812021	.	+	.	gene_id "XLOC_000243"; transcript_id "TCONS_00000405"; exon_number "1"; gene_name "AGAP005161"; oId "AGAP005161-RA"; nearest_ref "AGAP005161-RA"; class_code "="; tss_id "TSS384"; p_id "P259";
2L	Cufflinks	exon	10812112	10814988	.	+	.	gene_id "XLOC_000243"; transcript_id "TCONS_00000405"; exon_number "2"; gene_name "AGAP005161"; oId "AGAP005161-RA"; nearest_ref "AGAP005161-RA"; class_code "="; tss_id "TSS384"; p_id "P259";
2L	Cufflinks	exon	10815836	10815975	.	+	.	gene_id "XLOC_000243"; transcript_id "TCONS_00000405"; exon_number "3"; gene_name "AGAP005161"; oId "AGAP005161-RA"; nearest_ref "AGAP005161-RA"; class_code "="; tss_id "TSS384"; p_id "P259";
2L	Cufflinks	exon	10816038	10816977	.	+	.	gene_id "XLOC_000243"; transcript_id "TCONS_00000405"; exon_number "4"; gene_name "AGAP005161"; oId "AGAP005161-RA"; nearest_ref "AGAP005161-RA"; class_code "="; tss_id "TSS384"; p_id "P259";
2L	Cufflinks	exon	12140996	12141061	.	+	.	gene_id "XLOC_000259"; transcript_id "TCONS_00000428"; exon_number "1"; gene_name "AGAP005188"; oId "AGAP005188-RA"; nearest_ref "AGAP005188-RA"; class_code "="; tss_id "TSS407"; p_id "P275";
2L	Cufflinks	exon	12143182	12143594	.	+	.	gene_id "XLOC_000259"; transcript_id "TCONS_00000428"; exon_number "2"; gene_name "AGAP005188"; oId "AGAP005188-RA"; nearest_ref "AGAP005188-RA"; class_code "="; tss_id "TSS407"; p_id "P275";
2L	Cufflinks	exon	12144108	12144283	.	+	.	gene_id "XLOC_000259"; transcript_id "TCONS_00000428"; exon_number "3"; gene_name "AGAP005188"; oId "AGAP005188-RA"; nearest_ref "AGAP005188-RA"; class_code "="; tss_id "TSS407"; p_id "P275";
2L	Cufflinks	exon	12145316	12146110	.	+	.	gene_id "XLOC_000259"; transcript_id "TCONS_00000428"; exon_number "4"; gene_name "AGAP005188"; oId "AGAP005188-RA"; nearest_ref "AGAP005188-RA"; class_code "="; tss_id "TSS407"; p_id "P275";
2L	Cufflinks	exon	12146180	12146349	.	+	.	gene_id "XLOC_000259"; transcript_id "TCONS_00000428"; exon_number "5"; gene_name "AGAP005188"; oId "AGAP005188-RA"; nearest_ref "AGAP005188-RA"; class_code "="; tss_id "TSS407"; p_id "P275";
2L	Cufflinks	exon	12146432	12146735	.	+	.	gene_id "XLOC_000259"; transcript_id "TCONS_00000428"; exon_number "6"; gene_name "AGAP005188"; oId "AGAP005188-RA"; nearest_ref "AGAP005188-RA"; class_code "="; tss_id "TSS407"; p_id "P275";
2L	Cufflinks	exon	12146807	12147331	.	+	.	gene_id "XLOC_000259"; transcript_id "TCONS_00000428"; exon_number "7"; gene_name "AGAP005188"; oId "AGAP005188-RA"; nearest_ref "AGAP005188-RA"; class_code "="; tss_id "TSS407"; p_id "P275";
2L	Cufflinks	exon	12152364	12155553	.	+	.	gene_id "XLOC_000260"; transcript_id "TCONS_00000429"; exon_number "1"; gene_name "AGAP005191"; oId "AGAP005191-RA"; nearest_ref "AGAP005191-RA"; class_code "="; tss_id "TSS409"; p_id "P276";
2L	Cufflinks	exon	12161061	12161086	.	+	.	gene_id "XLOC_000261"; transcript_id "TCONS_00000430"; exon_number "1"; gene_name "AGAP005193"; oId "AGAP005193-RA"; nearest_ref "AGAP005193-RA"; class_code "="; tss_id "TSS410"; p_id "P277";
2L	Cufflinks	exon	12161206	12161425	.	+	.	gene_id "XLOC_000261"; transcript_id "TCONS_00000430"; exon_number "2"; gene_name "AGAP005193"; oId "AGAP005193-RA"; nearest_ref "AGAP005193-RA"; class_code "="; tss_id "TSS410"; p_id "P277";
2L	Cufflinks	exon	12161496	12165503	.	+	.	gene_id "XLOC_000261"; transcript_id "TCONS_00000430"; exon_number "3"; gene_name "AGAP005193"; oId "AGAP005193-RA"; nearest_ref "AGAP005193-RA"; class_code "="; tss_id "TSS410"; p_id "P277";
2L	Cufflinks	exon	12165580	12165867	.	+	.	gene_id "XLOC_000261"; transcript_id "TCONS_00000430"; exon_number "4"; gene_name "AGAP005193"; oId "AGAP005193-RA"; nearest_ref "AGAP005193-RA"; class_code "="; tss_id "TSS410"; p_id "P277";
2L	Cufflinks	exon	12165999	12166385	.	+	.	gene_id "XLOC_000261"; transcript_id "TCONS_00000430"; exon_number "5"; gene_name "AGAP005193"; oId "AGAP005193-RA"; nearest_ref "AGAP005193-RA"; class_code "="; tss_id "TSS410"; p_id "P277";
2L	Cufflinks	exon	12166453	12167511	.	+	.	gene_id "XLOC_000261"; transcript_id "TCONS_00000430"; exon_number "6"; gene_name "AGAP005193"; oId "AGAP005193-RA"; nearest_ref "AGAP005193-RA"; class_code "="; tss_id "TSS410"; p_id "P277";
2L	Cufflinks	exon	12189849	12190881	.	+	.	gene_id "XLOC_000262"; transcript_id "TCONS_00000431"; exon_number "1"; gene_name "AGAP005198"; oId "AGAP005198-RA"; nearest_ref "AGAP005198-RA"; class_code "="; tss_id "TSS411"; p_id "P278";
2L	Cufflinks	exon	12190951	12191084	.	+	.	gene_id "XLOC_000262"; transcript_id "TCONS_00000431"; exon_number "2"; gene_name "AGAP005198"; oId "AGAP005198-RA"; nearest_ref "AGAP005198-RA"; class_code "="; tss_id "TSS411"; p_id "P278";
2L	Cufflinks	exon	12191157	12191436	.	+	.	gene_id "XLOC_000262"; transcript_id "TCONS_00000431"; exon_number "3"; gene_name "AGAP005198"; oId "AGAP005198-RA"; nearest_ref "AGAP005198-RA"; class_code "="; tss_id "TSS411"; p_id "P278";
2L	Cufflinks	exon	12222491	12223015	.	+	.	gene_id "XLOC_000264"; transcript_id "TCONS_00000434"; exon_number "1"; gene_name "AGAP005206"; oId "AGAP005206-RA"; nearest_ref "AGAP005206-RA"; class_code "="; tss_id "TSS413"; p_id "P280";
2L	Cufflinks	exon	12223093	12223348	.	+	.	gene_id "XLOC_000264"; transcript_id "TCONS_00000434"; exon_number "2"; gene_name "AGAP005206"; oId "AGAP005206-RA"; nearest_ref "AGAP005206-RA"; class_code "="; tss_id "TSS413"; p_id "P280";
2L	Cufflinks	exon	12356850	12357299	.	+	.	gene_id "XLOC_000266"; transcript_id "TCONS_00000437"; exon_number "1"; gene_name "AGAP005210"; oId "CUFF.642.1"; nearest_ref "AGAP005210-RA"; class_code "="; tss_id "TSS415"; p_id "P282";
2L	Cufflinks	exon	12357374	12357521	.	+	.	gene_id "XLOC_000266"; transcript_id "TCONS_00000437"; exon_number "2"; gene_name "AGAP005210"; oId "CUFF.642.1"; nearest_ref "AGAP005210-RA"; class_code "="; tss_id "TSS415"; p_id "P282";
2L	Cufflinks	exon	12357586	12358084	.	+	.	gene_id "XLOC_000266"; transcript_id "TCONS_00000437"; exon_number "3"; gene_name "AGAP005210"; oId "CUFF.642.1"; nearest_ref "AGAP005210-RA"; class_code "="; tss_id "TSS415"; p_id "P282";
2L	Cufflinks	exon	12358156	12358323	.	+	.	gene_id "XLOC_000266"; transcript_id "TCONS_00000437"; exon_number "4"; gene_name "AGAP005210"; oId "CUFF.642.1"; nearest_ref "AGAP005210-RA"; class_code "="; tss_id "TSS415"; p_id "P282";
2L	Cufflinks	exon	12358393	12358619	.	+	.	gene_id "XLOC_000266"; transcript_id "TCONS_00000437"; exon_number "5"; gene_name "AGAP005210"; oId "CUFF.642.1"; nearest_ref "AGAP005210-RA"; class_code "="; tss_id "TSS415"; p_id "P282";
2L	Cufflinks	exon	12358692	12360893	.	+	.	gene_id "XLOC_000266"; transcript_id "TCONS_00000437"; exon_number "6"; gene_name "AGAP005210"; oId "CUFF.642.1"; nearest_ref "AGAP005210-RA"; class_code "="; tss_id "TSS415"; p_id "P282";
2L	Cufflinks	exon	12409133	12409787	.	+	.	gene_id "XLOC_000268"; transcript_id "TCONS_00000439"; exon_number "1"; gene_name "AGAP005216"; oId "CUFF.700.1"; nearest_ref "AGAP005216-RA"; class_code "j"; tss_id "TSS417";
2L	Cufflinks	exon	12411072	12411332	.	+	.	gene_id "XLOC_000268"; transcript_id "TCONS_00000439"; exon_number "2"; gene_name "AGAP005216"; oId "CUFF.700.1"; nearest_ref "AGAP005216-RA"; class_code "j"; tss_id "TSS417";
2L	Cufflinks	exon	12411433	12412151	.	+	.	gene_id "XLOC_000268"; transcript_id "TCONS_00000439"; exon_number "3"; gene_name "AGAP005216"; oId "CUFF.700.1"; nearest_ref "AGAP005216-RA"; class_code "j"; tss_id "TSS417";
2L	Cufflinks	exon	12412221	12413925	.	+	.	gene_id "XLOC_000268"; transcript_id "TCONS_00000439"; exon_number "4"; gene_name "AGAP005216"; oId "CUFF.700.1"; nearest_ref "AGAP005216-RA"; class_code "j"; tss_id "TSS417";
2L	Cufflinks	exon	12414176	12415060	.	+	.	gene_id "XLOC_000268"; transcript_id "TCONS_00000439"; exon_number "5"; gene_name "AGAP005216"; oId "CUFF.700.1"; nearest_ref "AGAP005216-RA"; class_code "j"; tss_id "TSS417";
2L	Cufflinks	exon	12415137	12416736	.	+	.	gene_id "XLOC_000268"; transcript_id "TCONS_00000439"; exon_number "6"; gene_name "AGAP005216"; oId "CUFF.700.1"; nearest_ref "AGAP005216-RA"; class_code "j"; tss_id "TSS417";
2L	Cufflinks	exon	12416822	12416918	.	+	.	gene_id "XLOC_000268"; transcript_id "TCONS_00000439"; exon_number "7"; gene_name "AGAP005216"; oId "CUFF.700.1"; nearest_ref "AGAP005216-RA"; class_code "j"; tss_id "TSS417";
2L	Cufflinks	exon	12417001	12417464	.	+	.	gene_id "XLOC_000268"; transcript_id "TCONS_00000439"; exon_number "8"; gene_name "AGAP005216"; oId "CUFF.700.1"; nearest_ref "AGAP005216-RA"; class_code "j"; tss_id "TSS417";
2L	Cufflinks	exon	12417544	12417707	.	+	.	gene_id "XLOC_000268"; transcript_id "TCONS_00000439"; exon_number "9"; gene_name "AGAP005216"; oId "CUFF.700.1"; nearest_ref "AGAP005216-RA"; class_code "j"; tss_id "TSS417";
2L	Cufflinks	exon	12417774	12417935	.	+	.	gene_id "XLOC_000268"; transcript_id "TCONS_00000439"; exon_number "10"; gene_name "AGAP005216"; oId "CUFF.700.1"; nearest_ref "AGAP005216-RA"; class_code "j"; tss_id "TSS417";
2L	Cufflinks	exon	12418010	12418148	.	+	.	gene_id "XLOC_000268"; transcript_id "TCONS_00000439"; exon_number "11"; gene_name "AGAP005216"; oId "CUFF.700.1"; nearest_ref "AGAP005216-RA"; class_code "j"; tss_id "TSS417";
2L	Cufflinks	exon	12418226	12418419	.	+	.	gene_id "XLOC_000268"; transcript_id "TCONS_00000439"; exon_number "12"; gene_name "AGAP005216"; oId "CUFF.700.1"; nearest_ref "AGAP005216-RA"; class_code "j"; tss_id "TSS417";
2L	Cufflinks	exon	12409610	12409787	.	+	.	gene_id "XLOC_000268"; transcript_id "TCONS_00000440"; exon_number "1"; gene_name "AGAP005216"; oId "AGAP005216-RA"; nearest_ref "AGAP005216-RA"; class_code "="; tss_id "TSS418"; p_id "P284";
2L	Cufflinks	exon	12411072	12411332	.	+	.	gene_id "XLOC_000268"; transcript_id "TCONS_00000440"; exon_number "2"; gene_name "AGAP005216"; oId "AGAP005216-RA"; nearest_ref "AGAP005216-RA"; class_code "="; tss_id "TSS418"; p_id "P284";
2L	Cufflinks	exon	12411433	12411642	.	+	.	gene_id "XLOC_000268"; transcript_id "TCONS_00000440"; exon_number "3"; gene_name "AGAP005216"; oId "AGAP005216-RA"; nearest_ref "AGAP005216-RA"; class_code "="; tss_id "TSS418"; p_id "P284";
2L	Cufflinks	exon	12412221	12412890	.	+	.	gene_id "XLOC_000268"; transcript_id "TCONS_00000440"; exon_number "4"; gene_name "AGAP005216"; oId "AGAP005216-RA"; nearest_ref "AGAP005216-RA"; class_code "="; tss_id "TSS418"; p_id "P284";
2L	Cufflinks	exon	12413092	12413925	.	+	.	gene_id "XLOC_000268"; transcript_id "TCONS_00000440"; exon_number "5"; gene_name "AGAP005216"; oId "AGAP005216-RA"; nearest_ref "AGAP005216-RA"; class_code "="; tss_id "TSS418"; p_id "P284";
2L	Cufflinks	exon	12414176	12415060	.	+	.	gene_id "XLOC_000268"; transcript_id "TCONS_00000440"; exon_number "6"; gene_name "AGAP005216"; oId "AGAP005216-RA"; nearest_ref "AGAP005216-RA"; class_code "="; tss_id "TSS418"; p_id "P284";
2L	Cufflinks	exon	12415137	12416736	.	+	.	gene_id "XLOC_000268"; transcript_id "TCONS_00000440"; exon_number "7"; gene_name "AGAP005216"; oId "AGAP005216-RA"; nearest_ref "AGAP005216-RA"; class_code "="; tss_id "TSS418"; p_id "P284";
2L	Cufflinks	exon	12416822	12416918	.	+	.	gene_id "XLOC_000268"; transcript_id "TCONS_00000440"; exon_number "8"; gene_name "AGAP005216"; oId "AGAP005216-RA"; nearest_ref "AGAP005216-RA"; class_code "="; tss_id "TSS418"; p_id "P284";
2L	Cufflinks	exon	12417001	12417464	.	+	.	gene_id "XLOC_000268"; transcript_id "TCONS_00000440"; exon_number "9"; gene_name "AGAP005216"; oId "AGAP005216-RA"; nearest_ref "AGAP005216-RA"; class_code "="; tss_id "TSS418"; p_id "P284";
2L	Cufflinks	exon	12417544	12417707	.	+	.	gene_id "XLOC_000268"; transcript_id "TCONS_00000440"; exon_number "10"; gene_name "AGAP005216"; oId "AGAP005216-RA"; nearest_ref "AGAP005216-RA"; class_code "="; tss_id "TSS418"; p_id "P284";
2L	Cufflinks	exon	12417774	12417935	.	+	.	gene_id "XLOC_000268"; transcript_id "TCONS_00000440"; exon_number "11"; gene_name "AGAP005216"; oId "AGAP005216-RA"; nearest_ref "AGAP005216-RA"; class_code "="; tss_id "TSS418"; p_id "P284";
2L	Cufflinks	exon	12418010	12418148	.	+	.	gene_id "XLOC_000268"; transcript_id "TCONS_00000440"; exon_number "12"; gene_name "AGAP005216"; oId "AGAP005216-RA"; nearest_ref "AGAP005216-RA"; class_code "="; tss_id "TSS418"; p_id "P284";
2L	Cufflinks	exon	12418226	12418274	.	+	.	gene_id "XLOC_000268"; transcript_id "TCONS_00000440"; exon_number "13"; gene_name "AGAP005216"; oId "AGAP005216-RA"; nearest_ref "AGAP005216-RA"; class_code "="; tss_id "TSS418"; p_id "P284";
2L	Cufflinks	exon	12501101	12501265	.	+	.	gene_id "XLOC_000270"; transcript_id "TCONS_00000442"; exon_number "1"; gene_name "AGAP005221"; oId "AGAP005221-RA"; nearest_ref "AGAP005221-RA"; class_code "="; tss_id "TSS420"; p_id "P286";
2L	Cufflinks	exon	12501389	12503861	.	+	.	gene_id "XLOC_000270"; transcript_id "TCONS_00000442"; exon_number "2"; gene_name "AGAP005221"; oId "AGAP005221-RA"; nearest_ref "AGAP005221-RA"; class_code "="; tss_id "TSS420"; p_id "P286";
2L	Cufflinks	exon	12534992	12535881	.	+	.	gene_id "XLOC_000273"; transcript_id "TCONS_00000448"; exon_number "1"; gene_name "AGAP005227"; oId "CUFF.663.1"; nearest_ref "AGAP005227-RA"; class_code "="; tss_id "TSS427"; p_id "P290";
2L	Cufflinks	exon	12535991	12536514	.	+	.	gene_id "XLOC_000273"; transcript_id "TCONS_00000448"; exon_number "2"; gene_name "AGAP005227"; oId "CUFF.663.1"; nearest_ref "AGAP005227-RA"; class_code "="; tss_id "TSS427"; p_id "P290";
2L	Cufflinks	exon	12536600	12536983	.	+	.	gene_id "XLOC_000273"; transcript_id "TCONS_00000448"; exon_number "3"; gene_name "AGAP005227"; oId "CUFF.663.1"; nearest_ref "AGAP005227-RA"; class_code "="; tss_id "TSS427"; p_id "P290";
2L	Cufflinks	exon	12537059	12539907	.	+	.	gene_id "XLOC_000273"; transcript_id "TCONS_00000448"; exon_number "4"; gene_name "AGAP005227"; oId "CUFF.663.1"; nearest_ref "AGAP005227-RA"; class_code "="; tss_id "TSS427"; p_id "P290";
2L	Cufflinks	exon	12710771	12710952	.	+	.	gene_id "XLOC_000276"; transcript_id "TCONS_00000456"; exon_number "1"; gene_name "AGAP005240"; oId "CUFF.708.1"; nearest_ref "AGAP005240-RA"; class_code "="; tss_id "TSS434"; p_id "P293";
2L	Cufflinks	exon	12711139	12713815	.	+	.	gene_id "XLOC_000276"; transcript_id "TCONS_00000456"; exon_number "2"; gene_name "AGAP005240"; oId "CUFF.708.1"; nearest_ref "AGAP005240-RA"; class_code "="; tss_id "TSS434"; p_id "P293";
2L	Cufflinks	exon	12713972	12714589	.	+	.	gene_id "XLOC_000277"; transcript_id "TCONS_00000457"; exon_number "1"; gene_name "AGAP005241"; oId "CUFF.714.1"; nearest_ref "AGAP005241-RA"; class_code "="; tss_id "TSS436"; p_id "P294";
2L	Cufflinks	exon	12715012	12715164	.	+	.	gene_id "XLOC_000277"; transcript_id "TCONS_00000457"; exon_number "2"; gene_name "AGAP005241"; oId "CUFF.714.1"; nearest_ref "AGAP005241-RA"; class_code "="; tss_id "TSS436"; p_id "P294";
2L	Cufflinks	exon	12715244	12716441	.	+	.	gene_id "XLOC_000277"; transcript_id "TCONS_00000457"; exon_number "3"; gene_name "AGAP005241"; oId "CUFF.714.1"; nearest_ref "AGAP005241-RA"; class_code "="; tss_id "TSS436"; p_id "P294";
2L	Cufflinks	exon	12715003	12715164	.	+	.	gene_id "XLOC_000277"; transcript_id "TCONS_00000458"; exon_number "1"; gene_name "AGAP005241"; oId "CUFF.714.3"; nearest_ref "AGAP005241-RA"; class_code "j"; tss_id "TSS437";
2L	Cufflinks	exon	12715244	12716441	.	+	.	gene_id "XLOC_000277"; transcript_id "TCONS_00000458"; exon_number "2"; gene_name "AGAP005241"; oId "CUFF.714.3"; nearest_ref "AGAP005241-RA"; class_code "j"; tss_id "TSS437";
2L	Cufflinks	exon	13062866	13063049	.	+	.	gene_id "XLOC_000280"; transcript_id "TCONS_00000479"; exon_number "1"; gene_name "AGAP005247"; oId "AGAP005247-RA"; nearest_ref "AGAP005247-RA"; class_code "="; tss_id "TSS449"; p_id "P308";
2L	Cufflinks	exon	13066957	13067240	.	+	.	gene_id "XLOC_000280"; transcript_id "TCONS_00000479"; exon_number "2"; gene_name "AGAP005247"; oId "AGAP005247-RA"; nearest_ref "AGAP005247-RA"; class_code "="; tss_id "TSS449"; p_id "P308";
2L	Cufflinks	exon	13067340	13067493	.	+	.	gene_id "XLOC_000280"; transcript_id "TCONS_00000479"; exon_number "3"; gene_name "AGAP005247"; oId "AGAP005247-RA"; nearest_ref "AGAP005247-RA"; class_code "="; tss_id "TSS449"; p_id "P308";
2L	Cufflinks	exon	13067565	13068104	.	+	.	gene_id "XLOC_000280"; transcript_id "TCONS_00000479"; exon_number "4"; gene_name "AGAP005247"; oId "AGAP005247-RA"; nearest_ref "AGAP005247-RA"; class_code "="; tss_id "TSS449"; p_id "P308";
2L	Cufflinks	exon	13129549	13132061	.	+	.	gene_id "XLOC_000282"; transcript_id "TCONS_00000481"; exon_number "1"; gene_name "AGAP005250"; oId "CUFF.683.1"; nearest_ref "AGAP005250-RA"; class_code "j"; tss_id "TSS452";
2L	Cufflinks	exon	13132126	13132246	.	+	.	gene_id "XLOC_000282"; transcript_id "TCONS_00000481"; exon_number "2"; gene_name "AGAP005250"; oId "CUFF.683.1"; nearest_ref "AGAP005250-RA"; class_code "j"; tss_id "TSS452";
2L	Cufflinks	exon	13132368	13132973	.	+	.	gene_id "XLOC_000282"; transcript_id "TCONS_00000481"; exon_number "3"; gene_name "AGAP005250"; oId "CUFF.683.1"; nearest_ref "AGAP005250-RA"; class_code "j"; tss_id "TSS452";
2L	Cufflinks	exon	13129636	13131504	.	+	.	gene_id "XLOC_000282"; transcript_id "TCONS_00000482"; exon_number "1"; gene_name "AGAP005250"; oId "AGAP005250-RA"; nearest_ref "AGAP005250-RA"; class_code "="; tss_id "TSS452"; p_id "P310";
2L	Cufflinks	exon	13131595	13132061	.	+	.	gene_id "XLOC_000282"; transcript_id "TCONS_00000482"; exon_number "2"; gene_name "AGAP005250"; oId "AGAP005250-RA"; nearest_ref "AGAP005250-RA"; class_code "="; tss_id "TSS452"; p_id "P310";
2L	Cufflinks	exon	13132126	13132246	.	+	.	gene_id "XLOC_000282"; transcript_id "TCONS_00000482"; exon_number "3"; gene_name "AGAP005250"; oId "AGAP005250-RA"; nearest_ref "AGAP005250-RA"; class_code "="; tss_id "TSS452"; p_id "P310";
2L	Cufflinks	exon	13132368	13132652	.	+	.	gene_id "XLOC_000282"; transcript_id "TCONS_00000482"; exon_number "4"; gene_name "AGAP005250"; oId "AGAP005250-RA"; nearest_ref "AGAP005250-RA"; class_code "="; tss_id "TSS452"; p_id "P310";
2L	Cufflinks	exon	13358864	13359483	.	+	.	gene_id "XLOC_000287"; transcript_id "TCONS_00000491"; exon_number "1"; gene_name "AGAP005261"; oId "CUFF.698.3"; nearest_ref "AGAP005261-RA"; class_code "j"; tss_id "TSS461";
2L	Cufflinks	exon	13360840	13362148	.	+	.	gene_id "XLOC_000287"; transcript_id "TCONS_00000491"; exon_number "2"; gene_name "AGAP005261"; oId "CUFF.698.3"; nearest_ref "AGAP005261-RA"; class_code "j"; tss_id "TSS461";
2L	Cufflinks	exon	13377923	13378041	.	+	.	gene_id "XLOC_000288"; transcript_id "TCONS_00000494"; exon_number "1"; gene_name "AGAP005263"; oId "CUFF.756.1"; nearest_ref "AGAP005263-RA"; class_code "j"; tss_id "TSS464";
2L	Cufflinks	exon	13380567	13382428	.	+	.	gene_id "XLOC_000288"; transcript_id "TCONS_00000494"; exon_number "2"; gene_name "AGAP005263"; oId "CUFF.756.1"; nearest_ref "AGAP005263-RA"; class_code "j"; tss_id "TSS464";
2L	Cufflinks	exon	13382509	13382611	.	+	.	gene_id "XLOC_000288"; transcript_id "TCONS_00000494"; exon_number "3"; gene_name "AGAP005263"; oId "CUFF.756.1"; nearest_ref "AGAP005263-RA"; class_code "j"; tss_id "TSS464";
2L	Cufflinks	exon	13382691	13382817	.	+	.	gene_id "XLOC_000288"; transcript_id "TCONS_00000494"; exon_number "4"; gene_name "AGAP005263"; oId "CUFF.756.1"; nearest_ref "AGAP005263-RA"; class_code "j"; tss_id "TSS464";
2L	Cufflinks	exon	13382910	13383019	.	+	.	gene_id "XLOC_000288"; transcript_id "TCONS_00000494"; exon_number "5"; gene_name "AGAP005263"; oId "CUFF.756.1"; nearest_ref "AGAP005263-RA"; class_code "j"; tss_id "TSS464";
2L	Cufflinks	exon	13383126	13383357	.	+	.	gene_id "XLOC_000288"; transcript_id "TCONS_00000494"; exon_number "6"; gene_name "AGAP005263"; oId "CUFF.756.1"; nearest_ref "AGAP005263-RA"; class_code "j"; tss_id "TSS464";
2L	Cufflinks	exon	13383432	13383589	.	+	.	gene_id "XLOC_000288"; transcript_id "TCONS_00000494"; exon_number "7"; gene_name "AGAP005263"; oId "CUFF.756.1"; nearest_ref "AGAP005263-RA"; class_code "j"; tss_id "TSS464";
2L	Cufflinks	exon	13383697	13383770	.	+	.	gene_id "XLOC_000288"; transcript_id "TCONS_00000494"; exon_number "8"; gene_name "AGAP005263"; oId "CUFF.756.1"; nearest_ref "AGAP005263-RA"; class_code "j"; tss_id "TSS464";
2L	Cufflinks	exon	13383860	13384011	.	+	.	gene_id "XLOC_000288"; transcript_id "TCONS_00000494"; exon_number "9"; gene_name "AGAP005263"; oId "CUFF.756.1"; nearest_ref "AGAP005263-RA"; class_code "j"; tss_id "TSS464";
2L	Cufflinks	exon	13384111	13384364	.	+	.	gene_id "XLOC_000288"; transcript_id "TCONS_00000494"; exon_number "10"; gene_name "AGAP005263"; oId "CUFF.756.1"; nearest_ref "AGAP005263-RA"; class_code "j"; tss_id "TSS464";
2L	Cufflinks	exon	13384463	13384828	.	+	.	gene_id "XLOC_000288"; transcript_id "TCONS_00000494"; exon_number "11"; gene_name "AGAP005263"; oId "CUFF.756.1"; nearest_ref "AGAP005263-RA"; class_code "j"; tss_id "TSS464";
2L	Cufflinks	exon	13384905	13385110	.	+	.	gene_id "XLOC_000288"; transcript_id "TCONS_00000494"; exon_number "12"; gene_name "AGAP005263"; oId "CUFF.756.1"; nearest_ref "AGAP005263-RA"; class_code "j"; tss_id "TSS464";
2L	Cufflinks	exon	13385186	13385283	.	+	.	gene_id "XLOC_000288"; transcript_id "TCONS_00000494"; exon_number "13"; gene_name "AGAP005263"; oId "CUFF.756.1"; nearest_ref "AGAP005263-RA"; class_code "j"; tss_id "TSS464";
2L	Cufflinks	exon	13385361	13385499	.	+	.	gene_id "XLOC_000288"; transcript_id "TCONS_00000494"; exon_number "14"; gene_name "AGAP005263"; oId "CUFF.756.1"; nearest_ref "AGAP005263-RA"; class_code "j"; tss_id "TSS464";
2L	Cufflinks	exon	13385590	13387430	.	+	.	gene_id "XLOC_000288"; transcript_id "TCONS_00000494"; exon_number "15"; gene_name "AGAP005263"; oId "CUFF.756.1"; nearest_ref "AGAP005263-RA"; class_code "j"; tss_id "TSS464";
2L	Cufflinks	exon	13532519	13532562	.	+	.	gene_id "XLOC_000293"; transcript_id "TCONS_00000502"; exon_number "1"; gene_name "AGAP005275"; oId "CUFF.763.2"; nearest_ref "AGAP005275-RA"; class_code "j"; tss_id "TSS471";
2L	Cufflinks	exon	13534601	13536042	.	+	.	gene_id "XLOC_000293"; transcript_id "TCONS_00000502"; exon_number "2"; gene_name "AGAP005275"; oId "CUFF.763.2"; nearest_ref "AGAP005275-RA"; class_code "j"; tss_id "TSS471";
2L	Cufflinks	exon	13536135	13536291	.	+	.	gene_id "XLOC_000293"; transcript_id "TCONS_00000502"; exon_number "3"; gene_name "AGAP005275"; oId "CUFF.763.2"; nearest_ref "AGAP005275-RA"; class_code "j"; tss_id "TSS471";
2L	Cufflinks	exon	13536493	13536719	.	+	.	gene_id "XLOC_000293"; transcript_id "TCONS_00000502"; exon_number "4"; gene_name "AGAP005275"; oId "CUFF.763.2"; nearest_ref "AGAP005275-RA"; class_code "j"; tss_id "TSS471";
2L	Cufflinks	exon	13539904	13540020	.	+	.	gene_id "XLOC_000293"; transcript_id "TCONS_00000502"; exon_number "5"; gene_name "AGAP005275"; oId "CUFF.763.2"; nearest_ref "AGAP005275-RA"; class_code "j"; tss_id "TSS471";
2L	Cufflinks	exon	13540105	13540242	.	+	.	gene_id "XLOC_000293"; transcript_id "TCONS_00000502"; exon_number "6"; gene_name "AGAP005275"; oId "CUFF.763.2"; nearest_ref "AGAP005275-RA"; class_code "j"; tss_id "TSS471";
2L	Cufflinks	exon	13540310	13540444	.	+	.	gene_id "XLOC_000293"; transcript_id "TCONS_00000502"; exon_number "7"; gene_name "AGAP005275"; oId "CUFF.763.2"; nearest_ref "AGAP005275-RA"; class_code "j"; tss_id "TSS471";
2L	Cufflinks	exon	13540537	13540598	.	+	.	gene_id "XLOC_000293"; transcript_id "TCONS_00000502"; exon_number "8"; gene_name "AGAP005275"; oId "CUFF.763.2"; nearest_ref "AGAP005275-RA"; class_code "j"; tss_id "TSS471";
2L	Cufflinks	exon	13540689	13540816	.	+	.	gene_id "XLOC_000293"; transcript_id "TCONS_00000502"; exon_number "9"; gene_name "AGAP005275"; oId "CUFF.763.2"; nearest_ref "AGAP005275-RA"; class_code "j"; tss_id "TSS471";
2L	Cufflinks	exon	13540896	13541015	.	+	.	gene_id "XLOC_000293"; transcript_id "TCONS_00000502"; exon_number "10"; gene_name "AGAP005275"; oId "CUFF.763.2"; nearest_ref "AGAP005275-RA"; class_code "j"; tss_id "TSS471";
2L	Cufflinks	exon	13541112	13541257	.	+	.	gene_id "XLOC_000293"; transcript_id "TCONS_00000502"; exon_number "11"; gene_name "AGAP005275"; oId "CUFF.763.2"; nearest_ref "AGAP005275-RA"; class_code "j"; tss_id "TSS471";
2L	Cufflinks	exon	13541332	13541652	.	+	.	gene_id "XLOC_000293"; transcript_id "TCONS_00000502"; exon_number "12"; gene_name "AGAP005275"; oId "CUFF.763.2"; nearest_ref "AGAP005275-RA"; class_code "j"; tss_id "TSS471";
2L	Cufflinks	exon	13541724	13541870	.	+	.	gene_id "XLOC_000293"; transcript_id "TCONS_00000502"; exon_number "13"; gene_name "AGAP005275"; oId "CUFF.763.2"; nearest_ref "AGAP005275-RA"; class_code "j"; tss_id "TSS471";
2L	Cufflinks	exon	13542005	13542205	.	+	.	gene_id "XLOC_000293"; transcript_id "TCONS_00000502"; exon_number "14"; gene_name "AGAP005275"; oId "CUFF.763.2"; nearest_ref "AGAP005275-RA"; class_code "j"; tss_id "TSS471";
2L	Cufflinks	exon	13542307	13544850	.	+	.	gene_id "XLOC_000293"; transcript_id "TCONS_00000502"; exon_number "15"; gene_name "AGAP005275"; oId "CUFF.763.2"; nearest_ref "AGAP005275-RA"; class_code "j"; tss_id "TSS471";
2L	Cufflinks	exon	13620351	13620775	.	+	.	gene_id "XLOC_000296"; transcript_id "TCONS_00000507"; exon_number "1"; gene_name "AGAP005282"; oId "AGAP005282-RA"; nearest_ref "AGAP005282-RA"; class_code "="; tss_id "TSS477"; p_id "P324";
2L	Cufflinks	exon	13620865	13621113	.	+	.	gene_id "XLOC_000296"; transcript_id "TCONS_00000507"; exon_number "2"; gene_name "AGAP005282"; oId "AGAP005282-RA"; nearest_ref "AGAP005282-RA"; class_code "="; tss_id "TSS477"; p_id "P324";
2L	Cufflinks	exon	13621196	13621350	.	+	.	gene_id "XLOC_000296"; transcript_id "TCONS_00000507"; exon_number "3"; gene_name "AGAP005282"; oId "AGAP005282-RA"; nearest_ref "AGAP005282-RA"; class_code "="; tss_id "TSS477"; p_id "P324";
2L	Cufflinks	exon	13621419	13622068	.	+	.	gene_id "XLOC_000296"; transcript_id "TCONS_00000507"; exon_number "4"; gene_name "AGAP005282"; oId "AGAP005282-RA"; nearest_ref "AGAP005282-RA"; class_code "="; tss_id "TSS477"; p_id "P324";
2L	Cufflinks	exon	13622138	13622456	.	+	.	gene_id "XLOC_000296"; transcript_id "TCONS_00000507"; exon_number "5"; gene_name "AGAP005282"; oId "AGAP005282-RA"; nearest_ref "AGAP005282-RA"; class_code "="; tss_id "TSS477"; p_id "P324";
2L	Cufflinks	exon	13798382	13798972	.	+	.	gene_id "XLOC_000303"; transcript_id "TCONS_00000521"; exon_number "1"; gene_name "AGAP005294"; oId "CUFF.775.2"; nearest_ref "AGAP005294-RA"; class_code "j"; tss_id "TSS489";
2L	Cufflinks	exon	13799179	13800619	.	+	.	gene_id "XLOC_000303"; transcript_id "TCONS_00000521"; exon_number "2"; gene_name "AGAP005294"; oId "CUFF.775.2"; nearest_ref "AGAP005294-RA"; class_code "j"; tss_id "TSS489";
2L	Cufflinks	exon	13800801	13801246	.	+	.	gene_id "XLOC_000303"; transcript_id "TCONS_00000521"; exon_number "3"; gene_name "AGAP005294"; oId "CUFF.775.2"; nearest_ref "AGAP005294-RA"; class_code "j"; tss_id "TSS489";
2L	Cufflinks	exon	13798402	13798479	.	+	.	gene_id "XLOC_000303"; transcript_id "TCONS_00000522"; exon_number "1"; gene_name "AGAP005294"; oId "AGAP005294-RA"; nearest_ref "AGAP005294-RA"; class_code "="; tss_id "TSS489"; p_id "P335";
2L	Cufflinks	exon	13799179	13800619	.	+	.	gene_id "XLOC_000303"; transcript_id "TCONS_00000522"; exon_number "2"; gene_name "AGAP005294"; oId "AGAP005294-RA"; nearest_ref "AGAP005294-RA"; class_code "="; tss_id "TSS489"; p_id "P335";
2L	Cufflinks	exon	13800801	13801103	.	+	.	gene_id "XLOC_000303"; transcript_id "TCONS_00000522"; exon_number "3"; gene_name "AGAP005294"; oId "AGAP005294-RA"; nearest_ref "AGAP005294-RA"; class_code "="; tss_id "TSS489"; p_id "P335";
2L	Cufflinks	exon	14028990	14029558	.	+	.	gene_id "XLOC_000334"; transcript_id "TCONS_00000557"; exon_number "1"; gene_name "AGAP005319"; oId "CUFF.764.1"; nearest_ref "AGAP005319-RA"; class_code "j"; tss_id "TSS528";
2L	Cufflinks	exon	14029666	14030230	.	+	.	gene_id "XLOC_000334"; transcript_id "TCONS_00000557"; exon_number "2"; gene_name "AGAP005319"; oId "CUFF.764.1"; nearest_ref "AGAP005319-RA"; class_code "j"; tss_id "TSS528";
2L	Cufflinks	exon	14030408	14031656	.	+	.	gene_id "XLOC_000334"; transcript_id "TCONS_00000557"; exon_number "3"; gene_name "AGAP005319"; oId "CUFF.764.1"; nearest_ref "AGAP005319-RA"; class_code "j"; tss_id "TSS528";
2L	Cufflinks	exon	14031741	14032113	.	+	.	gene_id "XLOC_000334"; transcript_id "TCONS_00000557"; exon_number "4"; gene_name "AGAP005319"; oId "CUFF.764.1"; nearest_ref "AGAP005319-RA"; class_code "j"; tss_id "TSS528";
2L	Cufflinks	exon	14041214	14041300	.	+	.	gene_id "XLOC_000336"; transcript_id "TCONS_00000561"; exon_number "1"; gene_name "AGAP005322"; oId "CUFF.817.3"; nearest_ref "AGAP005322-RB"; class_code "j"; tss_id "TSS531";
2L	Cufflinks	exon	14041399	14043402	.	+	.	gene_id "XLOC_000336"; transcript_id "TCONS_00000561"; exon_number "2"; gene_name "AGAP005322"; oId "CUFF.817.3"; nearest_ref "AGAP005322-RB"; class_code "j"; tss_id "TSS531";
2L	Cufflinks	exon	14043796	14045491	.	+	.	gene_id "XLOC_000336"; transcript_id "TCONS_00000561"; exon_number "3"; gene_name "AGAP005322"; oId "CUFF.817.3"; nearest_ref "AGAP005322-RB"; class_code "j"; tss_id "TSS531";
2L	Cufflinks	exon	14047278	14052659	.	+	.	gene_id "XLOC_000336"; transcript_id "TCONS_00000561"; exon_number "4"; gene_name "AGAP005322"; oId "CUFF.817.3"; nearest_ref "AGAP005322-RB"; class_code "j"; tss_id "TSS531";
2L	Cufflinks	exon	14057406	14057630	.	+	.	gene_id "XLOC_000337"; transcript_id "TCONS_00000565"; exon_number "1"; gene_name "AGAP005323"; oId "AGAP005323-RA"; nearest_ref "AGAP005323-RA"; class_code "="; tss_id "TSS533"; p_id "P350";
2L	Cufflinks	exon	14061111	14061400	.	+	.	gene_id "XLOC_000337"; transcript_id "TCONS_00000565"; exon_number "2"; gene_name "AGAP005323"; oId "AGAP005323-RA"; nearest_ref "AGAP005323-RA"; class_code "="; tss_id "TSS533"; p_id "P350";
2L	Cufflinks	exon	14071996	14072119	.	+	.	gene_id "XLOC_000337"; transcript_id "TCONS_00000565"; exon_number "3"; gene_name "AGAP005323"; oId "AGAP005323-RA"; nearest_ref "AGAP005323-RA"; class_code "="; tss_id "TSS533"; p_id "P350";
2L	Cufflinks	exon	14072201	14072346	.	+	.	gene_id "XLOC_000337"; transcript_id "TCONS_00000565"; exon_number "4"; gene_name "AGAP005323"; oId "AGAP005323-RA"; nearest_ref "AGAP005323-RA"; class_code "="; tss_id "TSS533"; p_id "P350";
2L	Cufflinks	exon	14072546	14073092	.	+	.	gene_id "XLOC_000337"; transcript_id "TCONS_00000565"; exon_number "5"; gene_name "AGAP005323"; oId "AGAP005323-RA"; nearest_ref "AGAP005323-RA"; class_code "="; tss_id "TSS533"; p_id "P350";
2L	Cufflinks	exon	14057406	14057445	.	+	.	gene_id "XLOC_000337"; transcript_id "TCONS_00000566"; exon_number "1"; gene_name "AGAP005323"; oId "AGAP005323-RB"; nearest_ref "AGAP005323-RB"; class_code "="; tss_id "TSS533"; p_id "P350";
2L	Cufflinks	exon	14061111	14061400	.	+	.	gene_id "XLOC_000337"; transcript_id "TCONS_00000566"; exon_number "2"; gene_name "AGAP005323"; oId "AGAP005323-RB"; nearest_ref "AGAP005323-RB"; class_code "="; tss_id "TSS533"; p_id "P350";
2L	Cufflinks	exon	14071996	14072119	.	+	.	gene_id "XLOC_000337"; transcript_id "TCONS_00000566"; exon_number "3"; gene_name "AGAP005323"; oId "AGAP005323-RB"; nearest_ref "AGAP005323-RB"; class_code "="; tss_id "TSS533"; p_id "P350";
2L	Cufflinks	exon	14072201	14072346	.	+	.	gene_id "XLOC_000337"; transcript_id "TCONS_00000566"; exon_number "4"; gene_name "AGAP005323"; oId "AGAP005323-RB"; nearest_ref "AGAP005323-RB"; class_code "="; tss_id "TSS533"; p_id "P350";
2L	Cufflinks	exon	14072546	14073092	.	+	.	gene_id "XLOC_000337"; transcript_id "TCONS_00000566"; exon_number "5"; gene_name "AGAP005323"; oId "AGAP005323-RB"; nearest_ref "AGAP005323-RB"; class_code "="; tss_id "TSS533"; p_id "P350";
2L	Cufflinks	exon	14237025	14237257	.	+	.	gene_id "XLOC_000345"; transcript_id "TCONS_00000578"; exon_number "1"; gene_name "AGAP005336"; oId "AGAP005336-RA"; nearest_ref "AGAP005336-RA"; class_code "="; tss_id "TSS546"; p_id "P360";
2L	Cufflinks	exon	14237372	14237556	.	+	.	gene_id "XLOC_000345"; transcript_id "TCONS_00000578"; exon_number "2"; gene_name "AGAP005336"; oId "AGAP005336-RA"; nearest_ref "AGAP005336-RA"; class_code "="; tss_id "TSS546"; p_id "P360";
2L	Cufflinks	exon	14237640	14239080	.	+	.	gene_id "XLOC_000345"; transcript_id "TCONS_00000578"; exon_number "3"; gene_name "AGAP005336"; oId "AGAP005336-RA"; nearest_ref "AGAP005336-RA"; class_code "="; tss_id "TSS546"; p_id "P360";
2L	Cufflinks	exon	14613197	14613312	.	+	.	gene_id "XLOC_000357"; transcript_id "TCONS_00000594"; exon_number "1"; gene_name "AGAP005359"; oId "CUFF.842.1"; nearest_ref "AGAP005359-RA"; class_code "j"; tss_id "TSS563";
2L	Cufflinks	exon	14621514	14621542	.	+	.	gene_id "XLOC_000357"; transcript_id "TCONS_00000594"; exon_number "2"; gene_name "AGAP005359"; oId "CUFF.842.1"; nearest_ref "AGAP005359-RA"; class_code "j"; tss_id "TSS563";
2L	Cufflinks	exon	14636927	14640415	.	+	.	gene_id "XLOC_000357"; transcript_id "TCONS_00000594"; exon_number "3"; gene_name "AGAP005359"; oId "CUFF.842.1"; nearest_ref "AGAP005359-RA"; class_code "j"; tss_id "TSS563";
2L	Cufflinks	exon	14640487	14640600	.	+	.	gene_id "XLOC_000357"; transcript_id "TCONS_00000594"; exon_number "4"; gene_name "AGAP005359"; oId "CUFF.842.1"; nearest_ref "AGAP005359-RA"; class_code "j"; tss_id "TSS563";
2L	Cufflinks	exon	14640686	14641204	.	+	.	gene_id "XLOC_000357"; transcript_id "TCONS_00000594"; exon_number "5"; gene_name "AGAP005359"; oId "CUFF.842.1"; nearest_ref "AGAP005359-RA"; class_code "j"; tss_id "TSS563";
2L	Cufflinks	exon	14641301	14641482	.	+	.	gene_id "XLOC_000357"; transcript_id "TCONS_00000594"; exon_number "6"; gene_name "AGAP005359"; oId "CUFF.842.1"; nearest_ref "AGAP005359-RA"; class_code "j"; tss_id "TSS563";
2L	Cufflinks	exon	14641565	14641790	.	+	.	gene_id "XLOC_000357"; transcript_id "TCONS_00000594"; exon_number "7"; gene_name "AGAP005359"; oId "CUFF.842.1"; nearest_ref "AGAP005359-RA"; class_code "j"; tss_id "TSS563";
2L	Cufflinks	exon	14641861	14642071	.	+	.	gene_id "XLOC_000357"; transcript_id "TCONS_00000594"; exon_number "8"; gene_name "AGAP005359"; oId "CUFF.842.1"; nearest_ref "AGAP005359-RA"; class_code "j"; tss_id "TSS563";
2L	Cufflinks	exon	14642139	14642310	.	+	.	gene_id "XLOC_000357"; transcript_id "TCONS_00000594"; exon_number "9"; gene_name "AGAP005359"; oId "CUFF.842.1"; nearest_ref "AGAP005359-RA"; class_code "j"; tss_id "TSS563";
2L	Cufflinks	exon	14642408	14645243	.	+	.	gene_id "XLOC_000357"; transcript_id "TCONS_00000594"; exon_number "10"; gene_name "AGAP005359"; oId "CUFF.842.1"; nearest_ref "AGAP005359-RA"; class_code "j"; tss_id "TSS563";
2L	Cufflinks	exon	14613197	14613312	.	+	.	gene_id "XLOC_000357"; transcript_id "TCONS_00000595"; exon_number "1"; gene_name "AGAP005359"; oId "CUFF.842.2"; nearest_ref "AGAP005359-RA"; class_code "j"; tss_id "TSS563";
2L	Cufflinks	exon	14614977	14615747	.	+	.	gene_id "XLOC_000357"; transcript_id "TCONS_00000595"; exon_number "2"; gene_name "AGAP005359"; oId "CUFF.842.2"; nearest_ref "AGAP005359-RA"; class_code "j"; tss_id "TSS563";
2L	Cufflinks	exon	14621514	14621542	.	+	.	gene_id "XLOC_000357"; transcript_id "TCONS_00000595"; exon_number "3"; gene_name "AGAP005359"; oId "CUFF.842.2"; nearest_ref "AGAP005359-RA"; class_code "j"; tss_id "TSS563";
2L	Cufflinks	exon	14636927	14640415	.	+	.	gene_id "XLOC_000357"; transcript_id "TCONS_00000595"; exon_number "4"; gene_name "AGAP005359"; oId "CUFF.842.2"; nearest_ref "AGAP005359-RA"; class_code "j"; tss_id "TSS563";
2L	Cufflinks	exon	14640487	14640600	.	+	.	gene_id "XLOC_000357"; transcript_id "TCONS_00000595"; exon_number "5"; gene_name "AGAP005359"; oId "CUFF.842.2"; nearest_ref "AGAP005359-RA"; class_code "j"; tss_id "TSS563";
2L	Cufflinks	exon	14640686	14641204	.	+	.	gene_id "XLOC_000357"; transcript_id "TCONS_00000595"; exon_number "6"; gene_name "AGAP005359"; oId "CUFF.842.2"; nearest_ref "AGAP005359-RA"; class_code "j"; tss_id "TSS563";
2L	Cufflinks	exon	14641301	14641482	.	+	.	gene_id "XLOC_000357"; transcript_id "TCONS_00000595"; exon_number "7"; gene_name "AGAP005359"; oId "CUFF.842.2"; nearest_ref "AGAP005359-RA"; class_code "j"; tss_id "TSS563";
2L	Cufflinks	exon	14641565	14641790	.	+	.	gene_id "XLOC_000357"; transcript_id "TCONS_00000595"; exon_number "8"; gene_name "AGAP005359"; oId "CUFF.842.2"; nearest_ref "AGAP005359-RA"; class_code "j"; tss_id "TSS563";
2L	Cufflinks	exon	14641861	14642071	.	+	.	gene_id "XLOC_000357"; transcript_id "TCONS_00000595"; exon_number "9"; gene_name "AGAP005359"; oId "CUFF.842.2"; nearest_ref "AGAP005359-RA"; class_code "j"; tss_id "TSS563";
2L	Cufflinks	exon	14642139	14642310	.	+	.	gene_id "XLOC_000357"; transcript_id "TCONS_00000595"; exon_number "10"; gene_name "AGAP005359"; oId "CUFF.842.2"; nearest_ref "AGAP005359-RA"; class_code "j"; tss_id "TSS563";
2L	Cufflinks	exon	14642408	14645243	.	+	.	gene_id "XLOC_000357"; transcript_id "TCONS_00000595"; exon_number "11"; gene_name "AGAP005359"; oId "CUFF.842.2"; nearest_ref "AGAP005359-RA"; class_code "j"; tss_id "TSS563";
2L	Cufflinks	exon	14645741	14645849	.	+	.	gene_id "XLOC_000358"; transcript_id "TCONS_00000596"; exon_number "1"; gene_name "AGAP005360"; oId "AGAP005360-RA"; nearest_ref "AGAP005360-RA"; class_code "="; tss_id "TSS566"; p_id "P371";
2L	Cufflinks	exon	14646024	14646632	.	+	.	gene_id "XLOC_000358"; transcript_id "TCONS_00000596"; exon_number "2"; gene_name "AGAP005360"; oId "AGAP005360-RA"; nearest_ref "AGAP005360-RA"; class_code "="; tss_id "TSS566"; p_id "P371";
2L	Cufflinks	exon	14646711	14646831	.	+	.	gene_id "XLOC_000358"; transcript_id "TCONS_00000596"; exon_number "3"; gene_name "AGAP005360"; oId "AGAP005360-RA"; nearest_ref "AGAP005360-RA"; class_code "="; tss_id "TSS566"; p_id "P371";
2L	Cufflinks	exon	14646915	14647433	.	+	.	gene_id "XLOC_000358"; transcript_id "TCONS_00000596"; exon_number "4"; gene_name "AGAP005360"; oId "AGAP005360-RA"; nearest_ref "AGAP005360-RA"; class_code "="; tss_id "TSS566"; p_id "P371";
2L	Cufflinks	exon	14654367	14654967	.	+	.	gene_id "XLOC_000360"; transcript_id "TCONS_00000600"; exon_number "1"; gene_name "AGAP005364"; oId "CUFF.801.2"; nearest_ref "AGAP005364-RA"; class_code "="; tss_id "TSS568"; p_id "P373";
2L	Cufflinks	exon	14655081	14655134	.	+	.	gene_id "XLOC_000360"; transcript_id "TCONS_00000600"; exon_number "2"; gene_name "AGAP005364"; oId "CUFF.801.2"; nearest_ref "AGAP005364-RA"; class_code "="; tss_id "TSS568"; p_id "P373";
2L	Cufflinks	exon	14655240	14655553	.	+	.	gene_id "XLOC_000360"; transcript_id "TCONS_00000600"; exon_number "3"; gene_name "AGAP005364"; oId "CUFF.801.2"; nearest_ref "AGAP005364-RA"; class_code "="; tss_id "TSS568"; p_id "P373";
2L	Cufflinks	exon	14655641	14655780	.	+	.	gene_id "XLOC_000360"; transcript_id "TCONS_00000600"; exon_number "4"; gene_name "AGAP005364"; oId "CUFF.801.2"; nearest_ref "AGAP005364-RA"; class_code "="; tss_id "TSS568"; p_id "P373";
2L	Cufflinks	exon	14656393	14656646	.	+	.	gene_id "XLOC_000360"; transcript_id "TCONS_00000600"; exon_number "5"; gene_name "AGAP005364"; oId "CUFF.801.2"; nearest_ref "AGAP005364-RA"; class_code "="; tss_id "TSS568"; p_id "P373";
2L	Cufflinks	exon	14656728	14657077	.	+	.	gene_id "XLOC_000360"; transcript_id "TCONS_00000600"; exon_number "6"; gene_name "AGAP005364"; oId "CUFF.801.2"; nearest_ref "AGAP005364-RA"; class_code "="; tss_id "TSS568"; p_id "P373";
2L	Cufflinks	exon	14657165	14657304	.	+	.	gene_id "XLOC_000360"; transcript_id "TCONS_00000600"; exon_number "7"; gene_name "AGAP005364"; oId "CUFF.801.2"; nearest_ref "AGAP005364-RA"; class_code "="; tss_id "TSS568"; p_id "P373";
2L	Cufflinks	exon	14657379	14657515	.	+	.	gene_id "XLOC_000360"; transcript_id "TCONS_00000600"; exon_number "8"; gene_name "AGAP005364"; oId "CUFF.801.2"; nearest_ref "AGAP005364-RA"; class_code "="; tss_id "TSS568"; p_id "P373";
2L	Cufflinks	exon	14657595	14660187	.	+	.	gene_id "XLOC_000360"; transcript_id "TCONS_00000600"; exon_number "9"; gene_name "AGAP005364"; oId "CUFF.801.2"; nearest_ref "AGAP005364-RA"; class_code "="; tss_id "TSS568"; p_id "P373";
2L	Cufflinks	exon	14724450	14725397	.	+	.	gene_id "XLOC_000364"; transcript_id "TCONS_00000606"; exon_number "1"; gene_name "AGAP005375"; oId "AGAP005375-RA"; nearest_ref "AGAP005375-RA"; class_code "="; tss_id "TSS574"; p_id "P376";
2L	Cufflinks	exon	14725474	14726177	.	+	.	gene_id "XLOC_000364"; transcript_id "TCONS_00000606"; exon_number "2"; gene_name "AGAP005375"; oId "AGAP005375-RA"; nearest_ref "AGAP005375-RA"; class_code "="; tss_id "TSS574"; p_id "P376";
2L	Cufflinks	exon	14829847	14830131	.	+	.	gene_id "XLOC_000366"; transcript_id "TCONS_00000608"; exon_number "1"; gene_name "AGAP005379"; oId "AGAP005379-RA"; nearest_ref "AGAP005379-RA"; class_code "="; tss_id "TSS576"; p_id "P378";
2L	Cufflinks	exon	14830199	14830528	.	+	.	gene_id "XLOC_000366"; transcript_id "TCONS_00000608"; exon_number "2"; gene_name "AGAP005379"; oId "AGAP005379-RA"; nearest_ref "AGAP005379-RA"; class_code "="; tss_id "TSS576"; p_id "P378";
2L	Cufflinks	exon	14831025	14831374	.	+	.	gene_id "XLOC_000367"; transcript_id "TCONS_00000609"; exon_number "1"; gene_name "AGAP005380"; oId "CUFF.873.1"; nearest_ref "AGAP005380-RA"; class_code "="; tss_id "TSS577"; p_id "P379";
2L	Cufflinks	exon	14831460	14831591	.	+	.	gene_id "XLOC_000367"; transcript_id "TCONS_00000609"; exon_number "2"; gene_name "AGAP005380"; oId "CUFF.873.1"; nearest_ref "AGAP005380-RA"; class_code "="; tss_id "TSS577"; p_id "P379";
2L	Cufflinks	exon	14831664	14835818	.	+	.	gene_id "XLOC_000367"; transcript_id "TCONS_00000609"; exon_number "3"; gene_name "AGAP005380"; oId "CUFF.873.1"; nearest_ref "AGAP005380-RA"; class_code "="; tss_id "TSS577"; p_id "P379";
2L	Cufflinks	exon	14974487	14974822	.	+	.	gene_id "XLOC_000372"; transcript_id "TCONS_00000614"; exon_number "1"; gene_name "AGAP005396"; oId "CUFF.854.2"; nearest_ref "AGAP005396-RA"; class_code "="; tss_id "TSS582"; p_id "P384";
2L	Cufflinks	exon	14975717	14976213	.	+	.	gene_id "XLOC_000372"; transcript_id "TCONS_00000614"; exon_number "2"; gene_name "AGAP005396"; oId "CUFF.854.2"; nearest_ref "AGAP005396-RA"; class_code "="; tss_id "TSS582"; p_id "P384";
2L	Cufflinks	exon	14976300	14980009	.	+	.	gene_id "XLOC_000372"; transcript_id "TCONS_00000614"; exon_number "3"; gene_name "AGAP005396"; oId "CUFF.854.2"; nearest_ref "AGAP005396-RA"; class_code "="; tss_id "TSS582"; p_id "P384";
2L	Cufflinks	exon	15054804	15055281	.	+	.	gene_id "XLOC_000377"; transcript_id "TCONS_00000623"; exon_number "1"; gene_name "AGAP005400"; oId "CUFF.879.1"; nearest_ref "AGAP005400-RA"; class_code "="; tss_id "TSS594"; p_id "P389";
2L	Cufflinks	exon	15058802	15058991	.	+	.	gene_id "XLOC_000377"; transcript_id "TCONS_00000623"; exon_number "2"; gene_name "AGAP005400"; oId "CUFF.879.1"; nearest_ref "AGAP005400-RA"; class_code "="; tss_id "TSS594"; p_id "P389";
2L	Cufflinks	exon	15059114	15059288	.	+	.	gene_id "XLOC_000377"; transcript_id "TCONS_00000623"; exon_number "3"; gene_name "AGAP005400"; oId "CUFF.879.1"; nearest_ref "AGAP005400-RA"; class_code "="; tss_id "TSS594"; p_id "P389";
2L	Cufflinks	exon	15073518	15073687	.	+	.	gene_id "XLOC_000377"; transcript_id "TCONS_00000623"; exon_number "4"; gene_name "AGAP005400"; oId "CUFF.879.1"; nearest_ref "AGAP005400-RA"; class_code "="; tss_id "TSS594"; p_id "P389";
2L	Cufflinks	exon	15073793	15073979	.	+	.	gene_id "XLOC_000377"; transcript_id "TCONS_00000623"; exon_number "5"; gene_name "AGAP005400"; oId "CUFF.879.1"; nearest_ref "AGAP005400-RA"; class_code "="; tss_id "TSS594"; p_id "P389";
2L	Cufflinks	exon	15074063	15077066	.	+	.	gene_id "XLOC_000377"; transcript_id "TCONS_00000623"; exon_number "6"; gene_name "AGAP005400"; oId "CUFF.879.1"; nearest_ref "AGAP005400-RA"; class_code "="; tss_id "TSS594"; p_id "P389";
2L	Cufflinks	exon	15337110	15337520	.	+	.	gene_id "XLOC_000381"; transcript_id "TCONS_00000631"; exon_number "1"; gene_name "AGAP005413"; oId "AGAP005413-RB"; nearest_ref "AGAP005413-RB"; class_code "="; tss_id "TSS602"; p_id "P394";
2L	Cufflinks	exon	15337607	15337902	.	+	.	gene_id "XLOC_000381"; transcript_id "TCONS_00000631"; exon_number "2"; gene_name "AGAP005413"; oId "AGAP005413-RB"; nearest_ref "AGAP005413-RB"; class_code "="; tss_id "TSS602"; p_id "P394";
2L	Cufflinks	exon	15337974	15338402	.	+	.	gene_id "XLOC_000381"; transcript_id "TCONS_00000631"; exon_number "3"; gene_name "AGAP005413"; oId "AGAP005413-RB"; nearest_ref "AGAP005413-RB"; class_code "="; tss_id "TSS602"; p_id "P394";
2L	Cufflinks	exon	15363274	15363674	.	+	.	gene_id "XLOC_000385"; transcript_id "TCONS_00000635"; exon_number "1"; gene_name "AGAP005419"; oId "AGAP005419-RA"; nearest_ref "AGAP005419-RA"; class_code "="; tss_id "TSS606"; p_id "P398";
2L	Cufflinks	exon	15363748	15363904	.	+	.	gene_id "XLOC_000385"; transcript_id "TCONS_00000635"; exon_number "2"; gene_name "AGAP005419"; oId "AGAP005419-RA"; nearest_ref "AGAP005419-RA"; class_code "="; tss_id "TSS606"; p_id "P398";
2L	Cufflinks	exon	15363975	15364190	.	+	.	gene_id "XLOC_000385"; transcript_id "TCONS_00000635"; exon_number "3"; gene_name "AGAP005419"; oId "AGAP005419-RA"; nearest_ref "AGAP005419-RA"; class_code "="; tss_id "TSS606"; p_id "P398";
2L	Cufflinks	exon	15364256	15364427	.	+	.	gene_id "XLOC_000385"; transcript_id "TCONS_00000635"; exon_number "4"; gene_name "AGAP005419"; oId "AGAP005419-RA"; nearest_ref "AGAP005419-RA"; class_code "="; tss_id "TSS606"; p_id "P398";
2L	Cufflinks	exon	15364516	15364854	.	+	.	gene_id "XLOC_000385"; transcript_id "TCONS_00000635"; exon_number "5"; gene_name "AGAP005419"; oId "AGAP005419-RA"; nearest_ref "AGAP005419-RA"; class_code "="; tss_id "TSS606"; p_id "P398";
2L	Cufflinks	exon	15364924	15365288	.	+	.	gene_id "XLOC_000385"; transcript_id "TCONS_00000635"; exon_number "6"; gene_name "AGAP005419"; oId "AGAP005419-RA"; nearest_ref "AGAP005419-RA"; class_code "="; tss_id "TSS606"; p_id "P398";
2L	Cufflinks	exon	15373073	15373277	.	+	.	gene_id "XLOC_000386"; transcript_id "TCONS_00000636"; exon_number "1"; gene_name "AGAP005421"; oId "CUFF.842.1"; nearest_ref "AGAP005421-RA"; class_code "="; tss_id "TSS607"; p_id "P399";
2L	Cufflinks	exon	15373368	15374397	.	+	.	gene_id "XLOC_000386"; transcript_id "TCONS_00000636"; exon_number "2"; gene_name "AGAP005421"; oId "CUFF.842.1"; nearest_ref "AGAP005421-RA"; class_code "="; tss_id "TSS607"; p_id "P399";
2L	Cufflinks	exon	15374469	15375395	.	+	.	gene_id "XLOC_000386"; transcript_id "TCONS_00000636"; exon_number "3"; gene_name "AGAP005421"; oId "CUFF.842.1"; nearest_ref "AGAP005421-RA"; class_code "="; tss_id "TSS607"; p_id "P399";
2L	Cufflinks	exon	15375471	15376556	.	+	.	gene_id "XLOC_000387"; transcript_id "TCONS_00000637"; exon_number "1"; gene_name "AGAP005423"; oId "AGAP005423-RA"; nearest_ref "AGAP005423-RA"; class_code "="; tss_id "TSS608"; p_id "P400";
2L	Cufflinks	exon	15423894	15424045	.	+	.	gene_id "XLOC_000389"; transcript_id "TCONS_00000640"; exon_number "1"; gene_name "AGAP005429"; oId "AGAP005429-RA"; nearest_ref "AGAP005429-RA"; class_code "="; tss_id "TSS611"; p_id "P402";
2L	Cufflinks	exon	15424128	15424532	.	+	.	gene_id "XLOC_000389"; transcript_id "TCONS_00000640"; exon_number "2"; gene_name "AGAP005429"; oId "AGAP005429-RA"; nearest_ref "AGAP005429-RA"; class_code "="; tss_id "TSS611"; p_id "P402";
2L	Cufflinks	exon	15424604	15425229	.	+	.	gene_id "XLOC_000389"; transcript_id "TCONS_00000640"; exon_number "3"; gene_name "AGAP005429"; oId "AGAP005429-RA"; nearest_ref "AGAP005429-RA"; class_code "="; tss_id "TSS611"; p_id "P402";
2L	Cufflinks	exon	15426495	15426718	.	+	.	gene_id "XLOC_000390"; transcript_id "TCONS_00000641"; exon_number "1"; gene_name "AGAP005431"; oId "CUFF.853.1"; nearest_ref "AGAP005431-RA"; class_code "="; tss_id "TSS612"; p_id "P403";
2L	Cufflinks	exon	15426805	15427057	.	+	.	gene_id "XLOC_000390"; transcript_id "TCONS_00000641"; exon_number "2"; gene_name "AGAP005431"; oId "CUFF.853.1"; nearest_ref "AGAP005431-RA"; class_code "="; tss_id "TSS612"; p_id "P403";
2L	Cufflinks	exon	15427163	15429190	.	+	.	gene_id "XLOC_000390"; transcript_id "TCONS_00000641"; exon_number "3"; gene_name "AGAP005431"; oId "CUFF.853.1"; nearest_ref "AGAP005431-RA"; class_code "="; tss_id "TSS612"; p_id "P403";
2L	Cufflinks	exon	15452768	15452891	.	+	.	gene_id "XLOC_000391"; transcript_id "TCONS_00000642"; exon_number "1"; gene_name "AGAP005433"; oId "CUFF.856.2"; nearest_ref "AGAP005433-RA"; class_code "="; tss_id "TSS613"; p_id "P404";
2L	Cufflinks	exon	15452976	15453065	.	+	.	gene_id "XLOC_000391"; transcript_id "TCONS_00000642"; exon_number "2"; gene_name "AGAP005433"; oId "CUFF.856.2"; nearest_ref "AGAP005433-RA"; class_code "="; tss_id "TSS613"; p_id "P404";
2L	Cufflinks	exon	15456223	15456675	.	+	.	gene_id "XLOC_000391"; transcript_id "TCONS_00000642"; exon_number "3"; gene_name "AGAP005433"; oId "CUFF.856.2"; nearest_ref "AGAP005433-RA"; class_code "="; tss_id "TSS613"; p_id "P404";
2L	Cufflinks	exon	15456742	15459380	.	+	.	gene_id "XLOC_000391"; transcript_id "TCONS_00000642"; exon_number "4"; gene_name "AGAP005433"; oId "CUFF.856.2"; nearest_ref "AGAP005433-RA"; class_code "="; tss_id "TSS613"; p_id "P404";
2L	Cufflinks	exon	15469592	15471548	.	+	.	gene_id "XLOC_000393"; transcript_id "TCONS_00000645"; exon_number "1"; gene_name "AGAP005438"; oId "CUFF.861.2"; nearest_ref "AGAP005438-RA"; class_code "j"; tss_id "TSS615";
2L	Cufflinks	exon	15471640	15471889	.	+	.	gene_id "XLOC_000393"; transcript_id "TCONS_00000645"; exon_number "2"; gene_name "AGAP005438"; oId "CUFF.861.2"; nearest_ref "AGAP005438-RA"; class_code "j"; tss_id "TSS615";
2L	Cufflinks	exon	15471959	15473169	.	+	.	gene_id "XLOC_000393"; transcript_id "TCONS_00000645"; exon_number "3"; gene_name "AGAP005438"; oId "CUFF.861.2"; nearest_ref "AGAP005438-RA"; class_code "j"; tss_id "TSS615";
2L	Cufflinks	exon	15814662	15815103	.	+	.	gene_id "XLOC_000402"; transcript_id "TCONS_00000656"; exon_number "1"; gene_name "AGAP005462"; oId "AGAP005462-RA"; nearest_ref "AGAP005462-RA"; class_code "="; tss_id "TSS626"; p_id "P415";
2L	Cufflinks	exon	15815173	15815283	.	+	.	gene_id "XLOC_000402"; transcript_id "TCONS_00000656"; exon_number "2"; gene_name "AGAP005462"; oId "AGAP005462-RA"; nearest_ref "AGAP005462-RA"; class_code "="; tss_id "TSS626"; p_id "P415";
2L	Cufflinks	exon	15815354	15816029	.	+	.	gene_id "XLOC_000402"; transcript_id "TCONS_00000656"; exon_number "3"; gene_name "AGAP005462"; oId "AGAP005462-RA"; nearest_ref "AGAP005462-RA"; class_code "="; tss_id "TSS626"; p_id "P415";
2L	Cufflinks	exon	15963587	15963645	.	+	.	gene_id "XLOC_000406"; transcript_id "TCONS_00000661"; exon_number "1"; gene_name "AGAP005467"; oId "AGAP005467-RB"; nearest_ref "AGAP005467-RB"; class_code "="; tss_id "TSS633"; p_id "P418";
2L	Cufflinks	exon	15966299	15966379	.	+	.	gene_id "XLOC_000406"; transcript_id "TCONS_00000661"; exon_number "2"; gene_name "AGAP005467"; oId "AGAP005467-RB"; nearest_ref "AGAP005467-RB"; class_code "="; tss_id "TSS633"; p_id "P418";
2L	Cufflinks	exon	15971371	15973703	.	+	.	gene_id "XLOC_000406"; transcript_id "TCONS_00000661"; exon_number "3"; gene_name "AGAP005467"; oId "AGAP005467-RB"; nearest_ref "AGAP005467-RB"; class_code "="; tss_id "TSS633"; p_id "P418";
2L	Cufflinks	exon	15973796	15976588	.	+	.	gene_id "XLOC_000406"; transcript_id "TCONS_00000661"; exon_number "4"; gene_name "AGAP005467"; oId "AGAP005467-RB"; nearest_ref "AGAP005467-RB"; class_code "="; tss_id "TSS633"; p_id "P418";
2L	Cufflinks	exon	15963587	15963645	.	+	.	gene_id "XLOC_000406"; transcript_id "TCONS_00000662"; exon_number "1"; gene_name "AGAP005467"; oId "AGAP005467-RA"; nearest_ref "AGAP005467-RA"; class_code "="; tss_id "TSS633"; p_id "P418";
2L	Cufflinks	exon	15966299	15966379	.	+	.	gene_id "XLOC_000406"; transcript_id "TCONS_00000662"; exon_number "2"; gene_name "AGAP005467"; oId "AGAP005467-RA"; nearest_ref "AGAP005467-RA"; class_code "="; tss_id "TSS633"; p_id "P418";
2L	Cufflinks	exon	15971371	15973703	.	+	.	gene_id "XLOC_000406"; transcript_id "TCONS_00000662"; exon_number "3"; gene_name "AGAP005467"; oId "AGAP005467-RA"; nearest_ref "AGAP005467-RA"; class_code "="; tss_id "TSS633"; p_id "P418";
2L	Cufflinks	exon	15973796	15975513	.	+	.	gene_id "XLOC_000406"; transcript_id "TCONS_00000662"; exon_number "4"; gene_name "AGAP005467"; oId "AGAP005467-RA"; nearest_ref "AGAP005467-RA"; class_code "="; tss_id "TSS633"; p_id "P418";
2L	Cufflinks	exon	15977324	15980283	.	+	.	gene_id "XLOC_000406"; transcript_id "TCONS_00000662"; exon_number "5"; gene_name "AGAP005467"; oId "AGAP005467-RA"; nearest_ref "AGAP005467-RA"; class_code "="; tss_id "TSS633"; p_id "P418";
2L	Cufflinks	exon	16007846	16012600	.	+	.	gene_id "XLOC_000408"; transcript_id "TCONS_00000665"; exon_number "1"; gene_name "AGAP005470"; oId "AGAP005470-RA"; nearest_ref "AGAP005470-RA"; class_code "="; tss_id "TSS635"; p_id "P421";
2L	Cufflinks	exon	16013840	16014206	.	+	.	gene_id "XLOC_000408"; transcript_id "TCONS_00000665"; exon_number "2"; gene_name "AGAP005470"; oId "AGAP005470-RA"; nearest_ref "AGAP005470-RA"; class_code "="; tss_id "TSS635"; p_id "P421";
2L	Cufflinks	exon	16860344	16860498	.	+	.	gene_id "XLOC_000445"; transcript_id "TCONS_00000726"; exon_number "1"; gene_name "AGAP005541"; oId "AGAP005541-RA"; nearest_ref "AGAP005541-RA"; class_code "="; tss_id "TSS687"; p_id "P457";
2L	Cufflinks	exon	16860562	16867315	.	+	.	gene_id "XLOC_000445"; transcript_id "TCONS_00000726"; exon_number "2"; gene_name "AGAP005541"; oId "AGAP005541-RA"; nearest_ref "AGAP005541-RA"; class_code "="; tss_id "TSS687"; p_id "P457";
2L	Cufflinks	exon	16867383	16867541	.	+	.	gene_id "XLOC_000445"; transcript_id "TCONS_00000726"; exon_number "3"; gene_name "AGAP005541"; oId "AGAP005541-RA"; nearest_ref "AGAP005541-RA"; class_code "="; tss_id "TSS687"; p_id "P457";
2L	Cufflinks	exon	16868460	16868999	.	+	.	gene_id "XLOC_000445"; transcript_id "TCONS_00000726"; exon_number "4"; gene_name "AGAP005541"; oId "AGAP005541-RA"; nearest_ref "AGAP005541-RA"; class_code "="; tss_id "TSS687"; p_id "P457";
2L	Cufflinks	exon	16882650	16883599	.	+	.	gene_id "XLOC_000446"; transcript_id "TCONS_00000727"; exon_number "1"; gene_name "AGAP005545"; oId "CUFF.961.1"; nearest_ref "AGAP005545-RA"; class_code "="; tss_id "TSS688"; p_id "P458";
2L	Cufflinks	exon	16883850	16884322	.	+	.	gene_id "XLOC_000446"; transcript_id "TCONS_00000727"; exon_number "2"; gene_name "AGAP005545"; oId "CUFF.961.1"; nearest_ref "AGAP005545-RA"; class_code "="; tss_id "TSS688"; p_id "P458";
2L	Cufflinks	exon	16884659	16885708	.	+	.	gene_id "XLOC_000446"; transcript_id "TCONS_00000727"; exon_number "3"; gene_name "AGAP005545"; oId "CUFF.961.1"; nearest_ref "AGAP005545-RA"; class_code "="; tss_id "TSS688"; p_id "P458";
2L	Cufflinks	exon	16885782	16885934	.	+	.	gene_id "XLOC_000446"; transcript_id "TCONS_00000727"; exon_number "4"; gene_name "AGAP005545"; oId "CUFF.961.1"; nearest_ref "AGAP005545-RA"; class_code "="; tss_id "TSS688"; p_id "P458";
2L	Cufflinks	exon	16886016	16888271	.	+	.	gene_id "XLOC_000446"; transcript_id "TCONS_00000727"; exon_number "5"; gene_name "AGAP005545"; oId "CUFF.961.1"; nearest_ref "AGAP005545-RA"; class_code "="; tss_id "TSS688"; p_id "P458";
2L	Cufflinks	exon	16957543	16957677	.	+	.	gene_id "XLOC_000449"; transcript_id "TCONS_00000731"; exon_number "1"; gene_name "AGAP005549"; oId "AGAP005549-RA"; nearest_ref "AGAP005549-RA"; class_code "="; tss_id "TSS692"; p_id "P461";
2L	Cufflinks	exon	16957839	16958172	.	+	.	gene_id "XLOC_000449"; transcript_id "TCONS_00000731"; exon_number "2"; gene_name "AGAP005549"; oId "AGAP005549-RA"; nearest_ref "AGAP005549-RA"; class_code "="; tss_id "TSS692"; p_id "P461";
2L	Cufflinks	exon	16958585	16959760	.	+	.	gene_id "XLOC_000449"; transcript_id "TCONS_00000731"; exon_number "3"; gene_name "AGAP005549"; oId "AGAP005549-RA"; nearest_ref "AGAP005549-RA"; class_code "="; tss_id "TSS692"; p_id "P461";
2L	Cufflinks	exon	16960495	16960802	.	+	.	gene_id "XLOC_000449"; transcript_id "TCONS_00000731"; exon_number "4"; gene_name "AGAP005549"; oId "AGAP005549-RA"; nearest_ref "AGAP005549-RA"; class_code "="; tss_id "TSS692"; p_id "P461";
2L	Cufflinks	exon	16960999	16963047	.	+	.	gene_id "XLOC_000449"; transcript_id "TCONS_00000731"; exon_number "5"; gene_name "AGAP005549"; oId "AGAP005549-RA"; nearest_ref "AGAP005549-RA"; class_code "="; tss_id "TSS692"; p_id "P461";
2L	Cufflinks	exon	16963241	16963290	.	+	.	gene_id "XLOC_000449"; transcript_id "TCONS_00000731"; exon_number "6"; gene_name "AGAP005549"; oId "AGAP005549-RA"; nearest_ref "AGAP005549-RA"; class_code "="; tss_id "TSS692"; p_id "P461";
2L	Cufflinks	exon	16963504	16963619	.	+	.	gene_id "XLOC_000449"; transcript_id "TCONS_00000731"; exon_number "7"; gene_name "AGAP005549"; oId "AGAP005549-RA"; nearest_ref "AGAP005549-RA"; class_code "="; tss_id "TSS692"; p_id "P461";
2L	Cufflinks	exon	16963843	16963927	.	+	.	gene_id "XLOC_000449"; transcript_id "TCONS_00000731"; exon_number "8"; gene_name "AGAP005549"; oId "AGAP005549-RA"; nearest_ref "AGAP005549-RA"; class_code "="; tss_id "TSS692"; p_id "P461";
2L	Cufflinks	exon	16964172	16964223	.	+	.	gene_id "XLOC_000449"; transcript_id "TCONS_00000731"; exon_number "9"; gene_name "AGAP005549"; oId "AGAP005549-RA"; nearest_ref "AGAP005549-RA"; class_code "="; tss_id "TSS692"; p_id "P461";
2L	Cufflinks	exon	16964656	16964718	.	+	.	gene_id "XLOC_000449"; transcript_id "TCONS_00000731"; exon_number "10"; gene_name "AGAP005549"; oId "AGAP005549-RA"; nearest_ref "AGAP005549-RA"; class_code "="; tss_id "TSS692"; p_id "P461";
2L	Cufflinks	exon	16964994	16965058	.	+	.	gene_id "XLOC_000449"; transcript_id "TCONS_00000731"; exon_number "11"; gene_name "AGAP005549"; oId "AGAP005549-RA"; nearest_ref "AGAP005549-RA"; class_code "="; tss_id "TSS692"; p_id "P461";
2L	Cufflinks	exon	16965271	16965326	.	+	.	gene_id "XLOC_000449"; transcript_id "TCONS_00000731"; exon_number "12"; gene_name "AGAP005549"; oId "AGAP005549-RA"; nearest_ref "AGAP005549-RA"; class_code "="; tss_id "TSS692"; p_id "P461";
2L	Cufflinks	exon	16965599	16965653	.	+	.	gene_id "XLOC_000449"; transcript_id "TCONS_00000731"; exon_number "13"; gene_name "AGAP005549"; oId "AGAP005549-RA"; nearest_ref "AGAP005549-RA"; class_code "="; tss_id "TSS692"; p_id "P461";
2L	Cufflinks	exon	16965887	16965954	.	+	.	gene_id "XLOC_000449"; transcript_id "TCONS_00000731"; exon_number "14"; gene_name "AGAP005549"; oId "AGAP005549-RA"; nearest_ref "AGAP005549-RA"; class_code "="; tss_id "TSS692"; p_id "P461";
2L	Cufflinks	exon	16966173	16966306	.	+	.	gene_id "XLOC_000449"; transcript_id "TCONS_00000731"; exon_number "15"; gene_name "AGAP005549"; oId "AGAP005549-RA"; nearest_ref "AGAP005549-RA"; class_code "="; tss_id "TSS692"; p_id "P461";
2L	Cufflinks	exon	17024930	17025065	.	+	.	gene_id "XLOC_000453"; transcript_id "TCONS_00000739"; exon_number "1"; gene_name "AGAP005557"; oId "CUFF.1021.1"; nearest_ref "AGAP005557-RA"; class_code "j"; tss_id "TSS702";
2L	Cufflinks	exon	17026848	17028259	.	+	.	gene_id "XLOC_000453"; transcript_id "TCONS_00000739"; exon_number "2"; gene_name "AGAP005557"; oId "CUFF.1021.1"; nearest_ref "AGAP005557-RA"; class_code "j"; tss_id "TSS702";
2L	Cufflinks	exon	17028570	17028812	.	+	.	gene_id "XLOC_000453"; transcript_id "TCONS_00000739"; exon_number "3"; gene_name "AGAP005557"; oId "CUFF.1021.1"; nearest_ref "AGAP005557-RA"; class_code "j"; tss_id "TSS702";
2L	Cufflinks	exon	17028891	17029035	.	+	.	gene_id "XLOC_000453"; transcript_id "TCONS_00000739"; exon_number "4"; gene_name "AGAP005557"; oId "CUFF.1021.1"; nearest_ref "AGAP005557-RA"; class_code "j"; tss_id "TSS702";
2L	Cufflinks	exon	17030571	17032220	.	+	.	gene_id "XLOC_000454"; transcript_id "TCONS_00000743"; exon_number "1"; gene_name "AGAP005558"; oId "AGAP005558-RA"; nearest_ref "AGAP005558-RA"; class_code "="; tss_id "TSS706"; p_id "P466";
2L	Cufflinks	exon	17045942	17046080	.	+	.	gene_id "XLOC_000456"; transcript_id "TCONS_00000745"; exon_number "1"; gene_name "AGAP005561"; oId "AGAP005561-RA"; nearest_ref "AGAP005561-RA"; class_code "="; tss_id "TSS708"; p_id "P468";
2L	Cufflinks	exon	17046160	17046547	.	+	.	gene_id "XLOC_000456"; transcript_id "TCONS_00000745"; exon_number "2"; gene_name "AGAP005561"; oId "AGAP005561-RA"; nearest_ref "AGAP005561-RA"; class_code "="; tss_id "TSS708"; p_id "P468";
2L	Cufflinks	exon	17046622	17047063	.	+	.	gene_id "XLOC_000456"; transcript_id "TCONS_00000745"; exon_number "3"; gene_name "AGAP005561"; oId "AGAP005561-RA"; nearest_ref "AGAP005561-RA"; class_code "="; tss_id "TSS708"; p_id "P468";
2L	Cufflinks	exon	17047141	17047716	.	+	.	gene_id "XLOC_000456"; transcript_id "TCONS_00000745"; exon_number "4"; gene_name "AGAP005561"; oId "AGAP005561-RA"; nearest_ref "AGAP005561-RA"; class_code "="; tss_id "TSS708"; p_id "P468";
2L	Cufflinks	exon	17345840	17346033	.	+	.	gene_id "XLOC_000460"; transcript_id "TCONS_00000756"; exon_number "1"; gene_name "AGAP005576"; oId "AGAP005576-RA"; nearest_ref "AGAP005576-RA"; class_code "="; tss_id "TSS717"; p_id "P474";
2L	Cufflinks	exon	17346482	17346607	.	+	.	gene_id "XLOC_000460"; transcript_id "TCONS_00000756"; exon_number "2"; gene_name "AGAP005576"; oId "AGAP005576-RA"; nearest_ref "AGAP005576-RA"; class_code "="; tss_id "TSS717"; p_id "P474";
2L	Cufflinks	exon	17346741	17347485	.	+	.	gene_id "XLOC_000460"; transcript_id "TCONS_00000756"; exon_number "3"; gene_name "AGAP005576"; oId "AGAP005576-RA"; nearest_ref "AGAP005576-RA"; class_code "="; tss_id "TSS717"; p_id "P474";
2L	Cufflinks	exon	17347570	17347804	.	+	.	gene_id "XLOC_000460"; transcript_id "TCONS_00000756"; exon_number "4"; gene_name "AGAP005576"; oId "AGAP005576-RA"; nearest_ref "AGAP005576-RA"; class_code "="; tss_id "TSS717"; p_id "P474";
2L	Cufflinks	exon	17347887	17348553	.	+	.	gene_id "XLOC_000460"; transcript_id "TCONS_00000756"; exon_number "5"; gene_name "AGAP005576"; oId "AGAP005576-RA"; nearest_ref "AGAP005576-RA"; class_code "="; tss_id "TSS717"; p_id "P474";
2L	Cufflinks	exon	17424809	17424992	.	+	.	gene_id "XLOC_000466"; transcript_id "TCONS_00000763"; exon_number "1"; gene_name "AGAP005585"; oId "AGAP005585-RB"; nearest_ref "AGAP005585-RB"; class_code "="; tss_id "TSS725"; p_id "P478";
2L	Cufflinks	exon	17436162	17436566	.	+	.	gene_id "XLOC_000466"; transcript_id "TCONS_00000763"; exon_number "2"; gene_name "AGAP005585"; oId "AGAP005585-RB"; nearest_ref "AGAP005585-RB"; class_code "="; tss_id "TSS725"; p_id "P478";
2L	Cufflinks	exon	17440156	17440230	.	+	.	gene_id "XLOC_000466"; transcript_id "TCONS_00000763"; exon_number "3"; gene_name "AGAP005585"; oId "AGAP005585-RB"; nearest_ref "AGAP005585-RB"; class_code "="; tss_id "TSS725"; p_id "P478";
2L	Cufflinks	exon	17440317	17440570	.	+	.	gene_id "XLOC_000466"; transcript_id "TCONS_00000763"; exon_number "4"; gene_name "AGAP005585"; oId "AGAP005585-RB"; nearest_ref "AGAP005585-RB"; class_code "="; tss_id "TSS725"; p_id "P478";
2L	Cufflinks	exon	17440647	17441217	.	+	.	gene_id "XLOC_000466"; transcript_id "TCONS_00000763"; exon_number "5"; gene_name "AGAP005585"; oId "AGAP005585-RB"; nearest_ref "AGAP005585-RB"; class_code "="; tss_id "TSS725"; p_id "P478";
2L	Cufflinks	exon	17429154	17429241	.	+	.	gene_id "XLOC_000466"; transcript_id "TCONS_00000765"; exon_number "1"; gene_name "AGAP005585"; oId "AGAP005585-RC"; nearest_ref "AGAP005585-RC"; class_code "="; tss_id "TSS726"; p_id "P478";
2L	Cufflinks	exon	17436162	17436566	.	+	.	gene_id "XLOC_000466"; transcript_id "TCONS_00000765"; exon_number "2"; gene_name "AGAP005585"; oId "AGAP005585-RC"; nearest_ref "AGAP005585-RC"; class_code "="; tss_id "TSS726"; p_id "P478";
2L	Cufflinks	exon	17440156	17440230	.	+	.	gene_id "XLOC_000466"; transcript_id "TCONS_00000765"; exon_number "3"; gene_name "AGAP005585"; oId "AGAP005585-RC"; nearest_ref "AGAP005585-RC"; class_code "="; tss_id "TSS726"; p_id "P478";
2L	Cufflinks	exon	17440317	17440570	.	+	.	gene_id "XLOC_000466"; transcript_id "TCONS_00000765"; exon_number "4"; gene_name "AGAP005585"; oId "AGAP005585-RC"; nearest_ref "AGAP005585-RC"; class_code "="; tss_id "TSS726"; p_id "P478";
2L	Cufflinks	exon	17440647	17441217	.	+	.	gene_id "XLOC_000466"; transcript_id "TCONS_00000765"; exon_number "5"; gene_name "AGAP005585"; oId "AGAP005585-RC"; nearest_ref "AGAP005585-RC"; class_code "="; tss_id "TSS726"; p_id "P478";
2L	Cufflinks	exon	17429154	17429283	.	+	.	gene_id "XLOC_000466"; transcript_id "TCONS_00000766"; exon_number "1"; gene_name "AGAP005585"; oId "CUFF.1050.4"; nearest_ref "AGAP005585-RA"; class_code "j"; tss_id "TSS726";
2L	Cufflinks	exon	17436162	17436566	.	+	.	gene_id "XLOC_000466"; transcript_id "TCONS_00000766"; exon_number "2"; gene_name "AGAP005585"; oId "CUFF.1050.4"; nearest_ref "AGAP005585-RA"; class_code "j"; tss_id "TSS726";
2L	Cufflinks	exon	17440156	17440230	.	+	.	gene_id "XLOC_000466"; transcript_id "TCONS_00000766"; exon_number "3"; gene_name "AGAP005585"; oId "CUFF.1050.4"; nearest_ref "AGAP005585-RA"; class_code "j"; tss_id "TSS726";
2L	Cufflinks	exon	17440317	17440570	.	+	.	gene_id "XLOC_000466"; transcript_id "TCONS_00000766"; exon_number "4"; gene_name "AGAP005585"; oId "CUFF.1050.4"; nearest_ref "AGAP005585-RA"; class_code "j"; tss_id "TSS726";
2L	Cufflinks	exon	17440647	17441500	.	+	.	gene_id "XLOC_000466"; transcript_id "TCONS_00000766"; exon_number "5"; gene_name "AGAP005585"; oId "CUFF.1050.4"; nearest_ref "AGAP005585-RA"; class_code "j"; tss_id "TSS726";
2L	Cufflinks	exon	17874129	17874534	.	+	.	gene_id "XLOC_000482"; transcript_id "TCONS_00000788"; exon_number "1"; gene_name "AGAP005615"; oId "AGAP005615-RA"; nearest_ref "AGAP005615-RA"; class_code "="; tss_id "TSS747"; p_id "P496";
2L	Cufflinks	exon	17874610	17874805	.	+	.	gene_id "XLOC_000482"; transcript_id "TCONS_00000788"; exon_number "2"; gene_name "AGAP005615"; oId "AGAP005615-RA"; nearest_ref "AGAP005615-RA"; class_code "="; tss_id "TSS747"; p_id "P496";
2L	Cufflinks	exon	17874882	17875269	.	+	.	gene_id "XLOC_000482"; transcript_id "TCONS_00000788"; exon_number "3"; gene_name "AGAP005615"; oId "AGAP005615-RA"; nearest_ref "AGAP005615-RA"; class_code "="; tss_id "TSS747"; p_id "P496";
2L	Cufflinks	exon	17922007	17922193	.	+	.	gene_id "XLOC_000484"; transcript_id "TCONS_00000790"; exon_number "1"; gene_name "AGAP005619"; oId "CUFF.1078.1"; nearest_ref "AGAP005619-RA"; class_code "j"; tss_id "TSS750";
2L	Cufflinks	exon	17923678	17924673	.	+	.	gene_id "XLOC_000484"; transcript_id "TCONS_00000790"; exon_number "2"; gene_name "AGAP005619"; oId "CUFF.1078.1"; nearest_ref "AGAP005619-RA"; class_code "j"; tss_id "TSS750";
2L	Cufflinks	exon	17924759	17924969	.	+	.	gene_id "XLOC_000484"; transcript_id "TCONS_00000790"; exon_number "3"; gene_name "AGAP005619"; oId "CUFF.1078.1"; nearest_ref "AGAP005619-RA"; class_code "j"; tss_id "TSS750";
2L	Cufflinks	exon	17925151	17925234	.	+	.	gene_id "XLOC_000484"; transcript_id "TCONS_00000790"; exon_number "4"; gene_name "AGAP005619"; oId "CUFF.1078.1"; nearest_ref "AGAP005619-RA"; class_code "j"; tss_id "TSS750";
2L	Cufflinks	exon	17926266	17926370	.	+	.	gene_id "XLOC_000484"; transcript_id "TCONS_00000790"; exon_number "5"; gene_name "AGAP005619"; oId "CUFF.1078.1"; nearest_ref "AGAP005619-RA"; class_code "j"; tss_id "TSS750";
2L	Cufflinks	exon	17926438	17926636	.	+	.	gene_id "XLOC_000484"; transcript_id "TCONS_00000790"; exon_number "6"; gene_name "AGAP005619"; oId "CUFF.1078.1"; nearest_ref "AGAP005619-RA"; class_code "j"; tss_id "TSS750";
2L	Cufflinks	exon	17926874	17927761	.	+	.	gene_id "XLOC_000484"; transcript_id "TCONS_00000790"; exon_number "7"; gene_name "AGAP005619"; oId "CUFF.1078.1"; nearest_ref "AGAP005619-RA"; class_code "j"; tss_id "TSS750";
2L	Cufflinks	exon	17927840	17932652	.	+	.	gene_id "XLOC_000484"; transcript_id "TCONS_00000790"; exon_number "8"; gene_name "AGAP005619"; oId "CUFF.1078.1"; nearest_ref "AGAP005619-RA"; class_code "j"; tss_id "TSS750";
2L	Cufflinks	exon	17922481	17922500	.	+	.	gene_id "XLOC_000484"; transcript_id "TCONS_00000791"; exon_number "1"; gene_name "AGAP005619"; oId "CUFF.1078.2"; nearest_ref "AGAP005619-RA"; class_code "j"; tss_id "TSS751";
2L	Cufflinks	exon	17923678	17924673	.	+	.	gene_id "XLOC_000484"; transcript_id "TCONS_00000791"; exon_number "2"; gene_name "AGAP005619"; oId "CUFF.1078.2"; nearest_ref "AGAP005619-RA"; class_code "j"; tss_id "TSS751";
2L	Cufflinks	exon	17924759	17924969	.	+	.	gene_id "XLOC_000484"; transcript_id "TCONS_00000791"; exon_number "3"; gene_name "AGAP005619"; oId "CUFF.1078.2"; nearest_ref "AGAP005619-RA"; class_code "j"; tss_id "TSS751";
2L	Cufflinks	exon	17925151	17925234	.	+	.	gene_id "XLOC_000484"; transcript_id "TCONS_00000791"; exon_number "4"; gene_name "AGAP005619"; oId "CUFF.1078.2"; nearest_ref "AGAP005619-RA"; class_code "j"; tss_id "TSS751";
2L	Cufflinks	exon	17926266	17926370	.	+	.	gene_id "XLOC_000484"; transcript_id "TCONS_00000791"; exon_number "5"; gene_name "AGAP005619"; oId "CUFF.1078.2"; nearest_ref "AGAP005619-RA"; class_code "j"; tss_id "TSS751";
2L	Cufflinks	exon	17926438	17926636	.	+	.	gene_id "XLOC_000484"; transcript_id "TCONS_00000791"; exon_number "6"; gene_name "AGAP005619"; oId "CUFF.1078.2"; nearest_ref "AGAP005619-RA"; class_code "j"; tss_id "TSS751";
2L	Cufflinks	exon	17926874	17927761	.	+	.	gene_id "XLOC_000484"; transcript_id "TCONS_00000791"; exon_number "7"; gene_name "AGAP005619"; oId "CUFF.1078.2"; nearest_ref "AGAP005619-RA"; class_code "j"; tss_id "TSS751";
2L	Cufflinks	exon	17927840	17932652	.	+	.	gene_id "XLOC_000484"; transcript_id "TCONS_00000791"; exon_number "8"; gene_name "AGAP005619"; oId "CUFF.1078.2"; nearest_ref "AGAP005619-RA"; class_code "j"; tss_id "TSS751";
2L	Cufflinks	exon	17947266	17947433	.	+	.	gene_id "XLOC_000486"; transcript_id "TCONS_00000795"; exon_number "1"; gene_name "AGAP005624"; oId "AGAP005624-RA"; nearest_ref "AGAP005624-RA"; class_code "="; tss_id "TSS756"; p_id "P501";
2L	Cufflinks	exon	17947923	17948382	.	+	.	gene_id "XLOC_000486"; transcript_id "TCONS_00000795"; exon_number "2"; gene_name "AGAP005624"; oId "AGAP005624-RA"; nearest_ref "AGAP005624-RA"; class_code "="; tss_id "TSS756"; p_id "P501";
2L	Cufflinks	exon	17948447	17948722	.	+	.	gene_id "XLOC_000486"; transcript_id "TCONS_00000795"; exon_number "3"; gene_name "AGAP005624"; oId "AGAP005624-RA"; nearest_ref "AGAP005624-RA"; class_code "="; tss_id "TSS756"; p_id "P501";
2L	Cufflinks	exon	17948793	17948903	.	+	.	gene_id "XLOC_000486"; transcript_id "TCONS_00000795"; exon_number "4"; gene_name "AGAP005624"; oId "AGAP005624-RA"; nearest_ref "AGAP005624-RA"; class_code "="; tss_id "TSS756"; p_id "P501";
2L	Cufflinks	exon	17948977	17949376	.	+	.	gene_id "XLOC_000486"; transcript_id "TCONS_00000795"; exon_number "5"; gene_name "AGAP005624"; oId "AGAP005624-RA"; nearest_ref "AGAP005624-RA"; class_code "="; tss_id "TSS756"; p_id "P501";
2L	Cufflinks	exon	17980924	17980984	.	+	.	gene_id "XLOC_000488"; transcript_id "TCONS_00000797"; exon_number "1"; gene_name "AGAP005627"; oId "AGAP005627-RD"; nearest_ref "AGAP005627-RD"; class_code "="; tss_id "TSS758"; p_id "P504";
2L	Cufflinks	exon	17998002	17998183	.	+	.	gene_id "XLOC_000488"; transcript_id "TCONS_00000797"; exon_number "2"; gene_name "AGAP005627"; oId "AGAP005627-RD"; nearest_ref "AGAP005627-RD"; class_code "="; tss_id "TSS758"; p_id "P504";
2L	Cufflinks	exon	17998278	18000152	.	+	.	gene_id "XLOC_000488"; transcript_id "TCONS_00000797"; exon_number "3"; gene_name "AGAP005627"; oId "AGAP005627-RD"; nearest_ref "AGAP005627-RD"; class_code "="; tss_id "TSS758"; p_id "P504";
2L	Cufflinks	exon	17990853	17990914	.	+	.	gene_id "XLOC_000488"; transcript_id "TCONS_00000799"; exon_number "1"; gene_name "AGAP005627"; oId "AGAP005627-RA"; nearest_ref "AGAP005627-RA"; class_code "="; tss_id "TSS760"; p_id "P503";
2L	Cufflinks	exon	17996350	17997152	.	+	.	gene_id "XLOC_000488"; transcript_id "TCONS_00000799"; exon_number "2"; gene_name "AGAP005627"; oId "AGAP005627-RA"; nearest_ref "AGAP005627-RA"; class_code "="; tss_id "TSS760"; p_id "P503";
2L	Cufflinks	exon	17998002	17998183	.	+	.	gene_id "XLOC_000488"; transcript_id "TCONS_00000799"; exon_number "3"; gene_name "AGAP005627"; oId "AGAP005627-RA"; nearest_ref "AGAP005627-RA"; class_code "="; tss_id "TSS760"; p_id "P503";
2L	Cufflinks	exon	17998278	18000152	.	+	.	gene_id "XLOC_000488"; transcript_id "TCONS_00000799"; exon_number "4"; gene_name "AGAP005627"; oId "AGAP005627-RA"; nearest_ref "AGAP005627-RA"; class_code "="; tss_id "TSS760"; p_id "P503";
2L	Cufflinks	exon	18121372	18121564	.	+	.	gene_id "XLOC_000496"; transcript_id "TCONS_00000806"; exon_number "1"; gene_name "AGAP005640"; oId "AGAP005640-RA"; nearest_ref "AGAP005640-RA"; class_code "="; tss_id "TSS768"; p_id "P511";
2L	Cufflinks	exon	18121658	18121717	.	+	.	gene_id "XLOC_000496"; transcript_id "TCONS_00000806"; exon_number "2"; gene_name "AGAP005640"; oId "AGAP005640-RA"; nearest_ref "AGAP005640-RA"; class_code "="; tss_id "TSS768"; p_id "P511";
2L	Cufflinks	exon	18121802	18124103	.	+	.	gene_id "XLOC_000496"; transcript_id "TCONS_00000806"; exon_number "3"; gene_name "AGAP005640"; oId "AGAP005640-RA"; nearest_ref "AGAP005640-RA"; class_code "="; tss_id "TSS768"; p_id "P511";
2L	Cufflinks	exon	18124216	18124326	.	+	.	gene_id "XLOC_000496"; transcript_id "TCONS_00000806"; exon_number "4"; gene_name "AGAP005640"; oId "AGAP005640-RA"; nearest_ref "AGAP005640-RA"; class_code "="; tss_id "TSS768"; p_id "P511";
2L	Cufflinks	exon	18124442	18124666	.	+	.	gene_id "XLOC_000496"; transcript_id "TCONS_00000806"; exon_number "5"; gene_name "AGAP005640"; oId "AGAP005640-RA"; nearest_ref "AGAP005640-RA"; class_code "="; tss_id "TSS768"; p_id "P511";
2L	Cufflinks	exon	18273270	18274366	.	+	.	gene_id "XLOC_000501"; transcript_id "TCONS_00000814"; exon_number "1"; gene_name "AGAP005651"; oId "AGAP005651-RA"; nearest_ref "AGAP005651-RA"; class_code "="; tss_id "TSS777"; p_id "P515";
2L	Cufflinks	exon	18274469	18274769	.	+	.	gene_id "XLOC_000501"; transcript_id "TCONS_00000814"; exon_number "2"; gene_name "AGAP005651"; oId "AGAP005651-RA"; nearest_ref "AGAP005651-RA"; class_code "="; tss_id "TSS777"; p_id "P515";
2L	Cufflinks	exon	18310062	18310319	.	+	.	gene_id "XLOC_000503"; transcript_id "TCONS_00000817"; exon_number "1"; gene_name "AGAP005654"; oId "AGAP005654-RA"; nearest_ref "AGAP005654-RA"; class_code "="; tss_id "TSS781"; p_id "P517";
2L	Cufflinks	exon	18310384	18310598	.	+	.	gene_id "XLOC_000503"; transcript_id "TCONS_00000817"; exon_number "2"; gene_name "AGAP005654"; oId "AGAP005654-RA"; nearest_ref "AGAP005654-RA"; class_code "="; tss_id "TSS781"; p_id "P517";
2L	Cufflinks	exon	18310673	18310979	.	+	.	gene_id "XLOC_000503"; transcript_id "TCONS_00000817"; exon_number "3"; gene_name "AGAP005654"; oId "AGAP005654-RA"; nearest_ref "AGAP005654-RA"; class_code "="; tss_id "TSS781"; p_id "P517";
2L	Cufflinks	exon	18311052	18311160	.	+	.	gene_id "XLOC_000503"; transcript_id "TCONS_00000817"; exon_number "4"; gene_name "AGAP005654"; oId "AGAP005654-RA"; nearest_ref "AGAP005654-RA"; class_code "="; tss_id "TSS781"; p_id "P517";
2L	Cufflinks	exon	18311228	18311366	.	+	.	gene_id "XLOC_000503"; transcript_id "TCONS_00000817"; exon_number "5"; gene_name "AGAP005654"; oId "AGAP005654-RA"; nearest_ref "AGAP005654-RA"; class_code "="; tss_id "TSS781"; p_id "P517";
2L	Cufflinks	exon	19150853	19151427	.	+	.	gene_id "XLOC_000524"; transcript_id "TCONS_00000841"; exon_number "1"; gene_name "AGAP005700"; oId "CUFF.1175.1"; nearest_ref "AGAP005700-RA"; class_code "="; tss_id "TSS806"; p_id "P534";
2L	Cufflinks	exon	19151493	19152927	.	+	.	gene_id "XLOC_000524"; transcript_id "TCONS_00000841"; exon_number "2"; gene_name "AGAP005700"; oId "CUFF.1175.1"; nearest_ref "AGAP005700-RA"; class_code "="; tss_id "TSS806"; p_id "P534";
2L	Cufflinks	exon	19154103	19156224	.	+	.	gene_id "XLOC_000524"; transcript_id "TCONS_00000841"; exon_number "3"; gene_name "AGAP005700"; oId "CUFF.1175.1"; nearest_ref "AGAP005700-RA"; class_code "="; tss_id "TSS806"; p_id "P534";
2L	Cufflinks	exon	19156292	19156506	.	+	.	gene_id "XLOC_000524"; transcript_id "TCONS_00000841"; exon_number "4"; gene_name "AGAP005700"; oId "CUFF.1175.1"; nearest_ref "AGAP005700-RA"; class_code "="; tss_id "TSS806"; p_id "P534";
2L	Cufflinks	exon	19156578	19157309	.	+	.	gene_id "XLOC_000524"; transcript_id "TCONS_00000841"; exon_number "5"; gene_name "AGAP005700"; oId "CUFF.1175.1"; nearest_ref "AGAP005700-RA"; class_code "="; tss_id "TSS806"; p_id "P534";
2L	Cufflinks	exon	19157386	19160098	.	+	.	gene_id "XLOC_000524"; transcript_id "TCONS_00000841"; exon_number "6"; gene_name "AGAP005700"; oId "CUFF.1175.1"; nearest_ref "AGAP005700-RA"; class_code "="; tss_id "TSS806"; p_id "P534";
2L	Cufflinks	exon	19213693	19214606	.	+	.	gene_id "XLOC_000526"; transcript_id "TCONS_00000843"; exon_number "1"; gene_name "AGAP005710"; oId "CUFF.1179.2"; nearest_ref "AGAP005710-RA"; class_code "="; tss_id "TSS809"; p_id "P536";
2L	Cufflinks	exon	19233718	19233737	.	+	.	gene_id "XLOC_000526"; transcript_id "TCONS_00000843"; exon_number "2"; gene_name "AGAP005710"; oId "CUFF.1179.2"; nearest_ref "AGAP005710-RA"; class_code "="; tss_id "TSS809"; p_id "P536";
2L	Cufflinks	exon	19241959	19242559	.	+	.	gene_id "XLOC_000526"; transcript_id "TCONS_00000843"; exon_number "3"; gene_name "AGAP005710"; oId "CUFF.1179.2"; nearest_ref "AGAP005710-RA"; class_code "="; tss_id "TSS809"; p_id "P536";
2L	Cufflinks	exon	19242628	19242901	.	+	.	gene_id "XLOC_000526"; transcript_id "TCONS_00000843"; exon_number "4"; gene_name "AGAP005710"; oId "CUFF.1179.2"; nearest_ref "AGAP005710-RA"; class_code "="; tss_id "TSS809"; p_id "P536";
2L	Cufflinks	exon	19242996	19243348	.	+	.	gene_id "XLOC_000526"; transcript_id "TCONS_00000843"; exon_number "5"; gene_name "AGAP005710"; oId "CUFF.1179.2"; nearest_ref "AGAP005710-RA"; class_code "="; tss_id "TSS809"; p_id "P536";
2L	Cufflinks	exon	19243432	19243556	.	+	.	gene_id "XLOC_000526"; transcript_id "TCONS_00000843"; exon_number "6"; gene_name "AGAP005710"; oId "CUFF.1179.2"; nearest_ref "AGAP005710-RA"; class_code "="; tss_id "TSS809"; p_id "P536";
2L	Cufflinks	exon	19245290	19245735	.	+	.	gene_id "XLOC_000526"; transcript_id "TCONS_00000843"; exon_number "7"; gene_name "AGAP005710"; oId "CUFF.1179.2"; nearest_ref "AGAP005710-RA"; class_code "="; tss_id "TSS809"; p_id "P536";
2L	Cufflinks	exon	19245814	19246306	.	+	.	gene_id "XLOC_000526"; transcript_id "TCONS_00000843"; exon_number "8"; gene_name "AGAP005710"; oId "CUFF.1179.2"; nearest_ref "AGAP005710-RA"; class_code "="; tss_id "TSS809"; p_id "P536";
2L	Cufflinks	exon	19246379	19246522	.	+	.	gene_id "XLOC_000526"; transcript_id "TCONS_00000843"; exon_number "9"; gene_name "AGAP005710"; oId "CUFF.1179.2"; nearest_ref "AGAP005710-RA"; class_code "="; tss_id "TSS809"; p_id "P536";
2L	Cufflinks	exon	19246590	19246928	.	+	.	gene_id "XLOC_000526"; transcript_id "TCONS_00000843"; exon_number "10"; gene_name "AGAP005710"; oId "CUFF.1179.2"; nearest_ref "AGAP005710-RA"; class_code "="; tss_id "TSS809"; p_id "P536";
2L	Cufflinks	exon	19247001	19247122	.	+	.	gene_id "XLOC_000526"; transcript_id "TCONS_00000843"; exon_number "11"; gene_name "AGAP005710"; oId "CUFF.1179.2"; nearest_ref "AGAP005710-RA"; class_code "="; tss_id "TSS809"; p_id "P536";
2L	Cufflinks	exon	19248783	19248833	.	+	.	gene_id "XLOC_000526"; transcript_id "TCONS_00000843"; exon_number "12"; gene_name "AGAP005710"; oId "CUFF.1179.2"; nearest_ref "AGAP005710-RA"; class_code "="; tss_id "TSS809"; p_id "P536";
2L	Cufflinks	exon	19249591	19249719	.	+	.	gene_id "XLOC_000526"; transcript_id "TCONS_00000843"; exon_number "13"; gene_name "AGAP005710"; oId "CUFF.1179.2"; nearest_ref "AGAP005710-RA"; class_code "="; tss_id "TSS809"; p_id "P536";
2L	Cufflinks	exon	19254920	19258835	.	+	.	gene_id "XLOC_000526"; transcript_id "TCONS_00000843"; exon_number "14"; gene_name "AGAP005710"; oId "CUFF.1179.2"; nearest_ref "AGAP005710-RA"; class_code "="; tss_id "TSS809"; p_id "P536";
2L	Cufflinks	exon	19233756	19233796	.	+	.	gene_id "XLOC_000526"; transcript_id "TCONS_00000844"; exon_number "1"; gene_name "AGAP005710"; oId "CUFF.1246.3"; nearest_ref "AGAP005710-RA"; class_code "j"; tss_id "TSS810";
2L	Cufflinks	exon	19241959	19242559	.	+	.	gene_id "XLOC_000526"; transcript_id "TCONS_00000844"; exon_number "2"; gene_name "AGAP005710"; oId "CUFF.1246.3"; nearest_ref "AGAP005710-RA"; class_code "j"; tss_id "TSS810";
2L	Cufflinks	exon	19242628	19242901	.	+	.	gene_id "XLOC_000526"; transcript_id "TCONS_00000844"; exon_number "3"; gene_name "AGAP005710"; oId "CUFF.1246.3"; nearest_ref "AGAP005710-RA"; class_code "j"; tss_id "TSS810";
2L	Cufflinks	exon	19242996	19243348	.	+	.	gene_id "XLOC_000526"; transcript_id "TCONS_00000844"; exon_number "4"; gene_name "AGAP005710"; oId "CUFF.1246.3"; nearest_ref "AGAP005710-RA"; class_code "j"; tss_id "TSS810";
2L	Cufflinks	exon	19243432	19243556	.	+	.	gene_id "XLOC_000526"; transcript_id "TCONS_00000844"; exon_number "5"; gene_name "AGAP005710"; oId "CUFF.1246.3"; nearest_ref "AGAP005710-RA"; class_code "j"; tss_id "TSS810";
2L	Cufflinks	exon	19245290	19245735	.	+	.	gene_id "XLOC_000526"; transcript_id "TCONS_00000844"; exon_number "6"; gene_name "AGAP005710"; oId "CUFF.1246.3"; nearest_ref "AGAP005710-RA"; class_code "j"; tss_id "TSS810";
2L	Cufflinks	exon	19245814	19246306	.	+	.	gene_id "XLOC_000526"; transcript_id "TCONS_00000844"; exon_number "7"; gene_name "AGAP005710"; oId "CUFF.1246.3"; nearest_ref "AGAP005710-RA"; class_code "j"; tss_id "TSS810";
2L	Cufflinks	exon	19246379	19246522	.	+	.	gene_id "XLOC_000526"; transcript_id "TCONS_00000844"; exon_number "8"; gene_name "AGAP005710"; oId "CUFF.1246.3"; nearest_ref "AGAP005710-RA"; class_code "j"; tss_id "TSS810";
2L	Cufflinks	exon	19246590	19246928	.	+	.	gene_id "XLOC_000526"; transcript_id "TCONS_00000844"; exon_number "9"; gene_name "AGAP005710"; oId "CUFF.1246.3"; nearest_ref "AGAP005710-RA"; class_code "j"; tss_id "TSS810";
2L	Cufflinks	exon	19247001	19248148	.	+	.	gene_id "XLOC_000526"; transcript_id "TCONS_00000844"; exon_number "10"; gene_name "AGAP005710"; oId "CUFF.1246.3"; nearest_ref "AGAP005710-RA"; class_code "j"; tss_id "TSS810";
2L	Cufflinks	exon	19260916	19261010	.	+	.	gene_id "XLOC_000527"; transcript_id "TCONS_00000845"; exon_number "1"; gene_name "AGAP005711"; oId "AGAP005711-RA"; nearest_ref "AGAP005711-RA"; class_code "="; tss_id "TSS811"; p_id "P537";
2L	Cufflinks	exon	19266638	19267035	.	+	.	gene_id "XLOC_000527"; transcript_id "TCONS_00000845"; exon_number "2"; gene_name "AGAP005711"; oId "AGAP005711-RA"; nearest_ref "AGAP005711-RA"; class_code "="; tss_id "TSS811"; p_id "P537";
2L	Cufflinks	exon	19271346	19271478	.	+	.	gene_id "XLOC_000527"; transcript_id "TCONS_00000845"; exon_number "3"; gene_name "AGAP005711"; oId "AGAP005711-RA"; nearest_ref "AGAP005711-RA"; class_code "="; tss_id "TSS811"; p_id "P537";
2L	Cufflinks	exon	19271775	19271953	.	+	.	gene_id "XLOC_000527"; transcript_id "TCONS_00000845"; exon_number "4"; gene_name "AGAP005711"; oId "AGAP005711-RA"; nearest_ref "AGAP005711-RA"; class_code "="; tss_id "TSS811"; p_id "P537";
2L	Cufflinks	exon	19272025	19272355	.	+	.	gene_id "XLOC_000527"; transcript_id "TCONS_00000845"; exon_number "5"; gene_name "AGAP005711"; oId "AGAP005711-RA"; nearest_ref "AGAP005711-RA"; class_code "="; tss_id "TSS811"; p_id "P537";
2L	Cufflinks	exon	19272437	19272653	.	+	.	gene_id "XLOC_000527"; transcript_id "TCONS_00000845"; exon_number "6"; gene_name "AGAP005711"; oId "AGAP005711-RA"; nearest_ref "AGAP005711-RA"; class_code "="; tss_id "TSS811"; p_id "P537";
2L	Cufflinks	exon	19272740	19273051	.	+	.	gene_id "XLOC_000527"; transcript_id "TCONS_00000845"; exon_number "7"; gene_name "AGAP005711"; oId "AGAP005711-RA"; nearest_ref "AGAP005711-RA"; class_code "="; tss_id "TSS811"; p_id "P537";
2L	Cufflinks	exon	19273174	19273643	.	+	.	gene_id "XLOC_000527"; transcript_id "TCONS_00000845"; exon_number "8"; gene_name "AGAP005711"; oId "AGAP005711-RA"; nearest_ref "AGAP005711-RA"; class_code "="; tss_id "TSS811"; p_id "P537";
2L	Cufflinks	exon	19273708	19275432	.	+	.	gene_id "XLOC_000527"; transcript_id "TCONS_00000845"; exon_number "9"; gene_name "AGAP005711"; oId "AGAP005711-RA"; nearest_ref "AGAP005711-RA"; class_code "="; tss_id "TSS811"; p_id "P537";
2L	Cufflinks	exon	19266621	19267035	.	+	.	gene_id "XLOC_000527"; transcript_id "TCONS_00000846"; exon_number "1"; gene_name "AGAP005711"; oId "CUFF.1163.2"; nearest_ref "AGAP005711-RA"; class_code "j"; tss_id "TSS812";
2L	Cufflinks	exon	19271346	19272355	.	+	.	gene_id "XLOC_000527"; transcript_id "TCONS_00000846"; exon_number "2"; gene_name "AGAP005711"; oId "CUFF.1163.2"; nearest_ref "AGAP005711-RA"; class_code "j"; tss_id "TSS812";
2L	Cufflinks	exon	19272437	19272653	.	+	.	gene_id "XLOC_000527"; transcript_id "TCONS_00000846"; exon_number "3"; gene_name "AGAP005711"; oId "CUFF.1163.2"; nearest_ref "AGAP005711-RA"; class_code "j"; tss_id "TSS812";
2L	Cufflinks	exon	19272740	19273051	.	+	.	gene_id "XLOC_000527"; transcript_id "TCONS_00000846"; exon_number "4"; gene_name "AGAP005711"; oId "CUFF.1163.2"; nearest_ref "AGAP005711-RA"; class_code "j"; tss_id "TSS812";
2L	Cufflinks	exon	19273174	19273643	.	+	.	gene_id "XLOC_000527"; transcript_id "TCONS_00000846"; exon_number "5"; gene_name "AGAP005711"; oId "CUFF.1163.2"; nearest_ref "AGAP005711-RA"; class_code "j"; tss_id "TSS812";
2L	Cufflinks	exon	19273708	19276332	.	+	.	gene_id "XLOC_000527"; transcript_id "TCONS_00000846"; exon_number "6"; gene_name "AGAP005711"; oId "CUFF.1163.2"; nearest_ref "AGAP005711-RA"; class_code "j"; tss_id "TSS812";
2L	Cufflinks	exon	19512975	19513177	.	+	.	gene_id "XLOC_000529"; transcript_id "TCONS_00000849"; exon_number "1"; gene_name "AGAP005715"; oId "CUFF.1178.2"; nearest_ref "AGAP005715-RB"; class_code "="; tss_id "TSS815"; p_id "P539";
2L	Cufflinks	exon	19518373	19518742	.	+	.	gene_id "XLOC_000529"; transcript_id "TCONS_00000849"; exon_number "2"; gene_name "AGAP005715"; oId "CUFF.1178.2"; nearest_ref "AGAP005715-RB"; class_code "="; tss_id "TSS815"; p_id "P539";
2L	Cufflinks	exon	19531639	19531834	.	+	.	gene_id "XLOC_000529"; transcript_id "TCONS_00000849"; exon_number "3"; gene_name "AGAP005715"; oId "CUFF.1178.2"; nearest_ref "AGAP005715-RB"; class_code "="; tss_id "TSS815"; p_id "P539";
2L	Cufflinks	exon	19536181	19539652	.	+	.	gene_id "XLOC_000529"; transcript_id "TCONS_00000849"; exon_number "4"; gene_name "AGAP005715"; oId "CUFF.1178.2"; nearest_ref "AGAP005715-RB"; class_code "="; tss_id "TSS815"; p_id "P539";
2L	Cufflinks	exon	19624701	19625903	.	+	.	gene_id "XLOC_000533"; transcript_id "TCONS_00000856"; exon_number "1"; gene_name "AGAP005722"; oId "CUFF.1177.2"; nearest_ref "AGAP005722-RA"; class_code "e"; tss_id "TSS823";
2L	Cufflinks	exon	19789052	19789096	.	+	.	gene_id "XLOC_000538"; transcript_id "TCONS_00000861"; exon_number "1"; gene_name "AGAP005729"; oId "CUFF.1234.1"; nearest_ref "AGAP005729-RA"; class_code "x"; tss_id "TSS829";
2L	Cufflinks	exon	19789166	19792475	.	+	.	gene_id "XLOC_000538"; transcript_id "TCONS_00000861"; exon_number "2"; gene_name "AGAP005729"; oId "CUFF.1234.1"; nearest_ref "AGAP005729-RA"; class_code "x"; tss_id "TSS829";
2L	Cufflinks	exon	19966372	19969080	.	+	.	gene_id "XLOC_000540"; transcript_id "TCONS_00000863"; exon_number "1"; gene_name "AGAP005735"; oId "CUFF.1187.1"; nearest_ref "AGAP005735-RA"; class_code "e"; tss_id "TSS831";
2L	Cufflinks	exon	20161872	20162184	.	+	.	gene_id "XLOC_000547"; transcript_id "TCONS_00000872"; exon_number "1"; gene_name "AGAP005743"; oId "AGAP005743-RA"; nearest_ref "AGAP005743-RA"; class_code "="; tss_id "TSS839"; p_id "P556";
2L	Cufflinks	exon	20162252	20163891	.	+	.	gene_id "XLOC_000547"; transcript_id "TCONS_00000872"; exon_number "2"; gene_name "AGAP005743"; oId "AGAP005743-RA"; nearest_ref "AGAP005743-RA"; class_code "="; tss_id "TSS839"; p_id "P556";
2L	Cufflinks	exon	20163962	20164292	.	+	.	gene_id "XLOC_000547"; transcript_id "TCONS_00000872"; exon_number "3"; gene_name "AGAP005743"; oId "AGAP005743-RA"; nearest_ref "AGAP005743-RA"; class_code "="; tss_id "TSS839"; p_id "P556";
2L	Cufflinks	exon	20336319	20336803	.	+	.	gene_id "XLOC_000555"; transcript_id "TCONS_00000881"; exon_number "1"; gene_name "AGAP005761"; oId "CUFF.1226.1"; nearest_ref "AGAP005761-RA"; class_code "j"; tss_id "TSS847";
2L	Cufflinks	exon	20336866	20336993	.	+	.	gene_id "XLOC_000555"; transcript_id "TCONS_00000881"; exon_number "2"; gene_name "AGAP005761"; oId "CUFF.1226.1"; nearest_ref "AGAP005761-RA"; class_code "j"; tss_id "TSS847";
2L	Cufflinks	exon	20337080	20338094	.	+	.	gene_id "XLOC_000555"; transcript_id "TCONS_00000881"; exon_number "3"; gene_name "AGAP005761"; oId "CUFF.1226.1"; nearest_ref "AGAP005761-RA"; class_code "j"; tss_id "TSS847";
2L	Cufflinks	exon	20338171	20340491	.	+	.	gene_id "XLOC_000555"; transcript_id "TCONS_00000881"; exon_number "4"; gene_name "AGAP005761"; oId "CUFF.1226.1"; nearest_ref "AGAP005761-RA"; class_code "j"; tss_id "TSS847";
2L	Cufflinks	exon	20344151	20344485	.	+	.	gene_id "XLOC_000555"; transcript_id "TCONS_00000881"; exon_number "5"; gene_name "AGAP005761"; oId "CUFF.1226.1"; nearest_ref "AGAP005761-RA"; class_code "j"; tss_id "TSS847";
2L	Cufflinks	exon	20505393	20505603	.	+	.	gene_id "XLOC_000562"; transcript_id "TCONS_00000889"; exon_number "1"; gene_name "AGAP005777"; oId "AGAP005777-RA"; nearest_ref "AGAP005777-RA"; class_code "="; tss_id "TSS857"; p_id "P571";
2L	Cufflinks	exon	20506343	20506599	.	+	.	gene_id "XLOC_000562"; transcript_id "TCONS_00000889"; exon_number "2"; gene_name "AGAP005777"; oId "AGAP005777-RA"; nearest_ref "AGAP005777-RA"; class_code "="; tss_id "TSS857"; p_id "P571";
2L	Cufflinks	exon	20510569	20510950	.	+	.	gene_id "XLOC_000562"; transcript_id "TCONS_00000889"; exon_number "3"; gene_name "AGAP005777"; oId "AGAP005777-RA"; nearest_ref "AGAP005777-RA"; class_code "="; tss_id "TSS857"; p_id "P571";
2L	Cufflinks	exon	20512083	20512246	.	+	.	gene_id "XLOC_000562"; transcript_id "TCONS_00000889"; exon_number "4"; gene_name "AGAP005777"; oId "AGAP005777-RA"; nearest_ref "AGAP005777-RA"; class_code "="; tss_id "TSS857"; p_id "P571";
2L	Cufflinks	exon	20512324	20513160	.	+	.	gene_id "XLOC_000562"; transcript_id "TCONS_00000889"; exon_number "5"; gene_name "AGAP005777"; oId "AGAP005777-RA"; nearest_ref "AGAP005777-RA"; class_code "="; tss_id "TSS857"; p_id "P571";
2L	Cufflinks	exon	20513248	20513462	.	+	.	gene_id "XLOC_000562"; transcript_id "TCONS_00000889"; exon_number "6"; gene_name "AGAP005777"; oId "AGAP005777-RA"; nearest_ref "AGAP005777-RA"; class_code "="; tss_id "TSS857"; p_id "P571";
2L	Cufflinks	exon	20513547	20513755	.	+	.	gene_id "XLOC_000562"; transcript_id "TCONS_00000889"; exon_number "7"; gene_name "AGAP005777"; oId "AGAP005777-RA"; nearest_ref "AGAP005777-RA"; class_code "="; tss_id "TSS857"; p_id "P571";
2L	Cufflinks	exon	20513839	20513979	.	+	.	gene_id "XLOC_000562"; transcript_id "TCONS_00000889"; exon_number "8"; gene_name "AGAP005777"; oId "AGAP005777-RA"; nearest_ref "AGAP005777-RA"; class_code "="; tss_id "TSS857"; p_id "P571";
2L	Cufflinks	exon	20519770	20519879	.	+	.	gene_id "XLOC_000562"; transcript_id "TCONS_00000889"; exon_number "9"; gene_name "AGAP005777"; oId "AGAP005777-RA"; nearest_ref "AGAP005777-RA"; class_code "="; tss_id "TSS857"; p_id "P571";
2L	Cufflinks	exon	20519958	20520058	.	+	.	gene_id "XLOC_000562"; transcript_id "TCONS_00000889"; exon_number "10"; gene_name "AGAP005777"; oId "AGAP005777-RA"; nearest_ref "AGAP005777-RA"; class_code "="; tss_id "TSS857"; p_id "P571";
2L	Cufflinks	exon	20520135	20520298	.	+	.	gene_id "XLOC_000562"; transcript_id "TCONS_00000889"; exon_number "11"; gene_name "AGAP005777"; oId "AGAP005777-RA"; nearest_ref "AGAP005777-RA"; class_code "="; tss_id "TSS857"; p_id "P571";
2L	Cufflinks	exon	20520378	20520591	.	+	.	gene_id "XLOC_000562"; transcript_id "TCONS_00000889"; exon_number "12"; gene_name "AGAP005777"; oId "AGAP005777-RA"; nearest_ref "AGAP005777-RA"; class_code "="; tss_id "TSS857"; p_id "P571";
2L	Cufflinks	exon	20520672	20521711	.	+	.	gene_id "XLOC_000562"; transcript_id "TCONS_00000889"; exon_number "13"; gene_name "AGAP005777"; oId "AGAP005777-RA"; nearest_ref "AGAP005777-RA"; class_code "="; tss_id "TSS857"; p_id "P571";
2L	Cufflinks	exon	20506229	20506599	.	+	.	gene_id "XLOC_000562"; transcript_id "TCONS_00000890"; exon_number "1"; gene_name "AGAP005777"; oId "AGAP005777-RB"; nearest_ref "AGAP005777-RB"; class_code "="; tss_id "TSS858"; p_id "P571";
2L	Cufflinks	exon	20510569	20510950	.	+	.	gene_id "XLOC_000562"; transcript_id "TCONS_00000890"; exon_number "2"; gene_name "AGAP005777"; oId "AGAP005777-RB"; nearest_ref "AGAP005777-RB"; class_code "="; tss_id "TSS858"; p_id "P571";
2L	Cufflinks	exon	20512083	20512246	.	+	.	gene_id "XLOC_000562"; transcript_id "TCONS_00000890"; exon_number "3"; gene_name "AGAP005777"; oId "AGAP005777-RB"; nearest_ref "AGAP005777-RB"; class_code "="; tss_id "TSS858"; p_id "P571";
2L	Cufflinks	exon	20512324	20513160	.	+	.	gene_id "XLOC_000562"; transcript_id "TCONS_00000890"; exon_number "4"; gene_name "AGAP005777"; oId "AGAP005777-RB"; nearest_ref "AGAP005777-RB"; class_code "="; tss_id "TSS858"; p_id "P571";
2L	Cufflinks	exon	20513248	20513462	.	+	.	gene_id "XLOC_000562"; transcript_id "TCONS_00000890"; exon_number "5"; gene_name "AGAP005777"; oId "AGAP005777-RB"; nearest_ref "AGAP005777-RB"; class_code "="; tss_id "TSS858"; p_id "P571";
2L	Cufflinks	exon	20513547	20513755	.	+	.	gene_id "XLOC_000562"; transcript_id "TCONS_00000890"; exon_number "6"; gene_name "AGAP005777"; oId "AGAP005777-RB"; nearest_ref "AGAP005777-RB"; class_code "="; tss_id "TSS858"; p_id "P571";
2L	Cufflinks	exon	20513839	20513979	.	+	.	gene_id "XLOC_000562"; transcript_id "TCONS_00000890"; exon_number "7"; gene_name "AGAP005777"; oId "AGAP005777-RB"; nearest_ref "AGAP005777-RB"; class_code "="; tss_id "TSS858"; p_id "P571";
2L	Cufflinks	exon	20519770	20519879	.	+	.	gene_id "XLOC_000562"; transcript_id "TCONS_00000890"; exon_number "8"; gene_name "AGAP005777"; oId "AGAP005777-RB"; nearest_ref "AGAP005777-RB"; class_code "="; tss_id "TSS858"; p_id "P571";
2L	Cufflinks	exon	20519958	20520058	.	+	.	gene_id "XLOC_000562"; transcript_id "TCONS_00000890"; exon_number "9"; gene_name "AGAP005777"; oId "AGAP005777-RB"; nearest_ref "AGAP005777-RB"; class_code "="; tss_id "TSS858"; p_id "P571";
2L	Cufflinks	exon	20520135	20520298	.	+	.	gene_id "XLOC_000562"; transcript_id "TCONS_00000890"; exon_number "10"; gene_name "AGAP005777"; oId "AGAP005777-RB"; nearest_ref "AGAP005777-RB"; class_code "="; tss_id "TSS858"; p_id "P571";
2L	Cufflinks	exon	20520378	20520591	.	+	.	gene_id "XLOC_000562"; transcript_id "TCONS_00000890"; exon_number "11"; gene_name "AGAP005777"; oId "AGAP005777-RB"; nearest_ref "AGAP005777-RB"; class_code "="; tss_id "TSS858"; p_id "P571";
2L	Cufflinks	exon	20520672	20521711	.	+	.	gene_id "XLOC_000562"; transcript_id "TCONS_00000890"; exon_number "12"; gene_name "AGAP005777"; oId "AGAP005777-RB"; nearest_ref "AGAP005777-RB"; class_code "="; tss_id "TSS858"; p_id "P571";
2L	Cufflinks	exon	21634045	21634682	.	+	.	gene_id "XLOC_000577"; transcript_id "TCONS_00000913"; exon_number "1"; gene_name "AGAP005814"; oId "CUFF.1222.1"; nearest_ref "AGAP005814-RA"; class_code "j"; tss_id "TSS878";
2L	Cufflinks	exon	21634761	21637782	.	+	.	gene_id "XLOC_000577"; transcript_id "TCONS_00000913"; exon_number "2"; gene_name "AGAP005814"; oId "CUFF.1222.1"; nearest_ref "AGAP005814-RA"; class_code "j"; tss_id "TSS878";
2L	Cufflinks	exon	21831271	21831675	.	+	.	gene_id "XLOC_000579"; transcript_id "TCONS_00000921"; exon_number "1"; gene_name "AGAP005818"; oId "AGAP005818-RA"; nearest_ref "AGAP005818-RA"; class_code "="; tss_id "TSS887"; p_id "P592";
2L	Cufflinks	exon	21831737	21832371	.	+	.	gene_id "XLOC_000579"; transcript_id "TCONS_00000921"; exon_number "2"; gene_name "AGAP005818"; oId "AGAP005818-RA"; nearest_ref "AGAP005818-RA"; class_code "="; tss_id "TSS887"; p_id "P592";
2L	Cufflinks	exon	22055335	22057573	.	+	.	gene_id "XLOC_000583"; transcript_id "TCONS_00000925"; exon_number "1"; gene_name "AGAP005826"; oId "CUFF.1253.2"; nearest_ref "AGAP005826-RA"; class_code "j"; tss_id "TSS891";
2L	Cufflinks	exon	22062030	22062355	.	+	.	gene_id "XLOC_000583"; transcript_id "TCONS_00000925"; exon_number "2"; gene_name "AGAP005826"; oId "CUFF.1253.2"; nearest_ref "AGAP005826-RA"; class_code "j"; tss_id "TSS891";
2L	Cufflinks	exon	22062484	22063716	.	+	.	gene_id "XLOC_000583"; transcript_id "TCONS_00000925"; exon_number "3"; gene_name "AGAP005826"; oId "CUFF.1253.2"; nearest_ref "AGAP005826-RA"; class_code "j"; tss_id "TSS891";
2L	Cufflinks	exon	22063787	22063856	.	+	.	gene_id "XLOC_000583"; transcript_id "TCONS_00000925"; exon_number "4"; gene_name "AGAP005826"; oId "CUFF.1253.2"; nearest_ref "AGAP005826-RA"; class_code "j"; tss_id "TSS891";
2L	Cufflinks	exon	22065185	22065442	.	+	.	gene_id "XLOC_000583"; transcript_id "TCONS_00000925"; exon_number "5"; gene_name "AGAP005826"; oId "CUFF.1253.2"; nearest_ref "AGAP005826-RA"; class_code "j"; tss_id "TSS891";
2L	Cufflinks	exon	22065523	22065756	.	+	.	gene_id "XLOC_000583"; transcript_id "TCONS_00000925"; exon_number "6"; gene_name "AGAP005826"; oId "CUFF.1253.2"; nearest_ref "AGAP005826-RA"; class_code "j"; tss_id "TSS891";
2L	Cufflinks	exon	22065823	22065933	.	+	.	gene_id "XLOC_000583"; transcript_id "TCONS_00000925"; exon_number "7"; gene_name "AGAP005826"; oId "CUFF.1253.2"; nearest_ref "AGAP005826-RA"; class_code "j"; tss_id "TSS891";
2L	Cufflinks	exon	22066007	22067831	.	+	.	gene_id "XLOC_000583"; transcript_id "TCONS_00000925"; exon_number "8"; gene_name "AGAP005826"; oId "CUFF.1253.2"; nearest_ref "AGAP005826-RA"; class_code "j"; tss_id "TSS891";
2L	Cufflinks	exon	22422914	22423095	.	+	.	gene_id "XLOC_000588"; transcript_id "TCONS_00000937"; exon_number "1"; gene_name "AGAP005843"; oId "AGAP005843-RA"; nearest_ref "AGAP005843-RA"; class_code "="; tss_id "TSS902"; p_id "P601";
2L	Cufflinks	exon	22423169	22423635	.	+	.	gene_id "XLOC_000588"; transcript_id "TCONS_00000937"; exon_number "2"; gene_name "AGAP005843"; oId "AGAP005843-RA"; nearest_ref "AGAP005843-RA"; class_code "="; tss_id "TSS902"; p_id "P601";
2L	Cufflinks	exon	22423708	22423937	.	+	.	gene_id "XLOC_000588"; transcript_id "TCONS_00000937"; exon_number "3"; gene_name "AGAP005843"; oId "AGAP005843-RA"; nearest_ref "AGAP005843-RA"; class_code "="; tss_id "TSS902"; p_id "P601";
2L	Cufflinks	exon	22610788	22610902	.	+	.	gene_id "XLOC_000593"; transcript_id "TCONS_00000942"; exon_number "1"; gene_name "AGAP005853"; oId "CUFF.1281.1"; nearest_ref "AGAP005853-RA"; class_code "="; tss_id "TSS907"; p_id "P605";
2L	Cufflinks	exon	22610964	22612307	.	+	.	gene_id "XLOC_000593"; transcript_id "TCONS_00000942"; exon_number "2"; gene_name "AGAP005853"; oId "CUFF.1281.1"; nearest_ref "AGAP005853-RA"; class_code "="; tss_id "TSS907"; p_id "P605";
2L	Cufflinks	exon	22612379	22612567	.	+	.	gene_id "XLOC_000593"; transcript_id "TCONS_00000942"; exon_number "3"; gene_name "AGAP005853"; oId "CUFF.1281.1"; nearest_ref "AGAP005853-RA"; class_code "="; tss_id "TSS907"; p_id "P605";
2L	Cufflinks	exon	22612636	22614102	.	+	.	gene_id "XLOC_000593"; transcript_id "TCONS_00000942"; exon_number "4"; gene_name "AGAP005853"; oId "CUFF.1281.1"; nearest_ref "AGAP005853-RA"; class_code "="; tss_id "TSS907"; p_id "P605";
2L	Cufflinks	exon	22622057	22622063	.	+	.	gene_id "XLOC_000595"; transcript_id "TCONS_00000944"; exon_number "1"; gene_name "AGAP005855"; oId "CUFF.1292.2"; nearest_ref "AGAP005855-RA"; class_code "="; tss_id "TSS909"; p_id "P607";
2L	Cufflinks	exon	22623567	22624011	.	+	.	gene_id "XLOC_000595"; transcript_id "TCONS_00000944"; exon_number "2"; gene_name "AGAP005855"; oId "CUFF.1292.2"; nearest_ref "AGAP005855-RA"; class_code "="; tss_id "TSS909"; p_id "P607";
2L	Cufflinks	exon	22624087	22624230	.	+	.	gene_id "XLOC_000595"; transcript_id "TCONS_00000944"; exon_number "3"; gene_name "AGAP005855"; oId "CUFF.1292.2"; nearest_ref "AGAP005855-RA"; class_code "="; tss_id "TSS909"; p_id "P607";
2L	Cufflinks	exon	22624307	22628789	.	+	.	gene_id "XLOC_000595"; transcript_id "TCONS_00000944"; exon_number "4"; gene_name "AGAP005855"; oId "CUFF.1292.2"; nearest_ref "AGAP005855-RA"; class_code "="; tss_id "TSS909"; p_id "P607";
2L	Cufflinks	exon	22654574	22654823	.	+	.	gene_id "XLOC_000599"; transcript_id "TCONS_00000951"; exon_number "1"; gene_name "AGAP005865"; oId "AGAP005865-RA"; nearest_ref "AGAP005865-RA"; class_code "="; tss_id "TSS914"; p_id "P611";
2L	Cufflinks	exon	22654918	22655001	.	+	.	gene_id "XLOC_000599"; transcript_id "TCONS_00000951"; exon_number "2"; gene_name "AGAP005865"; oId "AGAP005865-RA"; nearest_ref "AGAP005865-RA"; class_code "="; tss_id "TSS914"; p_id "P611";
2L	Cufflinks	exon	22655091	22655826	.	+	.	gene_id "XLOC_000599"; transcript_id "TCONS_00000951"; exon_number "3"; gene_name "AGAP005865"; oId "AGAP005865-RA"; nearest_ref "AGAP005865-RA"; class_code "="; tss_id "TSS914"; p_id "P611";
2L	Cufflinks	exon	22655992	22656498	.	+	.	gene_id "XLOC_000599"; transcript_id "TCONS_00000951"; exon_number "4"; gene_name "AGAP005865"; oId "AGAP005865-RA"; nearest_ref "AGAP005865-RA"; class_code "="; tss_id "TSS914"; p_id "P611";
2L	Cufflinks	exon	22677296	22677812	.	+	.	gene_id "XLOC_000600"; transcript_id "TCONS_00000952"; exon_number "1"; gene_name "AGAP005869"; oId "AGAP005869-RA"; nearest_ref "AGAP005869-RA"; class_code "="; tss_id "TSS915"; p_id "P612";
2L	Cufflinks	exon	22678849	22679108	.	+	.	gene_id "XLOC_000600"; transcript_id "TCONS_00000952"; exon_number "2"; gene_name "AGAP005869"; oId "AGAP005869-RA"; nearest_ref "AGAP005869-RA"; class_code "="; tss_id "TSS915"; p_id "P612";
2L	Cufflinks	exon	22680068	22680195	.	+	.	gene_id "XLOC_000600"; transcript_id "TCONS_00000952"; exon_number "3"; gene_name "AGAP005869"; oId "AGAP005869-RA"; nearest_ref "AGAP005869-RA"; class_code "="; tss_id "TSS915"; p_id "P612";
2L	Cufflinks	exon	22681897	22684106	.	+	.	gene_id "XLOC_000600"; transcript_id "TCONS_00000952"; exon_number "4"; gene_name "AGAP005869"; oId "AGAP005869-RA"; nearest_ref "AGAP005869-RA"; class_code "="; tss_id "TSS915"; p_id "P612";
2L	Cufflinks	exon	22708657	22708714	.	+	.	gene_id "XLOC_000601"; transcript_id "TCONS_00000953"; exon_number "1"; gene_name "AGAP005871"; oId "AGAP005871-RA"; nearest_ref "AGAP005871-RA"; class_code "="; tss_id "TSS916"; p_id "P613";
2L	Cufflinks	exon	22708796	22712094	.	+	.	gene_id "XLOC_000601"; transcript_id "TCONS_00000953"; exon_number "2"; gene_name "AGAP005871"; oId "AGAP005871-RA"; nearest_ref "AGAP005871-RA"; class_code "="; tss_id "TSS916"; p_id "P613";
2L	Cufflinks	exon	22712169	22712387	.	+	.	gene_id "XLOC_000601"; transcript_id "TCONS_00000953"; exon_number "3"; gene_name "AGAP005871"; oId "AGAP005871-RA"; nearest_ref "AGAP005871-RA"; class_code "="; tss_id "TSS916"; p_id "P613";
2L	Cufflinks	exon	23134740	23135171	.	+	.	gene_id "XLOC_000606"; transcript_id "TCONS_00000958"; exon_number "1"; gene_name "AGAP005883"; oId "CUFF.1395.1"; nearest_ref "AGAP005883-RA"; class_code "j"; tss_id "TSS921";
2L	Cufflinks	exon	23136298	23136422	.	+	.	gene_id "XLOC_000606"; transcript_id "TCONS_00000958"; exon_number "2"; gene_name "AGAP005883"; oId "CUFF.1395.1"; nearest_ref "AGAP005883-RA"; class_code "j"; tss_id "TSS921";
2L	Cufflinks	exon	23136502	23136592	.	+	.	gene_id "XLOC_000606"; transcript_id "TCONS_00000958"; exon_number "3"; gene_name "AGAP005883"; oId "CUFF.1395.1"; nearest_ref "AGAP005883-RA"; class_code "j"; tss_id "TSS921";
2L	Cufflinks	exon	23136869	23137302	.	+	.	gene_id "XLOC_000606"; transcript_id "TCONS_00000958"; exon_number "4"; gene_name "AGAP005883"; oId "CUFF.1395.1"; nearest_ref "AGAP005883-RA"; class_code "j"; tss_id "TSS921";
2L	Cufflinks	exon	23137379	23141457	.	+	.	gene_id "XLOC_000606"; transcript_id "TCONS_00000958"; exon_number "5"; gene_name "AGAP005883"; oId "CUFF.1395.1"; nearest_ref "AGAP005883-RA"; class_code "j"; tss_id "TSS921";
2L	Cufflinks	exon	23144468	23145101	.	+	.	gene_id "XLOC_000607"; transcript_id "TCONS_00000959"; exon_number "1"; gene_name "AGAP005884"; oId "AGAP005884-RA"; nearest_ref "AGAP005884-RA"; class_code "="; tss_id "TSS923"; p_id "P617";
2L	Cufflinks	exon	23149991	23150195	.	+	.	gene_id "XLOC_000607"; transcript_id "TCONS_00000959"; exon_number "2"; gene_name "AGAP005884"; oId "AGAP005884-RA"; nearest_ref "AGAP005884-RA"; class_code "="; tss_id "TSS923"; p_id "P617";
2L	Cufflinks	exon	23150329	23150469	.	+	.	gene_id "XLOC_000607"; transcript_id "TCONS_00000959"; exon_number "3"; gene_name "AGAP005884"; oId "AGAP005884-RA"; nearest_ref "AGAP005884-RA"; class_code "="; tss_id "TSS923"; p_id "P617";
2L	Cufflinks	exon	23150687	23150844	.	+	.	gene_id "XLOC_000607"; transcript_id "TCONS_00000959"; exon_number "4"; gene_name "AGAP005884"; oId "AGAP005884-RA"; nearest_ref "AGAP005884-RA"; class_code "="; tss_id "TSS923"; p_id "P617";
2L	Cufflinks	exon	23150953	23151125	.	+	.	gene_id "XLOC_000607"; transcript_id "TCONS_00000959"; exon_number "5"; gene_name "AGAP005884"; oId "AGAP005884-RA"; nearest_ref "AGAP005884-RA"; class_code "="; tss_id "TSS923"; p_id "P617";
2L	Cufflinks	exon	23151223	23152286	.	+	.	gene_id "XLOC_000607"; transcript_id "TCONS_00000959"; exon_number "6"; gene_name "AGAP005884"; oId "AGAP005884-RA"; nearest_ref "AGAP005884-RA"; class_code "="; tss_id "TSS923"; p_id "P617";
2L	Cufflinks	exon	23352176	23352361	.	+	.	gene_id "XLOC_000615"; transcript_id "TCONS_00000975"; exon_number "1"; gene_name "AGAP005897"; oId "CUFF.1401.1"; nearest_ref "AGAP005897-RA"; class_code "="; tss_id "TSS935"; p_id "P626";
2L	Cufflinks	exon	23352795	23353024	.	+	.	gene_id "XLOC_000615"; transcript_id "TCONS_00000975"; exon_number "2"; gene_name "AGAP005897"; oId "CUFF.1401.1"; nearest_ref "AGAP005897-RA"; class_code "="; tss_id "TSS935"; p_id "P626";
2L	Cufflinks	exon	23353098	23354419	.	+	.	gene_id "XLOC_000615"; transcript_id "TCONS_00000975"; exon_number "3"; gene_name "AGAP005897"; oId "CUFF.1401.1"; nearest_ref "AGAP005897-RA"; class_code "="; tss_id "TSS935"; p_id "P626";
2L	Cufflinks	exon	23354497	23354668	.	+	.	gene_id "XLOC_000615"; transcript_id "TCONS_00000975"; exon_number "4"; gene_name "AGAP005897"; oId "CUFF.1401.1"; nearest_ref "AGAP005897-RA"; class_code "="; tss_id "TSS935"; p_id "P626";
2L	Cufflinks	exon	23355651	23356652	.	+	.	gene_id "XLOC_000615"; transcript_id "TCONS_00000975"; exon_number "5"; gene_name "AGAP005897"; oId "CUFF.1401.1"; nearest_ref "AGAP005897-RA"; class_code "="; tss_id "TSS935"; p_id "P626";
2L	Cufflinks	exon	23356720	23356849	.	+	.	gene_id "XLOC_000615"; transcript_id "TCONS_00000975"; exon_number "6"; gene_name "AGAP005897"; oId "CUFF.1401.1"; nearest_ref "AGAP005897-RA"; class_code "="; tss_id "TSS935"; p_id "P626";
2L	Cufflinks	exon	23356927	23357091	.	+	.	gene_id "XLOC_000615"; transcript_id "TCONS_00000975"; exon_number "7"; gene_name "AGAP005897"; oId "CUFF.1401.1"; nearest_ref "AGAP005897-RA"; class_code "="; tss_id "TSS935"; p_id "P626";
2L	Cufflinks	exon	23357162	23358478	.	+	.	gene_id "XLOC_000615"; transcript_id "TCONS_00000975"; exon_number "8"; gene_name "AGAP005897"; oId "CUFF.1401.1"; nearest_ref "AGAP005897-RA"; class_code "="; tss_id "TSS935"; p_id "P626";
2L	Cufflinks	exon	23456652	23456677	.	+	.	gene_id "XLOC_000617"; transcript_id "TCONS_00000983"; exon_number "1"; gene_name "AGAP005901"; oId "CUFF.1349.1"; nearest_ref "AGAP005901-RA"; class_code "j"; tss_id "TSS943";
2L	Cufflinks	exon	23459367	23459560	.	+	.	gene_id "XLOC_000617"; transcript_id "TCONS_00000983"; exon_number "2"; gene_name "AGAP005901"; oId "CUFF.1349.1"; nearest_ref "AGAP005901-RA"; class_code "j"; tss_id "TSS943";
2L	Cufflinks	exon	23467824	23467973	.	+	.	gene_id "XLOC_000617"; transcript_id "TCONS_00000983"; exon_number "3"; gene_name "AGAP005901"; oId "CUFF.1349.1"; nearest_ref "AGAP005901-RA"; class_code "j"; tss_id "TSS943";
2L	Cufflinks	exon	23472159	23472511	.	+	.	gene_id "XLOC_000617"; transcript_id "TCONS_00000983"; exon_number "4"; gene_name "AGAP005901"; oId "CUFF.1349.1"; nearest_ref "AGAP005901-RA"; class_code "j"; tss_id "TSS943";
2L	Cufflinks	exon	23472585	23473029	.	+	.	gene_id "XLOC_000617"; transcript_id "TCONS_00000983"; exon_number "5"; gene_name "AGAP005901"; oId "CUFF.1349.1"; nearest_ref "AGAP005901-RA"; class_code "j"; tss_id "TSS943";
2L	Cufflinks	exon	23478888	23478979	.	+	.	gene_id "XLOC_000617"; transcript_id "TCONS_00000983"; exon_number "6"; gene_name "AGAP005901"; oId "CUFF.1349.1"; nearest_ref "AGAP005901-RA"; class_code "j"; tss_id "TSS943";
2L	Cufflinks	exon	23479057	23481028	.	+	.	gene_id "XLOC_000617"; transcript_id "TCONS_00000983"; exon_number "7"; gene_name "AGAP005901"; oId "CUFF.1349.1"; nearest_ref "AGAP005901-RA"; class_code "j"; tss_id "TSS943";
2L	Cufflinks	exon	23481098	23481264	.	+	.	gene_id "XLOC_000617"; transcript_id "TCONS_00000983"; exon_number "8"; gene_name "AGAP005901"; oId "CUFF.1349.1"; nearest_ref "AGAP005901-RA"; class_code "j"; tss_id "TSS943";
2L	Cufflinks	exon	23482730	23484674	.	+	.	gene_id "XLOC_000617"; transcript_id "TCONS_00000983"; exon_number "9"; gene_name "AGAP005901"; oId "CUFF.1349.1"; nearest_ref "AGAP005901-RA"; class_code "j"; tss_id "TSS943";
2L	Cufflinks	exon	23456654	23456677	.	+	.	gene_id "XLOC_000617"; transcript_id "TCONS_00000984"; exon_number "1"; gene_name "AGAP005901"; oId "CUFF.1441.2"; nearest_ref "AGAP005901-RA"; class_code "j"; tss_id "TSS943";
2L	Cufflinks	exon	23465558	23465789	.	+	.	gene_id "XLOC_000617"; transcript_id "TCONS_00000984"; exon_number "2"; gene_name "AGAP005901"; oId "CUFF.1441.2"; nearest_ref "AGAP005901-RA"; class_code "j"; tss_id "TSS943";
2L	Cufflinks	exon	23467824	23467973	.	+	.	gene_id "XLOC_000617"; transcript_id "TCONS_00000984"; exon_number "3"; gene_name "AGAP005901"; oId "CUFF.1441.2"; nearest_ref "AGAP005901-RA"; class_code "j"; tss_id "TSS943";
2L	Cufflinks	exon	23472159	23472511	.	+	.	gene_id "XLOC_000617"; transcript_id "TCONS_00000984"; exon_number "4"; gene_name "AGAP005901"; oId "CUFF.1441.2"; nearest_ref "AGAP005901-RA"; class_code "j"; tss_id "TSS943";
2L	Cufflinks	exon	23472585	23473029	.	+	.	gene_id "XLOC_000617"; transcript_id "TCONS_00000984"; exon_number "5"; gene_name "AGAP005901"; oId "CUFF.1441.2"; nearest_ref "AGAP005901-RA"; class_code "j"; tss_id "TSS943";
2L	Cufflinks	exon	23478888	23478979	.	+	.	gene_id "XLOC_000617"; transcript_id "TCONS_00000984"; exon_number "6"; gene_name "AGAP005901"; oId "CUFF.1441.2"; nearest_ref "AGAP005901-RA"; class_code "j"; tss_id "TSS943";
2L	Cufflinks	exon	23479057	23481028	.	+	.	gene_id "XLOC_000617"; transcript_id "TCONS_00000984"; exon_number "7"; gene_name "AGAP005901"; oId "CUFF.1441.2"; nearest_ref "AGAP005901-RA"; class_code "j"; tss_id "TSS943";
2L	Cufflinks	exon	23481098	23481264	.	+	.	gene_id "XLOC_000617"; transcript_id "TCONS_00000984"; exon_number "8"; gene_name "AGAP005901"; oId "CUFF.1441.2"; nearest_ref "AGAP005901-RA"; class_code "j"; tss_id "TSS943";
2L	Cufflinks	exon	23481761	23482455	.	+	.	gene_id "XLOC_000617"; transcript_id "TCONS_00000984"; exon_number "9"; gene_name "AGAP005901"; oId "CUFF.1441.2"; nearest_ref "AGAP005901-RA"; class_code "j"; tss_id "TSS943";
2L	Cufflinks	exon	23482730	23484674	.	+	.	gene_id "XLOC_000617"; transcript_id "TCONS_00000984"; exon_number "10"; gene_name "AGAP005901"; oId "CUFF.1441.2"; nearest_ref "AGAP005901-RA"; class_code "j"; tss_id "TSS943";
2L	Cufflinks	exon	23456694	23456868	.	+	.	gene_id "XLOC_000617"; transcript_id "TCONS_00000985"; exon_number "1"; gene_name "AGAP005901"; oId "CUFF.1441.3"; nearest_ref "AGAP005901-RA"; class_code "j"; tss_id "TSS943";
2L	Cufflinks	exon	23459373	23459560	.	+	.	gene_id "XLOC_000617"; transcript_id "TCONS_00000985"; exon_number "2"; gene_name "AGAP005901"; oId "CUFF.1441.3"; nearest_ref "AGAP005901-RA"; class_code "j"; tss_id "TSS943";
2L	Cufflinks	exon	23467824	23467973	.	+	.	gene_id "XLOC_000617"; transcript_id "TCONS_00000985"; exon_number "3"; gene_name "AGAP005901"; oId "CUFF.1441.3"; nearest_ref "AGAP005901-RA"; class_code "j"; tss_id "TSS943";
2L	Cufflinks	exon	23472159	23472511	.	+	.	gene_id "XLOC_000617"; transcript_id "TCONS_00000985"; exon_number "4"; gene_name "AGAP005901"; oId "CUFF.1441.3"; nearest_ref "AGAP005901-RA"; class_code "j"; tss_id "TSS943";
2L	Cufflinks	exon	23472585	23473029	.	+	.	gene_id "XLOC_000617"; transcript_id "TCONS_00000985"; exon_number "5"; gene_name "AGAP005901"; oId "CUFF.1441.3"; nearest_ref "AGAP005901-RA"; class_code "j"; tss_id "TSS943";
2L	Cufflinks	exon	23478888	23478979	.	+	.	gene_id "XLOC_000617"; transcript_id "TCONS_00000985"; exon_number "6"; gene_name "AGAP005901"; oId "CUFF.1441.3"; nearest_ref "AGAP005901-RA"; class_code "j"; tss_id "TSS943";
2L	Cufflinks	exon	23479057	23481028	.	+	.	gene_id "XLOC_000617"; transcript_id "TCONS_00000985"; exon_number "7"; gene_name "AGAP005901"; oId "CUFF.1441.3"; nearest_ref "AGAP005901-RA"; class_code "j"; tss_id "TSS943";
2L	Cufflinks	exon	23481098	23481264	.	+	.	gene_id "XLOC_000617"; transcript_id "TCONS_00000985"; exon_number "8"; gene_name "AGAP005901"; oId "CUFF.1441.3"; nearest_ref "AGAP005901-RA"; class_code "j"; tss_id "TSS943";
2L	Cufflinks	exon	23482730	23484674	.	+	.	gene_id "XLOC_000617"; transcript_id "TCONS_00000985"; exon_number "9"; gene_name "AGAP005901"; oId "CUFF.1441.3"; nearest_ref "AGAP005901-RA"; class_code "j"; tss_id "TSS943";
2L	Cufflinks	exon	23607390	23607868	.	+	.	gene_id "XLOC_000621"; transcript_id "TCONS_00000993"; exon_number "1"; gene_name "AGAP005910"; oId "AGAP005910-RA"; nearest_ref "AGAP005910-RA"; class_code "="; tss_id "TSS952"; p_id "P634";
2L	Cufflinks	exon	23607951	23608163	.	+	.	gene_id "XLOC_000621"; transcript_id "TCONS_00000993"; exon_number "2"; gene_name "AGAP005910"; oId "AGAP005910-RA"; nearest_ref "AGAP005910-RA"; class_code "="; tss_id "TSS952"; p_id "P634";
2L	Cufflinks	exon	23608248	23608419	.	+	.	gene_id "XLOC_000621"; transcript_id "TCONS_00000993"; exon_number "3"; gene_name "AGAP005910"; oId "AGAP005910-RA"; nearest_ref "AGAP005910-RA"; class_code "="; tss_id "TSS952"; p_id "P634";
2L	Cufflinks	exon	23608493	23609229	.	+	.	gene_id "XLOC_000621"; transcript_id "TCONS_00000993"; exon_number "4"; gene_name "AGAP005910"; oId "AGAP005910-RA"; nearest_ref "AGAP005910-RA"; class_code "="; tss_id "TSS952"; p_id "P634";
2L	Cufflinks	exon	23609302	23609429	.	+	.	gene_id "XLOC_000621"; transcript_id "TCONS_00000993"; exon_number "5"; gene_name "AGAP005910"; oId "AGAP005910-RA"; nearest_ref "AGAP005910-RA"; class_code "="; tss_id "TSS952"; p_id "P634";
2L	Cufflinks	exon	23609500	23611197	.	+	.	gene_id "XLOC_000621"; transcript_id "TCONS_00000993"; exon_number "6"; gene_name "AGAP005910"; oId "AGAP005910-RA"; nearest_ref "AGAP005910-RA"; class_code "="; tss_id "TSS952"; p_id "P634";
2L	Cufflinks	exon	23854033	23854295	.	+	.	gene_id "XLOC_000631"; transcript_id "TCONS_00001011"; exon_number "1"; gene_name "AGAP005934"; oId "AGAP005934-RA"; nearest_ref "AGAP005934-RA"; class_code "="; tss_id "TSS971"; p_id "P644";
2L	Cufflinks	exon	23854359	23854443	.	+	.	gene_id "XLOC_000631"; transcript_id "TCONS_00001011"; exon_number "2"; gene_name "AGAP005934"; oId "AGAP005934-RA"; nearest_ref "AGAP005934-RA"; class_code "="; tss_id "TSS971"; p_id "P644";
2L	Cufflinks	exon	23854524	23854753	.	+	.	gene_id "XLOC_000631"; transcript_id "TCONS_00001011"; exon_number "3"; gene_name "AGAP005934"; oId "AGAP005934-RA"; nearest_ref "AGAP005934-RA"; class_code "="; tss_id "TSS971"; p_id "P644";
2L	Cufflinks	exon	23854821	23854920	.	+	.	gene_id "XLOC_000631"; transcript_id "TCONS_00001011"; exon_number "4"; gene_name "AGAP005934"; oId "AGAP005934-RA"; nearest_ref "AGAP005934-RA"; class_code "="; tss_id "TSS971"; p_id "P644";
2L	Cufflinks	exon	23854993	23855204	.	+	.	gene_id "XLOC_000631"; transcript_id "TCONS_00001011"; exon_number "5"; gene_name "AGAP005934"; oId "AGAP005934-RA"; nearest_ref "AGAP005934-RA"; class_code "="; tss_id "TSS971"; p_id "P644";
2L	Cufflinks	exon	23855279	23855607	.	+	.	gene_id "XLOC_000631"; transcript_id "TCONS_00001011"; exon_number "6"; gene_name "AGAP005934"; oId "AGAP005934-RA"; nearest_ref "AGAP005934-RA"; class_code "="; tss_id "TSS971"; p_id "P644";
2L	Cufflinks	exon	23855690	23856125	.	+	.	gene_id "XLOC_000631"; transcript_id "TCONS_00001011"; exon_number "7"; gene_name "AGAP005934"; oId "AGAP005934-RA"; nearest_ref "AGAP005934-RA"; class_code "="; tss_id "TSS971"; p_id "P644";
2L	Cufflinks	exon	23860603	23860874	.	+	.	gene_id "XLOC_000633"; transcript_id "TCONS_00001013"; exon_number "1"; gene_name "AGAP005937"; oId "CUFF.1463.1"; nearest_ref "AGAP005937-RA"; class_code "j"; tss_id "TSS973";
2L	Cufflinks	exon	23861523	23863405	.	+	.	gene_id "XLOC_000633"; transcript_id "TCONS_00001013"; exon_number "2"; gene_name "AGAP005937"; oId "CUFF.1463.1"; nearest_ref "AGAP005937-RA"; class_code "j"; tss_id "TSS973";
2L	Cufflinks	exon	23863476	23863834	.	+	.	gene_id "XLOC_000633"; transcript_id "TCONS_00001013"; exon_number "3"; gene_name "AGAP005937"; oId "CUFF.1463.1"; nearest_ref "AGAP005937-RA"; class_code "j"; tss_id "TSS973";
2L	Cufflinks	exon	23863912	23864233	.	+	.	gene_id "XLOC_000633"; transcript_id "TCONS_00001013"; exon_number "4"; gene_name "AGAP005937"; oId "CUFF.1463.1"; nearest_ref "AGAP005937-RA"; class_code "j"; tss_id "TSS973";
2L	Cufflinks	exon	23860616	23860657	.	+	.	gene_id "XLOC_000633"; transcript_id "TCONS_00001014"; exon_number "1"; gene_name "AGAP005937"; oId "CUFF.1463.2"; nearest_ref "AGAP005937-RA"; class_code "j"; tss_id "TSS973";
2L	Cufflinks	exon	23860734	23860874	.	+	.	gene_id "XLOC_000633"; transcript_id "TCONS_00001014"; exon_number "2"; gene_name "AGAP005937"; oId "CUFF.1463.2"; nearest_ref "AGAP005937-RA"; class_code "j"; tss_id "TSS973";
2L	Cufflinks	exon	23861172	23861276	.	+	.	gene_id "XLOC_000633"; transcript_id "TCONS_00001014"; exon_number "3"; gene_name "AGAP005937"; oId "CUFF.1463.2"; nearest_ref "AGAP005937-RA"; class_code "j"; tss_id "TSS973";
2L	Cufflinks	exon	23861523	23863405	.	+	.	gene_id "XLOC_000633"; transcript_id "TCONS_00001014"; exon_number "4"; gene_name "AGAP005937"; oId "CUFF.1463.2"; nearest_ref "AGAP005937-RA"; class_code "j"; tss_id "TSS973";
2L	Cufflinks	exon	23863476	23863834	.	+	.	gene_id "XLOC_000633"; transcript_id "TCONS_00001014"; exon_number "5"; gene_name "AGAP005937"; oId "CUFF.1463.2"; nearest_ref "AGAP005937-RA"; class_code "j"; tss_id "TSS973";
2L	Cufflinks	exon	23863912	23864233	.	+	.	gene_id "XLOC_000633"; transcript_id "TCONS_00001014"; exon_number "6"; gene_name "AGAP005937"; oId "CUFF.1463.2"; nearest_ref "AGAP005937-RA"; class_code "j"; tss_id "TSS973";
2L	Cufflinks	exon	23860682	23860874	.	+	.	gene_id "XLOC_000633"; transcript_id "TCONS_00001015"; exon_number "1"; gene_name "AGAP005937"; oId "AGAP005937-RA"; nearest_ref "AGAP005937-RA"; class_code "="; tss_id "TSS974"; p_id "P646";
2L	Cufflinks	exon	23861172	23861276	.	+	.	gene_id "XLOC_000633"; transcript_id "TCONS_00001015"; exon_number "2"; gene_name "AGAP005937"; oId "AGAP005937-RA"; nearest_ref "AGAP005937-RA"; class_code "="; tss_id "TSS974"; p_id "P646";
2L	Cufflinks	exon	23861523	23863405	.	+	.	gene_id "XLOC_000633"; transcript_id "TCONS_00001015"; exon_number "3"; gene_name "AGAP005937"; oId "AGAP005937-RA"; nearest_ref "AGAP005937-RA"; class_code "="; tss_id "TSS974"; p_id "P646";
2L	Cufflinks	exon	23863476	23863834	.	+	.	gene_id "XLOC_000633"; transcript_id "TCONS_00001015"; exon_number "4"; gene_name "AGAP005937"; oId "AGAP005937-RA"; nearest_ref "AGAP005937-RA"; class_code "="; tss_id "TSS974"; p_id "P646";
2L	Cufflinks	exon	23863912	23864233	.	+	.	gene_id "XLOC_000633"; transcript_id "TCONS_00001015"; exon_number "5"; gene_name "AGAP005937"; oId "AGAP005937-RA"; nearest_ref "AGAP005937-RA"; class_code "="; tss_id "TSS974"; p_id "P646";
2L	Cufflinks	exon	23924156	23924376	.	+	.	gene_id "XLOC_000636"; transcript_id "TCONS_00001022"; exon_number "1"; gene_name "AGAP005943"; oId "CUFF.1607.1"; nearest_ref "AGAP005943-RA"; class_code "j"; tss_id "TSS980";
2L	Cufflinks	exon	23925388	23926949	.	+	.	gene_id "XLOC_000636"; transcript_id "TCONS_00001022"; exon_number "2"; gene_name "AGAP005943"; oId "CUFF.1607.1"; nearest_ref "AGAP005943-RA"; class_code "j"; tss_id "TSS980";
2L	Cufflinks	exon	23937418	23938390	.	+	.	gene_id "XLOC_000636"; transcript_id "TCONS_00001022"; exon_number "3"; gene_name "AGAP005943"; oId "CUFF.1607.1"; nearest_ref "AGAP005943-RA"; class_code "j"; tss_id "TSS980";
2L	Cufflinks	exon	23940536	23941665	.	+	.	gene_id "XLOC_000636"; transcript_id "TCONS_00001022"; exon_number "4"; gene_name "AGAP005943"; oId "CUFF.1607.1"; nearest_ref "AGAP005943-RA"; class_code "j"; tss_id "TSS980";
2L	Cufflinks	exon	23941765	23941862	.	+	.	gene_id "XLOC_000636"; transcript_id "TCONS_00001022"; exon_number "5"; gene_name "AGAP005943"; oId "CUFF.1607.1"; nearest_ref "AGAP005943-RA"; class_code "j"; tss_id "TSS980";
2L	Cufflinks	exon	23941929	23942312	.	+	.	gene_id "XLOC_000636"; transcript_id "TCONS_00001022"; exon_number "6"; gene_name "AGAP005943"; oId "CUFF.1607.1"; nearest_ref "AGAP005943-RA"; class_code "j"; tss_id "TSS980";
2L	Cufflinks	exon	23944475	23944528	.	+	.	gene_id "XLOC_000636"; transcript_id "TCONS_00001022"; exon_number "7"; gene_name "AGAP005943"; oId "CUFF.1607.1"; nearest_ref "AGAP005943-RA"; class_code "j"; tss_id "TSS980";
2L	Cufflinks	exon	23945262	23945471	.	+	.	gene_id "XLOC_000636"; transcript_id "TCONS_00001022"; exon_number "8"; gene_name "AGAP005943"; oId "CUFF.1607.1"; nearest_ref "AGAP005943-RA"; class_code "j"; tss_id "TSS980";
2L	Cufflinks	exon	23945537	23946665	.	+	.	gene_id "XLOC_000636"; transcript_id "TCONS_00001022"; exon_number "9"; gene_name "AGAP005943"; oId "CUFF.1607.1"; nearest_ref "AGAP005943-RA"; class_code "j"; tss_id "TSS980";
2L	Cufflinks	exon	23946942	23947228	.	+	.	gene_id "XLOC_000636"; transcript_id "TCONS_00001022"; exon_number "10"; gene_name "AGAP005943"; oId "CUFF.1607.1"; nearest_ref "AGAP005943-RA"; class_code "j"; tss_id "TSS980";
2L	Cufflinks	exon	23947319	23949101	.	+	.	gene_id "XLOC_000636"; transcript_id "TCONS_00001022"; exon_number "11"; gene_name "AGAP005943"; oId "CUFF.1607.1"; nearest_ref "AGAP005943-RA"; class_code "j"; tss_id "TSS980";
2L	Cufflinks	exon	23937156	23937195	.	+	.	gene_id "XLOC_000636"; transcript_id "TCONS_00001025"; exon_number "1"; gene_name "AGAP005943"; oId "CUFF.1607.4"; nearest_ref "AGAP005943-RA"; class_code "j"; tss_id "TSS982";
2L	Cufflinks	exon	23937418	23938390	.	+	.	gene_id "XLOC_000636"; transcript_id "TCONS_00001025"; exon_number "2"; gene_name "AGAP005943"; oId "CUFF.1607.4"; nearest_ref "AGAP005943-RA"; class_code "j"; tss_id "TSS982";
2L	Cufflinks	exon	23940536	23941665	.	+	.	gene_id "XLOC_000636"; transcript_id "TCONS_00001025"; exon_number "3"; gene_name "AGAP005943"; oId "CUFF.1607.4"; nearest_ref "AGAP005943-RA"; class_code "j"; tss_id "TSS982";
2L	Cufflinks	exon	23941765	23941862	.	+	.	gene_id "XLOC_000636"; transcript_id "TCONS_00001025"; exon_number "4"; gene_name "AGAP005943"; oId "CUFF.1607.4"; nearest_ref "AGAP005943-RA"; class_code "j"; tss_id "TSS982";
2L	Cufflinks	exon	23941929	23942312	.	+	.	gene_id "XLOC_000636"; transcript_id "TCONS_00001025"; exon_number "5"; gene_name "AGAP005943"; oId "CUFF.1607.4"; nearest_ref "AGAP005943-RA"; class_code "j"; tss_id "TSS982";
2L	Cufflinks	exon	23945262	23945471	.	+	.	gene_id "XLOC_000636"; transcript_id "TCONS_00001025"; exon_number "6"; gene_name "AGAP005943"; oId "CUFF.1607.4"; nearest_ref "AGAP005943-RA"; class_code "j"; tss_id "TSS982";
2L	Cufflinks	exon	23945537	23946665	.	+	.	gene_id "XLOC_000636"; transcript_id "TCONS_00001025"; exon_number "7"; gene_name "AGAP005943"; oId "CUFF.1607.4"; nearest_ref "AGAP005943-RA"; class_code "j"; tss_id "TSS982";
2L	Cufflinks	exon	23946942	23947228	.	+	.	gene_id "XLOC_000636"; transcript_id "TCONS_00001025"; exon_number "8"; gene_name "AGAP005943"; oId "CUFF.1607.4"; nearest_ref "AGAP005943-RA"; class_code "j"; tss_id "TSS982";
2L	Cufflinks	exon	23947319	23949101	.	+	.	gene_id "XLOC_000636"; transcript_id "TCONS_00001025"; exon_number "9"; gene_name "AGAP005943"; oId "CUFF.1607.4"; nearest_ref "AGAP005943-RA"; class_code "j"; tss_id "TSS982";
2L	Cufflinks	exon	23942330	23944528	.	+	.	gene_id "XLOC_000636"; transcript_id "TCONS_00001026"; exon_number "1"; gene_name "AGAP005943"; oId "CUFF.1607.5"; nearest_ref "AGAP005943-RA"; class_code "j"; tss_id "TSS983";
2L	Cufflinks	exon	23945262	23945471	.	+	.	gene_id "XLOC_000636"; transcript_id "TCONS_00001026"; exon_number "2"; gene_name "AGAP005943"; oId "CUFF.1607.5"; nearest_ref "AGAP005943-RA"; class_code "j"; tss_id "TSS983";
2L	Cufflinks	exon	23945537	23946665	.	+	.	gene_id "XLOC_000636"; transcript_id "TCONS_00001026"; exon_number "3"; gene_name "AGAP005943"; oId "CUFF.1607.5"; nearest_ref "AGAP005943-RA"; class_code "j"; tss_id "TSS983";
2L	Cufflinks	exon	23946978	23947228	.	+	.	gene_id "XLOC_000636"; transcript_id "TCONS_00001026"; exon_number "4"; gene_name "AGAP005943"; oId "CUFF.1607.5"; nearest_ref "AGAP005943-RA"; class_code "j"; tss_id "TSS983";
2L	Cufflinks	exon	23947319	23949101	.	+	.	gene_id "XLOC_000636"; transcript_id "TCONS_00001026"; exon_number "5"; gene_name "AGAP005943"; oId "CUFF.1607.5"; nearest_ref "AGAP005943-RA"; class_code "j"; tss_id "TSS983";
2L	Cufflinks	exon	24058870	24059030	.	+	.	gene_id "XLOC_000645"; transcript_id "TCONS_00001037"; exon_number "1"; gene_name "AGAP005961"; oId "CUFF.1486.2"; nearest_ref "AGAP005961-RA"; class_code "j"; tss_id "TSS994";
2L	Cufflinks	exon	24061779	24062473	.	+	.	gene_id "XLOC_000645"; transcript_id "TCONS_00001037"; exon_number "2"; gene_name "AGAP005961"; oId "CUFF.1486.2"; nearest_ref "AGAP005961-RA"; class_code "j"; tss_id "TSS994";
2L	Cufflinks	exon	24070909	24071509	.	+	.	gene_id "XLOC_000645"; transcript_id "TCONS_00001037"; exon_number "3"; gene_name "AGAP005961"; oId "CUFF.1486.2"; nearest_ref "AGAP005961-RA"; class_code "j"; tss_id "TSS994";
2L	Cufflinks	exon	24071652	24071873	.	+	.	gene_id "XLOC_000645"; transcript_id "TCONS_00001037"; exon_number "4"; gene_name "AGAP005961"; oId "CUFF.1486.2"; nearest_ref "AGAP005961-RA"; class_code "j"; tss_id "TSS994";
2L	Cufflinks	exon	24071964	24072166	.	+	.	gene_id "XLOC_000645"; transcript_id "TCONS_00001037"; exon_number "5"; gene_name "AGAP005961"; oId "CUFF.1486.2"; nearest_ref "AGAP005961-RA"; class_code "j"; tss_id "TSS994";
2L	Cufflinks	exon	24072262	24072433	.	+	.	gene_id "XLOC_000645"; transcript_id "TCONS_00001037"; exon_number "6"; gene_name "AGAP005961"; oId "CUFF.1486.2"; nearest_ref "AGAP005961-RA"; class_code "j"; tss_id "TSS994";
2L	Cufflinks	exon	24072523	24072684	.	+	.	gene_id "XLOC_000645"; transcript_id "TCONS_00001037"; exon_number "7"; gene_name "AGAP005961"; oId "CUFF.1486.2"; nearest_ref "AGAP005961-RA"; class_code "j"; tss_id "TSS994";
2L	Cufflinks	exon	24072798	24072959	.	+	.	gene_id "XLOC_000645"; transcript_id "TCONS_00001037"; exon_number "8"; gene_name "AGAP005961"; oId "CUFF.1486.2"; nearest_ref "AGAP005961-RA"; class_code "j"; tss_id "TSS994";
2L	Cufflinks	exon	24073047	24073196	.	+	.	gene_id "XLOC_000645"; transcript_id "TCONS_00001037"; exon_number "9"; gene_name "AGAP005961"; oId "CUFF.1486.2"; nearest_ref "AGAP005961-RA"; class_code "j"; tss_id "TSS994";
2L	Cufflinks	exon	24073272	24073517	.	+	.	gene_id "XLOC_000645"; transcript_id "TCONS_00001037"; exon_number "10"; gene_name "AGAP005961"; oId "CUFF.1486.2"; nearest_ref "AGAP005961-RA"; class_code "j"; tss_id "TSS994";
2L	Cufflinks	exon	24073591	24075701	.	+	.	gene_id "XLOC_000645"; transcript_id "TCONS_00001037"; exon_number "11"; gene_name "AGAP005961"; oId "CUFF.1486.2"; nearest_ref "AGAP005961-RA"; class_code "j"; tss_id "TSS994";
2L	Cufflinks	exon	24058870	24059030	.	+	.	gene_id "XLOC_000645"; transcript_id "TCONS_00001038"; exon_number "1"; gene_name "AGAP005961"; oId "CUFF.1486.3"; nearest_ref "AGAP005961-RA"; class_code "j"; tss_id "TSS994";
2L	Cufflinks	exon	24061776	24062473	.	+	.	gene_id "XLOC_000645"; transcript_id "TCONS_00001038"; exon_number "2"; gene_name "AGAP005961"; oId "CUFF.1486.3"; nearest_ref "AGAP005961-RA"; class_code "j"; tss_id "TSS994";
2L	Cufflinks	exon	24070909	24071509	.	+	.	gene_id "XLOC_000645"; transcript_id "TCONS_00001038"; exon_number "3"; gene_name "AGAP005961"; oId "CUFF.1486.3"; nearest_ref "AGAP005961-RA"; class_code "j"; tss_id "TSS994";
2L	Cufflinks	exon	24071652	24071873	.	+	.	gene_id "XLOC_000645"; transcript_id "TCONS_00001038"; exon_number "4"; gene_name "AGAP005961"; oId "CUFF.1486.3"; nearest_ref "AGAP005961-RA"; class_code "j"; tss_id "TSS994";
2L	Cufflinks	exon	24071964	24072166	.	+	.	gene_id "XLOC_000645"; transcript_id "TCONS_00001038"; exon_number "5"; gene_name "AGAP005961"; oId "CUFF.1486.3"; nearest_ref "AGAP005961-RA"; class_code "j"; tss_id "TSS994";
2L	Cufflinks	exon	24072262	24072433	.	+	.	gene_id "XLOC_000645"; transcript_id "TCONS_00001038"; exon_number "6"; gene_name "AGAP005961"; oId "CUFF.1486.3"; nearest_ref "AGAP005961-RA"; class_code "j"; tss_id "TSS994";
2L	Cufflinks	exon	24072523	24072684	.	+	.	gene_id "XLOC_000645"; transcript_id "TCONS_00001038"; exon_number "7"; gene_name "AGAP005961"; oId "CUFF.1486.3"; nearest_ref "AGAP005961-RA"; class_code "j"; tss_id "TSS994";
2L	Cufflinks	exon	24072798	24072959	.	+	.	gene_id "XLOC_000645"; transcript_id "TCONS_00001038"; exon_number "8"; gene_name "AGAP005961"; oId "CUFF.1486.3"; nearest_ref "AGAP005961-RA"; class_code "j"; tss_id "TSS994";
2L	Cufflinks	exon	24073047	24073196	.	+	.	gene_id "XLOC_000645"; transcript_id "TCONS_00001038"; exon_number "9"; gene_name "AGAP005961"; oId "CUFF.1486.3"; nearest_ref "AGAP005961-RA"; class_code "j"; tss_id "TSS994";
2L	Cufflinks	exon	24073272	24073517	.	+	.	gene_id "XLOC_000645"; transcript_id "TCONS_00001038"; exon_number "10"; gene_name "AGAP005961"; oId "CUFF.1486.3"; nearest_ref "AGAP005961-RA"; class_code "j"; tss_id "TSS994";
2L	Cufflinks	exon	24073591	24075701	.	+	.	gene_id "XLOC_000645"; transcript_id "TCONS_00001038"; exon_number "11"; gene_name "AGAP005961"; oId "CUFF.1486.3"; nearest_ref "AGAP005961-RA"; class_code "j"; tss_id "TSS994";
2L	Cufflinks	exon	24061225	24061674	.	+	.	gene_id "XLOC_000645"; transcript_id "TCONS_00001039"; exon_number "1"; gene_name "AGAP005961"; oId "CUFF.1486.4"; nearest_ref "AGAP005961-RA"; class_code "j"; tss_id "TSS995";
2L	Cufflinks	exon	24061779	24062473	.	+	.	gene_id "XLOC_000645"; transcript_id "TCONS_00001039"; exon_number "2"; gene_name "AGAP005961"; oId "CUFF.1486.4"; nearest_ref "AGAP005961-RA"; class_code "j"; tss_id "TSS995";
2L	Cufflinks	exon	24070909	24071509	.	+	.	gene_id "XLOC_000645"; transcript_id "TCONS_00001039"; exon_number "3"; gene_name "AGAP005961"; oId "CUFF.1486.4"; nearest_ref "AGAP005961-RA"; class_code "j"; tss_id "TSS995";
2L	Cufflinks	exon	24071652	24071873	.	+	.	gene_id "XLOC_000645"; transcript_id "TCONS_00001039"; exon_number "4"; gene_name "AGAP005961"; oId "CUFF.1486.4"; nearest_ref "AGAP005961-RA"; class_code "j"; tss_id "TSS995";
2L	Cufflinks	exon	24071964	24072166	.	+	.	gene_id "XLOC_000645"; transcript_id "TCONS_00001039"; exon_number "5"; gene_name "AGAP005961"; oId "CUFF.1486.4"; nearest_ref "AGAP005961-RA"; class_code "j"; tss_id "TSS995";
2L	Cufflinks	exon	24072262	24072433	.	+	.	gene_id "XLOC_000645"; transcript_id "TCONS_00001039"; exon_number "6"; gene_name "AGAP005961"; oId "CUFF.1486.4"; nearest_ref "AGAP005961-RA"; class_code "j"; tss_id "TSS995";
2L	Cufflinks	exon	24072523	24072684	.	+	.	gene_id "XLOC_000645"; transcript_id "TCONS_00001039"; exon_number "7"; gene_name "AGAP005961"; oId "CUFF.1486.4"; nearest_ref "AGAP005961-RA"; class_code "j"; tss_id "TSS995";
2L	Cufflinks	exon	24072798	24072959	.	+	.	gene_id "XLOC_000645"; transcript_id "TCONS_00001039"; exon_number "8"; gene_name "AGAP005961"; oId "CUFF.1486.4"; nearest_ref "AGAP005961-RA"; class_code "j"; tss_id "TSS995";
2L	Cufflinks	exon	24073047	24073196	.	+	.	gene_id "XLOC_000645"; transcript_id "TCONS_00001039"; exon_number "9"; gene_name "AGAP005961"; oId "CUFF.1486.4"; nearest_ref "AGAP005961-RA"; class_code "j"; tss_id "TSS995";
2L	Cufflinks	exon	24073272	24073517	.	+	.	gene_id "XLOC_000645"; transcript_id "TCONS_00001039"; exon_number "10"; gene_name "AGAP005961"; oId "CUFF.1486.4"; nearest_ref "AGAP005961-RA"; class_code "j"; tss_id "TSS995";
2L	Cufflinks	exon	24073591	24075701	.	+	.	gene_id "XLOC_000645"; transcript_id "TCONS_00001039"; exon_number "11"; gene_name "AGAP005961"; oId "CUFF.1486.4"; nearest_ref "AGAP005961-RA"; class_code "j"; tss_id "TSS995";
2L	Cufflinks	exon	24108839	24129803	.	+	.	gene_id "XLOC_000646"; transcript_id "TCONS_00001040"; exon_number "1"; gene_name "AGAP005964"; oId "CUFF.1575.1"; nearest_ref "AGAP005964-RB"; class_code "s"; tss_id "TSS997";
2L	Cufflinks	exon	24135194	24135434	.	+	.	gene_id "XLOC_000646"; transcript_id "TCONS_00001040"; exon_number "2"; gene_name "AGAP005964"; oId "CUFF.1575.1"; nearest_ref "AGAP005964-RB"; class_code "s"; tss_id "TSS997";
2L	Cufflinks	exon	24334289	24334460	.	+	.	gene_id "XLOC_000650"; transcript_id "TCONS_00001044"; exon_number "1"; gene_name "AGAP005972"; oId "AGAP005972-RA"; nearest_ref "AGAP005972-RA"; class_code "="; tss_id "TSS1001"; p_id "P662";
2L	Cufflinks	exon	24336211	24336664	.	+	.	gene_id "XLOC_000650"; transcript_id "TCONS_00001044"; exon_number "2"; gene_name "AGAP005972"; oId "AGAP005972-RA"; nearest_ref "AGAP005972-RA"; class_code "="; tss_id "TSS1001"; p_id "P662";
2L	Cufflinks	exon	24336727	24337103	.	+	.	gene_id "XLOC_000650"; transcript_id "TCONS_00001044"; exon_number "3"; gene_name "AGAP005972"; oId "AGAP005972-RA"; nearest_ref "AGAP005972-RA"; class_code "="; tss_id "TSS1001"; p_id "P662";
2L	Cufflinks	exon	24337356	24337669	.	+	.	gene_id "XLOC_000650"; transcript_id "TCONS_00001044"; exon_number "4"; gene_name "AGAP005972"; oId "AGAP005972-RA"; nearest_ref "AGAP005972-RA"; class_code "="; tss_id "TSS1001"; p_id "P662";
2L	Cufflinks	exon	24446122	24446436	.	+	.	gene_id "XLOC_000655"; transcript_id "TCONS_00001054"; exon_number "1"; gene_name "AGAP005980"; oId "CUFF.1433.1"; nearest_ref "AGAP005980-RA"; class_code "="; tss_id "TSS1012"; p_id "P665";
2L	Cufflinks	exon	24446507	24446770	.	+	.	gene_id "XLOC_000655"; transcript_id "TCONS_00001054"; exon_number "2"; gene_name "AGAP005980"; oId "CUFF.1433.1"; nearest_ref "AGAP005980-RA"; class_code "="; tss_id "TSS1012"; p_id "P665";
2L	Cufflinks	exon	24446865	24451245	.	+	.	gene_id "XLOC_000655"; transcript_id "TCONS_00001054"; exon_number "3"; gene_name "AGAP005980"; oId "CUFF.1433.1"; nearest_ref "AGAP005980-RA"; class_code "="; tss_id "TSS1012"; p_id "P665";
2L	Cufflinks	exon	24546616	24547334	.	+	.	gene_id "XLOC_000660"; transcript_id "TCONS_00001060"; exon_number "1"; gene_name "AGAP005987"; oId "CUFF.1408.2"; nearest_ref "AGAP005987-RA"; class_code "="; tss_id "TSS1018"; p_id "P670";
2L	Cufflinks	exon	24552917	24553144	.	+	.	gene_id "XLOC_000660"; transcript_id "TCONS_00001060"; exon_number "2"; gene_name "AGAP005987"; oId "CUFF.1408.2"; nearest_ref "AGAP005987-RA"; class_code "="; tss_id "TSS1018"; p_id "P670";
2L	Cufflinks	exon	24553210	24553325	.	+	.	gene_id "XLOC_000660"; transcript_id "TCONS_00001060"; exon_number "3"; gene_name "AGAP005987"; oId "CUFF.1408.2"; nearest_ref "AGAP005987-RA"; class_code "="; tss_id "TSS1018"; p_id "P670";
2L	Cufflinks	exon	24553405	24553629	.	+	.	gene_id "XLOC_000660"; transcript_id "TCONS_00001060"; exon_number "4"; gene_name "AGAP005987"; oId "CUFF.1408.2"; nearest_ref "AGAP005987-RA"; class_code "="; tss_id "TSS1018"; p_id "P670";
2L	Cufflinks	exon	24555169	24555241	.	+	.	gene_id "XLOC_000660"; transcript_id "TCONS_00001060"; exon_number "5"; gene_name "AGAP005987"; oId "CUFF.1408.2"; nearest_ref "AGAP005987-RA"; class_code "="; tss_id "TSS1018"; p_id "P670";
2L	Cufflinks	exon	24555326	24557066	.	+	.	gene_id "XLOC_000660"; transcript_id "TCONS_00001060"; exon_number "6"; gene_name "AGAP005987"; oId "CUFF.1408.2"; nearest_ref "AGAP005987-RA"; class_code "="; tss_id "TSS1018"; p_id "P670";
2L	Cufflinks	exon	24557691	24557869	.	+	.	gene_id "XLOC_000661"; transcript_id "TCONS_00001062"; exon_number "1"; gene_name "AGAP005988"; oId "CUFF.1520.1"; nearest_ref "AGAP005988-RA"; class_code "j"; tss_id "TSS1021";
2L	Cufflinks	exon	24558964	24559141	.	+	.	gene_id "XLOC_000661"; transcript_id "TCONS_00001062"; exon_number "2"; gene_name "AGAP005988"; oId "CUFF.1520.1"; nearest_ref "AGAP005988-RA"; class_code "j"; tss_id "TSS1021";
2L	Cufflinks	exon	24559223	24559279	.	+	.	gene_id "XLOC_000661"; transcript_id "TCONS_00001062"; exon_number "3"; gene_name "AGAP005988"; oId "CUFF.1520.1"; nearest_ref "AGAP005988-RA"; class_code "j"; tss_id "TSS1021";
2L	Cufflinks	exon	24559560	24559767	.	+	.	gene_id "XLOC_000661"; transcript_id "TCONS_00001062"; exon_number "4"; gene_name "AGAP005988"; oId "CUFF.1520.1"; nearest_ref "AGAP005988-RA"; class_code "j"; tss_id "TSS1021";
2L	Cufflinks	exon	24559867	24560044	.	+	.	gene_id "XLOC_000661"; transcript_id "TCONS_00001062"; exon_number "5"; gene_name "AGAP005988"; oId "CUFF.1520.1"; nearest_ref "AGAP005988-RA"; class_code "j"; tss_id "TSS1021";
2L	Cufflinks	exon	24560376	24561155	.	+	.	gene_id "XLOC_000661"; transcript_id "TCONS_00001062"; exon_number "6"; gene_name "AGAP005988"; oId "CUFF.1520.1"; nearest_ref "AGAP005988-RA"; class_code "j"; tss_id "TSS1021";
2L	Cufflinks	exon	24561232	24561559	.	+	.	gene_id "XLOC_000661"; transcript_id "TCONS_00001062"; exon_number "7"; gene_name "AGAP005988"; oId "CUFF.1520.1"; nearest_ref "AGAP005988-RA"; class_code "j"; tss_id "TSS1021";
2L	Cufflinks	exon	24561627	24562002	.	+	.	gene_id "XLOC_000661"; transcript_id "TCONS_00001062"; exon_number "8"; gene_name "AGAP005988"; oId "CUFF.1520.1"; nearest_ref "AGAP005988-RA"; class_code "j"; tss_id "TSS1021";
2L	Cufflinks	exon	24557691	24557869	.	+	.	gene_id "XLOC_000661"; transcript_id "TCONS_00001063"; exon_number "1"; gene_name "AGAP005988"; oId "CUFF.1520.2"; nearest_ref "AGAP005988-RA"; class_code "j"; tss_id "TSS1021";
2L	Cufflinks	exon	24558894	24559141	.	+	.	gene_id "XLOC_000661"; transcript_id "TCONS_00001063"; exon_number "2"; gene_name "AGAP005988"; oId "CUFF.1520.2"; nearest_ref "AGAP005988-RA"; class_code "j"; tss_id "TSS1021";
2L	Cufflinks	exon	24559223	24559279	.	+	.	gene_id "XLOC_000661"; transcript_id "TCONS_00001063"; exon_number "3"; gene_name "AGAP005988"; oId "CUFF.1520.2"; nearest_ref "AGAP005988-RA"; class_code "j"; tss_id "TSS1021";
2L	Cufflinks	exon	24559560	24559794	.	+	.	gene_id "XLOC_000661"; transcript_id "TCONS_00001063"; exon_number "4"; gene_name "AGAP005988"; oId "CUFF.1520.2"; nearest_ref "AGAP005988-RA"; class_code "j"; tss_id "TSS1021";
2L	Cufflinks	exon	24559867	24560044	.	+	.	gene_id "XLOC_000661"; transcript_id "TCONS_00001063"; exon_number "5"; gene_name "AGAP005988"; oId "CUFF.1520.2"; nearest_ref "AGAP005988-RA"; class_code "j"; tss_id "TSS1021";
2L	Cufflinks	exon	24560376	24561155	.	+	.	gene_id "XLOC_000661"; transcript_id "TCONS_00001063"; exon_number "6"; gene_name "AGAP005988"; oId "CUFF.1520.2"; nearest_ref "AGAP005988-RA"; class_code "j"; tss_id "TSS1021";
2L	Cufflinks	exon	24561232	24561559	.	+	.	gene_id "XLOC_000661"; transcript_id "TCONS_00001063"; exon_number "7"; gene_name "AGAP005988"; oId "CUFF.1520.2"; nearest_ref "AGAP005988-RA"; class_code "j"; tss_id "TSS1021";
2L	Cufflinks	exon	24561627	24562002	.	+	.	gene_id "XLOC_000661"; transcript_id "TCONS_00001063"; exon_number "8"; gene_name "AGAP005988"; oId "CUFF.1520.2"; nearest_ref "AGAP005988-RA"; class_code "j"; tss_id "TSS1021";
2L	Cufflinks	exon	25462491	25462694	.	+	.	gene_id "XLOC_000675"; transcript_id "TCONS_00001080"; exon_number "1"; gene_name "AGAP006031"; oId "AGAP006031-RA"; nearest_ref "AGAP006031-RA"; class_code "="; tss_id "TSS1039"; p_id "P687";
2L	Cufflinks	exon	25464728	25465655	.	+	.	gene_id "XLOC_000675"; transcript_id "TCONS_00001080"; exon_number "2"; gene_name "AGAP006031"; oId "AGAP006031-RA"; nearest_ref "AGAP006031-RA"; class_code "="; tss_id "TSS1039"; p_id "P687";
2L	Cufflinks	exon	25465740	25466130	.	+	.	gene_id "XLOC_000675"; transcript_id "TCONS_00001080"; exon_number "3"; gene_name "AGAP006031"; oId "AGAP006031-RA"; nearest_ref "AGAP006031-RA"; class_code "="; tss_id "TSS1039"; p_id "P687";
2L	Cufflinks	exon	25466203	25466768	.	+	.	gene_id "XLOC_000675"; transcript_id "TCONS_00001080"; exon_number "4"; gene_name "AGAP006031"; oId "AGAP006031-RA"; nearest_ref "AGAP006031-RA"; class_code "="; tss_id "TSS1039"; p_id "P687";
2L	Cufflinks	exon	25521114	25521159	.	+	.	gene_id "XLOC_000678"; transcript_id "TCONS_00001084"; exon_number "1"; gene_name "AGAP006037"; oId "AGAP006037-RA"; nearest_ref "AGAP006037-RA"; class_code "="; tss_id "TSS1043"; p_id "P690";
2L	Cufflinks	exon	25521650	25522401	.	+	.	gene_id "XLOC_000678"; transcript_id "TCONS_00001084"; exon_number "2"; gene_name "AGAP006037"; oId "AGAP006037-RA"; nearest_ref "AGAP006037-RA"; class_code "="; tss_id "TSS1043"; p_id "P690";
2L	Cufflinks	exon	25522651	25522778	.	+	.	gene_id "XLOC_000678"; transcript_id "TCONS_00001084"; exon_number "3"; gene_name "AGAP006037"; oId "AGAP006037-RA"; nearest_ref "AGAP006037-RA"; class_code "="; tss_id "TSS1043"; p_id "P690";
2L	Cufflinks	exon	25523078	25523716	.	+	.	gene_id "XLOC_000678"; transcript_id "TCONS_00001084"; exon_number "4"; gene_name "AGAP006037"; oId "AGAP006037-RA"; nearest_ref "AGAP006037-RA"; class_code "="; tss_id "TSS1043"; p_id "P690";
2L	Cufflinks	exon	25627062	25627203	.	+	.	gene_id "XLOC_000681"; transcript_id "TCONS_00001089"; exon_number "1"; gene_name "AGAP006046"; oId "AGAP006046-RA"; nearest_ref "AGAP006046-RA"; class_code "="; tss_id "TSS1047"; p_id "P693";
2L	Cufflinks	exon	25627321	25629263	.	+	.	gene_id "XLOC_000681"; transcript_id "TCONS_00001089"; exon_number "2"; gene_name "AGAP006046"; oId "AGAP006046-RA"; nearest_ref "AGAP006046-RA"; class_code "="; tss_id "TSS1047"; p_id "P693";
2L	Cufflinks	exon	25629332	25629829	.	+	.	gene_id "XLOC_000681"; transcript_id "TCONS_00001089"; exon_number "3"; gene_name "AGAP006046"; oId "AGAP006046-RA"; nearest_ref "AGAP006046-RA"; class_code "="; tss_id "TSS1047"; p_id "P693";
2L	Cufflinks	exon	25629905	25630532	.	+	.	gene_id "XLOC_000681"; transcript_id "TCONS_00001089"; exon_number "4"; gene_name "AGAP006046"; oId "AGAP006046-RA"; nearest_ref "AGAP006046-RA"; class_code "="; tss_id "TSS1047"; p_id "P693";
2L	Cufflinks	exon	25630606	25630762	.	+	.	gene_id "XLOC_000681"; transcript_id "TCONS_00001089"; exon_number "5"; gene_name "AGAP006046"; oId "AGAP006046-RA"; nearest_ref "AGAP006046-RA"; class_code "="; tss_id "TSS1047"; p_id "P693";
2L	Cufflinks	exon	25630862	25631306	.	+	.	gene_id "XLOC_000681"; transcript_id "TCONS_00001089"; exon_number "6"; gene_name "AGAP006046"; oId "AGAP006046-RA"; nearest_ref "AGAP006046-RA"; class_code "="; tss_id "TSS1047"; p_id "P693";
2L	Cufflinks	exon	25631397	25632169	.	+	.	gene_id "XLOC_000681"; transcript_id "TCONS_00001089"; exon_number "7"; gene_name "AGAP006046"; oId "AGAP006046-RA"; nearest_ref "AGAP006046-RA"; class_code "="; tss_id "TSS1047"; p_id "P693";
2L	Cufflinks	exon	25672651	25673112	.	+	.	gene_id "XLOC_000684"; transcript_id "TCONS_00001092"; exon_number "1"; gene_name "AGAP006056"; oId "AGAP006056-RA"; nearest_ref "AGAP006056-RA"; class_code "="; tss_id "TSS1051"; p_id "P696";
2L	Cufflinks	exon	25673184	25673271	.	+	.	gene_id "XLOC_000684"; transcript_id "TCONS_00001092"; exon_number "2"; gene_name "AGAP006056"; oId "AGAP006056-RA"; nearest_ref "AGAP006056-RA"; class_code "="; tss_id "TSS1051"; p_id "P696";
2L	Cufflinks	exon	25673346	25673432	.	+	.	gene_id "XLOC_000684"; transcript_id "TCONS_00001092"; exon_number "3"; gene_name "AGAP006056"; oId "AGAP006056-RA"; nearest_ref "AGAP006056-RA"; class_code "="; tss_id "TSS1051"; p_id "P696";
2L	Cufflinks	exon	25673494	25673946	.	+	.	gene_id "XLOC_000684"; transcript_id "TCONS_00001092"; exon_number "4"; gene_name "AGAP006056"; oId "AGAP006056-RA"; nearest_ref "AGAP006056-RA"; class_code "="; tss_id "TSS1051"; p_id "P696";
2L	Cufflinks	exon	25950088	25950448	.	+	.	gene_id "XLOC_000686"; transcript_id "TCONS_00001095"; exon_number "1"; gene_name "AGAP006063"; oId "CUFF.1464.2"; nearest_ref "AGAP006063-RA"; class_code "="; tss_id "TSS1054"; p_id "P698";
2L	Cufflinks	exon	25964303	25964494	.	+	.	gene_id "XLOC_000686"; transcript_id "TCONS_00001095"; exon_number "2"; gene_name "AGAP006063"; oId "CUFF.1464.2"; nearest_ref "AGAP006063-RA"; class_code "="; tss_id "TSS1054"; p_id "P698";
2L	Cufflinks	exon	25972511	25972797	.	+	.	gene_id "XLOC_000686"; transcript_id "TCONS_00001095"; exon_number "3"; gene_name "AGAP006063"; oId "CUFF.1464.2"; nearest_ref "AGAP006063-RA"; class_code "="; tss_id "TSS1054"; p_id "P698";
2L	Cufflinks	exon	25972875	25973042	.	+	.	gene_id "XLOC_000686"; transcript_id "TCONS_00001095"; exon_number "4"; gene_name "AGAP006063"; oId "CUFF.1464.2"; nearest_ref "AGAP006063-RA"; class_code "="; tss_id "TSS1054"; p_id "P698";
2L	Cufflinks	exon	25973657	25974648	.	+	.	gene_id "XLOC_000686"; transcript_id "TCONS_00001095"; exon_number "5"; gene_name "AGAP006063"; oId "CUFF.1464.2"; nearest_ref "AGAP006063-RA"; class_code "="; tss_id "TSS1054"; p_id "P698";
2L	Cufflinks	exon	25974727	25977594	.	+	.	gene_id "XLOC_000686"; transcript_id "TCONS_00001095"; exon_number "6"; gene_name "AGAP006063"; oId "CUFF.1464.2"; nearest_ref "AGAP006063-RA"; class_code "="; tss_id "TSS1054"; p_id "P698";
2L	Cufflinks	exon	25977898	25978124	.	+	.	gene_id "XLOC_000687"; transcript_id "TCONS_00001096"; exon_number "1"; gene_name "AGAP006065"; oId "AGAP006065-RA"; nearest_ref "AGAP006065-RA"; class_code "="; tss_id "TSS1055"; p_id "P699";
2L	Cufflinks	exon	25978260	25979217	.	+	.	gene_id "XLOC_000687"; transcript_id "TCONS_00001096"; exon_number "2"; gene_name "AGAP006065"; oId "AGAP006065-RA"; nearest_ref "AGAP006065-RA"; class_code "="; tss_id "TSS1055"; p_id "P699";
2L	Cufflinks	exon	25979305	25979619	.	+	.	gene_id "XLOC_000687"; transcript_id "TCONS_00001096"; exon_number "3"; gene_name "AGAP006065"; oId "AGAP006065-RA"; nearest_ref "AGAP006065-RA"; class_code "="; tss_id "TSS1055"; p_id "P699";
2L	Cufflinks	exon	26551903	26552040	.	+	.	gene_id "XLOC_000704"; transcript_id "TCONS_00001119"; exon_number "1"; gene_name "AGAP006091"; oId "CUFF.1620.1"; nearest_ref "AGAP006091-RA"; class_code "="; tss_id "TSS1077"; p_id "P717";
2L	Cufflinks	exon	26553994	26554423	.	+	.	gene_id "XLOC_000704"; transcript_id "TCONS_00001119"; exon_number "2"; gene_name "AGAP006091"; oId "CUFF.1620.1"; nearest_ref "AGAP006091-RA"; class_code "="; tss_id "TSS1077"; p_id "P717";
2L	Cufflinks	exon	26581390	26581653	.	+	.	gene_id "XLOC_000704"; transcript_id "TCONS_00001119"; exon_number "3"; gene_name "AGAP006091"; oId "CUFF.1620.1"; nearest_ref "AGAP006091-RA"; class_code "="; tss_id "TSS1077"; p_id "P717";
2L	Cufflinks	exon	26581738	26582000	.	+	.	gene_id "XLOC_000704"; transcript_id "TCONS_00001119"; exon_number "4"; gene_name "AGAP006091"; oId "CUFF.1620.1"; nearest_ref "AGAP006091-RA"; class_code "="; tss_id "TSS1077"; p_id "P717";
2L	Cufflinks	exon	26582880	26587784	.	+	.	gene_id "XLOC_000704"; transcript_id "TCONS_00001119"; exon_number "5"; gene_name "AGAP006091"; oId "CUFF.1620.1"; nearest_ref "AGAP006091-RA"; class_code "="; tss_id "TSS1077"; p_id "P717";
2L	Cufflinks	exon	26651541	26651613	.	+	.	gene_id "XLOC_000708"; transcript_id "TCONS_00001125"; exon_number "1"; gene_name "AGAP006101"; oId "AGAP006101-RA"; nearest_ref "AGAP006101-RA"; class_code "="; tss_id "TSS1083"; p_id "P721";
2L	Cufflinks	exon	26656660	26657408	.	+	.	gene_id "XLOC_000708"; transcript_id "TCONS_00001125"; exon_number "2"; gene_name "AGAP006101"; oId "AGAP006101-RA"; nearest_ref "AGAP006101-RA"; class_code "="; tss_id "TSS1083"; p_id "P721";
2L	Cufflinks	exon	26677062	26677227	.	+	.	gene_id "XLOC_000708"; transcript_id "TCONS_00001125"; exon_number "3"; gene_name "AGAP006101"; oId "AGAP006101-RA"; nearest_ref "AGAP006101-RA"; class_code "="; tss_id "TSS1083"; p_id "P721";
2L	Cufflinks	exon	26677322	26677580	.	+	.	gene_id "XLOC_000708"; transcript_id "TCONS_00001125"; exon_number "4"; gene_name "AGAP006101"; oId "AGAP006101-RA"; nearest_ref "AGAP006101-RA"; class_code "="; tss_id "TSS1083"; p_id "P721";
2L	Cufflinks	exon	26678518	26678687	.	+	.	gene_id "XLOC_000708"; transcript_id "TCONS_00001125"; exon_number "5"; gene_name "AGAP006101"; oId "AGAP006101-RA"; nearest_ref "AGAP006101-RA"; class_code "="; tss_id "TSS1083"; p_id "P721";
2L	Cufflinks	exon	26678841	26679007	.	+	.	gene_id "XLOC_000708"; transcript_id "TCONS_00001125"; exon_number "6"; gene_name "AGAP006101"; oId "AGAP006101-RA"; nearest_ref "AGAP006101-RA"; class_code "="; tss_id "TSS1083"; p_id "P721";
2L	Cufflinks	exon	26679102	26679176	.	+	.	gene_id "XLOC_000708"; transcript_id "TCONS_00001125"; exon_number "7"; gene_name "AGAP006101"; oId "AGAP006101-RA"; nearest_ref "AGAP006101-RA"; class_code "="; tss_id "TSS1083"; p_id "P721";
2L	Cufflinks	exon	26679267	26679351	.	+	.	gene_id "XLOC_000708"; transcript_id "TCONS_00001125"; exon_number "8"; gene_name "AGAP006101"; oId "AGAP006101-RA"; nearest_ref "AGAP006101-RA"; class_code "="; tss_id "TSS1083"; p_id "P721";
2L	Cufflinks	exon	26680511	26682287	.	+	.	gene_id "XLOC_000708"; transcript_id "TCONS_00001125"; exon_number "9"; gene_name "AGAP006101"; oId "AGAP006101-RA"; nearest_ref "AGAP006101-RA"; class_code "="; tss_id "TSS1083"; p_id "P721";
2L	Cufflinks	exon	26792982	26793934	.	+	.	gene_id "XLOC_000714"; transcript_id "TCONS_00001144"; exon_number "1"; gene_name "AGAP006111"; oId "CUFF.1628.1"; nearest_ref "AGAP006111-RA"; class_code "j"; tss_id "TSS1097";
2L	Cufflinks	exon	26794173	26794448	.	+	.	gene_id "XLOC_000714"; transcript_id "TCONS_00001144"; exon_number "2"; gene_name "AGAP006111"; oId "CUFF.1628.1"; nearest_ref "AGAP006111-RA"; class_code "j"; tss_id "TSS1097";
2L	Cufflinks	exon	26794573	26794745	.	+	.	gene_id "XLOC_000714"; transcript_id "TCONS_00001144"; exon_number "3"; gene_name "AGAP006111"; oId "CUFF.1628.1"; nearest_ref "AGAP006111-RA"; class_code "j"; tss_id "TSS1097";
2L	Cufflinks	exon	26796971	26797371	.	+	.	gene_id "XLOC_000714"; transcript_id "TCONS_00001144"; exon_number "4"; gene_name "AGAP006111"; oId "CUFF.1628.1"; nearest_ref "AGAP006111-RA"; class_code "j"; tss_id "TSS1097";
2L	Cufflinks	exon	26797446	26797743	.	+	.	gene_id "XLOC_000714"; transcript_id "TCONS_00001144"; exon_number "5"; gene_name "AGAP006111"; oId "CUFF.1628.1"; nearest_ref "AGAP006111-RA"; class_code "j"; tss_id "TSS1097";
2L	Cufflinks	exon	26811038	26811102	.	+	.	gene_id "XLOC_000714"; transcript_id "TCONS_00001144"; exon_number "6"; gene_name "AGAP006111"; oId "CUFF.1628.1"; nearest_ref "AGAP006111-RA"; class_code "j"; tss_id "TSS1097";
2L	Cufflinks	exon	26870681	26870833	.	+	.	gene_id "XLOC_000717"; transcript_id "TCONS_00001148"; exon_number "1"; gene_name "AGAP006115"; oId "CUFF.1641.1"; nearest_ref "AGAP006115-RA"; class_code "j"; tss_id "TSS1101";
2L	Cufflinks	exon	26874977	26875450	.	+	.	gene_id "XLOC_000717"; transcript_id "TCONS_00001148"; exon_number "2"; gene_name "AGAP006115"; oId "CUFF.1641.1"; nearest_ref "AGAP006115-RA"; class_code "j"; tss_id "TSS1101";
2L	Cufflinks	exon	26875534	26875640	.	+	.	gene_id "XLOC_000717"; transcript_id "TCONS_00001148"; exon_number "3"; gene_name "AGAP006115"; oId "CUFF.1641.1"; nearest_ref "AGAP006115-RA"; class_code "j"; tss_id "TSS1101";
2L	Cufflinks	exon	26878056	26878617	.	+	.	gene_id "XLOC_000717"; transcript_id "TCONS_00001148"; exon_number "4"; gene_name "AGAP006115"; oId "CUFF.1641.1"; nearest_ref "AGAP006115-RA"; class_code "j"; tss_id "TSS1101";
2L	Cufflinks	exon	26878707	26878871	.	+	.	gene_id "XLOC_000717"; transcript_id "TCONS_00001148"; exon_number "5"; gene_name "AGAP006115"; oId "CUFF.1641.1"; nearest_ref "AGAP006115-RA"; class_code "j"; tss_id "TSS1101";
2L	Cufflinks	exon	26883679	26885618	.	+	.	gene_id "XLOC_000717"; transcript_id "TCONS_00001148"; exon_number "6"; gene_name "AGAP006115"; oId "CUFF.1641.1"; nearest_ref "AGAP006115-RA"; class_code "j"; tss_id "TSS1101";
2L	Cufflinks	exon	26885686	26885880	.	+	.	gene_id "XLOC_000717"; transcript_id "TCONS_00001148"; exon_number "7"; gene_name "AGAP006115"; oId "CUFF.1641.1"; nearest_ref "AGAP006115-RA"; class_code "j"; tss_id "TSS1101";
2L	Cufflinks	exon	26885965	26886193	.	+	.	gene_id "XLOC_000717"; transcript_id "TCONS_00001148"; exon_number "8"; gene_name "AGAP006115"; oId "CUFF.1641.1"; nearest_ref "AGAP006115-RA"; class_code "j"; tss_id "TSS1101";
2L	Cufflinks	exon	26886265	26888165	.	+	.	gene_id "XLOC_000717"; transcript_id "TCONS_00001148"; exon_number "9"; gene_name "AGAP006115"; oId "CUFF.1641.1"; nearest_ref "AGAP006115-RA"; class_code "j"; tss_id "TSS1101";
2L	Cufflinks	exon	26874708	26874764	.	+	.	gene_id "XLOC_000717"; transcript_id "TCONS_00001150"; exon_number "1"; gene_name "AGAP006115"; oId "AGAP006115-RB"; nearest_ref "AGAP006115-RB"; class_code "="; tss_id "TSS1102"; p_id "P736";
2L	Cufflinks	exon	26874977	26875450	.	+	.	gene_id "XLOC_000717"; transcript_id "TCONS_00001150"; exon_number "2"; gene_name "AGAP006115"; oId "AGAP006115-RB"; nearest_ref "AGAP006115-RB"; class_code "="; tss_id "TSS1102"; p_id "P736";
2L	Cufflinks	exon	26875534	26875640	.	+	.	gene_id "XLOC_000717"; transcript_id "TCONS_00001150"; exon_number "3"; gene_name "AGAP006115"; oId "AGAP006115-RB"; nearest_ref "AGAP006115-RB"; class_code "="; tss_id "TSS1102"; p_id "P736";
2L	Cufflinks	exon	26878056	26878617	.	+	.	gene_id "XLOC_000717"; transcript_id "TCONS_00001150"; exon_number "4"; gene_name "AGAP006115"; oId "AGAP006115-RB"; nearest_ref "AGAP006115-RB"; class_code "="; tss_id "TSS1102"; p_id "P736";
2L	Cufflinks	exon	26878707	26878871	.	+	.	gene_id "XLOC_000717"; transcript_id "TCONS_00001150"; exon_number "5"; gene_name "AGAP006115"; oId "AGAP006115-RB"; nearest_ref "AGAP006115-RB"; class_code "="; tss_id "TSS1102"; p_id "P736";
2L	Cufflinks	exon	26883679	26885618	.	+	.	gene_id "XLOC_000717"; transcript_id "TCONS_00001150"; exon_number "6"; gene_name "AGAP006115"; oId "AGAP006115-RB"; nearest_ref "AGAP006115-RB"; class_code "="; tss_id "TSS1102"; p_id "P736";
2L	Cufflinks	exon	26885686	26885880	.	+	.	gene_id "XLOC_000717"; transcript_id "TCONS_00001150"; exon_number "7"; gene_name "AGAP006115"; oId "AGAP006115-RB"; nearest_ref "AGAP006115-RB"; class_code "="; tss_id "TSS1102"; p_id "P736";
2L	Cufflinks	exon	26885965	26886193	.	+	.	gene_id "XLOC_000717"; transcript_id "TCONS_00001150"; exon_number "8"; gene_name "AGAP006115"; oId "AGAP006115-RB"; nearest_ref "AGAP006115-RB"; class_code "="; tss_id "TSS1102"; p_id "P736";
2L	Cufflinks	exon	26886265	26886744	.	+	.	gene_id "XLOC_000717"; transcript_id "TCONS_00001150"; exon_number "9"; gene_name "AGAP006115"; oId "AGAP006115-RB"; nearest_ref "AGAP006115-RB"; class_code "="; tss_id "TSS1102"; p_id "P736";
2L	Cufflinks	exon	26889803	26890017	.	+	.	gene_id "XLOC_000718"; transcript_id "TCONS_00001153"; exon_number "1"; gene_name "AGAP006116"; oId "CUFF.1630.2"; nearest_ref "AGAP006116-RA"; class_code "j"; tss_id "TSS1104";
2L	Cufflinks	exon	26890333	26890508	.	+	.	gene_id "XLOC_000718"; transcript_id "TCONS_00001153"; exon_number "2"; gene_name "AGAP006116"; oId "CUFF.1630.2"; nearest_ref "AGAP006116-RA"; class_code "j"; tss_id "TSS1104";
2L	Cufflinks	exon	26890773	26891602	.	+	.	gene_id "XLOC_000718"; transcript_id "TCONS_00001153"; exon_number "3"; gene_name "AGAP006116"; oId "CUFF.1630.2"; nearest_ref "AGAP006116-RA"; class_code "j"; tss_id "TSS1104";
2L	Cufflinks	exon	26891671	26891819	.	+	.	gene_id "XLOC_000718"; transcript_id "TCONS_00001153"; exon_number "4"; gene_name "AGAP006116"; oId "CUFF.1630.2"; nearest_ref "AGAP006116-RA"; class_code "j"; tss_id "TSS1104";
2L	Cufflinks	exon	26891891	26891996	.	+	.	gene_id "XLOC_000718"; transcript_id "TCONS_00001153"; exon_number "5"; gene_name "AGAP006116"; oId "CUFF.1630.2"; nearest_ref "AGAP006116-RA"; class_code "j"; tss_id "TSS1104";
2L	Cufflinks	exon	26892067	26892968	.	+	.	gene_id "XLOC_000718"; transcript_id "TCONS_00001153"; exon_number "6"; gene_name "AGAP006116"; oId "CUFF.1630.2"; nearest_ref "AGAP006116-RA"; class_code "j"; tss_id "TSS1104";
2L	Cufflinks	exon	26893055	26893218	.	+	.	gene_id "XLOC_000718"; transcript_id "TCONS_00001153"; exon_number "7"; gene_name "AGAP006116"; oId "CUFF.1630.2"; nearest_ref "AGAP006116-RA"; class_code "j"; tss_id "TSS1104";
2L	Cufflinks	exon	26893288	26893552	.	+	.	gene_id "XLOC_000718"; transcript_id "TCONS_00001153"; exon_number "8"; gene_name "AGAP006116"; oId "CUFF.1630.2"; nearest_ref "AGAP006116-RA"; class_code "j"; tss_id "TSS1104";
2L	Cufflinks	exon	26893620	26894370	.	+	.	gene_id "XLOC_000718"; transcript_id "TCONS_00001153"; exon_number "9"; gene_name "AGAP006116"; oId "CUFF.1630.2"; nearest_ref "AGAP006116-RA"; class_code "j"; tss_id "TSS1104";
2L	Cufflinks	exon	26894459	26894556	.	+	.	gene_id "XLOC_000718"; transcript_id "TCONS_00001153"; exon_number "10"; gene_name "AGAP006116"; oId "CUFF.1630.2"; nearest_ref "AGAP006116-RA"; class_code "j"; tss_id "TSS1104";
2L	Cufflinks	exon	26894632	26895838	.	+	.	gene_id "XLOC_000718"; transcript_id "TCONS_00001153"; exon_number "11"; gene_name "AGAP006116"; oId "CUFF.1630.2"; nearest_ref "AGAP006116-RA"; class_code "j"; tss_id "TSS1104";
2L	Cufflinks	exon	27082549	27082765	.	+	.	gene_id "XLOC_000727"; transcript_id "TCONS_00001166"; exon_number "1"; gene_name "AGAP006138"; oId "AGAP006138-RA"; nearest_ref "AGAP006138-RA"; class_code "="; tss_id "TSS1116"; p_id "P747";
2L	Cufflinks	exon	27082835	27083522	.	+	.	gene_id "XLOC_000727"; transcript_id "TCONS_00001166"; exon_number "2"; gene_name "AGAP006138"; oId "AGAP006138-RA"; nearest_ref "AGAP006138-RA"; class_code "="; tss_id "TSS1116"; p_id "P747";
2L	Cufflinks	exon	27083592	27085028	.	+	.	gene_id "XLOC_000727"; transcript_id "TCONS_00001166"; exon_number "3"; gene_name "AGAP006138"; oId "AGAP006138-RA"; nearest_ref "AGAP006138-RA"; class_code "="; tss_id "TSS1116"; p_id "P747";
2L	Cufflinks	exon	27085200	27085347	.	+	.	gene_id "XLOC_000728"; transcript_id "TCONS_00001167"; exon_number "1"; gene_name "AGAP006139"; oId "CUFF.1541.1"; nearest_ref "AGAP006139-RB"; class_code "="; tss_id "TSS1117"; p_id "P748";
2L	Cufflinks	exon	27086061	27086366	.	+	.	gene_id "XLOC_000728"; transcript_id "TCONS_00001167"; exon_number "2"; gene_name "AGAP006139"; oId "CUFF.1541.1"; nearest_ref "AGAP006139-RB"; class_code "="; tss_id "TSS1117"; p_id "P748";
2L	Cufflinks	exon	27086461	27086671	.	+	.	gene_id "XLOC_000728"; transcript_id "TCONS_00001167"; exon_number "3"; gene_name "AGAP006139"; oId "CUFF.1541.1"; nearest_ref "AGAP006139-RB"; class_code "="; tss_id "TSS1117"; p_id "P748";
2L	Cufflinks	exon	27087378	27087543	.	+	.	gene_id "XLOC_000728"; transcript_id "TCONS_00001167"; exon_number "4"; gene_name "AGAP006139"; oId "CUFF.1541.1"; nearest_ref "AGAP006139-RB"; class_code "="; tss_id "TSS1117"; p_id "P748";
2L	Cufflinks	exon	27087630	27087794	.	+	.	gene_id "XLOC_000728"; transcript_id "TCONS_00001167"; exon_number "5"; gene_name "AGAP006139"; oId "CUFF.1541.1"; nearest_ref "AGAP006139-RB"; class_code "="; tss_id "TSS1117"; p_id "P748";
2L	Cufflinks	exon	27087877	27087983	.	+	.	gene_id "XLOC_000728"; transcript_id "TCONS_00001167"; exon_number "6"; gene_name "AGAP006139"; oId "CUFF.1541.1"; nearest_ref "AGAP006139-RB"; class_code "="; tss_id "TSS1117"; p_id "P748";
2L	Cufflinks	exon	27088102	27088665	.	+	.	gene_id "XLOC_000728"; transcript_id "TCONS_00001167"; exon_number "7"; gene_name "AGAP006139"; oId "CUFF.1541.1"; nearest_ref "AGAP006139-RB"; class_code "="; tss_id "TSS1117"; p_id "P748";
2L	Cufflinks	exon	27088741	27090977	.	+	.	gene_id "XLOC_000728"; transcript_id "TCONS_00001167"; exon_number "8"; gene_name "AGAP006139"; oId "CUFF.1541.1"; nearest_ref "AGAP006139-RB"; class_code "="; tss_id "TSS1117"; p_id "P748";
2L	Cufflinks	exon	27085200	27086366	.	+	.	gene_id "XLOC_000728"; transcript_id "TCONS_00001168"; exon_number "1"; gene_name "AGAP006139"; oId "CUFF.1541.2"; nearest_ref "AGAP006139-RA"; class_code "j"; tss_id "TSS1117";
2L	Cufflinks	exon	27086461	27086671	.	+	.	gene_id "XLOC_000728"; transcript_id "TCONS_00001168"; exon_number "2"; gene_name "AGAP006139"; oId "CUFF.1541.2"; nearest_ref "AGAP006139-RA"; class_code "j"; tss_id "TSS1117";
2L	Cufflinks	exon	27087378	27087543	.	+	.	gene_id "XLOC_000728"; transcript_id "TCONS_00001168"; exon_number "3"; gene_name "AGAP006139"; oId "CUFF.1541.2"; nearest_ref "AGAP006139-RA"; class_code "j"; tss_id "TSS1117";
2L	Cufflinks	exon	27087630	27087794	.	+	.	gene_id "XLOC_000728"; transcript_id "TCONS_00001168"; exon_number "4"; gene_name "AGAP006139"; oId "CUFF.1541.2"; nearest_ref "AGAP006139-RA"; class_code "j"; tss_id "TSS1117";
2L	Cufflinks	exon	27087877	27087983	.	+	.	gene_id "XLOC_000728"; transcript_id "TCONS_00001168"; exon_number "5"; gene_name "AGAP006139"; oId "CUFF.1541.2"; nearest_ref "AGAP006139-RA"; class_code "j"; tss_id "TSS1117";
2L	Cufflinks	exon	27088102	27088665	.	+	.	gene_id "XLOC_000728"; transcript_id "TCONS_00001168"; exon_number "6"; gene_name "AGAP006139"; oId "CUFF.1541.2"; nearest_ref "AGAP006139-RA"; class_code "j"; tss_id "TSS1117";
2L	Cufflinks	exon	27088741	27090977	.	+	.	gene_id "XLOC_000728"; transcript_id "TCONS_00001168"; exon_number "7"; gene_name "AGAP006139"; oId "CUFF.1541.2"; nearest_ref "AGAP006139-RA"; class_code "j"; tss_id "TSS1117";
2L	Cufflinks	exon	27137848	27138119	.	+	.	gene_id "XLOC_000732"; transcript_id "TCONS_00001174"; exon_number "1"; gene_name "AGAP006144"; oId "CUFF.1726.1"; nearest_ref "AGAP006144-RA"; class_code "j"; tss_id "TSS1122";
2L	Cufflinks	exon	27138193	27147890	.	+	.	gene_id "XLOC_000732"; transcript_id "TCONS_00001174"; exon_number "2"; gene_name "AGAP006144"; oId "CUFF.1726.1"; nearest_ref "AGAP006144-RA"; class_code "j"; tss_id "TSS1122";
2L	Cufflinks	exon	27148044	27148377	.	+	.	gene_id "XLOC_000732"; transcript_id "TCONS_00001174"; exon_number "3"; gene_name "AGAP006144"; oId "CUFF.1726.1"; nearest_ref "AGAP006144-RA"; class_code "j"; tss_id "TSS1122";
2L	Cufflinks	exon	27137848	27138119	.	+	.	gene_id "XLOC_000732"; transcript_id "TCONS_00001175"; exon_number "1"; gene_name "AGAP006144"; oId "CUFF.1726.2"; nearest_ref "AGAP006144-RA"; class_code "j"; tss_id "TSS1122";
2L	Cufflinks	exon	27138193	27147309	.	+	.	gene_id "XLOC_000732"; transcript_id "TCONS_00001175"; exon_number "2"; gene_name "AGAP006144"; oId "CUFF.1726.2"; nearest_ref "AGAP006144-RA"; class_code "j"; tss_id "TSS1122";
2L	Cufflinks	exon	27147454	27147890	.	+	.	gene_id "XLOC_000732"; transcript_id "TCONS_00001175"; exon_number "3"; gene_name "AGAP006144"; oId "CUFF.1726.2"; nearest_ref "AGAP006144-RA"; class_code "j"; tss_id "TSS1122";
2L	Cufflinks	exon	27148044	27148377	.	+	.	gene_id "XLOC_000732"; transcript_id "TCONS_00001175"; exon_number "4"; gene_name "AGAP006144"; oId "CUFF.1726.2"; nearest_ref "AGAP006144-RA"; class_code "j"; tss_id "TSS1122";
2L	Cufflinks	exon	27528447	27528664	.	+	.	gene_id "XLOC_000747"; transcript_id "TCONS_00001196"; exon_number "1"; gene_name "AGAP006168"; oId "CUFF.1722.1"; nearest_ref "AGAP006168-RA"; class_code "j"; tss_id "TSS1145";
2L	Cufflinks	exon	27533591	27533667	.	+	.	gene_id "XLOC_000747"; transcript_id "TCONS_00001196"; exon_number "2"; gene_name "AGAP006168"; oId "CUFF.1722.1"; nearest_ref "AGAP006168-RA"; class_code "j"; tss_id "TSS1145";
2L	Cufflinks	exon	27549456	27549555	.	+	.	gene_id "XLOC_000747"; transcript_id "TCONS_00001196"; exon_number "3"; gene_name "AGAP006168"; oId "CUFF.1722.1"; nearest_ref "AGAP006168-RA"; class_code "j"; tss_id "TSS1145";
2L	Cufflinks	exon	27549669	27549845	.	+	.	gene_id "XLOC_000747"; transcript_id "TCONS_00001196"; exon_number "4"; gene_name "AGAP006168"; oId "CUFF.1722.1"; nearest_ref "AGAP006168-RA"; class_code "j"; tss_id "TSS1145";
2L	Cufflinks	exon	27570670	27571106	.	+	.	gene_id "XLOC_000747"; transcript_id "TCONS_00001196"; exon_number "5"; gene_name "AGAP006168"; oId "CUFF.1722.1"; nearest_ref "AGAP006168-RA"; class_code "j"; tss_id "TSS1145";
2L	Cufflinks	exon	27571191	27575569	.	+	.	gene_id "XLOC_000747"; transcript_id "TCONS_00001196"; exon_number "6"; gene_name "AGAP006168"; oId "CUFF.1722.1"; nearest_ref "AGAP006168-RA"; class_code "j"; tss_id "TSS1145";
2L	Cufflinks	exon	27856288	27856425	.	+	.	gene_id "XLOC_000754"; transcript_id "TCONS_00001206"; exon_number "1"; gene_name "AGAP006184"; oId "CUFF.1723.1"; nearest_ref "AGAP006184-RA"; class_code "j"; tss_id "TSS1156";
2L	Cufflinks	exon	27864773	27864897	.	+	.	gene_id "XLOC_000754"; transcript_id "TCONS_00001206"; exon_number "2"; gene_name "AGAP006184"; oId "CUFF.1723.1"; nearest_ref "AGAP006184-RA"; class_code "j"; tss_id "TSS1156";
2L	Cufflinks	exon	27867735	27867895	.	+	.	gene_id "XLOC_000754"; transcript_id "TCONS_00001206"; exon_number "3"; gene_name "AGAP006184"; oId "CUFF.1723.1"; nearest_ref "AGAP006184-RA"; class_code "j"; tss_id "TSS1156";
2L	Cufflinks	exon	27868010	27868193	.	+	.	gene_id "XLOC_000754"; transcript_id "TCONS_00001206"; exon_number "4"; gene_name "AGAP006184"; oId "CUFF.1723.1"; nearest_ref "AGAP006184-RA"; class_code "j"; tss_id "TSS1156";
2L	Cufflinks	exon	27869606	27869648	.	+	.	gene_id "XLOC_000754"; transcript_id "TCONS_00001206"; exon_number "5"; gene_name "AGAP006184"; oId "CUFF.1723.1"; nearest_ref "AGAP006184-RA"; class_code "j"; tss_id "TSS1156";
2L	Cufflinks	exon	27869773	27870979	.	+	.	gene_id "XLOC_000754"; transcript_id "TCONS_00001206"; exon_number "6"; gene_name "AGAP006184"; oId "CUFF.1723.1"; nearest_ref "AGAP006184-RA"; class_code "j"; tss_id "TSS1156";
2L	Cufflinks	exon	27871039	27871281	.	+	.	gene_id "XLOC_000754"; transcript_id "TCONS_00001206"; exon_number "7"; gene_name "AGAP006184"; oId "CUFF.1723.1"; nearest_ref "AGAP006184-RA"; class_code "j"; tss_id "TSS1156";
2L	Cufflinks	exon	27871359	27871810	.	+	.	gene_id "XLOC_000754"; transcript_id "TCONS_00001206"; exon_number "8"; gene_name "AGAP006184"; oId "CUFF.1723.1"; nearest_ref "AGAP006184-RA"; class_code "j"; tss_id "TSS1156";
2L	Cufflinks	exon	27863960	27864006	.	+	.	gene_id "XLOC_000754"; transcript_id "TCONS_00001207"; exon_number "1"; gene_name "AGAP006184"; oId "AGAP006184-RA"; nearest_ref "AGAP006184-RA"; class_code "="; tss_id "TSS1157"; p_id "P772";
2L	Cufflinks	exon	27864764	27864897	.	+	.	gene_id "XLOC_000754"; transcript_id "TCONS_00001207"; exon_number "2"; gene_name "AGAP006184"; oId "AGAP006184-RA"; nearest_ref "AGAP006184-RA"; class_code "="; tss_id "TSS1157"; p_id "P772";
2L	Cufflinks	exon	27867735	27867895	.	+	.	gene_id "XLOC_000754"; transcript_id "TCONS_00001207"; exon_number "3"; gene_name "AGAP006184"; oId "AGAP006184-RA"; nearest_ref "AGAP006184-RA"; class_code "="; tss_id "TSS1157"; p_id "P772";
2L	Cufflinks	exon	27868010	27868193	.	+	.	gene_id "XLOC_000754"; transcript_id "TCONS_00001207"; exon_number "4"; gene_name "AGAP006184"; oId "AGAP006184-RA"; nearest_ref "AGAP006184-RA"; class_code "="; tss_id "TSS1157"; p_id "P772";
2L	Cufflinks	exon	27869606	27869648	.	+	.	gene_id "XLOC_000754"; transcript_id "TCONS_00001207"; exon_number "5"; gene_name "AGAP006184"; oId "AGAP006184-RA"; nearest_ref "AGAP006184-RA"; class_code "="; tss_id "TSS1157"; p_id "P772";
2L	Cufflinks	exon	27869773	27870979	.	+	.	gene_id "XLOC_000754"; transcript_id "TCONS_00001207"; exon_number "6"; gene_name "AGAP006184"; oId "AGAP006184-RA"; nearest_ref "AGAP006184-RA"; class_code "="; tss_id "TSS1157"; p_id "P772";
2L	Cufflinks	exon	27871039	27871281	.	+	.	gene_id "XLOC_000754"; transcript_id "TCONS_00001207"; exon_number "7"; gene_name "AGAP006184"; oId "AGAP006184-RA"; nearest_ref "AGAP006184-RA"; class_code "="; tss_id "TSS1157"; p_id "P772";
2L	Cufflinks	exon	27871359	27871810	.	+	.	gene_id "XLOC_000754"; transcript_id "TCONS_00001207"; exon_number "8"; gene_name "AGAP006184"; oId "AGAP006184-RA"; nearest_ref "AGAP006184-RA"; class_code "="; tss_id "TSS1157"; p_id "P772";
2L	Cufflinks	exon	27899360	27899541	.	+	.	gene_id "XLOC_000755"; transcript_id "TCONS_00001209"; exon_number "1"; gene_name "AGAP006186"; oId "CUFF.1775.2"; nearest_ref "AGAP006186-RC"; class_code "="; tss_id "TSS1159"; p_id "P773";
2L	Cufflinks	exon	27903015	27903163	.	+	.	gene_id "XLOC_000755"; transcript_id "TCONS_00001209"; exon_number "2"; gene_name "AGAP006186"; oId "CUFF.1775.2"; nearest_ref "AGAP006186-RC"; class_code "="; tss_id "TSS1159"; p_id "P773";
2L	Cufflinks	exon	27912265	27912282	.	+	.	gene_id "XLOC_000755"; transcript_id "TCONS_00001209"; exon_number "3"; gene_name "AGAP006186"; oId "CUFF.1775.2"; nearest_ref "AGAP006186-RC"; class_code "="; tss_id "TSS1159"; p_id "P773";
2L	Cufflinks	exon	27915276	27915358	.	+	.	gene_id "XLOC_000755"; transcript_id "TCONS_00001209"; exon_number "4"; gene_name "AGAP006186"; oId "CUFF.1775.2"; nearest_ref "AGAP006186-RC"; class_code "="; tss_id "TSS1159"; p_id "P773";
2L	Cufflinks	exon	27916670	27918838	.	+	.	gene_id "XLOC_000755"; transcript_id "TCONS_00001209"; exon_number "5"; gene_name "AGAP006186"; oId "CUFF.1775.2"; nearest_ref "AGAP006186-RC"; class_code "="; tss_id "TSS1159"; p_id "P773";
2L	Cufflinks	exon	27918923	27919038	.	+	.	gene_id "XLOC_000755"; transcript_id "TCONS_00001209"; exon_number "6"; gene_name "AGAP006186"; oId "CUFF.1775.2"; nearest_ref "AGAP006186-RC"; class_code "="; tss_id "TSS1159"; p_id "P773";
2L	Cufflinks	exon	27919122	27919358	.	+	.	gene_id "XLOC_000755"; transcript_id "TCONS_00001209"; exon_number "7"; gene_name "AGAP006186"; oId "CUFF.1775.2"; nearest_ref "AGAP006186-RC"; class_code "="; tss_id "TSS1159"; p_id "P773";
2L	Cufflinks	exon	27919437	27919554	.	+	.	gene_id "XLOC_000755"; transcript_id "TCONS_00001209"; exon_number "8"; gene_name "AGAP006186"; oId "CUFF.1775.2"; nearest_ref "AGAP006186-RC"; class_code "="; tss_id "TSS1159"; p_id "P773";
2L	Cufflinks	exon	27919659	27925227	.	+	.	gene_id "XLOC_000755"; transcript_id "TCONS_00001209"; exon_number "9"; gene_name "AGAP006186"; oId "CUFF.1775.2"; nearest_ref "AGAP006186-RC"; class_code "="; tss_id "TSS1159"; p_id "P773";
2L	Cufflinks	exon	27900872	27901140	.	+	.	gene_id "XLOC_000755"; transcript_id "TCONS_00001210"; exon_number "1"; gene_name "AGAP006186"; oId "CUFF.1603.3"; nearest_ref "AGAP006186-RD"; class_code "="; tss_id "TSS1160"; p_id "P773";
2L	Cufflinks	exon	27903015	27903163	.	+	.	gene_id "XLOC_000755"; transcript_id "TCONS_00001210"; exon_number "2"; gene_name "AGAP006186"; oId "CUFF.1603.3"; nearest_ref "AGAP006186-RD"; class_code "="; tss_id "TSS1160"; p_id "P773";
2L	Cufflinks	exon	27912265	27912282	.	+	.	gene_id "XLOC_000755"; transcript_id "TCONS_00001210"; exon_number "3"; gene_name "AGAP006186"; oId "CUFF.1603.3"; nearest_ref "AGAP006186-RD"; class_code "="; tss_id "TSS1160"; p_id "P773";
2L	Cufflinks	exon	27915276	27915358	.	+	.	gene_id "XLOC_000755"; transcript_id "TCONS_00001210"; exon_number "4"; gene_name "AGAP006186"; oId "CUFF.1603.3"; nearest_ref "AGAP006186-RD"; class_code "="; tss_id "TSS1160"; p_id "P773";
2L	Cufflinks	exon	27916670	27918838	.	+	.	gene_id "XLOC_000755"; transcript_id "TCONS_00001210"; exon_number "5"; gene_name "AGAP006186"; oId "CUFF.1603.3"; nearest_ref "AGAP006186-RD"; class_code "="; tss_id "TSS1160"; p_id "P773";
2L	Cufflinks	exon	27918923	27919038	.	+	.	gene_id "XLOC_000755"; transcript_id "TCONS_00001210"; exon_number "6"; gene_name "AGAP006186"; oId "CUFF.1603.3"; nearest_ref "AGAP006186-RD"; class_code "="; tss_id "TSS1160"; p_id "P773";
2L	Cufflinks	exon	27919122	27919358	.	+	.	gene_id "XLOC_000755"; transcript_id "TCONS_00001210"; exon_number "7"; gene_name "AGAP006186"; oId "CUFF.1603.3"; nearest_ref "AGAP006186-RD"; class_code "="; tss_id "TSS1160"; p_id "P773";
2L	Cufflinks	exon	27919437	27919554	.	+	.	gene_id "XLOC_000755"; transcript_id "TCONS_00001210"; exon_number "8"; gene_name "AGAP006186"; oId "CUFF.1603.3"; nearest_ref "AGAP006186-RD"; class_code "="; tss_id "TSS1160"; p_id "P773";
2L	Cufflinks	exon	27919659	27925316	.	+	.	gene_id "XLOC_000755"; transcript_id "TCONS_00001210"; exon_number "9"; gene_name "AGAP006186"; oId "CUFF.1603.3"; nearest_ref "AGAP006186-RD"; class_code "="; tss_id "TSS1160"; p_id "P773";
2L	Cufflinks	exon	27931493	27931930	.	+	.	gene_id "XLOC_000756"; transcript_id "TCONS_00001213"; exon_number "1"; gene_name "AGAP006187"; oId "AGAP006187-RA"; nearest_ref "AGAP006187-RA"; class_code "="; tss_id "TSS1161"; p_id "P776";
2L	Cufflinks	exon	27932022	27932200	.	+	.	gene_id "XLOC_000756"; transcript_id "TCONS_00001213"; exon_number "2"; gene_name "AGAP006187"; oId "AGAP006187-RA"; nearest_ref "AGAP006187-RA"; class_code "="; tss_id "TSS1161"; p_id "P776";
2L	Cufflinks	exon	27932270	27932433	.	+	.	gene_id "XLOC_000756"; transcript_id "TCONS_00001213"; exon_number "3"; gene_name "AGAP006187"; oId "AGAP006187-RA"; nearest_ref "AGAP006187-RA"; class_code "="; tss_id "TSS1161"; p_id "P776";
2L	Cufflinks	exon	28233793	28233967	.	+	.	gene_id "XLOC_000758"; transcript_id "TCONS_00001216"; exon_number "1"; gene_name "AGAP006205"; oId "AGAP006205-RA"; nearest_ref "AGAP006205-RA"; class_code "="; tss_id "TSS1163"; p_id "P778";
2L	Cufflinks	exon	28234186	28234657	.	+	.	gene_id "XLOC_000758"; transcript_id "TCONS_00001216"; exon_number "2"; gene_name "AGAP006205"; oId "AGAP006205-RA"; nearest_ref "AGAP006205-RA"; class_code "="; tss_id "TSS1163"; p_id "P778";
2L	Cufflinks	exon	28234761	28235311	.	+	.	gene_id "XLOC_000758"; transcript_id "TCONS_00001216"; exon_number "3"; gene_name "AGAP006205"; oId "AGAP006205-RA"; nearest_ref "AGAP006205-RA"; class_code "="; tss_id "TSS1163"; p_id "P778";
2L	Cufflinks	exon	28235384	28235886	.	+	.	gene_id "XLOC_000758"; transcript_id "TCONS_00001216"; exon_number "4"; gene_name "AGAP006205"; oId "AGAP006205-RA"; nearest_ref "AGAP006205-RA"; class_code "="; tss_id "TSS1163"; p_id "P778";
2L	Cufflinks	exon	28236167	28236995	.	+	.	gene_id "XLOC_000758"; transcript_id "TCONS_00001216"; exon_number "5"; gene_name "AGAP006205"; oId "AGAP006205-RA"; nearest_ref "AGAP006205-RA"; class_code "="; tss_id "TSS1163"; p_id "P778";
2L	Cufflinks	exon	28237076	28237666	.	+	.	gene_id "XLOC_000758"; transcript_id "TCONS_00001216"; exon_number "6"; gene_name "AGAP006205"; oId "AGAP006205-RA"; nearest_ref "AGAP006205-RA"; class_code "="; tss_id "TSS1163"; p_id "P778";
2L	Cufflinks	exon	28238625	28238829	.	+	.	gene_id "XLOC_000758"; transcript_id "TCONS_00001216"; exon_number "7"; gene_name "AGAP006205"; oId "AGAP006205-RA"; nearest_ref "AGAP006205-RA"; class_code "="; tss_id "TSS1163"; p_id "P778";
2L	Cufflinks	exon	28235961	28236995	.	+	.	gene_id "XLOC_000758"; transcript_id "TCONS_00001217"; exon_number "1"; gene_name "AGAP006205"; oId "CUFF.1733.2"; nearest_ref "AGAP006205-RA"; class_code "j"; tss_id "TSS1164";
2L	Cufflinks	exon	28237076	28237666	.	+	.	gene_id "XLOC_000758"; transcript_id "TCONS_00001217"; exon_number "2"; gene_name "AGAP006205"; oId "CUFF.1733.2"; nearest_ref "AGAP006205-RA"; class_code "j"; tss_id "TSS1164";
2L	Cufflinks	exon	28238625	28239163	.	+	.	gene_id "XLOC_000758"; transcript_id "TCONS_00001217"; exon_number "3"; gene_name "AGAP006205"; oId "CUFF.1733.2"; nearest_ref "AGAP006205-RA"; class_code "j"; tss_id "TSS1164";
2L	Cufflinks	exon	28258831	28258932	.	+	.	gene_id "XLOC_000761"; transcript_id "TCONS_00001220"; exon_number "1"; gene_name "AGAP006209"; oId "AGAP006209-RA"; nearest_ref "AGAP006209-RA"; class_code "="; tss_id "TSS1167"; p_id "P781";
2L	Cufflinks	exon	28259022	28259237	.	+	.	gene_id "XLOC_000761"; transcript_id "TCONS_00001220"; exon_number "2"; gene_name "AGAP006209"; oId "AGAP006209-RA"; nearest_ref "AGAP006209-RA"; class_code "="; tss_id "TSS1167"; p_id "P781";
2L	Cufflinks	exon	28259309	28259587	.	+	.	gene_id "XLOC_000761"; transcript_id "TCONS_00001220"; exon_number "3"; gene_name "AGAP006209"; oId "AGAP006209-RA"; nearest_ref "AGAP006209-RA"; class_code "="; tss_id "TSS1167"; p_id "P781";
2L	Cufflinks	exon	28259674	28260544	.	+	.	gene_id "XLOC_000761"; transcript_id "TCONS_00001220"; exon_number "4"; gene_name "AGAP006209"; oId "AGAP006209-RA"; nearest_ref "AGAP006209-RA"; class_code "="; tss_id "TSS1167"; p_id "P781";
2L	Cufflinks	exon	28512572	28512879	.	+	.	gene_id "XLOC_000763"; transcript_id "TCONS_00001223"; exon_number "1"; gene_name "AGAP006220"; oId "CUFF.1745.1"; nearest_ref "AGAP006220-RA"; class_code "j"; tss_id "TSS1170";
2L	Cufflinks	exon	28513708	28514014	.	+	.	gene_id "XLOC_000763"; transcript_id "TCONS_00001223"; exon_number "2"; gene_name "AGAP006220"; oId "CUFF.1745.1"; nearest_ref "AGAP006220-RA"; class_code "j"; tss_id "TSS1170";
2L	Cufflinks	exon	28514076	28514610	.	+	.	gene_id "XLOC_000763"; transcript_id "TCONS_00001223"; exon_number "3"; gene_name "AGAP006220"; oId "CUFF.1745.1"; nearest_ref "AGAP006220-RA"; class_code "j"; tss_id "TSS1170";
2L	Cufflinks	exon	28514673	28515002	.	+	.	gene_id "XLOC_000763"; transcript_id "TCONS_00001223"; exon_number "4"; gene_name "AGAP006220"; oId "CUFF.1745.1"; nearest_ref "AGAP006220-RA"; class_code "j"; tss_id "TSS1170";
2L	Cufflinks	exon	28515077	28515861	.	+	.	gene_id "XLOC_000763"; transcript_id "TCONS_00001223"; exon_number "5"; gene_name "AGAP006220"; oId "CUFF.1745.1"; nearest_ref "AGAP006220-RA"; class_code "j"; tss_id "TSS1170";
2L	Cufflinks	exon	28515929	28517751	.	+	.	gene_id "XLOC_000763"; transcript_id "TCONS_00001223"; exon_number "6"; gene_name "AGAP006220"; oId "CUFF.1745.1"; nearest_ref "AGAP006220-RA"; class_code "j"; tss_id "TSS1170";
2L	Cufflinks	exon	28512602	28512879	.	+	.	gene_id "XLOC_000763"; transcript_id "TCONS_00001224"; exon_number "1"; gene_name "AGAP006220"; oId "AGAP006220-RA"; nearest_ref "AGAP006220-RA"; class_code "="; tss_id "TSS1170"; p_id "P783";
2L	Cufflinks	exon	28513708	28513754	.	+	.	gene_id "XLOC_000763"; transcript_id "TCONS_00001224"; exon_number "2"; gene_name "AGAP006220"; oId "AGAP006220-RA"; nearest_ref "AGAP006220-RA"; class_code "="; tss_id "TSS1170"; p_id "P783";
2L	Cufflinks	exon	28513842	28514014	.	+	.	gene_id "XLOC_000763"; transcript_id "TCONS_00001224"; exon_number "3"; gene_name "AGAP006220"; oId "AGAP006220-RA"; nearest_ref "AGAP006220-RA"; class_code "="; tss_id "TSS1170"; p_id "P783";
2L	Cufflinks	exon	28514076	28514610	.	+	.	gene_id "XLOC_000763"; transcript_id "TCONS_00001224"; exon_number "4"; gene_name "AGAP006220"; oId "AGAP006220-RA"; nearest_ref "AGAP006220-RA"; class_code "="; tss_id "TSS1170"; p_id "P783";
2L	Cufflinks	exon	28514673	28515002	.	+	.	gene_id "XLOC_000763"; transcript_id "TCONS_00001224"; exon_number "5"; gene_name "AGAP006220"; oId "AGAP006220-RA"; nearest_ref "AGAP006220-RA"; class_code "="; tss_id "TSS1170"; p_id "P783";
2L	Cufflinks	exon	28515077	28515327	.	+	.	gene_id "XLOC_000763"; transcript_id "TCONS_00001224"; exon_number "6"; gene_name "AGAP006220"; oId "AGAP006220-RA"; nearest_ref "AGAP006220-RA"; class_code "="; tss_id "TSS1170"; p_id "P783";
2L	Cufflinks	exon	28515400	28515861	.	+	.	gene_id "XLOC_000763"; transcript_id "TCONS_00001224"; exon_number "7"; gene_name "AGAP006220"; oId "AGAP006220-RA"; nearest_ref "AGAP006220-RA"; class_code "="; tss_id "TSS1170"; p_id "P783";
2L	Cufflinks	exon	28515929	28516301	.	+	.	gene_id "XLOC_000763"; transcript_id "TCONS_00001224"; exon_number "8"; gene_name "AGAP006220"; oId "AGAP006220-RA"; nearest_ref "AGAP006220-RA"; class_code "="; tss_id "TSS1170"; p_id "P783";
2L	Cufflinks	exon	28516385	28516953	.	+	.	gene_id "XLOC_000763"; transcript_id "TCONS_00001224"; exon_number "9"; gene_name "AGAP006220"; oId "AGAP006220-RA"; nearest_ref "AGAP006220-RA"; class_code "="; tss_id "TSS1170"; p_id "P783";
2L	Cufflinks	exon	28517021	28517680	.	+	.	gene_id "XLOC_000763"; transcript_id "TCONS_00001224"; exon_number "10"; gene_name "AGAP006220"; oId "AGAP006220-RA"; nearest_ref "AGAP006220-RA"; class_code "="; tss_id "TSS1170"; p_id "P783";
2L	Cufflinks	exon	28534732	28535045	.	+	.	gene_id "XLOC_000766"; transcript_id "TCONS_00001230"; exon_number "1"; gene_name "AGAP006225"; oId "AGAP006225-RA"; nearest_ref "AGAP006225-RA"; class_code "="; tss_id "TSS1176"; p_id "P788";
2L	Cufflinks	exon	28535222	28535394	.	+	.	gene_id "XLOC_000766"; transcript_id "TCONS_00001230"; exon_number "2"; gene_name "AGAP006225"; oId "AGAP006225-RA"; nearest_ref "AGAP006225-RA"; class_code "="; tss_id "TSS1176"; p_id "P788";
2L	Cufflinks	exon	28535466	28536324	.	+	.	gene_id "XLOC_000766"; transcript_id "TCONS_00001230"; exon_number "3"; gene_name "AGAP006225"; oId "AGAP006225-RA"; nearest_ref "AGAP006225-RA"; class_code "="; tss_id "TSS1176"; p_id "P788";
2L	Cufflinks	exon	28536395	28537101	.	+	.	gene_id "XLOC_000766"; transcript_id "TCONS_00001230"; exon_number "4"; gene_name "AGAP006225"; oId "AGAP006225-RA"; nearest_ref "AGAP006225-RA"; class_code "="; tss_id "TSS1176"; p_id "P788";
2L	Cufflinks	exon	28537178	28538533	.	+	.	gene_id "XLOC_000766"; transcript_id "TCONS_00001230"; exon_number "5"; gene_name "AGAP006225"; oId "AGAP006225-RA"; nearest_ref "AGAP006225-RA"; class_code "="; tss_id "TSS1176"; p_id "P788";
2L	Cufflinks	exon	28538601	28539416	.	+	.	gene_id "XLOC_000766"; transcript_id "TCONS_00001230"; exon_number "6"; gene_name "AGAP006225"; oId "AGAP006225-RA"; nearest_ref "AGAP006225-RA"; class_code "="; tss_id "TSS1176"; p_id "P788";
2L	Cufflinks	exon	28540651	28540933	.	+	.	gene_id "XLOC_000767"; transcript_id "TCONS_00001231"; exon_number "1"; gene_name "AGAP006226"; oId "CUFF.1747.2"; nearest_ref "AGAP006226-RA"; class_code "="; tss_id "TSS1177"; p_id "P789";
2L	Cufflinks	exon	28541275	28541447	.	+	.	gene_id "XLOC_000767"; transcript_id "TCONS_00001231"; exon_number "2"; gene_name "AGAP006226"; oId "CUFF.1747.2"; nearest_ref "AGAP006226-RA"; class_code "="; tss_id "TSS1177"; p_id "P789";
2L	Cufflinks	exon	28541514	28542051	.	+	.	gene_id "XLOC_000767"; transcript_id "TCONS_00001231"; exon_number "3"; gene_name "AGAP006226"; oId "CUFF.1747.2"; nearest_ref "AGAP006226-RA"; class_code "="; tss_id "TSS1177"; p_id "P789";
2L	Cufflinks	exon	28542109	28542432	.	+	.	gene_id "XLOC_000767"; transcript_id "TCONS_00001231"; exon_number "4"; gene_name "AGAP006226"; oId "CUFF.1747.2"; nearest_ref "AGAP006226-RA"; class_code "="; tss_id "TSS1177"; p_id "P789";
2L	Cufflinks	exon	28542499	28545150	.	+	.	gene_id "XLOC_000767"; transcript_id "TCONS_00001231"; exon_number "5"; gene_name "AGAP006226"; oId "CUFF.1747.2"; nearest_ref "AGAP006226-RA"; class_code "="; tss_id "TSS1177"; p_id "P789";
2L	Cufflinks	exon	28545224	28547900	.	+	.	gene_id "XLOC_000767"; transcript_id "TCONS_00001231"; exon_number "6"; gene_name "AGAP006226"; oId "CUFF.1747.2"; nearest_ref "AGAP006226-RA"; class_code "="; tss_id "TSS1177"; p_id "P789";
2L	Cufflinks	exon	28579834	28579913	.	+	.	gene_id "XLOC_000773"; transcript_id "TCONS_00001238"; exon_number "1"; gene_name "AGAP006239"; oId "CUFF.1614.2"; nearest_ref "AGAP006239-RA"; class_code "="; tss_id "TSS1185"; p_id "P795";
2L	Cufflinks	exon	28579985	28580544	.	+	.	gene_id "XLOC_000773"; transcript_id "TCONS_00001238"; exon_number "2"; gene_name "AGAP006239"; oId "CUFF.1614.2"; nearest_ref "AGAP006239-RA"; class_code "="; tss_id "TSS1185"; p_id "P795";
2L	Cufflinks	exon	28580633	28584392	.	+	.	gene_id "XLOC_000773"; transcript_id "TCONS_00001238"; exon_number "3"; gene_name "AGAP006239"; oId "CUFF.1614.2"; nearest_ref "AGAP006239-RA"; class_code "="; tss_id "TSS1185"; p_id "P795";
2L	Cufflinks	exon	28579834	28580544	.	+	.	gene_id "XLOC_000773"; transcript_id "TCONS_00001239"; exon_number "1"; gene_name "AGAP006239"; oId "CUFF.1756.2"; nearest_ref "AGAP006239-RA"; class_code "j"; tss_id "TSS1185";
2L	Cufflinks	exon	28580633	28584392	.	+	.	gene_id "XLOC_000773"; transcript_id "TCONS_00001239"; exon_number "2"; gene_name "AGAP006239"; oId "CUFF.1756.2"; nearest_ref "AGAP006239-RA"; class_code "j"; tss_id "TSS1185";
2L	Cufflinks	exon	28597334	28597664	.	+	.	gene_id "XLOC_000776"; transcript_id "TCONS_00001242"; exon_number "1"; gene_name "AGAP006244"; oId "CUFF.1617.1"; nearest_ref "AGAP006244-RA"; class_code "="; tss_id "TSS1188"; p_id "P798";
2L	Cufflinks	exon	28598154	28599234	.	+	.	gene_id "XLOC_000776"; transcript_id "TCONS_00001242"; exon_number "2"; gene_name "AGAP006244"; oId "CUFF.1617.1"; nearest_ref "AGAP006244-RA"; class_code "="; tss_id "TSS1188"; p_id "P798";
2L	Cufflinks	exon	28599309	28599588	.	+	.	gene_id "XLOC_000776"; transcript_id "TCONS_00001242"; exon_number "3"; gene_name "AGAP006244"; oId "CUFF.1617.1"; nearest_ref "AGAP006244-RA"; class_code "="; tss_id "TSS1188"; p_id "P798";
2L	Cufflinks	exon	28599675	28599837	.	+	.	gene_id "XLOC_000776"; transcript_id "TCONS_00001242"; exon_number "4"; gene_name "AGAP006244"; oId "CUFF.1617.1"; nearest_ref "AGAP006244-RA"; class_code "="; tss_id "TSS1188"; p_id "P798";
2L	Cufflinks	exon	28599925	28600146	.	+	.	gene_id "XLOC_000776"; transcript_id "TCONS_00001242"; exon_number "5"; gene_name "AGAP006244"; oId "CUFF.1617.1"; nearest_ref "AGAP006244-RA"; class_code "="; tss_id "TSS1188"; p_id "P798";
2L	Cufflinks	exon	28600216	28602608	.	+	.	gene_id "XLOC_000776"; transcript_id "TCONS_00001242"; exon_number "6"; gene_name "AGAP006244"; oId "CUFF.1617.1"; nearest_ref "AGAP006244-RA"; class_code "="; tss_id "TSS1188"; p_id "P798";
2L	Cufflinks	exon	28614984	28616576	.	+	.	gene_id "XLOC_000779"; transcript_id "TCONS_00001245"; exon_number "1"; gene_name "AGAP006250"; oId "AGAP006250-RA"; nearest_ref "AGAP006250-RA"; class_code "="; tss_id "TSS1191"; p_id "P801";
2L	Cufflinks	exon	28644365	28644547	.	+	.	gene_id "XLOC_000782"; transcript_id "TCONS_00001248"; exon_number "1"; gene_name "AGAP006255"; oId "CUFF.1769.1"; nearest_ref "AGAP006255-RA"; class_code "j"; tss_id "TSS1196";
2L	Cufflinks	exon	28645672	28648163	.	+	.	gene_id "XLOC_000782"; transcript_id "TCONS_00001248"; exon_number "2"; gene_name "AGAP006255"; oId "CUFF.1769.1"; nearest_ref "AGAP006255-RA"; class_code "j"; tss_id "TSS1196";
2L	Cufflinks	exon	28644377	28644547	.	+	.	gene_id "XLOC_000782"; transcript_id "TCONS_00001249"; exon_number "1"; gene_name "AGAP006255"; oId "AGAP006255-RA"; nearest_ref "AGAP006255-RA"; class_code "="; tss_id "TSS1196"; p_id "P804";
2L	Cufflinks	exon	28645672	28645784	.	+	.	gene_id "XLOC_000782"; transcript_id "TCONS_00001249"; exon_number "2"; gene_name "AGAP006255"; oId "AGAP006255-RA"; nearest_ref "AGAP006255-RA"; class_code "="; tss_id "TSS1196"; p_id "P804";
2L	Cufflinks	exon	28645851	28647388	.	+	.	gene_id "XLOC_000782"; transcript_id "TCONS_00001249"; exon_number "3"; gene_name "AGAP006255"; oId "AGAP006255-RA"; nearest_ref "AGAP006255-RA"; class_code "="; tss_id "TSS1196"; p_id "P804";
2L	Cufflinks	exon	28645740	28645776	.	+	.	gene_id "XLOC_000782"; transcript_id "TCONS_00001250"; exon_number "1"; gene_name "AGAP006255"; oId "CUFF.1769.3"; nearest_ref "AGAP006255-RA"; class_code "o"; tss_id "TSS1197";
2L	Cufflinks	exon	28645839	28648163	.	+	.	gene_id "XLOC_000782"; transcript_id "TCONS_00001250"; exon_number "2"; gene_name "AGAP006255"; oId "CUFF.1769.3"; nearest_ref "AGAP006255-RA"; class_code "o"; tss_id "TSS1197";
2L	Cufflinks	exon	28784164	28784207	.	+	.	gene_id "XLOC_000783"; transcript_id "TCONS_00001252"; exon_number "1"; gene_name "AGAP006264"; oId "AGAP006264-RB"; nearest_ref "AGAP006264-RB"; class_code "="; tss_id "TSS1199"; p_id "P805";
2L	Cufflinks	exon	28784327	28784535	.	+	.	gene_id "XLOC_000783"; transcript_id "TCONS_00001252"; exon_number "2"; gene_name "AGAP006264"; oId "AGAP006264-RB"; nearest_ref "AGAP006264-RB"; class_code "="; tss_id "TSS1199"; p_id "P805";
2L	Cufflinks	exon	28784724	28785116	.	+	.	gene_id "XLOC_000783"; transcript_id "TCONS_00001252"; exon_number "3"; gene_name "AGAP006264"; oId "AGAP006264-RB"; nearest_ref "AGAP006264-RB"; class_code "="; tss_id "TSS1199"; p_id "P805";
2L	Cufflinks	exon	28785194	28785396	.	+	.	gene_id "XLOC_000783"; transcript_id "TCONS_00001252"; exon_number "4"; gene_name "AGAP006264"; oId "AGAP006264-RB"; nearest_ref "AGAP006264-RB"; class_code "="; tss_id "TSS1199"; p_id "P805";
2L	Cufflinks	exon	28785462	28786006	.	+	.	gene_id "XLOC_000783"; transcript_id "TCONS_00001252"; exon_number "5"; gene_name "AGAP006264"; oId "AGAP006264-RB"; nearest_ref "AGAP006264-RB"; class_code "="; tss_id "TSS1199"; p_id "P805";
2L	Cufflinks	exon	28784214	28784535	.	+	.	gene_id "XLOC_000783"; transcript_id "TCONS_00001253"; exon_number "1"; gene_name "AGAP006264"; oId "CUFF.1776.3"; nearest_ref "AGAP006264-RA"; class_code "j"; tss_id "TSS1199";
2L	Cufflinks	exon	28784724	28785116	.	+	.	gene_id "XLOC_000783"; transcript_id "TCONS_00001253"; exon_number "2"; gene_name "AGAP006264"; oId "CUFF.1776.3"; nearest_ref "AGAP006264-RA"; class_code "j"; tss_id "TSS1199";
2L	Cufflinks	exon	28785194	28785396	.	+	.	gene_id "XLOC_000783"; transcript_id "TCONS_00001253"; exon_number "3"; gene_name "AGAP006264"; oId "CUFF.1776.3"; nearest_ref "AGAP006264-RA"; class_code "j"; tss_id "TSS1199";
2L	Cufflinks	exon	28785462	28786520	.	+	.	gene_id "XLOC_000783"; transcript_id "TCONS_00001253"; exon_number "4"; gene_name "AGAP006264"; oId "CUFF.1776.3"; nearest_ref "AGAP006264-RA"; class_code "j"; tss_id "TSS1199";
2L	Cufflinks	exon	28797365	28798537	.	+	.	gene_id "XLOC_000784"; transcript_id "TCONS_00001255"; exon_number "1"; gene_name "AGAP006266"; oId "AGAP006266-RA"; nearest_ref "AGAP006266-RA"; class_code "="; tss_id "TSS1201"; p_id "P806";
2L	Cufflinks	exon	28839185	28839351	.	+	.	gene_id "XLOC_000784"; transcript_id "TCONS_00001255"; exon_number "2"; gene_name "AGAP006266"; oId "AGAP006266-RA"; nearest_ref "AGAP006266-RA"; class_code "="; tss_id "TSS1201"; p_id "P806";
2L	Cufflinks	exon	28841118	28841441	.	+	.	gene_id "XLOC_000784"; transcript_id "TCONS_00001255"; exon_number "3"; gene_name "AGAP006266"; oId "AGAP006266-RA"; nearest_ref "AGAP006266-RA"; class_code "="; tss_id "TSS1201"; p_id "P806";
2L	Cufflinks	exon	28841532	28841865	.	+	.	gene_id "XLOC_000784"; transcript_id "TCONS_00001255"; exon_number "4"; gene_name "AGAP006266"; oId "AGAP006266-RA"; nearest_ref "AGAP006266-RA"; class_code "="; tss_id "TSS1201"; p_id "P806";
2L	Cufflinks	exon	29019458	29020002	.	+	.	gene_id "XLOC_000785"; transcript_id "TCONS_00001256"; exon_number "1"; gene_name "AGAP006272"; oId "CUFF.1642.1"; nearest_ref "AGAP006272-RA"; class_code "="; tss_id "TSS1202"; p_id "P807";
2L	Cufflinks	exon	29020066	29023596	.	+	.	gene_id "XLOC_000785"; transcript_id "TCONS_00001256"; exon_number "2"; gene_name "AGAP006272"; oId "CUFF.1642.1"; nearest_ref "AGAP006272-RA"; class_code "="; tss_id "TSS1202"; p_id "P807";
2L	Cufflinks	exon	29082536	29082647	.	+	.	gene_id "XLOC_000786"; transcript_id "TCONS_00001257"; exon_number "1"; gene_name "AGAP006275"; oId "AGAP006275-RA"; nearest_ref "AGAP006275-RA"; class_code "="; tss_id "TSS1203"; p_id "P808";
2L	Cufflinks	exon	29082728	29082977	.	+	.	gene_id "XLOC_000786"; transcript_id "TCONS_00001257"; exon_number "2"; gene_name "AGAP006275"; oId "AGAP006275-RA"; nearest_ref "AGAP006275-RA"; class_code "="; tss_id "TSS1203"; p_id "P808";
2L	Cufflinks	exon	29083054	29083217	.	+	.	gene_id "XLOC_000786"; transcript_id "TCONS_00001257"; exon_number "3"; gene_name "AGAP006275"; oId "AGAP006275-RA"; nearest_ref "AGAP006275-RA"; class_code "="; tss_id "TSS1203"; p_id "P808";
2L	Cufflinks	exon	29083289	29083415	.	+	.	gene_id "XLOC_000786"; transcript_id "TCONS_00001257"; exon_number "4"; gene_name "AGAP006275"; oId "AGAP006275-RA"; nearest_ref "AGAP006275-RA"; class_code "="; tss_id "TSS1203"; p_id "P808";
2L	Cufflinks	exon	29083482	29083602	.	+	.	gene_id "XLOC_000786"; transcript_id "TCONS_00001257"; exon_number "5"; gene_name "AGAP006275"; oId "AGAP006275-RA"; nearest_ref "AGAP006275-RA"; class_code "="; tss_id "TSS1203"; p_id "P808";
2L	Cufflinks	exon	29083717	29083876	.	+	.	gene_id "XLOC_000786"; transcript_id "TCONS_00001257"; exon_number "6"; gene_name "AGAP006275"; oId "AGAP006275-RA"; nearest_ref "AGAP006275-RA"; class_code "="; tss_id "TSS1203"; p_id "P808";
2L	Cufflinks	exon	29420981	29421139	.	+	.	gene_id "XLOC_000789"; transcript_id "TCONS_00001260"; exon_number "1"; gene_name "AGAP006281"; oId "AGAP006281-RA"; nearest_ref "AGAP006281-RA"; class_code "="; tss_id "TSS1206"; p_id "P811";
2L	Cufflinks	exon	29421204	29421437	.	+	.	gene_id "XLOC_000789"; transcript_id "TCONS_00001260"; exon_number "2"; gene_name "AGAP006281"; oId "AGAP006281-RA"; nearest_ref "AGAP006281-RA"; class_code "="; tss_id "TSS1206"; p_id "P811";
2L	Cufflinks	exon	29421510	29421641	.	+	.	gene_id "XLOC_000789"; transcript_id "TCONS_00001260"; exon_number "3"; gene_name "AGAP006281"; oId "AGAP006281-RA"; nearest_ref "AGAP006281-RA"; class_code "="; tss_id "TSS1206"; p_id "P811";
2L	Cufflinks	exon	29422163	29422568	.	+	.	gene_id "XLOC_000789"; transcript_id "TCONS_00001260"; exon_number "4"; gene_name "AGAP006281"; oId "AGAP006281-RA"; nearest_ref "AGAP006281-RA"; class_code "="; tss_id "TSS1206"; p_id "P811";
2L	Cufflinks	exon	29422688	29423194	.	+	.	gene_id "XLOC_000789"; transcript_id "TCONS_00001260"; exon_number "5"; gene_name "AGAP006281"; oId "AGAP006281-RA"; nearest_ref "AGAP006281-RA"; class_code "="; tss_id "TSS1206"; p_id "P811";
2L	Cufflinks	exon	29423271	29423677	.	+	.	gene_id "XLOC_000789"; transcript_id "TCONS_00001260"; exon_number "6"; gene_name "AGAP006281"; oId "AGAP006281-RA"; nearest_ref "AGAP006281-RA"; class_code "="; tss_id "TSS1206"; p_id "P811";
2L	Cufflinks	exon	29582484	29583653	.	+	.	gene_id "XLOC_000791"; transcript_id "TCONS_00001263"; exon_number "1"; gene_name "AGAP006323"; oId "AGAP006323-RA"; nearest_ref "AGAP006323-RA"; class_code "="; tss_id "TSS1211"; p_id "P813";
2L	Cufflinks	exon	29583734	29583908	.	+	.	gene_id "XLOC_000791"; transcript_id "TCONS_00001263"; exon_number "2"; gene_name "AGAP006323"; oId "AGAP006323-RA"; nearest_ref "AGAP006323-RA"; class_code "="; tss_id "TSS1211"; p_id "P813";
2L	Cufflinks	exon	29583970	29584749	.	+	.	gene_id "XLOC_000791"; transcript_id "TCONS_00001263"; exon_number "3"; gene_name "AGAP006323"; oId "AGAP006323-RA"; nearest_ref "AGAP006323-RA"; class_code "="; tss_id "TSS1211"; p_id "P813";
2L	Cufflinks	exon	29733363	29734698	.	+	.	gene_id "XLOC_000794"; transcript_id "TCONS_00001267"; exon_number "1"; gene_name "AGAP006327"; oId "AGAP006327-RA"; nearest_ref "AGAP006327-RA"; class_code "="; tss_id "TSS1215"; p_id "P814";
2L	Cufflinks	exon	29747604	29747617	.	+	.	gene_id "XLOC_000795"; transcript_id "TCONS_00001268"; exon_number "1"; gene_name "AGAP006328"; oId "CUFF.1818.1"; nearest_ref "AGAP006328-RA"; class_code "="; tss_id "TSS1216"; p_id "P815";
2L	Cufflinks	exon	29747676	29747882	.	+	.	gene_id "XLOC_000795"; transcript_id "TCONS_00001268"; exon_number "2"; gene_name "AGAP006328"; oId "CUFF.1818.1"; nearest_ref "AGAP006328-RA"; class_code "="; tss_id "TSS1216"; p_id "P815";
2L	Cufflinks	exon	29771460	29773308	.	+	.	gene_id "XLOC_000795"; transcript_id "TCONS_00001268"; exon_number "3"; gene_name "AGAP006328"; oId "CUFF.1818.1"; nearest_ref "AGAP006328-RA"; class_code "="; tss_id "TSS1216"; p_id "P815";
2L	Cufflinks	exon	29773382	29773731	.	+	.	gene_id "XLOC_000795"; transcript_id "TCONS_00001268"; exon_number "4"; gene_name "AGAP006328"; oId "CUFF.1818.1"; nearest_ref "AGAP006328-RA"; class_code "="; tss_id "TSS1216"; p_id "P815";
2L	Cufflinks	exon	29773819	29776579	.	+	.	gene_id "XLOC_000795"; transcript_id "TCONS_00001268"; exon_number "5"; gene_name "AGAP006328"; oId "CUFF.1818.1"; nearest_ref "AGAP006328-RA"; class_code "="; tss_id "TSS1216"; p_id "P815";
2L	Cufflinks	exon	29950620	29951105	.	+	.	gene_id "XLOC_000804"; transcript_id "TCONS_00001285"; exon_number "1"; gene_name "AGAP006340"; oId "CUFF.1908.6"; nearest_ref "AGAP006340-RA"; class_code "j"; tss_id "TSS1230";
2L	Cufflinks	exon	29954264	29955334	.	+	.	gene_id "XLOC_000804"; transcript_id "TCONS_00001285"; exon_number "2"; gene_name "AGAP006340"; oId "CUFF.1908.6"; nearest_ref "AGAP006340-RA"; class_code "j"; tss_id "TSS1230";
2L	Cufflinks	exon	29958274	29958402	.	+	.	gene_id "XLOC_000804"; transcript_id "TCONS_00001285"; exon_number "3"; gene_name "AGAP006340"; oId "CUFF.1908.6"; nearest_ref "AGAP006340-RA"; class_code "j"; tss_id "TSS1230";
2L	Cufflinks	exon	29959600	29960385	.	+	.	gene_id "XLOC_000804"; transcript_id "TCONS_00001285"; exon_number "4"; gene_name "AGAP006340"; oId "CUFF.1908.6"; nearest_ref "AGAP006340-RA"; class_code "j"; tss_id "TSS1230";
2L	Cufflinks	exon	29960450	29960605	.	+	.	gene_id "XLOC_000804"; transcript_id "TCONS_00001285"; exon_number "5"; gene_name "AGAP006340"; oId "CUFF.1908.6"; nearest_ref "AGAP006340-RA"; class_code "j"; tss_id "TSS1230";
2L	Cufflinks	exon	29960684	29960854	.	+	.	gene_id "XLOC_000804"; transcript_id "TCONS_00001285"; exon_number "6"; gene_name "AGAP006340"; oId "CUFF.1908.6"; nearest_ref "AGAP006340-RA"; class_code "j"; tss_id "TSS1230";
2L	Cufflinks	exon	29960930	29961079	.	+	.	gene_id "XLOC_000804"; transcript_id "TCONS_00001285"; exon_number "7"; gene_name "AGAP006340"; oId "CUFF.1908.6"; nearest_ref "AGAP006340-RA"; class_code "j"; tss_id "TSS1230";
2L	Cufflinks	exon	29961146	29961355	.	+	.	gene_id "XLOC_000804"; transcript_id "TCONS_00001285"; exon_number "8"; gene_name "AGAP006340"; oId "CUFF.1908.6"; nearest_ref "AGAP006340-RA"; class_code "j"; tss_id "TSS1230";
2L	Cufflinks	exon	29961443	29965275	.	+	.	gene_id "XLOC_000804"; transcript_id "TCONS_00001285"; exon_number "9"; gene_name "AGAP006340"; oId "CUFF.1908.6"; nearest_ref "AGAP006340-RA"; class_code "j"; tss_id "TSS1230";
2L	Cufflinks	exon	30451837	30451943	.	+	.	gene_id "XLOC_000819"; transcript_id "TCONS_00001313"; exon_number "1"; gene_name "AGAP006358"; oId "AGAP006358-RA"; nearest_ref "AGAP006358-RA"; class_code "="; tss_id "TSS1260"; p_id "P827";
2L	Cufflinks	exon	30452017	30452884	.	+	.	gene_id "XLOC_000819"; transcript_id "TCONS_00001313"; exon_number "2"; gene_name "AGAP006358"; oId "AGAP006358-RA"; nearest_ref "AGAP006358-RA"; class_code "="; tss_id "TSS1260"; p_id "P827";
2L	Cufflinks	exon	30452955	30454497	.	+	.	gene_id "XLOC_000819"; transcript_id "TCONS_00001313"; exon_number "3"; gene_name "AGAP006358"; oId "AGAP006358-RA"; nearest_ref "AGAP006358-RA"; class_code "="; tss_id "TSS1260"; p_id "P827";
2L	Cufflinks	exon	30469239	30469399	.	+	.	gene_id "XLOC_000820"; transcript_id "TCONS_00001315"; exon_number "1"; gene_name "AGAP006360"; oId "AGAP006360-RA"; nearest_ref "AGAP006360-RA"; class_code "="; tss_id "TSS1261"; p_id "P828";
2L	Cufflinks	exon	30472252	30472946	.	+	.	gene_id "XLOC_000820"; transcript_id "TCONS_00001315"; exon_number "2"; gene_name "AGAP006360"; oId "AGAP006360-RA"; nearest_ref "AGAP006360-RA"; class_code "="; tss_id "TSS1261"; p_id "P828";
2L	Cufflinks	exon	30473022	30473149	.	+	.	gene_id "XLOC_000820"; transcript_id "TCONS_00001315"; exon_number "3"; gene_name "AGAP006360"; oId "AGAP006360-RA"; nearest_ref "AGAP006360-RA"; class_code "="; tss_id "TSS1261"; p_id "P828";
2L	Cufflinks	exon	30480143	30480395	.	+	.	gene_id "XLOC_000820"; transcript_id "TCONS_00001315"; exon_number "4"; gene_name "AGAP006360"; oId "AGAP006360-RA"; nearest_ref "AGAP006360-RA"; class_code "="; tss_id "TSS1261"; p_id "P828";
2L	Cufflinks	exon	30480469	30480906	.	+	.	gene_id "XLOC_000820"; transcript_id "TCONS_00001315"; exon_number "5"; gene_name "AGAP006360"; oId "AGAP006360-RA"; nearest_ref "AGAP006360-RA"; class_code "="; tss_id "TSS1261"; p_id "P828";
2L	Cufflinks	exon	30480992	30481216	.	+	.	gene_id "XLOC_000820"; transcript_id "TCONS_00001315"; exon_number "6"; gene_name "AGAP006360"; oId "AGAP006360-RA"; nearest_ref "AGAP006360-RA"; class_code "="; tss_id "TSS1261"; p_id "P828";
2L	Cufflinks	exon	30482899	30483021	.	+	.	gene_id "XLOC_000820"; transcript_id "TCONS_00001315"; exon_number "7"; gene_name "AGAP006360"; oId "AGAP006360-RA"; nearest_ref "AGAP006360-RA"; class_code "="; tss_id "TSS1261"; p_id "P828";
2L	Cufflinks	exon	30484392	30484702	.	+	.	gene_id "XLOC_000820"; transcript_id "TCONS_00001315"; exon_number "8"; gene_name "AGAP006360"; oId "AGAP006360-RA"; nearest_ref "AGAP006360-RA"; class_code "="; tss_id "TSS1261"; p_id "P828";
2L	Cufflinks	exon	30484773	30486440	.	+	.	gene_id "XLOC_000820"; transcript_id "TCONS_00001315"; exon_number "9"; gene_name "AGAP006360"; oId "AGAP006360-RA"; nearest_ref "AGAP006360-RA"; class_code "="; tss_id "TSS1261"; p_id "P828";
2L	Cufflinks	exon	30486520	30488883	.	+	.	gene_id "XLOC_000820"; transcript_id "TCONS_00001315"; exon_number "10"; gene_name "AGAP006360"; oId "AGAP006360-RA"; nearest_ref "AGAP006360-RA"; class_code "="; tss_id "TSS1261"; p_id "P828";
2L	Cufflinks	exon	30488963	30489222	.	+	.	gene_id "XLOC_000820"; transcript_id "TCONS_00001315"; exon_number "11"; gene_name "AGAP006360"; oId "AGAP006360-RA"; nearest_ref "AGAP006360-RA"; class_code "="; tss_id "TSS1261"; p_id "P828";
2L	Cufflinks	exon	30489292	30489533	.	+	.	gene_id "XLOC_000820"; transcript_id "TCONS_00001315"; exon_number "12"; gene_name "AGAP006360"; oId "AGAP006360-RA"; nearest_ref "AGAP006360-RA"; class_code "="; tss_id "TSS1261"; p_id "P828";
2L	Cufflinks	exon	30482560	30483021	.	+	.	gene_id "XLOC_000820"; transcript_id "TCONS_00001316"; exon_number "1"; gene_name "AGAP006360"; oId "CUFF.1897.2"; nearest_ref "AGAP006360-RA"; class_code "j"; tss_id "TSS1263";
2L	Cufflinks	exon	30484392	30484702	.	+	.	gene_id "XLOC_000820"; transcript_id "TCONS_00001316"; exon_number "2"; gene_name "AGAP006360"; oId "CUFF.1897.2"; nearest_ref "AGAP006360-RA"; class_code "j"; tss_id "TSS1263";
2L	Cufflinks	exon	30484773	30486440	.	+	.	gene_id "XLOC_000820"; transcript_id "TCONS_00001316"; exon_number "3"; gene_name "AGAP006360"; oId "CUFF.1897.2"; nearest_ref "AGAP006360-RA"; class_code "j"; tss_id "TSS1263";
2L	Cufflinks	exon	30486520	30488883	.	+	.	gene_id "XLOC_000820"; transcript_id "TCONS_00001316"; exon_number "4"; gene_name "AGAP006360"; oId "CUFF.1897.2"; nearest_ref "AGAP006360-RA"; class_code "j"; tss_id "TSS1263";
2L	Cufflinks	exon	30488963	30489222	.	+	.	gene_id "XLOC_000820"; transcript_id "TCONS_00001316"; exon_number "5"; gene_name "AGAP006360"; oId "CUFF.1897.2"; nearest_ref "AGAP006360-RA"; class_code "j"; tss_id "TSS1263";
2L	Cufflinks	exon	30489292	30491366	.	+	.	gene_id "XLOC_000820"; transcript_id "TCONS_00001316"; exon_number "6"; gene_name "AGAP006360"; oId "CUFF.1897.2"; nearest_ref "AGAP006360-RA"; class_code "j"; tss_id "TSS1263";
2L	Cufflinks	exon	30505892	30506023	.	+	.	gene_id "XLOC_000824"; transcript_id "TCONS_00001321"; exon_number "1"; gene_name "AGAP006364"; oId "AGAP006364-RA"; nearest_ref "AGAP006364-RA"; class_code "="; tss_id "TSS1268"; p_id "P833";
2L	Cufflinks	exon	30508040	30508214	.	+	.	gene_id "XLOC_000824"; transcript_id "TCONS_00001321"; exon_number "2"; gene_name "AGAP006364"; oId "AGAP006364-RA"; nearest_ref "AGAP006364-RA"; class_code "="; tss_id "TSS1268"; p_id "P833";
2L	Cufflinks	exon	30509616	30510021	.	+	.	gene_id "XLOC_000824"; transcript_id "TCONS_00001321"; exon_number "3"; gene_name "AGAP006364"; oId "AGAP006364-RA"; nearest_ref "AGAP006364-RA"; class_code "="; tss_id "TSS1268"; p_id "P833";
2L	Cufflinks	exon	30510105	30510259	.	+	.	gene_id "XLOC_000824"; transcript_id "TCONS_00001321"; exon_number "4"; gene_name "AGAP006364"; oId "AGAP006364-RA"; nearest_ref "AGAP006364-RA"; class_code "="; tss_id "TSS1268"; p_id "P833";
2L	Cufflinks	exon	30510319	30510485	.	+	.	gene_id "XLOC_000824"; transcript_id "TCONS_00001321"; exon_number "5"; gene_name "AGAP006364"; oId "AGAP006364-RA"; nearest_ref "AGAP006364-RA"; class_code "="; tss_id "TSS1268"; p_id "P833";
2L	Cufflinks	exon	30510551	30511732	.	+	.	gene_id "XLOC_000824"; transcript_id "TCONS_00001321"; exon_number "6"; gene_name "AGAP006364"; oId "AGAP006364-RA"; nearest_ref "AGAP006364-RA"; class_code "="; tss_id "TSS1268"; p_id "P833";
2L	Cufflinks	exon	30511804	30512325	.	+	.	gene_id "XLOC_000824"; transcript_id "TCONS_00001321"; exon_number "7"; gene_name "AGAP006364"; oId "AGAP006364-RA"; nearest_ref "AGAP006364-RA"; class_code "="; tss_id "TSS1268"; p_id "P833";
2L	Cufflinks	exon	30505892	30506023	.	+	.	gene_id "XLOC_000824"; transcript_id "TCONS_00001322"; exon_number "1"; gene_name "AGAP006364"; oId "AGAP006364-RC"; nearest_ref "AGAP006364-RC"; class_code "="; tss_id "TSS1268"; p_id "P834";
[truncated: 67,175 more rows]
